# Supplementary material for: Bistability in Palladium Complexes with Two Different Redox‐Active Ligands of Orthogonal Charge Regimes
Source: Chemistry. 2025 Nov 4;31(69):e03160. doi: 10.1002/chem.202503160 (PMC12699171; doi:10.1002/chem.202503160)
Supplement: Supplementary file 2 — Supporting Information [file CHEM-31-e03160-s002.zip]

Archive with 23 entries (23 files):
- mo_2024_fk77_0ma.cif
- mo_2024_fk77_0ma_cifreport.pdf
- mo_2024_fkpb03_3_0m.cif
- mo_2024_fkpb03_3_0m_cifreport.pdf
- mo_2024_fkpb18_0m.cif
- mo_2024_fkpb18_0m_cifreport.pdf
- mo_2024_fkpb19_1ma.cif
- mo_2024_fkpb19_1ma_cifreport.pdf
- mo_2025_fk107_3b_0ma.cif
- mo_2025_fk107_3b_0ma_cifreport.pdf
- mo_2025_fk111_3m.cif
- mo_2025_fk111_3m_cifreport.pdf
- mo_2025_fk116_0m.cif
- mo_2025_fk116_0m_cifreport.pdf
- mo_2025_fk118_4_0m.cif
- mo_2025_fk118_4_0m_cifreport.pdf
- mo_2025_fkfb04_4_0m.cif
- mo_2025_fkfb04_4_0m_cifreport.pdf
- mo_2025_fklh06_3_0ma.cif
- mo_2025_fklh06_3_0ma_cifreport.pdf
- mo_2025_fkpb19_1_0m.cif
- checkCIF_PLATON page 2.pdf
- geometries.txt
