# Supplementary material for: Bistability in Palladium Complexes with Two Different Redox‐Active Ligands of Orthogonal Charge Regimes
Source: Chemistry. 2025 Nov 4;31(69):e03160. doi: 10.1002/chem.202503160 (PMC12699171; doi:10.1002/chem.202503160)
Supplement: Supplementary file 2 — Supporting Information [file CHEM-31-e03160-s002.zip › mo_2024_fk77_0ma.cif]

data_mo_2024_fk77_0ma

# 1. SUBMISSION DETAILS
 
_publ_contact_author
;
       Prof. Dr. Dr. Hans-Joerg Himmel
       Anorganisch-Chemisches Institut
       Ruprecht-Karls Universitaet Heidelberg
       Im Neuenheimer Feld 270
       69120 Heidelberg
       Germany
;
_publ_contact_author_phone        '049 6221 54-8446'
_publ_contact_author_fax          '049 6221 54-5707'
_publ_contact_author_email        'hans-jorg.himmel@aci.uni-heidelberg.de'
_publ_requested_journal           'Angew. Chem.'
_publ_requested_coeditor_name     
;
'Kreis Franka, Poddelskii Andrei, Hammermueller Leon, Bootz Pascal, 
Bodenmueller Franz, Kaifer Elisabeth, Koehn Andrea' 
;    
#==============================================================================
 
# 2. TITLE AND AUTHOR LIST

_publ_section_title
;
   'Bistability in Palladium Complexes with Two Different Redox-Active 
Ligands of Orthogonal Charge Regimes'
;
_publ_section_abstract
;
      'Bistability in Palladium Complexes with Two Different Redox-Active 
Ligands of Orthogonal Charge Regimes'
;

loop_
 _publ_author_name
 _publ_author_address
     'Kreis, Franka'
;     Anorganisch-Chemisches Institut
      Ruprecht-Karls Universitaet Heidelberg
      Im Neuenheimer Feld 270
      69120 Heidelberg
      Bundesrepublik Deutschland
; 
     'Poddelkii, Andrei'
;     Anorganisch-Chemisches Institut
      Ruprecht-Karls Universitaet Heidelberg
      Im Neuenheimer Feld 270
      69120 Heidelberg
      Bundesrepublik Deutschland
;
     'Hammermueller, Leon'
;     Anorganisch-Chemisches Institut
      Ruprecht-Karls Universitaet Heidelberg
      Im Neuenheimer Feld 270
      69120 Heidelberg
      Bundesrepublik Deutschland
;
     'Bootz, Pascal'
;     Anorganisch-Chemisches Institut
      Ruprecht-Karls Universitaet Heidelberg
      Im Neuenheimer Feld 270
      69120 Heidelberg
      Bundesrepublik Deutschland
;
     'Bodenmueller, Franz'
;     Anorganisch-Chemisches Institut
      Ruprecht-Karls Universitaet Heidelberg
      Im Neuenheimer Feld 270
      69120 Heidelberg
      Bundesrepublik Deutschland
;
     'Kaifer, Elisabeth'
;     Anorganisch-Chemisches Institut
      Ruprecht-Karls Universitaet Heidelberg
      Im Neuenheimer Feld 270
      69120 Heidelberg
      Bundesrepublik Deutschland
;
     'Koehn, Andreas'
;     Institute of Theoretical Chemistry
      University of Stuttgart
      Pfaffenwaldring 55
      70569 Stuttgart
      Germany
;
     'Himmel, Hans-Joerg' 
;     Anorganisch-Chemisches Institut
      Ruprecht-Karls Universitaet Heidelberg
      Im Neuenheimer Feld 270
      69120 Heidelberg
      Bundesrepublik Deutschland
;

#==============================================================================
_audit_creation_date               2024-08-09
_audit_creation_method
;
Olex2 1.5
(compiled 2024.02.16 svn.r378c4104 for OlexSys, GUI svn.r6928)
;
_shelx_SHELXL_version_number       '2018/3'
_audit_contact_author_address      ?
_audit_contact_author_email        ?
_audit_contact_author_name         ''
_audit_contact_author_phone        ?
_publ_contact_author_id_orcid      ?
_publ_section_references
;
Dolomanov, O.V., Bourhis, L.J., Gildea, R.J, Howard, J.A.K. & Puschmann, H.
 (2009), J. Appl. Cryst. 42, 339-341.

Sheldrick, G.M. (2008). Acta Cryst. A64, 112-122.

Sheldrick, G.M. (2015). Acta Cryst. A71, 3-8.
;
_chemical_name_common              ?
_chemical_name_systematic          ?
_chemical_formula_moiety           'C18 H28 Cl2 N6 O2 Pd'
_chemical_formula_sum              'C18 H28 Cl2 N6 O2 Pd'
_chemical_formula_weight           537.76
_chemical_melting_point            ?
loop_
  _atom_type_symbol
  _atom_type_description
  _atom_type_scat_dispersion_real
  _atom_type_scat_dispersion_imag
  _atom_type_scat_source
 'C' 'C' 0.0033 0.0016 'International Tables Vol C Tables 4.2.6.8 and 6.1.1.4'
 'H' 'H' 0.0000 0.0000 'International Tables Vol C Tables 4.2.6.8 and 6.1.1.4'
 'Cl' 'Cl' 0.1484 0.1585 'International Tables Vol C Tables 4.2.6.8 and 6.1.1.4'
 'N' 'N' 0.0061 0.0033 'International Tables Vol C Tables 4.2.6.8 and 6.1.1.4'
 'O' 'O' 0.0106 0.0060 'International Tables Vol C Tables 4.2.6.8 and 6.1.1.4'
 'Pd' 'Pd' -0.9988 1.0072
 'International Tables Vol C Tables 4.2.6.8 and 6.1.1.4'

_shelx_space_group_comment
;
The symmetry employed for this shelxl refinement is uniquely defined
by the following loop, which should always be used as a source of
symmetry information in preference to the above space-group names.
They are only intended as comments.
;
_space_group_crystal_system        'monoclinic'
_space_group_IT_number             14
_space_group_name_H-M_alt          'P 1 21/n 1'
_space_group_name_Hall             '-P 2yn'
loop_
  _space_group_symop_operation_xyz
 'x, y, z'
 '-x+1/2, y+1/2, -z+1/2'
 '-x, -y, -z'
 'x-1/2, -y-1/2, z-1/2'

_cell_length_a                     11.1313(7)
_cell_length_b                     14.5950(9)
_cell_length_c                     13.1314(8)
_cell_angle_alpha                  90
_cell_angle_beta                   91.108(3)
_cell_angle_gamma                  90
_cell_volume                       2132.9(2)
_cell_formula_units_Z              4
_cell_measurement_reflns_used      9516
_cell_measurement_temperature      100.00
_cell_measurement_theta_max        28.31
_cell_measurement_theta_min        2.30
_shelx_estimated_absorpt_T_max     0.924
_shelx_estimated_absorpt_T_min     0.603
_exptl_absorpt_coefficient_mu      1.148
_exptl_absorpt_correction_T_max    0.7457
_exptl_absorpt_correction_T_min    0.6305
_exptl_absorpt_correction_type     multi-scan
_exptl_absorpt_process_details
;
SADABS-2016/2 (Bruker,2016/2) was used for absorption correction.
wR2(int) was 0.1272 before and 0.0741 after correction.
The Ratio of minimum to maximum transmission is 0.8455.
The \l/2 correction factor is Not present.
;
_exptl_absorpt_special_details     ?
_exptl_crystal_colour              green
_exptl_crystal_colour_primary      green
_exptl_crystal_density_diffrn      1.675
_exptl_crystal_density_meas        ?
_exptl_crystal_density_method      ?
_exptl_crystal_description         needle
_exptl_crystal_F_000               1096
_exptl_crystal_size_max            0.49
_exptl_crystal_size_mid            0.07
_exptl_crystal_size_min            0.07
_exptl_transmission_factor_max     ?
_exptl_transmission_factor_min     ?
_diffrn_reflns_av_R_equivalents    0.0737
_diffrn_reflns_av_unetI/netI       0.0262
_diffrn_reflns_Laue_measured_fraction_full  1.000
_diffrn_reflns_Laue_measured_fraction_max  0.999
_diffrn_reflns_limit_h_max         14
_diffrn_reflns_limit_h_min         -14
_diffrn_reflns_limit_k_max         19
_diffrn_reflns_limit_k_min         -19
_diffrn_reflns_limit_l_max         17
_diffrn_reflns_limit_l_min         -17
_diffrn_reflns_number              117023
_diffrn_reflns_point_group_measured_fraction_full  1.000
_diffrn_reflns_point_group_measured_fraction_max  0.999
_diffrn_reflns_theta_full          25.242
_diffrn_reflns_theta_max           28.352
_diffrn_reflns_theta_min           2.086
_diffrn_ambient_temperature        100.00
_diffrn_detector                   'Bruker Photon III detector'
_diffrn_detector_type              'CPAD detector'
_diffrn_measured_fraction_theta_full  1.000
_diffrn_measured_fraction_theta_max  0.999
_diffrn_measurement_device         'three-circle diffractometer'
_diffrn_measurement_device_type    'Bruker D8-Venture Dual Source'
_diffrn_measurement_method         '\w and \f scans'
_diffrn_radiation_monochromator    'mirror optics'
_diffrn_radiation_probe            x-ray
_diffrn_radiation_type             MoK\a
_diffrn_radiation_wavelength       0.71073
_diffrn_source                     'microfocus sealed X-ray tube'
_diffrn_source_current             1.4
_diffrn_source_power               0.07
_diffrn_source_type                'Incoatec I\ms'
_diffrn_source_voltage             50.0
_diffrn_standards_number           0
_reflns_Friedel_coverage           0.000
_reflns_Friedel_fraction_full      .
_reflns_Friedel_fraction_max       .
_reflns_number_gt                  4771
_reflns_number_total               5328
_reflns_special_details
;
 Reflections were merged by SHELXL according to the crystal
 class for the calculation of statistics and refinement.
 
 _reflns_Friedel_fraction is defined as the number of unique
 Friedel pairs measured divided by the number that would be
 possible theoretically, ignoring centric projections and
 systematic absences.
;
_reflns_threshold_expression       'I > 2\s(I)'
_computing_cell_refinement         'SAINT V8.40B (Bruker, 2019)'
_computing_data_collection         'APEX 4 V2021.11-0 (Bruker, 2021)'
_computing_data_reduction          'SAINT V8.40B (Bruker, 2019)'
_computing_molecular_graphics      'Olex2 1.5 (Dolomanov et al., 2009)'
_computing_publication_material    'Olex2 1.5 (Dolomanov et al., 2009)'
_computing_structure_refinement    'XL  (Sheldrick, 2008)'
_computing_structure_solution      'SHELXT 2018/2 (Sheldrick, 2018)'
_refine_diff_density_max           0.884
_refine_diff_density_min           -0.458
_refine_diff_density_rms           0.092
_refine_ls_extinction_coef         .
_refine_ls_extinction_method       none
_refine_ls_goodness_of_fit_ref     1.060
_refine_ls_hydrogen_treatment      constr
_refine_ls_matrix_type             full
_refine_ls_number_parameters       306
_refine_ls_number_reflns           5328
_refine_ls_number_restraints       3
_refine_ls_R_factor_all            0.0359
_refine_ls_R_factor_gt             0.0304
_refine_ls_restrained_S_all        1.067
_refine_ls_shift/su_max            0.001
_refine_ls_shift/su_mean           0.000
_refine_ls_structure_factor_coef   Fsqd
_refine_ls_weighting_details      
 'w=1/[\s^2^(Fo^2^)+(0.0386P)^2^+2.6136P] where P=(Fo^2^+2Fc^2^)/3'
_refine_ls_weighting_scheme        calc
_refine_ls_wR_factor_gt            0.0740
_refine_ls_wR_factor_ref           0.0769
_refine_special_details            ?
_olex2_refinement_description
;
1. Fixed Uiso
 At 1.2 times of:
  All C(H) groups, All C(H,H) groups, All C(H,H,H,H) groups
 At 1.5 times of:
  All C(H,H,H) groups
2. Restrained distances
 N3-C11
 1.44 with sigma of 0.02
 N3-C11 \\sim N3-C19
 with sigma of 0.02
 C12-N6 \\sim C12-N6A
 with sigma of 0.02
 N6-C16 \\sim N6A-C16
 with sigma of 0.02
 N6-C14B \\sim N6A-C14B
 with sigma of 0.02
 N6-C16B \\sim N6A-C16B
 with sigma of 0.02
 N6-C14 \\sim N6A-C14
 with sigma of 0.02
3. Uiso/Uaniso restraints and constraints
C17: within 1.7A with sigma of 0.04 and sigma for terminal atoms of 0.08 within
1.7A
4. Others
 Fixed Sof: H13A(0.5) H13B(0.5) H13C(0.5) H13D(0.5) N6(0.5) C11(0.5) H11A(0.5)
 H11B(0.5) H11C(0.5) C14B(0.5) H14A(0.5) H14B(0.5) C16(0.5) H16A(0.5) H16B(0.5)
 H16C(0.5) N6A(0.5) C14(0.5) H14C(0.5) H14D(0.5) C16B(0.5) H16D(0.5) H16E(0.5)
 H16F(0.5) C19(0.5) H19A(0.5) H19B(0.5) H19C(0.5)
5.a Secondary CH2 refined with riding coordinates:
 C8(H8A,H8B), C9(H9A,H9B), C13(H13A,H13B), C13(H13C,H13D), C14B(H14A,H14B),
 C14(H14C,H14D)
5.b Aromatic/amide H refined with riding coordinates:
 C3(H3), C6(H6)
5.c Idealised Me refined as rotating group:
 C10(H10A,H10B,H10C), C15(H15A,H15B,H15C), C17(H17A,H17B,H17C), C18(H18A,H18B,
 H18C), C11(H11A,H11B,H11C), C16(H16A,H16B,H16C), C16B(H16D,H16E,H16F),
 C19(H19A,H19B,H19C)
;
_atom_sites_solution_hydrogens     geom
_atom_sites_solution_primary       dual
_atom_sites_solution_secondary     ?
loop_
  _atom_site_label
  _atom_site_type_symbol
  _atom_site_fract_x
  _atom_site_fract_y
  _atom_site_fract_z
  _atom_site_U_iso_or_equiv
  _atom_site_adp_type
  _atom_site_occupancy
  _atom_site_site_symmetry_order
  _atom_site_calc_flag
  _atom_site_refinement_flags_posn
  _atom_site_refinement_flags_adp
  _atom_site_refinement_flags_occupancy
  _atom_site_disorder_assembly
  _atom_site_disorder_group
 Pd1 Pd 0.40001(2) 0.21033(2) 0.64070(2) 0.01367(6) Uani 1 1 d . . . . .
 Cl1 Cl 0.28158(5) 0.13606(4) 0.51905(4) 0.02245(12) Uani 1 1 d . . . . .
 Cl2 Cl 0.24942(6) 0.19595(4) 0.75709(5) 0.02824(14) Uani 1 1 d . . . . .
 O1 O 0.82518(19) 0.51469(12) 0.71629(13) 0.0314(4) Uani 1 1 d . . . . .
 O2 O 0.85442(16) 0.47498(13) 0.52531(13) 0.0257(4) Uani 1 1 d . . . . .
 N1 N 0.53825(16) 0.23814(12) 0.54466(13) 0.0141(3) Uani 1 1 d . . . . .
 N2 N 0.46618(18) 0.30841(13) 0.38969(14) 0.0188(4) Uani 1 1 d . . . . .
 N3 N 0.52621(19) 0.16571(14) 0.38399(15) 0.0223(4) Uani 1 1 d D . . . .
 N4 N 0.50995(18) 0.28019(14) 0.73851(14) 0.0196(4) Uani 1 1 d . . . . .
 N5 N 0.48943(18) 0.25806(15) 0.91509(14) 0.0204(4) Uani 1 1 d . . . . .
 C1 C 0.60933(18) 0.31188(14) 0.58366(16) 0.0134(4) Uani 1 1 d . . . . .
 C2 C 0.5954(2) 0.33241(15) 0.68696(16) 0.0158(4) Uani 1 1 d . . . . .
 C3 C 0.6700(2) 0.39826(15) 0.73337(16) 0.0200(5) Uani 1 1 d . . . . .
 H3 H 0.663456 0.410194 0.804158 0.024 Uiso 1 1 calc R U . . .
 C4 C 0.7528(2) 0.44583(15) 0.67740(17) 0.0206(5) Uani 1 1 d . . . . .
 C5 C 0.7670(2) 0.42579(15) 0.57401(17) 0.0178(4) Uani 1 1 d . . . . .
 C6 C 0.69623(19) 0.35834(15) 0.52793(16) 0.0161(4) Uani 1 1 d . . . . .
 H6 H 0.707003 0.343749 0.458196 0.019 Uiso 1 1 calc R U . . .
 C7 C 0.51100(18) 0.23832(15) 0.44355(16) 0.0140(4) Uani 1 1 d . . . . .
 C8 C 0.4356(2) 0.28026(18) 0.28559(18) 0.0258(5) Uani 1 1 d . . . . .
 H8A H 0.473082 0.321311 0.235292 0.031 Uiso 1 1 calc R U . . .
 H8B H 0.347464 0.280024 0.273746 0.031 Uiso 1 1 calc R U . . .
 C9 C 0.4870(3) 0.1836(2) 0.27935(19) 0.0300(6) Uani 1 1 d . . . . .
 H9A H 0.424928 0.139181 0.256568 0.036 Uiso 1 1 calc R U . . .
 H9B H 0.555379 0.181127 0.232323 0.036 Uiso 1 1 calc R U . . .
 C10 C 0.4130(3) 0.38932(17) 0.4341(2) 0.0283(5) Uani 1 1 d . . . . .
 H10A H 0.328290 0.393373 0.412864 0.042 Uiso 1 1 calc R U . . .
 H10B H 0.455797 0.443931 0.410865 0.042 Uiso 1 1 calc R U . . .
 H10C H 0.419005 0.385412 0.508495 0.042 Uiso 1 1 calc R U . . .
 C12 C 0.4760(2) 0.30830(18) 0.83184(17) 0.0226(5) Uani 1 1 d D . . . .
 C13 C 0.4481(2) 0.3076(2) 1.00482(18) 0.0272(5) Uani 1 1 d . . . . .
 H13A H 0.410938 0.265951 1.054692 0.033 Uiso 0.5 1 calc R U P A 1
 H13B H 0.514088 0.342312 1.038568 0.033 Uiso 0.5 1 calc R U P A 1
 H13C H 0.506580 0.302202 1.062254 0.033 Uiso 0.5 1 calc R U P B 2
 H13D H 0.368989 0.284616 1.026698 0.033 Uiso 0.5 1 calc R U P B 2
 C15 C 0.5613(3) 0.17685(18) 0.9255(2) 0.0359(7) Uani 1 1 d . . . . .
 H15A H 0.580076 0.153196 0.857752 0.054 Uiso 1 1 calc R U . . .
 H15B H 0.516789 0.130373 0.963166 0.054 Uiso 1 1 calc R U . . .
 H15C H 0.636104 0.191527 0.962509 0.054 Uiso 1 1 calc R U . . .
 C17 C 0.7973(4) 0.5467(2) 0.8160(2) 0.0493(10) Uani 1 1 d . . . . .
 H17A H 0.712293 0.563835 0.817845 0.074 Uiso 1 1 calc R U . . .
 H17B H 0.847141 0.600186 0.832646 0.074 Uiso 1 1 calc R U . . .
 H17C H 0.813493 0.497963 0.865718 0.074 Uiso 1 1 calc R U . . .
 C18 C 0.8367(3) 0.4915(2) 0.4193(2) 0.0374(7) Uani 1 1 d . . . . .
 H18A H 0.834594 0.433020 0.382702 0.056 Uiso 1 1 calc R U . . .
 H18B H 0.902888 0.529062 0.394189 0.056 Uiso 1 1 calc R U . . .
 H18C H 0.760516 0.523927 0.407978 0.056 Uiso 1 1 calc R U . . .
 N6 N 0.4053(5) 0.3774(4) 0.8539(4) 0.0178(11) Uani 0.5 1 d D . P C 1
 C11 C 0.5529(5) 0.0699(3) 0.4255(4) 0.0179(9) Uani 0.5 1 d D . P D 1
 H11A H 0.586445 0.074812 0.494892 0.027 Uiso 0.5 1 calc R U P D 1
 H11B H 0.610996 0.039371 0.381858 0.027 Uiso 0.5 1 calc R U P D 1
 H11C H 0.478434 0.034164 0.426551 0.027 Uiso 0.5 1 calc R U P D 1
 C14B C 0.3598(4) 0.3682(3) 0.9572(3) 0.0198(9) Uani 0.5 1 d . . P C 1
 H14A H 0.357187 0.428238 0.992245 0.024 Uiso 0.5 1 calc R U P C 1
 H14B H 0.278590 0.340556 0.956697 0.024 Uiso 0.5 1 calc R U P C 1
 C16 C 0.3456(5) 0.4314(4) 0.7763(4) 0.0269(10) Uani 0.5 1 d . . P C 1
 H16A H 0.398652 0.438733 0.718181 0.040 Uiso 0.5 1 calc R U P C 1
 H16B H 0.325896 0.491828 0.803980 0.040 Uiso 0.5 1 calc R U P C 1
 H16C H 0.271532 0.400444 0.753965 0.040 Uiso 0.5 1 calc R U P C 1
 N6A N 0.4471(5) 0.4004(4) 0.8542(5) 0.0177(11) Uani 0.5 1 d D . P C 2
 C14 C 0.4383(5) 0.4143(3) 0.9640(4) 0.0241(10) Uani 0.5 1 d . . P C 2
 H14C H 0.360803 0.442623 0.981973 0.029 Uiso 0.5 1 calc R U P C 2
 H14D H 0.505241 0.452368 0.991080 0.029 Uiso 0.5 1 calc R U P C 2
 C16B C 0.4169(5) 0.4729(4) 0.7818(4) 0.0297(11) Uani 0.5 1 d . . P C 2
 H16D H 0.486463 0.513201 0.773721 0.045 Uiso 0.5 1 calc R U P C 2
 H16E H 0.349136 0.508614 0.807251 0.045 Uiso 0.5 1 calc R U P C 2
 H16F H 0.394622 0.445743 0.715892 0.045 Uiso 0.5 1 calc R U P C 2
 C19 C 0.6083(6) 0.0922(4) 0.4011(4) 0.0272(11) Uani 0.5 1 d D . P D 2
 H19A H 0.681866 0.103511 0.363230 0.041 Uiso 0.5 1 calc R U P D 2
 H19B H 0.571579 0.034708 0.377782 0.041 Uiso 0.5 1 calc R U P D 2
 H19C H 0.627970 0.087861 0.473986 0.041 Uiso 0.5 1 calc R U P D 2

loop_
  _atom_site_aniso_label
  _atom_site_aniso_U_11
  _atom_site_aniso_U_22
  _atom_site_aniso_U_33
  _atom_site_aniso_U_23
  _atom_site_aniso_U_13
  _atom_site_aniso_U_12
 Pd1 0.01836(9) 0.01079(9) 0.01194(9) 0.00131(6) 0.00236(6) 0.00243(6)
 Cl1 0.0202(3) 0.0206(3) 0.0265(3) -0.0048(2) -0.0010(2) -0.0012(2)
 Cl2 0.0346(3) 0.0257(3) 0.0250(3) 0.0035(2) 0.0148(2) -0.0040(2)
 O1 0.0568(12) 0.0194(8) 0.0173(8) 0.0027(7) -0.0181(8) -0.0145(8)
 O2 0.0286(9) 0.0299(9) 0.0183(8) 0.0003(7) -0.0041(7) -0.0110(7)
 N1 0.0163(8) 0.0156(8) 0.0104(8) -0.0023(7) 0.0003(6) 0.0006(7)
 N2 0.0258(10) 0.0190(9) 0.0114(9) -0.0011(7) -0.0028(7) 0.0013(7)
 N3 0.0275(10) 0.0226(10) 0.0166(9) -0.0093(8) -0.0058(8) 0.0056(8)
 N4 0.0229(10) 0.0258(10) 0.0103(9) -0.0028(7) 0.0018(7) 0.0005(8)
 N5 0.0214(9) 0.0301(10) 0.0098(8) 0.0005(8) 0.0003(7) 0.0022(8)
 C1 0.0146(9) 0.0144(9) 0.0112(9) -0.0029(7) -0.0023(7) 0.0041(7)
 C2 0.0203(10) 0.0153(10) 0.0119(9) 0.0003(8) -0.0020(8) 0.0054(8)
 C3 0.0352(13) 0.0166(10) 0.0080(9) -0.0017(8) -0.0062(9) 0.0049(9)
 C4 0.0327(12) 0.0127(9) 0.0158(10) 0.0016(8) -0.0112(9) 0.0000(9)
 C5 0.0204(10) 0.0170(10) 0.0160(10) 0.0010(8) -0.0043(8) 0.0015(8)
 C6 0.0174(10) 0.0194(10) 0.0113(9) -0.0019(8) -0.0004(8) 0.0023(8)
 C7 0.0123(9) 0.0170(10) 0.0128(10) -0.0018(8) 0.0009(7) -0.0007(7)
 C8 0.0353(13) 0.0302(13) 0.0117(11) 0.0010(9) -0.0061(9) -0.0016(10)
 C9 0.0347(14) 0.0382(14) 0.0169(12) -0.0122(11) -0.0081(10) 0.0044(11)
 C10 0.0416(15) 0.0168(11) 0.0260(12) -0.0006(9) -0.0097(11) 0.0094(10)
 C12 0.0247(12) 0.0312(12) 0.0118(10) -0.0008(9) 0.0005(8) 0.0102(10)
 C13 0.0289(13) 0.0428(15) 0.0101(10) -0.0025(10) 0.0041(9) -0.0003(11)
 C15 0.062(2) 0.0197(12) 0.0258(13) 0.0056(10) -0.0011(13) 0.0058(12)
 C17 0.110(3) 0.0225(13) 0.0145(12) 0.0032(10) -0.0191(15) -0.0265(16)
 C18 0.0385(15) 0.0521(18) 0.0214(13) 0.0079(12) -0.0056(11) -0.0185(13)
 N6 0.018(3) 0.022(3) 0.014(2) 0.002(2) 0.004(2) 0.004(2)
 C11 0.020(2) 0.013(2) 0.021(2) -0.0013(18) 0.0037(19) -0.0002(18)
 C14B 0.024(2) 0.020(2) 0.016(2) -0.0041(17) 0.0079(17) -0.0018(18)
 C16 0.034(3) 0.021(2) 0.025(3) 0.008(2) 0.001(2) 0.004(2)
 N6A 0.018(3) 0.019(3) 0.016(2) -0.0011(19) 0.008(2) 0.0016(19)
 C14 0.029(3) 0.026(2) 0.017(2) -0.0099(18) 0.0032(18) -0.004(2)
 C16B 0.033(3) 0.020(2) 0.036(3) 0.008(2) 0.006(2) 0.010(2)
 C19 0.042(3) 0.018(2) 0.022(3) -0.006(2) 0.004(2) 0.011(2)

_geom_special_details
;
 All esds (except the esd in the dihedral angle between two l.s. planes)
 are estimated using the full covariance matrix.  The cell esds are taken
 into account individually in the estimation of esds in distances, angles
 and torsion angles; correlations between esds in cell parameters are only
 used when they are defined by crystal symmetry.  An approximate (isotropic)
 treatment of cell esds is used for estimating esds involving l.s. planes.
;
loop_
  _geom_bond_atom_site_label_1
  _geom_bond_atom_site_label_2
  _geom_bond_distance
  _geom_bond_site_symmetry_2
  _geom_bond_publ_flag
 Pd1 Cl1 2.3202(6) . ?
 Pd1 Cl2 2.2998(6) . ?
 Pd1 N1 2.0489(18) . ?
 Pd1 N4 2.031(2) . ?
 O1 C4 1.380(3) . ?
 O1 C17 1.429(4) . ?
 O2 C5 1.377(3) . ?
 O2 C18 1.423(3) . ?
 N1 C1 1.425(3) . ?
 N1 C7 1.356(3) . ?
 N2 C7 1.335(3) . ?
 N2 C8 1.461(3) . ?
 N2 C10 1.448(3) . ?
 N3 C7 1.330(3) . ?
 N3 C9 1.457(3) . ?
 N3 C11 1.528(5) . ?
 N3 C19 1.424(5) . ?
 N4 C2 1.404(3) . ?
 N4 C12 1.353(3) . ?
 N5 C12 1.322(3) . ?
 N5 C13 1.464(3) . ?
 N5 C15 1.435(3) . ?
 C1 C2 1.401(3) . ?
 C1 C6 1.399(3) . ?
 C2 C3 1.402(3) . ?
 C3 H3 0.9500 . ?
 C3 C4 1.377(3) . ?
 C4 C5 1.401(3) . ?
 C5 C6 1.392(3) . ?
 C6 H6 0.9500 . ?
 C8 H8A 0.9900 . ?
 C8 H8B 0.9900 . ?
 C8 C9 1.525(4) . ?
 C9 H9A 0.9900 . ?
 C9 H9B 0.9900 . ?
 C10 H10A 0.9800 . ?
 C10 H10B 0.9800 . ?
 C10 H10C 0.9800 . ?
 C12 N6 1.315(6) . ?
 C12 N6A 1.414(6) . ?
 C13 H13A 0.9900 . ?
 C13 H13B 0.9900 . ?
 C13 H13C 0.9900 . ?
 C13 H13D 0.9900 . ?
 C13 C14B 1.455(5) . ?
 C13 C14 1.649(6) . ?
 C15 H15A 0.9800 . ?
 C15 H15B 0.9800 . ?
 C15 H15C 0.9800 . ?
 C17 H17A 0.9800 . ?
 C17 H17B 0.9800 . ?
 C17 H17C 0.9800 . ?
 C18 H18A 0.9800 . ?
 C18 H18B 0.9800 . ?
 C18 H18C 0.9800 . ?
 N6 C14B 1.464(7) . ?
 N6 C16 1.440(7) . ?
 C11 H11A 0.9800 . ?
 C11 H11B 0.9800 . ?
 C11 H11C 0.9800 . ?
 C14B H14A 0.9900 . ?
 C14B H14B 0.9900 . ?
 C16 H16A 0.9800 . ?
 C16 H16B 0.9800 . ?
 C16 H16C 0.9800 . ?
 N6A C14 1.460(7) . ?
 N6A C16B 1.458(8) . ?
 C14 H14C 0.9900 . ?
 C14 H14D 0.9900 . ?
 C16B H16D 0.9800 . ?
 C16B H16E 0.9800 . ?
 C16B H16F 0.9800 . ?
 C19 H19A 0.9800 . ?
 C19 H19B 0.9800 . ?
 C19 H19C 0.9800 . ?

loop_
  _geom_angle_atom_site_label_1
  _geom_angle_atom_site_label_2
  _geom_angle_atom_site_label_3
  _geom_angle
  _geom_angle_site_symmetry_1
  _geom_angle_site_symmetry_3
  _geom_angle_publ_flag
 Cl2 Pd1 Cl1 90.18(2) . . ?
 N1 Pd1 Cl1 95.29(5) . . ?
 N1 Pd1 Cl2 173.16(5) . . ?
 N4 Pd1 Cl1 175.71(6) . . ?
 N4 Pd1 Cl2 93.64(6) . . ?
 N4 Pd1 N1 80.76(7) . . ?
 C4 O1 C17 116.2(2) . . ?
 C5 O2 C18 117.21(19) . . ?
 C1 N1 Pd1 110.29(13) . . ?
 C7 N1 Pd1 116.52(14) . . ?
 C7 N1 C1 117.55(18) . . ?
 C7 N2 C8 110.99(19) . . ?
 C7 N2 C10 124.27(19) . . ?
 C10 N2 C8 121.1(2) . . ?
 C7 N3 C9 111.9(2) . . ?
 C7 N3 C11 123.0(3) . . ?
 C7 N3 C19 126.6(3) . . ?
 C9 N3 C11 123.6(3) . . ?
 C19 N3 C9 117.6(3) . . ?
 C2 N4 Pd1 111.93(14) . . ?
 C12 N4 Pd1 123.35(17) . . ?
 C12 N4 C2 118.4(2) . . ?
 C12 N5 C13 111.0(2) . . ?
 C12 N5 C15 126.2(2) . . ?
 C15 N5 C13 121.0(2) . . ?
 C2 C1 N1 116.02(19) . . ?
 C6 C1 N1 124.24(19) . . ?
 C6 C1 C2 119.5(2) . . ?
 C1 C2 N4 116.07(19) . . ?
 C1 C2 C3 119.5(2) . . ?
 C3 C2 N4 124.3(2) . . ?
 C2 C3 H3 119.7 . . ?
 C4 C3 C2 120.7(2) . . ?
 C4 C3 H3 119.7 . . ?
 O1 C4 C5 115.8(2) . . ?
 C3 C4 O1 124.2(2) . . ?
 C3 C4 C5 120.1(2) . . ?
 O2 C5 C4 115.8(2) . . ?
 O2 C5 C6 124.5(2) . . ?
 C6 C5 C4 119.7(2) . . ?
 C1 C6 H6 119.8 . . ?
 C5 C6 C1 120.4(2) . . ?
 C5 C6 H6 119.8 . . ?
 N2 C7 N1 126.5(2) . . ?
 N3 C7 N1 123.1(2) . . ?
 N3 C7 N2 110.46(19) . . ?
 N2 C8 H8A 111.1 . . ?
 N2 C8 H8B 111.1 . . ?
 N2 C8 C9 103.25(19) . . ?
 H8A C8 H8B 109.1 . . ?
 C9 C8 H8A 111.1 . . ?
 C9 C8 H8B 111.1 . . ?
 N3 C9 C8 102.79(19) . . ?
 N3 C9 H9A 111.2 . . ?
 N3 C9 H9B 111.2 . . ?
 C8 C9 H9A 111.2 . . ?
 C8 C9 H9B 111.2 . . ?
 H9A C9 H9B 109.1 . . ?
 N2 C10 H10A 109.5 . . ?
 N2 C10 H10B 109.5 . . ?
 N2 C10 H10C 109.5 . . ?
 H10A C10 H10B 109.5 . . ?
 H10A C10 H10C 109.5 . . ?
 H10B C10 H10C 109.5 . . ?
 N4 C12 N6A 123.0(3) . . ?
 N5 C12 N4 123.5(2) . . ?
 N5 C12 N6A 112.2(3) . . ?
 N6 C12 N4 127.6(3) . . ?
 N6 C12 N5 107.6(3) . . ?
 N5 C13 H13A 111.8 . . ?
 N5 C13 H13B 111.8 . . ?
 N5 C13 H13C 111.2 . . ?
 N5 C13 H13D 111.2 . . ?
 N5 C13 C14 103.0(2) . . ?
 H13A C13 H13B 109.5 . . ?
 H13C C13 H13D 109.1 . . ?
 C14B C13 N5 100.1(2) . . ?
 C14B C13 H13A 111.8 . . ?
 C14B C13 H13B 111.8 . . ?
 C14 C13 H13C 111.2 . . ?
 C14 C13 H13D 111.2 . . ?
 N5 C15 H15A 109.5 . . ?
 N5 C15 H15B 109.5 . . ?
 N5 C15 H15C 109.5 . . ?
 H15A C15 H15B 109.5 . . ?
 H15A C15 H15C 109.5 . . ?
 H15B C15 H15C 109.5 . . ?
 O1 C17 H17A 109.5 . . ?
 O1 C17 H17B 109.5 . . ?
 O1 C17 H17C 109.5 . . ?
 H17A C17 H17B 109.5 . . ?
 H17A C17 H17C 109.5 . . ?
 H17B C17 H17C 109.5 . . ?
 O2 C18 H18A 109.5 . . ?
 O2 C18 H18B 109.5 . . ?
 O2 C18 H18C 109.5 . . ?
 H18A C18 H18B 109.5 . . ?
 H18A C18 H18C 109.5 . . ?
 H18B C18 H18C 109.5 . . ?
 C12 N6 C14B 110.7(4) . . ?
 C12 N6 C16 122.3(5) . . ?
 C16 N6 C14B 122.9(5) . . ?
 N3 C11 H11A 109.5 . . ?
 N3 C11 H11B 109.5 . . ?
 N3 C11 H11C 109.5 . . ?
 H11A C11 H11B 109.5 . . ?
 H11A C11 H11C 109.5 . . ?
 H11B C11 H11C 109.5 . . ?
 C13 C14B N6 102.2(4) . . ?
 C13 C14B H14A 111.3 . . ?
 C13 C14B H14B 111.3 . . ?
 N6 C14B H14A 111.3 . . ?
 N6 C14B H14B 111.3 . . ?
 H14A C14B H14B 109.2 . . ?
 N6 C16 H16A 109.5 . . ?
 N6 C16 H16B 109.5 . . ?
 N6 C16 H16C 109.5 . . ?
 H16A C16 H16B 109.5 . . ?
 H16A C16 H16C 109.5 . . ?
 H16B C16 H16C 109.5 . . ?
 C12 N6A C14 110.9(4) . . ?
 C12 N6A C16B 127.2(5) . . ?
 C16B N6A C14 121.6(5) . . ?
 C13 C14 H14C 111.6 . . ?
 C13 C14 H14D 111.6 . . ?
 N6A C14 C13 100.7(4) . . ?
 N6A C14 H14C 111.6 . . ?
 N6A C14 H14D 111.6 . . ?
 H14C C14 H14D 109.4 . . ?
 N6A C16B H16D 109.5 . . ?
 N6A C16B H16E 109.5 . . ?
 N6A C16B H16F 109.5 . . ?
 H16D C16B H16E 109.5 . . ?
 H16D C16B H16F 109.5 . . ?
 H16E C16B H16F 109.5 . . ?
 N3 C19 H19A 109.5 . . ?
 N3 C19 H19B 109.5 . . ?
 N3 C19 H19C 109.5 . . ?
 H19A C19 H19B 109.5 . . ?
 H19A C19 H19C 109.5 . . ?
 H19B C19 H19C 109.5 . . ?

loop_
  _geom_torsion_atom_site_label_1
  _geom_torsion_atom_site_label_2
  _geom_torsion_atom_site_label_3
  _geom_torsion_atom_site_label_4
  _geom_torsion
  _geom_torsion_site_symmetry_1
  _geom_torsion_site_symmetry_2
  _geom_torsion_site_symmetry_3
  _geom_torsion_site_symmetry_4
  _geom_torsion_publ_flag
 Pd1 N1 C1 C2 17.4(2) . . . . ?
 Pd1 N1 C1 C6 -167.73(17) . . . . ?
 Pd1 N1 C7 N2 84.8(2) . . . . ?
 Pd1 N1 C7 N3 -95.1(2) . . . . ?
 Pd1 N4 C2 C1 -14.3(2) . . . . ?
 Pd1 N4 C2 C3 169.43(17) . . . . ?
 Pd1 N4 C12 N5 89.9(3) . . . . ?
 Pd1 N4 C12 N6 -75.4(4) . . . . ?
 Pd1 N4 C12 N6A -104.2(4) . . . . ?
 O1 C4 C5 O2 2.3(3) . . . . ?
 O1 C4 C5 C6 -178.9(2) . . . . ?
 O2 C5 C6 C1 -180.0(2) . . . . ?
 N1 C1 C2 N4 -2.3(3) . . . . ?
 N1 C1 C2 C3 174.15(19) . . . . ?
 N1 C1 C6 C5 -175.9(2) . . . . ?
 N2 C8 C9 N3 6.9(3) . . . . ?
 N4 C2 C3 C4 179.2(2) . . . . ?
 N4 C12 N6 C14B 161.8(3) . . . . ?
 N4 C12 N6 C16 4.3(7) . . . . ?
 N4 C12 N6A C14 -168.1(3) . . . . ?
 N4 C12 N6A C16B 17.8(7) . . . . ?
 N5 C12 N6 C14B -5.3(5) . . . . ?
 N5 C12 N6 C16 -162.8(5) . . . . ?
 N5 C12 N6A C14 -0.8(5) . . . . ?
 N5 C12 N6A C16B -174.8(5) . . . . ?
 N5 C13 C14B N6 -27.0(4) . . . . ?
 N5 C13 C14 N6A 13.3(4) . . . . ?
 C1 N1 C7 N2 -49.4(3) . . . . ?
 C1 N1 C7 N3 130.7(2) . . . . ?
 C1 C2 C3 C4 3.0(3) . . . . ?
 C2 N4 C12 N5 -120.3(3) . . . . ?
 C2 N4 C12 N6 74.4(4) . . . . ?
 C2 N4 C12 N6A 45.6(4) . . . . ?
 C2 C1 C6 C5 -1.2(3) . . . . ?
 C2 C3 C4 O1 176.7(2) . . . . ?
 C2 C3 C4 C5 -2.9(3) . . . . ?
 C3 C4 C5 O2 -178.1(2) . . . . ?
 C3 C4 C5 C6 0.7(3) . . . . ?
 C4 C5 C6 C1 1.4(3) . . . . ?
 C6 C1 C2 N4 -177.41(19) . . . . ?
 C6 C1 C2 C3 -0.9(3) . . . . ?
 C7 N1 C1 C2 154.32(19) . . . . ?
 C7 N1 C1 C6 -30.9(3) . . . . ?
 C7 N2 C8 C9 -8.3(3) . . . . ?
 C7 N3 C9 C8 -3.8(3) . . . . ?
 C8 N2 C7 N1 -173.5(2) . . . . ?
 C8 N2 C7 N3 6.4(3) . . . . ?
 C9 N3 C7 N1 178.5(2) . . . . ?
 C9 N3 C7 N2 -1.4(3) . . . . ?
 C10 N2 C7 N1 -15.1(4) . . . . ?
 C10 N2 C7 N3 164.8(2) . . . . ?
 C10 N2 C8 C9 -167.5(2) . . . . ?
 C12 N4 C2 C1 -167.4(2) . . . . ?
 C12 N4 C2 C3 16.4(3) . . . . ?
 C12 N5 C13 C14B 26.8(3) . . . . ?
 C12 N5 C13 C14 -15.1(3) . . . . ?
 C12 N6 C14B C13 21.9(5) . . . . ?
 C12 N6A C14 C13 -8.1(5) . . . . ?
 C13 N5 C12 N4 178.2(2) . . . . ?
 C13 N5 C12 N6 -14.1(4) . . . . ?
 C13 N5 C12 N6A 10.9(4) . . . . ?
 C15 N5 C12 N4 13.4(4) . . . . ?
 C15 N5 C12 N6 -178.8(3) . . . . ?
 C15 N5 C12 N6A -153.9(3) . . . . ?
 C15 N5 C13 C14B -167.5(3) . . . . ?
 C15 N5 C13 C14 150.6(3) . . . . ?
 C17 O1 C4 C3 -10.1(3) . . . . ?
 C17 O1 C4 C5 169.5(2) . . . . ?
 C18 O2 C5 C4 -150.6(2) . . . . ?
 C18 O2 C5 C6 30.7(3) . . . . ?
 C11 N3 C7 N1 12.0(4) . . . . ?
 C11 N3 C7 N2 -167.9(3) . . . . ?
 C11 N3 C9 C8 162.7(3) . . . . ?
 C16 N6 C14B C13 179.3(5) . . . . ?
 C16B N6A C14 C13 166.3(5) . . . . ?
 C19 N3 C7 N1 -24.6(5) . . . . ?
 C19 N3 C7 N2 155.5(4) . . . . ?
 C19 N3 C9 C8 -162.9(4) . . . . ?

_shelx_res_file
;
TITL mo_2024_fk77_0ma_a.res in P2(1)/n
    mo_2024_fk77_0ma.res
    created by SHELXL-2018/3 at 15:33:12 on 09-Aug-2024
REM Old TITL mo_2024_fk77_0ma in P2(1)/n
REM SHELXT solution in P2(1)/n: R1 0.096, Rweak 0.005, Alpha 0.025
REM <I/s> 0.830 for 186 systematic absences, Orientation as input
REM Formula found by SHELXT: C22 N6 Cl2 Pd
CELL 0.71073 11.1313 14.595 13.1314 90 91.108 90
ZERR 4 0.0007 0.0009 0.0008 0 0.003 0
LATT 1
SYMM 0.5-X,0.5+Y,0.5-Z
SFAC C H Cl N O Pd
UNIT 72 112 8 24 8 4
SADI N3 C11 N3 C19
SADI C12 N6 C12 N6A
SADI N6 C16 N6A C16
SADI N6 C14B N6A C14B
SADI N6 C16B N6A C16B
SADI N6 C14 N6A C14
DFIX 1.44 N3 C11
SIMU 0.04 0.08 1.7 C17

L.S. 10
PLAN  20
SIZE 0.07 0.07 0.49
TEMP -173.15
CONF
BOND
list 4
fmap 2
ACTA
MORE -1
BOND $H
REM <olex2.extras>
REM <HklSrc "%.\\mo_2024_fk77_0ma.hkl">
REM </olex2.extras>

WGHT    0.038600    2.613600
FVAR       0.36328
PD1   6    0.400012    0.210334    0.640698    11.00000    0.01836    0.01079 =
         0.01194    0.00131    0.00236    0.00243
CL1   3    0.281581    0.136062    0.519050    11.00000    0.02022    0.02059 =
         0.02649   -0.00478   -0.00100   -0.00120
CL2   3    0.249418    0.195948    0.757092    11.00000    0.03456    0.02565 =
         0.02505    0.00355    0.01480   -0.00396
O1    5    0.825184    0.514695    0.716289    11.00000    0.05683    0.01941 =
         0.01731    0.00274   -0.01805   -0.01453
O2    5    0.854423    0.474981    0.525310    11.00000    0.02859    0.02993 =
         0.01833    0.00028   -0.00413   -0.01103
N1    4    0.538250    0.238140    0.544655    11.00000    0.01628    0.01559 =
         0.01035   -0.00234    0.00026    0.00062
N2    4    0.466177    0.308410    0.389694    11.00000    0.02580    0.01896 =
         0.01143   -0.00106   -0.00277    0.00125
N3    4    0.526205    0.165709    0.383990    11.00000    0.02749    0.02257 =
         0.01659   -0.00931   -0.00585    0.00560
N4    4    0.509945    0.280193    0.738515    11.00000    0.02293    0.02580 =
         0.01027   -0.00279    0.00184    0.00047
N5    4    0.489435    0.258061    0.915093    11.00000    0.02141    0.03012 =
         0.00980    0.00051    0.00027    0.00223
C1    1    0.609329    0.311883    0.583656    11.00000    0.01455    0.01444 =
         0.01118   -0.00293   -0.00228    0.00411
C2    1    0.595444    0.332415    0.686961    11.00000    0.02026    0.01527 =
         0.01188    0.00027   -0.00200    0.00541
C3    1    0.670045    0.398259    0.733367    11.00000    0.03523    0.01656 =
         0.00804   -0.00170   -0.00615    0.00490
AFIX  43
H3    2    0.663456    0.410194    0.804158    11.00000   -1.20000
AFIX   0
C4    1    0.752796    0.445830    0.677401    11.00000    0.03273    0.01273 =
         0.01578    0.00161   -0.01120   -0.00001
C5    1    0.766989    0.425789    0.574014    11.00000    0.02036    0.01700 =
         0.01599    0.00102   -0.00433    0.00146
C6    1    0.696234    0.358342    0.527930    11.00000    0.01743    0.01942 =
         0.01132   -0.00188   -0.00039    0.00233
AFIX  43
H6    2    0.707003    0.343749    0.458196    11.00000   -1.20000
AFIX   0
C7    1    0.511003    0.238317    0.443551    11.00000    0.01226    0.01702 =
         0.01278   -0.00184    0.00088   -0.00070
C8    1    0.435569    0.280262    0.285585    11.00000    0.03532    0.03015 =
         0.01167    0.00096   -0.00608   -0.00157
AFIX  23
H8A   2    0.473082    0.321311    0.235292    11.00000   -1.20000
H8B   2    0.347464    0.280024    0.273746    11.00000   -1.20000
AFIX   0
C9    1    0.487008    0.183640    0.279352    11.00000    0.03466    0.03816 =
         0.01686   -0.01218   -0.00810    0.00436
AFIX  23
H9A   2    0.424928    0.139181    0.256568    11.00000   -1.20000
H9B   2    0.555379    0.181127    0.232323    11.00000   -1.20000
AFIX   0
C10   1    0.413021    0.389322    0.434066    11.00000    0.04164    0.01676 =
         0.02604   -0.00063   -0.00970    0.00945
AFIX 137
H10A  2    0.328290    0.393373    0.412864    11.00000   -1.50000
H10B  2    0.455797    0.443931    0.410865    11.00000   -1.50000
H10C  2    0.419005    0.385412    0.508495    11.00000   -1.50000
AFIX   0
C12   1    0.476026    0.308299    0.831835    11.00000    0.02469    0.03121 =
         0.01177   -0.00079    0.00047    0.01021
C13   1    0.448081    0.307615    1.004818    11.00000    0.02890    0.04279 =
         0.01011   -0.00247    0.00405   -0.00034
PART 1
AFIX  23
H13A  2    0.410938    0.265951    1.054692    10.50000   -1.20000
H13B  2    0.514088    0.342312    1.038568    10.50000   -1.20000
AFIX  23
PART 2
H13C  2    0.506580    0.302202    1.062254    10.50000   -1.20000
H13D  2    0.368989    0.284616    1.026698    10.50000   -1.20000
AFIX   0
PART 0
C15   1    0.561296    0.176853    0.925451    11.00000    0.06214    0.01970 =
         0.02582    0.00557   -0.00106    0.00584
AFIX 137
H15A  2    0.580076    0.153196    0.857752    11.00000   -1.50000
H15B  2    0.516789    0.130373    0.963166    11.00000   -1.50000
H15C  2    0.636104    0.191527    0.962509    11.00000   -1.50000
AFIX   0
C17   1    0.797340    0.546683    0.815956    11.00000    0.10999    0.02249 =
         0.01448    0.00324   -0.01910   -0.02649
AFIX 137
H17A  2    0.712293    0.563835    0.817845    11.00000   -1.50000
H17B  2    0.847141    0.600186    0.832646    11.00000   -1.50000
H17C  2    0.813493    0.497963    0.865718    11.00000   -1.50000
AFIX   0
C18   1    0.836728    0.491536    0.419296    11.00000    0.03847    0.05214 =
         0.02143    0.00791   -0.00562   -0.01852
AFIX 137
H18A  2    0.834594    0.433020    0.382702    11.00000   -1.50000
H18B  2    0.902888    0.529062    0.394189    11.00000   -1.50000
H18C  2    0.760516    0.523927    0.407978    11.00000   -1.50000
AFIX   0
PART 1
N6    4    0.405302    0.377435    0.853868    10.50000    0.01758    0.02197 =
         0.01398    0.00220    0.00428    0.00362
C11   1    0.552914    0.069929    0.425548    10.50000    0.01978    0.01323 =
         0.02069   -0.00134    0.00373   -0.00017
AFIX 137
H11A  2    0.586445    0.074812    0.494892    10.50000   -1.50000
H11B  2    0.610996    0.039371    0.381858    10.50000   -1.50000
H11C  2    0.478434    0.034164    0.426551    10.50000   -1.50000
AFIX   0
C14B  1    0.359794    0.368239    0.957189    10.50000    0.02403    0.01987 =
         0.01578   -0.00412    0.00788   -0.00185
AFIX  23
H14A  2    0.357187    0.428238    0.992245    10.50000   -1.20000
H14B  2    0.278590    0.340556    0.956697    10.50000   -1.20000
AFIX   0
C16   1    0.345574    0.431423    0.776302    10.50000    0.03420    0.02140 =
         0.02522    0.00826    0.00050    0.00409
AFIX 137
H16A  2    0.398652    0.438733    0.718181    10.50000   -1.50000
H16B  2    0.325896    0.491828    0.803980    10.50000   -1.50000
H16C  2    0.271532    0.400444    0.753965    10.50000   -1.50000
AFIX   0
PART 2
N6A   4    0.447095    0.400399    0.854230    10.50000    0.01810    0.01897 =
         0.01634   -0.00106    0.00795    0.00156
C14   1    0.438348    0.414275    0.963961    10.50000    0.02914    0.02625 =
         0.01715   -0.00989    0.00324   -0.00448
AFIX  23
H14C  2    0.360803    0.442623    0.981973    10.50000   -1.20000
H14D  2    0.505241    0.452368    0.991080    10.50000   -1.20000
AFIX   0
C16B  1    0.416851    0.472933    0.781842    10.50000    0.03314    0.02007 =
         0.03618    0.00830    0.00608    0.01000
AFIX 137
H16D  2    0.486463    0.513201    0.773721    10.50000   -1.50000
H16E  2    0.349136    0.508614    0.807251    10.50000   -1.50000
H16F  2    0.394622    0.445743    0.715892    10.50000   -1.50000
AFIX   0
C19   1    0.608306    0.092217    0.401079    10.50000    0.04167    0.01834 =
         0.02184   -0.00562    0.00379    0.01063
AFIX 137
H19A  2    0.681866    0.103511    0.363230    10.50000   -1.50000
H19B  2    0.571579    0.034708    0.377782    10.50000   -1.50000
H19C  2    0.627970    0.087861    0.473986    10.50000   -1.50000
AFIX   0
HKLF 4


REM  mo_2024_fk77_0ma_a.res in P2(1)/n
REM wR2 = 0.076893, GooF = S = 1.06007, Restrained GooF = 1.06676 for all data
REM R1 = 0.030407 for 4771 Fo > 4sig(Fo) and 0.035862 for all 5328 data
REM 306 parameters refined using 3 restraints

END

WGHT      0.0386      2.6137

REM Highest difference peak  0.884,  deepest hole -0.458,  1-sigma level  0.092
Q1    1   0.3362  0.2299  0.6191  11.00000  0.05    0.88
Q2    1   0.4779  0.1991  0.6525  11.00000  0.05    0.82
Q3    1   0.3448  0.1784  0.6423  11.00000  0.05    0.78
Q4    1   0.4563  0.2451  0.6400  11.00000  0.05    0.74
Q5    1   0.4040  0.2132  0.7011  11.00000  0.05    0.66
Q6    1   0.4227  0.2636  0.6356  11.00000  0.05    0.61
Q7    1   0.4051  0.2095  0.5751  11.00000  0.05    0.61
Q8    1   0.3041  0.1652  0.7516  11.00000  0.05    0.54
Q9    1   0.6641  0.3313  0.5616  11.00000  0.05    0.49
Q10   1   0.6043  0.3235  0.6363  11.00000  0.05    0.49
Q11   1   0.3513  0.1221  0.5363  11.00000  0.05    0.47
Q12   1   0.2734  0.2353  0.7790  11.00000  0.05    0.46
Q13   1   0.7479  0.3763  0.5634  11.00000  0.05    0.45
Q14   1   0.4544  0.2261  0.2824  11.00000  0.05    0.44
Q15   1   0.6423  0.3625  0.7100  11.00000  0.05    0.42
Q16   1   0.4501  0.3017  0.3410  11.00000  0.05    0.40
Q17   1   0.4490  0.3428  0.4148  11.00000  0.05    0.40
Q18   1   0.5924  0.2670  0.5582  11.00000  0.05    0.39
Q19   1   0.8153  0.5268  0.7664  11.00000  0.05    0.39
Q20   1   0.8632  0.4846  0.7055  11.00000  0.05    0.39
;
_shelx_res_checksum                50181
_shelx_hkl_file
;
  -2   0   0 1303.97  102.99
  -2   0   0 1216.48  102.29
  -2   0   0 1259.97  103.09
  -2   0   0 1251.37  102.49
  -2   0   0 1227.88  101.79
   2   0   0 1254.77  102.59
   2   0   0 1306.47  103.09
   2   0   0 1248.88  102.39
   2   0   0 1282.97  103.29
   2   0   0 1356.76  102.39
  -3   0   0   -1.80    2.30
  -3   0   0    3.60    2.20
  -3   0   0    1.90    1.90
  -3   0   0    1.00    1.60
  -3   0   0    3.50    1.40
  -3   0   0   -1.60    1.20
   3   0   0    1.00    1.70
   3   0   0   -0.70    1.30
   3   0   0    0.10    1.20
   3   0   0    1.30    1.60
   3   0   0   -1.20    2.00
  -4   0   0   43.30    7.60
  -4   0   0   33.60    6.50
  -4   0   0   50.99    7.70
  -4   0   0   37.50    5.40
  -4   0   0   29.90    6.80
   4   0   0   29.70    6.50
   4   0   0   35.80    6.40
   4   0   0   33.90    6.20
   4   0   0   38.80    6.40
   4   0   0   29.60    6.30
   4   0   0   56.69    7.90
  -5   0   0    5.90    3.00
  -5   0   0    6.80    4.60
  -5   0   0    1.20    4.00
  -5   0   0   -1.90    2.20
  -5   0   0   -3.90    2.10
  -5   0   0    1.60    2.90
   5   0   0    4.70    2.50
   5   0   0    0.40    2.50
   5   0   0    3.00    3.50
   5   0   0   -1.20    3.30
   5   0   0    0.10    2.70
   5   0   0    1.20    3.10
  -6   0   0 1428.26  115.49
  -6   0   0 1397.06  113.19
  -6   0   0 1436.86  111.29
  -6   0   0 1405.96  112.79
  -6   0   0 1353.26  114.59
  -6   0   0 1298.07  113.09
   6   0   0 1482.05  113.19
   6   0   0 1355.16  113.19
   6   0   0 1295.27  114.49
   6   0   0 1405.46  115.79
   6   0   0 1268.97  113.09
   6   0   0 1266.07  111.59
  -7   0   0   -1.80    3.10
  -7   0   0   -5.00    6.50
  -7   0   0   -4.30    3.10
  -7   0   0    2.70    3.10
  -7   0   0    5.60    5.00
  -7   0   0    2.10    3.70
   7   0   0   -0.20    3.40
   7   0   0    0.30    3.10
   7   0   0    2.80    6.20
   7   0   0    0.10    2.70
   7   0   0    3.10    3.30
   7   0   0   -1.90    4.70
  -8   0   0  400.96   38.00
  -8   0   0  390.36   32.50
  -8   0   0  405.96   35.20
  -8   0   0  413.76   40.90
  -8   0   0  419.46   39.70
  -8   0   0  354.26   37.40
  -8   0   0  421.46   37.30
   8   0   0  346.67   38.90
   8   0   0  417.16   37.40
   8   0   0  372.26   40.30
   8   0   0  412.96   38.60
   8   0   0  401.16   36.30
   8   0   0  379.76   37.70
  -9   0   0   -4.30    4.70
  -9   0   0    2.20    4.70
  -9   0   0   -0.50    4.60
  -9   0   0    8.80    5.20
  -9   0   0    1.40    4.80
  -9   0   0    6.60    7.20
  -9   0   0   -4.10    7.80
   9   0   0    6.40    6.30
   9   0   0    1.50    6.00
   9   0   0    9.50    6.00
   9   0   0   -2.40    6.00
   9   0   0    3.10    7.80
   9   0   0   -1.30    3.80
 -10   0   0  410.46   49.00
 -10   0   0  443.16   38.80
 -10   0   0  452.45   43.00
 -10   0   0  379.66   42.20
 -10   0   0  454.65   45.40
 -10   0   0  462.45   44.10
 -10   0   0  428.26   41.80
  10   0   0  404.26   41.00
  10   0   0  394.36   42.20
  10   0   0  499.15   44.00
  10   0   0  448.36   40.90
  10   0   0  376.46   45.00
  10   0   0  413.06   44.70
 -11   0   0   -1.00    8.10
 -11   0   0    9.30    7.40
 -11   0   0    2.50    5.90
 -11   0   0   18.50   10.30
 -11   0   0   11.50   11.50
 -11   0   0    4.10    8.20
 -11   0   0   -2.70    9.70
  11   0   0   -8.10    6.90
  11   0   0    9.40    9.00
  11   0   0   -3.20    5.20
  11   0   0    4.30    8.30
  11   0   0   -7.90   10.00
  11   0   0   -0.50    8.20
 -12   0   0   70.69   17.80
 -12   0   0   85.59   18.30
 -12   0   0   89.99   20.70
 -12   0   0  110.29   23.70
 -12   0   0  131.19   21.30
 -12   0   0  101.59   15.30
 -12   0   0  112.49   21.70
  12   0   0  161.38   26.60
  12   0   0  122.19   17.00
  12   0   0   84.09   18.30
  12   0   0   74.29   19.50
  12   0   0   94.09   24.20
  12   0   0   76.39   15.20
  12   0   0  122.49   20.10
 -13   0   0   -2.30    7.90
 -13   0   0   10.80   12.70
 -13   0   0   -3.10   11.60
 -13   0   0   -4.10   19.10
 -13   0   0    0.40   15.40
 -13   0   0   12.90   12.90
 -13   0   0   -0.20   12.70
  13   0   0    0.20   12.60
  13   0   0    5.00   10.80
  13   0   0   20.60   18.30
  13   0   0    2.40    8.40
  13   0   0   12.40   14.50
  13   0   0   -4.40    8.40
 -14   0   0  176.18   29.40
 -14   0   0  196.98   26.80
 -14   0   0  173.78   31.50
 -14   0   0  210.18   33.60
 -14   0   0  112.39   28.40
 -14   0   0  175.98   39.10
  14   0   0  193.48   29.10
  14   0   0  220.38   37.00
  14   0   0  180.18   24.90
  14   0   0  171.28   33.40
  14   0   0  229.98   29.90
  14   0   0  227.18   36.30
  14   0   1    9.80   16.10
  14   0   1    6.60   10.20
  14   0   1   11.80   20.50
 -14   0  -1   -5.10   10.20
 -14   0  -1  -13.00   18.30
 -14   0  -1   -2.30   16.30
 -14   0  -1  -22.20   12.80
 -14   0  -1   -5.50   29.30
 -14   0  -1    0.70   13.60
  13   0   1   54.99   15.20
  13   0   1   33.60   15.20
  13   0   1   27.70   18.90
  13   0   1   30.40   16.20
  13   0   1   29.40   14.00
  13   0   1   20.80   15.50
  13   0   1   60.49   12.40
 -13   0  -1   22.50   16.00
 -13   0  -1   63.29   22.00
 -13   0  -1   41.10   15.70
 -13   0  -1   37.10   11.10
 -13   0  -1   46.70   19.30
 -13   0  -1   31.50   18.80
 -13   0  -1   35.90   16.10
  12   0   1    3.80    6.80
  12   0   1    6.70   11.30
  12   0   1   -4.60   11.60
  12   0   1   14.10   14.40
  12   0   1    7.50    9.90
  12   0   1    2.00    7.20
  12   0   1    0.90    8.10
 -12   0  -1   -4.20    9.40
 -12   0  -1   12.60   15.50
 -12   0  -1   -8.20    8.80
 -12   0  -1   -9.80   11.80
 -12   0  -1   -6.10   11.00
 -12   0  -1    4.00    7.50
 -12   0  -1   -7.80    8.10
  11   0   1  310.67   39.20
  11   0   1  311.67   34.70
  11   0   1  426.96   39.50
  11   0   1  294.37   32.80
  11   0   1  335.07   36.10
  11   0   1  304.87   33.10
 -11   0  -1  297.37   35.40
 -11   0  -1  312.77   36.10
 -11   0  -1  319.17   33.80
 -11   0  -1  282.57   40.40
 -11   0  -1  333.27   30.70
 -11   0  -1  269.47   34.30
 -11   0  -1  304.27   34.30
  10   0   1    5.80    6.00
  10   0   1    5.90    6.40
  10   0   1   -8.70    4.50
  10   0   1   -3.30    6.50
  10   0   1   -2.30    6.00
  10   0   1   -1.20    4.90
  10   0   1   -2.40   10.00
 -10   0  -1    1.00    2.40
 -10   0  -1    1.90    6.10
 -10   0  -1   -5.80    5.20
 -10   0  -1   -8.90    6.60
 -10   0  -1    5.50    9.40
 -10   0  -1   -5.20    8.00
 -10   0  -1   -1.50    4.50
 -10   0  -1    2.90    6.30
   9   0   1  600.74   55.39
   9   0   1  527.85   57.29
   9   0   1  642.84   57.99
   9   0   1  563.04   53.79
   9   0   1  630.44   54.49
   9   0   1  573.54   51.79
  -9   0  -1  586.34   55.39
  -9   0  -1  588.74   57.79
  -9   0  -1  639.94   57.39
  -9   0  -1  593.84   54.89
  -9   0  -1  664.83   52.49
  -9   0  -1  620.84   54.09
   8   0   1    2.00    4.50
   8   0   1    3.70    4.90
   8   0   1    7.70    6.20
   8   0   1    5.60    4.90
   8   0   1    3.10    5.60
   8   0   1   -3.30    3.60
  -8   0  -1    1.50    3.30
  -8   0  -1   -2.60    3.70
  -8   0  -1   -2.80    3.30
  -8   0  -1   -2.00    4.10
  -8   0  -1    2.20    6.50
  -8   0  -1    3.20    6.40
   7   0   1 3936.11  320.17
   7   0   1 3793.42  316.37
   7   0   1 4062.09  316.57
   7   0   1 3829.72  317.67
   7   0   1 3854.61  317.27
   7   0   1 3897.11  319.27
  -7   0  -1 3881.51  316.37
  -7   0  -1 3944.61  318.87
  -7   0  -1 4118.49  317.57
  -7   0  -1 4040.60  319.77
  -7   0  -1 3693.33  317.17
  -7   0  -1 4049.69  315.17
   6   0   1    1.20    2.80
   6   0   1   -0.90    4.20
   6   0   1   -0.30    2.50
   6   0   1    0.30    2.00
   6   0   1    4.70    4.20
   6   0   1   -1.60    2.50
  -6   0  -1    1.20    3.00
  -6   0  -1    0.30    4.10
  -6   0  -1   -4.00    3.10
  -6   0  -1    1.10    3.10
  -6   0  -1    3.30    2.80
  -6   0  -1   -1.40    2.20
   5   0   1    2.80    2.70
   5   0   1    7.00    4.00
   5   0   1    1.50    3.30
   5   0   1    5.40    2.70
   5   0   1    5.30    4.30
   5   0   1    8.40    3.40
  -5   0  -1    6.50    4.60
  -5   0  -1    3.80    2.70
  -5   0  -1    4.90    2.70
  -5   0  -1    5.70    3.30
  -5   0  -1    1.10    3.10
   4   0   1    0.20    2.30
   4   0   1   -2.20    1.50
   4   0   1   -1.10    2.60
   4   0   1    1.50    1.50
   4   0   1    1.20    1.40
   4   0   1    0.60    1.90
  -4   0  -1   -1.50    1.80
  -4   0  -1    2.10    3.40
  -4   0  -1    2.80    1.90
  -4   0  -1    3.30    2.40
  -4   0  -1    4.70    2.20
  -4   0  -1   -0.60    1.70
   3   0   1  358.26   32.30
   3   0   1  383.26   31.30
   3   0   1  379.86   31.80
   3   0   1  367.36   31.40
   3   0   1  370.16   31.90
   3   0   1  358.56   32.50
  -3   0  -1  385.06   31.20
  -3   0  -1  379.06   32.40
  -3   0  -1  374.16   31.10
  -3   0  -1  372.46   32.60
  -3   0  -1  350.86   31.70
  -3   0  -1  374.16   31.70
   2   0   1   -0.70    0.90
   2   0   1   -0.30    1.70
   2   0   1   -0.40    1.00
   2   0   1   -1.40    1.00
   2   0   1   -0.30    0.80
   2   0   1    1.60    1.00
   2   0   1   -0.70    0.90
  -2   0  -1    0.80    1.20
  -2   0  -1    1.00    1.40
  -2   0  -1    0.00    1.00
  -2   0  -1   -0.80    1.90
  -2   0  -1    0.30    1.30
  -2   0  -1    2.10    1.50
   1   0   1 3886.01  302.27
   1   0   1 3807.12  302.27
   1   0   1 3816.32  302.27
   1   0   1 3826.92  302.27
   1   0   1 3730.23  302.47
  -1   0  -1 3901.21  302.27
  -1   0  -1 3880.71  302.47
  -1   0  -1 3721.73  302.27
  -1   0  -1 3682.13  302.17
  -1   0  -1 3618.14  302.27
  -1   0  -1 3856.21  302.47
  -1   0   1  659.43   51.99
  -1   0   1  619.94   51.49
  -1   0   1  622.84   52.29
  -1   0   1  652.93   52.49
  -1   0   1  625.54   52.09
   1   0  -1  640.74   52.49
   1   0  -1  661.43   52.09
   1   0  -1  642.64   51.89
   1   0  -1  653.43   51.99
   1   0  -1  670.23   52.39
   1   0  -1  614.24   51.39
  -2   0   1    0.70    1.00
  -2   0   1   -0.40    1.20
  -2   0   1    1.30    2.40
  -2   0   1    0.60    0.70
  -2   0   1    0.30    1.50
  -2   0   1    2.10    2.00
  -2   0   1    0.10    1.20
   2   0  -1    0.20    0.80
   2   0  -1    0.10    1.30
   2   0  -1    1.10    0.60
   2   0  -1   -0.40    1.20
   2   0  -1   -2.00    1.30
   2   0  -1   -0.10    1.40
   2   0  -1    1.50    2.70
  -3   0   1 1068.79   80.19
  -3   0   1 1023.20   82.09
  -3   0   1 1026.60   82.99
  -3   0   1  956.50   80.89
  -3   0   1  950.60   81.99
  -3   0   1  993.90   81.99
  -3   0   1  982.80   83.19
   3   0  -1 1026.80   81.99
   3   0  -1 1011.90   80.89
   3   0  -1 1016.70   82.09
   3   0  -1  939.31   82.69
   3   0  -1  993.70   83.29
  -4   0   1   -1.90    1.60
  -4   0   1   -0.70    1.50
  -4   0   1   -0.90    0.90
  -4   0   1    0.90    3.50
  -4   0   1    0.50    1.30
  -4   0   1    0.90    2.40
  -4   0   1    0.10    2.00
   4   0  -1   -0.60    2.50
   4   0  -1    0.30    1.50
   4   0  -1   -0.40    2.00
   4   0  -1   -1.20    1.60
   4   0  -1    1.00    1.50
   4   0  -1   -0.70    2.50
  -5   0   1  805.02   67.99
  -5   0   1  837.42   66.39
  -5   0   1  830.52   68.19
  -5   0   1  775.12   64.89
  -5   0   1  785.02   69.69
  -5   0   1  796.32   69.29
   5   0  -1  805.12   68.19
   5   0  -1  816.42   68.39
   5   0  -1  863.51   69.79
   5   0  -1  777.22   69.99
   5   0  -1  797.22   67.99
   5   0  -1  793.52   66.39
  -6   0   1   -2.30    1.20
  -6   0   1    3.90    5.00
  -6   0   1    2.10    4.10
  -6   0   1   -0.60    2.40
  -6   0   1   -4.80    2.70
  -6   0   1    0.00    2.70
  -6   0   1    3.70    2.70
   6   0  -1   -1.30    2.50
   6   0  -1    0.40    2.60
   6   0  -1   -4.30    2.80
   6   0  -1   -0.10    2.40
   6   0  -1   -0.20    3.60
   6   0  -1    2.00    3.40
  -7   0   1  228.98   22.90
  -7   0   1  236.08   21.10
  -7   0   1  232.78   18.90
  -7   0   1  211.78   25.40
  -7   0   1  205.18   24.40
  -7   0   1  236.18   23.60
  -7   0   1  238.88   23.40
   7   0  -1  207.58   23.50
   7   0  -1  210.58   24.90
   7   0  -1  195.68   24.60
   7   0  -1  210.48   22.60
   7   0  -1  202.58   22.90
   7   0  -1  225.98   21.30
  -8   0   1   -1.20    5.70
  -8   0   1    6.70    4.70
  -8   0   1    2.20    4.70
  -8   0   1   -0.10    4.50
  -8   0   1   -1.50    3.30
  -8   0   1    0.90    5.20
  -8   0   1    0.50    1.60
   8   0  -1   -1.70    4.20
   8   0  -1    4.40    6.30
   8   0  -1   -3.60    4.20
   8   0  -1    4.80    5.20
   8   0  -1    1.10    3.20
   8   0  -1   -1.40    5.60
  -9   0   1 1042.80   94.79
  -9   0   1 1134.09   89.99
  -9   0   1 1034.60   92.99
  -9   0   1 1112.69   92.49
  -9   0   1 1063.09   95.69
   9   0  -1 1132.79   93.39
   9   0  -1 1056.49   93.29
   9   0  -1 1039.50   92.29
   9   0  -1 1023.40   90.39
   9   0  -1 1090.69   95.59
   9   0  -1 1095.49   96.89
 -10   0   1    0.50    6.70
 -10   0   1   10.30   10.80
 -10   0   1   -2.10    6.20
 -10   0   1   -1.10    4.30
 -10   0   1    1.50    7.70
 -10   0   1   -5.80    6.80
 -10   0   1   -4.50    6.40
  10   0  -1   -8.80    5.60
  10   0  -1    2.40   10.90
  10   0  -1   -5.50    6.80
  10   0  -1    0.40    7.00
  10   0  -1   10.20    7.10
  10   0  -1   -4.00    4.70
 -11   0   1   12.90    9.40
 -11   0   1   31.90   11.30
 -11   0   1   26.30   17.50
 -11   0   1   15.50   10.30
 -11   0   1   15.10    7.00
 -11   0   1   11.80   11.70
 -11   0   1   26.90   10.90
  11   0  -1   12.70    9.70
  11   0  -1   30.30   10.40
  11   0  -1   17.70   11.00
  11   0  -1   12.00    8.40
  11   0  -1    8.80    8.90
  11   0  -1   13.00   10.60
 -12   0   1   19.00   13.10
 -12   0   1    3.30    9.40
 -12   0   1  -13.70   14.00
 -12   0   1   -4.40    9.20
 -12   0   1    0.00    6.90
  12   0  -1    6.50    9.50
  12   0  -1  -14.30    9.80
  12   0  -1   -1.40    7.20
  12   0  -1    9.30   11.30
 -13   0   1  622.54   65.99
 -13   0   1  553.84   60.29
 -13   0   1  581.24   58.79
 -13   0   1  553.04   58.59
 -13   0   1  519.45   61.79
 -13   0   1  636.54   59.69
  13   0  -1  622.64   60.99
  13   0  -1  606.04   56.59
  13   0  -1  546.05   64.59
  13   0  -1  618.14   63.49
  13   0  -1  520.75   57.09
  13   0  -1  591.14   59.69
 -14   0   1   -3.10   15.30
 -14   0   1   -5.50   27.10
 -14   0   1    4.30   17.50
 -14   0   1   12.70   14.00
 -14   0   1   -0.80   19.10
  14   0  -1    3.30   18.40
  14   0  -1   -3.50   19.40
  14   0  -1   13.20   13.30
  14   0  -1   12.40   13.60
  14   0  -1    8.90   16.30
  14   0  -1   15.20   11.10
  14   0   2  349.57   49.70
  14   0   2  392.36   40.10
  14   0   2  322.97   53.49
 -14   0  -2  490.95   53.29
 -14   0  -2  444.36   47.60
 -14   0  -2  433.36   62.29
 -14   0  -2  419.46   48.30
  13   0   2    1.40   11.60
  13   0   2    3.10   14.90
  13   0   2  -20.10   11.40
  13   0   2  -15.80   16.00
  13   0   2   -6.40    8.00
  13   0   2  -21.10   11.90
 -13   0  -2   -8.50   12.30
 -13   0  -2  -24.50   17.20
 -13   0  -2    8.80   11.80
 -13   0  -2   -5.90   13.30
 -13   0  -2   -2.50    8.60
 -13   0  -2    5.90   15.70
 -13   0  -2   13.80   12.70
  12   0   2   10.70   21.50
  12   0   2   11.10    7.90
  12   0   2   14.40    9.50
  12   0   2   37.00   13.50
  12   0   2   42.60   14.50
  12   0   2    3.40   20.30
  12   0   2    7.80   12.80
 -12   0  -2   14.40   17.20
 -12   0  -2   26.80   12.50
 -12   0  -2   10.50    7.00
 -12   0  -2   10.70    8.80
 -12   0  -2   52.79   16.50
 -12   0  -2    6.60   10.20
  11   0   2   -9.10    6.70
  11   0   2    4.00    9.00
  11   0   2    1.40    6.30
  11   0   2    6.80    8.00
  11   0   2    5.50   10.10
  11   0   2   -1.70    5.30
  11   0   2   20.20   11.30
 -11   0  -2    2.80    6.50
 -11   0  -2   -6.60    9.00
 -11   0  -2   -6.80    9.30
 -11   0  -2   10.60    7.30
 -11   0  -2   -5.70   10.60
 -11   0  -2    1.60    5.90
  10   0   2    1.90    5.00
  10   0   2   15.20    9.00
  10   0   2    1.10    7.30
  10   0   2    9.80    7.50
  10   0   2   -4.60    6.40
  10   0   2   10.70    6.50
  10   0   2   12.00    5.40
 -10   0  -2    3.50    5.00
 -10   0  -2   17.70    8.70
 -10   0  -2    9.10    8.70
 -10   0  -2    2.50    5.90
 -10   0  -2    9.90   10.10
 -10   0  -2   -5.70    6.40
 -10   0  -2    5.50    5.50
   9   0   2    3.60    5.10
   9   0   2   -3.00    5.70
   9   0   2    6.70    7.40
   9   0   2    3.60    4.30
   9   0   2   -4.20    4.40
   9   0   2    0.10    4.30
   9   0   2    7.10    6.90
  -9   0  -2   -2.60    4.70
  -9   0  -2    5.30    4.20
  -9   0  -2    5.90    6.10
  -9   0  -2   -3.70    5.90
  -9   0  -2    0.40    5.20
  -9   0  -2   -3.30    8.00
   8   0   2 1857.41  151.68
   8   0   2 1658.83  152.18
   8   0   2 1893.61  156.18
   8   0   2 1842.72  153.18
   8   0   2 1874.61  155.28
   8   0   2 1839.02  153.58
   8   0   2 1780.02  150.38
  -8   0  -2 1845.32  153.18
  -8   0  -2 1898.51  150.58
  -8   0  -2 1919.91  151.58
  -8   0  -2 1887.91  155.28
  -8   0  -2 1876.11  153.08
  -8   0  -2 1853.01  154.58
   7   0   2    8.50    5.30
   7   0   2   -1.70    3.50
   7   0   2    1.60    2.90
   7   0   2   -0.40    3.50
   7   0   2   -5.10    5.20
   7   0   2    2.70    4.60
  -7   0  -2   -1.40    4.70
  -7   0  -2   -0.90    3.80
  -7   0  -2   -1.10    2.40
  -7   0  -2    2.20    3.20
  -7   0  -2    0.00    4.80
  -7   0  -2   -3.10    3.00
   6   0   2  222.98   22.70
   6   0   2  233.18   21.90
   6   0   2  203.98   23.60
   6   0   2  222.48   21.10
   6   0   2  219.18   22.80
   6   0   2  248.58   23.40
   6   0   2  224.88   24.80
  -6   0  -2  267.87   23.40
  -6   0  -2  228.28   24.30
  -6   0  -2  237.08   21.80
  -6   0  -2  263.97   21.80
  -6   0  -2  214.48   23.70
  -6   0  -2  205.88   22.50
   5   0   2   -0.90    2.10
   5   0   2    3.00    3.10
   5   0   2   -0.30    2.20
   5   0   2    2.10    2.80
   5   0   2    3.50    2.40
   5   0   2    6.40    4.90
   5   0   2    1.30    2.30
  -5   0  -2   -3.20    2.10
  -5   0  -2   -0.60    2.40
  -5   0  -2   -1.30    3.00
  -5   0  -2    0.70    3.60
  -5   0  -2    1.10    2.50
  -5   0  -2    0.50    1.80
   4   0   2  201.78   19.30
   4   0   2  172.68   18.40
   4   0   2  198.58   19.60
   4   0   2  206.78   17.60
   4   0   2  178.88   17.40
   4   0   2  199.88   18.60
   4   0   2  204.88   18.60
  -4   0  -2  193.58   18.30
  -4   0  -2  207.18   17.60
  -4   0  -2  192.78   18.40
  -4   0  -2  189.58   17.70
  -4   0  -2  201.88   19.30
   3   0   2   -0.90    1.40
   3   0   2    1.30    2.30
   3   0   2   -0.10    1.80
   3   0   2    0.80    1.40
   3   0   2   -0.20    1.50
   3   0   2   -1.30    1.00
   3   0   2    0.20    1.40
  -3   0  -2    1.30    1.60
  -3   0  -2   -0.20    1.20
  -3   0  -2    1.00    1.90
  -3   0  -2    3.90    2.70
  -3   0  -2    0.70    1.40
  -3   0  -2    0.10    1.20
  -3   0  -2   -1.60    1.50
   2   0   2 1310.37  108.89
   2   0   2 1278.67  108.09
   2   0   2 1320.07  108.59
   2   0   2 1321.67  108.19
   2   0   2 1348.86  108.69
  -2   0  -2 1378.86  107.99
  -2   0  -2 1420.06  108.49
  -2   0  -2 1326.57  108.49
  -2   0  -2 1283.57  108.19
  -2   0  -2 1433.66  108.29
  -2   0  -2 1337.77  108.49
   1   0   2   -0.70    1.00
   1   0   2    1.20    1.00
   1   0   2   -1.10    1.10
   1   0   2   -0.20    0.90
   1   0   2   -0.50    0.80
   1   0   2    1.10    1.30
   1   0   2    0.70    0.90
  -1   0  -2    0.20    1.00
  -1   0  -2    0.80    1.10
  -1   0  -2    0.10    1.10
  -1   0  -2   -0.30    1.20
  -1   0  -2    0.30    0.90
  -1   0  -2    0.80    1.00
  -1   0  -2   -0.40    1.00
   0   0   2    4.00    1.30
   0   0   2    9.90    1.90
   0   0   2    6.50    1.60
   0   0   2   13.70    3.20
   0   0   2    7.10    2.00
   0   0   2    6.00    1.30
   0   0   2    5.60    1.70
   0   0  -2    4.90    1.40
   0   0  -2    4.00    1.30
   0   0  -2    3.90    1.30
   0   0  -2    2.60    1.40
   0   0  -2    3.80    1.40
   0   0  -2    4.50    1.10
   0   0  -2    5.80    1.80
   0   0  -2    4.00    1.10
   0   0  -2    7.20    2.50
  -1   0   2   -0.50    0.90
  -1   0   2    1.00    0.90
  -1   0   2   -1.00    1.00
  -1   0   2   -0.30    1.20
  -1   0   2    1.50    1.10
  -1   0   2   -0.30    1.80
   1   0  -2   -1.50    1.00
   1   0  -2    0.40    0.80
   1   0  -2    0.90    1.20
   1   0  -2   -0.30    0.80
   1   0  -2    0.20    1.00
   1   0  -2    0.40    1.80
   1   0  -2    1.90    1.60
   1   0  -2    1.90    1.50
  -2   0   2  318.67   27.80
  -2   0   2  327.57   26.20
  -2   0   2  318.77   27.10
  -2   0   2  310.77   27.10
  -2   0   2  298.57   29.40
   2   0  -2  305.87   26.00
   2   0  -2  329.37   28.30
   2   0  -2  325.27   27.10
   2   0  -2  316.07   27.80
   2   0  -2  324.37   27.50
   2   0  -2  302.17   27.10
  -3   0   2   -0.70    2.10
  -3   0   2   -1.10    1.80
  -3   0   2   -0.10    1.70
  -3   0   2   -0.50    1.40
  -3   0   2    0.10    1.00
  -3   0   2   -0.40    2.10
   3   0  -2   -0.20    1.60
   3   0  -2    0.90    2.20
   3   0  -2    0.50    1.50
   3   0  -2   -0.90    1.80
   3   0  -2   -0.30    2.10
   3   0  -2   -1.40    2.40
   3   0  -2    1.50    1.00
  -4   0   2  282.67   26.40
  -4   0   2  263.47   24.60
  -4   0   2  268.47   24.50
  -4   0   2  265.87   24.50
  -4   0   2  269.87   25.70
  -4   0   2  276.07   22.20
   4   0  -2  253.07   25.90
   4   0  -2  246.98   22.70
   4   0  -2  261.47   24.40
   4   0  -2  272.37   24.40
   4   0  -2  240.48   25.20
   4   0  -2  263.87   24.60
  -5   0   2   -3.00    3.40
  -5   0   2   -0.30    2.50
  -5   0   2   -1.60    3.80
  -5   0   2    0.10    2.50
  -5   0   2   -0.50    1.50
   5   0  -2   -1.70    2.90
   5   0  -2   -1.60    3.10
   5   0  -2    1.80    2.00
   5   0  -2    2.20    3.00
   5   0  -2    3.10    3.20
   5   0  -2    3.10    3.60
  -6   0   2 1237.28  105.59
  -6   0   2 1277.97  105.89
  -6   0   2 1290.17  105.79
  -6   0   2 1267.07  103.49
  -6   0   2 1235.18  101.99
  -6   0   2 1202.38  107.49
   6   0  -2 1301.77  110.29
   6   0  -2 1306.07  105.99
   6   0  -2 1323.77  108.69
   6   0  -2 1264.37  105.89
   6   0  -2 1249.97  103.39
  -7   0   2    0.10    5.40
  -7   0   2    1.00    3.50
  -7   0   2   -5.10    3.20
  -7   0   2   -2.70    4.50
  -7   0   2    0.70    2.70
  -7   0   2   -3.10    2.90
  -7   0   2   -2.40    2.60
   7   0  -2    3.90    4.90
   7   0  -2    2.80    3.40
   7   0  -2   -0.10    3.90
   7   0  -2   -3.80    4.70
   7   0  -2    2.70    3.10
   7   0  -2   -7.50    3.10
  -8   0   2  575.34   51.89
  -8   0   2  550.64   46.60
  -8   0   2  543.55   49.20
  -8   0   2  501.45   49.00
  -8   0   2  525.35   49.20
  -8   0   2  540.25   44.30
  -8   0   2  531.75   49.30
   8   0  -2  512.75   52.09
   8   0  -2  564.64   49.80
   8   0  -2  510.05   50.99
   8   0  -2  526.35   49.10
   8   0  -2  514.05   49.10
   8   0  -2  547.25   46.70
  -9   0   2   -0.20    2.20
  -9   0   2    5.70    4.50
  -9   0   2    7.60    6.00
  -9   0   2   -1.50    5.40
  -9   0   2    3.90    5.90
  -9   0   2    7.20    6.00
  -9   0   2   -4.40    3.70
   9   0  -2    0.70    3.80
   9   0  -2   -2.00    4.60
   9   0  -2   -1.50    6.80
   9   0  -2   12.30    7.10
   9   0  -2   -8.70    5.00
   9   0  -2    0.90    5.70
 -10   0   2   -0.10    8.40
 -10   0   2    4.50    8.10
 -10   0   2    1.30    7.30
 -10   0   2   -8.10    5.60
 -10   0   2   -6.80    9.40
 -10   0   2    2.50    2.70
 -10   0   2   -7.30    5.30
  10   0  -2    1.50    5.70
  10   0  -2    2.60    6.30
  10   0  -2   -0.30    8.30
  10   0  -2   -0.70    7.60
  10   0  -2   -4.10    5.20
 -11   0   2    2.40    8.50
 -11   0   2  -16.80    9.20
 -11   0   2    4.80    5.90
 -11   0   2    3.00    6.90
 -11   0   2    1.40    7.30
 -11   0   2    7.30    8.20
 -11   0   2  -13.50   12.00
  11   0  -2   -2.70    6.40
  11   0  -2    5.90   10.10
  11   0  -2    5.20    6.40
  11   0  -2  -10.20    8.00
  11   0  -2    4.10    8.70
  11   0  -2  -10.90    9.10
 -12   0   2  961.80   89.79
 -12   0   2  972.70   85.79
 -12   0   2 1072.89   87.69
 -12   0   2  950.40   85.99
 -12   0   2 1209.78   88.89
 -12   0   2  829.22   89.59
  12   0  -2  866.81   84.99
  12   0  -2  870.71   85.29
  12   0  -2  860.11   84.59
  12   0  -2  837.92   90.19
 -13   0   2   -1.20   12.90
 -13   0   2   -0.60   13.90
 -13   0   2   11.50   11.80
 -13   0   2   15.20   12.90
 -13   0   2    5.10   17.00
  13   0  -2   10.00   11.50
  13   0  -2    7.40   15.30
  13   0  -2   -6.10   13.80
  13   0  -2  -12.00   12.90
  13   0  -2   -2.40   12.80
  13   0  -2   -5.90    9.80
  13   0  -2    5.50   10.40
 -14   0   2    1.80   13.30
 -14   0   2    2.40   19.90
 -14   0   2    7.10   14.90
 -14   0   2   13.00   21.70
 -14   0   2   27.80   25.90
  14   0  -2    7.20   14.20
  14   0  -2   -7.70   17.70
  14   0  -2   -4.40   11.50
  14   0  -2   24.90   19.40
  14   0  -2    2.30   15.20
  14   0   3   -2.60   18.00
  14   0   3    6.00   10.80
  14   0   3   13.20   14.20
  14   0   3  -41.60   18.90
 -14   0  -3    3.60   11.60
 -14   0  -3    6.30   19.70
 -14   0  -3  -12.00   25.90
 -14   0  -3   14.80   14.40
 -14   0  -3  -17.60   12.00
 -14   0  -3   29.70   16.40
  13   0   3  188.68   29.60
  13   0   3  170.38   21.60
  13   0   3  161.98   37.90
  13   0   3  191.68   32.80
  13   0   3  119.59   27.10
 -13   0  -3  194.78   36.40
 -13   0  -3  142.99   24.30
 -13   0  -3  157.48   30.50
 -13   0  -3  154.88   27.90
 -13   0  -3  143.09   24.30
 -13   0  -3  137.49   21.10
  12   0   3   27.60   14.10
  12   0   3  -15.60    7.80
  12   0   3  -13.30   10.00
  12   0   3   -1.20    6.80
  12   0   3   11.70   10.90
  12   0   3    0.40   12.70
 -12   0  -3    9.00    9.20
 -12   0  -3  -10.00   14.80
 -12   0  -3  -12.60    6.50
 -12   0  -3    1.40   10.80
 -12   0  -3   -1.10    9.40
 -12   0  -3   12.90   14.00
 -12   0  -3    3.30    5.30
 -12   0  -3   10.80   15.90
  11   0   3   24.90    9.40
  11   0   3   24.50    7.20
  11   0   3   22.30   14.10
  11   0   3   36.20   13.20
  11   0   3   32.50   11.40
  11   0   3   33.10   10.80
 -11   0  -3   33.20    9.20
 -11   0  -3   14.30    9.20
 -11   0  -3   21.20    9.70
 -11   0  -3   34.60   12.40
 -11   0  -3   15.40    9.10
 -11   0  -3   24.40   16.40
 -11   0  -3   38.30   12.20
  10   0   3   -5.40    6.70
  10   0   3   -1.90    4.70
  10   0   3   -1.70    5.80
  10   0   3   -4.00    7.10
  10   0   3   -9.40    4.60
  10   0   3  -11.10    6.60
  10   0   3   -0.90    6.70
 -10   0  -3    8.30    6.70
 -10   0  -3    4.60    8.50
 -10   0  -3   -3.20    8.90
 -10   0  -3   -3.50    4.80
 -10   0  -3    0.90    6.70
 -10   0  -3    5.50    6.00
 -10   0  -3   -6.80    6.30
   9   0   3  511.15   47.60
   9   0   3  457.95   47.00
   9   0   3  506.05   50.59
   9   0   3  533.15   49.90
   9   0   3  498.75   47.90
   9   0   3  477.15   44.50
   9   0   3  496.35   45.30
  -9   0  -3  542.85   45.70
  -9   0  -3  534.25   47.60
  -9   0  -3  537.05   49.40
  -9   0  -3  504.95   49.99
  -9   0  -3  484.95   47.20
  -9   0  -3  521.35   44.90
   8   0   3    3.70    4.00
   8   0   3   -2.10    5.50
   8   0   3   -0.50    3.70
   8   0   3    2.40    4.10
   8   0   3    5.00    5.90
   8   0   3   -3.10    4.30
  -8   0  -3   -6.60    4.90
  -8   0  -3   -1.60    5.80
  -8   0  -3   -2.70    3.50
  -8   0  -3    2.40    4.40
  -8   0  -3    5.20    4.30
  -8   0  -3    1.30    3.60
   7   0   3   -2.60    3.20
   7   0   3   -0.20    4.70
   7   0   3    0.70    5.20
   7   0   3    1.60    3.60
   7   0   3    2.60    3.70
   7   0   3    2.80    3.50
   7   0   3   -0.40    2.70
  -7   0  -3    2.50    2.80
  -7   0  -3   -1.90    5.10
  -7   0  -3    0.30    3.70
  -7   0  -3   -3.90    3.10
  -7   0  -3    1.80    3.10
  -7   0  -3    7.10    3.90
   6   0   3   -2.90    2.60
   6   0   3   -3.60    4.10
   6   0   3   -0.10    3.00
   6   0   3    0.60    3.00
   6   0   3    2.70    4.00
   6   0   3    0.00    2.80
   6   0   3    2.40    2.70
  -6   0  -3    1.20    2.40
  -6   0  -3    1.00    3.40
  -6   0  -3    5.80    5.00
  -6   0  -3    3.00    3.00
  -6   0  -3   -0.90    3.00
  -6   0  -3    0.40    2.10
   5   0   3 1568.94  125.19
   5   0   3 1465.75  127.49
   5   0   3 1516.05  127.19
   5   0   3 1493.65  127.79
   5   0   3 1504.15  125.59
   5   0   3 1484.25  126.79
   5   0   3 1508.85  126.59
  -5   0  -3 1638.04  126.09
  -5   0  -3 1591.84  126.79
  -5   0  -3 1587.54  126.69
  -5   0  -3 1494.35  127.69
  -5   0  -3 1675.03  127.69
  -5   0  -3 1567.54  125.79
   4   0   3    1.90    1.90
   4   0   3    1.50    2.80
   4   0   3    3.90    3.20
   4   0   3    5.40    2.90
   4   0   3   -0.80    2.10
   4   0   3    2.70    2.30
  -4   0  -3    2.50    2.80
  -4   0  -3    2.10    2.00
  -4   0  -3    2.90    2.20
  -4   0  -3    3.10    3.20
  -4   0  -3    2.30    2.70
   3   0   3 1614.94  132.99
   3   0   3 1590.84  132.79
   3   0   3 1600.84  132.19
   3   0   3 1625.24  132.19
   3   0   3 1734.43  132.49
   3   0   3 1549.94  132.29
  -3   0  -3 1649.54  132.59
  -3   0  -3 1678.63  132.49
  -3   0  -3 1622.74  132.19
  -3   0  -3 1673.63  132.79
  -3   0  -3 1592.14  131.79
  -3   0  -3 1688.83  132.19
   2   0   3    0.40    1.60
   2   0   3    0.60    1.70
   2   0   3    0.50    1.20
   2   0   3    3.80    2.30
   2   0   3   -0.50    1.00
   2   0   3   -0.80    1.20
   2   0   3    0.00    1.70
  -2   0  -3    1.40    1.60
  -2   0  -3    1.30    1.50
  -2   0  -3    1.40    1.50
  -2   0  -3    1.20    1.60
  -2   0  -3   -1.60    1.20
  -2   0  -3    2.10    1.50
  -2   0  -3    2.00    1.60
   1   0   3 1731.33  137.29
   1   0   3 1665.23  138.29
   1   0   3 1663.13  138.69
   1   0   3 1709.23  137.79
   1   0   3 1724.23  138.79
   1   0   3 1656.63  137.59
   1   0   3 1668.43  136.99
  -1   0  -3 1649.93  137.29
  -1   0  -3 1683.63  138.49
  -1   0  -3 1704.03  138.29
  -1   0  -3 1711.73  137.19
  -1   0  -3 1730.03  137.19
  -1   0  -3 1725.03  137.19
  -1   0  -3 1810.92  137.19
  -1   0  -3 1805.52  138.39
   0   0   3    0.60    1.40
   0   0   3    2.70    1.90
   0   0   3    1.30    1.50
   0   0   3    0.30    1.60
   0   0   3    0.60    1.20
   0   0   3   -0.60    1.00
   0   0   3    0.70    1.10
   0   0  -3    1.40    1.60
   0   0  -3    0.90    0.90
   0   0  -3    0.90    1.30
   0   0  -3   -0.60    1.30
   0   0  -3    0.50    1.40
   0   0  -3   -0.60    1.20
   0   0  -3    0.70    1.30
   0   0  -3    0.20    0.90
  -1   0   3 3721.63  302.97
  -1   0   3 3878.11  304.67
  -1   0   3 3745.03  303.27
  -1   0   3 3877.81  302.87
  -1   0   3 3855.01  303.47
  -1   0   3 3692.93  302.97
   1   0  -3 3809.92  302.97
   1   0  -3 3977.90  303.37
   1   0  -3 3862.31  303.77
   1   0  -3 3736.23  302.87
   1   0  -3 3858.51  304.67
   1   0  -3 3570.94  302.97
   1   0  -3 3674.03  302.67
   1   0  -3 3841.12  303.47
  -2   0   3    2.50    1.50
  -2   0   3    0.10    1.00
  -2   0   3    1.70    2.00
  -2   0   3    0.90    1.60
  -2   0   3    4.10    1.90
  -2   0   3    1.30    1.70
  -2   0   3    1.80    1.30
  -2   0   3    3.50    2.40
   2   0  -3    1.00    1.30
   2   0  -3    3.40    2.30
   2   0  -3   -0.10    2.00
   2   0  -3    3.10    2.20
   2   0  -3   -0.50    1.70
   2   0  -3   -0.80    1.20
   2   0  -3    0.40    1.20
  -3   0   3  880.21   72.99
  -3   0   3  916.01   71.29
  -3   0   3  896.81   73.69
  -3   0   3  859.01   73.99
  -3   0   3  852.31   72.49
  -3   0   3  877.61   71.79
  -3   0   3  832.12   72.49
   3   0  -3  898.71   72.49
   3   0  -3  866.51   72.59
   3   0  -3  891.51   70.99
   3   0  -3  906.61   73.79
   3   0  -3  877.21   73.99
   3   0  -3  857.91   74.09
   3   0  -3  843.32   72.89
  -4   0   3    0.70    2.80
  -4   0   3    0.60    1.90
  -4   0   3   -0.10    2.00
  -4   0   3    0.60    2.70
  -4   0   3    5.40    3.90
  -4   0   3    0.10    1.40
   4   0  -3    0.60    2.00
   4   0  -3    0.10    2.40
   4   0  -3    4.20    3.30
   4   0  -3    0.30    2.30
   4   0  -3   -0.50    1.80
  -5   0   3 5727.43  438.66
  -5   0   3 5427.36  437.16
  -5   0   3 5494.35  438.96
  -5   0   3 5392.36  436.86
   5   0  -3 5513.55  437.26
   5   0  -3 5344.87  434.56
   5   0  -3 5263.37  439.16
   5   0  -3 5365.76  436.86
  -6   0   3    1.50    4.30
  -6   0   3    2.80    3.70
  -6   0   3   -3.20    2.90
  -6   0   3   -1.70    2.90
  -6   0   3    1.90    2.10
  -6   0   3    1.50    3.60
  -6   0   3   -1.40    5.10
   6   0  -3    0.80    3.60
   6   0  -3   -1.60    2.50
   6   0  -3   -0.40    4.10
   6   0  -3    0.30    2.10
   6   0  -3    0.00    3.30
   6   0  -3    2.00    3.30
  -7   0   3  103.09   17.10
  -7   0   3  100.79   17.80
  -7   0   3   90.29   14.00
  -7   0   3   67.29   12.30
  -7   0   3   89.39    9.10
  -7   0   3   88.09   14.60
  -7   0   3   77.39   12.90
   7   0  -3   84.59   14.50
   7   0  -3  101.29   15.50
   7   0  -3   79.99   14.90
   7   0  -3   91.49   10.60
   7   0  -3  100.29   16.40
   7   0  -3  108.89   15.80
  -8   0   3   -2.70    2.10
  -8   0   3   -4.80    7.30
  -8   0   3    3.40    5.20
  -8   0   3   -1.90    4.60
  -8   0   3    0.70    4.30
  -8   0   3    0.70    5.60
  -8   0   3    5.80    5.90
   8   0  -3    4.50    4.30
   8   0  -3   -0.10    4.40
   8   0  -3   -2.30    3.30
   8   0  -3   -5.70    4.80
   8   0  -3   -2.30    6.50
   8   0  -3   -4.80    4.80
  -9   0   3   12.90    7.60
  -9   0   3    6.30    2.60
  -9   0   3    5.50    6.40
  -9   0   3   10.80    8.70
  -9   0   3    7.40    6.90
  -9   0   3   -2.10    8.20
   9   0  -3    4.40    9.80
   9   0  -3    6.10    7.20
   9   0  -3    9.60    5.40
   9   0  -3    0.40    7.30
   9   0  -3   12.00    9.10
   9   0  -3   16.40    8.40
 -10   0   3    6.70    8.10
 -10   0   3    0.60    3.40
 -10   0   3    8.30    7.50
 -10   0   3   12.40   11.40
 -10   0   3   -1.20    6.40
 -10   0   3   -5.90    6.10
 -10   0   3   -1.20    6.80
  10   0  -3   -2.90    4.00
  10   0  -3    0.60    7.10
  10   0  -3   -4.40    6.60
  10   0  -3    9.80    9.70
  10   0  -3    6.20    7.90
  10   0  -3   -6.90    7.30
 -11   0   3 1034.20   90.49
 -11   0   3 1047.80   81.19
 -11   0   3  987.80   89.09
 -11   0   3  967.60   88.79
 -11   0   3  972.10   91.69
 -11   0   3  981.90   88.79
  11   0  -3  990.70   89.59
  11   0  -3 1007.50   92.79
  11   0  -3  966.30   88.59
  11   0  -3 1003.10   89.19
  11   0  -3  964.30   85.09
  11   0  -3  951.80  100.39
 -12   0   3    3.80   17.60
 -12   0   3    6.90   10.40
 -12   0   3  -13.70   10.00
 -12   0   3  -15.20   10.60
 -12   0   3    0.40   13.70
 -12   0   3   -3.40   10.00
  12   0  -3   12.90   10.00
  12   0  -3   -0.90   12.80
  12   0  -3    3.20   11.50
  12   0  -3    6.20    7.80
  12   0  -3   -6.50    9.60
  12   0  -3  -12.80    8.10
  12   0  -3   -0.30   12.90
 -13   0   3    5.50   22.90
 -13   0   3   13.60   15.40
 -13   0   3   -4.60   15.00
 -13   0   3   10.00   16.90
 -13   0   3   -5.20   12.00
 -13   0   3    1.70   11.80
  13   0  -3   35.30   16.00
  13   0  -3    0.20    9.80
  13   0  -3    2.40   12.90
  13   0  -3    8.80   16.90
  13   0  -3   14.90   14.40
  13   0  -3   -2.70    8.90
  13   0  -3  -10.10   10.70
 -14   0   3  -16.90   13.50
 -14   0   3   34.20   21.50
 -14   0   3   10.70   13.90
 -14   0   3   25.70   23.80
  14   0  -3    8.00   17.40
  14   0  -3   -4.20   13.80
  14   0  -3   15.20   19.60
  14   0  -3   -5.20   18.10
  14   0   4  381.96   39.30
  14   0   4  225.28   43.40
  14   0   4  366.26   34.50
  14   0   4  350.26   49.60
  14   0   4  243.08   40.80
 -14   0  -4  274.47   48.90
 -14   0  -4  345.47   35.70
 -14   0  -4  349.57   42.90
 -14   0  -4  352.26   61.99
 -14   0  -4  306.77   44.60
 -14   0  -4  332.57   41.40
  13   0   4    3.20   15.30
  13   0   4    0.20   12.90
  13   0   4   -5.50   12.70
  13   0   4   -3.00    8.50
 -13   0  -4   16.00   12.80
 -13   0  -4    6.60   15.20
 -13   0  -4   -0.60   12.30
 -13   0  -4    4.80   15.10
 -13   0  -4   16.50   22.40
 -13   0  -4   -8.10    9.00
  12   0   4  308.37   27.50
  12   0   4  246.38   34.30
  12   0   4  313.57   33.40
  12   0   4  272.97   38.20
  12   0   4  322.17   36.20
  12   0   4  276.07   39.40
 -12   0  -4  277.17   39.10
 -12   0  -4  238.58   31.00
 -12   0  -4  193.38   35.70
 -12   0  -4  207.08   26.60
 -12   0  -4  246.08   31.20
 -12   0  -4  232.28   35.20
 -12   0  -4  263.57   29.80
 -12   0  -4  231.98   24.70
  11   0   4   -0.10   11.40
  11   0   4    4.40    8.20
  11   0   4    9.00    9.60
  11   0   4   24.90    7.40
  11   0   4    7.30    8.70
  11   0   4    8.10   10.00
 -11   0  -4    3.80    5.80
 -11   0  -4    5.40    8.80
 -11   0  -4   18.60    8.40
 -11   0  -4   10.40   12.20
 -11   0  -4    3.00    6.90
 -11   0  -4  -13.10   13.40
 -11   0  -4   15.20   10.50
 -11   0  -4   -5.10    7.90
  10   0   4  415.66   41.60
  10   0   4  559.14   46.70
  10   0   4  411.26   42.40
  10   0   4  384.46   38.30
  10   0   4  411.76   42.20
  10   0   4  462.95   46.00
 -10   0  -4  445.56   39.10
 -10   0  -4  419.66   41.40
 -10   0  -4  408.16   42.70
 -10   0  -4  431.76   44.70
 -10   0  -4  365.86   42.70
 -10   0  -4  411.76   41.20
 -10   0  -4  396.06   42.90
   9   0   4    3.60    6.00
   9   0   4   -1.10    6.00
   9   0   4   -2.50    5.70
   9   0   4    2.00    5.00
   9   0   4    3.40    7.40
   9   0   4   -2.60    3.80
  -9   0  -4   10.70    5.10
  -9   0  -4    0.90    4.80
  -9   0  -4    3.30    6.70
  -9   0  -4   -4.10    4.80
  -9   0  -4    6.00    8.40
  -9   0  -4    3.60    4.60
   8   0   4   -2.90    3.50
   8   0   4    2.50    6.00
   8   0   4   -2.90    6.50
   8   0   4    4.40    5.30
   8   0   4    6.00    5.00
   8   0   4    3.20    4.40
  -8   0  -4    1.80    4.30
  -8   0  -4   -5.50    5.90
  -8   0  -4    0.80    3.70
  -8   0  -4    4.70    5.10
  -8   0  -4    4.60    4.40
  -8   0  -4    4.70    6.20
   7   0   4    0.00    3.20
   7   0   4    1.20    3.60
   7   0   4    1.80    3.40
   7   0   4    0.10    3.70
   7   0   4    2.70    3.80
   7   0   4    4.00    4.10
   7   0   4   -6.50    5.10
  -7   0  -4   -1.20    3.20
  -7   0  -4    4.40    3.00
  -7   0  -4    0.60    3.00
  -7   0  -4   -5.10    4.10
  -7   0  -4    1.80    3.80
  -7   0  -4   -2.60    5.60
   6   0   4 1853.91  152.08
   6   0   4 1766.82  149.29
   6   0   4 1861.71  150.68
   6   0   4 1817.72  150.18
   6   0   4 1820.62  150.38
   6   0   4 1771.62  151.28
   6   0   4 1803.32  151.28
  -6   0  -4 1863.11  151.58
  -6   0  -4 1843.82  149.59
  -6   0  -4 1921.01  150.28
  -6   0  -4 1847.82  151.08
  -6   0  -4 1835.12  150.38
   5   0   4    1.50    2.40
   5   0   4   -0.20    2.30
   5   0   4    4.50    3.60
   5   0   4    3.40    2.80
   5   0   4    1.90    2.10
   5   0   4    4.80    3.20
   5   0   4    1.00    3.60
  -5   0  -4    0.70    3.90
  -5   0  -4   -0.60    2.40
  -5   0  -4    4.30    2.50
  -5   0  -4    0.80    1.70
  -5   0  -4   -2.80    1.90
  -5   0  -4   -1.00    2.20
   4   0   4 1748.72  149.09
   4   0   4 1802.52  150.38
   4   0   4 1895.61  149.49
   4   0   4 1835.22  149.59
   4   0   4 1839.62  150.08
   4   0   4 1830.82  149.29
  -4   0  -4 1827.62  148.59
  -4   0  -4 1860.81  149.59
  -4   0  -4 1865.51  149.29
  -4   0  -4 1817.22  149.79
  -4   0  -4 1894.11  149.59
   3   0   4    1.20    2.30
   3   0   4    1.60    2.40
   3   0   4    3.10    2.20
   3   0   4    1.10    2.00
   3   0   4    2.60    2.40
   3   0   4    6.80    2.60
   3   0   4    2.80    2.50
  -3   0  -4    0.40    2.00
  -3   0  -4    2.90    1.90
  -3   0  -4   -1.30    1.90
  -3   0  -4    2.50    2.10
  -3   0  -4    3.80    2.70
  -3   0  -4    2.10    2.00
   2   0   4 3826.12  314.67
   2   0   4 3841.52  314.57
   2   0   4 3748.82  312.97
   2   0   4 3833.92  313.17
   2   0   4 3904.21  315.67
   2   0   4 3775.52  313.17
   2   0   4 3996.80  314.47
   2   0   4 3897.61  313.07
  -2   0  -4 4092.89  313.37
  -2   0  -4 3988.40  313.17
  -2   0  -4 3839.72  314.17
  -2   0  -4 3971.70  313.07
  -2   0  -4 4234.78  314.37
  -2   0  -4 3919.91  313.17
  -2   0  -4 3856.91  314.37
   1   0   4    0.10    1.40
   1   0   4    2.80    2.10
   1   0   4   -0.50    1.20
   1   0   4    1.10    1.50
   1   0   4    0.60    1.30
   1   0   4    1.40    1.60
  -1   0  -4   -0.80    2.10
  -1   0  -4   -0.10    1.10
  -1   0  -4    1.30    1.60
  -1   0  -4   -0.60    1.30
  -1   0  -4   -0.80    1.20
  -1   0  -4    1.20    1.50
  -1   0  -4   -0.20    1.40
  -1   0  -4   -0.90    1.30
  -1   0  -4    0.50    1.20
   0   0   4    6.30    2.90
   0   0   4   11.90    3.20
   0   0   4    8.00    2.30
   0   0   4    9.80    2.60
   0   0   4   11.20    2.50
   0   0   4    8.10    3.50
   0   0   4    9.20    2.50
   0   0  -4   10.30    2.60
   0   0  -4    7.40    2.50
   0   0  -4    8.50    3.10
   0   0  -4    7.50    2.80
   0   0  -4    8.90    2.40
   0   0  -4    9.80    2.50
   0   0  -4    6.70    2.40
   0   0  -4   11.60    2.80
   0   0  -4    7.90    4.20
  -1   0   4    0.20    1.60
  -1   0   4    2.30    2.70
  -1   0   4    1.00    1.80
  -1   0   4    2.30    1.50
  -1   0   4    1.40    1.40
  -1   0   4   -1.20    1.90
  -1   0   4   -0.20    1.60
   1   0  -4   -0.40    1.30
   1   0  -4   -1.00    1.50
   1   0  -4    2.50    2.00
   1   0  -4    2.00    1.50
   1   0  -4    0.40    2.00
   1   0  -4    1.00    1.50
   1   0  -4    1.90    1.60
   1   0  -4    1.00    1.50
   1   0  -4    2.90    2.40
  -2   0   4 1975.40  166.28
  -2   0   4 2032.80  166.58
  -2   0   4 2029.20  166.68
  -2   0   4 2075.89  167.88
  -2   0   4 2239.58  167.68
  -2   0   4 2162.08  167.28
  -2   0   4 2064.59  165.98
   2   0  -4 1991.10  167.78
   2   0  -4 2129.39  166.58
   2   0  -4 2092.09  167.48
   2   0  -4 2024.50  166.48
   2   0  -4 2114.79  167.28
   2   0  -4 1928.11  165.78
  -3   0   4    0.20    1.40
  -3   0   4   -0.40    1.50
  -3   0   4   -1.70    2.40
  -3   0   4    1.80    2.50
  -3   0   4    3.80    3.10
  -3   0   4    0.60    3.50
  -3   0   4   -0.30    1.60
  -3   0   4    2.10    2.00
   3   0  -4    0.20    2.50
   3   0  -4   -0.50    2.20
   3   0  -4    2.20    2.50
   3   0  -4    0.30    2.10
   3   0  -4    1.30    2.40
   3   0  -4    2.00    3.00
   3   0  -4   -0.80    1.40
  -4   0   4 3398.36  272.57
  -4   0   4 3314.47  271.17
  -4   0   4 3302.47  274.17
  -4   0   4 3572.44  271.07
  -4   0   4 3313.97  272.87
  -4   0   4 3417.86  270.57
  -4   0   4 3340.57  272.47
  -4   0   4 3349.17  273.67
   4   0  -4 3487.65  273.97
   4   0  -4 3328.17  272.37
   4   0  -4 3450.35  274.87
   4   0  -4 3434.46  274.37
   4   0  -4 3241.98  269.97
   4   0  -4 3280.07  272.87
   4   0  -4 3431.46  272.27
  -5   0   4   -0.90    1.50
  -5   0   4    1.70    2.60
  -5   0   4    2.20    5.00
  -5   0   4   -0.60    3.10
  -5   0   4    1.60    3.70
  -5   0   4   -7.20    2.80
  -5   0   4    3.00    4.20
   5   0  -4    6.00    5.10
   5   0  -4    1.50    3.20
   5   0  -4    0.00    2.10
   5   0  -4    1.30    3.40
   5   0  -4   -1.10    1.80
   5   0  -4    0.70    3.20
   5   0  -4   -4.20    3.10
   5   0  -4   -3.10    2.30
  -6   0   4   70.49   12.80
  -6   0   4   60.19   12.10
  -6   0   4   51.89   11.10
  -6   0   4   88.79    8.50
  -6   0   4   72.59   12.30
  -6   0   4   89.39   12.50
  -6   0   4   85.89   13.00
   6   0  -4   44.00    9.70
   6   0  -4   91.19   13.50
   6   0  -4   75.19   13.50
   6   0  -4   73.99   12.10
   6   0  -4   97.89   17.10
   6   0  -4   75.59    8.80
  -7   0   4    1.30    6.70
  -7   0   4    3.90    2.60
  -7   0   4    3.00    5.10
  -7   0   4   -1.70    4.50
  -7   0   4    0.00    3.50
  -7   0   4    5.20    7.00
   7   0  -4   -2.90    4.60
   7   0  -4    6.20    4.50
   7   0  -4   -1.30    2.90
   7   0  -4   -1.80    4.00
   7   0  -4   -2.50    4.50
   7   0  -4   -1.30    3.60
  -8   0   4  108.49   16.60
  -8   0   4   90.09   16.90
  -8   0   4  134.29   19.00
  -8   0   4   97.99   18.30
  -8   0   4  105.99   10.90
   8   0  -4   77.99   15.10
   8   0  -4   95.49   15.60
   8   0  -4  100.19   17.90
   8   0  -4  104.49   15.50
   8   0  -4  118.29   21.30
   8   0  -4   98.09   11.90
  -9   0   4   -1.30    5.10
  -9   0   4    2.30    7.20
  -9   0   4    4.50    6.10
  -9   0   4    0.80    2.80
  -9   0   4   -2.30    6.40
  -9   0   4   -8.90   10.00
  -9   0   4    2.70    5.70
   9   0  -4    1.80    6.90
   9   0  -4    4.90    5.70
   9   0  -4    8.90    6.70
   9   0  -4   -3.50    5.40
   9   0  -4   -3.80    6.70
   9   0  -4    8.50    4.50
   9   0  -4    3.70    5.60
 -10   0   4 1073.79   96.99
 -10   0   4 1148.49   90.29
 -10   0   4 1089.39  100.79
 -10   0   4 1040.50   95.69
 -10   0   4 1091.09   97.19
 -10   0   4 1153.08   97.69
 -10   0   4 1025.70   98.79
  10   0  -4 1118.19  102.09
  10   0  -4 1133.09   97.99
  10   0  -4 1164.18   97.69
  10   0  -4 1186.98   97.59
  10   0  -4 1043.90   99.39
  10   0  -4 1081.99   92.79
  10   0  -4 1068.89   97.19
 -11   0   4    0.10    3.90
 -11   0   4    1.20   12.10
 -11   0   4    2.50    8.00
 -11   0   4    7.20   10.50
 -11   0   4   -7.70   10.00
 -11   0   4    5.10   10.00
 -11   0   4   -1.50    8.10
  11   0  -4   -5.40   10.00
  11   0  -4    0.00    9.20
  11   0  -4   -5.40    8.50
  11   0  -4   -5.90   10.10
  11   0  -4    8.20    9.90
  11   0  -4    1.20    7.30
  11   0  -4    0.90    5.70
 -12   0   4  102.99   21.90
 -12   0   4   80.89   20.50
 -12   0   4   31.10   18.20
 -12   0   4   85.79   21.50
 -12   0   4   53.59   19.00
 -12   0   4   66.69    9.50
 -12   0   4   80.49   17.60
  12   0  -4  100.09   18.10
  12   0  -4  104.09   23.90
  12   0  -4   74.99   22.60
  12   0  -4   95.69   19.90
  12   0  -4  113.49   23.00
  12   0  -4   69.09   19.20
  12   0  -4   76.89   18.30
 -13   0   4   -3.50   13.10
 -13   0   4   -3.70   12.30
 -13   0   4   -9.50   14.90
 -13   0   4  -28.00   15.60
 -13   0   4    8.00   13.70
 -13   0   4  -10.90   22.90
  13   0  -4   -4.80    9.90
  13   0  -4    8.40   12.80
  13   0  -4   -1.00   13.70
  13   0  -4   28.70   15.40
  13   0  -4   -6.70   15.40
  13   0  -4  -10.90   16.70
 -14   0   4  163.48   31.60
 -14   0   4  211.78   35.20
  14   0  -4  296.87   43.50
  14   0  -4  213.48   33.70
  14   0  -4  251.77   44.90
  14   0  -4  234.68   36.40
  14   0  -4  279.87   33.90
  14   0   5    0.40   11.50
  14   0   5  -10.10   37.80
  14   0   5  -17.00   18.00
  14   0   5    4.10   12.60
 -14   0  -5  -10.70   13.90
 -14   0  -5   18.70   13.10
 -14   0  -5  -14.00   26.70
 -14   0  -5   -6.90   14.80
 -14   0  -5  -18.80   20.90
  13   0   5   38.10   15.80
  13   0   5   69.29   16.60
  13   0   5  101.69   21.80
  13   0   5   88.29   22.50
  13   0   5   74.09   14.10
 -13   0  -5   86.19   18.90
 -13   0  -5   70.79   19.50
 -13   0  -5   53.29   15.20
 -13   0  -5   71.89   16.50
 -13   0  -5   58.19   11.90
 -13   0  -5   81.09   16.40
 -13   0  -5   58.29   23.20
  12   0   5    3.90   12.60
  12   0   5    8.20    8.40
  12   0   5  -15.20   14.00
  12   0   5   -4.20   10.00
  12   0   5    6.50    7.20
  12   0   5  -10.10    9.90
  12   0   5    0.60   10.50
  12   0   5   -9.00   10.90
 -12   0  -5   -1.40    9.50
 -12   0  -5   -3.40    9.90
 -12   0  -5    5.50   16.30
 -12   0  -5    5.30    7.70
 -12   0  -5    8.00   12.60
 -12   0  -5   17.10   11.70
 -12   0  -5   12.40   12.50
 -12   0  -5    8.80    8.10
  11   0   5  531.45   44.90
  11   0   5  475.55   42.90
  11   0   5  394.16   43.80
  11   0   5  503.65   46.10
  11   0   5  502.15   48.50
  11   0   5  438.06   39.40
  11   0   5  432.96   45.80
 -11   0  -5  451.15   48.60
 -11   0  -5  390.16   45.20
 -11   0  -5  335.67   45.10
 -11   0  -5  391.96   42.50
 -11   0  -5  384.36   39.30
 -11   0  -5  371.26   39.50
 -11   0  -5  397.96   37.60
 -11   0  -5  387.46   42.00
  10   0   5   -2.20    6.70
  10   0   5    2.50    8.90
  10   0   5    8.20    6.60
  10   0   5    1.50    8.60
  10   0   5    0.40    7.40
  10   0   5    3.20    5.90
  10   0   5   -4.90    5.30
 -10   0  -5   -1.30    5.90
 -10   0  -5  -16.70    7.30
 -10   0  -5   11.20    5.70
 -10   0  -5   14.30    6.10
 -10   0  -5    6.50   10.30
 -10   0  -5    3.20    8.00
 -10   0  -5    2.20    5.80
 -10   0  -5   -5.30    5.80
   9   0   5  560.04   49.00
   9   0   5  496.75   47.70
   9   0   5  497.75   45.80
   9   0   5  546.85   50.49
   9   0   5  569.74   52.29
   9   0   5  512.05   49.99
   9   0   5  506.65   48.90
  -9   0  -5  523.25   48.50
  -9   0  -5  502.75   50.59
  -9   0  -5  466.65   47.70
  -9   0  -5  494.85   48.80
  -9   0  -5  559.84   46.50
   8   0   5   -0.90    4.60
   8   0   5    1.20    4.00
   8   0   5    5.20    4.90
   8   0   5    5.70    4.90
   8   0   5   -1.60    4.70
   8   0   5    5.00    5.90
  -8   0  -5   -0.40    3.20
  -8   0  -5    5.40    5.40
  -8   0  -5    4.90    4.50
  -8   0  -5    2.00    6.70
  -8   0  -5    3.60    4.20
   7   0   5    8.50    5.30
   7   0   5    5.40    4.20
   7   0   5    7.80    6.10
   7   0   5   15.30    5.90
   7   0   5   10.80    5.60
   7   0   5    6.90    4.60
   7   0   5   12.20    5.30
  -7   0  -5   13.40    7.10
  -7   0  -5   15.00    5.40
  -7   0  -5   10.30    5.80
  -7   0  -5    7.40    4.10
  -7   0  -5    4.70    4.40
   6   0   5    1.40    2.90
   6   0   5   -0.50    4.80
   6   0   5    0.20    3.00
   6   0   5   -3.00    2.90
   6   0   5    1.30    3.40
   6   0   5    1.40    3.50
  -6   0  -5   -0.30    2.10
  -6   0  -5   -4.50    4.40
  -6   0  -5   -0.70    3.90
  -6   0  -5   -0.70    3.10
  -6   0  -5    0.80    2.90
   5   0   5 1197.98   96.49
   5   0   5 1122.99   96.19
   5   0   5 1075.99   97.49
   5   0   5 1094.89   96.09
   5   0   5 1155.38   97.19
  -5   0  -5 1238.78   96.79
  -5   0  -5 1249.07   96.19
  -5   0  -5 1144.79   96.19
  -5   0  -5 1198.48   95.29
  -5   0  -5 1120.19   96.29
   4   0   5    2.50    3.30
   4   0   5    0.80    2.60
   4   0   5    6.20    3.70
   4   0   5    5.00    5.10
   4   0   5    2.20    2.90
   4   0   5   -1.60    2.50
   4   0   5    2.40    2.70
   4   0   5    4.80    3.50
  -4   0  -5    0.80    2.50
  -4   0  -5    3.10    2.50
  -4   0  -5    0.50    2.10
  -4   0  -5    2.50    2.40
  -4   0  -5    2.70    3.40
  -4   0  -5    3.10    2.60
   3   0   5 6111.99  507.65
   3   0   5 6089.59  509.45
   3   0   5 6439.26  507.75
   3   0   5 6269.77  507.75
   3   0   5 6344.27  508.05
   3   0   5 6388.36  509.45
   3   0   5 6260.27  508.95
  -3   0  -5 6342.87  507.75
  -3   0  -5 6469.85  508.75
  -3   0  -5 6526.55  509.25
  -3   0  -5 6057.59  508.25
  -3   0  -5 6458.95  507.75
  -3   0  -5 6282.47  507.55
  -3   0  -5 6922.91  508.25
   2   0   5    2.10    1.90
   2   0   5    4.30    2.30
   2   0   5   -0.70    2.90
   2   0   5    1.40    2.50
   2   0   5    0.20    1.90
   2   0   5    0.90    2.40
   2   0   5    2.40    2.60
  -2   0  -5    3.80    2.50
  -2   0  -5    3.40    2.00
  -2   0  -5    0.30    1.60
  -2   0  -5   -1.20    1.80
  -2   0  -5    1.40    2.40
  -2   0  -5    4.00    3.90
   1   0   5 1418.36  123.39
   1   0   5 1498.45  120.49
   1   0   5 1467.45  120.09
   1   0   5 1487.35  122.39
   1   0   5 1541.65  120.29
   1   0   5 1490.25  119.89
   1   0   5 1516.15  119.59
  -1   0  -5 1495.55  120.19
  -1   0  -5 1460.35  122.89
  -1   0  -5 1451.15  120.19
  -1   0  -5 1554.74  119.59
  -1   0  -5 1434.66  120.39
  -1   0  -5 1487.85  120.29
  -1   0  -5 1483.75  122.19
  -1   0  -5 1456.25  121.99
  -1   0  -5 1499.25  120.09
   0   0   5    2.50    3.40
   0   0   5    0.20    1.60
   0   0   5    1.10    2.10
   0   0   5    0.30    1.70
   0   0   5   -0.50    1.80
   0   0   5    2.60    1.90
   0   0  -5   -0.30    1.60
   0   0  -5   -0.50    3.10
   0   0  -5    2.20    3.00
   0   0  -5    2.40    1.90
   0   0  -5   -0.50    1.60
   0   0  -5   -0.80    2.10
   0   0  -5   -0.90    1.70
   0   0  -5    1.00    2.10
   0   0  -5    0.40    1.30
  -1   0   5    1.80    2.40
  -1   0   5    0.00    2.10
  -1   0   5    6.90    3.20
  -1   0   5    4.20    2.60
  -1   0   5    2.80    2.20
  -1   0   5    0.60    1.80
  -1   0   5    4.10    2.30
  -1   0   5    2.80    2.70
  -1   0   5   -1.10    1.80
   1   0  -5    0.60    2.10
   1   0  -5    5.30    2.70
   1   0  -5    3.20    1.80
   1   0  -5    2.40    2.10
   1   0  -5    3.40    2.50
   1   0  -5    4.40    2.40
   1   0  -5    4.60    2.20
   1   0  -5    2.30    2.30
   1   0  -5    1.00    2.00
  -2   0   5    2.60    2.20
  -2   0   5    2.10    2.00
  -2   0   5    1.00    2.90
  -2   0   5    0.40    2.70
  -2   0   5    2.80    3.60
  -2   0   5   -0.40    2.00
   2   0  -5    0.20    2.60
   2   0  -5    0.50    1.50
   2   0  -5    0.80    2.20
   2   0  -5   -0.20    1.80
   2   0  -5   -0.70    2.10
   2   0  -5    0.50    2.40
   2   0  -5   -0.40    2.50
  -3   0   5 6446.15  517.95
  -3   0   5 6498.85  518.45
  -3   0   5 6432.86  519.15
  -3   0   5 6355.66  518.95
  -3   0   5 6621.14  520.75
  -3   0   5 6395.16  519.65
  -3   0   5 6284.07  519.95
   3   0  -5 6362.86  520.05
   3   0  -5 6094.09  517.45
   3   0  -5 6617.04  519.05
   3   0  -5 6465.75  518.85
   3   0  -5 7453.55  520.35
   3   0  -5 6268.37  521.35
   3   0  -5 6532.15  520.95
  -4   0   5    1.90    2.50
  -4   0   5    2.70    2.20
  -4   0   5    1.40    4.70
  -4   0   5   -0.30    2.80
  -4   0   5    1.80    3.20
  -4   0   5    0.10    3.40
  -4   0   5   -2.10    2.20
  -4   0   5    2.70    3.70
   4   0  -5   -0.90    3.20
   4   0  -5    2.10    2.10
   4   0  -5    3.50    3.20
   4   0  -5    0.40    3.50
   4   0  -5   -2.20    3.30
   4   0  -5    0.70    3.10
   4   0  -5    3.10    2.50
  -5   0   5  247.68   23.30
  -5   0   5  252.77   26.80
  -5   0   5  261.07   23.00
  -5   0   5  216.88   25.90
  -5   0   5  243.38   25.00
  -5   0   5  266.67   27.30
  -5   0   5  246.48   25.60
  -5   0   5  253.47   23.70
   5   0  -5  261.47   26.00
   5   0  -5  247.88   22.30
   5   0  -5  269.27   27.80
   5   0  -5  280.07   25.30
   5   0  -5  255.97   27.20
   5   0  -5  261.07   25.20
   5   0  -5  246.08   26.50
  -6   0   5   -2.30    3.60
  -6   0   5    3.00    6.50
  -6   0   5    3.30    2.80
  -6   0   5    3.70    3.60
  -6   0   5    5.50    5.30
  -6   0   5    5.20    2.50
  -6   0   5    1.70    3.80
  -6   0   5    4.10    3.50
   6   0  -5   -0.50    3.50
   6   0  -5   10.60    3.00
   6   0  -5    5.30    4.60
   6   0  -5    0.40    2.80
   6   0  -5   -3.00    4.10
   6   0  -5   -3.50    3.40
   6   0  -5    0.50    3.80
   6   0  -5    0.00    4.70
  -7   0   5  431.36   39.20
  -7   0   5  411.76   40.90
  -7   0   5  406.46   43.10
  -7   0   5  433.96   42.50
  -7   0   5  454.95   41.00
  -7   0   5  415.36   40.50
  -7   0   5  424.76   36.80
   7   0  -5  421.46   42.90
   7   0  -5  436.56   41.30
   7   0  -5  443.96   42.70
   7   0  -5  469.85   40.60
   7   0  -5  415.26   43.60
   7   0  -5  432.06   40.70
   7   0  -5  397.86   37.30
  -8   0   5    1.50    4.90
  -8   0   5   10.60    3.80
  -8   0   5  -12.50    7.50
  -8   0   5    5.10    5.50
  -8   0   5    0.40    5.30
  -8   0   5   11.90    8.80
  -8   0   5   -1.60    6.00
   8   0  -5    4.30    6.80
   8   0  -5   -2.20    4.90
   8   0  -5   -0.90    4.10
   8   0  -5    2.40    5.40
   8   0  -5   -2.40    5.60
   8   0  -5    1.00    5.00
   8   0  -5    3.30    4.10
  -9   0   5  300.27   33.60
  -9   0   5  299.17   36.10
  -9   0   5  307.97   31.90
  -9   0   5  309.27   27.40
  -9   0   5  300.67   32.80
  -9   0   5  288.17   34.70
  -9   0   5  296.67   33.10
   9   0  -5  298.07   35.30
   9   0  -5  328.77   34.10
   9   0  -5  320.17   34.50
   9   0  -5  337.77   33.70
   9   0  -5  322.37   37.40
   9   0  -5  300.27   32.40
   9   0  -5  306.07   29.20
 -10   0   5   12.10   11.30
 -10   0   5   -0.70    7.30
 -10   0   5    4.40    7.50
 -10   0   5    5.90    9.90
 -10   0   5    3.90    8.00
 -10   0   5   -2.70    7.10
 -10   0   5   -0.80    3.80
  10   0  -5   -3.30    6.00
  10   0  -5    7.80   16.00
  10   0  -5    7.20    9.40
  10   0  -5    5.10    7.40
  10   0  -5   -9.10    8.10
  10   0  -5    7.50    8.00
  10   0  -5    2.00    5.20
 -11   0   5  203.48   20.90
 -11   0   5  258.37   38.70
 -11   0   5  176.78   31.50
 -11   0   5  232.08   33.10
 -11   0   5  335.67   32.00
 -11   0   5  273.37   29.60
 -11   0   5  246.38   34.20
  11   0  -5  195.98   23.40
  11   0  -5  257.87   31.10
  11   0  -5  171.88   28.40
  11   0  -5  192.98   33.70
  11   0  -5  195.48   31.90
  11   0  -5  241.18   29.80
  11   0  -5  225.38   29.00
 -12   0   5    7.60   12.30
 -12   0   5    3.50   15.90
 -12   0   5   -0.90   10.80
 -12   0   5   -0.40   20.30
 -12   0   5   -0.80   10.60
 -12   0   5   12.60   11.10
  12   0  -5  -15.60   11.60
  12   0  -5    9.20    8.00
  12   0  -5   15.00   13.90
  12   0  -5   11.00   12.80
  12   0  -5   -4.30    9.60
  12   0  -5    7.30    8.80
 -13   0   5  592.44   58.39
 -13   0   5  571.74   61.39
 -13   0   5  525.55   61.89
 -13   0   5  500.25   55.99
 -13   0   5  650.63   85.19
  13   0  -5  491.55   55.89
  13   0  -5  399.96   57.59
  13   0  -5  543.45   61.49
  13   0  -5  603.94   60.09
  13   0  -5  554.04   63.89
  13   0  -5  618.24   57.29
 -14   0   5   22.30   25.00
 -14   0   5  -14.20   17.00
 -14   0   5   35.70   16.80
  14   0  -5   18.30   19.40
  14   0  -5  -23.80   14.80
  14   0  -5   17.70   32.10
  14   0  -5   21.70   19.80
  14   0  -5  -17.10   13.50
  13   0   6    1.70   18.70
  13   0   6    7.20   11.50
  13   0   6   11.90   14.70
  13   0   6    8.50    9.90
  13   0   6   -5.00   10.60
 -13   0  -6   11.40   11.90
 -13   0  -6  -40.00   14.50
 -13   0  -6    6.00   13.40
 -13   0  -6   24.00   11.30
 -13   0  -6  -21.00   21.40
  12   0   6  740.63   72.09
  12   0   6  673.53   66.69
  12   0   6  592.24   71.89
  12   0   6  752.12   69.89
  12   0   6  793.22   61.69
  12   0   6  757.92   68.99
  12   0   6  700.73   64.59
  12   0   6  602.34   67.19
 -12   0  -6  685.23   60.99
 -12   0  -6  778.22   66.79
 -12   0  -6  776.32   72.59
 -12   0  -6  702.13   70.49
 -12   0  -6  650.03   65.29
 -12   0  -6  620.24   61.49
 -12   0  -6  600.44   67.69
  11   0   6   -2.60    8.20
  11   0   6   29.40   20.70
  11   0   6    3.50    8.70
  11   0   6    0.90    9.60
  11   0   6   10.90   12.90
  11   0   6    6.30    7.00
  11   0   6   -1.50   16.30
  11   0   6    8.00    7.80
 -11   0  -6    5.00   12.00
 -11   0  -6   29.00   15.00
 -11   0  -6    6.60    8.10
 -11   0  -6    4.20    8.60
 -11   0  -6    5.20   11.40
 -11   0  -6    8.00    7.20
 -11   0  -6  -10.70    8.30
  10   0   6  501.75   47.20
  10   0   6  375.16   42.70
  10   0   6  509.35   42.30
  10   0   6  359.66   46.40
  10   0   6  484.85   39.30
  10   0   6  382.06   41.30
  10   0   6  480.25   44.60
  10   0   6  353.86   41.10
 -10   0  -6  379.26   38.50
 -10   0  -6  402.96   40.80
 -10   0  -6  379.16   43.60
 -10   0  -6  373.16   43.40
 -10   0  -6  524.95   43.90
 -10   0  -6  363.36   41.30
 -10   0  -6  349.87   40.00
   9   0   6    4.70    6.00
   9   0   6   -3.80    6.60
   9   0   6    4.90    8.50
   9   0   6   -2.30    6.80
   9   0   6    7.00    7.50
   9   0   6    3.30    5.80
   9   0   6    1.70    5.10
   9   0   6   -1.30    7.20
  -9   0  -6   -5.50    5.20
  -9   0  -6   -1.30    7.30
  -9   0  -6   -1.40    6.20
  -9   0  -6   -8.10    6.50
  -9   0  -6    2.20    4.60
  -9   0  -6    2.50    8.70
  -9   0  -6    9.00    6.70
   8   0   6  163.38   28.30
   8   0   6  123.19   18.50
   8   0   6  120.89   19.40
   8   0   6  132.49   17.20
   8   0   6  132.39   16.40
   8   0   6  178.88   24.10
   8   0   6  110.49   17.80
   8   0   6  157.38   20.70
  -8   0  -6  155.48   16.10
  -8   0  -6  181.78   19.60
  -8   0  -6  155.38   16.90
  -8   0  -6  131.19   19.20
  -8   0  -6  165.98   18.40
  -8   0  -6  125.69   19.60
   7   0   6    0.50    3.80
   7   0   6    4.30    5.70
   7   0   6    1.00    4.30
   7   0   6    0.00    3.90
   7   0   6    1.70    3.80
   7   0   6    0.20    5.60
   7   0   6   -1.40    5.20
  -7   0  -6    3.20    4.20
  -7   0  -6    4.80    3.90
  -7   0  -6   -4.30    4.20
  -7   0  -6    2.40    4.50
  -7   0  -6    3.10    5.40
  -7   0  -6   -0.60    4.20
   6   0   6    7.80    5.00
   6   0   6   11.50    5.40
   6   0   6   12.60    4.80
   6   0   6    2.40    5.40
   6   0   6    5.50    4.10
   6   0   6    6.10    4.10
   6   0   6   11.10    5.80
   6   0   6   11.50    5.50
  -6   0  -6   15.20    5.80
  -6   0  -6    4.90    5.30
  -6   0  -6    7.40    4.10
  -6   0  -6    2.90    3.30
  -6   0  -6   10.30    3.80
   5   0   6   -0.30    5.50
   5   0   6    0.80    3.50
   5   0   6   -0.60    2.80
   5   0   6   -0.40    3.80
   5   0   6   -0.20    2.90
   5   0   6    0.70    3.10
   5   0   6    3.60    2.90
   5   0   6    2.20    3.50
  -5   0  -6    0.40    2.90
  -5   0  -6    0.60    3.00
  -5   0  -6   -0.90    3.00
  -5   0  -6   -0.20    3.70
  -5   0  -6    6.90    3.40
  -5   0  -6   -2.60    2.30
  -5   0  -6    1.10    2.70
   4   0   6 3935.81  314.67
   4   0   6 3699.53  316.77
   4   0   6 3916.51  316.67
   4   0   6 3954.60  316.17
   4   0   6 3864.51  315.17
   4   0   6 3914.31  314.87
   4   0   6 3855.71  319.47
   4   0   6 3905.91  314.97
  -4   0  -6 3957.80  316.27
  -4   0  -6 4133.89  315.47
  -4   0  -6 4161.08  314.77
  -4   0  -6 3934.01  314.77
  -4   0  -6 3784.92  314.67
  -4   0  -6 3787.32  315.07
  -4   0  -6 3916.11  314.37
   3   0   6    3.00    2.40
   3   0   6    0.10    3.30
   3   0   6   -0.30    3.30
   3   0   6   -0.10    2.60
   3   0   6    1.50    2.30
   3   0   6    2.30    3.10
   3   0   6    6.30    3.50
   3   0   6    4.00    3.10
  -3   0  -6   -0.30    2.10
  -3   0  -6    4.80    3.40
  -3   0  -6    0.00    2.60
  -3   0  -6    5.50    2.70
  -3   0  -6    0.80    2.70
  -3   0  -6    2.80    2.80
  -3   0  -6    6.50    2.90
  -3   0  -6    6.60    2.90
   2   0   6 2106.59  176.28
   2   0   6 2170.68  176.58
   2   0   6 2056.99  179.78
   2   0   6 2171.78  176.88
   2   0   6 2155.48  176.58
   2   0   6 2226.08  179.28
  -2   0  -6 2263.37  176.68
  -2   0  -6 2164.08  176.98
  -2   0  -6 2174.48  176.78
  -2   0  -6 2341.17  179.18
  -2   0  -6 2256.57  178.98
  -2   0  -6 2201.78  176.58
  -2   0  -6 2196.28  179.18
   1   0   6    1.50    2.40
   1   0   6    1.10    1.70
   1   0   6    1.20    2.90
   1   0   6    2.10    2.10
   1   0   6   -0.50    2.30
   1   0   6    0.40    1.70
   1   0   6   -0.60    3.20
  -1   0  -6    1.50    1.50
  -1   0  -6    0.70    2.10
  -1   0  -6    1.70    2.50
  -1   0  -6    1.10    1.70
  -1   0  -6   -2.00    1.80
  -1   0  -6   -0.20    2.00
  -1   0  -6    2.50    3.90
  -1   0  -6    0.00    2.00
  -1   0  -6    1.40    1.90
   0   0   6    1.60    2.90
   0   0   6    5.80    3.60
   0   0   6    2.90    2.40
   0   0   6    2.90    2.70
   0   0   6    1.50    2.70
   0   0   6    2.80    2.50
   0   0   6    5.00    3.50
   0   0  -6    3.00    2.20
   0   0  -6    8.50    3.20
   0   0  -6    1.50    2.80
   0   0  -6    9.20    3.10
   0   0  -6    6.50    2.90
   0   0  -6    4.70    2.50
   0   0  -6    7.00    3.40
   0   0  -6    2.80    3.40
   0   0  -6    6.30    3.20
   0   0  -6    5.70    4.00
  -1   0   6    0.60    2.30
  -1   0   6    0.20    2.00
  -1   0   6   -0.80    2.30
  -1   0   6    1.30    2.20
  -1   0   6    1.80    3.20
  -1   0   6   -2.90    2.70
  -1   0   6    3.20    3.10
  -1   0   6    1.40    2.40
   1   0  -6   -0.50    2.30
   1   0  -6    0.50    1.90
   1   0  -6    1.50    2.90
   1   0  -6    1.40    2.60
   1   0  -6    0.00    2.40
   1   0  -6    7.80    4.70
   1   0  -6    2.30    2.50
   1   0  -6   -1.20    2.30
  -2   0   6 1290.17  106.69
  -2   0   6 1347.57  106.49
  -2   0   6 1298.67  106.19
  -2   0   6 1326.97  105.79
  -2   0   6 1281.27  106.89
  -2   0   6 1314.87  107.49
   2   0  -6 1464.95  108.09
   2   0  -6 1212.38  105.69
   2   0  -6 1251.27  105.29
   2   0  -6 1286.87  105.79
   2   0  -6 1261.17  105.79
   2   0  -6 1274.57  105.59
   2   0  -6 1255.67  106.79
   2   0  -6 1245.48  108.89
  -3   0   6    1.20    2.50
  -3   0   6    2.30    3.40
  -3   0   6   -0.60    2.60
  -3   0   6    5.90    4.10
  -3   0   6    2.40    3.10
  -3   0   6   -1.10    2.20
  -3   0   6    2.10    2.90
   3   0  -6    0.00    2.40
   3   0  -6    0.30    3.00
   3   0  -6   -1.60    2.70
   3   0  -6   -1.60    2.70
   3   0  -6    4.20    3.70
   3   0  -6    0.90    2.80
   3   0  -6   -0.90    2.10
   3   0  -6    3.80    4.80
  -4   0   6    2.50    3.80
  -4   0   6    2.30    2.70
  -4   0   6    9.30    4.90
  -4   0   6   -2.80    4.10
  -4   0   6    4.50    4.70
  -4   0   6    2.50    3.10
  -4   0   6    4.60    3.10
  -4   0   6    1.70    3.10
   4   0  -6    3.60    3.70
   4   0  -6    5.30    5.40
   4   0  -6    6.80    3.40
   4   0  -6    6.50    6.00
   4   0  -6    6.90    5.10
   4   0  -6    5.40    3.10
   4   0  -6    5.80    4.50
  -5   0   6   -1.30    4.10
  -5   0   6   -1.30    2.00
  -5   0   6   -0.50    3.30
  -5   0   6    2.00    3.00
  -5   0   6    2.90    2.40
  -5   0   6    1.50    4.90
  -5   0   6    1.30    3.60
  -5   0   6    1.10    4.20
   5   0  -6    8.90    6.30
   5   0  -6    6.90    4.60
   5   0  -6   -1.90    2.40
   5   0  -6    2.50    4.10
   5   0  -6    6.20    5.10
   5   0  -6    2.30    3.70
   5   0  -6    0.00    3.60
  -6   0   6 1241.68  105.89
  -6   0   6 1241.28  108.09
  -6   0   6 1247.88  105.79
  -6   0   6 1263.67  106.39
  -6   0   6 1200.48  102.59
  -6   0   6 1286.17  103.69
  -6   0   6 1245.58  103.49
  -6   0   6 1210.98  107.19
   6   0  -6 1312.07  107.99
   6   0  -6 1319.97  108.79
   6   0  -6 1225.88  105.49
   6   0  -6 1241.58  105.29
   6   0  -6 1262.37  106.59
   6   0  -6 1227.48  102.79
   6   0  -6 1286.17  109.29
  -7   0   6    2.80    5.70
  -7   0   6    2.40    5.10
  -7   0   6   -1.30    2.70
  -7   0   6    3.90    3.80
  -7   0   6    3.30    6.60
  -7   0   6    2.40    4.20
  -7   0   6    1.80    5.80
  -7   0   6   -1.70    4.70
   7   0  -6    6.10    3.90
   7   0  -6    4.60    6.30
   7   0  -6    6.30    4.70
   7   0  -6    2.40    5.10
   7   0  -6    5.00    3.40
   7   0  -6    4.20    5.40
   7   0  -6    4.50    5.50
   7   0  -6   -2.60    4.50
  -8   0   6  673.53   58.79
  -8   0   6  743.33   66.19
  -8   0   6  760.82   60.89
  -8   0   6  643.94   63.79
  -8   0   6  721.23   61.79
  -8   0   6  659.63   63.49
  -8   0   6  717.63   66.39
  -8   0   6  752.02   64.19
   8   0  -6  657.63   59.59
   8   0  -6  650.53   65.09
   8   0  -6  691.23   62.99
   8   0  -6  713.83   67.89
   8   0  -6  750.32   63.99
   8   0  -6  676.33   65.89
  -9   0   6   -5.30    3.30
  -9   0   6    8.90    7.60
  -9   0   6   -8.20    5.90
  -9   0   6   -1.30    4.60
  -9   0   6   -8.70    7.70
  -9   0   6    5.40    6.80
  -9   0   6    8.40   12.00
  -9   0   6    1.60    6.70
   9   0  -6    1.10    7.20
   9   0  -6   -3.30    7.10
   9   0  -6    2.70    7.00
   9   0  -6   -3.70    6.80
   9   0  -6    6.50    5.30
   9   0  -6    4.00    6.50
   9   0  -6    2.70    7.90
 -10   0   6  190.18   27.60
 -10   0   6  153.68   21.80
 -10   0   6  239.78   28.90
 -10   0   6  130.79   24.40
 -10   0   6  121.39   22.90
 -10   0   6  180.48   19.50
 -10   0   6  179.88   17.00
 -10   0   6  167.38   27.80
  10   0  -6  131.49   18.30
  10   0  -6  145.29   27.70
  10   0  -6  146.99   25.30
  10   0  -6  117.89   22.10
  10   0  -6  189.68   28.00
  10   0  -6  203.88   27.60
  10   0  -6  175.08   27.20
 -11   0   6   26.90   12.00
 -11   0   6  -13.50    8.90
 -11   0   6    4.70   10.90
 -11   0   6  -13.80   10.80
 -11   0   6   -4.60    4.80
 -11   0   6    8.40    9.80
 -11   0   6  -22.50   15.90
  11   0  -6  -14.30    7.00
  11   0  -6   -1.10   11.20
  11   0  -6    5.20    7.60
  11   0  -6   -1.40   10.20
  11   0  -6   12.50    9.20
 -12   0   6  166.38   27.90
 -12   0   6  168.98   27.20
 -12   0   6  133.69   29.90
 -12   0   6   83.09   22.20
 -12   0   6  119.99   22.90
  12   0  -6   99.99   23.20
  12   0  -6  160.08   30.70
  12   0  -6  176.58   30.10
  12   0  -6  180.78   21.30
  12   0  -6  138.39   25.00
  12   0  -6  145.39   22.90
  12   0  -6  124.09   22.50
 -13   0   6   17.30   19.50
 -13   0   6   -4.00   15.10
 -13   0   6   -8.90   14.90
 -13   0   6   -1.30    8.40
 -13   0   6    3.40   13.60
  13   0  -6    7.00   12.10
  13   0  -6   10.30   15.50
  13   0  -6   27.10   17.90
  13   0  -6    4.20   12.00
  13   0  -6   -5.00   16.90
  13   0  -6   11.50   19.50
 -14   0   6    3.40   18.90
 -14   0   6   47.00   21.10
 -14   0   6   12.00   11.30
  14   0  -6   -7.70   16.80
  14   0  -6   33.80   17.50
  14   0  -6   10.00   24.50
  14   0  -6   41.70   23.20
  13   0   7   17.80   12.80
  13   0   7   53.19   18.30
  13   0   7   68.09   22.10
 -13   0  -7   52.59   16.60
 -13   0  -7   45.40   21.30
 -13   0  -7   39.20   15.80
 -13   0  -7   37.50   22.90
 -13   0  -7   41.90   13.80
  12   0   7   -1.70   10.80
  12   0   7   -6.90   12.70
  12   0   7  -15.10   15.70
  12   0   7    4.20    9.30
  12   0   7    5.50    8.20
  12   0   7  -28.50   15.70
 -12   0  -7    7.10    8.70
 -12   0  -7    3.20   13.70
 -12   0  -7   -7.70    9.80
 -12   0  -7   16.30   12.60
  11   0   7  364.86   31.20
  11   0   7  337.87   40.40
  11   0   7  302.47   35.90
  11   0   7  339.77   36.80
  11   0   7  328.27   37.40
  11   0   7  307.87   37.00
  11   0   7  310.67   32.70
 -11   0  -7  256.27   34.70
 -11   0  -7  291.37   33.50
 -11   0  -7  253.47   30.50
 -11   0  -7  291.67   34.80
 -11   0  -7  262.77   37.50
 -11   0  -7  349.47   39.30
 -11   0  -7  225.68   32.60
  10   0   7    1.40    7.70
  10   0   7    4.00    8.50
  10   0   7   12.40    8.00
  10   0   7    2.40    8.70
  10   0   7    9.20   10.10
  10   0   7   16.80   10.10
  10   0   7    8.20    7.40
  10   0   7    9.60   11.20
 -10   0  -7    1.80    8.50
 -10   0  -7  -14.70    8.30
 -10   0  -7   -3.30   11.00
 -10   0  -7    9.80    8.40
 -10   0  -7    5.60    7.40
 -10   0  -7    8.90   11.40
 -10   0  -7    6.80    6.80
   9   0   7  342.37   34.70
   9   0   7  316.67   35.00
   9   0   7  331.07   35.40
   9   0   7  339.37   41.60
   9   0   7  381.06   34.00
   9   0   7  300.77   36.50
  -9   0  -7  331.67   37.50
  -9   0  -7  325.27   36.90
  -9   0  -7  375.36   37.10
  -9   0  -7  366.46   36.50
  -9   0  -7  340.57   35.10
  -9   0  -7  410.76   33.80
  -9   0  -7  342.77   34.00
   8   0   7   -3.90    5.50
   8   0   7   -0.80    4.80
   8   0   7    2.70    5.10
   8   0   7    2.80    6.60
   8   0   7   -2.90    4.60
   8   0   7    4.10    7.30
   8   0   7   -0.60    5.50
  -8   0  -7   -0.70    5.10
  -8   0  -7   -5.10    6.10
  -8   0  -7   -8.80    4.20
  -8   0  -7    0.40    5.50
  -8   0  -7   -5.90    5.20
  -8   0  -7    4.10    6.90
   7   0   7   14.30    7.60
   7   0   7    6.10    5.10
   7   0   7    5.20    4.70
   7   0   7   -0.70    6.10
   7   0   7    6.50    4.70
   7   0   7    2.80    4.30
   7   0   7    5.10    5.20
   7   0   7    3.50    5.50
  -7   0  -7    5.70    4.90
  -7   0  -7    3.10    5.50
  -7   0  -7   10.00    5.80
  -7   0  -7   10.20    4.50
  -7   0  -7   -1.00    5.50
  -7   0  -7    6.60    4.00
  -7   0  -7    4.60    4.40
   6   0   7    3.40    4.30
   6   0   7    7.00    6.30
   6   0   7    5.90    6.90
   6   0   7   -3.40    4.00
   6   0   7   -3.70    3.90
   6   0   7    2.00    3.80
   6   0   7    0.50    4.10
   6   0   7   -3.00    4.80
  -6   0  -7    3.50    4.50
  -6   0  -7   -0.70    3.60
  -6   0  -7    7.40    4.70
  -6   0  -7    1.30    4.40
  -6   0  -7   -0.20    4.40
  -6   0  -7    6.30    4.20
   5   0   7  499.05   45.70
   5   0   7  474.35   45.80
   5   0   7  482.45   46.80
   5   0   7  486.75   44.40
   5   0   7  487.35   44.90
   5   0   7  520.55   44.60
   5   0   7  461.15   49.00
  -5   0  -7  508.25   45.90
  -5   0  -7  592.54   44.70
  -5   0  -7  543.35   44.90
  -5   0  -7  508.55   44.60
  -5   0  -7  510.85   45.10
  -5   0  -7  497.25   44.30
  -5   0  -7  491.55   44.00
   4   0   7    4.30    2.90
   4   0   7    7.20    4.10
   4   0   7   -0.30    3.60
   4   0   7   -0.60    3.90
   4   0   7    0.70    3.50
   4   0   7    2.70    4.00
   4   0   7    1.70    2.40
   4   0   7   -5.10    2.70
  -4   0  -7   -0.70    2.40
  -4   0  -7    1.80    2.90
  -4   0  -7   -0.10    3.30
  -4   0  -7    1.40    3.60
  -4   0  -7    5.80    2.90
  -4   0  -7   -3.20    3.00
  -4   0  -7    1.00    2.20
  -4   0  -7    1.80    2.80
   3   0   7  740.33   62.79
   3   0   7  724.23   62.49
   3   0   7  735.93   62.99
   3   0   7  739.43   67.09
   3   0   7  738.53   62.49
   3   0   7  732.43   65.09
  -3   0  -7  741.53   64.69
  -3   0  -7  813.22   63.29
  -3   0  -7  712.83   64.69
  -3   0  -7  732.43   62.69
  -3   0  -7  786.62   62.69
  -3   0  -7  779.62   62.79
  -3   0  -7  747.73   65.09
   2   0   7    0.40    3.90
   2   0   7   -1.50    2.70
   2   0   7   -2.80    2.20
   2   0   7   -1.70    3.10
   2   0   7   -0.70    2.70
   2   0   7    0.60    3.10
  -2   0  -7    1.60    2.40
  -2   0  -7    0.30    2.00
  -2   0  -7    2.40    3.50
  -2   0  -7   -3.30    2.50
  -2   0  -7   -0.30    2.20
  -2   0  -7    3.20    3.30
  -2   0  -7    2.30    4.50
  -2   0  -7   -2.20    1.70
   1   0   7    4.70    2.60
   1   0   7    4.80    4.40
   1   0   7    4.90    3.50
   1   0   7    3.30    2.90
   1   0   7    7.20    3.40
   1   0   7    8.00    3.20
   1   0   7    5.30    3.00
  -1   0  -7    3.80    3.90
  -1   0  -7    7.50    3.30
  -1   0  -7    1.70    2.70
  -1   0  -7    3.50    3.40
  -1   0  -7    9.30    3.50
  -1   0  -7    7.20    2.70
  -1   0  -7    6.00    3.10
  -1   0  -7   10.60    3.60
  -1   0  -7   13.00    7.10
  -1   0  -7    6.70    4.10
   0   0   7    2.40    2.70
   0   0   7    1.00    3.70
   0   0   7    3.00    2.60
   0   0   7   -0.30    2.80
   0   0   7    2.00    3.60
   0   0   7    3.70    3.20
   0   0   7    0.70    2.60
   0   0  -7    4.80    2.50
   0   0  -7    5.30    3.40
   0   0  -7    0.10    2.30
   0   0  -7    5.00    3.60
   0   0  -7    4.30    2.90
   0   0  -7    2.20    5.20
   0   0  -7    1.50    3.30
   0   0  -7    1.00    2.20
   0   0  -7    3.10    3.20
   0   0  -7    2.80    3.80
  -1   0   7 1468.15  127.79
  -1   0   7 1482.85  125.29
  -1   0   7 1493.05  125.89
  -1   0   7 1513.25  125.59
  -1   0   7 1516.05  129.19
  -1   0   7 1505.85  125.89
  -1   0   7 1542.55  126.69
   1   0  -7 1544.15  125.99
   1   0  -7 1551.54  129.09
   1   0  -7 1591.24  126.29
   1   0  -7 1562.34  125.99
   1   0  -7 1446.46  127.19
   1   0  -7 1515.15  131.29
   1   0  -7 1589.24  126.79
   1   0  -7 1551.34  125.29
   1   0  -7 1725.23  125.79
  -2   0   7    1.20    2.40
  -2   0   7   -3.20    2.30
  -2   0   7    0.10    2.10
  -2   0   7    3.20    4.30
  -2   0   7    1.50    3.00
  -2   0   7    1.10    3.60
   2   0  -7   -2.30    2.70
   2   0  -7   -0.30    3.20
   2   0  -7   -1.90    2.80
   2   0  -7    1.10    2.40
   2   0  -7   -0.60    2.60
   2   0  -7    1.60    2.80
   2   0  -7    3.40    3.40
   2   0  -7    2.00    3.90
   2   0  -7    1.30    3.20
  -3   0   7 1056.69   95.39
  -3   0   7 1141.89   95.09
  -3   0   7 1211.78   94.99
  -3   0   7 1147.09   94.19
  -3   0   7 1079.39   96.09
  -3   0   7 1137.49   95.89
  -3   0   7 1121.69   96.49
   3   0  -7 1176.48   96.19
   3   0  -7 1150.38   94.59
   3   0  -7 1129.89   96.79
   3   0  -7 1189.48   95.99
   3   0  -7 1104.39   94.29
   3   0  -7 1165.08   94.79
   3   0  -7 1134.69   93.89
  -4   0   7    1.20    3.20
  -4   0   7    1.80    3.50
  -4   0   7    0.90    2.30
  -4   0   7   -1.30    2.70
  -4   0   7   -1.50    4.00
  -4   0   7    2.70    3.80
  -4   0   7    4.80    5.00
   4   0  -7   -1.20    3.10
   4   0  -7   -1.50    3.70
   4   0  -7    9.50    6.20
   4   0  -7   -5.10    3.00
   4   0  -7    2.20    4.70
   4   0  -7   -0.90    4.50
   4   0  -7    2.90    3.50
   4   0  -7   -2.40    3.10
  -5   0   7  305.77   26.90
  -5   0   7  280.37   28.60
  -5   0   7  282.07   27.60
  -5   0   7  274.77   29.20
  -5   0   7  265.77   30.40
  -5   0   7  264.27   25.60
  -5   0   7  260.37   30.40
  -5   0   7  324.07   30.90
   5   0  -7  336.37   26.60
   5   0  -7  304.67   31.60
   5   0  -7  286.87   28.20
   5   0  -7  293.37   30.00
   5   0  -7  303.07   28.80
   5   0  -7  259.67   28.90
   5   0  -7  317.67   32.10
  -6   0   7    1.40    5.60
  -6   0   7   -2.70    3.60
  -6   0   7    1.80    3.30
  -6   0   7   -1.40    5.10
  -6   0   7   -0.70    3.90
  -6   0   7    4.40    3.40
  -6   0   7   -2.30    4.10
  -6   0   7    6.90    8.60
   6   0  -7    3.10    5.80
   6   0  -7    2.50    4.30
   6   0  -7   -3.80    4.20
   6   0  -7   -0.30    3.50
   6   0  -7   -3.20    4.50
   6   0  -7   -5.80    4.20
   6   0  -7   -0.20    5.60
  -7   0   7  752.12   66.59
  -7   0   7  696.23   66.79
  -7   0   7  719.93   68.89
  -7   0   7  735.53   66.19
  -7   0   7  664.53   63.09
  -7   0   7  747.93   62.69
  -7   0   7  753.22   68.59
  -7   0   7  765.02   63.99
   7   0  -7  796.62   71.19
   7   0  -7  770.62   67.49
   7   0  -7  740.13   66.19
   7   0  -7  776.72   62.99
   7   0  -7  749.33   69.09
   7   0  -7  734.83   68.39
   7   0  -7  711.33   65.69
  -8   0   7    5.60    7.00
  -8   0   7   -2.20    8.80
  -8   0   7   -4.30    3.30
  -8   0   7    4.10    3.80
  -8   0   7   -0.80    6.40
  -8   0   7    6.50    8.50
  -8   0   7    3.50    6.10
   8   0  -7    2.50    7.40
   8   0  -7    1.40    5.20
   8   0  -7   -0.10    6.20
   8   0  -7    4.50    5.20
   8   0  -7   -4.10    5.30
   8   0  -7    2.20    6.70
   8   0  -7    2.70    7.90
  -9   0   7  801.52   77.39
  -9   0   7  869.21   72.19
  -9   0   7  910.31   74.49
  -9   0   7  807.82   77.89
  -9   0   7  851.01   74.69
  -9   0   7  886.81   81.59
  -9   0   7  835.82   79.89
  -9   0   7  937.21   78.29
   9   0  -7  915.71   73.49
   9   0  -7  803.12   79.69
   9   0  -7  771.72   78.89
   9   0  -7  844.72   78.49
   9   0  -7  853.91   82.39
   9   0  -7  889.31   77.89
   9   0  -7  845.82   76.99
 -10   0   7   -6.70    5.20
 -10   0   7    2.20    7.30
 -10   0   7   -8.90    9.20
 -10   0   7   -7.80    4.00
 -10   0   7    4.10    9.40
 -10   0   7   -7.70   11.00
 -10   0   7   32.80   14.00
 -10   0   7   -2.80    8.50
  10   0  -7   -2.80    6.30
  10   0  -7    5.20    7.60
  10   0  -7   -2.70   11.20
  10   0  -7   -6.30    8.80
  10   0  -7   -5.40    9.40
  10   0  -7   -1.80    8.50
  10   0  -7    7.50   11.50
 -11   0   7   39.20   13.60
 -11   0   7   22.90   13.40
 -11   0   7   10.70   13.90
 -11   0   7   16.10    7.50
 -11   0   7   17.80   13.30
 -11   0   7   29.20   11.90
 -11   0   7   -8.20   17.20
  11   0  -7   26.50   13.40
  11   0  -7   36.90   12.90
  11   0  -7   22.60   12.70
  11   0  -7   30.70    9.80
  11   0  -7   36.90   16.40
  11   0  -7   -0.90   13.50
  11   0  -7    8.40   11.00
 -12   0   7    2.50    7.90
 -12   0   7   -1.50   19.60
 -12   0   7   12.30   13.80
 -12   0   7   -9.30   13.10
 -12   0   7  -14.10   10.40
 -12   0   7  -21.30   23.50
  12   0  -7    2.10   14.60
  12   0  -7    9.20   10.30
  12   0  -7   18.10   16.60
  12   0  -7   11.00   10.50
  12   0  -7   -8.60   12.70
  12   0  -7   -9.80   13.20
 -13   0   7   62.69   21.50
 -13   0   7   69.39   19.80
 -13   0   7   46.00   18.40
 -13   0   7   55.19   13.10
  13   0  -7   28.50   17.20
  13   0  -7   50.69   26.40
  13   0  -7   35.50   19.40
  13   0  -7   68.09   21.80
  13   0  -7   52.19   16.10
  13   0  -7   31.50   21.80
  13   0   8   34.10   21.30
  13   0   8    5.20   12.20
  13   0   8   24.60   18.40
 -13   0  -8    2.70   14.10
 -13   0  -8   -3.60   11.80
 -13   0  -8    4.20   13.70
 -13   0  -8   18.80   24.50
 -13   0  -8    7.20   23.30
  12   0   8   31.00   16.50
  12   0   8  107.19   23.40
  12   0   8   37.00   18.90
  12   0   8   77.89   14.50
 -12   0  -8   84.29   15.30
 -12   0  -8   28.40   16.40
 -12   0  -8   42.60   15.80
 -12   0  -8   61.89   20.80
 -12   0  -8   38.00   15.60
  11   0   8   -7.20   11.90
  11   0   8    0.20   13.90
  11   0   8   -1.90    7.40
  11   0   8   -6.30   12.10
  11   0   8  -13.70   12.10
  11   0   8   -5.70   10.50
 -11   0  -8   -4.70    9.30
 -11   0  -8   10.70    9.90
 -11   0  -8   15.60   15.30
 -11   0  -8    7.50    8.30
 -11   0  -8    5.50   13.30
 -11   0  -8  -15.30   10.50
  10   0   8  320.67   35.70
  10   0   8  275.37   27.30
  10   0   8  248.48   30.10
  10   0   8  264.27   32.40
  10   0   8  261.57   27.80
  10   0   8  317.87   43.60
  10   0   8  340.07   48.90
  10   0   8  198.08   38.00
 -10   0  -8  212.88   27.80
 -10   0  -8  201.58   25.80
 -10   0  -8  212.08   27.20
 -10   0  -8  220.78   30.80
 -10   0  -8  242.08   33.80
 -10   0  -8  196.68   32.00
   9   0   8   -6.80    7.20
   9   0   8    5.20    8.70
   9   0   8   -1.80    8.10
   9   0   8    1.90    8.20
   9   0   8   -6.40    8.10
   9   0   8   -8.20    5.90
   9   0   8    0.90    9.50
   9   0   8    3.20    6.70
  -9   0  -8   11.80    6.70
  -9   0  -8   -3.70    5.20
  -9   0  -8    3.40    7.70
  -9   0  -8   -4.60    9.00
  -9   0  -8    2.30    7.10
  -9   0  -8   -1.30    9.70
   8   0   8  132.19   19.90
   8   0   8  195.58   25.20
   8   0   8  104.19   19.80
   8   0   8  147.89   28.40
   8   0   8  136.79   18.70
   8   0   8  194.48   21.30
   8   0   8  132.19   20.10
   8   0   8  138.79   19.90
  -8   0  -8  147.39   21.20
  -8   0  -8  125.39   19.30
  -8   0  -8  131.59   20.10
  -8   0  -8  175.28   25.70
  -8   0  -8  152.98   25.10
  -8   0  -8  141.09   21.30
   7   0   8    5.30    6.30
   7   0   8    1.20    5.70
   7   0   8   -4.50    5.70
   7   0   8    7.70    6.40
   7   0   8    6.30    7.50
   7   0   8    2.20    8.40
   7   0   8    0.80    4.80
   7   0   8   13.40    7.50
  -7   0  -8    7.30    5.50
  -7   0  -8    5.30    5.10
  -7   0  -8    7.60    6.40
  -7   0  -8    3.60    4.80
  -7   0  -8    7.00    6.60
  -7   0  -8   -1.10    5.10
  -7   0  -8    6.90    5.70
   6   0   8  872.51   76.79
   6   0   8  875.11   75.79
   6   0   8  864.81   76.09
   6   0   8  926.31   77.39
   6   0   8  790.82   75.79
   6   0   8  892.31   79.09
   6   0   8  833.52   77.29
   6   0   8  846.52   82.19
  -6   0  -8 1055.49   76.09
  -6   0  -8  823.82   75.39
  -6   0  -8  975.10   76.09
  -6   0  -8  902.11   75.49
  -6   0  -8  917.71   76.19
  -6   0  -8  884.01   77.09
   5   0   8   -1.60    5.10
   5   0   8    5.90    4.60
   5   0   8    2.00    4.00
   5   0   8   -1.10    4.00
   5   0   8    0.80    3.70
   5   0   8    4.00    5.60
   5   0   8    2.10    4.20
   5   0   8    1.50    6.10
  -5   0  -8    1.00    3.40
  -5   0  -8   -0.80    3.40
  -5   0  -8    4.10    5.90
  -5   0  -8    3.10    4.70
  -5   0  -8   -0.90    3.90
  -5   0  -8    0.30    3.70
  -5   0  -8    4.00    4.30
   4   0   8    4.60    5.40
   4   0   8    3.00    4.10
   4   0   8   10.00    4.70
   4   0   8    0.70    2.80
   4   0   8    2.30    3.00
   4   0   8   -1.30    4.00
  -4   0  -8   -2.00    3.20
  -4   0  -8    0.90    3.20
  -4   0  -8    0.10    3.00
  -4   0  -8   -3.10    4.10
  -4   0  -8    1.80    2.90
  -4   0  -8    2.00    4.00
  -4   0  -8   -5.90    4.80
  -4   0  -8    0.40    3.10
   3   0   8    4.20    2.80
   3   0   8   -1.20    4.00
   3   0   8   -0.10    3.60
   3   0   8   -2.40    2.50
   3   0   8   -2.80    3.10
   3   0   8    4.50    3.50
  -3   0  -8    2.70    4.20
  -3   0  -8    2.10    4.80
  -3   0  -8    3.30    2.80
  -3   0  -8   -4.50    3.90
  -3   0  -8    0.30    2.40
  -3   0  -8    1.60    3.30
  -3   0  -8   -3.70    2.30
  -3   0  -8    1.30    3.50
   2   0   8 1110.79   95.49
   2   0   8 1117.79   92.39
   2   0   8 1080.69   91.39
   2   0   8 1102.59   96.09
   2   0   8 1140.19   91.99
  -2   0  -8 1070.99   95.59
  -2   0  -8 1113.29   94.99
  -2   0  -8 1145.09   92.19
  -2   0  -8 1161.28   92.09
  -2   0  -8 1095.79   91.79
  -2   0  -8 1098.19   93.49
  -2   0  -8 1118.59   91.89
  -2   0  -8 1127.69   95.19
   1   0   8    1.00    2.80
   1   0   8    3.30    2.40
   1   0   8    3.50    3.20
   1   0   8    3.40    4.10
   1   0   8    2.90    3.50
   1   0   8   -1.80    3.20
   1   0   8    2.80    2.40
  -1   0  -8    3.70    3.30
  -1   0  -8    4.30    3.70
  -1   0  -8    1.70    4.80
  -1   0  -8   -1.20    3.40
  -1   0  -8   -0.10    2.30
  -1   0  -8    0.00    2.00
  -1   0  -8    0.30    5.70
  -1   0  -8    5.60    3.00
  -1   0  -8    5.90    2.00
   0   0   8 1145.39   95.19
   0   0   8 1080.09   93.69
   0   0   8 1122.69   96.59
   0   0   8 1094.39   93.99
   0   0   8 1117.99   94.29
   0   0   8 1085.19   97.99
   0   0   8 1129.69   94.49
   0   0  -8 1166.48  100.19
   0   0  -8 1135.79   95.29
   0   0  -8 1257.87   94.69
   0   0  -8 1171.48   98.39
   0   0  -8 1147.59   93.99
   0   0  -8 1159.68   94.29
   0   0  -8 1197.08   94.79
   0   0  -8 1138.59   94.99
  -1   0   8    0.60    2.90
  -1   0   8   -2.60    3.50
  -1   0   8   -0.40    2.40
  -1   0   8    2.20    4.20
  -1   0   8   -0.80    4.00
  -1   0   8   -1.40    3.10
  -1   0   8    0.60    3.40
   1   0  -8    3.60    4.00
   1   0  -8   -1.40    3.20
   1   0  -8    8.30    7.60
   1   0  -8    0.60    2.90
   1   0  -8    0.80    2.70
   1   0  -8   -1.90    2.90
   1   0  -8    3.60    2.90
   1   0  -8    0.10    3.10
   1   0  -8    1.50    3.50
  -2   0   8 1216.28  105.29
  -2   0   8 1261.97  105.19
  -2   0   8 1257.87  106.19
  -2   0   8 1194.58  104.29
  -2   0   8 1273.67  104.89
  -2   0   8 1233.28  105.39
   2   0  -8 1278.17  105.59
   2   0  -8 1364.66  106.69
   2   0  -8 1256.67  105.59
   2   0  -8 1286.07  109.09
   2   0  -8 1272.17  104.39
   2   0  -8 1275.37  104.69
   2   0  -8 1236.28  104.39
   2   0  -8 1304.17  104.59
  -3   0   8   -1.60    3.70
  -3   0   8   -4.50    3.50
  -3   0   8    7.10    4.80
  -3   0   8    1.50    3.60
  -3   0   8    0.10    2.80
  -3   0   8   -4.60    2.40
   3   0  -8   -0.80    4.30
   3   0  -8    0.90    3.30
   3   0  -8    0.50    4.30
   3   0  -8   -2.60    2.80
   3   0  -8   -4.20    3.70
   3   0  -8   -1.60    3.00
   3   0  -8   -1.40    2.70
   3   0  -8   -1.20    2.80
   3   0  -8    2.30    4.50
  -4   0   8  264.97   25.40
  -4   0   8  231.58   26.80
  -4   0   8  239.68   27.20
  -4   0   8  277.87   26.50
  -4   0   8  275.97   28.90
  -4   0   8  276.47   26.20
  -4   0   8  238.88   26.20
   4   0  -8  257.17   25.60
   4   0  -8  250.67   26.00
   4   0  -8  329.57   28.60
   4   0  -8  341.17   26.00
   4   0  -8  261.27   27.60
   4   0  -8  250.87   29.40
   4   0  -8  244.38   28.20
   4   0  -8  270.27   26.60
  -5   0   8    4.40    5.30
  -5   0   8    0.50    5.30
  -5   0   8   -0.80    3.00
  -5   0   8   -0.30    3.50
  -5   0   8    5.50    5.60
  -5   0   8   -2.70    4.20
  -5   0   8    2.00    5.80
   5   0  -8   -5.10    5.00
   5   0  -8   -1.20    4.70
   5   0  -8    0.30    4.50
   5   0  -8   -1.60    3.90
   5   0  -8    2.30    3.80
   5   0  -8    4.10    4.10
   5   0  -8   -2.40    3.60
   5   0  -8    1.10    5.50
  -6   0   8   55.69   14.00
  -6   0   8   74.89   11.80
  -6   0   8   84.89   11.50
  -6   0   8   65.49   13.90
  -6   0   8   69.39   13.10
  -6   0   8   59.59   12.60
  -6   0   8   68.99   13.40
  -6   0   8   64.29    9.60
   6   0  -8  113.49   20.90
   6   0  -8   68.79   14.80
   6   0  -8   40.10   12.30
   6   0  -8   91.59   10.60
   6   0  -8   62.39   12.80
   6   0  -8   68.49   12.40
   6   0  -8   71.79   12.30
  -7   0   8   -6.00    5.40
  -7   0   8   -3.20    6.80
  -7   0   8    2.40    4.70
  -7   0   8    1.00    3.50
  -7   0   8   -1.80    3.90
  -7   0   8   -3.20    6.00
  -7   0   8    4.00    4.90
  -7   0   8    5.00    8.60
   7   0  -8   -4.30    4.90
   7   0  -8    0.30    5.80
   7   0  -8    4.70    6.30
   7   0  -8   -1.80    4.30
   7   0  -8    1.30    6.70
   7   0  -8   -0.20    6.00
   7   0  -8    7.60    6.30
   7   0  -8    0.10    7.90
  -8   0   8  857.11   79.29
  -8   0   8  896.01   83.59
  -8   0   8  931.41   83.29
  -8   0   8  950.60   80.79
  -8   0   8  879.61   83.99
  -8   0   8  900.51   78.89
  -8   0   8  861.21   84.59
  -8   0   8  908.21   86.19
   8   0  -8  875.51   85.39
   8   0  -8  959.20   92.69
   8   0  -8  943.41   86.89
   8   0  -8 1019.30   90.89
   8   0  -8 1122.79   78.09
   8   0  -8  910.61   79.29
   8   0  -8  920.01   82.79
   8   0  -8 1075.09   84.29
  -9   0   8   -3.80    7.70
  -9   0   8    2.30    4.20
  -9   0   8   19.60   12.90
  -9   0   8   -3.90    7.80
  -9   0   8   -2.00    8.60
  -9   0   8   -6.00    5.70
  -9   0   8   -0.70    5.60
  -9   0   8    0.80    9.50
   9   0  -8   -1.00    8.60
   9   0  -8   -3.40    8.40
   9   0  -8   -2.70    6.50
   9   0  -8   -2.10    8.80
   9   0  -8  -30.50   15.00
   9   0  -8    7.30    7.70
   9   0  -8   -1.70    6.10
 -10   0   8    8.00   13.50
 -10   0   8    9.20   11.10
 -10   0   8   27.30   10.40
 -10   0   8   39.90   14.90
 -10   0   8   17.60    7.90
 -10   0   8   16.00   10.20
 -10   0   8   19.30   16.50
  10   0  -8   20.10   13.20
  10   0  -8   10.70   10.50
  10   0  -8   14.30   14.90
  10   0  -8   18.80   11.40
  10   0  -8   29.20    9.20
  10   0  -8   16.30   12.80
  10   0  -8   24.80   12.50
 -11   0   8    4.60   18.30
 -11   0   8   -2.40    8.40
 -11   0   8    2.10   17.40
 -11   0   8    5.70   10.00
 -11   0   8    8.10   11.30
 -11   0   8  -10.00   14.60
 -11   0   8   -2.50   12.20
  11   0  -8   18.70   13.10
  11   0  -8   -1.80   12.60
  11   0  -8  -14.50   13.60
  11   0  -8    4.50    9.40
  11   0  -8    3.00   12.40
  11   0  -8   -7.00   13.30
  11   0  -8    2.00    8.10
 -12   0   8   37.80   15.70
 -12   0   8   24.20   16.10
 -12   0   8   35.60   14.30
 -12   0   8   81.09   23.10
 -12   0   8   41.20   12.80
  12   0  -8   21.40   12.50
  12   0  -8   26.10   17.70
  12   0  -8   30.80   17.80
  12   0  -8   25.30   18.10
  12   0  -8   36.30   14.50
 -13   0   8   36.40   18.00
 -13   0   8   -5.30   10.90
 -13   0   8   49.10   21.10
  13   0  -8  -14.50   19.20
  13   0  -8   13.50   17.10
  13   0  -8    7.50   16.00
  13   0  -8   -0.40   14.80
  13   0  -8    2.00   21.20
  12   0   9    0.60   10.50
  12   0   9    0.60   17.10
  12   0   9   15.20   12.60
  12   0   9   -2.00   18.30
 -12   0  -9   -4.80   14.30
 -12   0  -9   -4.60   13.20
 -12   0  -9   23.10   19.20
 -12   0  -9   31.80   17.40
 -12   0  -9   -4.10   11.30
  11   0   9   23.70    9.90
  11   0   9    1.80   14.50
  11   0   9    0.60   10.40
  11   0   9   15.40   14.00
  11   0   9   23.10   14.10
 -11   0  -9    2.40    9.40
 -11   0  -9    0.70   15.80
 -11   0  -9    1.40   16.70
 -11   0  -9   12.60   10.60
 -11   0  -9   24.60   13.60
 -11   0  -9   10.20   10.20
  10   0   9    1.70   12.10
  10   0   9    0.40    7.90
  10   0   9   10.60   10.40
  10   0   9   11.20   11.20
  10   0   9    3.30    8.70
  10   0   9  -28.00   10.10
 -10   0  -9   -5.60    7.40
 -10   0  -9   -4.90   13.10
 -10   0  -9   -9.00    9.60
 -10   0  -9   22.80    9.60
 -10   0  -9   -3.20    6.20
 -10   0  -9   -8.30   12.80
   9   0   9  151.58   22.70
   9   0   9  182.58   22.60
   9   0   9  122.49   27.00
   9   0   9  136.19   21.30
   9   0   9  144.99   21.40
   9   0   9  133.39   24.00
   9   0   9  160.38   24.30
   9   0   9  160.98   20.70
  -9   0  -9  114.29   20.80
  -9   0  -9  126.39   19.30
  -9   0  -9  147.89   23.20
  -9   0  -9  113.69   18.70
  -9   0  -9  164.08   25.70
  -9   0  -9  116.59   19.70
   8   0   9   15.50    8.20
   8   0   9    4.50    7.70
   8   0   9   11.10    7.80
   8   0   9   20.00    8.80
   8   0   9   14.00    7.90
   8   0   9    9.30    8.50
   8   0   9   19.30   10.10
   8   0   9    6.50    9.40
  -8   0  -9   24.00    8.40
  -8   0  -9   14.20    9.50
  -8   0  -9    5.50    9.10
  -8   0  -9   11.60    6.50
  -8   0  -9    7.80    6.00
  -8   0  -9    7.00    6.30
   7   0   9 1464.15  131.29
   7   0   9 1486.45  139.79
   7   0   9 1501.95  130.19
   7   0   9 1444.86  130.89
   7   0   9 1663.73  130.39
   7   0   9 1544.45  133.99
  -7   0  -9 1550.24  130.29
  -7   0  -9 1638.74  132.69
  -7   0  -9 1566.64  131.29
  -7   0  -9 1559.44  130.99
  -7   0  -9 1617.74  129.89
  -7   0  -9 1631.04  136.69
  -7   0  -9 1628.94  129.39
   6   0   9   -0.20    6.00
   6   0   9   -1.50    5.80
   6   0   9    6.80    6.30
   6   0   9    3.50    6.90
   6   0   9   -7.10    6.00
   6   0   9   -1.90    4.90
   6   0   9    0.90    6.40
  -6   0  -9    0.80    4.40
  -6   0  -9   -2.50    4.30
  -6   0  -9    2.40    4.50
  -6   0  -9   10.00    4.90
  -6   0  -9    7.60    6.50
  -6   0  -9   -3.40    6.20
  -6   0  -9   -4.20    4.40
   5   0   9  767.92   73.09
   5   0   9  832.42   70.49
   5   0   9  811.12   70.89
   5   0   9  826.62   77.49
   5   0   9  803.82   71.09
   5   0   9  989.30   75.19
  -5   0  -9  847.92   72.19
  -5   0  -9  803.12   72.89
  -5   0  -9  826.12   70.69
  -5   0  -9  850.71   70.39
  -5   0  -9  796.42   70.39
  -5   0  -9  833.02   71.19
   4   0   9    1.70    5.20
   4   0   9    4.90    4.70
   4   0   9    1.20    3.70
   4   0   9    4.00    5.80
   4   0   9    0.30    3.80
   4   0   9    5.60    4.20
  -4   0  -9    0.40    4.00
  -4   0  -9    2.00    3.70
  -4   0  -9    0.40    4.20
  -4   0  -9   -0.30    3.40
  -4   0  -9   -0.80    3.50
  -4   0  -9    2.30    3.40
  -4   0  -9    4.40    5.40
   3   0   9  801.62   68.89
   3   0   9  798.72   74.39
   3   0   9  762.42   68.39
   3   0   9  830.92   69.59
   3   0   9  819.52   72.99
  -3   0  -9  790.82   72.09
  -3   0  -9  832.22   71.29
  -3   0  -9  831.42   72.49
  -3   0  -9  833.62   68.99
  -3   0  -9  842.22   69.09
  -3   0  -9  850.81   72.19
  -3   0  -9  819.82   69.29
  -3   0  -9  849.61   69.19
   2   0   9    8.60    3.90
   2   0   9    7.90    4.70
   2   0   9    5.20    5.30
   2   0   9    3.90    2.80
   2   0   9    4.70    5.30
  -2   0  -9   -1.10    5.30
  -2   0  -9    9.70    3.40
  -2   0  -9    0.90    3.10
  -2   0  -9    1.90    3.40
  -2   0  -9    6.10    5.10
  -2   0  -9    1.60    4.90
  -2   0  -9    5.00    3.10
  -2   0  -9    1.70    4.10
  -2   0  -9   -1.50    3.00
  -2   0  -9    0.10    6.70
   1   0   9 2370.76  193.28
   1   0   9 2435.96  192.78
   1   0   9 2367.86  196.38
   1   0   9 2295.47  191.88
   1   0   9 2153.68  193.58
   1   0   9 2331.67  197.08
  -1   0  -9 2414.76  192.98
  -1   0  -9 2390.86  194.28
  -1   0  -9 2350.66  192.58
  -1   0  -9 2492.25  192.38
  -1   0  -9 2277.97  195.98
  -1   0  -9 2764.52  197.98
  -1   0  -9 2288.27  197.98
   0   0   9    2.50    3.30
   0   0   9   -0.50    2.90
   0   0   9   -0.10    3.40
   0   0   9    4.90    4.30
   0   0   9   -1.40    3.20
   0   0   9   -1.60    4.30
   0   0   9    0.10    3.20
   0   0  -9   -4.60    2.60
   0   0  -9    2.70    2.70
   0   0  -9    0.00    2.70
   0   0  -9   -4.30    6.10
   0   0  -9   -1.40    4.00
   0   0  -9    1.30    3.70
   0   0  -9    7.40    4.10
   0   0  -9    4.80    3.90
  -1   0   9 1452.15  131.89
  -1   0   9 1521.55  127.99
  -1   0   9 1507.05  127.09
  -1   0   9 1549.84  128.69
  -1   0   9 1552.44  127.59
  -1   0   9 1563.94  128.09
  -1   0   9 1513.35  129.19
   1   0  -9 1565.44  127.09
   1   0  -9 1575.34  128.29
   1   0  -9 1551.14  127.29
   1   0  -9 1631.44  128.39
   1   0  -9 1609.04  132.49
   1   0  -9 1568.04  128.39
   1   0  -9 1556.14  128.09
  -2   0   9    2.10    3.70
  -2   0   9    3.00    4.00
  -2   0   9    3.80    3.80
  -2   0   9   -3.40    3.40
  -2   0   9    1.40    4.80
  -2   0   9    0.30    3.80
   2   0  -9    2.30    8.40
   2   0  -9    0.40    4.20
   2   0  -9    2.80    2.90
   2   0  -9   -5.90    2.80
   2   0  -9    2.00    3.60
   2   0  -9    5.00    3.60
   2   0  -9   -1.50    3.70
   2   0  -9    3.00    3.30
   2   0  -9   -0.10    3.50
   2   0  -9    1.10    4.20
  -3   0   9  154.88   19.50
  -3   0   9  182.38   19.20
  -3   0   9  152.18   19.30
  -3   0   9  229.78   20.20
  -3   0   9  159.08   20.10
   3   0  -9  151.68   19.30
   3   0  -9  151.78   19.20
   3   0  -9  163.88   18.50
   3   0  -9  157.78   17.90
   3   0  -9  188.78   20.60
   3   0  -9  201.38   19.00
   3   0  -9  160.88   18.20
   3   0  -9  175.78   18.00
   3   0  -9  218.18   26.40
  -4   0   9    5.70    5.30
  -4   0   9    2.80    5.90
  -4   0   9    1.20    4.70
  -4   0   9    7.90    4.50
  -4   0   9    0.10    4.90
   4   0  -9   -3.20    4.40
   4   0  -9   -2.80    3.40
   4   0  -9    8.30    5.30
   4   0  -9    5.10    4.80
   4   0  -9    3.90    4.70
   4   0  -9   -1.80    4.30
   4   0  -9    7.50    8.80
  -5   0   9  105.99   18.80
  -5   0   9  116.89   19.30
  -5   0   9   99.29   15.60
  -5   0   9   72.89   15.10
  -5   0   9   81.19   14.80
  -5   0   9  119.09   14.40
   5   0  -9   92.69   19.00
   5   0  -9  100.39   16.90
   5   0  -9  106.09   16.10
   5   0  -9  126.39   17.60
   5   0  -9   98.99   17.00
   5   0  -9  114.59   15.90
   5   0  -9  136.29   15.40
   5   0  -9   87.89   17.20
  -6   0   9   -0.80    3.10
  -6   0   9   13.30    8.00
  -6   0   9   14.30    7.30
  -6   0   9    5.40    5.40
  -6   0   9   -0.10    5.60
  -6   0   9    7.20    7.30
  -6   0   9    5.60    6.60
   6   0  -9   13.00    6.50
   6   0  -9    9.70    7.30
   6   0  -9    2.60    4.90
   6   0  -9   10.20    5.80
   6   0  -9   -4.80    6.50
   6   0  -9    3.90    5.10
   6   0  -9   -1.20    6.50
  -7   0   9 1938.61  169.18
  -7   0   9 1883.81  161.48
  -7   0   9 1938.91  167.38
  -7   0   9 2068.59  166.88
  -7   0   9 2062.09  164.58
  -7   0   9 2047.90  168.68
  -7   0   9 2010.00  162.88
   7   0  -9 2025.90  166.08
   7   0  -9 2028.60  165.58
   7   0  -9 2106.09  170.98
   7   0  -9 1964.90  170.28
   7   0  -9 1813.82  166.78
   7   0  -9 1965.30  168.58
  -8   0   9   -6.00    8.60
  -8   0   9    8.90   12.10
  -8   0   9    1.90    5.30
  -8   0   9   -9.50    7.10
  -8   0   9   -2.20    5.00
  -8   0   9   12.90    8.70
  -8   0   9    1.50    6.80
   8   0  -9   -4.50   12.40
   8   0  -9    2.40    6.50
   8   0  -9    4.50    5.70
   8   0  -9  -18.00    6.50
   8   0  -9    4.70   13.50
   8   0  -9   -8.40    7.90
   8   0  -9    7.00    8.50
  -9   0   9  194.38   31.60
  -9   0   9  278.17   29.40
  -9   0   9  173.58   27.90
  -9   0   9  175.18   27.20
  -9   0   9  214.08   29.10
  -9   0   9  208.28   23.30
  -9   0   9  230.48   22.60
   9   0  -9  181.48   27.10
   9   0  -9  167.88   30.60
   9   0  -9  217.28   32.10
   9   0  -9  204.08   33.20
   9   0  -9  142.09   24.20
   9   0  -9  165.68   21.00
   9   0  -9  153.48   28.00
 -10   0   9   -0.80   12.40
 -10   0   9    0.30    7.50
 -10   0   9   -4.90   10.20
 -10   0   9    2.30   16.20
 -10   0   9    1.60   11.80
 -10   0   9    0.80   13.90
  10   0  -9    8.90   10.20
  10   0  -9   10.00    8.00
  10   0  -9    0.60   11.30
  10   0  -9    6.10   13.20
  10   0  -9    2.80   10.80
  10   0  -9    9.60    9.30
  10   0  -9  -10.60    9.80
 -11   0   9   85.39   18.40
 -11   0   9  134.49   20.40
 -11   0   9  116.49   25.80
 -11   0   9  127.99   26.70
 -11   0   9  126.49   24.80
  11   0  -9  164.48   31.70
  11   0  -9  126.89   25.50
  11   0  -9  145.29   27.80
  11   0  -9  135.59   23.90
  11   0  -9  114.89   25.10
  11   0  -9   88.49   22.60
 -12   0   9  -22.00   14.20
 -12   0   9   -5.70   15.50
 -12   0   9    2.10    9.80
 -12   0   9   -7.40   12.60
  12   0  -9   -2.40   19.10
  12   0  -9   11.50   17.30
  12   0  -9   -0.80   18.10
  12   0  -9  -15.80   14.70
  12   0  -9   -0.10   12.90
  12   0  10   20.60   17.50
  12   0  10  -16.50   19.80
  12   0  10    3.70   21.60
  12   0  10   -7.20   12.20
 -12   0 -10  -13.20   15.70
 -12   0 -10   36.10   21.30
 -12   0 -10    9.90   14.00
 -12   0 -10    1.90   10.80
 -12   0 -10  -11.70   13.50
  11   0  10   22.60   20.20
  11   0  10   25.50   16.60
  11   0  10   -9.70   11.40
  11   0  10    6.90   11.60
  11   0  10  -10.90   15.60
 -11   0 -10   33.20   20.80
 -11   0 -10    3.80    9.60
 -11   0 -10   -3.80   11.40
 -11   0 -10  -20.50   15.30
 -11   0 -10   15.40   15.40
 -11   0 -10   -5.10   10.60
  10   0  10   77.49   19.60
  10   0  10   29.40   14.90
  10   0  10   74.99   14.90
  10   0  10   90.89   22.00
  10   0  10   71.49   18.00
  10   0  10   80.49   16.40
 -10   0 -10   35.50   11.90
 -10   0 -10   51.89   12.90
 -10   0 -10   43.60   15.50
 -10   0 -10   42.60   11.50
 -10   0 -10   48.90   16.90
   9   0  10   17.80   10.10
   9   0  10    8.20    9.70
   9   0  10   -5.90    9.00
   9   0  10    1.10   11.60
   9   0  10    9.60   13.80
   9   0  10   -6.80   10.90
   9   0  10   14.30    9.90
  -9   0 -10    9.90    8.00
  -9   0 -10   -0.70    8.20
  -9   0 -10   -0.80    9.80
  -9   0 -10   16.00   11.40
  -9   0 -10   -3.00    7.70
  -9   0 -10    8.00    7.50
   8   0  10  906.51   69.69
   8   0  10  718.83   75.79
   8   0  10  853.11   69.49
   8   0  10  950.60   71.39
   8   0  10  902.81   68.49
   8   0  10  834.22   72.89
   8   0  10  736.03   67.69
  -8   0 -10  714.63   66.79
  -8   0 -10  709.13   69.89
  -8   0 -10  675.23   68.59
  -8   0 -10  683.33   67.59
  -8   0 -10  715.03   67.59
  -8   0 -10  677.93   66.89
  -8   0 -10  677.03   65.39
   7   0  10   -0.70    6.60
   7   0  10    1.20    7.20
   7   0  10    9.00    6.90
   7   0  10   16.90    9.00
   7   0  10    8.90    9.00
   7   0  10   12.10    6.30
  -7   0 -10    4.10    6.90
  -7   0 -10    7.50    8.00
  -7   0 -10   -3.90    5.80
  -7   0 -10   -3.60    5.60
  -7   0 -10   10.00    5.80
  -7   0 -10    4.70    5.40
  -7   0 -10   -4.20    7.60
   6   0  10   63.29   17.00
   6   0  10   72.69   12.90
   6   0  10   94.79   15.40
   6   0  10   86.99   12.30
   6   0  10   67.39   12.70
   6   0  10   65.39   12.80
  -6   0 -10   63.89   12.60
  -6   0 -10   79.79   13.80
  -6   0 -10   66.59   13.50
  -6   0 -10   70.89   14.20
  -6   0 -10   81.39   13.40
  -6   0 -10   57.89   11.10
  -6   0 -10   90.49   13.50
   5   0  10    3.90    7.30
   5   0  10    7.20    7.10
   5   0  10    7.60    5.90
   5   0  10   -1.00    5.70
   5   0  10    0.00    4.40
   5   0  10    0.70    4.80
  -5   0 -10    1.60    4.60
  -5   0 -10   -3.30    5.80
  -5   0 -10    0.90    4.60
  -5   0 -10    4.40    5.20
  -5   0 -10    5.10    6.10
  -5   0 -10    3.30    4.80
  -5   0 -10    2.90    4.00
  -5   0 -10    4.00    6.00
   4   0  10  168.18   23.60
   4   0  10  159.48   18.70
   4   0  10  171.58   17.90
   4   0  10  155.68   17.80
   4   0  10  186.38   22.80
  -4   0 -10  179.48   19.00
  -4   0 -10  183.68   21.90
  -4   0 -10  167.98   20.70
  -4   0 -10  187.18   19.50
  -4   0 -10  169.98   18.00
  -4   0 -10  159.98   20.60
  -4   0 -10  170.38   18.60
  -4   0 -10  178.28   18.20
   3   0  10   -1.30    4.20
   3   0  10    5.70    6.70
   3   0  10    3.50    3.80
   3   0  10   -1.30    4.80
   3   0  10  -10.80    3.80
  -3   0 -10    2.20    6.60
  -3   0 -10    0.20    3.30
  -3   0 -10   -2.50    3.40
  -3   0 -10    0.60    4.40
  -3   0 -10    3.90    5.30
  -3   0 -10   -1.50    4.80
  -3   0 -10   -0.30    3.50
  -3   0 -10   -0.70    3.10
  -3   0 -10   -2.30    3.20
   2   0  10  319.07   31.70
   2   0  10  313.57   30.40
   2   0  10  368.76   31.50
   2   0  10  366.66   36.60
   2   0  10  318.37   35.60
  -2   0 -10  347.97   31.40
  -2   0 -10  361.06   31.40
  -2   0 -10  362.06   36.80
  -2   0 -10  340.57   34.70
  -2   0 -10  334.57   33.30
  -2   0 -10  331.27   31.30
  -2   0 -10  336.57   35.30
  -2   0 -10  354.26   31.40
   1   0  10    3.00    5.20
   1   0  10    2.40    3.70
   1   0  10    3.30    5.30
   1   0  10    2.70    3.50
   1   0  10    1.20    4.80
   1   0  10    3.60    3.10
  -1   0 -10   -3.60    9.20
  -1   0 -10   -0.90    3.10
  -1   0 -10    1.90    3.30
  -1   0 -10   -7.20    3.70
  -1   0 -10    7.80    3.80
  -1   0 -10    0.40    3.50
  -1   0 -10    0.80    3.10
  -1   0 -10    1.20    3.60
  -1   0 -10    3.30    5.50
   0   0  10  855.81   78.99
   0   0  10  848.02   73.59
   0   0  10  811.92   73.29
   0   0  10  888.61   74.19
   0   0  10  810.52   76.59
   0   0  10  871.21   75.09
   0   0 -10  884.51   74.29
   0   0 -10  895.61   78.99
   0   0 -10  885.21   74.79
   0   0 -10  885.01   75.49
   0   0 -10  911.81   73.79
   0   0 -10 1008.70   82.69
   0   0 -10  851.01   74.19
   0   0 -10  906.61   73.99
  -1   0  10   -1.60    3.30
  -1   0  10   -0.50    5.20
  -1   0  10    2.20    5.30
  -1   0  10    1.60    3.70
  -1   0  10   -5.00    4.10
   1   0 -10    3.80    3.80
   1   0 -10   -2.90    3.40
   1   0 -10    2.40    4.50
   1   0 -10    1.90    3.80
   1   0 -10    0.70    4.00
   1   0 -10    2.50    5.30
   1   0 -10   -2.30   10.00
   1   0 -10   -0.90    4.40
  -2   0  10  837.62   72.59
  -2   0  10  834.72   71.79
  -2   0  10  815.52   71.29
  -2   0  10  819.42   73.29
  -2   0  10  819.72   72.49
   2   0 -10  846.92   72.69
   2   0 -10  841.42   76.89
   2   0 -10  895.81   73.69
   2   0 -10  846.22   72.79
   2   0 -10  836.92   71.89
   2   0 -10  877.91   71.49
   2   0 -10  812.32   71.59
   2   0 -10  827.22   71.69
  -3   0  10    7.40    5.20
  -3   0  10   -0.30    4.70
  -3   0  10    5.50    4.80
  -3   0  10    3.60    4.60
  -3   0  10    0.30    6.40
  -3   0  10   -9.50    5.90
   3   0 -10   -3.10    4.50
   3   0 -10   -0.20    4.70
   3   0 -10   -0.70    4.20
   3   0 -10    4.00    5.00
   3   0 -10   -1.30    3.90
   3   0 -10   -4.70    4.60
   3   0 -10   -6.30    3.70
   3   0 -10   10.70    8.60
  -4   0  10   89.59   18.20
  -4   0  10  129.79   16.90
  -4   0  10  112.09   16.90
   4   0 -10   91.09   14.10
   4   0 -10   89.79   15.30
   4   0 -10   79.29   13.30
   4   0 -10  123.79   19.90
   4   0 -10   91.39   17.20
   4   0 -10   66.69   13.20
  -5   0  10   -2.30    8.60
  -5   0  10   -5.80    6.00
  -5   0  10   -2.40    8.00
  -5   0  10    3.90    5.10
  -5   0  10   -6.80    5.90
   5   0 -10    1.50    6.80
   5   0 -10   -1.30    4.40
   5   0 -10    0.00    5.70
   5   0 -10    0.90    6.10
   5   0 -10    3.30    5.90
   5   0 -10    9.50    5.80
  -6   0  10 1062.49   95.99
  -6   0  10 1187.18   95.49
  -6   0  10 1056.99   95.79
  -6   0  10 1076.09   97.09
  -6   0  10 1097.49   93.59
   6   0 -10 1054.39   95.79
   6   0 -10 1043.00   97.69
   6   0 -10 1131.29   94.39
   6   0 -10 1121.19   99.99
   6   0 -10 1089.99   93.89
   6   0 -10 1077.89   96.39
  -7   0  10   14.60   10.20
  -7   0  10    1.50    5.30
  -7   0  10    2.20    7.90
  -7   0  10   -0.40    7.20
  -7   0  10   -6.40    7.60
  -7   0  10    2.40    9.00
   7   0 -10  -10.60    6.90
   7   0 -10    3.50    7.20
   7   0 -10   -8.10    6.70
   7   0 -10   -2.80    9.00
   7   0 -10    7.40    8.90
   7   0 -10   11.70    8.30
   7   0 -10    7.80    8.70
  -8   0  10   15.40    6.70
  -8   0  10   21.90   11.10
  -8   0  10   17.50    8.10
  -8   0  10    7.80   11.50
  -8   0  10   28.90   11.60
  -8   0  10   -1.60    9.90
  -8   0  10    5.00    9.40
   8   0 -10   28.20   12.30
   8   0 -10   10.50    8.70
   8   0 -10   19.20   11.50
   8   0 -10   31.20   11.70
   8   0 -10   18.10   11.60
   8   0 -10   14.00    6.60
   8   0 -10   11.60   10.40
  -9   0  10   -7.60    6.60
  -9   0  10   -6.80    6.80
  -9   0  10   -6.50   13.60
  -9   0  10   -4.10   11.70
  -9   0  10   -3.20   16.10
  -9   0  10   -2.70   11.20
  -9   0  10   -6.90   16.10
   9   0 -10    5.40    9.90
   9   0 -10    1.30   10.90
   9   0 -10  -12.00    9.60
   9   0 -10   -4.90    7.90
   9   0 -10    3.20    9.20
   9   0 -10    1.70   10.40
   9   0 -10   19.90   13.30
 -10   0  10  356.16   47.20
 -10   0  10  305.17   36.80
 -10   0  10  249.08   30.70
 -10   0  10  334.67   36.70
 -10   0  10  317.67   41.00
 -10   0  10  314.27   31.40
 -10   0  10  401.66   47.30
  10   0 -10  176.38   32.30
  10   0 -10  270.67   41.10
  10   0 -10  328.17   31.00
  10   0 -10  303.17   40.90
  10   0 -10  280.47   39.60
  10   0 -10  231.38   37.10
  10   0 -10  253.47   37.50
 -11   0  10   -7.70   10.30
 -11   0  10   -0.30   13.80
 -11   0  10    8.40   14.80
 -11   0  10   -0.20   10.20
  11   0 -10   -1.70   13.30
  11   0 -10    8.40   13.50
  11   0 -10   -2.70   15.30
  11   0 -10    1.90   16.20
  11   0 -10  -15.80   15.00
  11   0 -10    1.00   11.20
 -12   0  10  418.66   50.49
 -12   0  10  307.07   42.10
 -12   0  10  469.75   52.59
 -12   0  10  367.76   43.70
  12   0 -10  449.36   51.99
  12   0 -10  435.06   53.09
  12   0 -10  476.75   54.39
  12   0 -10  494.45   56.49
  12   0 -10  336.47   50.79
  12   0 -10  479.25   50.69
  11   0  11  188.48   32.60
  11   0  11  170.68   25.00
  11   0  11  149.88   24.80
  11   0  11  117.69   30.90
 -11   0 -11  144.89   28.30
 -11   0 -11  125.39   22.00
 -11   0 -11  119.59   21.10
 -11   0 -11  146.39   23.50
 -11   0 -11  128.89   26.20
  10   0  11  -19.80   10.40
  10   0  11   18.30   16.10
  10   0  11   -1.20   14.90
  10   0  11   14.70   11.70
  10   0  11    7.50   13.40
 -10   0 -11    9.50   11.70
 -10   0 -11  -29.90   14.40
 -10   0 -11    5.50   12.20
 -10   0 -11    6.20   10.60
 -10   0 -11   11.00   10.50
 -10   0 -11   -8.20   15.80
   9   0  11  229.58   27.10
   9   0  11  220.88   33.80
   9   0  11  240.18   27.70
   9   0  11  154.68   32.10
   9   0  11  241.48   28.20
   9   0  11  228.88   29.40
   9   0  11  226.48   29.60
  -9   0 -11  214.28   24.70
  -9   0 -11  158.98   27.20
  -9   0 -11  167.18   26.40
  -9   0 -11  196.38   26.90
  -9   0 -11  119.19   23.10
  -9   0 -11  148.49   23.30
   8   0  11   11.60    9.20
   8   0  11    5.10    8.60
   8   0  11   -6.50    9.10
   8   0  11  -10.20    9.00
   8   0  11    4.20   11.70
  -8   0 -11   -0.70   10.70
  -8   0 -11    6.40    6.90
  -8   0 -11   13.60    7.70
  -8   0 -11    2.30    8.10
  -8   0 -11    6.00    7.60
  -8   0 -11    5.80    8.50
  -8   0 -11  -14.50    9.40
   7   0  11    1.10    8.00
   7   0  11  -13.40    7.50
   7   0  11    2.30    8.40
   7   0  11    9.10    9.10
   7   0  11  -12.50    7.00
   7   0  11    0.70    7.00
  -7   0 -11   -6.90    6.70
  -7   0 -11    2.80    6.90
  -7   0 -11    9.50    8.00
  -7   0 -11    7.80    6.20
  -7   0 -11   -3.30    8.40
  -7   0 -11   -2.90    8.60
  -7   0 -11    5.00    7.80
   6   0  11    0.10    8.40
   6   0  11    7.40    6.00
   6   0  11   -1.30    7.30
   6   0  11    3.30    6.40
   6   0  11    8.20    7.30
  -6   0 -11   -4.90    5.70
  -6   0 -11    3.70    6.20
  -6   0 -11    2.90    5.70
  -6   0 -11    2.70    8.00
  -6   0 -11    5.20    7.30
  -6   0 -11    6.30    5.50
  -6   0 -11   -2.00    5.30
   5   0  11  226.48   23.10
   5   0  11  211.18   25.90
   5   0  11  204.38   22.10
   5   0  11  209.48   29.00
   5   0  11  253.97   23.00
  -5   0 -11  198.88   24.50
  -5   0 -11  169.58   24.20
  -5   0 -11  194.48   23.00
  -5   0 -11  187.08   22.20
  -5   0 -11  229.68   36.20
  -5   0 -11  237.88   22.00
  -5   0 -11  203.58   23.30
   4   0  11    4.00    5.00
   4   0  11    2.50    5.00
   4   0  11    3.80    4.70
   4   0  11   -1.60    6.80
   4   0  11    6.40    6.80
  -4   0 -11    0.90    5.00
  -4   0 -11   -4.10    4.30
  -4   0 -11    1.40    4.00
  -4   0 -11    3.80    5.40
  -4   0 -11   -7.70    5.20
  -4   0 -11   -3.10    7.70
  -4   0 -11   -0.50    4.90
  -4   0 -11    4.60    7.10
  -4   0 -11   -5.70    4.60
   3   0  11  296.97   27.30
   3   0  11  271.87   27.60
   3   0  11  281.07   29.00
   3   0  11  265.67   26.40
   3   0  11  268.57   32.70
  -3   0 -11  271.77   26.90
  -3   0 -11  321.57   32.00
  -3   0 -11  299.17   30.30
  -3   0 -11  292.57   27.80
  -3   0 -11  291.97   27.30
  -3   0 -11  300.17   31.60
  -3   0 -11  275.57   27.10
  -3   0 -11  277.37   32.80
  -3   0 -11  298.47   27.40
   2   0  11    4.10    3.40
   2   0  11   -1.80    4.90
   2   0  11    7.40    6.60
   2   0  11    4.20    4.60
   2   0  11    0.50    7.50
  -2   0 -11    3.50    3.90
  -2   0 -11    5.70    5.30
  -2   0 -11   -0.30    7.70
  -2   0 -11    5.80    4.40
  -2   0 -11   -0.10    6.80
  -2   0 -11   -4.60    4.50
   1   0  11 1385.36  121.19
   1   0  11 1465.45  122.09
   1   0  11 1547.65  126.49
   1   0  11 1457.85  120.49
   1   0  11 1447.66  120.79
   1   0  11 1427.26  127.19
  -1   0 -11 1496.75  122.49
  -1   0 -11 1534.25  121.59
  -1   0 -11 1419.56  126.59
  -1   0 -11 1548.65  121.29
  -1   0 -11 1456.75  123.49
  -1   0 -11 1476.55  121.49
  -1   0 -11 1498.75  121.79
  -1   0 -11 1402.16  125.59
   0   0  11   -1.30    5.50
   0   0  11   -3.10    3.50
   0   0  11   -7.10    5.70
   0   0  11   -2.30    4.00
   0   0  11   -2.60    5.20
   0   0  11    0.80    4.20
   0   0  11   -4.70    4.40
   0   0 -11   -0.30    3.70
   0   0 -11    6.50    6.00
   0   0 -11    4.50    5.40
   0   0 -11   -0.50    3.30
   0   0 -11   -1.10    4.50
   0   0 -11    3.10    4.40
   0   0 -11    4.40    4.30
   0   0 -11   -1.10    9.80
  -1   0  11  472.05   44.80
  -1   0  11  459.65   43.80
  -1   0  11  485.65   44.40
  -1   0  11  498.45   45.10
  -1   0  11  488.65   45.70
   1   0 -11  501.85   45.20
   1   0 -11  509.25   45.60
   1   0 -11  502.95   43.90
   1   0 -11  496.15   44.20
   1   0 -11  527.85   45.20
   1   0 -11  509.95   45.40
   1   0 -11  463.25   49.20
  -2   0  11    5.50    5.10
  -2   0  11   -2.90    4.20
  -2   0  11   -4.50    4.30
  -2   0  11    4.80    7.80
  -2   0  11   -4.40    5.30
   2   0 -11    2.50    4.90
   2   0 -11    0.00    4.10
   2   0 -11   -0.60    4.90
   2   0 -11   -1.90    6.00
   2   0 -11    3.40    4.80
   2   0 -11    2.40    6.60
   2   0 -11   -0.50    5.30
  -3   0  11   15.50    6.80
  -3   0  11   17.70    6.90
  -3   0  11   21.60   10.10
  -3   0  11   11.70    6.70
  -3   0  11   15.80    6.50
   3   0 -11   23.40    7.00
   3   0 -11   15.60    6.70
   3   0 -11   18.50   10.80
   3   0 -11   26.20    9.50
   3   0 -11   16.40    7.50
   3   0 -11   25.90    8.30
   3   0 -11   15.20    7.50
  -4   0  11   10.80    8.80
  -4   0  11    5.60    5.50
  -4   0  11   -7.60    6.00
  -4   0  11  -16.80    7.80
  -4   0  11   -0.50    5.80
  -4   0  11    5.30    5.90
   4   0 -11    3.50    5.70
   4   0 -11    2.20    6.00
   4   0 -11    2.10    6.20
   4   0 -11   -5.70    4.60
   4   0 -11   -8.00    6.20
   4   0 -11   -4.20    5.10
  -5   0  11  252.57   29.60
  -5   0  11  256.07   28.10
  -5   0  11  269.47   32.00
  -5   0  11  250.87   30.40
   5   0 -11  261.57   28.10
   5   0 -11  265.87   29.80
   5   0 -11  289.97   31.80
   5   0 -11  265.67   28.50
  -6   0  11    6.80    5.90
  -6   0  11   -9.80    9.40
  -6   0  11    4.40    8.30
  -6   0  11    3.10    8.70
  -6   0  11    7.90    9.50
   6   0 -11   13.60    8.40
   6   0 -11   -0.90    7.10
   6   0 -11   -3.10    8.10
   6   0 -11    7.90    6.90
   6   0 -11    4.40    7.40
  -7   0  11   20.30   11.30
  -7   0  11    3.20    8.10
  -7   0  11    3.90   11.00
  -7   0  11   15.60   10.10
  -7   0  11  -10.70   10.90
  -7   0  11   17.10    8.70
   7   0 -11    2.90    5.80
   7   0 -11    6.80    8.90
   7   0 -11   14.40    8.80
   7   0 -11   23.50   10.40
   7   0 -11   12.70    8.60
   7   0 -11    7.50   10.70
  -8   0  11   22.20   24.10
  -8   0  11   -8.30   10.60
  -8   0  11  -10.80   10.80
  -8   0  11   -7.10    9.50
  -8   0  11   -2.30    9.60
  -8   0  11  -15.30   17.90
   8   0 -11   -4.80    8.40
   8   0 -11   11.20   12.00
   8   0 -11   -3.10    7.10
   8   0 -11    0.80    9.50
   8   0 -11    1.80   11.90
   8   0 -11    1.30    9.10
  -9   0  11   93.39   22.20
  -9   0  11  172.68   27.80
  -9   0  11  172.88   29.10
  -9   0  11   88.69   22.90
  -9   0  11  100.99   18.20
  -9   0  11  111.69   22.70
   9   0 -11   88.09   21.40
   9   0 -11  139.99   28.80
   9   0 -11  140.39   18.10
   9   0 -11   73.49   18.20
   9   0 -11   97.79   20.50
   9   0 -11  115.69   22.80
   9   0 -11   70.09   18.80
 -10   0  11   -4.60    8.80
 -10   0  11    2.60    8.80
 -10   0  11    3.30   14.80
 -10   0  11   -2.20   12.20
  10   0 -11   23.90   15.30
  10   0 -11   10.20   14.70
  10   0 -11   17.00   22.20
  10   0 -11    6.00   10.10
  10   0 -11   -6.60   11.60
  10   0 -11    5.80   12.80
  10   0 -11    9.30   16.10
 -11   0  11  282.27   40.20
 -11   0  11  286.17   41.20
 -11   0  11  301.37   32.90
 -11   0  11  214.28   32.40
  11   0 -11  283.17   41.30
  11   0 -11  257.47   39.40
  11   0 -11  276.77   38.90
  11   0 -11  216.08   36.40
  11   0 -11  366.86   49.90
  10   0  12   11.00   14.90
  10   0  12   18.70   17.20
  10   0  12   -0.30   15.80
  10   0  12   -3.30   12.40
  10   0  12   28.20   17.50
 -10   0 -12   -7.10   11.70
 -10   0 -12    6.70   11.60
 -10   0 -12   -6.40   18.90
 -10   0 -12    6.50   12.50
 -10   0 -12    1.30   13.50
 -10   0 -12  -14.60   15.60
   9   0  12    5.00   12.30
   9   0  12    5.30   12.10
   9   0  12   -5.00   10.30
   9   0  12   17.40   14.60
   9   0  12   15.80   15.70
  -9   0 -12   -3.90   13.20
  -9   0 -12   10.60    9.10
  -9   0 -12   -1.90    7.20
  -9   0 -12    2.20   10.80
  -9   0 -12  -17.90   14.60
  -9   0 -12    8.80    9.60
  -9   0 -12   -7.10    8.20
   8   0  12  491.35   45.40
   8   0  12  510.05   47.50
   8   0  12  531.95   45.10
   8   0  12  435.86   52.79
   8   0  12  510.85   46.90
   8   0  12  508.65   44.50
  -8   0 -12  351.96   45.80
  -8   0 -12  457.55   43.00
  -8   0 -12  435.16   45.10
  -8   0 -12  388.86   41.90
  -8   0 -12  395.16   42.20
  -8   0 -12  351.96   42.70
  -8   0 -12  412.36   44.30
   7   0  12    4.20    8.50
   7   0  12   -2.90   10.40
   7   0  12   -1.30    8.90
   7   0  12    4.90    9.20
   7   0  12   10.50    9.60
  -7   0 -12    7.80    8.50
  -7   0 -12    8.90    8.70
  -7   0 -12    2.80    9.10
  -7   0 -12    6.70    9.10
  -7   0 -12   -9.20    6.10
  -7   0 -12   18.00   10.80
  -7   0 -12    8.50    6.70
   6   0  12  205.08   28.30
   6   0  12  178.48   21.30
   6   0  12  176.58   21.00
   6   0  12  170.78   20.40
   6   0  12  127.39   27.90
  -6   0 -12  146.49   23.40
  -6   0 -12  131.19   21.70
  -6   0 -12  136.59   19.90
  -6   0 -12  220.78   28.40
  -6   0 -12  199.08   29.00
  -6   0 -12  127.99   20.30
  -6   0 -12  156.38   25.30
  -6   0 -12  161.08   20.30
   5   0  12    2.20    6.10
   5   0  12   -8.60    6.70
   5   0  12   18.80    7.70
   5   0  12   -0.40    6.20
   5   0  12    0.70    7.90
  -5   0 -12   -3.40    4.80
  -5   0 -12   -3.70    5.20
  -5   0 -12   -3.30    7.30
  -5   0 -12   -0.50    6.70
  -5   0 -12    3.20    5.40
  -5   0 -12   -6.20    9.00
  -5   0 -12   -6.20    9.10
  -5   0 -12    7.40    6.80
  -5   0 -12    0.20    6.80
   4   0  12   -0.30    5.30
   4   0  12    3.80    6.10
   4   0  12    0.70    7.70
   4   0  12    2.90    6.20
   4   0  12   -0.10    7.50
  -4   0 -12    0.00    4.70
  -4   0 -12    3.10    7.80
  -4   0 -12    9.00    5.50
  -4   0 -12    3.20    6.40
  -4   0 -12    0.10    5.10
  -4   0 -12   -4.60    9.80
  -4   0 -12    4.10    6.70
  -4   0 -12    3.60    7.40
  -4   0 -12   -8.30    5.20
   3   0  12   -1.30    5.40
   3   0  12    3.30    6.80
   3   0  12    0.10    5.20
   3   0  12   -0.70    8.70
   3   0  12    3.00    7.20
   3   0  12    4.30    4.90
  -3   0 -12   -5.00    4.80
  -3   0 -12   12.10    7.30
  -3   0 -12    6.70    6.80
  -3   0 -12    2.80    4.40
  -3   0 -12    3.40   10.50
  -3   0 -12   13.00   10.00
  -3   0 -12    2.30    4.10
   2   0  12  712.53   70.19
   2   0  12  661.73   63.79
   2   0  12  713.43   69.29
   2   0  12  717.33   63.19
  -2   0 -12  870.41   73.19
  -2   0 -12  753.52   64.19
  -2   0 -12  794.22   69.79
  -2   0 -12  762.42   64.49
  -2   0 -12  747.93   67.29
  -2   0 -12  754.82   64.29
  -2   0 -12  769.62   70.29
  -2   0 -12  779.52   64.59
   1   0  12   -2.00    6.10
   1   0  12   -5.00    4.40
   1   0  12    9.10    6.60
   1   0  12    6.90    8.70
   1   0  12   -2.70    4.10
   1   0  12   -5.10    4.60
  -1   0 -12    7.60    6.10
  -1   0 -12   -0.70    4.50
  -1   0 -12   -4.00    5.80
  -1   0 -12    0.90    6.40
  -1   0 -12   -4.50    4.20
  -1   0 -12    0.20    3.90
  -1   0 -12   -0.80    6.10
  -1   0 -12   -0.60    4.40
   0   0  12    1.30    7.00
   0   0  12    6.70    5.40
   0   0  12   -2.50    7.30
   0   0  12    2.10    4.30
   0   0  12    1.70    5.10
   0   0 -12    2.00    5.40
   0   0 -12    3.10    5.30
   0   0 -12   -2.40    4.00
   0   0 -12   -5.60    4.70
   0   0 -12    1.60    6.80
   0   0 -12   -7.70    5.40
   0   0 -12   -4.10    3.60
   0   0 -12   -1.10    4.30
  -1   0  12   -2.70    6.00
  -1   0  12    8.80    6.90
  -1   0  12   -0.50    7.40
  -1   0  12    0.00    4.50
  -1   0  12    1.40    5.50
   1   0 -12    3.30    5.60
   1   0 -12   -5.20    5.40
   1   0 -12    4.20    4.90
   1   0 -12    4.80    4.80
   1   0 -12   -0.50    5.70
   1   0 -12   -1.70    3.90
   1   0 -12   -3.50    4.50
  -2   0  12   78.39   12.40
  -2   0  12   46.20   11.20
  -2   0  12   56.49   11.10
  -2   0  12   52.39   13.10
  -2   0  12   51.79   15.80
   2   0 -12   49.30   11.20
   2   0 -12   46.00   10.50
   2   0 -12   36.90    9.20
   2   0 -12   55.09   11.30
   2   0 -12   60.79   16.00
   2   0 -12   52.59   10.30
  -3   0  12   -2.00    6.00
  -3   0  12    2.80    6.90
  -3   0  12   -2.90    6.70
  -3   0  12   14.50    9.50
  -3   0  12    4.30    6.00
   3   0 -12   -1.40    5.90
   3   0 -12    2.40    5.50
   3   0 -12    8.70    7.10
   3   0 -12   -2.20    5.70
   3   0 -12   -1.10    9.40
   3   0 -12   -5.00    8.00
   3   0 -12   -1.00    5.60
  -4   0  12 1127.19  101.19
  -4   0  12 1157.38  100.49
  -4   0  12 1132.69   99.89
   4   0 -12 1160.48  101.79
   4   0 -12 1157.28  105.49
   4   0 -12 1200.18  100.69
   4   0 -12 1098.19   98.39
   4   0 -12 1200.58   98.59
   4   0 -12 1153.28  100.59
  -5   0  12    0.10    8.50
  -5   0  12   -4.90    5.70
  -5   0  12    7.20   11.20
  -5   0  12    2.60   10.70
  -5   0  12   -0.70    7.90
  -5   0  12   -3.40    9.80
   5   0 -12    4.60   11.40
   5   0 -12   -4.40    7.10
   5   0 -12   -2.40    6.40
   5   0 -12    0.40    7.20
   5   0 -12    7.50    7.40
   5   0 -12    6.70    8.20
  -6   0  12  232.98   32.30
  -6   0  12  246.28   31.40
  -6   0  12  308.97   31.30
  -6   0  12  287.97   34.90
  -6   0  12  253.67   28.20
   6   0 -12  204.58   33.80
   6   0 -12  259.37   32.80
   6   0 -12  276.77   30.20
   6   0 -12  250.27   30.60
   6   0 -12  240.08   33.40
   6   0 -12  261.27   30.00
  -7   0  12  -28.50   13.20
  -7   0  12   13.10   13.20
  -7   0  12   -0.70    7.20
  -7   0  12   12.00   12.10
  -7   0  12    5.90   12.00
   7   0 -12   16.80   13.40
   7   0 -12    0.80    9.50
   7   0 -12   14.20    8.90
   7   0 -12   -5.90    9.60
   7   0 -12   -7.30    9.30
   7   0 -12   16.60    8.90
  -8   0  12  101.19   20.30
  -8   0  12  113.59   24.00
  -8   0  12   97.99   20.60
  -8   0  12  115.49   21.00
  -8   0  12   83.59   16.50
  -8   0  12  107.99   21.50
   8   0 -12   98.59   15.40
   8   0 -12   52.29   15.80
   8   0 -12   91.29   21.20
   8   0 -12   97.79   17.90
   8   0 -12   88.49   18.90
   8   0 -12  100.19   20.70
  -9   0  12   -4.40    8.70
  -9   0  12    5.10   14.10
  -9   0  12   14.30   13.60
   9   0 -12  -14.00   11.60
   9   0 -12    8.20   15.10
   9   0 -12   -3.90   10.30
   9   0 -12  -11.00   14.60
   9   0 -12  -17.10   13.70
   9   0 -12   10.00   14.00
 -10   0  12  153.48   34.70
 -10   0  12  185.48   26.90
 -10   0  12  207.48   32.20
  10   0 -12  141.19   29.50
  10   0 -12  134.79   28.10
  10   0 -12  189.28   30.90
  10   0 -12  159.08   28.80
 -11   0  12   -7.10   11.80
 -11   0  12   -7.20   18.80
 -11   0  12   -0.50   20.10
  11   0 -12  -10.50   19.60
  11   0 -12    6.40   21.70
  11   0 -12  -25.20   15.80
  11   0 -12  -20.00   19.30
  11   0 -12   -1.00   16.60
  11   0 -12   -9.50   20.90
   9   0  13  304.67   37.80
   9   0  13  325.77   35.90
   9   0  13  247.18   30.60
   9   0  13  180.08   36.90
  -9   0 -13  233.28   29.70
  -9   0 -13  293.17   40.20
  -9   0 -13  191.08   30.50
  -9   0 -13  156.28   36.40
  -9   0 -13  226.28   29.60
   8   0  13   -0.20   10.70
   8   0  13  -15.20   12.30
   8   0  13    0.40   12.40
   8   0  13    1.00   10.80
  -8   0 -13  -10.50   13.30
  -8   0 -13   13.30    9.30
  -8   0 -13   -5.00   13.70
  -8   0 -13   -5.80    9.60
  -8   0 -13    1.10    8.90
  -8   0 -13   -1.90   10.30
  -8   0 -13  -21.10   11.40
   7   0  13  349.77   34.10
   7   0  13  338.47   33.10
   7   0  13  291.77   38.00
   7   0  13  326.37   32.30
   7   0  13  290.67   41.20
  -7   0 -13  337.97   31.90
  -7   0 -13  240.58   32.70
  -7   0 -13  345.77   35.60
  -7   0 -13  267.57   31.00
  -7   0 -13  273.07   32.80
  -7   0 -13  294.97   35.80
  -7   0 -13  316.57   33.90
   6   0  13    4.10   11.00
   6   0  13   10.50    8.20
   6   0  13    1.70    8.00
   6   0  13   -0.40   10.40
  -6   0 -13   -7.10    7.40
  -6   0 -13   11.80    6.90
  -6   0 -13   -1.00    8.30
  -6   0 -13   -2.00    8.40
  -6   0 -13    3.90    9.20
  -6   0 -13    0.00    7.90
  -6   0 -13    3.30   13.30
  -6   0 -13   -0.30    6.30
   5   0  13   68.99   16.90
   5   0  13   52.99   17.60
   5   0  13   68.69   11.50
   5   0  13   58.29   11.30
  -5   0 -13   53.69   13.20
  -5   0 -13   62.09   14.20
  -5   0 -13   72.79   13.70
  -5   0 -13   58.19   13.00
  -5   0 -13   55.59   15.80
  -5   0 -13   55.09   11.00
  -5   0 -13   55.19   16.10
  -5   0 -13   62.59   11.10
  -5   0 -13   77.49   12.50
   4   0  13   -0.20    8.30
   4   0  13   12.60    6.50
   4   0  13    4.00    6.30
   4   0  13   -1.30   11.40
  -4   0 -13    0.20    7.80
  -4   0 -13    3.10    6.60
  -4   0 -13   -0.50   12.40
  -4   0 -13    2.60    5.90
  -4   0 -13    2.30    7.30
  -4   0 -13   -3.70    8.30
  -4   0 -13   13.10    5.60
  -4   0 -13   14.00    6.70
  -4   0 -13   14.40    6.70
   3   0  13 1104.89  102.89
   3   0  13 1094.69  102.49
   3   0  13 1110.89   94.89
  -3   0 -13 1111.19  100.79
  -3   0 -13 1147.29   95.19
  -3   0 -13 1120.19   95.69
  -3   0 -13 1121.09   95.39
  -3   0 -13 1086.59  101.09
  -3   0 -13 1352.66  101.89
   2   0  13   -0.30    7.40
   2   0  13    5.60    8.00
   2   0  13   -1.00    5.50
   2   0  13  -10.50    4.70
  -2   0 -13    0.90    4.90
  -2   0 -13   11.40    9.30
  -2   0 -13    4.10    4.70
  -2   0 -13   15.50    6.60
  -2   0 -13    5.10    7.50
  -2   0 -13    5.70    7.40
  -2   0 -13   -8.30    5.90
   1   0  13   12.70    6.40
   1   0  13   12.40    5.90
   1   0  13    2.30    9.70
   1   0  13    5.40    6.50
   1   0  13   11.80    8.30
  -1   0 -13   -0.80    6.00
  -1   0 -13    6.20    5.30
  -1   0 -13    6.90    6.40
  -1   0 -13    7.10    5.50
  -1   0 -13   17.70    6.70
  -1   0 -13    3.40    7.50
  -1   0 -13   16.10    6.60
  -1   0 -13    5.20    8.70
   0   0  13    8.90    8.40
   0   0  13   -0.60    5.00
   0   0  13    6.60    6.60
   0   0  13   -5.80    6.00
   0   0  13   -2.80    7.60
   0   0 -13   -0.10    5.10
   0   0 -13   -1.10    5.70
   0   0 -13    1.70    5.50
   0   0 -13    0.90    5.90
   0   0 -13   -6.20    6.20
   0   0 -13    7.00    7.00
   0   0 -13   -0.50    7.70
   0   0 -13    2.30    5.30
  -1   0  13   69.39   12.50
  -1   0  13   76.19   12.10
  -1   0  13   45.90   11.90
  -1   0  13   46.20   10.80
  -1   0  13   64.09   11.20
   1   0 -13   63.89   12.60
   1   0 -13   51.49   10.20
   1   0 -13   51.79   13.70
   1   0 -13   51.79   11.80
   1   0 -13   53.79   11.10
   1   0 -13   52.59   11.30
   1   0 -13   45.70   11.20
  -2   0  13    8.70    8.90
  -2   0  13    9.00    8.80
  -2   0  13    6.00    6.70
  -2   0  13    6.50    6.40
  -2   0  13    3.90    7.30
   2   0 -13    5.30    6.00
   2   0 -13    8.50    5.80
   2   0 -13    7.20    8.50
   2   0 -13   -1.50    7.30
   2   0 -13   -1.40    6.10
   2   0 -13    3.00    6.50
  -3   0  13  448.96   47.20
  -3   0  13  517.35   49.50
  -3   0  13  639.84   48.40
  -3   0  13  485.45   47.00
   3   0 -13  479.35   52.49
   3   0 -13  480.55   46.00
   3   0 -13  481.65   46.80
   3   0 -13  386.16   50.79
   3   0 -13  501.95   48.10
   3   0 -13  480.15   45.70
  -4   0  13    1.30    7.70
  -4   0  13   -7.00    9.00
  -4   0  13    3.40   11.30
  -4   0  13    5.00    8.40
  -4   0  13    4.50    8.30
   4   0 -13   10.20    7.80
   4   0 -13    1.20    7.70
   4   0 -13  -11.70    7.10
   4   0 -13   -3.30    6.50
   4   0 -13   -2.50    9.00
   4   0 -13   -3.70    6.80
  -5   0  13  909.61   68.79
  -5   0  13  794.12   70.19
  -5   0  13  847.72   70.99
  -5   0  13  807.02   66.99
  -5   0  13  817.02   68.99
   5   0 -13  678.53   65.39
   5   0 -13  649.74   67.99
   5   0 -13  656.83   65.19
   5   0 -13  610.24   70.59
   5   0 -13  669.43   67.49
   5   0 -13  595.34   65.99
  -6   0  13    8.30    7.40
  -6   0  13    5.80   10.70
  -6   0  13   -1.10   15.50
  -6   0  13   -3.00   11.30
  -6   0  13    3.00   10.90
   6   0 -13  -10.10   10.00
   6   0 -13   -2.80    8.40
   6   0 -13    0.50    9.50
   6   0 -13   -3.80    9.00
   6   0 -13    1.30   10.40
   6   0 -13   -4.90    9.30
  -7   0  13  133.69   22.70
  -7   0  13  178.58   30.30
  -7   0  13  194.48   28.40
  -7   0  13  133.69   25.30
  -7   0  13  179.38   27.70
   7   0 -13  147.79   26.80
   7   0 -13  184.68   26.50
   7   0 -13  157.98   26.50
   7   0 -13  135.79   25.80
   7   0 -13  120.79   24.00
   7   0 -13  161.28   24.50
  -8   0  13    0.40   16.50
  -8   0  13  -11.60    8.50
  -8   0  13   28.20   34.90
  -8   0  13    6.60   12.80
   8   0 -13   10.10   13.50
   8   0 -13    8.30   10.30
   8   0 -13   -3.00   12.30
   8   0 -13   -4.60   13.40
   8   0 -13   25.80   13.30
   8   0 -13    3.00   12.90
  -9   0  13   22.00   17.00
  -9   0  13   29.60   12.90
   9   0 -13    5.30   16.20
   9   0 -13   39.40   18.60
   9   0 -13   20.80   14.70
   9   0 -13   41.50   17.90
   9   0 -13   23.60   20.10
   9   0 -13   31.10   17.20
 -10   0  13    7.60   20.00
 -10   0  13  -16.70   12.10
  10   0 -13   -4.00   19.10
  10   0 -13    4.30   17.80
  10   0 -13   26.60   19.40
  10   0 -13   19.60   15.40
  10   0 -13  -27.00   15.30
  10   0 -13   19.80   17.80
   8   0  14   47.70   18.60
   8   0  14   19.60   16.30
  -8   0 -14   46.50   14.00
  -8   0 -14   43.70   14.50
  -8   0 -14   18.60   11.30
  -8   0 -14   19.50   15.50
  -8   0 -14   21.00   16.60
  -8   0 -14    3.10   12.40
   7   0  14    2.00   10.40
   7   0  14   -1.50   11.30
   7   0  14   -3.00   10.40
   7   0  14    9.30   14.40
  -7   0 -14   19.60   11.90
  -7   0 -14   10.70   10.40
  -7   0 -14   25.30   11.10
  -7   0 -14    5.30    9.10
  -7   0 -14  -18.40   11.00
  -7   0 -14  -10.60   13.10
   6   0  14   95.99   23.00
   6   0  14  131.29   17.20
   6   0  14  116.29   16.00
   6   0  14  102.89   27.10
  -6   0 -14   92.79   17.90
  -6   0 -14  114.49   16.60
  -6   0 -14  133.59   21.20
  -6   0 -14   88.39   16.40
  -6   0 -14   97.29   17.60
  -6   0 -14  118.59   18.30
  -6   0 -14  121.69   16.70
   5   0  14   -4.30   11.90
   5   0  14    4.90    7.60
   5   0  14    6.70   10.70
   5   0  14   14.70    9.20
  -5   0 -14   10.30    8.40
  -5   0 -14   16.10   10.50
  -5   0 -14   -4.20    9.10
  -5   0 -14    9.10    6.50
  -5   0 -14   14.40    6.60
  -5   0 -14    1.40    8.40
  -5   0 -14   -7.50    8.80
   4   0  14  927.11   72.19
   4   0  14  931.61   81.79
   4   0  14  999.50   72.99
  -4   0 -14  936.51   79.09
  -4   0 -14  683.23   74.29
  -4   0 -14  766.72   72.19
  -4   0 -14  793.52   78.19
  -4   0 -14  748.93   77.79
   3   0  14    1.30   11.10
   3   0  14    3.20    8.80
   3   0  14    4.30    6.60
   3   0  14   -5.70    6.00
  -3   0 -14    5.30   10.00
  -3   0 -14    2.50    6.20
  -3   0 -14    1.20    5.60
  -3   0 -14   -3.80    8.30
  -3   0 -14   13.00   10.80
  -3   0 -14   -1.80    5.20
  -3   0 -14   -0.40    7.80
   2   0  14  169.18   30.10
   2   0  14  141.69   16.90
   2   0  14  118.89   15.10
   2   0  14   89.89   20.30
  -2   0 -14  109.59   21.60
  -2   0 -14  135.59   25.70
  -2   0 -14  119.29   16.80
  -2   0 -14  105.99   19.20
  -2   0 -14  143.39   17.60
  -2   0 -14   98.29   15.80
  -2   0 -14  124.99   16.40
   1   0  14    2.50    9.30
   1   0  14    0.20    5.90
   1   0  14    4.10    7.10
  -1   0 -14   -8.60    6.80
  -1   0 -14   -5.10    6.60
  -1   0 -14   -1.00    6.90
  -1   0 -14   -5.20    4.90
  -1   0 -14    9.00   10.00
  -1   0 -14    4.00    7.90
  -1   0 -14    4.10    6.20
  -1   0 -14    9.40    7.40
   0   0  14  457.75   36.70
   0   0  14  409.26   38.10
   0   0  14  433.26   38.20
   0   0 -14  480.25   42.70
   0   0 -14  314.57   36.50
   0   0 -14  391.86   38.20
   0   0 -14  385.06   38.00
   0   0 -14  350.36   36.80
   0   0 -14  400.86   37.90
   0   0 -14  360.96   43.80
   0   0 -14  345.07   41.50
  -1   0  14   -3.10    6.40
  -1   0  14    0.10    7.80
  -1   0  14    6.60   10.50
  -1   0  14    6.20    7.70
   1   0 -14   -0.10    6.20
   1   0 -14    2.60    7.10
   1   0 -14    9.00    8.10
   1   0 -14   10.80   12.70
   1   0 -14   -2.00    7.20
   1   0 -14    5.50    6.40
  -2   0  14  376.36   35.10
  -2   0  14  449.76   36.80
  -2   0  14  398.36   37.90
  -2   0  14  425.36   40.80
  -2   0  14  389.86   36.40
   2   0 -14  351.86   42.30
   2   0 -14  284.27   39.80
   2   0 -14  314.27   36.30
   2   0 -14  275.97   33.90
   2   0 -14  316.57   36.10
   2   0 -14  325.07   35.20
  -3   0  14    0.50    8.70
  -3   0  14    0.80    8.80
  -3   0  14    4.10   10.50
  -3   0  14    3.80    7.90
  -3   0  14    6.90   12.10
   3   0 -14   -4.10    7.70
   3   0 -14    1.60    6.90
   3   0 -14   -1.80   11.50
   3   0 -14   -1.60    8.70
   3   0 -14    5.40    7.60
   3   0 -14    6.00    9.10
   3   0 -14   -4.20    8.40
  -4   0  14  559.54   49.90
  -4   0  14  576.34   49.10
  -4   0  14  564.54   48.60
  -4   0  14  563.84   50.89
   4   0 -14  373.66   45.80
   4   0 -14  406.86   46.60
   4   0 -14  437.06   45.90
   4   0 -14  443.96   52.49
   4   0 -14  416.06   45.30
   4   0 -14  508.85   49.50
  -5   0  14   -4.00   11.00
  -5   0  14   -2.70   10.10
  -5   0  14    5.90   12.80
  -5   0  14   20.20   15.70
  -5   0  14    6.30   10.00
   5   0 -14  -12.10    9.00
   5   0 -14   -9.80    8.50
   5   0 -14    7.00    9.70
   5   0 -14    2.40   10.00
   5   0 -14   -0.10    8.30
   5   0 -14    1.40    9.90
  -6   0  14  541.45   46.10
  -6   0  14  410.76   43.30
  -6   0  14  410.26   51.49
  -6   0  14  429.56   49.99
  -6   0  14  451.95   53.99
   6   0 -14  369.96   42.20
   6   0 -14  454.05   44.90
   6   0 -14  425.96   50.09
   6   0 -14  385.56   45.50
   6   0 -14  348.67   43.60
   6   0 -14  327.57   41.10
  -7   0  14   -0.80    8.70
  -7   0  14   24.40   18.90
  -7   0  14   16.10   23.60
  -7   0  14   17.70   13.00
   7   0 -14    1.70   11.30
   7   0 -14    0.70   13.30
   7   0 -14   -7.70   12.70
   7   0 -14   -2.10   13.70
   7   0 -14   -3.60   12.10
   7   0 -14    4.10   11.10
  -8   0  14    6.80   16.20
  -8   0  14   -4.00   14.10
  -8   0  14    6.60   10.80
   8   0 -14    5.80   14.00
   8   0 -14   -4.00   14.50
   8   0 -14    7.50   16.10
   8   0 -14  -20.30   19.60
  -9   0  14   14.10   13.30
  -9   0  14   20.70   17.70
   9   0 -14    4.30   18.30
   9   0 -14   -4.90   18.30
   9   0 -14    8.10   16.80
   9   0 -14   12.40   16.90
   9   0 -14    4.80   14.20
   9   0 -14    9.00   17.80
   7   0  15  109.69   24.80
   7   0  15  159.68   19.20
   7   0  15   83.19   26.40
  -7   0 -15  153.38   27.60
  -7   0 -15  122.69   20.10
  -7   0 -15  149.39   24.30
  -7   0 -15  157.08   26.40
  -7   0 -15  103.39   20.70
  -7   0 -15  139.19   24.30
   6   0  15   15.00    9.60
   6   0  15    3.10   13.60
   6   0  15   27.90   17.70
  -6   0 -15   -4.50   10.30
  -6   0 -15    1.70   13.30
  -6   0 -15   22.90   10.70
  -6   0 -15   -1.20    8.30
  -6   0 -15    1.90    8.60
  -6   0 -15   -1.30   10.10
  -6   0 -15  -10.50   11.40
   5   0  15  252.77   41.80
   5   0  15  371.26   42.50
  -5   0 -15  247.58   29.40
  -5   0 -15  348.47   30.80
  -5   0 -15  349.07   38.20
  -5   0 -15  240.78   39.00
   4   0  15   -1.20   10.10
   4   0  15   12.50   14.00
  -4   0 -15    1.60   10.20
  -4   0 -15    1.60    7.60
  -4   0 -15    5.90    9.80
  -4   0 -15    8.60   10.70
  -4   0 -15    5.60    6.40
   3   0  15   59.79    9.90
   3   0  15   52.39   16.00
  -3   0 -15   42.70   15.40
  -3   0 -15   45.00   13.60
  -3   0 -15   39.00    9.50
  -3   0 -15   32.50    9.80
  -3   0 -15   33.70    8.30
   2   0  15    7.10    6.50
   2   0  15    1.80    7.50
   2   0  15   -0.20   11.30
  -2   0 -15   -4.50    9.70
  -2   0 -15    4.50    8.20
  -2   0 -15    1.50    6.30
  -2   0 -15   -2.30    6.50
  -2   0 -15   -5.70    9.10
  -2   0 -15    8.10    7.60
   1   0  15  449.36   39.10
   1   0  15  485.75   37.70
   1   0  15  464.65   45.90
  -1   0 -15  364.06   37.90
  -1   0 -15  347.67   38.30
  -1   0 -15  372.96   44.40
  -1   0 -15  491.65   49.20
  -1   0 -15  371.96   45.70
  -1   0 -15  357.66   38.50
  -1   0 -15  403.76   39.00
   0   0  15    1.00    8.60
   0   0  15   -5.50    6.70
   0   0  15    1.70    9.40
   0   0 -15    7.00    7.20
   0   0 -15    4.30   10.10
   0   0 -15   -9.30    8.00
   0   0 -15   -1.80    9.20
   0   0 -15   12.00   10.10
   0   0 -15    2.40    6.60
   0   0 -15   -0.40    7.60
   0   0 -15    4.80    7.60
  -1   0  15    4.10   12.50
  -1   0  15   14.20   13.40
  -1   0  15    3.80   10.50
  -1   0  15   21.00   13.30
  -1   0  15   10.40    8.00
   1   0 -15   22.20    9.40
   1   0 -15    5.20    7.40
   1   0 -15   13.90    9.90
   1   0 -15    7.40    8.10
   1   0 -15   21.30   12.10
   1   0 -15    8.10    7.30
   1   0 -15   10.80   11.00
   1   0 -15   13.40    8.80
  -2   0  15   14.40   12.20
  -2   0  15   -0.40   12.80
  -2   0  15    6.70   10.40
  -2   0  15    6.00    9.10
  -2   0  15   -3.20    8.60
   2   0 -15   -2.40    7.20
   2   0 -15  -10.10   12.60
   2   0 -15   -5.60    8.60
   2   0 -15   -2.60   12.30
   2   0 -15   -5.00   10.10
   2   0 -15    3.00   10.80
   2   0 -15    0.80    8.20
  -3   0  15  377.06   38.60
  -3   0  15  409.06   39.30
  -3   0  15  352.46   37.00
  -3   0  15  383.66   41.50
  -3   0  15  421.06   37.60
   3   0 -15  318.07   36.20
   3   0 -15  307.37   37.90
   3   0 -15  330.47   37.90
   3   0 -15  328.67   42.80
   3   0 -15  391.66   38.80
   3   0 -15  303.87   36.20
   3   0 -15  318.57   35.50
  -4   0  15  -21.40   10.70
  -4   0  15   16.10   15.40
  -4   0  15   -0.70   10.10
  -4   0  15   30.80   14.90
  -4   0  15   -3.10   11.00
   4   0 -15  -10.40   11.10
   4   0 -15   10.70   10.50
   4   0 -15    5.20   10.10
   4   0 -15    0.90   10.40
   4   0 -15   10.70   11.00
   4   0 -15   -0.80    8.20
  -5   0  15  541.45   45.70
  -5   0  15  444.96   44.00
  -5   0  15  425.66   48.30
   5   0 -15  346.37   40.90
   5   0 -15  324.97   43.60
   5   0 -15  402.86   43.60
   5   0 -15  342.77   41.50
  -6   0  15   43.00   23.30
  -6   0  15   15.70   17.60
  -6   0  15   -3.70   13.30
  -6   0  15    7.20   13.30
   6   0 -15  -15.60   10.30
   6   0 -15    2.50   15.40
   6   0 -15  -11.30   11.90
   6   0 -15  -23.70   11.50
   6   0 -15    3.50   11.50
   6   0 -15  -16.30   10.80
  -7   0  15   50.69   20.00
  -7   0  15   37.80   19.00
   7   0 -15   20.80   14.20
   7   0 -15   75.99   27.00
   7   0 -15   50.89   17.90
   7   0 -15   36.70   18.90
   7   0 -15   25.00   15.80
   7   0 -15   74.29   29.70
   5   0  16    4.00   14.70
  -5   0 -16    1.60    9.10
  -5   0 -16   -5.30    8.30
  -5   0 -16  -16.80   13.80
  -5   0 -16   21.10   10.00
  -5   0 -16   -3.90   13.20
   4   0  16  178.68   33.30
  -4   0 -16  148.79   20.80
  -4   0 -16  153.88   28.20
  -4   0 -16  244.48   33.40
  -4   0 -16  181.68   22.10
   3   0  16   -0.80   13.50
  -3   0 -16   -0.10    8.20
  -3   0 -16   -1.30    9.90
  -3   0 -16   15.40   10.80
  -3   0 -16  -13.10   13.70
  -3   0 -16    2.10    7.60
   2   0  16  492.85   50.59
  -2   0 -16  562.64   42.50
  -2   0 -16  454.75   49.20
  -2   0 -16  362.86   40.50
  -2   0 -16  363.56   41.70
  -2   0 -16  452.65   50.59
  -2   0 -16  427.06   40.90
   1   0  16   -2.20   13.90
   1   0  16   -3.40    8.10
  -1   0 -16    4.60   13.50
  -1   0 -16   19.50   13.70
  -1   0 -16   10.00    8.40
  -1   0 -16   11.30   10.80
  -1   0 -16    7.50    7.40
  -1   0 -16   18.60    8.40
   0   0  16    0.20    9.20
   0   0  16   -3.80    8.10
   0   0 -16   10.30    7.70
   0   0 -16   42.10   11.60
   0   0 -16   -0.60   12.60
   0   0 -16  -11.80   11.80
   0   0 -16   12.60    8.80
   0   0 -16    1.30    8.20
   0   0 -16    3.30   10.60
  -1   0  16   -1.10    8.00
  -1   0  16   -2.50   12.10
  -1   0  16   15.60   10.40
   1   0 -16   -6.20   12.50
   1   0 -16   -0.90    8.80
   1   0 -16   -4.80   11.30
   1   0 -16    1.90    8.90
   1   0 -16   11.00    8.70
   1   0 -16   10.80   11.20
   1   0 -16   10.10    9.10
  -2   0  16  655.03   65.59
  -2   0  16  758.12   61.79
  -2   0  16  747.13   66.19
  -2   0  16  703.33   65.79
   2   0 -16  672.93   71.69
   2   0 -16  667.73   62.89
   2   0 -16  807.22   64.79
   2   0 -16  528.45   61.09
  -3   0  16   11.30   11.60
  -3   0  16  -34.60   13.10
  -3   0  16    2.60   11.20
   3   0 -16   15.30   12.90
   3   0 -16    6.40   10.70
   3   0 -16   -1.10   11.90
   3   0 -16    1.00   10.40
   3   0 -16    6.90    9.80
   3   0 -16   14.70   12.60
  -4   0  16   44.40   19.10
  -4   0  16  -10.00   18.10
  -4   0  16   17.70   13.20
  -4   0  16    2.40   12.00
   4   0 -16   27.90   12.40
   4   0 -16   -5.60   10.10
   4   0 -16    7.60   11.80
   4   0 -16   28.20   13.70
   4   0 -16   15.70   13.00
   4   0 -16    0.90   16.30
  -5   0  16   23.80   18.70
  -5   0  16    2.30   14.10
  -5   0  16   50.39   40.20
  -5   0  16    3.50   15.90
   5   0 -16   -8.50   12.80
   5   0 -16  -10.80   13.10
   5   0 -16  -16.60   13.50
   5   0 -16  -28.70   16.30
   5   0 -16    4.60   14.70
   5   0 -16    1.90   10.90
  -6   0  16   36.50   19.10
  -6   0  16   17.50   17.60
   6   0 -16   34.40   17.30
   6   0 -16   40.40   18.90
   6   0 -16   24.70   16.00
   6   0 -16   13.90   14.60
   6   0 -16    9.10   14.20
   3   0  17  134.19   29.10
  -3   0 -17  185.98   31.90
  -3   0 -17  136.29   19.90
  -3   0 -17  150.78   26.50
  -2   0 -17    4.40    9.30
  -2   0 -17   -2.80    8.50
  -2   0 -17  -27.00   15.60
  -2   0 -17   26.50   17.90
  -1   0 -17   20.90   10.20
  -1   0 -17   14.40   16.40
  -1   0 -17   41.90   11.10
  -1   0 -17   10.80   15.00
  -1   0 -17   34.70   11.10
   0   0 -17  -13.50   11.20
   0   0 -17   16.70   11.60
   0   0 -17    6.90    9.90
   0   0 -17   -4.20    9.40
   0   0 -17  -30.20   16.30
   0   0 -17   14.60    9.00
   0   0 -17  -17.70   14.40
  -1   0  17  242.98   26.90
   1   0 -17  166.38   24.60
   1   0 -17  218.18   26.30
   1   0 -17  192.28   28.00
   1   0 -17  153.68   24.60
   1   0 -17  182.58   32.70
  -2   0  17   11.00   15.20
  -2   0  17   -3.40   11.20
   2   0 -17   10.20   12.90
   2   0 -17    7.40    9.80
   2   0 -17   -0.70   12.10
   2   0 -17   14.90   12.10
   2   0 -17   14.50   16.10
   2   0 -17    5.70   14.20
   2   0 -17   15.40   12.20
  -3   0  17    8.90   17.30
  -3   0  17   14.70   20.00
  -3   0  17   24.30   13.20
   3   0 -17    3.50   12.20
   3   0 -17   -3.30   11.50
   3   0 -17   -1.50   14.30
   3   0 -17  -18.40   11.30
   3   0 -17   -8.00   13.60
   3   0 -17    5.20   18.80
   3  -1 -17  172.78   27.10
   3  -1 -17  166.08   25.20
   3  -1 -17  190.38   35.30
   3  -1 -17  184.88   27.70
   3  -1 -17  163.98   28.90
   3  -1 -17  139.19   25.00
  -3   1  17  264.67   29.70
  -3   1  17  167.98   33.30
  -3   1  17  186.78   28.10
  -3   1  17  201.08   29.90
   2  -1 -17   41.50   14.60
   2  -1 -17    6.20   15.40
   2  -1 -17   11.40   16.00
   2  -1 -17   42.20   20.50
   2  -1 -17   15.40   12.80
   2  -1 -17   28.30   20.40
  -2   1  17   64.39   15.40
  -2   1  17   44.20   16.00
  -2   1  17   33.20   15.50
  -2   1  17  101.39   22.80
   1  -1 -17  -15.50   13.20
   1  -1 -17    5.10   17.90
   1  -1 -17    9.70   11.30
   1  -1 -17   -6.30   10.90
   1  -1 -17   -3.10   13.70
   1  -1 -17    3.80   10.90
   1  -1 -17    3.50   11.00
  -1   1  17  -19.30   13.80
  -1   1  17   -0.80   19.40
  -1   1  17   10.90   11.80
  -1   1  17  -10.10   15.00
   0  -1 -17   22.70   14.50
   0  -1 -17   28.80   11.50
   0  -1 -17    0.90   16.70
   0  -1 -17   18.00   13.60
   0  -1 -17   32.70   12.50
  -1  -1 -17  428.36   51.99
  -1  -1 -17  716.13   63.69
  -1  -1 -17  487.95   53.69
  -1  -1 -17  608.54   53.09
  -1  -1 -17  641.04   64.39
   1   1  17  601.24   51.59
  -2  -1 -17   42.50   12.20
  -2  -1 -17   28.70   15.10
  -2  -1 -17   45.10   20.80
  -2  -1 -17   20.70   12.20
  -2  -1 -17   29.80   15.30
  -2  -1 -17   36.00   15.40
   2   1  17   46.00   11.70
   2   1  17   20.80   18.10
  -3  -1 -17   62.79   18.00
  -3  -1 -17   84.29   24.30
  -3  -1 -17   53.89   12.30
  -3  -1 -17   32.00   15.00
  -3  -1 -17   37.90   13.00
  -3  -1 -17   19.40   11.70
   3   1  17   62.39   21.10
   6  -1 -16  483.15   53.39
   6  -1 -16  527.95   53.09
   6  -1 -16  538.95   59.29
   6  -1 -16  521.35   54.99
   6  -1 -16  404.96   50.89
   6  -1 -16  416.16   53.59
  -6   1  16  461.45   52.59
  -6   1  16  493.65   55.29
   5  -1 -16  -20.20   12.60
   5  -1 -16   26.00   20.30
   5  -1 -16  -20.80   14.10
   5  -1 -16    1.60   15.00
   5  -1 -16    8.60   13.80
   5  -1 -16   16.00   13.80
  -5   1  16   -7.40   19.60
  -5   1  16   20.90   14.30
   4  -1 -16  150.88   27.90
   4  -1 -16  343.27   50.49
   4  -1 -16  180.68   29.40
   4  -1 -16  157.98   26.10
   4  -1 -16  220.58   29.70
  -4   1  16  247.68   32.50
  -4   1  16  223.18   31.00
  -4   1  16  219.38   29.20
  -4   1  16  190.68   31.80
   3  -1 -16  -14.30   11.90
   3  -1 -16    8.00    9.80
   3  -1 -16   -4.80   13.90
   3  -1 -16    4.50   10.10
   3  -1 -16   24.30   17.10
   3  -1 -16    3.70   11.10
  -3   1  16   -2.80   13.70
  -3   1  16   -7.90   11.70
  -3   1  16   22.50   18.20
  -3   1  16    3.00   13.20
   2  -1 -16   22.70   11.80
   2  -1 -16   10.20   10.30
   2  -1 -16    5.20   12.00
   2  -1 -16    5.00   13.90
   2  -1 -16   -6.90   10.70
   2  -1 -16    6.30   12.10
  -2   1  16   -1.80   12.50
  -2   1  16   10.10   19.70
  -2   1  16  -12.80    9.90
  -2   1  16   14.80   12.80
   1  -1 -16   58.29   18.10
   1  -1 -16   35.70   14.10
   1  -1 -16   47.40   12.80
   1  -1 -16   40.60   11.90
   1  -1 -16   25.50   16.70
   1  -1 -16   46.50   13.00
  -1   1  16   39.00   15.50
  -1   1  16   68.29   18.60
  -1   1  16   81.39   16.10
  -1   1  16   83.89   18.80
  -1   1  16   57.39   12.90
   0  -1 -16  641.44   58.29
   0  -1 -16  750.02   67.19
   0  -1 -16  517.65   57.89
   0  -1 -16  660.83   59.09
   0  -1 -16  559.54   65.09
   0  -1 -16  524.25   57.59
   0  -1 -16  503.95   57.69
   0   1  16  740.23   62.89
   0   1  16  697.73   58.59
   0   1  16  644.94   59.29
   0   1  16  817.42   62.19
   0   1  16  693.93   57.29
  -1  -1 -16   48.00   12.60
  -1  -1 -16   51.09   11.80
  -1  -1 -16   11.90   12.20
  -1  -1 -16   58.79   19.30
  -1  -1 -16   33.70   11.40
  -1  -1 -16   58.09   17.90
   1   1  16   48.80   13.70
   1   1  16   48.90   11.30
   1   1  16   37.90   16.60
  -2  -1 -16   16.40    8.00
  -2  -1 -16    7.00   11.40
  -2  -1 -16   19.30    9.90
  -2  -1 -16   -3.90    7.90
  -2  -1 -16    0.00   11.80
  -2  -1 -16   21.10   14.40
   2   1  16    8.60   14.00
   2   1  16   -3.90    8.30
   2   1  16   -3.30   10.20
  -3  -1 -16   13.30   14.40
  -3  -1 -16   39.20   16.60
  -3  -1 -16   24.90    9.80
  -3  -1 -16    3.70    9.10
  -3  -1 -16   24.10   12.30
  -3  -1 -16   14.00    8.90
   3   1  16    6.60   16.10
   3   1  16    9.20   10.40
  -4  -1 -16   90.89   26.20
  -4  -1 -16   53.39   13.20
  -4  -1 -16   73.69   14.30
  -4  -1 -16   62.19   16.20
  -4  -1 -16   48.20   13.70
  -4  -1 -16   28.10   16.40
   4   1  16   59.79   13.10
   4   1  16   74.29   20.50
   4   1  16   75.79   19.60
  -5  -1 -16    3.10   13.40
  -5  -1 -16   -1.80   11.80
  -5  -1 -16    6.30   14.60
  -5  -1 -16   27.10   10.50
   5   1  16   -1.50   10.50
   5   1  16   16.20   20.10
   5   1  16   19.60   16.20
   7  -1 -15  269.47   53.39
   7  -1 -15  499.35   52.89
   7  -1 -15  349.67   47.60
   7  -1 -15  291.87   41.90
   7  -1 -15  393.76   44.90
  -7   1  15  424.36   48.00
   6  -1 -15   19.90   13.00
   6  -1 -15    9.70   13.10
   6  -1 -15   18.00   14.70
   6  -1 -15   -9.30   14.60
   6  -1 -15   13.90   13.50
   6  -1 -15    8.00   13.30
  -6   1  15    4.40   12.90
  -6   1  15   25.30   15.50
  -6   1  15    6.30   17.40
   5  -1 -15   40.80   13.40
   5  -1 -15   48.70   13.90
   5  -1 -15   23.70   16.20
   5  -1 -15   49.80   14.50
   5  -1 -15   51.29   16.30
   5  -1 -15   19.80   11.20
  -5   1  15   35.90   20.50
  -5   1  15   32.40   15.00
  -5   1  15   36.20   15.50
   4  -1 -15    6.50    9.90
   4  -1 -15    3.30   12.80
   4  -1 -15    2.00   10.40
   4  -1 -15  -11.50    8.30
   4  -1 -15   -0.70    9.90
   4  -1 -15   11.90   11.20
  -4   1  15    1.40   14.70
  -4   1  15  -15.80   11.60
  -4   1  15   12.00   12.90
  -4   1  15   16.80   17.40
   3  -1 -15   94.99   23.20
   3  -1 -15   61.89   17.40
   3  -1 -15   42.60   14.00
   3  -1 -15   65.09   15.00
   3  -1 -15   62.89   15.10
   3  -1 -15   87.99   17.50
   3  -1 -15   39.20   14.60
  -3   1  15   85.19   16.90
  -3   1  15   88.79   16.50
  -3   1  15   81.09   20.00
  -3   1  15   60.49   14.00
  -3   1  15   79.09   16.70
   2  -1 -15   18.80    8.20
   2  -1 -15   13.20    9.60
   2  -1 -15   14.70   11.60
   2  -1 -15    2.50    8.70
   2  -1 -15   14.10   10.90
   2  -1 -15   -7.10    7.60
   2  -1 -15   -1.20   10.90
  -2   1  15   18.90    9.80
  -2   1  15    7.40   10.10
  -2   1  15   13.40    9.70
  -2   1  15    9.20   13.40
  -2   1  15   13.00   11.20
   1  -1 -15  698.43   77.49
   1  -1 -15  729.23   73.09
   1  -1 -15  720.73   72.49
   1  -1 -15  704.43   73.39
   1  -1 -15  952.90   76.69
   1  -1 -15  686.43   79.39
   1  -1 -15  759.12   74.59
   1  -1 -15  795.52   74.09
  -1   1  15 1026.10   73.69
  -1   1  15  928.81   75.29
  -1   1  15  901.71   74.79
  -1   1  15  988.20   77.79
  -1   1  15  945.81   74.19
   0  -1 -15   27.30    9.50
   0  -1 -15   24.60   13.50
   0  -1 -15   30.00   10.30
   0  -1 -15   48.20   13.00
   0  -1 -15   34.30   12.10
   0  -1 -15   26.90   10.40
   0  -1 -15   16.20    9.20
   0  -1 -15   52.19   14.20
   0   1  15   37.60   11.10
   0   1  15   41.30   12.00
   0   1  15   46.10   15.40
   0   1  15   46.80   10.70
  -1  -1 -15   -3.90    9.40
  -1  -1 -15    1.40    6.50
  -1  -1 -15    5.70    8.20
  -1  -1 -15   11.50   10.90
  -1  -1 -15    9.00   12.30
  -1  -1 -15    9.30   10.30
   1   1  15  -13.00    9.10
   1   1  15    3.60    7.50
   1   1  15   13.60   11.70
   1   1  15   -7.80    9.20
   1   1  15    2.60   13.20
  -2  -1 -15   -6.50    7.60
  -2  -1 -15   16.90   10.80
  -2  -1 -15   -0.70    7.90
  -2  -1 -15   -2.40    6.60
  -2  -1 -15    7.10   10.40
  -2  -1 -15  -10.40   10.40
   2   1  15    0.40   10.90
   2   1  15   36.80   27.90
   2   1  15    0.30    7.70
   2   1  15    3.50    9.00
   2   1  15    9.30   13.10
  -3  -1 -15  325.87   40.10
  -3  -1 -15  338.37   41.50
  -3  -1 -15  334.77   34.90
  -3  -1 -15  270.77   34.20
  -3  -1 -15  399.56   35.70
  -3  -1 -15  276.97   35.70
   3   1  15  372.16   35.80
   3   1  15  407.36   48.80
   3   1  15  466.35   44.50
   3   1  15  424.16   34.80
  -4  -1 -15   48.00   13.70
  -4  -1 -15   26.30   13.30
  -4  -1 -15   14.00   10.10
  -4  -1 -15   14.40   14.00
  -4  -1 -15   35.50    9.60
   4   1  15   22.10   15.20
   4   1  15   25.50   19.50
   4   1  15   29.30    9.90
   4   1  15   49.40   12.10
  -5  -1 -15   28.90   15.10
  -5  -1 -15   52.79   11.80
  -5  -1 -15   58.29   13.30
  -5  -1 -15   60.29   12.60
  -5  -1 -15   51.99   14.60
   5   1  15   76.49   23.20
   5   1  15   66.69   12.40
   5   1  15   50.19   13.40
   5   1  15   49.60   17.20
  -6  -1 -15    5.00   11.70
  -6  -1 -15   -4.20    9.00
  -6  -1 -15   13.30   16.70
  -6  -1 -15   -8.70   10.80
  -6  -1 -15  -19.60   10.10
  -6  -1 -15   15.60    9.20
  -6  -1 -15   -7.20   12.50
   6   1  15   -2.20   10.50
   6   1  15   -5.00   12.30
   6   1  15   32.20   17.00
  -7  -1 -15   53.59   14.10
  -7  -1 -15   65.59   18.30
  -7  -1 -15   73.19   18.70
  -7  -1 -15   60.19   21.10
  -7  -1 -15   47.80   17.40
  -7  -1 -15   84.89   15.60
  -7  -1 -15   63.09   16.80
   7   1  15   47.20   19.80
   7   1  15   61.59   24.00
   9  -1 -14   -6.40   18.50
   9  -1 -14    7.70   18.90
   9  -1 -14   15.10   15.60
   9  -1 -14   21.20   16.20
   9  -1 -14   47.50   21.40
   9  -1 -14   42.60   21.80
  -9   1  14   30.10   14.50
  -9   1  14    9.10   18.10
   8  -1 -14  581.74   66.09
   8  -1 -14  459.35   53.89
   8  -1 -14  473.25   55.29
   8  -1 -14  482.05   54.09
  -8   1  14  480.35   50.49
  -8   1  14  598.24   55.99
  -8   1  14  470.85   55.69
   7  -1 -14  -18.60   13.10
   7  -1 -14  -10.40   12.00
   7  -1 -14   -7.50   14.10
   7  -1 -14    5.10   13.60
   7  -1 -14    0.80   10.90
   7  -1 -14   15.60   12.10
  -7   1  14   15.90   14.30
  -7   1  14   16.20   14.00
  -7   1  14    6.10   17.50
   6  -1 -14   -2.70   11.90
   6  -1 -14   -4.70   12.50
   6  -1 -14    9.00   10.20
   6  -1 -14    0.70   11.30
   6  -1 -14    2.10   11.10
   6  -1 -14   -4.00    9.80
  -6   1  14   -7.80   12.30
  -6   1  14   36.60   19.20
  -6   1  14    4.30   16.30
   5  -1 -14   12.30    9.40
   5  -1 -14    0.90    9.40
   5  -1 -14    0.40    8.90
   5  -1 -14  -14.90    9.70
   5  -1 -14   20.40   12.30
   5  -1 -14   -7.00   10.20
  -5   1  14    6.30   11.00
  -5   1  14    3.20    9.60
  -5   1  14   -3.30   11.20
  -5   1  14    5.20   10.00
   4  -1 -14  262.17   32.60
   4  -1 -14  239.68   31.30
   4  -1 -14  247.58   32.40
   4  -1 -14  225.98   38.30
   4  -1 -14  241.88   33.10
   4  -1 -14  271.47   32.40
  -4   1  14  328.97   35.40
  -4   1  14  342.97   35.10
  -4   1  14  353.86   34.70
  -4   1  14  366.16   34.30
  -4   1  14  348.17   38.60
   3  -1 -14   -2.90    9.00
   3  -1 -14   -8.00    9.10
   3  -1 -14    4.70    8.70
   3  -1 -14   13.60    7.90
   3  -1 -14    8.20    8.70
   3  -1 -14   -2.90    8.30
  -3   1  14   11.00   13.80
  -3   1  14   -3.10   11.40
  -3   1  14    4.60    9.10
  -3   1  14    9.20   12.10
   2  -1 -14  465.85   49.10
   2  -1 -14  549.95   55.89
   2  -1 -14  470.25   49.40
   2  -1 -14  507.35   50.09
   2  -1 -14  445.66   54.49
   2  -1 -14  463.85   48.20
   2  -1 -14  502.95   50.29
  -2   1  14  552.94   50.79
  -2   1  14  579.44   49.40
  -2   1  14  644.84   54.29
  -2   1  14  559.24   50.69
  -2   1  14  583.74   50.39
   1  -1 -14    8.30    7.50
   1  -1 -14    6.00    7.50
   1  -1 -14   20.10    8.90
   1  -1 -14    5.70    9.10
   1  -1 -14    2.50    7.20
   1  -1 -14    3.70    6.10
  -1   1  14    7.40    8.40
  -1   1  14    1.10    8.80
  -1   1  14    8.70    7.40
  -1   1  14   -0.80    7.80
  -1   1  14    5.70   11.60
   0  -1 -14    6.00    6.70
   0  -1 -14   -4.40    8.70
   0  -1 -14   11.50    8.90
   0  -1 -14    4.50    7.00
   0  -1 -14    2.20    6.70
   0  -1 -14    9.50    8.20
   0  -1 -14   16.00    8.20
   0   1  14    1.00    8.10
   0   1  14    0.90    7.70
   0   1  14   -4.20    8.40
   0   1  14    4.20   10.70
   0   1  14    8.40    7.50
   0   1  14   -3.50    7.80
  -1  -1 -14  110.49   22.20
  -1  -1 -14   97.49   16.90
  -1  -1 -14   92.49   15.50
  -1  -1 -14  112.49   17.40
  -1  -1 -14  105.59   17.00
  -1  -1 -14  101.39   18.60
  -1  -1 -14   99.99   21.50
  -1  -1 -14  154.98   20.50
   1   1  14  117.09   22.30
   1   1  14  102.39   19.90
   1   1  14  134.89   18.10
   1   1  14  184.68   22.40
   1   1  14  162.88   18.40
  -2  -1 -14  823.72   76.99
  -2  -1 -14  808.02   76.29
  -2  -1 -14  819.52   78.89
  -2  -1 -14  799.92   81.89
  -2  -1 -14  788.02   81.39
  -2  -1 -14  743.83   75.99
  -2  -1 -14 1025.90   80.89
   2   1  14 1034.40   77.89
   2   1  14 1085.39   79.89
   2   1  14  891.51   84.99
   2   1  14 1016.40   76.49
   2   1  14  848.62   81.69
  -3  -1 -14   70.39   13.90
  -3  -1 -14   53.79   10.40
  -3  -1 -14   43.70   10.40
  -3  -1 -14   54.19   15.50
  -3  -1 -14   28.80   13.20
  -3  -1 -14   44.10   13.00
   3   1  14   53.29   11.20
   3   1  14   35.30   14.70
   3   1  14   65.49   11.20
   3   1  14   39.50   15.20
  -4  -1 -14  162.38   40.90
  -4  -1 -14  157.38   27.60
  -4  -1 -14  132.19   19.60
  -4  -1 -14  110.09   22.30
  -4  -1 -14  206.48   28.40
  -4  -1 -14  156.68   20.80
   4   1  14  198.78   20.90
   4   1  14  154.48   29.80
   4   1  14  198.38   24.50
   4   1  14  172.08   21.30
   4   1  14  128.39   24.00
  -5  -1 -14    9.80   12.20
  -5  -1 -14    5.80   13.60
  -5  -1 -14    7.90    7.20
  -5  -1 -14   -7.70   12.70
  -5  -1 -14   11.00    9.80
  -5  -1 -14    4.80    8.90
  -5  -1 -14   -1.10    8.50
  -5  -1 -14    1.90    7.20
   5   1  14    6.50    9.90
   5   1  14   10.10    9.60
   5   1  14   -2.60   11.00
   5   1  14  -10.30   13.60
   5   1  14    9.90    7.70
  -6  -1 -14  154.88   19.50
  -6  -1 -14  157.08   22.30
  -6  -1 -14  146.99   20.10
  -6  -1 -14  110.49   20.60
  -6  -1 -14  101.39   22.10
  -6  -1 -14   98.29   20.10
  -6  -1 -14  112.49   22.70
   6   1  14  143.89   25.00
   6   1  14  162.08   20.80
   6   1  14  129.19   27.10
   6   1  14  190.58   24.10
   6   1  14  166.78   21.50
  -7  -1 -14   -0.60    9.30
  -7  -1 -14   -3.60   11.50
  -7  -1 -14    2.00    8.80
  -7  -1 -14   -2.90   13.20
  -7  -1 -14    0.80   11.00
  -7  -1 -14   16.10   13.10
  -7  -1 -14   11.50   10.50
   7   1  14    4.50   10.80
   7   1  14    6.90   14.70
   7   1  14   12.40   12.90
   7   1  14   -5.70   12.90
  -8  -1 -14  209.08   28.40
  -8  -1 -14  206.78   29.40
  -8  -1 -14  221.28   30.40
  -8  -1 -14  203.58   27.70
  -8  -1 -14  190.88   26.80
  -8  -1 -14  183.88   28.30
  -8  -1 -14  203.08   29.10
   8   1  14  256.67   31.30
   8   1  14  217.48   27.90
   8   1  14  161.28   34.80
   8   1  14  199.38   31.50
  10  -1 -13    9.10   16.30
  10  -1 -13  -19.30   17.60
  10  -1 -13  -18.30   20.50
  10  -1 -13   13.20   18.40
  10  -1 -13   13.70   16.10
  10  -1 -13   14.50   20.30
 -10   1  13    8.20   13.10
   9  -1 -13  252.67   36.70
   9  -1 -13  219.18   34.10
   9  -1 -13  249.28   35.80
   9  -1 -13  226.78   38.10
  -9   1  13  291.87   37.70
  -9   1  13  225.18   31.50
   8  -1 -13   16.70   13.70
   8  -1 -13   23.80   14.40
   8  -1 -13   11.40   13.70
   8  -1 -13   17.00   14.00
   8  -1 -13   10.30   14.40
   8  -1 -13    4.00   10.60
  -8   1  13    7.30    8.80
  -8   1  13    1.50   12.60
  -8   1  13   -8.50   18.80
   7  -1 -13   -8.50   11.50
   7  -1 -13    5.20   10.00
   7  -1 -13    9.80   11.50
   7  -1 -13    3.60   10.90
   7  -1 -13   -8.00    8.30
   7  -1 -13    0.00   10.20
  -7   1  13   21.50   13.50
  -7   1  13   20.80   13.30
  -7   1  13    0.60   11.70
  -7   1  13  -11.30   14.10
  -7   1  13    9.50    9.10
  -7   1  13   16.60   17.90
   6  -1 -13   68.39   14.60
   6  -1 -13  106.19   18.70
   6  -1 -13   88.99   18.70
   6  -1 -13  100.39   21.30
   6  -1 -13   49.30   16.50
   6  -1 -13  105.39   21.20
  -6   1  13  124.99   23.10
  -6   1  13  116.59   20.10
  -6   1  13  149.79   22.60
  -6   1  13  122.69   21.90
   5  -1 -13  545.55   56.69
   5  -1 -13  556.14   58.19
   5  -1 -13  565.74   56.49
   5  -1 -13  542.15   62.59
   5  -1 -13  578.14   59.69
   5  -1 -13  557.94   58.39
  -5   1  13  744.23   74.09
  -5   1  13  699.43   60.09
  -5   1  13  666.13   62.89
  -5   1  13  756.22   60.39
   4  -1 -13    9.40    9.90
   4  -1 -13   23.80   10.70
   4  -1 -13    8.70    9.60
   4  -1 -13   17.00    9.30
   4  -1 -13   20.60   10.70
   4  -1 -13   17.90    8.30
   4  -1 -13   18.80    8.30
  -4   1  13   25.60    9.40
  -4   1  13    3.60   12.50
  -4   1  13   33.10   10.90
  -4   1  13   19.00   10.60
  -4   1  13    6.50   10.90
   3  -1 -13  566.44   52.89
   3  -1 -13  546.05   52.59
   3  -1 -13  498.85   50.89
   3  -1 -13  699.93   52.59
   3  -1 -13  548.15   53.59
   3  -1 -13  491.15   50.99
   3  -1 -13  509.35   57.59
  -3   1  13  476.45   51.69
  -3   1  13  501.65   52.09
  -3   1  13  655.93   53.69
  -3   1  13  680.23   53.09
  -3   1  13  516.75   54.49
   2  -1 -13   35.40    9.80
   2  -1 -13   61.19   17.20
   2  -1 -13   52.39   11.60
   2  -1 -13   83.89   13.50
   2  -1 -13   36.10   11.10
   2  -1 -13   39.00   10.30
   2  -1 -13   31.80   11.90
  -2   1  13   90.99   16.40
  -2   1  13   27.90    9.80
  -2   1  13   52.79   11.80
  -2   1  13   55.59   14.10
   1  -1 -13   45.90   11.20
   1  -1 -13   38.80   10.30
   1  -1 -13   39.40   10.70
   1  -1 -13   58.09   15.80
   1  -1 -13   45.30    9.70
   1  -1 -13   37.80   10.60
   1  -1 -13   21.50    8.40
  -1   1  13   41.70    9.90
  -1   1  13   59.09   11.50
  -1   1  13   38.60    9.70
  -1   1  13   27.70   11.90
  -1   1  13   61.19   11.10
   0  -1 -13    5.30    5.30
   0  -1 -13   -2.00    7.70
   0  -1 -13    2.10    6.10
   0  -1 -13    1.50    6.80
   0  -1 -13   -8.70    7.20
   0  -1 -13    7.60    9.00
   0  -1 -13    1.60    5.40
   0  -1 -13    6.80    6.80
   0   1  13    2.20   10.10
   0   1  13   16.00    6.70
   0   1  13    9.10    6.90
   0   1  13   -1.10    5.60
   0   1  13   22.10    9.00
   0   1  13   -1.10    6.10
   0   1  13    0.00    8.10
  -1  -1 -13  176.18   22.30
  -1  -1 -13  142.89   31.10
  -1  -1 -13  184.18   22.20
  -1  -1 -13  211.68   24.30
  -1  -1 -13  176.08   23.00
  -1  -1 -13  200.08   21.30
  -1  -1 -13  149.19   26.20
  -1  -1 -13  180.38   21.70
   1   1  13  238.18   21.90
   1   1  13  197.28   24.90
   1   1  13  200.68   25.30
   1   1  13  179.08   22.40
   1   1  13  244.28   21.80
   1   1  13  266.67   23.20
   1   1  13  189.78   32.10
  -2  -1 -13   26.00    9.80
  -2  -1 -13   28.00    9.20
  -2  -1 -13   19.40    7.40
  -2  -1 -13   24.90    8.00
  -2  -1 -13   41.00    9.90
  -2  -1 -13   31.00    8.60
  -2  -1 -13   21.70    9.00
   2   1  13   22.80    9.90
   2   1  13   26.40    7.90
   2   1  13    5.40   10.60
   2   1  13   43.80    9.20
   2   1  13   32.20   10.90
  -3  -1 -13   38.30   10.20
  -3  -1 -13   43.70   11.70
  -3  -1 -13   38.30    8.80
  -3  -1 -13   29.90    9.40
  -3  -1 -13   24.20    8.90
  -3  -1 -13   34.70   14.10
  -3  -1 -13   34.10   14.50
   3   1  13   50.29   16.30
   3   1  13   27.00   11.00
   3   1  13   31.60   12.70
   3   1  13   38.60    9.90
   3   1  13   43.50    9.90
  -4  -1 -13   85.99   15.70
  -4  -1 -13   89.99   14.90
  -4  -1 -13   79.19   14.20
  -4  -1 -13   94.79   14.90
  -4  -1 -13  130.39   20.30
  -4  -1 -13   99.39   18.50
  -4  -1 -13   86.49   17.70
  -4  -1 -13   97.69   19.40
   4   1  13   60.09   18.90
   4   1  13  114.19   19.50
   4   1  13  115.39   15.60
   4   1  13  128.99   16.70
   4   1  13  129.09   18.30
  -5  -1 -13  742.73   66.89
  -5  -1 -13  722.53   67.09
  -5  -1 -13  655.93   66.69
  -5  -1 -13  886.81   72.69
  -5  -1 -13  697.63   67.79
  -5  -1 -13  719.13   70.69
  -5  -1 -13  665.43   70.49
  -5  -1 -13  871.71   71.69
  -5  -1 -13  666.03   67.19
   5   1  13  699.83   79.19
   5   1  13  961.60   75.89
   5   1  13  873.61   68.49
   5   1  13  916.31   68.19
  -6  -1 -13   19.60    9.60
  -6  -1 -13   26.30   16.80
  -6  -1 -13   19.10   10.50
  -6  -1 -13   18.30   11.00
  -6  -1 -13   16.20    8.20
  -6  -1 -13   11.30    9.50
  -6  -1 -13   15.80    7.80
  -6  -1 -13   29.00    9.80
   6   1  13   30.60    9.90
   6   1  13   14.80    9.40
   6   1  13    6.80   11.10
   6   1  13   17.30   12.00
   6   1  13   19.50   13.10
   6   1  13   -3.30   10.50
  -7  -1 -13   99.09   22.70
  -7  -1 -13  124.59   21.30
  -7  -1 -13   68.89   14.30
  -7  -1 -13   89.59   15.60
  -7  -1 -13   83.89   16.60
  -7  -1 -13  102.99   20.70
  -7  -1 -13   99.99   19.40
   7   1  13   87.19   20.70
   7   1  13  125.49   18.60
   7   1  13  122.59   18.70
   7   1  13  106.49   19.00
   7   1  13  151.98   21.70
   7   1  13   64.59   19.30
  -8  -1 -13   20.90   10.80
  -8  -1 -13   19.60    9.70
  -8  -1 -13    2.90    9.30
  -8  -1 -13  -24.10   11.60
  -8  -1 -13   -1.10   13.50
  -8  -1 -13    9.10   12.50
   8   1  13   -3.00   13.20
   8   1  13    5.90   14.60
   8   1  13    1.80   11.60
   8   1  13  -12.00   14.50
   8   1  13    5.50   13.40
  -9  -1 -13   32.20   30.80
  -9  -1 -13    4.20   10.60
  -9  -1 -13    7.50   11.70
  -9  -1 -13  -13.40   13.10
  -9  -1 -13   22.70   12.90
  -9  -1 -13   15.10   11.40
  -9  -1 -13   32.40   17.40
   9   1  13   21.60   17.30
   9   1  13    7.00   18.00
   9   1  13   12.70   14.80
   9   1  13   16.70   14.20
   9   1  13   13.60   15.80
  11  -1 -12    3.60   18.40
  11  -1 -12    6.30   18.20
 -11   1  12  -11.60   12.40
 -11   1  12    0.70   19.40
  10  -1 -12  154.88   28.30
  10  -1 -12  145.59   29.40
  10  -1 -12  171.58   31.30
  10  -1 -12  164.28   27.50
 -10   1  12  146.19   28.90
 -10   1  12  136.49   22.80
 -10   1  12  175.58   32.30
   9  -1 -12   36.80   16.40
   9  -1 -12   57.79   18.00
   9  -1 -12   41.70   18.00
   9  -1 -12   76.19   18.30
   9  -1 -12   54.59   17.70
   9  -1 -12   55.99   18.10
  -9   1  12   37.90   16.10
  -9   1  12   37.10   13.40
  -9   1  12   51.59   17.40
   8  -1 -12   60.79   16.90
   8  -1 -12   20.60   11.40
   8  -1 -12   55.39   18.40
   8  -1 -12   33.70   13.50
   8  -1 -12   19.00   11.80
   8  -1 -12   35.70   14.40
  -8   1  12   33.00   19.70
  -8   1  12   42.60   12.20
  -8   1  12   42.90   16.10
  -8   1  12   17.70   15.40
  -8   1  12   74.29   17.30
   7  -1 -12   27.60   11.70
   7  -1 -12   27.40   12.60
   7  -1 -12   26.90   13.10
   7  -1 -12   20.30   11.00
   7  -1 -12    4.80   10.60
   7  -1 -12   -3.90   11.70
  -7   1  12   17.90   11.30
  -7   1  12    9.70   26.10
  -7   1  12   42.70   15.10
  -7   1  12   16.10   14.90
  -7   1  12   57.59   16.50
   6  -1 -12  374.26   40.30
   6  -1 -12  354.16   43.30
   6  -1 -12  344.77   41.10
   6  -1 -12  346.27   40.80
   6  -1 -12  350.86   44.30
   6  -1 -12  404.76   41.20
  -6   1  12  351.76   42.30
  -6   1  12  500.15   43.80
  -6   1  12  510.25   43.30
  -6   1  12  361.76   41.50
  -6   1  12  393.16   39.40
  -6   1  12  480.45   47.20
   5  -1 -12   13.50    8.30
   5  -1 -12    5.30    6.90
   5  -1 -12    6.30    7.70
   5  -1 -12    2.60    7.20
   5  -1 -12    2.60    7.90
   5  -1 -12    9.10    8.70
  -5   1  12    7.00    9.10
  -5   1  12   -7.10    7.60
  -5   1  12    8.70    8.40
  -5   1  12   23.60   12.40
  -5   1  12    3.50    9.00
  -5   1  12   -2.40    6.00
   4  -1 -12  357.56   36.30
   4  -1 -12  323.57   34.30
   4  -1 -12  296.97   35.20
   4  -1 -12  344.17   34.60
   4  -1 -12  389.86   41.10
   4  -1 -12  329.47   33.10
  -4   1  12  276.87   35.50
  -4   1  12  259.07   37.60
  -4   1  12  462.55   38.90
  -4   1  12  443.26   37.50
  -4   1  12  349.07   36.80
   3  -1 -12   84.59   14.50
   3  -1 -12   82.09   14.90
   3  -1 -12   94.79   17.80
   3  -1 -12   84.59   18.20
   3  -1 -12  112.19   15.60
   3  -1 -12  128.19   24.30
   3  -1 -12  107.09   18.50
  -3   1  12   99.19   19.30
  -3   1  12   72.89   15.80
  -3   1  12  102.29   17.60
  -3   1  12  124.89   17.30
  -3   1  12  128.29   18.50
   2  -1 -12  756.72   67.39
   2  -1 -12  778.72   66.39
   2  -1 -12  742.33   66.39
   2  -1 -12  778.62   68.49
   2  -1 -12  772.92   68.49
   2  -1 -12  803.32   72.99
   2  -1 -12  768.02   66.69
  -2   1  12  729.23   66.79
  -2   1  12  716.93   68.69
  -2   1  12  732.23   67.49
   1  -1 -12    5.60    5.80
   1  -1 -12   23.90    8.40
   1  -1 -12    8.40    5.80
   1  -1 -12    5.30    5.90
   1  -1 -12    2.70    5.00
   1  -1 -12   13.10    6.30
  -1   1  12    8.80    8.80
  -1   1  12   20.60    6.90
  -1   1  12    6.10    6.70
  -1   1  12    1.10    6.10
  -1   1  12    0.30    5.90
  -1   1  12   14.10    9.20
   0  -1 -12  154.88   19.10
   0  -1 -12   88.69   18.30
   0  -1 -12  141.89   18.50
   0  -1 -12  134.69   16.40
   0  -1 -12  127.79   18.10
   0  -1 -12  162.88   20.60
   0  -1 -12  118.29   15.90
   0  -1 -12  154.98   25.30
   0   1  12  184.28   18.40
   0   1  12  192.58   29.60
   0   1  12  192.88   23.70
   0   1  12  123.89   16.20
   0   1  12  116.99   17.10
   0   1  12  147.69   19.50
   0   1  12  137.59   18.80
  -1  -1 -12   12.70    6.60
  -1  -1 -12   23.50    8.30
  -1  -1 -12   25.60    6.10
  -1  -1 -12    8.30    5.50
  -1  -1 -12   18.30    7.40
  -1  -1 -12    4.60    6.40
  -1  -1 -12   28.70   13.70
  -1  -1 -12   28.00   10.50
  -1  -1 -12   18.70    6.50
   1   1  12   21.30    7.10
   1   1  12   14.00    6.60
   1   1  12   15.80    8.90
   1   1  12   17.00    6.10
   1   1  12   11.60    8.30
   1   1  12   16.90    7.70
   1   1  12    9.70    6.70
  -2  -1 -12   25.20    8.30
  -2  -1 -12   26.90    7.90
  -2  -1 -12   26.80   13.40
  -2  -1 -12   53.19   15.00
  -2  -1 -12   30.10    9.50
  -2  -1 -12   25.90    7.80
  -2  -1 -12   17.30    8.00
   2   1  12   24.50   10.30
   2   1  12   22.90    9.30
   2   1  12   30.10    8.70
   2   1  12   19.60    7.20
   2   1  12   17.60    6.80
   2   1  12   30.00   11.00
  -3  -1 -12  182.18   26.60
  -3  -1 -12  157.98   24.20
  -3  -1 -12  141.19   16.10
  -3  -1 -12   98.89   16.20
  -3  -1 -12   77.59   17.60
  -3  -1 -12  122.09   18.70
  -3  -1 -12  111.69   16.50
   3   1  12  118.09   23.60
   3   1  12  166.58   16.80
   3   1  12  135.79   18.80
   3   1  12  123.49   17.00
   3   1  12  147.19   16.60
   3   1  12  104.39   21.60
  -4  -1 -12  692.13   62.59
  -4  -1 -12  700.23   67.39
  -4  -1 -12  673.13   63.89
  -4  -1 -12  700.93   63.69
  -4  -1 -12  641.34   63.09
  -4  -1 -12  674.83   65.99
  -4  -1 -12  792.22   67.29
  -4  -1 -12  739.53   67.79
  -4  -1 -12  764.32   63.69
   4   1  12  667.03   67.99
   4   1  12  703.03   64.39
   4   1  12  894.31   64.09
   4   1  12  836.82   64.49
   4   1  12  726.53   70.29
   4   1  12  712.73   63.59
  -5  -1 -12    8.70    8.00
  -5  -1 -12   34.40    9.80
  -5  -1 -12    3.60    8.50
  -5  -1 -12   21.30    8.00
  -5  -1 -12   28.70    8.80
  -5  -1 -12   33.60   10.20
  -5  -1 -12   27.40   10.50
  -5  -1 -12   21.00    6.80
  -5  -1 -12   24.20    9.20
   5   1  12   30.50    9.10
   5   1  12   34.40   10.60
   5   1  12   24.40   12.50
   5   1  12   15.50    7.60
   5   1  12   39.90   10.90
   5   1  12   12.80   10.30
  -6  -1 -12    5.40    8.10
  -6  -1 -12    0.10    7.60
  -6  -1 -12   12.50    7.40
  -6  -1 -12   16.60    7.20
  -6  -1 -12    8.80    9.50
   6   1  12   -0.10    8.80
   6   1  12   15.40   11.40
   6   1  12   14.20   11.10
   6   1  12    5.70    8.60
   6   1  12    8.80   10.30
   6   1  12   14.30    7.60
  -7  -1 -12   12.90   11.00
  -7  -1 -12   16.00    8.90
  -7  -1 -12   12.60    7.30
  -7  -1 -12   21.20    8.40
  -7  -1 -12   13.40    8.10
  -7  -1 -12   10.00    9.60
  -7  -1 -12    5.00    9.40
   7   1  12   -8.50   10.40
   7   1  12   15.40   11.00
   7   1  12    1.80    8.80
   7   1  12   17.70    9.70
   7   1  12  -10.90    9.30
   7   1  12   29.30   11.70
  -8  -1 -12  195.18   30.00
  -8  -1 -12  241.28   27.80
  -8  -1 -12  211.28   30.60
  -8  -1 -12  292.37   30.50
  -8  -1 -12  220.58   27.60
  -8  -1 -12  213.98   28.10
  -8  -1 -12  189.98   28.10
   8   1  12  166.18   33.30
   8   1  12  313.87   34.20
   8   1  12  278.07   31.90
   8   1  12  258.67   29.20
   8   1  12  262.77   30.80
   8   1  12  289.47   31.00
  -9  -1 -12   21.20   10.70
  -9  -1 -12   37.10   16.40
  -9  -1 -12   42.00   13.30
  -9  -1 -12   22.40   10.90
  -9  -1 -12   34.40   10.90
  -9  -1 -12   10.80   14.90
  -9  -1 -12   32.80   12.50
   9   1  12   22.10   14.30
   9   1  12   25.20   13.80
   9   1  12    5.50   13.10
   9   1  12   35.80   16.70
   9   1  12   32.80   14.70
 -10  -1 -12  190.48   32.90
 -10  -1 -12  239.18   28.90
 -10  -1 -12  249.28   28.90
 -10  -1 -12  227.88   34.50
 -10  -1 -12  148.89   27.80
 -10  -1 -12  267.47   30.60
  10   1  12  186.68   30.60
  10   1  12  226.28   32.20
  10   1  12  134.99   32.10
  10   1  12  213.98   33.90
  11  -1 -11  358.36   50.59
  11  -1 -11  330.97   46.90
  11  -1 -11  345.47   46.30
  11  -1 -11  397.16   53.19
  11  -1 -11  371.46   47.80
 -11   1  11  296.97   37.80
 -11   1  11  447.56   49.30
 -11   1  11  340.37   45.60
 -11   1  11  306.37   37.10
  10  -1 -11  172.78   30.00
  10  -1 -11   65.59   21.10
  10  -1 -11   61.79   19.40
  10  -1 -11   77.19   20.50
  10  -1 -11   68.29   18.60
  10  -1 -11   40.10   18.10
 -10   1  11   67.49   19.30
 -10   1  11   80.99   16.30
 -10   1  11   84.19   21.80
   9  -1 -11  234.68   27.30
   9  -1 -11  242.58   40.20
   9  -1 -11  260.27   34.30
   9  -1 -11  218.38   32.70
   9  -1 -11  139.89   27.80
   9  -1 -11  310.77   36.00
   9  -1 -11  301.97   42.30
  -9   1  11  334.17   41.00
  -9   1  11  194.88   28.10
  -9   1  11  298.27   37.90
  -9   1  11  316.07   45.40
  -9   1  11  316.47   39.40
  -9   1  11  231.38   35.80
   8  -1 -11   14.80    9.90
   8  -1 -11   -3.20    9.10
   8  -1 -11  -14.80   10.60
   8  -1 -11   -2.70    8.10
   8  -1 -11    1.10    9.30
   8  -1 -11    4.70   10.20
   8  -1 -11   -6.20    9.60
  -8   1  11    4.90   12.30
  -8   1  11   -8.00   12.50
  -8   1  11   18.70    8.50
  -8   1  11   -3.80   10.10
  -8   1  11   -8.30    9.60
   7  -1 -11  264.27   32.50
   7  -1 -11  258.27   35.20
   7  -1 -11  255.27   33.00
   7  -1 -11  290.57   33.10
   7  -1 -11  287.27   34.00
   7  -1 -11  297.47   36.50
  -7   1  11  229.38   34.90
  -7   1  11  307.57   30.90
  -7   1  11  317.47   37.70
  -7   1  11  306.17   35.00
  -7   1  11  405.66   36.30
   6  -1 -11   -1.20    7.70
   6  -1 -11   -5.60    7.00
   6  -1 -11    2.00    9.10
   6  -1 -11   -5.90    8.40
   6  -1 -11    3.80    7.00
  -6   1  11    1.50   10.60
  -6   1  11    3.70    9.50
  -6   1  11   -0.60    5.80
  -6   1  11    6.80    9.60
  -6   1  11   -4.80    6.70
   5  -1 -11  161.48   23.00
   5  -1 -11  189.08   29.00
   5  -1 -11  181.78   23.00
   5  -1 -11  216.38   29.30
  -5   1  11  160.38   24.60
  -5   1  11  183.88   21.90
  -5   1  11  183.38   26.20
  -5   1  11  216.98   30.80
  -5   1  11  253.67   25.70
  -5   1  11  199.28   27.50
   4  -1 -11  111.89   22.80
   4  -1 -11   61.39   11.00
   4  -1 -11   70.59   12.90
   4  -1 -11   63.49   14.40
   4  -1 -11   70.19   13.30
   4  -1 -11   56.69   12.20
   4  -1 -11   60.49   13.30
  -4   1  11   62.99   14.00
  -4   1  11   50.99   14.30
  -4   1  11   63.99   12.90
  -4   1  11   73.49   13.70
   3  -1 -11 1785.22  152.48
   3  -1 -11 1746.73  146.29
   3  -1 -11 1752.72  147.79
   3  -1 -11 1925.31  149.69
   3  -1 -11 1762.82  145.69
   3  -1 -11 1770.52  146.39
   3  -1 -11 1733.03  147.89
  -3   1  11 1701.13  147.19
  -3   1  11 1778.72  146.69
  -3   1  11 1822.42  147.19
  -3   1  11 1732.63  147.89
  -3   1  11 1673.43  148.59
   2  -1 -11    8.00    6.70
   2  -1 -11    6.50    5.10
   2  -1 -11    1.20    5.80
   2  -1 -11   21.10    8.00
   2  -1 -11    6.90    5.10
   2  -1 -11    3.30    5.60
   2  -1 -11    8.40    5.60
  -2   1  11    6.80    6.60
  -2   1  11    5.10    6.20
  -2   1  11    3.70    7.20
  -2   1  11   12.60    6.10
  -2   1  11    7.80    5.70
   1  -1 -11  893.61   75.59
   1  -1 -11  868.81   79.69
   1  -1 -11  877.01   76.29
   1  -1 -11  828.02   74.99
   1  -1 -11  880.11   75.69
   1  -1 -11  883.71   74.59
   1  -1 -11  999.20   78.39
  -1   1  11  900.71   75.09
  -1   1  11  802.72   75.09
  -1   1  11  950.70   80.59
  -1   1  11  836.42   74.19
  -1   1  11  847.92   74.69
  -1   1  11  805.82   79.79
   0  -1 -11   53.59   14.60
   0  -1 -11   47.30    9.50
   0  -1 -11   57.59   10.80
   0  -1 -11   49.80   10.80
   0  -1 -11   35.40    8.70
   0  -1 -11   38.10    8.70
   0  -1 -11   44.40    9.00
   0  -1 -11   52.49   14.70
   0   1  11   41.00   11.00
   0   1  11   42.10   12.20
   0   1  11   45.00    8.60
   0   1  11   39.80    9.00
   0   1  11   49.90    9.90
   0   1  11   33.40   10.30
   0   1  11   39.50    9.10
  -1  -1 -11   11.60    8.20
  -1  -1 -11   19.10    6.70
  -1  -1 -11   31.20    7.10
  -1  -1 -11    7.30    6.70
  -1  -1 -11   11.40    6.80
  -1  -1 -11   17.20   11.30
  -1  -1 -11   17.20    6.00
  -1  -1 -11   36.90   12.10
   1   1  11   12.00    6.90
   1   1  11   23.40    6.60
   1   1  11    2.30    7.80
   1   1  11   16.90    6.20
   1   1  11   25.40    8.90
   1   1  11   32.20    6.70
   1   1  11   27.00    7.50
  -2  -1 -11  138.69   16.50
  -2  -1 -11  111.59   20.20
  -2  -1 -11  149.99   24.10
  -2  -1 -11  173.28   19.70
  -2  -1 -11  167.58   24.90
  -2  -1 -11  138.29   16.80
  -2  -1 -11  141.39   17.10
   2   1  11  152.08   17.20
   2   1  11  122.39   16.70
   2   1  11  155.08   20.60
   2   1  11  148.09   16.40
   2   1  11  153.38   20.30
   2   1  11  182.08   26.70
  -3  -1 -11  451.25   41.20
  -3  -1 -11  473.55   41.50
  -3  -1 -11  435.86   44.90
  -3  -1 -11  470.75   45.40
  -3  -1 -11  458.05   43.70
  -3  -1 -11  460.65   41.40
  -3  -1 -11  452.15   41.80
  -3  -1 -11  471.95   45.30
  -3  -1 -11  464.95   40.10
   3   1  11  450.35   41.40
   3   1  11  464.65   46.70
   3   1  11  463.65   42.50
   3   1  11  479.35   41.90
   3   1  11  414.96   45.60
   3   1  11  410.56   40.30
  -4  -1 -11   44.70    9.60
  -4  -1 -11   41.10    8.20
  -4  -1 -11   40.40    8.40
  -4  -1 -11   44.90   11.10
  -4  -1 -11   35.20    8.50
  -4  -1 -11   44.20   10.30
  -4  -1 -11   40.30    9.20
  -4  -1 -11   19.10    8.60
  -4  -1 -11   24.60    8.80
   4   1  11   45.40    9.20
   4   1  11   27.30    9.20
   4   1  11   38.30   13.10
   4   1  11   45.80   10.90
   4   1  11   40.00   12.50
   4   1  11   60.29    9.90
  -5  -1 -11   78.09   14.00
  -5  -1 -11   68.59   14.50
  -5  -1 -11   68.49   15.00
  -5  -1 -11   82.19   13.60
  -5  -1 -11   64.89   12.90
  -5  -1 -11   70.39   11.90
  -5  -1 -11   74.39   13.60
  -5  -1 -11   72.19   13.00
   5   1  11   92.89   22.40
   5   1  11   98.49   19.50
   5   1  11  103.99   14.50
   5   1  11   58.39   12.00
   5   1  11   63.99   12.50
   5   1  11   76.99   13.30
  -6  -1 -11  330.67   33.40
  -6  -1 -11  347.17   35.50
  -6  -1 -11  320.27   33.90
  -6  -1 -11  334.97   35.40
  -6  -1 -11  329.87   33.20
  -6  -1 -11  349.07   35.30
  -6  -1 -11  326.97   35.70
   6   1  11  399.96   35.30
   6   1  11  283.87   35.70
   6   1  11  373.96   35.20
   6   1  11  323.77   33.80
   6   1  11  384.36   45.90
   6   1  11  411.96   36.20
  -7  -1 -11  751.22   72.89
  -7  -1 -11  807.82   72.19
  -7  -1 -11  788.22   74.59
  -7  -1 -11  766.62   73.79
  -7  -1 -11  742.03   72.39
  -7  -1 -11  767.02   74.09
  -7  -1 -11  728.13   72.49
   7   1  11  948.21   77.19
   7   1  11  756.12   79.99
   7   1  11  909.71   74.39
   7   1  11  932.31   75.39
   7   1  11  954.20   74.49
   7   1  11  988.20   74.19
  -8  -1 -11  128.89   20.50
  -8  -1 -11  116.79   18.80
  -8  -1 -11  153.88   24.60
  -8  -1 -11  134.29   22.90
  -8  -1 -11  113.59   19.00
  -8  -1 -11  129.89   20.50
  -8  -1 -11  129.79   22.90
   8   1  11  189.58   26.20
   8   1  11  155.98   22.00
   8   1  11  149.59   21.40
   8   1  11  169.88   24.10
   8   1  11  195.28   26.70
   8   1  11  125.89   27.80
  -9  -1 -11  143.29   24.20
  -9  -1 -11  111.09   21.40
  -9  -1 -11  113.49   23.00
  -9  -1 -11  145.49   21.60
  -9  -1 -11  126.49   20.90
  -9  -1 -11  113.19   19.20
   9   1  11  182.18   22.70
   9   1  11  167.38   24.60
   9   1  11  130.69   22.80
   9   1  11  148.49   31.50
   9   1  11  178.08   29.60
   9   1  11  187.98   28.00
   9   1  11  187.98   30.30
 -10  -1 -11   32.20   11.60
 -10  -1 -11   40.10   13.40
 -10  -1 -11   24.00   13.10
 -10  -1 -11   -5.80   12.10
 -10  -1 -11    9.60   15.50
 -10  -1 -11    2.50   16.10
  10   1  11   17.30   16.10
  10   1  11   25.90   20.20
  10   1  11   50.59   15.60
  10   1  11    8.00   12.80
  10   1  11    1.00   16.70
 -11  -1 -11   25.20   13.10
 -11  -1 -11   17.90   22.10
 -11  -1 -11   15.80   21.00
 -11  -1 -11   15.80   14.00
 -11  -1 -11   23.40   17.30
  11   1  11    6.00   14.10
  11   1  11   16.10   21.90
  11   1  11   27.70   15.10
  12  -1 -10  159.18   34.30
  12  -1 -10  221.48   35.50
  12  -1 -10  253.27   39.50
  12  -1 -10  238.88   39.70
  12  -1 -10  226.88   39.40
 -12   1  10  196.38   28.70
 -12   1  10  214.78   28.50
 -12   1  10  208.28   35.50
 -12   1  10  162.98   33.20
  11  -1 -10   28.50   14.50
  11  -1 -10   38.30   18.90
  11  -1 -10   81.39   19.60
  11  -1 -10   34.00   15.40
  11  -1 -10   13.50   16.00
  11  -1 -10   67.89   17.90
 -11   1  10   41.90   17.30
 -11   1  10   23.60   17.70
 -11   1  10   51.39   13.30
 -11   1  10   41.00   13.80
  10  -1 -10  324.27   44.80
  10  -1 -10  484.15   49.99
  10  -1 -10  515.85   51.09
  10  -1 -10  499.65   52.79
  10  -1 -10  326.47   44.80
  10  -1 -10  420.26   40.50
  10  -1 -10  361.36   46.60
 -10   1  10  506.55   49.50
 -10   1  10  513.55   49.30
 -10   1  10  309.27   42.70
 -10   1  10  381.46   53.99
 -10   1  10  437.46   41.10
 -10   1  10  488.85   50.69
 -10   1  10  443.26   50.99
   9  -1 -10   -2.50   11.70
   9  -1 -10   -0.40    9.60
   9  -1 -10    1.00    8.60
   9  -1 -10    7.50    9.30
   9  -1 -10    3.90   11.20
   9  -1 -10   -6.00   10.80
   9  -1 -10    5.90    8.00
  -9   1  10   -3.00   11.70
  -9   1  10   11.80   11.40
  -9   1  10    0.00    6.60
  -9   1  10   -0.10    7.30
  -9   1  10   14.70   11.10
  -9   1  10   -0.10   13.00
  -9   1  10   -3.00   15.60
   8  -1 -10  587.14   53.29
   8  -1 -10  566.64   64.29
   8  -1 -10  515.15   54.69
   8  -1 -10  510.55   53.59
   8  -1 -10  500.35   55.39
   8  -1 -10  482.15   48.00
   8  -1 -10  453.85   55.29
  -8   1  10  661.23   55.39
  -8   1  10  455.65   56.09
  -8   1  10  718.73   56.69
  -8   1  10  630.44   47.80
  -8   1  10  477.95   52.79
  -8   1  10  469.05   54.09
  -8   1  10  518.05   49.80
   7  -1 -10   -0.80    8.90
   7  -1 -10   26.70   10.70
   7  -1 -10   13.40   10.00
   7  -1 -10   14.30    8.10
   7  -1 -10   23.00   10.80
   7  -1 -10   13.70    9.40
  -7   1  10    5.80    9.00
  -7   1  10   28.90   11.30
  -7   1  10   22.20   11.80
  -7   1  10    7.70    7.90
  -7   1  10   20.80    7.40
  -7   1  10   28.90   10.60
   6  -1 -10  439.26   44.90
   6  -1 -10  355.86   40.60
   6  -1 -10  393.56   41.70
   6  -1 -10  418.16   43.20
   6  -1 -10  399.76   40.30
   6  -1 -10  414.06   39.50
  -6   1  10  404.26   40.80
  -6   1  10  423.16   44.00
  -6   1  10  384.76   41.00
  -6   1  10  386.26   38.10
  -6   1  10  401.86   42.00
   5  -1 -10  309.07   37.60
   5  -1 -10  340.47   35.80
   5  -1 -10  330.77   36.90
   5  -1 -10  373.86   34.60
   5  -1 -10  350.56   36.30
   5  -1 -10  335.37   34.30
  -5   1  10  307.77   35.00
  -5   1  10  381.76   33.90
  -5   1  10  315.97   37.30
  -5   1  10  342.57   36.00
  -5   1  10  358.66   34.70
   4  -1 -10  497.85   45.90
   4  -1 -10  482.85   46.90
   4  -1 -10  451.25   43.90
   4  -1 -10  469.45   44.00
   4  -1 -10  502.05   46.10
   4  -1 -10  500.85   49.30
  -4   1  10  466.85   46.10
  -4   1  10  463.85   44.50
  -4   1  10  441.56   46.40
  -4   1  10  458.35   44.80
  -4   1  10  514.15   44.40
   3  -1 -10   23.10    8.40
   3  -1 -10   43.20   10.50
   3  -1 -10   45.00    9.20
   3  -1 -10   25.70    6.40
   3  -1 -10   23.20    7.60
   3  -1 -10   14.40    6.40
   3  -1 -10   24.80    6.90
  -3   1  10   25.60    8.10
  -3   1  10   27.30    8.70
  -3   1  10   42.70   13.90
  -3   1  10   31.40    8.40
   2  -1 -10  323.07   29.20
   2  -1 -10  281.67   28.30
   2  -1 -10  301.17   30.20
   2  -1 -10  293.77   28.20
   2  -1 -10  314.47   29.60
   2  -1 -10  288.07   32.90
   2  -1 -10  277.97   29.30
  -2   1  10  282.07   29.00
  -2   1  10  292.77   33.20
  -2   1  10  268.07   28.10
  -2   1  10  261.37   29.00
  -2   1  10  297.97   30.70
  -2   1  10  316.07   29.40
   1  -1 -10  233.98   25.10
   1  -1 -10  249.38   25.40
   1  -1 -10  273.47   29.90
   1  -1 -10  260.57   26.60
   1  -1 -10  309.77   34.70
   1  -1 -10  256.97   24.90
   1  -1 -10  258.47   26.00
  -1   1  10  243.08   25.40
  -1   1  10  228.78   26.50
  -1   1  10  284.77   25.90
  -1   1  10  244.88   24.90
  -1   1  10  239.48   25.50
   0  -1 -10  466.65   41.00
   0  -1 -10  469.55   44.80
   0  -1 -10  429.56   40.80
   0  -1 -10  464.85   40.20
   0  -1 -10  413.96   40.00
   0  -1 -10  427.56   39.80
   0  -1 -10  490.45   41.60
   0  -1 -10  501.65   50.89
   0   1  10  448.86   42.00
   0   1  10  529.45   46.60
   0   1  10  427.56   39.70
   0   1  10  408.06   39.60
   0   1  10  440.36   40.20
   0   1  10  408.96   41.50
  -1  -1 -10  191.38   21.00
  -1  -1 -10  212.18   26.40
  -1  -1 -10  218.08   24.20
  -1  -1 -10  220.78   21.10
  -1  -1 -10  206.88   20.90
  -1  -1 -10  195.98   21.70
  -1  -1 -10  174.78   23.60
  -1  -1 -10  225.58   20.20
   1   1  10  200.58   23.30
   1   1  10  203.18   24.50
   1   1  10  183.78   19.50
   1   1  10  195.38   20.30
   1   1  10  205.68   20.30
   1   1  10  202.48   22.40
  -2  -1 -10  860.91   79.89
  -2  -1 -10  927.71   77.09
  -2  -1 -10  966.50   81.09
  -2  -1 -10  917.71   76.69
  -2  -1 -10  896.11   76.89
  -2  -1 -10  867.41   78.09
  -2  -1 -10  881.81   80.99
  -2  -1 -10  953.40   77.09
   2   1  10  852.81   76.29
   2   1  10  888.31   80.29
   2   1  10  941.91   78.69
   2   1  10  904.01   81.39
   2   1  10  956.40   77.39
   2   1  10  886.81   77.49
  -3  -1 -10    4.10    5.60
  -3  -1 -10   -0.80    3.70
  -3  -1 -10   -1.40    3.60
  -3  -1 -10    3.70    4.80
  -3  -1 -10   -0.10    3.40
  -3  -1 -10   -1.00    3.80
  -3  -1 -10    3.10    4.10
  -3  -1 -10   -3.90    3.30
  -3  -1 -10    9.60    6.50
   3   1  10    2.00    5.40
   3   1  10    3.40    4.50
   3   1  10    6.30    5.80
   3   1  10   -0.30    5.00
   3   1  10    0.00    5.30
  -4  -1 -10   20.90    7.00
  -4  -1 -10   17.60    6.40
  -4  -1 -10   15.30    5.40
  -4  -1 -10   24.70    7.20
  -4  -1 -10   20.90    6.10
  -4  -1 -10   12.30    7.10
  -4  -1 -10   19.90    6.20
  -4  -1 -10   23.00    8.10
   4   1  10   21.00    6.70
   4   1  10   27.50    7.50
   4   1  10   16.10    6.90
   4   1  10   20.60    8.30
   4   1  10   20.30    9.30
  -5  -1 -10   -0.50    4.50
  -5  -1 -10    2.50    5.20
  -5  -1 -10    7.10    4.70
  -5  -1 -10   -4.30    5.50
  -5  -1 -10    4.70    5.20
  -5  -1 -10    6.60    6.10
  -5  -1 -10   -0.30    5.40
   5   1  10   11.00    6.30
   5   1  10    5.00    5.30
   5   1  10    2.10    6.00
   5   1  10    4.90    5.70
   5   1  10    6.70    6.50
  -6  -1 -10  743.43   63.69
  -6  -1 -10  737.03   62.59
  -6  -1 -10  705.63   63.09
  -6  -1 -10  761.72   63.99
  -6  -1 -10  684.73   67.79
  -6  -1 -10  694.53   63.49
   6   1  10  718.23   69.79
   6   1  10  671.53   63.09
   6   1  10  676.13   65.19
   6   1  10  728.13   62.99
  -7  -1 -10   66.59   14.20
  -7  -1 -10   70.19   13.40
  -7  -1 -10   69.59   12.20
  -7  -1 -10   49.30   11.20
  -7  -1 -10   64.39   12.10
  -7  -1 -10   70.19   14.70
  -7  -1 -10   68.49   12.70
   7   1  10   94.29   15.30
   7   1  10   83.39   13.50
   7   1  10   54.99   17.10
   7   1  10   74.69   16.00
   7   1  10   57.59   12.40
   7   1  10   86.69   14.90
  -8  -1 -10  404.56   45.90
  -8  -1 -10  513.85   44.90
  -8  -1 -10  484.45   46.90
  -8  -1 -10  438.56   47.60
  -8  -1 -10  474.15   48.00
  -8  -1 -10  442.36   45.80
  -8  -1 -10  516.55   46.20
   8   1  10  446.26   46.60
   8   1  10  657.03   51.39
   8   1  10  432.86   53.19
   8   1  10  541.55   48.50
   8   1  10  426.86   45.90
   8   1  10  577.84   49.10
   8   1  10  564.74   51.89
  -9  -1 -10   59.09   12.90
  -9  -1 -10   41.90   12.20
  -9  -1 -10   29.40   10.60
  -9  -1 -10   57.19   16.40
  -9  -1 -10   54.39   16.10
  -9  -1 -10   63.19   13.90
   9   1  10   65.49   13.90
   9   1  10   66.19   15.80
   9   1  10   81.19   16.30
   9   1  10   67.09   16.10
   9   1  10   38.90   12.80
   9   1  10   48.60   17.10
   9   1  10   62.39   16.60
 -10  -1 -10  136.49   20.20
 -10  -1 -10   55.69   14.00
 -10  -1 -10   72.29   16.70
 -10  -1 -10  100.79   18.40
 -10  -1 -10  126.29   22.60
  10   1  10  127.19   21.80
  10   1  10   85.29   25.50
  10   1  10   99.29   20.70
  10   1  10  141.19   25.70
  10   1  10  100.69   20.90
 -11  -1 -10  -25.20   17.20
 -11  -1 -10    1.90   11.10
 -11  -1 -10    2.60   17.00
 -11  -1 -10    0.10   11.40
 -11  -1 -10    4.20   14.70
 -11  -1 -10   -8.20   13.60
  11   1  10    6.20   16.90
  11   1  10    3.20   13.90
  11   1  10    0.70   10.90
 -12  -1 -10  172.08   26.90
 -12  -1 -10  142.39   32.30
 -12  -1 -10  158.08   25.60
 -12  -1 -10  161.38   28.70
 -12  -1 -10  158.98   26.00
  12   1  10  159.58   32.70
  12   1  10  137.49   26.30
  12   1  10  109.49   32.30
  12   1  10  139.49   27.40
  12  -1  -9   17.70   20.40
  12  -1  -9   41.20   18.80
  12  -1  -9  -12.40   18.00
  12  -1  -9   25.90   18.60
  12  -1  -9   13.30   21.20
 -12   1   9   30.20   16.80
 -12   1   9   30.50   17.20
 -12   1   9    5.40   12.60
 -12   1   9   21.50   12.00
  11  -1  -9  245.48   43.10
  11  -1  -9  189.48   31.20
  11  -1  -9  131.49   27.60
  11  -1  -9  250.17   39.10
  11  -1  -9  198.78   34.80
  11  -1  -9  336.87   37.70
 -11   1   9  216.18   29.10
 -11   1   9  324.47   37.00
 -11   1   9  232.78   27.40
 -11   1   9  272.57   36.80
 -11   1   9  310.47   39.30
  10  -1  -9   18.70   15.30
  10  -1  -9    6.10    8.30
  10  -1  -9   10.90    9.80
  10  -1  -9   23.20   15.30
  10  -1  -9   -4.60   12.30
  10  -1  -9   -7.10   10.70
  10  -1  -9   14.10   11.10
 -10   1   9   20.20   11.50
 -10   1   9    9.90   13.60
 -10   1   9   12.50    7.50
 -10   1   9   18.00   18.90
 -10   1   9    9.80   12.00
 -10   1   9   27.50   16.30
   9  -1  -9  401.86   47.00
   9  -1  -9  416.66   46.90
   9  -1  -9  413.16   40.00
   9  -1  -9  393.36   45.00
   9  -1  -9  424.86   44.50
   9  -1  -9  404.36   48.70
  -9   1   9  527.45   41.50
  -9   1   9  426.46   45.70
  -9   1   9  372.36   46.40
  -9   1   9  503.85   46.60
  -9   1   9  452.25   41.40
  -9   1   9  364.96   48.40
   8  -1  -9  149.59   18.40
   8  -1  -9  156.38   23.90
   8  -1  -9  180.38   25.70
   8  -1  -9  131.89   26.40
   8  -1  -9  186.78   37.90
   8  -1  -9  147.99   28.60
  -8   1   9  190.88   19.20
  -8   1   9  159.28   29.80
  -8   1   9  148.29   25.00
  -8   1   9  183.88   27.70
  -8   1   9  204.48   27.10
  -8   1   9  178.08   20.30
  -8   1   9  153.28   25.00
   7  -1  -9   27.80   10.40
   7  -1  -9   36.50   10.40
   7  -1  -9   55.49   13.70
   7  -1  -9   33.70   14.30
   7  -1  -9   46.70   14.10
   7  -1  -9   24.00    9.70
   7  -1  -9   58.19   10.20
  -7   1   9   48.00   15.30
  -7   1   9   58.39   14.00
  -7   1   9   55.89   14.60
  -7   1   9   39.10    9.70
  -7   1   9   26.80   11.00
  -7   1   9   45.80   12.30
   6  -1  -9  140.99   22.70
   6  -1  -9   97.59   17.80
   6  -1  -9  120.89   22.90
   6  -1  -9  113.89   17.80
   6  -1  -9  118.09   18.00
   6  -1  -9  150.38   14.90
   6  -1  -9  118.59   23.30
  -6   1   9  100.59   15.40
  -6   1   9  112.39   19.40
  -6   1   9  125.49   19.40
  -6   1   9  146.69   20.90
  -6   1   9  101.39   18.50
  -6   1   9  125.19   18.90
   5  -1  -9  318.07   31.90
   5  -1  -9  317.37   31.80
   5  -1  -9  312.77   34.50
   5  -1  -9  336.47   36.10
   5  -1  -9  394.16   30.30
   5  -1  -9  307.67   33.10
   5  -1  -9  296.17   33.10
  -5   1   9  353.46   34.40
  -5   1   9  300.57   32.30
  -5   1   9  315.57   32.50
  -5   1   9  305.57   33.90
  -5   1   9  287.47   30.40
  -5   1   9  276.87   31.40
   4  -1  -9   65.49   12.00
   4  -1  -9   87.79   18.00
   4  -1  -9   92.19   15.40
   4  -1  -9   80.89   16.10
   4  -1  -9   90.89   11.70
   4  -1  -9   78.79   13.90
   4  -1  -9   73.09   12.60
  -4   1   9   73.69   14.20
  -4   1   9   83.99   16.50
  -4   1   9   56.49   11.00
  -4   1   9   71.39   12.60
  -4   1   9   94.59   15.50
   3  -1  -9  176.98   21.20
   3  -1  -9  187.18   20.80
   3  -1  -9  211.68   23.40
   3  -1  -9  173.98   21.50
   3  -1  -9  179.18   23.80
   3  -1  -9  236.98   21.00
   3  -1  -9  192.08   20.60
   3  -1  -9  177.78   19.40
  -3   1   9  229.18   21.40
  -3   1   9  199.38   21.20
  -3   1   9  201.18   23.10
  -3   1   9  174.88   21.10
  -3   1   9  206.38   22.40
   2  -1  -9   10.90    5.40
   2  -1  -9    4.00    4.00
   2  -1  -9    7.20    3.80
   2  -1  -9    4.70    3.90
   2  -1  -9   -3.30    3.00
   2  -1  -9    8.80    4.80
   2  -1  -9   -3.60    3.60
   2  -1  -9    7.30    5.20
  -2   1   9    6.20    5.00
  -2   1   9    1.70    5.40
  -2   1   9    6.10    4.50
  -2   1   9    7.80    4.60
  -2   1   9    6.20    5.30
  -2   1   9    6.30    5.20
   1  -1  -9 1002.80   90.29
   1  -1  -9  989.10   82.89
   1  -1  -9 1000.70   82.49
   1  -1  -9 1017.90   83.09
   1  -1  -9 1186.88   84.99
   1  -1  -9  937.81   82.49
   1  -1  -9  980.80   86.79
   1  -1  -9  983.10   83.39
  -1   1   9  946.31   86.89
  -1   1   9  963.90   82.59
  -1   1   9  927.51   82.59
  -1   1   9  981.20   84.19
  -1   1   9  987.90   83.39
  -1   1   9  940.21   82.39
  -1   1   9  918.31   82.69
   0  -1  -9    3.60    3.90
   0  -1  -9    6.50    3.80
   0  -1  -9   12.50    5.50
   0  -1  -9   11.00    6.70
   0  -1  -9   -0.10    7.20
   0  -1  -9    6.40    4.10
   0  -1  -9    2.30    3.30
   0  -1  -9    5.30    3.80
   0   1   9    6.70    3.80
   0   1   9    6.70    4.80
   0   1   9    5.30    4.00
   0   1   9    7.70    3.90
   0   1   9   11.20    5.60
   0   1   9    8.60    3.50
   0   1   9    5.40    4.20
  -1  -1  -9  839.62   69.39
  -1  -1  -9  742.83   70.99
  -1  -1  -9  821.82   74.99
  -1  -1  -9  869.91   70.59
  -1  -1  -9  848.82   73.69
  -1  -1  -9  995.00   71.79
  -1  -1  -9  819.62   70.59
  -1  -1  -9  965.40   71.49
   1   1   9  773.52   69.09
   1   1   9  812.72   72.89
   1   1   9  818.12   71.39
   1   1   9  804.12   74.39
   1   1   9  838.12   70.39
   1   1   9  836.02   70.79
   1   1   9  755.22   69.59
  -2  -1  -9    6.10    3.80
  -2  -1  -9   13.30    6.70
  -2  -1  -9    6.90    5.70
  -2  -1  -9    1.70    3.00
  -2  -1  -9    5.90    3.90
  -2  -1  -9    9.50    3.70
  -2  -1  -9    4.80    4.10
  -2  -1  -9    6.10    5.70
   2   1   9    8.00    3.40
   2   1   9    1.60    5.20
   2   1   9    9.20    4.50
   2   1   9    5.20    4.20
   2   1   9    5.60    4.40
   2   1   9    3.60    4.60
  -3  -1  -9  182.68   19.00
  -3  -1  -9  171.78   21.00
  -3  -1  -9  176.78   19.00
  -3  -1  -9  188.38   18.60
  -3  -1  -9  180.48   21.30
  -3  -1  -9  208.58   19.40
  -3  -1  -9  169.88   21.00
  -3  -1  -9  207.18   19.80
   3   1   9  166.38   21.60
   3   1   9  186.18   22.90
   3   1   9  179.68   19.80
   3   1   9  173.28   18.50
   3   1   9  180.58   19.00
   3   1   9  182.08   19.30
  -4  -1  -9    3.80    3.90
  -4  -1  -9    0.90    4.00
  -4  -1  -9    6.50    4.20
  -4  -1  -9    1.90    3.60
  -4  -1  -9    1.90    4.40
  -4  -1  -9    2.40    4.40
  -4  -1  -9    7.70    5.20
  -4  -1  -9    5.10    3.10
   4   1   9   -1.70    3.80
   4   1   9   -3.70    4.30
   4   1   9    2.10    3.60
   4   1   9    4.90    5.00
   4   1   9   -0.70    4.80
   4   1   9   10.40    4.60
  -5  -1  -9  613.34   57.29
  -5  -1  -9  651.73   59.09
  -5  -1  -9  656.83   58.29
  -5  -1  -9  700.53   57.49
  -5  -1  -9  657.83   57.09
  -5  -1  -9  663.73   56.79
   5   1   9  643.64   57.29
   5   1   9  654.93   57.69
   5   1   9  641.74   59.49
   5   1   9  595.94   61.99
   5   1   9  683.73   57.89
   5   1   9  644.54   57.09
  -6  -1  -9    3.70    4.20
  -6  -1  -9    1.00    6.20
  -6  -1  -9    3.80    4.60
  -6  -1  -9    8.20    5.70
  -6  -1  -9    6.30    6.30
  -6  -1  -9    9.60    4.90
  -6  -1  -9    3.90    4.70
   6   1   9    4.70    5.80
   6   1   9   10.20    5.00
   6   1   9   11.70    6.50
   6   1   9    2.30    5.20
   6   1   9    2.20    7.30
   6   1   9    4.50    5.90
   6   1   9    7.70    6.80
  -7  -1  -9  439.56   43.20
  -7  -1  -9  441.56   43.90
  -7  -1  -9  496.85   42.90
  -7  -1  -9  427.16   45.30
  -7  -1  -9  467.55   44.70
  -7  -1  -9  451.85   42.00
   7   1   9  585.44   46.50
   7   1   9  437.46   46.10
   7   1   9  392.36   43.30
   7   1   9  560.84   45.00
   7   1   9  415.26   48.80
   7   1   9  416.26   42.90
   7   1   9  449.66   43.70
  -8  -1  -9   50.39   14.20
  -8  -1  -9   21.50   10.10
  -8  -1  -9   60.69   12.40
  -8  -1  -9   47.80   10.30
  -8  -1  -9   54.89   14.60
  -8  -1  -9   68.49   13.00
  -8  -1  -9   45.70   10.90
   8   1   9   61.69   14.70
   8   1   9   72.79   14.70
   8   1   9   61.79   19.20
   8   1   9   40.80   12.90
   8   1   9   69.19   14.70
   8   1   9   58.49   12.80
   8   1   9   43.20   11.90
  -9  -1  -9  138.59   24.60
  -9  -1  -9  169.88   25.40
  -9  -1  -9  193.58   27.90
  -9  -1  -9  149.29   25.30
  -9  -1  -9  210.48   24.70
  -9  -1  -9  176.38   23.40
   9   1   9  263.37   27.00
   9   1   9  234.18   33.10
   9   1   9  204.48   25.60
   9   1   9  287.87   28.80
   9   1   9  198.48   24.00
   9   1   9  275.17   38.20
   9   1   9  192.08   34.70
 -10  -1  -9   14.00    9.80
 -10  -1  -9   22.20   13.90
 -10  -1  -9   31.80   10.00
 -10  -1  -9    9.50   10.50
 -10  -1  -9   30.10   11.00
 -10  -1  -9   18.40   13.90
  10   1   9   17.70   11.10
  10   1   9    9.60    9.50
  10   1   9   23.10   13.60
  10   1   9   38.70   14.60
  10   1   9   32.80   13.10
  10   1   9   35.20   12.10
 -11  -1  -9   43.90   18.00
 -11  -1  -9   35.90   13.10
 -11  -1  -9    7.60   10.20
 -11  -1  -9   40.20   17.60
 -11  -1  -9    7.60   14.80
 -11  -1  -9   27.80   11.40
  11   1   9   25.30   16.60
  11   1   9   48.20   18.60
  11   1   9   20.10   12.00
  11   1   9   54.09   13.90
 -12  -1  -9   12.50   12.40
 -12  -1  -9   -9.50   15.30
 -12  -1  -9   15.60   11.60
 -12  -1  -9   -7.70   22.80
  12   1   9    4.80   19.60
  12   1   9   21.10   12.90
  12   1   9   11.20   14.60
  13  -1  -8   -7.30   17.30
  13  -1  -8   -7.70   15.70
  13  -1  -8   14.50   12.40
  13  -1  -8   13.00   21.40
  13  -1  -8   12.70   22.00
 -13   1   8    9.20   18.80
 -13   1   8   -8.80   15.70
 -13   1   8   -6.80   11.00
 -13   1   8  -10.70   16.50
  12  -1  -8  213.58   32.50
  12  -1  -8  168.78   30.90
  12  -1  -8  123.59   26.70
  12  -1  -8  130.69   27.00
  12  -1  -8  173.58   34.20
  12  -1  -8  143.59   29.30
 -12   1   8  124.69   19.70
 -12   1   8  193.88   26.30
 -12   1   8  125.59   25.10
 -12   1   8  192.28   32.60
 -12   1   8  120.39   26.70
  11  -1  -8   -6.20    8.10
  11  -1  -8   -9.20   10.20
  11  -1  -8   -4.00   11.30
  11  -1  -8    3.70   11.70
  11  -1  -8   -0.40   22.10
  11  -1  -8    2.30   13.10
  11  -1  -8  -12.70    9.20
 -11   1   8   -1.30   14.70
 -11   1   8    8.60   11.80
 -11   1   8   -8.20   10.00
 -11   1   8    1.40   15.40
 -11   1   8   -0.80    7.50
 -11   1   8    2.00   19.30
 -11   1   8   -3.30    9.80
  10  -1  -8  154.18   27.80
  10  -1  -8  151.28   28.20
  10  -1  -8  170.58   25.90
  10  -1  -8  167.28   28.30
  10  -1  -8  132.89   26.90
  10  -1  -8  246.98   24.70
  10  -1  -8  202.58   34.50
 -10   1   8  263.97   36.40
 -10   1   8  125.99   29.30
 -10   1   8  219.58   22.90
 -10   1   8  246.78   35.30
 -10   1   8  282.17   31.40
 -10   1   8  261.77   33.40
 -10   1   8  227.78   25.20
   9  -1  -8   47.50   13.30
   9  -1  -8   89.89   18.20
   9  -1  -8  113.09   24.40
   9  -1  -8  107.19   21.30
   9  -1  -8   57.59   16.60
   9  -1  -8   69.29   13.80
   9  -1  -8   84.49   12.40
  -9   1   8   97.99   19.30
  -9   1   8   71.49   13.90
  -9   1   8   76.89   12.60
  -9   1   8   69.49   15.90
  -9   1   8   73.99   18.40
  -9   1   8   59.09   16.80
  -9   1   8   72.79   15.40
   8  -1  -8  187.28   33.60
   8  -1  -8  221.48   33.90
   8  -1  -8  209.48   27.60
   8  -1  -8  215.08   31.60
   8  -1  -8  173.28   31.70
   8  -1  -8  246.28   28.30
   8  -1  -8  243.08   24.40
   8  -1  -8  279.97   23.00
  -8   1   8  269.67   31.50
  -8   1   8  245.28   24.90
  -8   1   8  234.68   35.80
  -8   1   8  294.47   26.20
  -8   1   8  282.17   30.30
  -8   1   8  253.67   33.90
  -8   1   8  172.88   27.90
   7  -1  -8   27.50    8.10
   7  -1  -8   32.30    6.00
   7  -1  -8   16.80    9.60
   7  -1  -8   26.00    6.40
   7  -1  -8   14.70    7.80
   7  -1  -8   30.80   12.10
   7  -1  -8   13.50    8.20
   7  -1  -8   21.80    7.50
  -7   1   8   20.80   12.60
  -7   1   8   20.00    8.20
  -7   1   8   19.90    8.20
  -7   1   8   30.70   10.00
  -7   1   8   25.10    6.80
  -7   1   8   28.30   11.00
  -7   1   8   20.90    6.30
   6  -1  -8  713.03   69.19
   6  -1  -8  751.92   71.59
   6  -1  -8  713.73   72.49
   6  -1  -8  816.72   71.49
   6  -1  -8  948.91   67.09
   6  -1  -8  806.52   73.79
   6  -1  -8  765.92   69.69
  -6   1   8  760.32   66.19
  -6   1   8  845.02   68.49
  -6   1   8  803.42   70.79
  -6   1   8  855.81   70.79
  -6   1   8  752.92   70.59
  -6   1   8  772.22   71.99
  -6   1   8  734.13   72.69
   5  -1  -8   94.39   17.30
   5  -1  -8  158.08   17.70
   5  -1  -8  147.19   17.60
   5  -1  -8  127.99   21.30
   5  -1  -8  162.18   25.00
   5  -1  -8  176.68   17.50
   5  -1  -8  147.89   21.40
  -5   1   8  174.78   23.00
  -5   1   8  123.69   18.70
  -5   1   8  123.39   18.70
  -5   1   8  157.08   16.40
  -5   1   8  120.79   21.70
  -5   1   8  126.09   18.50
   4  -1  -8  204.58   22.90
   4  -1  -8  208.48   23.90
   4  -1  -8  244.38   22.60
   4  -1  -8  172.38   20.00
   4  -1  -8  152.68   20.50
   4  -1  -8  177.78   19.80
  -4   1   8  177.08   22.60
  -4   1   8  208.18   20.50
  -4   1   8  207.78   21.40
  -4   1   8  191.98   19.40
  -4   1   8  161.38   21.10
  -4   1   8  160.88   20.20
   3  -1  -8   12.50    5.80
   3  -1  -8   10.60    4.40
   3  -1  -8   18.70    6.40
   3  -1  -8   20.30    7.80
   3  -1  -8   12.80    5.60
   3  -1  -8   18.60    6.10
   3  -1  -8   14.70    5.60
  -3   1   8   10.70    6.20
  -3   1   8    8.00    4.60
  -3   1   8   10.80    4.50
  -3   1   8   15.30    6.30
  -3   1   8   10.50    4.60
   2  -1  -8 1583.94  133.59
   2  -1  -8 1646.34  129.89
   2  -1  -8 1661.23  129.79
   2  -1  -8 1563.54  129.19
   2  -1  -8 1582.44  130.29
   2  -1  -8 1617.14  130.89
   2  -1  -8 1523.05  131.29
  -2   1   8 1558.44  131.59
  -2   1   8 1516.65  130.49
  -2   1   8 1558.14  133.69
  -2   1   8 1525.75  129.89
  -2   1   8 1557.04  130.09
   1  -1  -8   29.50    7.30
   1  -1  -8   45.50    8.40
   1  -1  -8   35.40    7.50
   1  -1  -8   36.00    7.40
   1  -1  -8   37.90    7.80
   1  -1  -8   25.70    7.20
   1  -1  -8   32.40    7.50
  -1   1   8   40.20    7.50
  -1   1   8   29.80    6.80
  -1   1   8   47.40    9.10
  -1   1   8   41.60   10.50
  -1   1   8   41.60    7.80
  -1   1   8   39.30    9.00
  -1   1   8   36.60    7.30
   0  -1  -8 2562.64  205.68
   0  -1  -8 2614.54  209.48
   0  -1  -8 2602.34  206.68
   0  -1  -8 2568.84  206.18
   0  -1  -8 2522.15  205.38
   0  -1  -8 2521.35  206.18
   0  -1  -8 2644.74  205.98
   0  -1  -8 2570.04  211.08
   0   1   8 2463.45  206.08
   0   1   8 2600.54  205.88
   0   1   8 2553.94  206.88
   0   1   8 2532.15  205.18
   0   1   8 2486.95  209.38
   0   1   8 2423.56  205.28
   0   1   8 2427.86  206.48
  -1  -1  -8  241.28   26.50
  -1  -1  -8  244.58   23.70
  -1  -1  -8  253.77   24.70
  -1  -1  -8  264.67   26.50
  -1  -1  -8  265.57   24.30
  -1  -1  -8  257.17   24.00
  -1  -1  -8  276.37   23.00
  -1  -1  -8  241.58   24.10
  -1  -1  -8  214.88   26.50
   1   1   8  258.57   27.20
   1   1   8  252.77   22.90
   1   1   8  236.98   24.00
   1   1   8  260.67   23.80
   1   1   8  238.28   23.20
   1   1   8  256.57   25.70
   1   1   8  263.57   24.80
  -2  -1  -8  653.23   56.19
  -2  -1  -8  668.83   58.69
  -2  -1  -8  685.43   56.29
  -2  -1  -8  670.53   55.99
  -2  -1  -8  655.93   56.09
  -2  -1  -8  656.03   54.79
  -2  -1  -8  712.83   59.09
  -2  -1  -8  668.93   59.09
   2   1   8  634.74   59.09
   2   1   8  648.14   56.09
   2   1   8  618.04   58.69
   2   1   8  646.54   56.59
   2   1   8  618.54   55.29
   2   1   8  640.94   55.79
  -3  -1  -8   -0.40    2.90
  -3  -1  -8    4.90    4.50
  -3  -1  -8    5.50    3.10
  -3  -1  -8    5.70    2.80
  -3  -1  -8    3.80    5.20
  -3  -1  -8    0.70    4.20
  -3  -1  -8    1.60    4.60
  -3  -1  -8    0.30    4.00
  -3  -1  -8    4.00    2.80
   3   1   8    1.70    3.30
   3   1   8    0.70    3.20
   3   1   8    2.10    3.20
   3   1   8    0.30    4.20
   3   1   8    1.00    3.90
   3   1   8    0.20    3.90
  -4  -1  -8  504.65   43.70
  -4  -1  -8  476.85   43.40
  -4  -1  -8  582.54   43.90
  -4  -1  -8  497.95   45.50
  -4  -1  -8  493.85   43.80
  -4  -1  -8  475.15   43.30
  -4  -1  -8  497.35   44.80
  -4  -1  -8  492.25   43.40
   4   1   8  482.35   45.70
   4   1   8  434.46   43.30
   4   1   8  477.95   43.70
   4   1   8  482.05   43.30
   4   1   8  466.25   43.20
   4   1   8  506.05   48.20
  -5  -1  -8   48.00    9.80
  -5  -1  -8   61.09   11.20
  -5  -1  -8   73.89   11.80
  -5  -1  -8   64.29   13.00
  -5  -1  -8   94.79   12.70
  -5  -1  -8   82.09   13.20
  -5  -1  -8   48.70    9.50
  -5  -1  -8   66.09   11.60
   5   1   8   39.00   10.90
   5   1   8   64.29   15.80
   5   1   8   64.19   11.20
   5   1   8   31.80   15.30
   5   1   8   55.79   10.70
   5   1   8   83.69   15.20
   5   1   8   60.59   11.20
  -6  -1  -8  140.59   16.70
  -6  -1  -8  125.89   15.50
  -6  -1  -8  140.39   16.30
  -6  -1  -8  160.48   17.50
  -6  -1  -8  122.19   15.30
  -6  -1  -8  150.18   17.70
  -6  -1  -8  122.89   15.60
  -6  -1  -8  137.89   16.60
   6   1   8  125.69   17.50
   6   1   8  125.79   19.30
   6   1   8   99.89   16.50
   6   1   8  105.99   19.80
   6   1   8  138.49   19.40
   6   1   8  111.29   17.60
  -7  -1  -8   97.39   15.10
  -7  -1  -8  110.59   16.00
  -7  -1  -8   93.59   14.70
  -7  -1  -8   92.99   16.10
  -7  -1  -8  123.69   18.60
  -7  -1  -8   85.09   14.30
  -7  -1  -8  125.99   19.70
   7   1   8   60.99   13.90
   7   1   8  106.59   15.50
   7   1   8  110.69   17.20
   7   1   8   77.29   14.30
   7   1   8   92.69   16.10
   7   1   8   83.19   20.60
   7   1   8  106.69   15.70
  -8  -1  -8  500.55   45.90
  -8  -1  -8  510.55   44.90
  -8  -1  -8  492.05   45.30
  -8  -1  -8  504.75   47.10
  -8  -1  -8  470.75   47.00
  -8  -1  -8  475.45   47.60
   8   1   8  422.46   44.30
   8   1   8  422.36   46.70
   8   1   8  438.46   50.69
   8   1   8  637.64   49.50
   8   1   8  465.85   45.30
   8   1   8  431.06   44.90
  -9  -1  -8   61.59   13.20
  -9  -1  -8   51.39   11.80
  -9  -1  -8   64.59   14.20
  -9  -1  -8   67.29   14.90
  -9  -1  -8   62.69   13.40
  -9  -1  -8   74.59   16.20
   9   1   8   84.09   14.80
   9   1   8   46.70   12.10
   9   1   8   70.19   21.00
   9   1   8   83.09   15.70
   9   1   8   66.49   15.10
   9   1   8   97.39   18.50
 -10  -1  -8  101.19   19.40
 -10  -1  -8   89.89   18.50
 -10  -1  -8  115.49   21.10
 -10  -1  -8   96.39   21.20
 -10  -1  -8   86.09   17.60
 -10  -1  -8  122.49   20.30
  10   1   8  181.88   23.80
  10   1   8  159.78   24.30
  10   1   8  132.39   24.70
  10   1   8  126.19   23.00
  10   1   8   86.49   24.20
  10   1   8  153.28   20.90
 -11  -1  -8   33.10   14.00
 -11  -1  -8   16.90   17.10
 -11  -1  -8   20.50   12.30
 -11  -1  -8   15.20   10.90
 -11  -1  -8   30.50   18.00
 -11  -1  -8   26.50    9.80
  11   1   8   20.30   11.70
  11   1   8   51.39   16.50
  11   1   8   19.20   12.00
  11   1   8   49.00   19.30
  11   1   8   44.10   11.60
  11   1   8   47.20   15.20
  11   1   8   45.30   16.60
 -12  -1  -8   93.39   16.40
 -12  -1  -8  114.09   22.60
 -12  -1  -8   70.39   18.40
 -12  -1  -8  102.99   19.80
 -12  -1  -8   84.29   24.70
  12   1   8   43.00   19.40
  12   1   8   91.79   17.50
  12   1   8   90.79   25.30
  12   1   8   51.79   19.40
 -13  -1  -8   -4.30   13.40
 -13  -1  -8    6.60   13.40
 -13  -1  -8    6.30   25.60
 -13  -1  -8   13.30   19.90
 -13  -1  -8   28.90   13.40
  13   1   8   -4.90   12.10
  13   1   8   36.30   20.30
  13   1   8    4.40   12.50
  13   1   8   -8.10   24.40
  13  -1  -7  273.17   40.80
  13  -1  -7  263.37   38.10
  13  -1  -7  182.08   31.70
  13  -1  -7  276.77   42.00
  13  -1  -7  169.88   34.40
 -13   1   7  319.97   30.80
 -13   1   7  265.27   50.69
 -13   1   7  282.07   41.70
 -13   1   7  257.67   38.50
  12  -1  -7    1.70   16.90
  12  -1  -7   21.30   14.10
  12  -1  -7  -27.30   14.60
  12  -1  -7  -16.60   11.90
  12  -1  -7    2.20   15.60
  12  -1  -7    4.80    9.70
 -12   1   7    0.00   17.10
 -12   1   7   -8.90   11.70
 -12   1   7   -2.50   13.40
 -12   1   7   -8.00   17.90
 -12   1   7    0.60   13.90
 -12   1   7  -16.80   24.10
 -12   1   7   12.40   15.70
  11  -1  -7   69.09   20.80
  11  -1  -7   26.20   12.10
  11  -1  -7   34.60   13.90
  11  -1  -7   51.09   14.90
  11  -1  -7   34.10   14.70
  11  -1  -7   32.90   12.90
  11  -1  -7   62.99   11.50
 -11   1   7   17.20   14.70
 -11   1   7   45.30   15.60
 -11   1   7   21.40   12.30
 -11   1   7   26.00   12.20
 -11   1   7   43.90   10.50
 -11   1   7   28.00   21.70
 -11   1   7   57.39   16.40
  10  -1  -7   39.30   12.90
  10  -1  -7   54.79   15.00
  10  -1  -7   13.80    8.80
  10  -1  -7   16.30   11.90
  10  -1  -7   29.20   11.00
  10  -1  -7   35.50   11.30
  10  -1  -7   29.00    7.80
 -10   1   7   24.60   14.00
 -10   1   7   29.20    8.50
 -10   1   7   27.80   10.10
 -10   1   7   18.60   16.90
 -10   1   7   40.50   15.50
 -10   1   7   43.20   11.80
 -10   1   7   20.10   10.50
   9  -1  -7  153.48   26.70
   9  -1  -7   85.49   17.50
   9  -1  -7  116.49   22.40
   9  -1  -7   83.19   18.10
   9  -1  -7  136.69   20.70
   9  -1  -7  118.89   14.80
   9  -1  -7   96.49   18.00
  -9   1   7  124.59   21.70
  -9   1   7  129.39   18.60
  -9   1   7  116.69   19.80
  -9   1   7   92.89   21.30
  -9   1   7   99.99   18.70
  -9   1   7  102.69   15.40
  -9   1   7  121.09   22.20
   8  -1  -7  112.99   13.00
   8  -1  -7   99.39   19.40
   8  -1  -7  122.29   19.20
   8  -1  -7  118.79   18.40
   8  -1  -7  123.59   24.20
   8  -1  -7   66.29   15.70
   8  -1  -7  111.79   11.40
   8  -1  -7  100.29   18.60
  -8   1   7   99.29   18.40
  -8   1   7  121.79   21.10
  -8   1   7  107.29   20.80
  -8   1   7   76.79   14.10
  -8   1   7  113.59   15.70
  -8   1   7   84.49   17.20
  -8   1   7   96.99   23.20
   7  -1  -7 1898.41  165.98
   7  -1  -7 1935.61  158.68
   7  -1  -7 1969.10  165.08
   7  -1  -7 2013.20  164.98
   7  -1  -7 1943.81  161.78
   7  -1  -7 2077.49  162.48
  -7   1   7 1948.91  162.58
  -7   1   7 1877.01  162.88
  -7   1   7 1894.51  165.08
  -7   1   7 1957.50  162.88
  -7   1   7 1862.41  159.18
  -7   1   7 1863.41  165.38
  -7   1   7 2044.60  159.68
   6  -1  -7  218.18   25.10
   6  -1  -7  281.47   22.90
   6  -1  -7  224.78   25.90
   6  -1  -7  237.78   27.40
   6  -1  -7  257.77   29.70
   6  -1  -7  262.87   27.20
   6  -1  -7  228.68   27.70
  -6   1   7  232.18   23.20
  -6   1   7  285.17   28.80
  -6   1   7  229.48   25.90
  -6   1   7  228.88   26.30
  -6   1   7  261.97   24.20
  -6   1   7  235.58   28.90
   5  -1  -7   66.89   13.80
   5  -1  -7   89.69    9.90
   5  -1  -7   74.89   14.30
   5  -1  -7   58.59   11.80
   5  -1  -7   77.59   12.60
   5  -1  -7   60.59   12.80
   5  -1  -7   83.19   13.00
  -5   1   7   52.99   10.90
  -5   1   7   47.50   11.90
  -5   1   7   66.09   13.00
  -5   1   7   69.89   12.00
  -5   1   7   64.29    9.20
  -5   1   7   67.29   12.30
  -5   1   7   66.29   10.60
   4  -1  -7   -2.60    3.00
   4  -1  -7    1.10    3.20
   4  -1  -7    1.60    4.10
   4  -1  -7   -3.10    3.10
   4  -1  -7   -1.50    3.70
   4  -1  -7   -1.10    3.30
   4  -1  -7   -0.70    3.90
  -4   1   7    0.40    4.10
  -4   1   7    3.10    5.20
  -4   1   7    4.20    4.20
  -4   1   7   -2.60    4.00
  -4   1   7    2.10    3.00
  -4   1   7    6.00    3.70
   3  -1  -7  452.65   39.90
   3  -1  -7  474.25   41.40
   3  -1  -7  443.56   38.60
   3  -1  -7  427.06   42.60
   3  -1  -7  452.25   39.90
   3  -1  -7  453.25   40.70
   3  -1  -7  421.46   38.50
   3  -1  -7  437.46   41.80
  -3   1   7  439.26   39.40
  -3   1   7  477.85   40.90
  -3   1   7  458.55   41.50
  -3   1   7  429.46   40.20
  -3   1   7  431.76   41.80
   2  -1  -7   35.60    9.60
   2  -1  -7   34.80    7.40
   2  -1  -7   54.19    8.40
   2  -1  -7   40.00    6.90
   2  -1  -7   33.00    7.60
   2  -1  -7   32.80    6.30
   2  -1  -7   46.40    9.10
   2  -1  -7   41.60    7.80
  -2   1   7   35.00    6.80
  -2   1   7   36.70    8.10
  -2   1   7   40.40    8.30
  -2   1   7   17.80    7.30
  -2   1   7   41.60    7.80
  -2   1   7   42.60    8.60
   1  -1  -7 1866.61  153.98
   1  -1  -7 1842.12  152.78
   1  -1  -7 1923.81  152.78
   1  -1  -7 1908.91  153.58
   1  -1  -7 1967.00  153.08
   1  -1  -7 1838.22  152.38
   1  -1  -7 1865.81  152.78
   1  -1  -7 2013.60  156.58
  -1   1   7 1726.13  153.78
  -1   1   7 1878.81  152.78
  -1   1   7 1899.11  153.58
  -1   1   7 1833.12  152.58
  -1   1   7 1843.72  153.08
  -1   1   7 1878.01  154.18
   0  -1  -7 1375.76  105.99
   0  -1  -7 1267.47  106.89
   0  -1  -7 1413.36  106.59
   0  -1  -7 1229.78  110.19
   0  -1  -7 1325.17  106.69
   0  -1  -7 1261.87  106.39
   0  -1  -7 1350.86  109.29
   0   1   7 1203.18  105.79
   0   1   7 1242.68  106.09
   0   1   7 1256.57  106.99
   0   1   7 1273.77  109.29
   0   1   7 1338.87  106.69
   0   1   7 1254.27  105.59
  -1  -1  -7  565.44   50.39
  -1  -1  -7  554.54   50.89
  -1  -1  -7  533.65   48.20
  -1  -1  -7  570.94   46.60
  -1  -1  -7  550.84   49.80
  -1  -1  -7  559.54   48.00
  -1  -1  -7  655.23   48.50
  -1  -1  -7  557.44   47.80
  -1  -1  -7  556.64   47.70
  -1  -1  -7  565.44   47.60
   1   1   7  548.95   47.60
   1   1   7  517.75   47.10
   1   1   7  516.95   49.10
   1   1   7  550.94   50.59
   1   1   7  548.35   47.90
   1   1   7  547.25   48.30
   1   1   7  561.44   47.20
  -2  -1  -7  330.57   28.70
  -2  -1  -7  318.27   29.50
  -2  -1  -7  305.47   31.40
  -2  -1  -7  312.87   29.60
  -2  -1  -7  336.67   29.80
  -2  -1  -7  329.27   29.90
  -2  -1  -7  334.17   31.80
  -2  -1  -7  348.97   30.00
  -2  -1  -7  312.47   31.40
   2   1   7  343.87   32.40
   2   1   7  342.97   32.30
   2   1   7  322.87   29.20
   2   1   7  334.97   29.80
   2   1   7  313.97   29.60
   2   1   7  339.77   30.30
  -3  -1  -7  335.17   33.40
  -3  -1  -7  359.16   32.20
  -3  -1  -7  343.87   31.70
  -3  -1  -7  368.36   31.90
  -3  -1  -7  384.86   34.00
  -3  -1  -7  330.97   32.50
  -3  -1  -7  314.77   31.40
  -3  -1  -7  352.26   31.60
  -3  -1  -7  360.26   31.80
   3   1   7  321.37   31.20
   3   1   7  366.06   31.80
   3   1   7  386.66   32.30
   3   1   7  367.16   35.40
   3   1   7  348.67   32.10
   3   1   7  368.96   34.30
  -4  -1  -7   79.89   11.90
  -4  -1  -7   79.79   13.30
  -4  -1  -7   72.79   11.10
  -4  -1  -7   69.79   10.50
  -4  -1  -7   74.99   12.60
  -4  -1  -7   59.59    9.80
  -4  -1  -7   68.29   10.30
  -4  -1  -7   71.29   11.30
   4   1   7   62.69   10.00
   4   1   7   67.39   10.20
   4   1   7   68.29   10.60
   4   1   7   58.49   13.00
   4   1   7   66.89   13.60
   4   1   7   50.29   10.00
   4   1   7   54.19   10.00
  -5  -1  -7   87.19   12.70
  -5  -1  -7  101.19   14.80
  -5  -1  -7  103.59   12.00
  -5  -1  -7  101.39   14.30
  -5  -1  -7  121.29   12.50
  -5  -1  -7   71.29   12.20
  -5  -1  -7  109.39   14.10
   5   1   7   67.39   13.30
   5   1   7   81.09   13.30
   5   1   7   92.69   13.60
   5   1   7  102.89   14.00
   5   1   7   97.99   14.00
   5   1   7   91.19   14.20
   5   1   7   82.49   15.80
  -6  -1  -7   28.60    7.40
  -6  -1  -7   32.40    7.80
  -6  -1  -7   44.00    9.00
  -6  -1  -7   20.40    5.60
  -6  -1  -7   40.90    8.90
  -6  -1  -7   43.70   10.00
  -6  -1  -7   31.00    8.80
   6   1   7   34.40    7.50
   6   1   7   23.90   10.10
   6   1   7   25.30    8.00
   6   1   7   43.40    8.70
   6   1   7   30.00    8.20
   6   1   7   38.70    8.50
   6   1   7   16.90    8.30
  -7  -1  -7  520.25   48.00
  -7  -1  -7  541.35   48.40
  -7  -1  -7  569.84   46.80
  -7  -1  -7  574.14   48.50
  -7  -1  -7  494.65   48.20
  -7  -1  -7  475.85   48.50
  -7  -1  -7  511.05   52.59
   7   1   7  530.85   48.50
   7   1   7  644.74   50.79
   7   1   7  499.05   48.10
   7   1   7  547.05   48.80
   7   1   7  436.56   49.20
   7   1   7  528.75   49.90
  -8  -1  -7  105.29   17.90
  -8  -1  -7  129.89   15.80
  -8  -1  -7  116.79   17.80
  -8  -1  -7   86.59   16.20
  -8  -1  -7  108.29   17.40
  -8  -1  -7  137.19   21.70
   8   1   7  124.79   19.90
   8   1   7  132.49   18.60
   8   1   7   97.69   17.10
   8   1   7  119.29   18.00
   8   1   7  101.09   16.60
   8   1   7   90.79   16.30
  -9  -1  -7   65.29   13.70
  -9  -1  -7   54.79   14.80
  -9  -1  -7   49.50   14.00
  -9  -1  -7   78.89   14.40
  -9  -1  -7   66.79   14.70
  -9  -1  -7   72.39   13.70
   9   1   7   65.19   13.70
   9   1   7   54.99   17.40
   9   1   7   33.80   11.00
   9   1   7  101.79   18.70
   9   1   7   88.89   16.30
   9   1   7   79.79   14.80
   9   1   7   61.49   13.50
 -10  -1  -7   50.39   14.20
 -10  -1  -7   18.40    9.50
 -10  -1  -7   16.40    8.40
 -10  -1  -7   27.80    9.20
 -10  -1  -7   34.60   13.70
 -10  -1  -7   40.00   13.90
  10   1   7   42.70   13.20
  10   1   7   36.30    9.40
  10   1   7   42.90   13.90
  10   1   7   52.49   13.50
  10   1   7   25.10   10.90
  10   1   7   33.80   12.00
  10   1   7   18.50   13.10
 -11  -1  -7  427.26   50.39
 -11  -1  -7  704.63   57.99
 -11  -1  -7  529.85   56.49
 -11  -1  -7  486.85   51.19
 -11  -1  -7  459.95   53.29
 -11  -1  -7  485.15   48.70
  11   1   7  603.54   59.29
  11   1   7  588.44   55.99
  11   1   7  642.54   56.99
  11   1   7  442.76   57.49
  11   1   7  579.84   50.39
  11   1   7  517.15   53.59
  11   1   7  589.94   54.59
 -12  -1  -7    3.00   17.20
 -12  -1  -7   18.60   11.80
 -12  -1  -7    1.00   14.50
 -12  -1  -7   16.20    9.80
 -12  -1  -7   -4.10   11.20
  12   1   7   12.80   10.90
  12   1   7   27.70   11.40
  12   1   7   20.00   17.60
 -13  -1  -7  420.26   45.90
 -13  -1  -7  369.76   47.90
 -13  -1  -7  357.56   43.70
 -13  -1  -7  326.57   48.10
 -13  -1  -7  421.16   39.60
  13   1   7  378.96   39.50
  13   1   7  378.86   51.89
  13   1   7  384.46   48.50
  13   1   7  326.37   48.10
  14  -1  -6  150.58   29.30
  14  -1  -6  203.88   35.30
  14  -1  -6  142.19   34.10
  14  -1  -6  111.09   34.50
  14  -1  -6  118.99   25.90
 -14   1   6  177.68   30.40
 -14   1   6  123.99   22.10
 -14   1   6  239.28   39.30
 -14   1   6  210.68   34.10
  13  -1  -6   70.79   21.20
  13  -1  -6   50.49   19.90
  13  -1  -6   56.09   19.30
  13  -1  -6   52.79   15.00
  13  -1  -6   88.49   26.60
  13  -1  -6   41.90   20.20
 -13   1   6   51.19   12.50
 -13   1   6   57.19   25.70
 -13   1   6   54.79   19.60
 -13   1   6   87.29   22.00
 -13   1   6   81.29   46.90
  12  -1  -6    5.90   12.60
  12  -1  -6   27.10   15.30
  12  -1  -6   11.80    9.20
  12  -1  -6   22.40   24.60
  12  -1  -6   12.70   10.70
  12  -1  -6    6.00    9.90
  12  -1  -6    3.40   16.50
 -12   1   6   18.90   12.80
 -12   1   6   15.20    8.10
 -12   1   6    3.70   14.90
 -12   1   6   43.50   14.70
 -12   1   6   31.70   23.40
 -12   1   6   24.40   15.60
 -12   1   6   -2.30   11.10
  11  -1  -6   23.90    9.70
  11  -1  -6   27.80   11.50
  11  -1  -6   45.50   15.50
  11  -1  -6   24.50   10.20
  11  -1  -6   25.60   11.90
  11  -1  -6   19.70   16.90
  11  -1  -6   38.40   12.70
 -11   1   6   18.20   12.00
 -11   1   6    1.80   15.90
 -11   1   6   17.20   13.00
 -11   1   6   31.40   12.50
 -11   1   6   11.30   10.70
 -11   1   6   25.60   13.60
 -11   1   6   26.60    7.90
  10  -1  -6  139.99   22.00
  10  -1  -6  136.39   27.90
  10  -1  -6  101.39   17.80
  10  -1  -6   89.99   17.50
  10  -1  -6  133.79   23.60
  10  -1  -6   76.09   16.80
  10  -1  -6  106.19   15.70
 -10   1   6   84.59   19.80
 -10   1   6   84.09   17.20
 -10   1   6  114.49   18.30
 -10   1   6  107.89   20.20
 -10   1   6  125.19   20.20
 -10   1   6   75.99   19.50
 -10   1   6  131.29   15.30
   9  -1  -6   48.90   12.80
   9  -1  -6   60.09    9.80
   9  -1  -6   38.90   10.50
   9  -1  -6   38.60   15.10
   9  -1  -6   61.19   15.30
   9  -1  -6   50.39   12.70
   9  -1  -6   28.10    9.80
  -9   1   6   69.49   16.10
  -9   1   6   53.09    9.60
  -9   1   6   80.79   16.30
  -9   1   6   59.89   17.20
  -9   1   6   47.60   12.00
  -9   1   6   32.30   10.80
  -9   1   6   33.80   10.80
   8  -1  -6  731.33   67.59
   8  -1  -6  718.73   64.79
   8  -1  -6  684.43   64.09
   8  -1  -6  710.83   65.69
   8  -1  -6  689.43   68.69
   8  -1  -6  681.83   60.79
   8  -1  -6  748.43   67.09
  -8   1   6  698.03   64.79
  -8   1   6  686.33   65.39
  -8   1   6  721.93   68.59
  -8   1   6  706.83   62.99
  -8   1   6  712.03   65.19
  -8   1   6  753.42   61.59
  -8   1   6  748.53   59.99
   7  -1  -6   65.59    9.70
   7  -1  -6   62.59   12.60
   7  -1  -6   67.99   12.50
   7  -1  -6   66.89   13.60
   7  -1  -6   48.90   13.80
   7  -1  -6   45.20   12.00
   7  -1  -6   67.99    7.80
   7  -1  -6   64.19   13.30
  -7   1   6   41.10   10.60
  -7   1   6   59.39   14.10
  -7   1   6   63.09    9.80
  -7   1   6   63.39   13.40
  -7   1   6   70.89    9.20
  -7   1   6   53.19   11.90
  -7   1   6   73.69   11.70
  -7   1   6   80.89   17.60
   6  -1  -6  432.06   44.20
   6  -1  -6  433.06   44.30
   6  -1  -6  419.76   45.30
   6  -1  -6  541.45   39.30
   6  -1  -6  437.16   43.30
   6  -1  -6  449.46   39.90
   6  -1  -6  452.55   42.40
   6  -1  -6  450.95   42.60
  -6   1   6  466.65   39.70
  -6   1   6  451.65   40.30
  -6   1   6  449.36   40.70
  -6   1   6  460.85   43.50
  -6   1   6  408.56   44.60
  -6   1   6  516.35   45.50
  -6   1   6  503.05   43.40
  -6   1   6  426.46   42.70
   5  -1  -6   33.40    8.40
   5  -1  -6   25.20    4.80
   5  -1  -6   22.40    8.40
   5  -1  -6   20.20    7.20
   5  -1  -6   15.70    5.70
   5  -1  -6   19.80    8.20
   5  -1  -6   39.20    8.50
  -5   1   6   17.80    5.80
  -5   1   6   21.20    7.30
  -5   1   6   34.60    9.20
  -5   1   6   26.80    8.30
  -5   1   6   29.10    5.40
  -5   1   6   25.50    5.30
  -5   1   6   30.40    6.30
  -5   1   6   20.30    6.70
   4  -1  -6 2557.14  201.48
   4  -1  -6 2425.06  200.38
   4  -1  -6 2463.35  199.48
   4  -1  -6 2521.25  199.78
   4  -1  -6 2438.26  202.18
   4  -1  -6 2381.86  197.28
  -4   1   6 2363.56  199.68
  -4   1   6 2264.97  197.08
  -4   1   6 2440.16  199.98
  -4   1   6 2629.24  198.78
  -4   1   6 2557.64  202.18
  -4   1   6 2361.06  200.88
  -4   1   6 2491.85  200.38
   3  -1  -6    0.40    3.30
   3  -1  -6   -2.70    2.30
   3  -1  -6    4.10    3.10
   3  -1  -6    6.10    5.10
   3  -1  -6    4.90    2.70
   3  -1  -6   -3.70    2.20
   3  -1  -6   -1.70    2.70
   3  -1  -6   -0.50    2.40
  -3   1   6    2.80    3.50
  -3   1   6    0.20    3.80
  -3   1   6    4.40    3.90
  -3   1   6    0.30    3.60
  -3   1   6   -1.10    2.20
  -3   1   6    3.40    3.00
   2  -1  -6  604.74   51.29
   2  -1  -6  571.34   48.70
   2  -1  -6  562.04   50.39
   2  -1  -6  561.44   48.70
   2  -1  -6  571.24   52.09
   2  -1  -6  580.64   49.30
  -2   1   6  599.24   49.30
  -2   1   6  560.34   49.80
  -2   1   6  589.34   49.70
  -2   1   6  601.04   52.59
  -2   1   6  559.64   51.09
  -2   1   6  572.04   50.49
   1  -1  -6  351.76   31.00
   1  -1  -6  346.87   30.90
   1  -1  -6  332.67   30.60
   1  -1  -6  427.96   32.90
   1  -1  -6  346.37   30.80
   1  -1  -6  344.57   31.50
  -1   1   6  341.07   31.00
  -1   1   6  336.57   31.40
  -1   1   6  358.96   32.20
  -1   1   6  328.87   30.30
  -1   1   6  330.07   30.80
  -1   1   6  349.07   33.50
   0  -1  -6  394.06   38.70
   0  -1  -6  513.15   38.70
   0  -1  -6  439.86   36.50
   0  -1  -6  438.46   37.20
   0  -1  -6  410.16   36.60
   0  -1  -6  446.76   36.90
   0  -1  -6  391.26   36.80
   0   1   6  435.36   37.80
   0   1   6  401.96   37.20
   0   1   6  433.46   36.40
   0   1   6  420.46   36.70
   0   1   6  385.46   36.60
   0   1   6  424.06   37.20
  -1  -1  -6  384.76   32.90
  -1  -1  -6  377.96   35.20
  -1  -1  -6  349.96   32.90
  -1  -1  -6  373.86   31.50
  -1  -1  -6  350.16   32.50
  -1  -1  -6  375.16   32.60
  -1  -1  -6  344.97   34.10
  -1  -1  -6  430.76   35.50
   1   1   6  385.76   31.50
   1   1   6  375.36   34.90
   1   1   6  368.86   32.30
   1   1   6  370.76   32.60
   1   1   6  346.87   33.70
   1   1   6  361.96   33.10
   1   1   6  387.36   33.00
  -2  -1  -6 1754.22  151.28
  -2  -1  -6 1835.72  149.09
  -2  -1  -6 1800.92  149.69
  -2  -1  -6 1809.32  151.18
  -2  -1  -6 2006.30  149.99
  -2  -1  -6 2137.09  150.38
  -2  -1  -6 1899.51  151.68
  -2  -1  -6 1774.52  149.49
   2   1   6 1828.22  149.69
   2   1   6 1738.63  149.19
   2   1   6 1778.02  151.58
   2   1   6 1842.42  150.08
   2   1   6 1824.82  152.18
   2   1   6 1779.82  149.69
  -3  -1  -6  532.45   44.20
  -3  -1  -6  499.15   44.00
  -3  -1  -6  556.24   44.60
  -3  -1  -6  514.95   43.90
  -3  -1  -6  516.45   45.20
  -3  -1  -6  524.75   45.50
  -3  -1  -6  546.45   44.10
  -3  -1  -6  522.65   44.00
   3   1   6  485.05   43.60
   3   1   6  485.15   43.70
   3   1   6  473.15   45.40
   3   1   6  497.85   44.00
   3   1   6  522.85   47.10
   3   1   6  451.75   43.80
   3   1   6  502.05   45.50
  -4  -1  -6  303.57   27.70
  -4  -1  -6  291.37   27.90
  -4  -1  -6  319.97   28.00
  -4  -1  -6  289.57   27.40
  -4  -1  -6  302.57   27.10
  -4  -1  -6  269.57   26.80
  -4  -1  -6  295.27   26.90
   4   1   6  279.17   27.20
   4   1   6  288.17   28.00
   4   1   6  287.47   27.50
   4   1   6  275.17   28.50
   4   1   6  296.87   27.00
   4   1   6  274.67   26.90
   4   1   6  284.37   27.00
  -5  -1  -6   97.39   11.40
  -5  -1  -6   65.49   12.00
  -5  -1  -6   94.09   10.60
  -5  -1  -6  102.19   12.20
  -5  -1  -6   84.69   13.50
  -5  -1  -6  105.79   12.40
  -5  -1  -6   88.79   12.60
   5   1   6   86.29   11.00
   5   1   6   74.09   12.00
   5   1   6   82.29   13.40
   5   1   6   94.49   14.50
   5   1   6   83.19   12.60
   5   1   6   61.49   12.20
  -6  -1  -6  643.84   58.49
  -6  -1  -6  716.83   59.69
  -6  -1  -6  724.43   60.19
  -6  -1  -6  639.54   58.29
  -6  -1  -6  673.13   58.19
  -6  -1  -6  671.83   58.49
  -6  -1  -6  717.63   57.29
   6   1   6  643.14   58.49
   6   1   6  667.93   59.79
   6   1   6  653.83   57.19
   6   1   6  580.44   60.29
   6   1   6  616.74   59.79
   6   1   6  719.63   59.09
   6   1   6  700.13   58.89
  -7  -1  -6   24.10    6.50
  -7  -1  -6   18.40    7.40
  -7  -1  -6   19.80    6.70
  -7  -1  -6   33.20    9.10
  -7  -1  -6   24.80    7.40
  -7  -1  -6   29.00    8.20
   7   1   6   19.80    9.40
   7   1   6   12.70    6.90
   7   1   6   20.20    7.20
   7   1   6   25.00    7.20
   7   1   6   18.20    7.10
  -8  -1  -6   33.10    8.70
  -8  -1  -6   24.90   10.80
  -8  -1  -6   18.70    6.00
  -8  -1  -6   23.40    7.70
  -8  -1  -6   15.80    8.20
  -8  -1  -6   26.70    8.40
   8   1   6   25.30    7.50
   8   1   6   20.30    6.90
   8   1   6   29.80    9.90
   8   1   6   18.80    6.90
   8   1   6   25.50    8.40
   8   1   6   16.70    6.90
  -9  -1  -6   65.89   15.10
  -9  -1  -6   57.19   12.30
  -9  -1  -6   34.90   11.40
  -9  -1  -6   66.99   15.20
  -9  -1  -6   37.10   11.10
  -9  -1  -6   61.49   14.40
   9   1   6   60.29   11.20
   9   1   6   83.29   15.50
   9   1   6   57.09   15.00
   9   1   6   43.50   11.30
   9   1   6   67.79   14.90
   9   1   6   47.50   10.50
   9   1   6   46.20   12.10
 -10  -1  -6  429.96   45.30
 -10  -1  -6  393.86   43.00
 -10  -1  -6  412.76   41.30
 -10  -1  -6  398.36   38.70
 -10  -1  -6  381.36   42.90
 -10  -1  -6  402.96   41.00
  10   1   6  407.26   42.80
  10   1   6  381.06   42.10
  10   1   6  386.46   41.30
  10   1   6  575.94   46.60
 -11  -1  -6   47.10   11.70
 -11  -1  -6   45.30   14.50
 -11  -1  -6   32.60   10.80
 -11  -1  -6   34.30   10.00
 -11  -1  -6   21.20   15.00
 -11  -1  -6   50.89   10.40
 -11  -1  -6   39.30   14.70
  11   1   6   36.10   10.50
  11   1   6   42.60   10.90
  11   1   6   36.40   13.50
  11   1   6   38.40   15.10
  11   1   6   53.59   17.80
 -12  -1  -6  374.36   40.70
 -12  -1  -6  363.66   38.00
 -12  -1  -6  351.76   47.60
 -12  -1  -6  321.87   43.10
 -12  -1  -6  432.66   46.80
 -12  -1  -6  476.95   42.70
 -12  -1  -6  365.06   37.30
  12   1   6  438.46   49.40
  12   1   6  353.56   42.60
  12   1   6  345.27   43.50
  12   1   6  358.16   37.50
  12   1   6  331.27   46.00
  12   1   6  436.26   46.20
  12   1   6  328.47   44.30
 -13  -1  -6   30.50   17.90
 -13  -1  -6   54.69   16.70
 -13  -1  -6   44.00   22.40
 -13  -1  -6   17.50   14.40
 -13  -1  -6   24.70   16.10
  13   1   6   16.10   11.40
  13   1   6    8.80   15.90
  13   1   6   10.90   19.20
  13   1   6   20.10   16.90
  14  -1  -5   27.50   23.60
  14  -1  -5   36.50   23.00
  14  -1  -5   54.79   22.60
  14  -1  -5   44.30   17.70
  14  -1  -5   51.49   26.10
 -14   1   5   15.00   18.70
 -14   1   5   45.20   26.50
 -14   1   5   23.20   17.00
  13  -1  -5   24.20   14.20
  13  -1  -5    6.40   13.50
  13  -1  -5   -6.70   16.30
  13  -1  -5   20.10   16.50
  13  -1  -5   -4.50   17.20
  13  -1  -5   26.80   14.20
 -13   1   5    7.70   13.00
 -13   1   5   15.40   14.60
 -13   1   5   -6.60   19.10
 -13   1   5  -21.50   24.60
 -13   1   5    3.10   13.90
 -13   1   5   11.60   18.30
  12  -1  -5    4.60    9.10
  12  -1  -5   -6.50   14.30
  12  -1  -5    7.40    8.90
  12  -1  -5   16.10   12.90
  12  -1  -5   11.60   11.00
  12  -1  -5    3.00   11.80
  12  -1  -5    2.00   11.40
 -12   1   5    1.40   10.00
 -12   1   5    3.10   21.30
 -12   1   5  -14.80   12.60
 -12   1   5    5.90   14.00
 -12   1   5  -23.50    9.80
 -12   1   5   -0.60   12.10
  11  -1  -5  333.87   38.10
  11  -1  -5  290.87   38.10
  11  -1  -5  314.17   36.50
  11  -1  -5  349.17   42.80
  11  -1  -5  312.77   32.10
  11  -1  -5  316.07   36.70
  11  -1  -5  344.17   37.10
 -11   1   5  307.37   42.60
 -11   1   5  335.27   36.90
 -11   1   5  339.87   42.80
 -11   1   5  280.77   36.60
 -11   1   5  444.66   40.30
 -11   1   5  318.17   37.30
  10  -1  -5   -5.20    4.70
  10  -1  -5   12.00   10.10
  10  -1  -5    6.00    9.60
  10  -1  -5   -0.50    6.40
  10  -1  -5    1.60    8.70
  10  -1  -5   12.10   10.50
  10  -1  -5   -0.20    8.60
 -10   1   5    2.40   11.80
 -10   1   5    7.40    7.50
 -10   1   5   -4.10    8.50
 -10   1   5    1.90    9.40
 -10   1   5    5.30    7.40
 -10   1   5    0.20    9.00
   9  -1  -5  234.28   28.80
   9  -1  -5  268.07   37.90
   9  -1  -5  265.17   30.00
   9  -1  -5  254.17   28.80
   9  -1  -5  253.97   25.20
   9  -1  -5  269.77   29.60
   9  -1  -5  251.27   31.00
  -9   1   5  277.27   29.90
  -9   1   5  276.67   30.40
  -9   1   5  268.67   28.50
  -9   1   5  293.77   33.90
  -9   1   5  240.68   23.10
  -9   1   5  270.27   30.20
   8  -1  -5   11.40    4.90
   8  -1  -5   27.30    9.80
   8  -1  -5    9.30    6.00
   8  -1  -5   19.20    8.30
   8  -1  -5   19.50    7.60
   8  -1  -5   11.90    6.70
   8  -1  -5   19.60    9.50
  -8   1   5   14.20    4.20
  -8   1   5    9.00    5.60
  -8   1   5   13.80    5.80
  -8   1   5   13.60    7.40
  -8   1   5    2.00    5.30
  -8   1   5   12.70    8.80
  -8   1   5   10.90    7.60
   7  -1  -5  230.38   26.40
   7  -1  -5  229.78   21.80
   7  -1  -5  212.38   25.40
   7  -1  -5  199.18   24.70
   7  -1  -5  224.38   24.80
   7  -1  -5  242.78   28.70
   7  -1  -5  255.37   20.20
  -7   1   5  263.77   28.20
  -7   1   5  191.88   26.00
  -7   1   5  215.38   24.70
  -7   1   5  192.08   26.60
  -7   1   5  220.98   20.90
  -7   1   5  225.98   25.50
  -7   1   5  266.57   24.30
  -7   1   5  244.28   22.10
   6  -1  -5  198.48   23.20
   6  -1  -5  189.68   21.90
   6  -1  -5  208.88   23.40
   6  -1  -5  209.18   25.00
   6  -1  -5  196.98   18.40
   6  -1  -5  210.28   19.60
   6  -1  -5  215.18   22.00
  -6   1   5  210.58   22.70
  -6   1   5  172.28   23.10
  -6   1   5  212.58   25.20
  -6   1   5  216.88   19.90
  -6   1   5  195.58   22.40
  -6   1   5  233.48   19.30
  -6   1   5  202.88   22.40
   5  -1  -5 2345.57  188.08
   5  -1  -5 2386.66  186.18
   5  -1  -5 2242.88  188.88
   5  -1  -5 2193.48  185.58
   5  -1  -5 2284.57  187.78
   5  -1  -5 2227.88  182.78
  -5   1   5 2317.67  186.48
  -5   1   5 2310.87  186.18
  -5   1   5 2220.58  183.28
  -5   1   5 2275.47  187.68
  -5   1   5 2151.28  186.38
  -5   1   5 2377.96  188.98
   4  -1  -5  329.97   30.80
   4  -1  -5  336.67   31.30
   4  -1  -5  299.07   29.80
   4  -1  -5  298.17   28.40
   4  -1  -5  298.67   29.30
   4  -1  -5  275.17   26.20
   4  -1  -5  316.67   28.60
  -4   1   5  308.97   29.10
  -4   1   5  285.47   30.30
  -4   1   5  313.17   28.80
  -4   1   5  320.17   27.30
  -4   1   5  295.87   26.70
  -4   1   5  310.67   30.00
   3  -1  -5   96.59   13.40
   3  -1  -5   65.79   10.50
   3  -1  -5   82.69   10.00
   3  -1  -5   88.39   14.10
   3  -1  -5   80.29   10.20
   3  -1  -5   86.39    9.10
  -3   1   5   68.09   12.30
  -3   1   5   86.19    9.50
  -3   1   5   90.09   13.00
  -3   1   5   68.49   11.30
  -3   1   5   80.99   10.20
  -3   1   5   89.99   12.20
   2  -1  -5   38.10    7.30
   2  -1  -5   17.60    5.70
   2  -1  -5   49.60    6.40
   2  -1  -5   22.10    4.50
   2  -1  -5   39.00    9.80
   2  -1  -5   33.80    5.80
  -2   1   5   18.70    5.00
  -2   1   5   34.10    7.80
  -2   1   5   31.50    5.50
  -2   1   5   32.00    6.20
  -2   1   5   27.10    6.20
  -2   1   5   21.20    6.00
   1  -1  -5 1744.13  144.19
   1  -1  -5 1776.92  145.59
   1  -1  -5 1670.53  143.89
   1  -1  -5 1804.52  144.59
   1  -1  -5 1736.73  146.59
   1  -1  -5 1732.83  144.39
   1  -1  -5 1954.40  144.89
   1  -1  -5 1866.31  145.29
  -1   1   5 1782.12  146.79
  -1   1   5 1762.62  144.69
  -1   1   5 1780.52  144.59
  -1   1   5 1818.12  145.19
  -1   1   5 1750.22  145.59
   0  -1  -5   48.30    6.40
   0  -1  -5   43.90    6.80
   0  -1  -5   32.70    5.60
   0  -1  -5   34.30    5.90
   0  -1  -5   32.70    6.00
   0  -1  -5   34.40    6.10
   0  -1  -5   32.60    7.60
   0   1   5   34.70    6.20
   0   1   5   23.60    5.90
   0   1   5   37.20    6.50
   0   1   5   38.70    6.30
   0   1   5   35.00    6.10
  -1  -1  -5  657.73   53.59
  -1  -1  -5  627.04   53.39
  -1  -1  -5  666.23   52.19
  -1  -1  -5  634.74   53.19
  -1  -1  -5  629.84   55.19
  -1  -1  -5  662.03   53.39
  -1  -1  -5  656.93   55.09
  -1  -1  -5  647.94   52.19
   1   1   5  631.44   53.29
   1   1   5  657.43   55.29
   1   1   5  655.53   53.79
   1   1   5  602.84   53.29
   1   1   5  583.14   52.89
   1   1   5  611.24   54.39
  -2  -1  -5  179.88   16.20
  -2  -1  -5  181.78   16.00
  -2  -1  -5  149.79   16.40
  -2  -1  -5  162.68   16.30
  -2  -1  -5  161.98   15.90
  -2  -1  -5  158.48   16.90
  -2  -1  -5  166.78   17.20
  -2  -1  -5  159.68   15.90
   2   1   5  169.38   16.00
   2   1   5  171.88   16.40
   2   1   5  156.58   15.70
   2   1   5  179.88   16.30
   2   1   5  153.08   17.00
  -3  -1  -5  729.23   62.29
  -3  -1  -5  730.13   62.89
  -3  -1  -5  771.42   62.09
  -3  -1  -5  769.92   61.99
  -3  -1  -5  692.53   61.09
  -3  -1  -5  720.13   62.09
  -3  -1  -5  764.12   62.59
   3   1   5  691.73   62.69
   3   1   5  729.13   62.19
   3   1   5  786.42   62.29
   3   1   5  741.13   61.99
   3   1   5  742.63   63.49
  -4  -1  -5   16.10    5.40
  -4  -1  -5    9.20    4.10
  -4  -1  -5   14.10    4.30
  -4  -1  -5    8.90    4.20
  -4  -1  -5   11.70    4.10
  -4  -1  -5    8.50    3.60
   4   1   5    8.10    4.30
   4   1   5   17.20    4.60
   4   1   5    9.80    5.20
   4   1   5    4.00    3.60
   4   1   5   10.80    4.30
   4   1   5   12.10    4.80
  -5  -1  -5 2279.37  184.48
  -5  -1  -5 2349.17  185.58
  -5  -1  -5 2405.26  184.48
  -5  -1  -5 2312.27  184.58
  -5  -1  -5 2246.48  185.18
  -5  -1  -5 2208.28  184.58
  -5  -1  -5 2389.26  183.78
   5   1   5 2224.58  185.78
   5   1   5 2112.99  184.68
   5   1   5 2211.98  183.38
   5   1   5 2233.48  185.38
   5   1   5 2262.27  184.58
   5   1   5 2212.98  184.58
   5   1   5 2268.17  184.58
  -6  -1  -5   63.69   10.40
  -6  -1  -5   91.29   14.80
  -6  -1  -5   87.59   13.20
  -6  -1  -5  102.09   13.70
  -6  -1  -5   87.29   14.60
  -6  -1  -5  100.59   14.10
   6   1   5   85.69   12.80
   6   1   5  112.99   17.40
   6   1   5   75.79   10.30
   6   1   5   86.79   14.50
   6   1   5   84.99   12.80
   6   1   5   91.59   14.00
   6   1   5   64.49   11.60
  -7  -1  -5    7.00    6.60
  -7  -1  -5    8.30    6.20
  -7  -1  -5    8.60    4.90
  -7  -1  -5    2.20    4.50
  -7  -1  -5    2.70    4.10
  -7  -1  -5    3.90    4.00
   7   1   5    2.20    5.50
   7   1   5    9.60    5.80
   7   1   5   20.90    7.30
   7   1   5    7.60    4.90
   7   1   5   14.60    6.00
   7   1   5    9.30    4.60
  -8  -1  -5   -0.20    6.50
  -8  -1  -5    1.40    4.10
  -8  -1  -5    8.00    4.30
  -8  -1  -5   -7.10    4.40
  -8  -1  -5    3.50    6.30
  -8  -1  -5    2.00    5.60
   8   1   5    7.60    4.70
   8   1   5    5.40    5.90
   8   1   5    7.60    4.30
   8   1   5    1.90    5.20
   8   1   5   -2.20    5.40
   8   1   5    7.90    5.40
   8   1   5    6.70    7.00
  -9  -1  -5  494.35   47.90
  -9  -1  -5  445.46   47.10
  -9  -1  -5  531.15   45.90
  -9  -1  -5  482.35   45.10
  -9  -1  -5  453.15   46.20
  -9  -1  -5  485.95   43.20
   9   1   5  455.05   46.00
   9   1   5  451.25   43.30
   9   1   5  462.55   46.80
   9   1   5  488.95   44.00
   9   1   5  491.25   47.30
   9   1   5  486.45   48.60
   9   1   5  484.55   46.00
 -10  -1  -5   -2.40    7.60
 -10  -1  -5   -4.10   10.10
 -10  -1  -5   22.60    7.40
 -10  -1  -5    2.70    6.90
 -10  -1  -5    8.20    7.20
 -10  -1  -5    8.60    9.20
 -10  -1  -5    2.80    5.80
  10   1   5    2.20    8.10
  10   1   5    6.80    6.00
  10   1   5   27.70    9.90
  10   1   5    8.40    6.30
  10   1   5   15.00   10.90
  10   1   5    2.70    8.30
  10   1   5    0.90    6.90
 -11  -1  -5  320.87   42.50
 -11  -1  -5  407.66   47.00
 -11  -1  -5  394.86   43.60
 -11  -1  -5  436.76   41.00
 -11  -1  -5  386.16   40.60
 -11  -1  -5  381.36   45.60
 -11  -1  -5  435.46   53.19
  11   1   5  620.94   53.29
  11   1   5  593.44   50.49
  11   1   5  393.86   45.10
  11   1   5  500.55   43.00
  11   1   5  445.66   45.10
  11   1   5  406.16   45.00
  11   1   5  531.05   42.80
 -12  -1  -5   57.09   13.00
 -12  -1  -5   50.79   17.60
 -12  -1  -5   58.29   14.10
 -12  -1  -5   31.50   13.60
 -12  -1  -5   39.40   15.20
 -12  -1  -5   71.09   21.90
  12   1   5   42.30   19.40
  12   1   5   39.80   12.00
  12   1   5   50.79   17.80
  12   1   5   64.49   15.10
  12   1   5   38.90   12.00
  12   1   5   57.29   16.90
  12   1   5   54.59   16.30
 -13  -1  -5   71.69   14.20
 -13  -1  -5   83.19   20.90
 -13  -1  -5   77.89   19.40
 -13  -1  -5   92.09   25.00
 -13  -1  -5   29.30   19.70
 -13  -1  -5   68.19   14.40
  13   1   5   80.19   20.80
  13   1   5  107.99   19.30
  13   1   5   80.99   15.80
  13   1   5  112.99   27.00
 -14  -1  -5    6.70   21.30
 -14  -1  -5    9.70   24.70
 -14  -1  -5   -0.50   13.40
 -14  -1  -5   15.80   16.10
 -14  -1  -5   10.00   18.30
 -14  -1  -5   15.80   12.80
  14   1   5   13.00   12.10
  14   1   5   25.30   21.60
  14   1   5    4.70   18.30
  14   1   5   15.10   13.40
  14   1   5    9.70   12.20
  14  -1  -4   54.59   22.70
  14  -1  -4   60.19   18.40
  14  -1  -4   47.60   23.50
  14  -1  -4   39.90   21.20
  14  -1  -4   54.49   18.80
 -14   1   4   35.80   18.10
 -14   1   4   65.19   21.00
 -14   1   4   75.99   25.80
  13  -1  -4   64.29   21.40
  13  -1  -4   83.89   18.30
  13  -1  -4   58.59   18.60
  13  -1  -4  100.59   24.10
  13  -1  -4   95.89   23.20
 -13   1   4   66.39   21.80
 -13   1   4   62.39   17.40
 -13   1   4   93.59   24.80
 -13   1   4   75.69   23.40
 -13   1   4   48.00   18.50
 -13   1   4   53.79   17.90
  12  -1  -4 1193.18   89.19
  12  -1  -4 1161.48   98.39
  12  -1  -4  879.61   92.29
  12  -1  -4 1189.98   93.19
  12  -1  -4 1099.49  100.09
  12  -1  -4  882.51   91.59
 -12   1   4  863.11   94.19
 -12   1   4 1098.29   92.79
 -12   1   4  864.91   91.59
 -12   1   4 1201.28   94.99
 -12   1   4 1001.10   93.09
 -12   1   4  795.72   95.89
  11  -1  -4   67.09   16.90
  11  -1  -4   99.99   19.40
  11  -1  -4  106.69   23.70
  11  -1  -4   67.39   15.60
  11  -1  -4   75.09   14.30
  11  -1  -4  102.79   18.20
  11  -1  -4   85.99   19.90
 -11   1   4   82.79   16.80
 -11   1   4   80.69   17.40
 -11   1   4  108.79   21.20
 -11   1   4   78.49   16.60
 -11   1   4  109.99   23.50
 -11   1   4   72.49   16.00
  10  -1  -4   57.79   13.80
  10  -1  -4   75.99   13.60
  10  -1  -4   43.70   15.60
  10  -1  -4   97.49   18.20
  10  -1  -4   98.39   19.70
  10  -1  -4   83.79   16.80
  10  -1  -4   74.99   16.20
 -10   1   4   86.09   16.30
 -10   1   4  101.49   18.90
 -10   1   4  122.79   20.40
 -10   1   4  114.29   23.20
 -10   1   4  104.49   19.30
   9  -1  -4    8.40    6.70
   9  -1  -4   15.70    8.20
   9  -1  -4   -1.60    5.00
   9  -1  -4    1.20    5.20
   9  -1  -4    7.90    7.00
   9  -1  -4    9.30    6.90
   9  -1  -4    3.50    5.80
  -9   1   4    3.00    5.90
  -9   1   4   10.70    5.80
  -9   1   4   -2.00    6.20
  -9   1   4    5.10    2.90
  -9   1   4    7.40    8.90
  -9   1   4   15.70    8.40
  -9   1   4   10.30    6.60
   8  -1  -4   97.69   17.70
   8  -1  -4  155.68   18.30
   8  -1  -4  125.79   14.80
   8  -1  -4  162.68   25.40
   8  -1  -4  127.89   19.30
   8  -1  -4  164.68   18.90
   8  -1  -4  131.49   21.10
  -8   1   4  146.59   13.30
  -8   1   4  113.79   18.70
  -8   1   4  156.98   23.80
  -8   1   4  160.28   19.10
  -8   1   4  128.09   25.50
   7  -1  -4   -1.60    3.30
   7  -1  -4   -6.80    3.80
   7  -1  -4    2.70    3.90
   7  -1  -4   -0.90    4.60
   7  -1  -4   -4.00    5.50
   7  -1  -4    7.70    4.40
   7  -1  -4    2.50    3.00
  -7   1   4   -1.40    4.80
  -7   1   4   -2.00    3.90
  -7   1   4   -0.70    2.30
  -7   1   4   -0.10    3.60
  -7   1   4    2.70    3.40
  -7   1   4   -2.40    6.50
   6  -1  -4  741.43   63.69
   6  -1  -4  723.53   59.69
   6  -1  -4  724.63   64.19
   6  -1  -4  689.13   58.09
   6  -1  -4  695.43   65.19
   6  -1  -4  770.52   62.59
  -6   1   4  702.43   58.79
  -6   1   4  720.73   62.69
  -6   1   4  632.04   63.49
  -6   1   4  722.63   64.99
  -6   1   4  774.32   63.09
  -6   1   4  697.43   62.69
   5  -1  -4   28.50    9.30
   5  -1  -4   32.00    6.90
   5  -1  -4   47.30    8.30
   5  -1  -4   45.80    5.20
   5  -1  -4   29.20    7.70
   5  -1  -4   35.90    6.00
   5  -1  -4   50.29   10.70
   5  -1  -4   26.90    8.20
  -5   1   4   44.30    9.30
  -5   1   4   34.90    5.50
  -5   1   4   41.40    9.20
  -5   1   4   48.30   10.90
  -5   1   4   39.30    8.40
  -5   1   4   36.40    7.80
   4  -1  -4   57.69   11.10
   4  -1  -4   94.09   13.00
   4  -1  -4  104.59   15.80
   4  -1  -4   51.49    6.50
   4  -1  -4   49.60   11.20
   4  -1  -4   52.89    8.70
  -4   1   4   60.79   10.80
  -4   1   4   41.10    9.50
  -4   1   4   41.30    8.90
  -4   1   4   66.39   10.00
  -4   1   4   69.09   10.40
  -4   1   4   60.49    6.80
  -4   1   4   68.19    7.40
   3  -1  -4   25.50    5.40
   3  -1  -4   23.10    4.20
   3  -1  -4   32.10    6.00
   3  -1  -4   32.10    9.20
   3  -1  -4   16.90    5.10
   3  -1  -4   36.60    8.30
   3  -1  -4   31.60    6.80
  -3   1   4   25.10    6.40
  -3   1   4   27.70    4.60
  -3   1   4   26.10    6.60
  -3   1   4   26.10    5.90
  -3   1   4   23.80    5.60
  -3   1   4   39.30    7.30
  -3   1   4   31.10    5.00
   2  -1  -4 3504.95  282.57
   2  -1  -4 3410.66  283.37
   2  -1  -4 3570.84  281.77
   2  -1  -4 3476.45  281.77
   2  -1  -4 3531.15  283.17
   2  -1  -4 3409.36  280.67
   2  -1  -4 3419.36  280.67
   2  -1  -4 3553.94  282.17
  -2   1   4 3381.56  282.97
  -2   1   4 3481.55  281.87
  -2   1   4 4021.20  281.27
  -2   1   4 3472.55  281.87
  -2   1   4 3432.06  282.47
  -2   1   4 3441.56  281.97
   1  -1  -4  428.36   37.30
   1  -1  -4  486.25   39.10
   1  -1  -4  423.16   37.90
   1  -1  -4  504.15   38.30
   1  -1  -4  439.66   38.40
   1  -1  -4  450.45   37.90
   1  -1  -4  448.86   37.50
   1  -1  -4  448.46   39.40
  -1   1   4  453.45   37.60
  -1   1   4  439.86   37.90
  -1   1   4  434.56   39.50
  -1   1   4  432.56   38.10
  -1   1   4  433.66   38.80
  -1   1   4  448.86   38.00
  -1   1   4  427.56   38.30
   0  -1  -4  412.16   35.30
   0  -1  -4  381.96   33.60
   0  -1  -4  408.26   34.00
   0  -1  -4  414.26   33.40
   0  -1  -4  384.36   33.80
   0  -1  -4  386.56   34.10
   0  -1  -4  379.26   33.60
   0   1   4  369.46   34.20
   0   1   4  420.06   35.50
   0   1   4  399.26   33.90
   0   1   4  401.46   34.00
   0   1   4  413.56   33.30
   0   1   4  385.86   33.60
  -1  -1  -4   52.59    8.50
  -1  -1  -4   44.40    7.10
  -1  -1  -4   43.40    7.60
  -1  -1  -4   33.50    5.60
  -1  -1  -4   48.10    6.60
  -1  -1  -4   38.10    6.20
  -1  -1  -4   31.90    5.60
  -1  -1  -4   44.00    4.90
   1   1   4   43.80    6.20
   1   1   4   36.90    5.50
   1   1   4   38.50    5.90
   1   1   4   47.10    8.20
  -2  -1  -4  232.68   21.80
  -2  -1  -4  236.28   21.00
  -2  -1  -4  237.68   21.10
  -2  -1  -4  238.28   21.90
  -2  -1  -4  242.78   21.20
  -2  -1  -4  238.78   21.40
  -2  -1  -4  250.37   21.30
  -2  -1  -4  228.08   21.00
   2   1   4  214.08   21.00
   2   1   4  227.88   22.00
   2   1   4  225.78   21.90
   2   1   4  240.08   21.30
   2   1   4  224.48   21.00
  -3  -1  -4   18.50    4.70
  -3  -1  -4   21.50    4.60
  -3  -1  -4   20.30    4.90
  -3  -1  -4   23.70    5.10
   3   1   4   19.20    4.90
   3   1   4   20.20    4.70
   3   1   4   32.00    6.80
   3   1   4   21.60    5.10
   3   1   4   25.70    4.80
   3   1   4   24.20    5.50
  -4  -1  -4 1587.54  133.39
  -4  -1  -4 1637.64  133.39
  -4  -1  -4 1677.43  132.69
  -4  -1  -4 1680.73  133.59
  -4  -1  -4 1746.13  133.39
   4   1   4 1593.84  133.89
   4   1   4 1512.95  133.49
   4   1   4 1632.94  134.29
   4   1   4 1574.24  133.39
   4   1   4 1625.74  132.29
   4   1   4 1687.53  133.49
   4   1   4 1631.84  133.49
  -5  -1  -4  394.26   33.90
  -5  -1  -4  400.66   34.80
  -5  -1  -4  390.76   34.20
  -5  -1  -4  375.96   34.20
  -5  -1  -4  386.16   35.10
  -5  -1  -4  406.06   33.00
   5   1   4  351.76   34.00
   5   1   4  348.57   34.50
   5   1   4  377.16   35.50
   5   1   4  382.56   34.50
   5   1   4  383.16   34.00
   5   1   4  354.06   32.70
   5   1   4  366.06   34.80
  -6  -1  -4  230.98   21.20
  -6  -1  -4  224.28   22.00
  -6  -1  -4  221.88   23.10
  -6  -1  -4  216.48   21.70
  -6  -1  -4  238.18   23.00
  -6  -1  -4  225.08   23.50
   6   1   4  214.38   22.70
   6   1   4  200.98   21.80
   6   1   4  207.58   20.40
   6   1   4  190.58   20.90
   6   1   4  223.28   22.10
   6   1   4  210.98   23.40
   6   1   4  196.58   22.10
  -7  -1  -4   -2.50    4.90
  -7  -1  -4    2.10    2.70
  -7  -1  -4    9.60    3.60
  -7  -1  -4    0.30    2.20
  -7  -1  -4   -0.90    4.40
  -7  -1  -4   -4.20    4.60
  -7  -1  -4    2.30    3.70
   7   1   4   -2.20    3.70
   7   1   4   -4.60    3.40
   7   1   4    1.70    4.20
   7   1   4   -2.70    2.70
   7   1   4   -3.60    3.70
   7   1   4    0.90    3.20
  -8  -1  -4  511.15   45.30
  -8  -1  -4  517.15   42.40
  -8  -1  -4  504.25   46.00
  -8  -1  -4  481.95   45.30
  -8  -1  -4  471.45   46.90
  -8  -1  -4  504.05   43.30
   8   1   4  470.05   42.30
   8   1   4  455.95   45.60
   8   1   4  507.25   45.80
   8   1   4  432.56   43.10
   8   1   4  490.05   46.90
   8   1   4  483.65   45.20
   8   1   4  507.45   48.10
  -9  -1  -4    4.40    7.30
  -9  -1  -4   17.10    6.00
  -9  -1  -4   10.10    6.50
  -9  -1  -4   17.60    6.90
  -9  -1  -4    5.50    6.00
  -9  -1  -4    1.40    6.40
  -9  -1  -4    5.20    5.70
   9   1   4    3.20    6.60
   9   1   4   15.90   10.50
   9   1   4    1.70    4.00
   9   1   4    7.30    6.80
   9   1   4    7.50    7.90
   9   1   4    9.80    7.00
   9   1   4   18.00    6.40
 -10  -1  -4  192.68   28.40
 -10  -1  -4  222.98   25.70
 -10  -1  -4  204.38   22.60
 -10  -1  -4  223.68   23.50
 -10  -1  -4  240.18   28.30
 -10  -1  -4  205.08   24.90
  10   1   4  202.48   23.00
  10   1   4  333.07   31.20
  10   1   4  191.68   25.30
  10   1   4  193.78   25.70
  10   1   4  220.18   29.00
  10   1   4  211.38   30.30
 -11  -1  -4   24.20   13.40
 -11  -1  -4   16.10    9.40
 -11  -1  -4   14.80    8.80
 -11  -1  -4   13.20   12.90
 -11  -1  -4   27.10   10.10
 -11  -1  -4   20.70   10.00
 -11  -1  -4   19.00    7.80
  11   1   4   29.40    9.80
  11   1   4   30.40   12.80
  11   1   4   16.40   10.10
  11   1   4   27.00   12.30
  11   1   4   27.40   14.40
  11   1   4   33.20   10.80
 -12  -1  -4  234.78   28.70
 -12  -1  -4  180.58   23.70
 -12  -1  -4  188.18   33.50
 -12  -1  -4  152.78   26.50
 -12  -1  -4  294.87   37.90
 -12  -1  -4  182.08   28.80
 -12  -1  -4  170.98   29.50
  12   1   4  251.27   36.20
  12   1   4  216.78   32.40
  12   1   4  250.27   25.80
  12   1   4  265.47   31.20
  12   1   4  229.08   36.60
  12   1   4  276.27   35.70
 -13  -1  -4   -1.20    9.00
 -13  -1  -4   28.30   11.80
 -13  -1  -4    2.90   11.10
 -13  -1  -4    7.10   12.30
 -13  -1  -4   -6.60   19.90
 -13  -1  -4   -2.50   20.20
 -13  -1  -4   28.00   16.20
  13   1   4   12.10   17.40
  13   1   4   20.20   15.80
  13   1   4    5.20    8.90
 -14  -1  -4  140.79   29.80
 -14  -1  -4   95.79   32.10
 -14  -1  -4  155.88   27.20
 -14  -1  -4  141.69   21.00
 -14  -1  -4  105.29   28.10
 -14  -1  -4  103.49   23.50
  14   1   4   98.29   27.20
  14   1   4  118.59   22.10
  14   1   4  132.69   27.00
  14   1   4  144.69   21.10
  14  -1  -3   21.60   20.90
  14  -1  -3   21.70   14.30
  14  -1  -3   10.80   15.60
  14  -1  -3   12.10   22.10
  14  -1  -3  -22.70   16.80
 -14   1   3   21.50   17.60
 -14   1   3    5.10   14.90
 -14   1   3  -12.30   21.20
  13  -1  -3  345.27   39.70
  13  -1  -3  385.36   36.30
  13  -1  -3  246.88   38.30
  13  -1  -3  294.17   49.30
  13  -1  -3  352.56   46.00
  13  -1  -3  328.47   36.40
  13  -1  -3  274.77   38.40
 -13   1   3  294.57   39.50
 -13   1   3  348.67   40.40
 -13   1   3  326.57   47.60
 -13   1   3  352.86   40.40
 -13   1   3  193.78   39.40
 -13   1   3  318.37   40.00
  12  -1  -3   53.09   16.30
  12  -1  -3   40.30   16.70
  12  -1  -3   85.29   19.90
  12  -1  -3   47.60   15.10
  12  -1  -3   58.89   15.90
  12  -1  -3   61.89   14.50
  12  -1  -3   68.39   15.40
 -12   1   3   41.00   14.60
 -12   1   3   77.59   23.80
 -12   1   3   57.89   16.20
 -12   1   3   45.30   14.80
 -12   1   3   79.69   19.10
 -12   1   3   39.20   19.20
  11  -1  -3   14.80   10.90
  11  -1  -3    8.70    6.50
  11  -1  -3   11.00    9.80
  11  -1  -3   14.00   13.80
  11  -1  -3   -1.10    8.00
  11  -1  -3    6.40    8.00
 -11   1   3    0.10    8.10
 -11   1   3   10.60   10.40
 -11   1   3   22.70   13.30
 -11   1   3    8.20    9.40
 -11   1   3    1.00   13.30
 -11   1   3   15.30   10.00
  10  -1  -3   64.29   16.10
  10  -1  -3   44.00   11.00
  10  -1  -3   39.50   13.80
  10  -1  -3   52.19   22.40
  10  -1  -3   30.60   10.90
  10  -1  -3   40.80    9.40
  10  -1  -3   23.50   10.40
 -10   1   3   38.30   10.50
 -10   1   3   22.60   10.40
 -10   1   3   12.60   10.20
 -10   1   3   40.40   11.90
 -10   1   3   20.10    9.20
 -10   1   3   40.90   15.60
   9  -1  -3  561.34   52.79
   9  -1  -3  519.35   56.09
   9  -1  -3  532.65   54.79
   9  -1  -3  595.84   52.99
   9  -1  -3  552.94   52.49
   9  -1  -3  554.74   49.10
  -9   1   3  572.14   55.09
  -9   1   3  564.84   52.99
  -9   1   3  537.15   52.29
  -9   1   3  636.54   57.39
  -9   1   3  545.65   52.59
  -9   1   3  564.54   46.60
   8  -1  -3    2.60    4.40
   8  -1  -3   11.30    5.60
   8  -1  -3   11.70    5.40
   8  -1  -3   12.70    6.70
   8  -1  -3    6.40    6.10
   8  -1  -3    2.00    4.10
   8  -1  -3   10.40    4.80
  -8   1   3   19.50    8.40
  -8   1   3   10.40    2.90
  -8   1   3   11.80    6.30
  -8   1   3   -1.90    4.50
  -8   1   3    9.50    5.70
  -8   1   3   10.90    6.10
   7  -1  -3   39.00   10.20
   7  -1  -3   49.50    7.50
   7  -1  -3   58.69   13.00
   7  -1  -3   35.70    8.00
   7  -1  -3   44.00   10.10
   7  -1  -3   55.49   11.90
   7  -1  -3   52.89   10.70
  -7   1   3   25.30    7.50
  -7   1   3   45.20   11.30
  -7   1   3   46.30    9.30
  -7   1   3   37.10    5.40
  -7   1   3   49.80   12.00
  -7   1   3   40.00    8.60
   6  -1  -3    3.20    4.00
   6  -1  -3    8.00    5.10
   6  -1  -3    7.20    4.10
   6  -1  -3   13.40    8.20
   6  -1  -3    4.20    3.70
   6  -1  -3    8.20    3.10
   6  -1  -3    4.90    2.90
  -6   1   3    9.40    5.50
  -6   1   3    9.80    2.50
  -6   1   3   12.10    5.60
  -6   1   3   13.40    7.90
  -6   1   3   16.00    6.80
  -6   1   3   13.70    5.60
   5  -1  -3  485.95   40.90
   5  -1  -3  435.76   36.20
   5  -1  -3  429.36   39.70
   5  -1  -3  410.36   37.40
   5  -1  -3  494.65   40.70
   5  -1  -3  447.46   41.30
   5  -1  -3  448.36   39.60
  -5   1   3  435.56   36.60
  -5   1   3  442.36   41.30
  -5   1   3  457.85   40.20
  -5   1   3  423.46   39.60
  -5   1   3  466.95   42.30
  -5   1   3  420.96   39.70
   4  -1  -3  374.96   32.00
   4  -1  -3  375.06   33.80
   4  -1  -3  363.56   34.20
   4  -1  -3  391.56   33.80
   4  -1  -3  400.56   35.30
   4  -1  -3  369.76   34.60
   4  -1  -3  352.56   31.20
  -4   1   3  384.56   34.10
  -4   1   3  423.76   35.50
  -4   1   3  357.46   31.40
  -4   1   3  389.76   34.30
  -4   1   3  402.86   34.20
  -4   1   3  375.56   35.70
   3  -1  -3 4787.52  377.66
   3  -1  -3 4528.45  373.86
   3  -1  -3 4682.93  375.66
   3  -1  -3 4837.62  375.86
   3  -1  -3 4894.51  376.26
   3  -1  -3 4707.13  376.76
   3  -1  -3 4668.53  376.66
  -3   1   3 4635.84  375.86
  -3   1   3 4649.63  375.76
  -3   1   3 4531.65  373.96
  -3   1   3 4635.24  376.76
  -3   1   3 4785.42  377.46
  -3   1   3 4633.34  374.16
   2  -1  -3 1681.13  137.49
   2  -1  -3 1896.91  137.69
   2  -1  -3 1728.43  139.49
   2  -1  -3 1643.44  139.79
   2  -1  -3 1724.93  138.79
   2  -1  -3 1727.33  138.99
   2  -1  -3 1696.53  138.69
  -2   1   3 1719.33  137.79
  -2   1   3 1770.02  139.59
  -2   1   3 1673.83  138.69
  -2   1   3 1709.03  139.89
  -2   1   3 1608.54  139.79
  -2   1   3 1679.33  138.89
   1  -1  -3  127.59   11.70
   1  -1  -3  113.79   12.20
   1  -1  -3  145.49   12.70
   1  -1  -3  127.19   12.30
   1  -1  -3  161.18   14.80
   1  -1  -3  121.49   11.70
   1  -1  -3  125.19   12.70
   1  -1  -3  124.49   13.00
  -1   1   3  130.69   12.40
  -1   1   3  150.18   13.60
  -1   1   3  121.09   11.80
  -1   1   3  141.99   13.60
  -1   1   3  131.79   12.80
  -1   1   3  127.59   12.40
   0  -1  -3  181.58   15.50
   0  -1  -3  164.68   15.90
   0  -1  -3  169.08   16.80
   0  -1  -3  184.68   16.10
   0  -1  -3  190.78   16.00
   0  -1  -3  167.38   16.10
   0   1   3  175.58   15.50
   0   1   3  173.18   15.60
   0   1   3  155.18   15.80
   0   1   3  189.48   17.00
   0   1   3  219.58   18.60
  -1  -1  -3 1451.95  120.79
  -1  -1  -3 1512.95  120.29
  -1  -1  -3 1487.05  120.89
  -1  -1  -3 1390.06  121.29
  -1  -1  -3 1717.03  120.99
  -1  -1  -3 1473.35  121.49
  -1  -1  -3 1480.85  120.79
  -1  -1  -3 1440.66  121.19
   1   1   3 1454.25  120.79
   1   1   3 1574.34  121.19
   1   1   3 1477.65  120.89
  -2  -1  -3   59.79    7.30
  -2  -1  -3   57.89    7.00
  -2  -1  -3   62.79    7.10
  -2  -1  -3   59.59    7.10
  -2  -1  -3   61.59    6.30
  -2  -1  -3   57.99    6.90
  -2  -1  -3   69.69    7.40
   2   1   3   52.79    6.80
   2   1   3   54.99    7.30
   2   1   3   61.09    7.40
   2   1   3   66.29    7.10
   2   1   3   60.19    6.60
   2   1   3   58.19    7.20
  -3  -1  -3 2190.78  177.68
  -3  -1  -3 2167.48  177.58
  -3  -1  -3 2271.87  178.08
  -3  -1  -3 2281.57  177.48
  -3  -1  -3 2178.88  177.58
  -3  -1  -3 2292.57  177.18
   3   1   3 2227.08  177.68
   3   1   3 2228.38  178.18
   3   1   3 2165.28  176.38
   3   1   3 2097.59  177.58
   3   1   3 2175.58  177.58
   3   1   3 2223.58  178.08
   3   1   3 2089.19  177.48
  -4  -1  -3  415.86   35.60
  -4  -1  -3  391.16   36.10
  -4  -1  -3  428.66   36.00
  -4  -1  -3  389.46   34.70
  -4  -1  -3  440.76   36.20
  -4  -1  -3  435.56   36.90
   4   1   3  436.16   36.70
   4   1   3  394.46   36.30
   4   1   3  437.36   36.30
   4   1   3  400.96   36.80
   4   1   3  380.86   34.50
   4   1   3  414.66   36.10
   4   1   3  395.76   35.50
  -5  -1  -3  826.82   69.39
  -5  -1  -3  860.51   67.59
  -5  -1  -3  796.42   68.19
  -5  -1  -3  888.11   69.19
  -5  -1  -3  834.52   66.19
  -5  -1  -3  833.32   68.19
   5   1   3  762.02   69.19
   5   1   3  793.82   68.59
   5   1   3  777.82   68.29
   5   1   3  799.02   67.49
   5   1   3  792.72   66.19
   5   1   3  780.12   68.09
   5   1   3  741.73   68.79
  -6  -1  -3    2.40    2.80
  -6  -1  -3   -2.40    3.90
  -6  -1  -3    3.00    3.30
  -6  -1  -3   -1.60    2.60
  -6  -1  -3    0.20    3.10
  -6  -1  -3    0.30    2.00
  -6  -1  -3    5.40    2.80
   6   1   3    4.40    3.30
   6   1   3   -0.70    2.80
   6   1   3    7.20    4.20
   6   1   3    2.90    3.20
   6   1   3    1.60    4.30
   6   1   3   -0.90    2.30
   6   1   3   -2.70    2.90
  -7  -1  -3  901.51   72.19
  -7  -1  -3  820.92   75.19
  -7  -1  -3  853.11   73.79
  -7  -1  -3  851.21   74.99
  -7  -1  -3  835.32   74.69
  -7  -1  -3  929.91   74.39
  -7  -1  -3  897.11   71.89
   7   1   3  832.42   75.89
   7   1   3  799.22   74.99
   7   1   3  914.61   74.39
   7   1   3  836.72   74.19
   7   1   3  829.32   72.39
   7   1   3  877.61   71.79
   7   1   3  826.72   73.99
  -8  -1  -3   35.50    8.80
  -8  -1  -3   36.20    9.00
  -8  -1  -3   31.90    8.80
  -8  -1  -3   22.40    8.60
  -8  -1  -3   33.50    7.30
  -8  -1  -3   45.40    8.40
   8   1   3   43.70   10.90
   8   1   3   34.00   11.80
   8   1   3   27.80    9.40
   8   1   3   25.30   11.20
   8   1   3   22.80    8.50
   8   1   3   35.00    7.00
   8   1   3   26.70    7.20
  -9  -1  -3   12.70    7.70
  -9  -1  -3    4.80    5.10
  -9  -1  -3   -1.50    6.40
  -9  -1  -3    5.40    7.90
  -9  -1  -3    0.20    4.10
  -9  -1  -3    2.80    5.80
  -9  -1  -3    7.30    7.50
   9   1   3   -5.80    6.60
   9   1   3    2.50    5.90
   9   1   3   -5.50    5.40
   9   1   3   -1.90    4.10
   9   1   3   -2.90    6.00
   9   1   3   -3.50    4.30
   9   1   3   10.50    6.70
 -10  -1  -3   31.80   11.70
 -10  -1  -3   65.59   16.20
 -10  -1  -3   34.70   10.70
 -10  -1  -3   28.20    9.30
 -10  -1  -3   34.00   11.80
 -10  -1  -3   16.80    9.60
 -10  -1  -3   48.80   10.70
  10   1   3   32.20    7.90
  10   1   3   21.40    9.40
  10   1   3   30.00   11.20
  10   1   3   32.80   11.50
  10   1   3   52.99   12.30
  10   1   3   32.10   13.70
  10   1   3   30.50    7.90
 -11  -1  -3  185.08   27.90
 -11  -1  -3  168.98   20.40
 -11  -1  -3  114.49   21.80
 -11  -1  -3  217.88   25.20
 -11  -1  -3  194.18   29.70
 -11  -1  -3  163.28   25.40
 -11  -1  -3  138.29   22.00
  11   1   3  190.38   21.50
  11   1   3  177.48   29.80
  11   1   3  252.67   32.50
  11   1   3  158.18   25.00
  11   1   3  170.38   24.10
  11   1   3  149.99   26.20
  11   1   3  186.38   21.00
 -12  -1  -3    1.60    7.50
 -12  -1  -3   25.00   18.70
 -12  -1  -3    4.30    8.60
 -12  -1  -3   10.70   11.20
 -12  -1  -3   11.90   10.50
 -12  -1  -3   17.70   14.20
 -12  -1  -3   11.70   13.10
  12   1   3   -1.50   11.30
  12   1   3   10.80   11.90
  12   1   3   15.90    8.70
  12   1   3   16.20   10.40
  12   1   3   13.70   11.00
  12   1   3  -17.10   12.70
  12   1   3   20.20    9.20
 -13  -1  -3  121.59   22.70
 -13  -1  -3   76.19   21.00
 -13  -1  -3   47.80   17.30
 -13  -1  -3  112.29   21.60
 -13  -1  -3   99.79   24.60
 -13  -1  -3   82.79   16.80
  13   1   3   85.59   24.60
  13   1   3  112.29   23.90
  13   1   3  102.89   23.80
  13   1   3  102.69   16.90
 -14  -1  -3   37.40   23.70
 -14  -1  -3   57.99   29.20
 -14  -1  -3   38.30   17.50
 -14  -1  -3   28.30   12.40
 -14  -1  -3   24.20   15.00
 -14  -1  -3   37.70   16.60
  14   1   3   27.80   18.90
  14   1   3   39.30   14.90
  14   1   3   32.00   24.00
  14  -1  -2  151.38   25.00
  14  -1  -2  196.68   34.40
  14  -1  -2  162.18   33.70
  14  -1  -2  149.29   26.40
  14  -1  -2  137.49   28.00
 -14   1   2  108.39   27.70
 -14   1   2  185.68   30.60
 -14   1   2  155.18   28.20
 -14   1   2  130.09   27.10
 -14   1   2  201.38   38.20
  13  -1  -2   11.90   12.60
  13  -1  -2    6.30   14.90
  13  -1  -2    7.20   13.70
  13  -1  -2    0.40   13.10
  13  -1  -2    8.90   11.10
  13  -1  -2    1.20    9.60
  13  -1  -2    2.00   12.70
 -13   1   2  -10.60   11.60
 -13   1   2  -55.49   21.40
 -13   1   2   19.00   13.10
 -13   1   2   -2.60   12.20
 -13   1   2    2.40   13.80
 -13   1   2   24.50   18.10
  12  -1  -2   26.60   12.20
  12  -1  -2   21.80   12.90
  12  -1  -2   22.20   13.40
  12  -1  -2   24.00   11.90
  12  -1  -2    6.60   11.70
  12  -1  -2   27.50   10.50
  12  -1  -2   55.29   14.70
 -12   1   2   57.29   15.80
 -12   1   2   26.20   13.70
 -12   1   2    9.40   13.50
 -12   1   2   33.10   16.90
 -12   1   2   47.30   18.30
 -12   1   2    5.70   14.10
  11  -1  -2   84.69   21.00
  11  -1  -2   82.49   15.30
  11  -1  -2  122.99   20.30
  11  -1  -2  116.59   20.10
  11  -1  -2  102.79   20.80
  11  -1  -2  112.89   18.00
  11  -1  -2  103.29   19.20
 -11   1   2  137.69   20.70
 -11   1   2   69.09   15.40
 -11   1   2   84.99   17.30
 -11   1   2   66.89   17.10
 -11   1   2  119.09   20.70
 -11   1   2   97.59   25.00
  10  -1  -2  880.21   76.79
  10  -1  -2  887.11   79.39
  10  -1  -2  823.62   74.99
  10  -1  -2  892.21   73.19
  10  -1  -2  871.81   81.19
  10  -1  -2  871.91   76.19
  10  -1  -2  833.22   75.99
 -10   1   2  851.01   80.29
 -10   1   2  815.42   75.99
 -10   1   2  821.72   76.09
 -10   1   2  781.72   75.49
 -10   1   2  835.62   78.19
 -10   1   2  856.41   75.99
   9  -1  -2   14.50    7.40
   9  -1  -2   16.10    7.60
   9  -1  -2   29.60    8.00
   9  -1  -2   27.90    8.50
   9  -1  -2   32.70   11.40
   9  -1  -2   16.50    5.70
  -9   1   2   24.20    8.40
  -9   1   2   27.00    9.50
  -9   1   2   15.60   11.30
  -9   1   2   12.30    9.10
   8  -1  -2   13.40    6.50
   8  -1  -2   32.30    7.30
   8  -1  -2   38.20    9.40
   8  -1  -2   32.40    9.00
   8  -1  -2   33.00   10.00
   8  -1  -2   20.70    9.10
  -8   1   2   32.00    9.60
  -8   1   2   22.50    8.60
  -8   1   2   27.70    4.00
  -8   1   2   29.30    8.50
  -8   1   2   38.70   12.60
  -8   1   2   34.90    8.40
   7  -1  -2  139.09   21.40
   7  -1  -2   81.29   13.80
   7  -1  -2   89.59   14.90
   7  -1  -2  107.59   17.80
   7  -1  -2  110.19   16.30
   7  -1  -2  114.09   12.00
  -7   1   2   99.09   16.70
  -7   1   2  106.69   15.90
  -7   1   2  117.19   16.50
  -7   1   2   84.39   15.40
  -7   1   2  107.99    9.60
  -7   1   2   94.69   14.90
   6  -1  -2 1224.88  106.69
   6  -1  -2 1218.98  101.49
   6  -1  -2 1215.38  103.69
   6  -1  -2 1260.97  105.89
   6  -1  -2 1313.07  104.39
  -6   1   2 1236.88  103.89
  -6   1   2 1189.18  105.39
  -6   1   2 1194.48  103.69
  -6   1   2 1280.67   99.89
  -6   1   2 1282.17  106.49
   5  -1  -2  125.89   14.60
   5  -1  -2  121.69   13.30
   5  -1  -2  115.59   11.20
   5  -1  -2   98.29   12.90
   5  -1  -2  102.49   17.00
   5  -1  -2  109.19   12.40
  -5   1   2  119.09   14.50
  -5   1   2  112.29   12.80
  -5   1   2  100.29    9.70
  -5   1   2   94.29   14.80
  -5   1   2  116.69   12.90
  -5   1   2  102.09   12.90
   4  -1  -2 5723.63  464.15
   4  -1  -2 5427.16  462.95
   4  -1  -2 5682.23  466.15
   4  -1  -2 5917.51  468.05
   4  -1  -2 5808.42  466.25
   4  -1  -2 5886.91  465.85
   4  -1  -2 6000.70  466.15
   4  -1  -2 6005.30  467.45
  -4   1   2 6047.80  463.35
  -4   1   2 5956.60  466.25
  -4   1   2 5790.42  466.05
  -4   1   2 5679.03  467.05
  -4   1   2 5728.23  467.65
   3  -1  -2 1804.42  140.09
   3  -1  -2 1723.63  139.49
   3  -1  -2 1687.23  140.39
   3  -1  -2 1638.64  137.99
   3  -1  -2 1610.24  137.39
   3  -1  -2 1684.63  139.69
   3  -1  -2 1799.52  139.49
  -3   1   2 1774.42  139.69
  -3   1   2 1796.22  141.09
  -3   1   2 1780.82  139.79
  -3   1   2 1649.13  137.49
  -3   1   2 1754.52  140.49
  -3   1   2 1695.73  139.49
   2  -1  -2 1162.28   93.19
   2  -1  -2 1140.19   92.39
   2  -1  -2 1058.19   91.09
   2  -1  -2 1161.78   92.99
   2  -1  -2 1076.89   93.39
  -2   1   2 1138.79   92.39
  -2   1   2 1225.88   93.19
  -2   1   2 1085.79   92.39
  -2   1   2 1081.69   91.19
  -2   1   2 1217.98   93.29
  -2   1   2 1174.28   92.79
   1  -1  -2  721.63   60.99
   1  -1  -2  766.02   61.19
   1  -1  -2  748.23   61.49
   1  -1  -2  762.72   61.79
   1  -1  -2  740.23   60.39
   1  -1  -2  741.83   61.69
  -1   1   2  735.43   61.49
  -1   1   2  749.92   61.79
  -1   1   2  733.33   61.09
  -1   1   2  793.92   61.89
  -1   1   2  768.62   61.19
  -1   1   2  721.23   60.39
   0  -1  -2  523.75   42.90
   0  -1  -2  514.45   42.90
   0  -1  -2  512.55   43.10
   0  -1  -2  563.24   42.60
   0  -1  -2  526.25   43.40
   0  -1  -2  576.74   42.90
   0  -1  -2  515.75   41.90
   0   1   2  510.55   43.00
   0   1   2  496.65   42.80
   0   1   2  503.15   41.90
   0   1   2  505.15   43.40
   0   1   2  492.45   42.80
   0   1   2  520.75   43.20
   0   1   2  537.25   42.50
  -1  -1  -2 1973.00  164.98
  -1  -1  -2 1901.21  164.58
  -1  -1  -2 2052.29  164.88
  -1  -1  -2 2081.89  164.78
  -1  -1  -2 2054.99  165.08
  -1  -1  -2 2036.80  164.38
  -1  -1  -2 2058.19  164.48
  -1  -1  -2 2016.30  164.78
   1   1   2 2200.88  165.28
   1   1   2 2079.79  164.58
   1   1   2 2384.76  164.98
   1   1   2 2022.70  164.68
   1   1   2 2031.90  164.78
   1   1   2 1867.21  164.98
  -2  -1  -2  456.85   38.70
  -2  -1  -2  449.56   38.70
  -2  -1  -2  467.95   38.70
  -2  -1  -2  478.05   38.70
  -2  -1  -2  434.16   38.60
  -2  -1  -2  493.75   38.50
  -2  -1  -2  447.46   38.90
   2   1   2  440.16   38.50
   2   1   2  432.86   38.70
   2   1   2  497.05   38.90
   2   1   2  476.25   38.90
  -3  -1  -2  457.35   37.40
  -3  -1  -2  456.65   39.30
  -3  -1  -2  415.56   38.70
  -3  -1  -2  439.16   38.70
  -3  -1  -2  469.25   39.30
  -3  -1  -2  463.35   38.70
  -3  -1  -2  464.55   38.40
  -3  -1  -2  497.75   38.10
   3   1   2  475.75   37.40
   3   1   2  431.96   39.00
   3   1   2  426.46   38.70
   3   1   2  440.46   38.60
   3   1   2  473.25   39.20
   3   1   2  446.06   38.80
  -4  -1  -2 1038.50   87.29
  -4  -1  -2 1092.99   86.99
  -4  -1  -2 1036.20   86.69
  -4  -1  -2 1017.30   87.59
  -4  -1  -2 1050.09   85.99
  -4  -1  -2 1075.79   85.49
   4   1   2 1046.30   86.99
   4   1   2 1026.50   86.09
   4   1   2 1072.49   86.89
   4   1   2 1019.80   87.79
   4   1   2 1041.20   87.49
   4   1   2 1104.59   85.49
   4   1   2 1037.90   86.79
  -5  -1  -2  369.26   31.00
  -5  -1  -2  331.77   31.90
  -5  -1  -2  366.96   32.20
  -5  -1  -2  332.97   33.20
  -5  -1  -2  333.07   32.60
  -5  -1  -2  365.86   31.10
   5   1   2  355.66   32.30
   5   1   2  362.36   33.70
   5   1   2  341.87   32.40
   5   1   2  350.76   31.20
   5   1   2  355.66   33.10
   5   1   2  371.26   32.20
   5   1   2  377.16   31.00
  -6  -1  -2 2244.28  173.18
  -6  -1  -2 2147.69  174.68
  -6  -1  -2 2127.89  174.88
  -6  -1  -2 2183.38  175.98
  -6  -1  -2 2181.78  175.88
  -6  -1  -2 2055.49  175.98
  -6  -1  -2 2067.89  173.08
   6   1   2 2171.48  175.18
   6   1   2 2180.58  174.78
   6   1   2 2209.58  173.38
   6   1   2 2123.09  174.48
   6   1   2 2189.28  176.68
   6   1   2 2010.20  173.08
   6   1   2 2053.19  175.88
  -7  -1  -2  104.59   12.80
  -7  -1  -2  111.79   13.80
  -7  -1  -2  100.19   15.10
  -7  -1  -2  155.18   20.50
  -7  -1  -2  129.19   12.50
  -7  -1  -2   94.49   15.40
  -7  -1  -2   79.39   14.50
   7   1   2  143.19   20.20
   7   1   2   97.19   12.40
   7   1   2  108.69   15.30
   7   1   2  106.09   15.30
   7   1   2  121.29   18.10
   7   1   2  114.59   13.60
   7   1   2  102.09   15.50
  -8  -1  -2  129.49   19.70
  -8  -1  -2  155.28   15.90
  -8  -1  -2  163.78   23.40
  -8  -1  -2  175.08   23.50
  -8  -1  -2  134.89   16.60
  -8  -1  -2  136.19   17.30
  -8  -1  -2  152.68   18.20
   8   1   2  135.99   17.40
   8   1   2  138.99   16.00
   8   1   2  152.58   24.10
   8   1   2  157.78   18.90
   8   1   2  151.38   18.30
   8   1   2  127.89   16.00
   8   1   2  167.48   20.00
  -9  -1  -2    4.20    4.10
  -9  -1  -2   13.50    6.80
  -9  -1  -2    8.40    9.10
  -9  -1  -2    2.30    4.50
  -9  -1  -2   13.00    6.20
  -9  -1  -2   -4.40    4.80
  -9  -1  -2    4.30    5.50
   9   1   2    7.40    6.20
   9   1   2    5.40    4.70
   9   1   2   14.60    7.40
   9   1   2    6.90    5.00
   9   1   2   -0.80    6.80
   9   1   2    1.70    5.80
   9   1   2    0.70    3.90
 -10  -1  -2  524.15   45.10
 -10  -1  -2  498.05   48.80
 -10  -1  -2  515.45   48.50
 -10  -1  -2  513.35   43.50
 -10  -1  -2  470.85   49.90
 -10  -1  -2  462.35   46.40
  10   1   2  443.86   44.10
  10   1   2  459.35   46.70
  10   1   2  431.96   45.50
  10   1   2  521.35   48.50
  10   1   2  442.46   50.19
  10   1   2  520.95   49.60
  10   1   2  461.15   43.20
 -11  -1  -2   -3.00   11.10
 -11  -1  -2   -0.80    6.10
 -11  -1  -2    5.70    8.80
 -11  -1  -2    7.60    6.60
 -11  -1  -2   -1.70    8.70
 -11  -1  -2   21.70   10.90
 -11  -1  -2   10.00    7.90
  11   1   2   18.50    9.90
  11   1   2    2.10    8.30
  11   1   2    0.00    6.40
  11   1   2    7.50    7.10
  11   1   2   -3.70    8.50
  11   1   2   -1.30    8.00
  11   1   2   17.30    9.90
 -12  -1  -2  149.59   25.80
 -12  -1  -2  100.89   20.70
 -12  -1  -2  111.59   25.40
 -12  -1  -2  155.38   31.20
 -12  -1  -2  198.78   21.30
 -12  -1  -2  204.38   26.10
 -12  -1  -2  196.18   39.80
  12   1   2  229.48   32.30
  12   1   2  182.18   22.30
  12   1   2  227.78   24.50
  12   1   2  126.69   23.90
  12   1   2  161.28   29.00
  12   1   2  231.78   41.80
  12   1   2  213.78   35.30
 -13  -1  -2  118.29   22.60
 -13  -1  -2  102.19   20.80
 -13  -1  -2   96.69   16.30
 -13  -1  -2  130.49   22.40
 -13  -1  -2  114.29   25.00
 -13  -1  -2   94.79   23.90
 -13  -1  -2   68.99   10.00
 -13  -1  -2   86.69   25.50
  13   1   2  101.89   18.60
  13   1   2  113.99   17.70
  13   1   2  107.09   23.90
  13   1   2  142.39   25.20
  13   1   2   78.09   20.90
  13   1   2  107.19   24.10
  13   1   2  130.29   26.10
 -14  -1  -2  233.08   47.70
 -14  -1  -2  209.98   31.60
 -14  -1  -2  191.18   32.70
 -14  -1  -2  239.38   37.30
 -14  -1  -2  230.18   35.10
  14   1   2  203.78   27.00
  14   1   2  193.08   35.10
  14   1   2  190.58   37.80
  14  -1  -1   -5.30   16.50
  14  -1  -1   11.30   12.60
  14  -1  -1    2.20   10.70
  14  -1  -1   17.20   18.80
  14  -1  -1   19.80   21.70
 -14   1   1  -38.10   15.00
 -14   1   1  -16.10   17.20
 -14   1   1  -19.90   24.50
 -14   1   1    3.20   18.70
 -14   1   1  -16.40   13.70
  13  -1  -1   12.50   11.20
  13  -1  -1   13.50   12.90
  13  -1  -1  -13.20   14.20
  13  -1  -1   -6.60    9.90
  13  -1  -1    9.20   12.80
  13  -1  -1   10.50   13.80
  13  -1  -1  -15.80   12.70
 -13   1   1   13.00   14.00
 -13   1   1    4.70   20.00
 -13   1   1    2.30   11.60
 -13   1   1  -20.80   15.70
 -13   1   1  -17.60   12.30
 -13   1   1   -2.80   11.30
  12  -1  -1  126.19   19.90
  12  -1  -1  102.49   20.90
  12  -1  -1  144.79   23.10
  12  -1  -1  146.59   20.70
  12  -1  -1  150.98   27.80
  12  -1  -1  176.88   27.10
 -12   1   1  104.59   19.90
 -12   1   1   88.39   18.80
 -12   1   1  162.18   25.40
 -12   1   1  107.39   21.70
 -12   1   1   97.09   25.20
 -12   1   1   96.29   23.20
  11  -1  -1  532.15   52.39
  11  -1  -1  479.05   48.10
  11  -1  -1  458.35   48.20
  11  -1  -1  498.25   45.80
  11  -1  -1  525.45   50.19
  11  -1  -1  457.85   52.99
 -11   1   1  473.15   48.40
 -11   1   1  501.35   44.60
 -11   1   1  495.75   49.80
 -11   1   1  490.65   53.49
 -11   1   1  488.55   50.99
 -11   1   1  528.15   48.60
 -11   1   1  444.06   48.10
  10  -1  -1   33.10   13.30
  10  -1  -1   34.60    8.00
  10  -1  -1   42.10   12.80
  10  -1  -1   51.19   12.60
  10  -1  -1   36.70   12.70
  10  -1  -1   42.20   12.10
 -10   1   1   62.99   13.90
 -10   1   1   34.10   10.70
 -10   1   1   44.70    9.40
 -10   1   1   28.50   10.40
 -10   1   1   33.50   10.10
 -10   1   1   51.59   16.80
   9  -1  -1    0.00    5.40
   9  -1  -1    8.30    6.80
   9  -1  -1    8.70    7.40
   9  -1  -1    1.20    7.00
   9  -1  -1    3.10    4.00
   9  -1  -1   13.20    7.60
  -9   1   1   12.20    9.00
  -9   1   1    9.90    7.00
  -9   1   1    0.40    8.60
  -9   1   1   12.00    7.20
  -9   1   1    8.50    5.20
  -9   1   1   10.00    6.10
   8  -1  -1   32.30    7.60
   8  -1  -1   43.60   10.20
   8  -1  -1   26.70    8.70
   8  -1  -1   32.00    7.90
   8  -1  -1   39.70    9.50
   8  -1  -1   32.90    9.70
  -8   1   1   38.90    7.20
  -8   1   1   48.70   10.60
  -8   1   1   26.30    8.50
  -8   1   1   30.00    9.50
  -8   1   1   17.40    8.90
  -8   1   1   32.50    8.80
   7  -1  -1 1135.29  102.09
   7  -1  -1 1212.88   98.29
   7  -1  -1 1208.48  103.49
   7  -1  -1 1213.38  100.79
   7  -1  -1 1173.38  100.19
   7  -1  -1 1190.28  100.19
  -7   1   1 1211.68  100.19
  -7   1   1 1214.08  100.69
  -7   1   1 1150.98   95.49
  -7   1   1 1141.29  102.49
  -7   1   1 1217.98   97.89
  -7   1   1 1161.58  102.09
  -7   1   1 1255.17  100.69
   6  -1  -1    5.70    3.10
   6  -1  -1    6.20    5.70
   6  -1  -1    7.10    4.80
   6  -1  -1    2.60    3.80
   6  -1  -1    6.00    4.40
   6  -1  -1    4.60    4.30
  -6   1   1   -2.90    3.50
  -6   1   1    4.80    3.90
  -6   1   1    0.30    4.60
  -6   1   1    1.30    3.00
  -6   1   1    3.10    3.50
  -6   1   1    5.30    3.20
  -6   1   1    4.30    1.30
   5  -1  -1 1408.16  111.29
   5  -1  -1 1350.46  115.19
   5  -1  -1 1418.46  113.19
   5  -1  -1 1406.66  114.59
   5  -1  -1 1346.97  112.79
  -5   1   1 1315.27  109.49
  -5   1   1 1386.76  112.99
  -5   1   1 1310.67  112.89
  -5   1   1 1339.27  112.89
  -5   1   1 1450.95  115.29
  -5   1   1 1351.36  111.09
  -5   1   1 1385.76  114.49
   4  -1  -1   10.80    4.00
   4  -1  -1   18.20    3.80
   4  -1  -1   24.10    5.30
   4  -1  -1   23.30    6.70
   4  -1  -1   13.10    3.50
   4  -1  -1   13.20    4.60
  -4   1   1   13.00    3.20
  -4   1   1   14.20    2.00
  -4   1   1   13.30    4.00
  -4   1   1   19.60    4.70
  -4   1   1   14.70    5.20
  -4   1   1   21.10    5.00
   3  -1  -1  153.28   13.60
   3  -1  -1  147.69   15.50
   3  -1  -1  138.89   12.50
   3  -1  -1  160.18   15.00
   3  -1  -1  142.19   14.60
   3  -1  -1  162.98   16.30
  -3   1   1  158.58   12.70
  -3   1   1  147.09   14.60
  -3   1   1  160.18   15.70
  -3   1   1  172.08   15.10
  -3   1   1  160.38   13.70
  -3   1   1  164.08   16.30
   2  -1  -1  112.89   10.90
   2  -1  -1  103.49   10.20
   2  -1  -1  119.79   10.60
   2  -1  -1  102.79    9.30
   2  -1  -1  104.89   10.20
   2  -1  -1  101.19   11.10
   2  -1  -1   96.29    8.80
  -2   1   1  108.99   10.30
  -2   1   1  106.79   11.30
  -2   1   1  122.59   11.20
  -2   1   1  100.39   10.40
   1  -1  -1 4029.30  320.47
   1  -1  -1 4045.90  321.57
   1  -1  -1 3912.11  320.97
   1  -1  -1 3926.81  321.27
   1  -1  -1 4019.10  320.97
   1  -1  -1 4042.80  321.07
  -1   1   1 4028.40  321.57
  -1   1   1 4293.47  321.37
  -1   1   1 3781.52  320.07
  -1   1   1 3910.51  320.97
  -1   1   1 4172.88  321.17
  -1   1   1 4056.89  321.07
  -1   1   1 4088.39  321.07
   0  -1  -1   16.50    2.80
   0  -1  -1   13.80    2.30
   0  -1  -1   14.10    2.30
   0  -1  -1   19.20    3.10
   0  -1  -1   20.50    2.20
   0  -1  -1   16.30    3.50
   0   1   1   20.90    3.10
   0   1   1   18.10    2.70
   0   1   1   17.90    2.70
   0   1   1   20.50    3.10
   0   1   1   18.30    2.10
  -1  -1  -1 1395.66  107.49
  -1  -1  -1 1345.37  107.39
  -1  -1  -1 1304.07  107.39
  -1  -1  -1 1317.37  107.59
  -1  -1  -1 1313.47  107.49
   1   1   1 1444.66  107.69
   1   1   1 1334.57  107.49
   1   1   1 1278.27  107.49
   1   1   1 1338.07  107.49
   1   1   1 1308.37  107.59
  -2  -1  -1  398.26   32.00
  -2  -1  -1  388.86   31.60
  -2  -1  -1  372.76   32.50
  -2  -1  -1  390.66   32.40
  -2  -1  -1  397.46   32.40
  -2  -1  -1  376.66   32.80
   2   1   1  380.66   32.80
   2   1   1  379.36   32.40
   2   1   1  380.96   32.00
   2   1   1  372.66   32.10
   2   1   1  389.86   31.60
  -3  -1  -1 1106.49   95.89
  -3  -1  -1 1175.78   96.49
  -3  -1  -1 1129.79   95.59
  -3  -1  -1 1169.28   94.89
  -3  -1  -1 1167.68   95.99
  -3  -1  -1 1211.18   94.89
   3   1   1 1091.09   94.79
   3   1   1 1183.68   95.59
   3   1   1 1190.48   95.29
   3   1   1 1205.48   96.49
   3   1   1 1205.68   94.89
   3   1   1 1148.49   96.09
   3   1   1 1262.47   95.99
  -4  -1  -1  426.06   36.50
  -4  -1  -1  456.75   36.30
  -4  -1  -1  442.96   38.40
  -4  -1  -1  411.66   37.10
  -4  -1  -1  476.65   38.30
  -4  -1  -1  427.56   37.80
   4   1   1  406.46   36.60
   4   1   1  393.36   38.10
   4   1   1  437.56   38.20
   4   1   1  404.96   37.20
   4   1   1  446.66   36.60
  -5  -1  -1 1003.10   79.69
  -5  -1  -1  983.10   80.29
  -5  -1  -1  929.61   82.19
  -5  -1  -1  997.20   81.19
  -5  -1  -1 1009.20   81.99
  -5  -1  -1  901.81   83.69
   5   1   1  964.70   80.49
   5   1   1  997.50   80.29
   5   1   1  993.20   82.39
   5   1   1  957.20   81.39
   5   1   1  926.81   82.49
   5   1   1  970.40   81.29
  -6  -1  -1  284.27   26.80
  -6  -1  -1  269.97   28.10
  -6  -1  -1  289.77   27.00
  -6  -1  -1  257.47   25.70
  -6  -1  -1  303.57   28.00
  -6  -1  -1  276.07   27.70
  -6  -1  -1  280.67   25.10
   6   1   1  290.57   27.20
   6   1   1  259.77   26.70
   6   1   1  272.97   26.00
   6   1   1  259.77   28.70
   6   1   1  275.57   28.40
   6   1   1  308.57   26.30
  -7  -1  -1  455.15   42.90
  -7  -1  -1  414.66   40.70
  -7  -1  -1  481.25   42.50
  -7  -1  -1  448.16   43.40
  -7  -1  -1  449.46   43.90
  -7  -1  -1  434.56   41.80
  -7  -1  -1  475.15   40.00
   7   1   1  452.75   43.70
   7   1   1  487.35   41.50
   7   1   1  486.15   41.40
   7   1   1  472.85   44.70
   7   1   1  473.15   42.70
   7   1   1  459.65   42.40
  -8  -1  -1   58.19   12.50
  -8  -1  -1   43.60    9.60
  -8  -1  -1   62.39    9.20
  -8  -1  -1   39.70   10.10
  -8  -1  -1   53.79   12.20
  -8  -1  -1   47.80   11.00
  -8  -1  -1   64.79   10.50
   8   1   1   48.80    9.20
   8   1   1   72.69   13.90
   8   1   1   77.19   12.30
   8   1   1   43.40   12.70
   8   1   1   42.30   11.70
   8   1   1   62.99   12.20
  -9  -1  -1 1523.35  122.79
  -9  -1  -1 1482.95  124.39
  -9  -1  -1 1526.75  127.69
  -9  -1  -1 1429.16  125.69
  -9  -1  -1 1490.75  125.69
   9   1   1 1541.75  126.99
   9   1   1 1463.35  124.39
   9   1   1 1473.25  124.79
   9   1   1 1488.05  128.39
   9   1   1 1467.05  129.39
   9   1   1 1508.55  126.19
   9   1   1 1489.45  122.89
 -10  -1  -1   70.09   16.00
 -10  -1  -1   73.49   10.90
 -10  -1  -1   60.99   12.90
 -10  -1  -1   55.09   12.80
 -10  -1  -1   57.19   13.10
 -10  -1  -1   30.10   10.60
  10   1   1   53.79   10.70
  10   1   1   61.69   11.80
  10   1   1   60.59   14.70
  10   1   1   60.49   12.30
  10   1   1   43.60   13.00
  10   1   1   55.79   12.30
  10   1   1   40.70   12.90
 -11  -1  -1  122.19   21.20
 -11  -1  -1  125.29   24.60
 -11  -1  -1  134.39   22.70
 -11  -1  -1  177.88   27.30
 -11  -1  -1  158.18   25.30
 -11  -1  -1  136.09   13.10
 -11  -1  -1  139.69   17.10
 -11  -1  -1  106.79   19.70
  11   1   1  233.48   30.60
  11   1   1  138.49   19.60
  11   1   1  169.48   29.50
  11   1   1  117.79   19.50
  11   1   1  117.99   20.30
  11   1   1  179.38   24.90
  11   1   1  133.39   22.60
 -12  -1  -1    3.80    8.30
 -12  -1  -1   -4.50   13.30
 -12  -1  -1  -10.10   10.70
 -12  -1  -1    2.00    7.10
 -12  -1  -1  -28.50   13.60
 -12  -1  -1   -2.30    3.40
 -12  -1  -1   -2.30    8.70
 -12  -1  -1   -2.20   10.20
  12   1   1   -2.70   14.50
  12   1   1   15.60   11.60
  12   1   1   -4.10    9.70
  12   1   1    0.00   11.60
  12   1   1    2.70    8.10
  12   1   1   16.50   11.00
  12   1   1   -5.30    7.10
 -13  -1  -1  115.49   27.40
 -13  -1  -1   84.69   21.30
 -13  -1  -1   67.69   14.50
 -13  -1  -1   76.19   17.90
 -13  -1  -1   97.09   20.60
 -13  -1  -1   92.89   21.80
  13   1   1  104.09   21.30
  13   1   1  118.19   26.90
  13   1   1   94.59   18.80
  13   1   1  160.98   27.30
  13   1   1   84.79   16.40
  13   1   1  128.19   25.90
 -14  -1  -1   50.09   20.60
 -14  -1  -1   31.70   26.60
 -14  -1  -1   50.39   16.80
 -14  -1  -1   24.10   17.50
 -14  -1  -1   13.60   19.80
 -14  -1  -1   29.60   13.80
  14   1   1   32.30   18.60
  14   1   1   36.50   18.70
  14   1   1   19.60   12.40
  14   1   1   15.00   14.90
  14  -1   0   86.99   23.80
  14  -1   0  120.19   18.80
  14  -1   0  126.49   27.70
  14  -1   0  147.49   29.50
  14  -1   0  128.19   21.30
 -14   1   0  184.68   28.20
 -14   1   0  137.89   27.70
 -14   1   0   84.29   31.20
 -14   1   0  147.99   24.60
 -14   1   0  136.39   29.70
  13  -1   0   15.30    9.20
  13  -1   0   20.40    9.10
  13  -1   0   46.40   16.60
  13  -1   0   15.90   14.50
  13  -1   0   18.40   15.00
  13  -1   0   26.80   11.10
  13  -1   0    7.40    8.40
  13  -1   0   18.20   16.70
 -13   1   0   19.90   19.10
 -13   1   0    9.10   22.80
 -13   1   0   13.90   13.10
 -13   1   0   16.60    9.00
 -13   1   0    5.20   11.50
 -13   1   0   -1.10   13.10
 -13   1   0   33.30   13.80
  12  -1   0  139.09   24.90
  12  -1   0   65.39   17.10
  12  -1   0   85.99   16.90
  12  -1   0  105.79   23.90
  12  -1   0   60.29   14.20
  12  -1   0   71.29   16.20
  12  -1   0   89.49   13.40
 -12   1   0   76.69   17.70
 -12   1   0   50.19   19.00
 -12   1   0   88.79   20.30
 -12   1   0   75.59   13.60
 -12   1   0   81.09   21.20
 -12   1   0   38.90   13.80
 -12   1   0   84.59   18.10
  11  -1   0   13.40    8.90
  11  -1   0   20.20    8.60
  11  -1   0   14.20   10.00
  11  -1   0    6.40    8.40
  11  -1   0    6.10    9.40
  11  -1   0   11.60   10.60
 -11   1   0   24.90   11.50
 -11   1   0   19.40    9.70
 -11   1   0   10.40    6.70
 -11   1   0    0.90    8.40
 -11   1   0   15.10    9.50
 -11   1   0   22.80    8.80
 -11   1   0   13.60   12.70
  10  -1   0   19.70    8.00
  10  -1   0   35.50   13.50
  10  -1   0   17.20    9.40
  10  -1   0   41.30    9.90
  10  -1   0   37.70   12.00
  10  -1   0   12.10    8.90
 -10   1   0   31.50   10.80
 -10   1   0   34.40   15.90
 -10   1   0   28.00   10.50
 -10   1   0    8.20    7.80
 -10   1   0   13.40    9.00
 -10   1   0   22.20    7.20
   9  -1   0  131.49   22.60
   9  -1   0  106.29   17.40
   9  -1   0  112.89   20.70
   9  -1   0  138.59   19.30
   9  -1   0  101.99   16.70
   9  -1   0  149.79   20.90
  -9   1   0  111.39   16.90
  -9   1   0  102.09   18.20
  -9   1   0  128.89   14.00
  -9   1   0  111.99   17.40
  -9   1   0   92.19   17.90
  -9   1   0  103.69   16.60
   8  -1   0 1223.98  106.39
   8  -1   0 1218.58  105.09
   8  -1   0 1227.88  101.29
   8  -1   0 1217.38  102.79
   8  -1   0 1216.88  102.99
   8  -1   0 1270.27  103.59
  -8   1   0 1222.48  100.19
  -8   1   0 1195.18  102.29
  -8   1   0 1240.08  103.19
  -8   1   0 1122.39  102.69
   7  -1   0   13.10    4.50
   7  -1   0   21.20    6.80
   7  -1   0   26.10    9.40
   7  -1   0    8.10    5.70
   7  -1   0    8.10    4.90
   7  -1   0   14.60    6.80
  -7   1   0    9.40    5.00
  -7   1   0   10.50    5.10
  -7   1   0    5.80    7.40
  -7   1   0   16.10    6.10
  -7   1   0    4.30    5.40
  -7   1   0   18.90    5.00
   6  -1   0  131.69   17.20
   6  -1   0  154.08   16.40
   6  -1   0  133.19   15.70
   6  -1   0  146.59   14.90
  -6   1   0  150.78   17.90
  -6   1   0  152.38   16.40
  -6   1   0  142.99   16.00
  -6   1   0  150.68   18.40
  -6   1   0  146.99   16.50
  -6   1   0  155.68   14.70
   5  -1   0  105.39   11.70
   5  -1   0  108.39   12.80
   5  -1   0  122.09   13.20
   5  -1   0  108.19   12.70
   5  -1   0  141.59   19.00
   5  -1   0  119.49   16.10
  -5   1   0  119.49   17.70
  -5   1   0  143.39   18.60
  -5   1   0  103.09   12.70
  -5   1   0  110.59   11.50
  -5   1   0  127.69   13.50
  -5   1   0  122.39   13.10
   4  -1   0  956.00   78.79
   4  -1   0  970.40   78.79
   4  -1   0  962.80   78.89
   4  -1   0  891.41   77.59
   4  -1   0  945.01   80.39
   4  -1   0  948.61   79.89
  -4   1   0  975.40   80.09
  -4   1   0  921.01   78.59
  -4   1   0  967.00   78.79
  -4   1   0  954.30   78.89
  -4   1   0  993.60   80.59
  -4   1   0  965.80   77.49
   3  -1   0  871.71   69.39
   3  -1   0  805.32   67.49
   3  -1   0  930.31   68.69
   3  -1   0  795.82   69.49
   3  -1   0  790.02   68.29
  -3   1   0  814.22   67.39
  -3   1   0  865.21   69.39
  -3   1   0  797.12   68.29
  -3   1   0  827.32   68.49
  -3   1   0  833.82   69.59
   2  -1   0 3420.56  288.47
   2  -1   0 3742.43  289.37
   2  -1   0 3660.83  290.17
   2  -1   0 3596.64  289.17
   2  -1   0 3699.63  289.87
  -2   1   0 3493.75  289.17
  -2   1   0 3589.54  288.47
  -2   1   0 3656.03  290.07
  -2   1   0 3771.82  289.87
  -2   1   0 3576.34  289.17
   1  -1   0   69.69    6.30
   1  -1   0   66.09    6.70
   1  -1   0   72.19    7.20
   1  -1   0   89.09    6.40
   1  -1   0   84.79    7.40
   1  -1   0   93.09    7.40
   1  -1   0   65.69    6.70
  -1   1   0   70.59    6.30
  -1   1   0   70.99    7.20
  -1   1   0   72.39    6.80
  -1   1   0   70.99    7.20
  -1   1   0   72.49    6.30
  -1   1   0   70.49    7.00
  -1  -1   0   63.39    6.80
  -1  -1   0   71.49    6.70
  -1  -1   0   67.79    6.20
  -1  -1   0   77.49    6.80
  -1  -1   0   68.49    6.60
  -1  -1   0   78.59    6.60
  -1  -1   0   67.59    6.70
   1   1   0   71.99    6.80
   1   1   0   73.99    6.90
   1   1   0   74.69    6.90
   1   1   0   65.09    6.60
   1   1   0   71.39    6.70
   1   1   0   66.49    6.60
   1   1   0   70.49    6.50
   1   1   0   77.29    6.30
  -2  -1   0 4121.49  287.47
  -2  -1   0 3435.16  287.07
  -2  -1   0 3531.85  286.77
  -2  -1   0 3635.04  287.47
  -2  -1   0 3582.94  286.37
  -2  -1   0 3600.24  286.97
  -2  -1   0 3579.44  287.57
   2   1   0 3558.44  287.17
   2   1   0 3388.66  286.37
   2   1   0 3648.23  286.77
   2   1   0 3367.56  287.37
   2   1   0 3524.45  287.67
   2   1   0 3721.13  287.37
  -3  -1   0  850.41   67.79
  -3  -1   0  855.91   68.09
  -3  -1   0  800.52   67.09
  -3  -1   0  790.62   66.99
  -3  -1   0  817.72   66.09
  -3  -1   0  815.32   66.79
   3   1   0  753.72   66.19
   3   1   0  832.32   67.19
   3   1   0  822.12   66.79
   3   1   0  803.92   67.69
   3   1   0  809.72   68.09
   3   1   0  828.32   67.29
  -4  -1   0  937.21   78.79
  -4  -1   0  990.80   77.49
  -4  -1   0  959.00   78.29
  -4  -1   0  969.30   79.99
  -4  -1   0  964.00   79.19
  -4  -1   0  955.90   78.69
   4   1   0  888.11   79.69
   4   1   0  958.70   78.89
   4   1   0  934.61   77.69
   4   1   0  938.41   78.29
  -5  -1   0  115.79   14.10
  -5  -1   0  115.19   14.70
  -5  -1   0  116.69   12.70
  -5  -1   0  114.39   13.00
  -5  -1   0  129.49   13.90
  -5  -1   0  107.49   13.00
  -5  -1   0  121.19   11.80
   5   1   0  103.59   11.80
   5   1   0  124.09   17.60
   5   1   0  120.99   13.00
   5   1   0  128.19   13.00
   5   1   0  112.89   13.30
   5   1   0  113.59   14.30
  -6  -1   0  171.28   18.80
  -6  -1   0  169.08   15.70
  -6  -1   0  157.08   17.20
  -6  -1   0  139.99   18.70
  -6  -1   0  153.58   17.00
  -6  -1   0  170.08   16.90
   6   1   0  160.88   16.70
   6   1   0  157.78   17.70
   6   1   0  130.29   19.60
   6   1   0  177.58   24.30
   6   1   0  164.28   16.10
   6   1   0  149.29   17.20
  -7  -1   0   11.50    5.00
  -7  -1   0   21.60    5.20
  -7  -1   0   14.90    8.00
  -7  -1   0    8.00    5.20
  -7  -1   0   10.40    6.00
  -7  -1   0   10.60    4.70
  -7  -1   0    2.00    3.90
   7   1   0   22.40    6.80
   7   1   0   18.20    5.40
   7   1   0   19.10    5.80
   7   1   0   12.00    4.50
   7   1   0    9.10    5.40
   7   1   0   11.60    6.50
  -8  -1   0 1203.48  102.69
  -8  -1   0 1182.58  100.79
  -8  -1   0 1203.28   97.89
  -8  -1   0 1187.68  100.59
  -8  -1   0 1163.08   99.69
   8   1   0 1176.08  100.69
   8   1   0 1149.89  102.69
   8   1   0 1165.38   98.99
   8   1   0 1250.17  100.19
   8   1   0 1162.18  103.79
  -9  -1   0   90.79   15.50
  -9  -1   0  114.19   10.90
  -9  -1   0  110.59   18.60
  -9  -1   0   93.59   18.10
  -9  -1   0  100.79   17.10
  -9  -1   0  121.39   20.10
  -9  -1   0  112.79   16.60
  -9  -1   0  122.79   14.10
   9   1   0  132.99   19.50
   9   1   0  157.18   26.50
   9   1   0  126.19   18.00
   9   1   0  111.99   20.90
   9   1   0  115.59   16.50
   9   1   0  128.09   15.30
 -10  -1   0   32.70   10.40
 -10  -1   0   39.40   12.40
 -10  -1   0   27.40    9.40
 -10  -1   0   11.80   10.80
 -10  -1   0   18.80    9.10
 -10  -1   0   33.50    7.70
 -10  -1   0   27.80    4.60
 -10  -1   0   33.40    8.50
  10   1   0   25.20    8.90
  10   1   0   31.70   10.40
  10   1   0   27.40   10.30
  10   1   0   21.10    7.40
  10   1   0    5.90    8.90
  10   1   0   29.40   11.60
 -11  -1   0   12.10    9.20
 -11  -1   0   12.70    3.70
 -11  -1   0   39.50   10.90
 -11  -1   0   20.60   12.50
 -11  -1   0   10.80    8.50
 -11  -1   0   -3.80    7.90
 -11  -1   0   17.70   10.80
 -11  -1   0   15.60    7.00
  11   1   0   14.90    8.40
  11   1   0   10.80   10.20
  11   1   0   15.30   10.30
  11   1   0   13.90    8.90
  11   1   0   11.70   10.90
  11   1   0   12.10    7.20
 -12  -1   0   68.89   16.00
 -12  -1   0   62.59    9.00
 -12  -1   0   61.89   15.10
 -12  -1   0   56.89   15.80
 -12  -1   0   81.09   17.10
 -12  -1   0  103.49   23.50
 -12  -1   0   84.49   13.80
 -12  -1   0  108.49   24.10
  12   1   0  100.29   19.70
  12   1   0  130.29   24.40
  12   1   0   85.49   21.30
  12   1   0   94.09   17.20
  12   1   0   66.09   17.00
  12   1   0   72.59   17.20
  12   1   0   84.79   14.50
 -13  -1   0    1.60   17.50
 -13  -1   0    6.60   15.90
 -13  -1   0   31.00   13.00
 -13  -1   0   16.50   13.40
 -13  -1   0   29.30   14.50
 -13  -1   0   14.40    8.80
 -13  -1   0   18.20   17.90
  13   1   0   31.40   17.00
  13   1   0   10.60   11.00
  13   1   0    4.10   11.70
  13   1   0    6.90   13.20
  13   1   0   21.50   12.80
  13   1   0   23.30   15.10
  13   1   0    8.80   14.00
 -14  -1   0  140.09   28.80
 -14  -1   0  110.29   18.60
 -14  -1   0   90.89   33.00
 -14  -1   0  108.49   26.00
 -14  -1   0   96.19   24.10
 -14  -1   0  139.49   25.00
  14   1   0  133.49   20.80
  14   1   0  141.29   23.40
  14   1   0  154.58   27.60
  14   1   0  128.09   30.10
  14   1   0  149.99   29.40
  14  -1   1   12.80   12.40
  14  -1   1    6.50   17.50
  14  -1   1   28.80   17.00
  14  -1   1   17.60   11.30
  14  -1   1   17.30    9.30
 -14   1  -1   44.10   16.00
 -14   1  -1   12.10   17.20
 -14   1  -1   29.00   17.80
 -14   1  -1   15.70   20.40
 -14   1  -1    8.00   37.40
 -14   1  -1    7.80   10.70
  13  -1   1   89.29   21.80
  13  -1   1   71.69   18.60
  13  -1   1   79.59   18.50
  13  -1   1  105.39   20.60
  13  -1   1   57.29   14.00
  13  -1   1   76.59   12.80
 -13   1  -1   61.79   20.70
 -13   1  -1   90.39   18.00
 -13   1  -1   67.49   22.30
 -13   1  -1   76.29   18.70
 -13   1  -1   55.79   13.20
 -13   1  -1   82.39   19.10
 -13   1  -1   73.59   19.60
  12  -1   1   -3.70    5.70
  12  -1   1    6.20    9.80
  12  -1   1   10.40    7.00
  12  -1   1   -2.30   10.80
  12  -1   1    7.10    8.80
  12  -1   1   19.30   10.10
  12  -1   1    1.90   12.30
 -12   1  -1    4.50   10.70
 -12   1  -1  -13.40   14.10
 -12   1  -1   -4.80    8.20
 -12   1  -1   17.50   13.70
 -12   1  -1   -9.90   12.60
 -12   1  -1   -3.80    6.20
 -12   1  -1   11.50    9.70
  11  -1   1  101.39   20.60
  11  -1   1  135.29   20.70
  11  -1   1  133.49   23.70
  11  -1   1  109.59   19.60
  11  -1   1  159.48   16.50
  11  -1   1  142.49   22.40
  11  -1   1  151.28   25.20
 -11   1  -1  150.98   26.40
 -11   1  -1  121.09   19.60
 -11   1  -1  147.29   16.60
 -11   1  -1  106.59   21.70
 -11   1  -1  115.09   20.90
 -11   1  -1  147.89   22.90
  10  -1   1   63.69   13.70
  10  -1   1   49.30    9.50
  10  -1   1   48.40   12.10
  10  -1   1   53.69   13.30
  10  -1   1   65.39   13.90
  10  -1   1   67.19   17.20
  10  -1   1   45.20   13.20
 -10   1  -1   64.59   14.00
 -10   1  -1   41.10   11.00
 -10   1  -1   58.89   13.80
 -10   1  -1   57.19    9.00
 -10   1  -1   63.79   17.90
 -10   1  -1   42.20   10.50
   9  -1   1 1500.65  127.79
   9  -1   1 1427.86  125.99
   9  -1   1 1432.26  129.49
   9  -1   1 1454.65  128.39
   9  -1   1 1476.35  125.49
   9  -1   1 1452.55  124.99
   9  -1   1 1463.55  122.39
  -9   1  -1 1552.34  129.59
  -9   1  -1 1571.94  125.49
  -9   1  -1 1528.15  128.39
  -9   1  -1 1504.15  126.29
  -9   1  -1 1555.64  123.29
  -9   1  -1 1555.04  126.79
   8  -1   1   56.49   11.90
   8  -1   1   61.99   13.50
   8  -1   1   56.79   10.10
   8  -1   1   35.60    9.20
   8  -1   1   36.60    8.60
   8  -1   1   33.70    8.60
  -8   1  -1   62.39   12.00
  -8   1  -1   40.90    9.20
  -8   1  -1   26.30    9.20
  -8   1  -1   52.39   11.30
  -8   1  -1   65.89    9.10
  -8   1  -1   40.20    9.30
   7  -1   1  444.16   40.70
   7  -1   1  453.45   41.80
   7  -1   1  461.45   41.40
   7  -1   1  449.56   44.10
   7  -1   1  439.06   42.70
   7  -1   1  434.16   40.10
  -7   1  -1  490.95   41.70
  -7   1  -1  432.96   43.30
  -7   1  -1  465.45   39.20
  -7   1  -1  437.96   40.40
  -7   1  -1  472.95   43.20
  -7   1  -1  443.26   41.40
   6  -1   1  292.87   28.90
   6  -1   1  281.77   25.80
   6  -1   1  278.27   26.40
   6  -1   1  281.47   26.90
   6  -1   1  260.37   27.70
  -6   1  -1  265.97   24.80
  -6   1  -1  279.67   28.70
  -6   1  -1  275.67   26.70
  -6   1  -1  303.07   26.40
  -6   1  -1  285.37   28.30
  -6   1  -1  269.47   26.60
   5  -1   1  941.31   81.49
   5  -1   1  951.70   78.89
   5  -1   1  986.30   79.39
   5  -1   1  942.11   80.79
   5  -1   1  989.80   79.99
   5  -1   1  902.71   79.39
  -5   1  -1  929.01   81.09
  -5   1  -1  924.11   79.09
  -5   1  -1  968.30   80.79
  -5   1  -1  984.80   79.69
  -5   1  -1  986.90   79.89
   4  -1   1  437.26   37.20
   4  -1   1  431.66   38.90
   4  -1   1  411.96   37.40
   4  -1   1  431.76   37.30
   4  -1   1  423.06   38.20
   4  -1   1  438.96   36.90
  -4   1  -1  412.06   37.20
  -4   1  -1  490.25   37.30
  -4   1  -1  431.56   36.30
  -4   1  -1  451.75   40.50
  -4   1  -1  417.26   37.30
   3  -1   1 1191.78   95.79
   3  -1   1 1194.78   96.99
   3  -1   1 1212.88   95.79
   3  -1   1 1158.48   95.49
   3  -1   1 1161.38   95.89
   3  -1   1 1138.49   96.49
  -3   1  -1 1194.08   95.69
  -3   1  -1 1218.78   96.69
  -3   1  -1 1163.98   95.09
  -3   1  -1 1125.99   96.69
  -3   1  -1 1207.28   95.89
   2  -1   1  399.16   34.10
   2  -1   1  392.86   32.60
   2  -1   1  375.86   32.40
   2  -1   1  389.76   32.50
   2  -1   1  401.66   33.30
  -2   1  -1  381.66   32.50
  -2   1  -1  408.76   32.60
  -2   1  -1  403.26   33.30
  -2   1  -1  372.56   31.70
  -2   1  -1  419.86   33.20
  -2   1  -1  395.46   32.30
  -2   1  -1  380.46   32.50
   1  -1   1 1262.57  107.69
   1  -1   1 1351.96  108.99
   1  -1   1 1335.97  107.49
   1  -1   1 1222.28  108.39
   1  -1   1 1331.47  107.69
   1  -1   1 1334.67  107.49
   1  -1   1 1350.66  107.39
  -1   1  -1 1298.17  108.89
  -1   1  -1 1533.05  107.99
  -1   1  -1 1359.06  107.39
  -1   1  -1 1347.27  107.69
  -1   1  -1 1377.16  107.79
  -1   1  -1 1393.26  107.49
  -1   1  -1 1333.87  107.49
   0  -1   1   23.70    3.30
   0  -1   1   22.50    3.30
   0  -1   1   24.30    3.80
   0  -1   1   18.50    2.40
   0  -1   1   20.10    2.20
   0   1  -1   19.90    4.00
   0   1  -1   22.30    2.70
  -1  -1   1 4047.29  326.77
  -1  -1   1 4038.70  326.57
  -1  -1   1 4020.40  326.47
  -1  -1   1 4058.99  326.17
  -1  -1   1 4042.10  326.87
  -1  -1   1 4218.38  326.97
   1   1  -1 4449.25  326.67
   1   1  -1 4189.18  326.67
   1   1  -1 4128.69  326.87
   1   1  -1 3965.40  326.87
   1   1  -1 3897.81  326.07
   1   1  -1 4049.69  326.57
   1   1  -1 4162.08  326.97
  -2  -1   1  113.39   11.00
  -2  -1   1   98.69   10.00
  -2  -1   1  106.89   10.00
  -2  -1   1  108.09   10.30
  -2  -1   1  103.49   10.60
  -2  -1   1  104.49    9.00
  -2  -1   1  107.89   10.10
  -2  -1   1  102.29    9.30
   2   1  -1  103.99   10.10
   2   1  -1   99.09    9.30
   2   1  -1  107.89   10.30
   2   1  -1   99.49   10.00
   2   1  -1  108.19   10.90
   2   1  -1  113.49   10.80
   2   1  -1  106.69   10.20
  -3  -1   1  148.89   13.70
  -3  -1   1  157.58   15.90
  -3  -1   1  161.48   14.90
  -3  -1   1  144.79   14.70
  -3  -1   1  156.98   14.70
   3   1  -1  142.59   15.70
   3   1  -1  160.68   14.80
   3   1  -1  161.08   15.60
   3   1  -1  158.98   14.90
   3   1  -1  154.58   13.70
  -4  -1   1   18.10    5.10
  -4  -1   1   21.60    5.00
  -4  -1   1   13.30    4.00
  -4  -1   1   19.60    3.60
  -4  -1   1    8.90    4.10
  -4  -1   1    9.90    3.50
  -4  -1   1    9.30    3.90
   4   1  -1    9.30    3.30
   4   1  -1   10.30    2.50
   4   1  -1   13.40    3.90
   4   1  -1   17.20    5.90
   4   1  -1   19.00    5.10
   4   1  -1   13.70    3.90
  -5  -1   1 1290.67  112.79
  -5  -1   1 1289.17  111.49
  -5  -1   1 1367.16  110.19
  -5  -1   1 1373.16  114.49
  -5  -1   1 1348.57  111.99
  -5  -1   1 1343.97  112.09
   5   1  -1 1504.15  118.69
   5   1  -1 1343.27  112.09
   5   1  -1 1327.17  113.19
   5   1  -1 1406.06  110.39
   5   1  -1 1369.06  111.99
  -6  -1   1    9.60    3.70
  -6  -1   1    1.10    3.80
  -6  -1   1    6.10    1.90
  -6  -1   1    6.20    4.60
  -6  -1   1    4.90    2.80
  -6  -1   1    4.10    2.70
  -6  -1   1    8.80    6.00
  -6  -1   1    1.00    3.00
   6   1  -1    7.00    4.40
   6   1  -1   -1.80    3.50
   6   1  -1    2.80    3.00
   6   1  -1    6.90    2.80
   6   1  -1    6.60    3.50
   6   1  -1    4.70    5.30
  -7  -1   1 1116.99  100.59
  -7  -1   1 1230.08   98.39
  -7  -1   1 1180.38  100.39
  -7  -1   1 1205.68   96.49
  -7  -1   1 1160.08  100.59
  -7  -1   1 1123.39  100.99
  -7  -1   1 1238.98  102.69
  -7  -1   1 1211.38  103.09
   7   1  -1 1156.18  103.49
   7   1  -1 1179.98   98.79
   7   1  -1 1206.18  100.99
   7   1  -1 1303.77  100.89
   7   1  -1 1227.08  101.39
   7   1  -1 1212.28  103.09
  -8  -1   1   34.90    8.70
  -8  -1   1   35.30    8.80
  -8  -1   1   53.59   11.90
  -8  -1   1   29.90    4.40
  -8  -1   1   32.00    8.10
  -8  -1   1   51.09    8.60
  -8  -1   1   25.20    9.20
  -8  -1   1   27.10    8.30
   8   1  -1   41.50    8.90
   8   1  -1   21.30    7.50
   8   1  -1   25.80    8.40
   8   1  -1   28.10    7.80
   8   1  -1   28.20    7.60
   8   1  -1   14.10    7.10
  -9  -1   1   28.40   11.80
  -9  -1   1   11.30    6.80
  -9  -1   1    6.50    7.00
  -9  -1   1    1.80    5.50
  -9  -1   1    7.80    5.40
  -9  -1   1    6.60    5.00
  -9  -1   1    5.80    2.60
  -9  -1   1    5.30    6.60
   9   1  -1    1.20    7.70
   9   1  -1   11.50    6.30
   9   1  -1   12.60    8.00
   9   1  -1   12.10    5.90
   9   1  -1    8.70    5.30
   9   1  -1    3.50    6.00
 -10  -1   1   38.70   14.00
 -10  -1   1   36.60   11.80
 -10  -1   1   29.90   10.20
 -10  -1   1   36.40   10.40
 -10  -1   1   44.30    8.40
 -10  -1   1   39.50   11.10
 -10  -1   1   43.40   12.30
 -10  -1   1   38.20    5.90
  10   1  -1   45.40   11.00
  10   1  -1   37.50   12.60
  10   1  -1   43.30   12.50
  10   1  -1   69.99   18.80
  10   1  -1   19.90    7.20
  10   1  -1   50.89   12.30
 -11  -1   1  554.64   55.19
 -11  -1   1  493.45   49.50
 -11  -1   1  464.75   49.20
 -11  -1   1  491.25   45.00
 -11  -1   1  500.15   51.49
 -11  -1   1  474.95   48.90
 -11  -1   1  523.45   49.10
 -11  -1   1  515.05   41.80
  11   1  -1  479.35   51.69
  11   1  -1  519.35   54.79
  11   1  -1  530.45   50.59
  11   1  -1  490.95   49.40
  11   1  -1  441.06   47.60
  11   1  -1  516.25   47.10
 -12  -1   1  124.29   21.90
 -12  -1   1   72.69   20.10
 -12  -1   1  108.19   19.90
 -12  -1   1  122.69   24.00
 -12  -1   1  140.99   18.40
 -12  -1   1  107.59   20.90
 -12  -1   1   79.59   18.70
 -12  -1   1  123.19   11.90
  12   1  -1  108.49   20.10
  12   1  -1   69.19   17.30
  12   1  -1  110.09   20.90
  12   1  -1   75.39   18.90
  12   1  -1  108.29   19.90
  12   1  -1  159.88   26.40
 -13  -1   1   -4.80   10.90
 -13  -1   1   16.20   15.60
 -13  -1   1   -7.90   16.40
 -13  -1   1   30.10   18.00
 -13  -1   1    2.30   13.10
 -13  -1   1    3.20   13.60
  13   1  -1   -1.50   10.40
  13   1  -1   -8.50   12.40
  13   1  -1    6.60   10.40
  13   1  -1   -1.80   13.90
  13   1  -1   13.30   14.60
  13   1  -1   -7.50   15.90
 -14  -1   1   18.00   14.00
 -14  -1   1   13.00   24.70
 -14  -1   1   -0.40   19.90
 -14  -1   1   10.60   14.00
 -14  -1   1   12.50   18.60
  14   1  -1    9.10   13.90
  14   1  -1   -2.10   17.00
  14   1  -1   12.00   11.60
  14   1  -1  -20.90   17.30
  14   1  -1   37.10   20.70
  14  -1   2  160.88   35.40
  14  -1   2  221.08   25.30
  14  -1   2  265.17   39.90
  14  -1   2  201.78   37.30
  14  -1   2  242.58   26.70
 -14   1  -2  299.07   32.00
 -14   1  -2  224.48   40.60
 -14   1  -2  205.58   32.20
 -14   1  -2  177.28   31.80
 -14   1  -2  169.18   33.80
  13  -1   2  119.69   16.70
  13  -1   2  146.59   25.40
  13  -1   2  161.58   28.20
  13  -1   2  128.89   27.40
  13  -1   2  185.68   27.70
  13  -1   2   79.59   23.10
  13  -1   2   96.99   26.00
 -13   1  -2  110.59   16.90
 -13   1  -2  109.49   21.80
 -13   1  -2  102.79   24.50
 -13   1  -2  103.09   22.50
 -13   1  -2  149.49   24.90
 -13   1  -2  114.49   22.00
 -13   1  -2  113.79   27.90
  12  -1   2  230.48   21.00
  12  -1   2  211.58   30.50
  12  -1   2  239.38   35.70
  12  -1   2  226.48   36.40
  12  -1   2  281.37   35.50
  12  -1   2  145.09   25.10
 -12   1  -2  152.48   25.60
 -12   1  -2  171.58   29.60
 -12   1  -2  159.48   26.10
 -12   1  -2  157.48   24.50
 -12   1  -2  120.79   29.20
 -12   1  -2  173.68   45.80
 -12   1  -2  151.38   20.30
  11  -1   2   21.40    9.70
  11  -1   2   -0.10    8.40
  11  -1   2    5.00    5.50
  11  -1   2    9.20    9.90
  11  -1   2    8.70    5.90
 -11   1  -2    9.50    6.10
 -11   1  -2    6.00   13.20
 -11   1  -2   -1.20    9.30
 -11   1  -2    6.90    8.90
 -11   1  -2   12.90    8.50
 -11   1  -2    8.30    8.10
  10  -1   2  520.45   48.10
  10  -1   2  522.75   45.80
  10  -1   2  461.95   48.60
  10  -1   2  449.36   42.40
  10  -1   2  446.46   46.40
  10  -1   2  482.95   46.10
  10  -1   2  536.85   51.59
 -10   1  -2  507.25   45.40
 -10   1  -2  485.55   43.40
 -10   1  -2  479.15   46.80
 -10   1  -2  458.85   49.60
 -10   1  -2  518.15   49.50
 -10   1  -2  512.75   47.70
   9  -1   2    5.70    4.20
   9  -1   2   -0.50    5.60
   9  -1   2   -1.70    5.00
   9  -1   2   -1.20    4.70
   9  -1   2   11.10    7.60
   9  -1   2    2.50    5.70
   9  -1   2    8.10    6.20
  -9   1  -2   11.70    8.90
  -9   1  -2    5.70    3.90
  -9   1  -2    1.40    6.40
  -9   1  -2   -1.80    4.30
  -9   1  -2    2.10    5.50
  -9   1  -2    5.00    5.60
   8  -1   2  139.69   17.70
   8  -1   2  153.48   14.70
   8  -1   2  142.29   17.30
   8  -1   2  179.18   21.10
   8  -1   2  137.69   19.60
   8  -1   2  129.59   20.10
   8  -1   2  108.49   17.00
  -8   1  -2  134.59   17.50
  -8   1  -2  137.39   16.60
  -8   1  -2  128.89   19.70
  -8   1  -2  127.69   19.40
  -8   1  -2  169.48   15.90
  -8   1  -2  180.88   20.60
   7  -1   2  123.09   17.50
   7  -1   2  107.89   11.80
   7  -1   2  124.89   13.90
   7  -1   2  110.59   13.50
   7  -1   2  106.29   13.70
   7  -1   2  112.59   22.30
   7  -1   2  126.69   16.80
  -7   1  -2  112.29   13.50
  -7   1  -2  116.89   19.40
  -7   1  -2   84.79   13.60
  -7   1  -2  139.69   12.80
  -7   1  -2  121.39   14.50
  -7   1  -2   97.69   16.60
   6  -1   2 2134.99  178.58
   6  -1   2 2284.37  175.88
   6  -1   2 2303.27  178.28
   6  -1   2 2135.49  176.38
   6  -1   2 2051.19  175.98
   6  -1   2 2029.60  176.38
  -6   1  -2 2208.68  175.58
  -6   1  -2 2134.99  178.08
  -6   1  -2 2140.29  177.58
  -6   1  -2 2158.08  176.48
  -6   1  -2 2231.68  174.88
  -6   1  -2 2152.68  176.28
   5  -1   2  332.27   31.60
   5  -1   2  387.06   33.30
   5  -1   2  353.66   32.00
   5  -1   2  339.97   31.70
   5  -1   2  314.47   29.90
   5  -1   2  374.76   33.80
   5  -1   2  360.36   31.30
  -5   1  -2  352.46   31.20
  -5   1  -2  358.66   31.90
  -5   1  -2  360.76   31.80
  -5   1  -2  420.86   33.60
  -5   1  -2  357.16   33.40
  -5   1  -2  363.46   30.80
   4  -1   2 1089.59   87.19
   4  -1   2 1054.89   88.29
   4  -1   2 1094.29   87.09
   4  -1   2 1054.69   87.19
   4  -1   2 1023.80   85.59
   4  -1   2 1061.69   87.99
  -4   1  -2 1045.80   87.79
  -4   1  -2 1075.49   88.29
  -4   1  -2 1066.89   86.99
  -4   1  -2 1055.29   87.09
  -4   1  -2 1042.20   86.29
   3  -1   2  419.76   37.30
   3  -1   2  434.66   37.90
   3  -1   2  444.66   37.00
   3  -1   2  446.76   37.20
   3  -1   2  442.96   36.20
  -3   1  -2  462.95   38.00
  -3   1  -2  447.66   37.70
  -3   1  -2  453.65   37.00
  -3   1  -2  458.35   37.10
  -3   1  -2  456.75   37.10
  -3   1  -2  430.56   36.10
  -3   1  -2  394.56   35.80
  -3   1  -2  457.95   36.70
   2  -1   2  419.36   39.30
   2  -1   2  474.85   38.80
   2  -1   2  439.16   38.90
   2  -1   2  528.85   38.60
   2  -1   2  504.85   41.00
   2  -1   2  437.46   38.30
   2  -1   2  458.15   38.20
   2  -1   2  455.25   38.90
  -2   1  -2  466.15   38.20
  -2   1  -2  443.56   38.80
  -2   1  -2  499.15   38.40
  -2   1  -2  477.25   38.70
  -2   1  -2  456.95   38.40
  -2   1  -2  491.85   38.90
  -2   1  -2  461.95   38.10
   1  -1   2 1974.30  165.28
   1  -1   2 2001.70  163.48
   1  -1   2 2072.99  163.98
   1  -1   2 2039.50  164.48
   1  -1   2 2002.70  165.68
   1  -1   2 2083.69  163.58
   1  -1   2 2197.88  164.38
  -1   1  -2 2028.70  164.28
  -1   1  -2 1998.80  163.48
  -1   1  -2 2068.69  164.48
  -1   1  -2 2041.30  165.58
  -1   1  -2 2116.89  163.58
  -1   1  -2 2132.99  163.98
  -1   1  -2 1937.51  165.18
   0  -1   2  566.14   43.10
   0  -1   2  539.95   44.90
   0  -1   2  514.55   43.80
   0  -1   2  563.14   43.70
   0  -1   2  544.55   43.80
   0  -1   2  533.45   45.50
   0   1  -2  501.55   45.20
   0   1  -2  532.65   43.00
   0   1  -2  530.95   43.60
   0   1  -2  555.04   43.20
   0   1  -2  527.65   43.80
   0   1  -2  522.45   43.50
   0   1  -2  564.64   44.70
   0   1  -2  508.65   44.70
   0   1  -2  531.45   43.80
  -1  -1   2  750.12   62.59
  -1  -1   2  729.03   61.89
  -1  -1   2  770.12   62.19
  -1  -1   2  801.42   62.19
  -1  -1   2  771.52   62.79
  -1  -1   2  708.43   62.19
   1   1  -2  774.92   62.79
   1   1  -2  791.12   62.69
   1   1  -2  771.42   62.19
   1   1  -2  739.43   61.99
   1   1  -2  874.91   62.39
   1   1  -2  736.63   61.89
   1   1  -2  780.52   62.79
  -2  -1   2 1099.29   92.89
  -2  -1   2 1151.58   93.39
  -2  -1   2 1125.29   94.69
  -2  -1   2 1198.08   94.09
  -2  -1   2 1175.88   93.79
  -2  -1   2 1138.09   92.49
  -2  -1   2 1179.38   93.29
   2   1  -2 1185.78   93.09
   2   1  -2 1112.69   92.29
   2   1  -2 1128.39   93.19
   2   1  -2 1149.48   93.99
   2   1  -2 1170.18   94.29
   2   1  -2 1147.69   93.29
  -3  -1   2 1735.33  140.19
  -3  -1   2 1757.42  140.09
  -3  -1   2 1680.03  139.69
  -3  -1   2 1752.82  140.49
  -3  -1   2 1768.72  141.29
  -3  -1   2 1742.83  140.89
  -3  -1   2 1715.13  138.59
   3   1  -2 1732.63  138.89
   3   1  -2 1644.94  140.89
   3   1  -2 1777.62  140.29
   3   1  -2 1703.13  140.39
   3   1  -2 1745.83  141.49
  -4  -1   2 5942.81  472.15
  -4  -1   2 5670.93  471.75
  -4  -1   2 6135.99  473.55
  -4  -1   2 5809.42  469.75
  -4  -1   2 5724.33  471.65
  -4  -1   2 5761.02  472.85
  -4  -1   2 5967.10  472.15
   4   1  -2 5919.31  473.25
   4   1  -2 5802.02  472.45
   4   1  -2 5980.90  473.85
   4   1  -2 6162.58  470.45
   4   1  -2 6000.00  471.95
   4   1  -2 5767.62  472.05
  -5  -1   2  126.09   14.40
  -5  -1   2  114.09   11.50
  -5  -1   2   99.19   12.70
  -5  -1   2  102.99   12.90
  -5  -1   2  109.09   13.10
  -5  -1   2  119.29   13.20
  -5  -1   2   89.99   13.80
   5   1  -2  124.49   13.50
   5   1  -2  108.19   11.40
   5   1  -2  113.49   13.20
   5   1  -2  125.69   13.50
   5   1  -2  113.09   16.10
   5   1  -2  131.49   19.00
  -6  -1   2 1213.78  103.89
  -6  -1   2 1266.57  101.89
  -6  -1   2 1245.58  103.99
  -6  -1   2 1257.77  105.59
  -6  -1   2 1268.37  106.19
  -6  -1   2 1234.58  100.49
  -6  -1   2 1283.47  104.09
  -6  -1   2 1182.68  103.99
   6   1  -2 1253.97  103.99
   6   1  -2 1227.08  104.09
   6   1  -2 1265.07  105.89
   6   1  -2 1232.58  101.79
   6   1  -2 1210.98  103.89
   6   1  -2 1302.97  106.99
  -7  -1   2  108.99   10.20
  -7  -1   2  119.89   16.80
  -7  -1   2  102.69   17.30
  -7  -1   2   69.39   12.70
  -7  -1   2  117.69   12.10
  -7  -1   2  125.09   14.60
  -7  -1   2  104.89   18.40
  -7  -1   2  104.39   15.30
   7   1  -2   90.99   14.20
   7   1  -2   93.49   14.80
   7   1  -2  122.29   19.60
   7   1  -2   93.89   16.40
   7   1  -2  118.29   12.30
   7   1  -2   94.49   14.70
  -8  -1   2   28.60    7.50
  -8  -1   2   16.40    7.70
  -8  -1   2   30.50    4.50
  -8  -1   2   20.70    6.80
  -8  -1   2   29.20   12.40
  -8  -1   2   30.50   10.20
  -8  -1   2   28.10    6.70
  -8  -1   2   36.60    9.30
   8   1  -2   31.30    9.40
   8   1  -2   30.40    7.40
   8   1  -2   42.80   10.10
   8   1  -2   24.70    8.60
   8   1  -2   21.00    8.20
   8   1  -2   18.20    8.70
  -9  -1   2   39.30   13.70
  -9  -1   2   35.10   10.60
  -9  -1   2   31.40    7.40
  -9  -1   2   11.30    3.60
  -9  -1   2   24.30    7.80
  -9  -1   2   23.30    8.30
  -9  -1   2   32.10    9.90
  -9  -1   2   21.60    7.50
   9   1  -2   28.40    8.70
   9   1  -2   18.70    5.80
   9   1  -2   28.40    9.80
   9   1  -2   21.80    9.50
   9   1  -2   15.90   10.00
   9   1  -2   21.10    8.30
 -10  -1   2  850.61   77.39
 -10  -1   2  894.91   73.79
 -10  -1   2  926.51   81.79
 -10  -1   2  889.61   79.69
 -10  -1   2  857.51   70.79
 -10  -1   2  859.61   77.09
 -10  -1   2  900.31   77.89
 -10  -1   2  805.32   76.89
  10   1  -2  908.01   77.79
  10   1  -2  822.12   81.29
  10   1  -2  865.81   77.19
  10   1  -2  804.42   79.59
  10   1  -2  832.02   74.19
  10   1  -2  883.71   78.09
 -11  -1   2   94.59   20.10
 -11  -1   2   96.99   19.30
 -11  -1   2  120.19   29.30
 -11  -1   2  106.49   10.80
 -11  -1   2  131.29   22.10
 -11  -1   2  108.79   25.00
 -11  -1   2  113.09   20.70
  11   1  -2   99.69   15.20
  11   1  -2   69.69   16.70
  11   1  -2   58.09   17.20
  11   1  -2   98.59   18.00
  11   1  -2   76.19   15.90
  11   1  -2   79.59   18.90
 -12  -1   2    7.60   14.00
 -12  -1   2   50.29   14.60
 -12  -1   2   34.30   11.20
 -12  -1   2    4.60   13.40
 -12  -1   2   53.89   20.80
 -12  -1   2   26.80    5.60
 -12  -1   2   27.30   12.20
  12   1  -2   36.50   14.60
  12   1  -2   40.20   14.30
  12   1  -2   27.40   14.50
  12   1  -2   46.20   14.50
  12   1  -2   34.20   12.10
 -13  -1   2   17.50   13.80
 -13  -1   2   13.30   12.40
 -13  -1   2  -15.70   21.50
 -13  -1   2   14.30   15.20
 -13  -1   2   26.20   12.90
 -13  -1   2    6.00   15.40
  13   1  -2   -5.90   13.10
  13   1  -2  -18.70   13.00
  13   1  -2    0.70   15.40
  13   1  -2   -7.50    9.80
  13   1  -2   15.60   14.50
  13   1  -2   -2.30    9.90
 -14  -1   2  210.48   33.10
 -14  -1   2  184.98   30.20
 -14  -1   2  223.48   33.20
 -14  -1   2  154.18   32.10
  14   1  -2  131.29   30.70
  14   1  -2  185.48   33.00
  14   1  -2  136.49   27.30
  14   1  -2  160.38   39.30
  14  -1   3    6.00   12.20
  14  -1   3   30.30   20.30
  14  -1   3   57.59   21.60
 -14   1  -3   41.80   15.00
 -14   1  -3   47.90   16.00
 -14   1  -3   42.20   15.80
 -14   1  -3   33.80   15.80
 -14   1  -3   -0.10   26.20
 -14   1  -3    8.80   19.40
  13  -1   3   93.09   23.60
  13  -1   3  116.59   24.00
  13  -1   3   86.09   20.90
  13  -1   3   46.30   17.30
  13  -1   3   48.60   21.90
 -13   1  -3   63.59   17.20
 -13   1  -3   57.39   21.10
 -13   1  -3  120.89   22.80
 -13   1  -3   75.09   20.90
 -13   1  -3   82.09   15.20
 -13   1  -3  119.09   21.30
  12  -1   3    3.90   12.30
  12  -1   3    0.70    8.50
  12  -1   3    5.50   10.40
  12  -1   3   15.30   11.60
  12  -1   3   -6.80   10.70
  12  -1   3   13.20    6.90
 -12   1  -3    3.40    8.80
 -12   1  -3   17.70   13.90
 -12   1  -3   18.80   12.40
 -12   1  -3    3.90    9.30
 -12   1  -3  -17.10   15.50
 -12   1  -3   11.40    7.70
 -12   1  -3   22.10   10.80
  11  -1   3  150.38   23.50
  11  -1   3  202.78   18.70
  11  -1   3  171.78   25.30
  11  -1   3  123.59   22.60
  11  -1   3  195.48   29.10
  11  -1   3  203.88   28.40
 -11   1  -3  148.99   19.00
 -11   1  -3  163.48   28.10
 -11   1  -3  141.29   22.50
 -11   1  -3  149.09   24.00
 -11   1  -3  179.58   27.30
 -11   1  -3  180.08   23.60
  10  -1   3   46.80   14.80
  10  -1   3   20.10    6.40
  10  -1   3   14.50    8.30
  10  -1   3   30.50   11.00
  10  -1   3   50.89   12.50
  10  -1   3   38.60   12.20
 -10   1  -3   24.50   10.10
 -10   1  -3   34.40    5.90
 -10   1  -3   28.80    8.80
 -10   1  -3   20.40   10.10
 -10   1  -3   46.60   12.10
 -10   1  -3   42.70    9.00
 -10   1  -3   34.20   13.50
   9  -1   3    1.20    5.50
   9  -1   3   -0.30    5.30
   9  -1   3    3.20    6.80
   9  -1   3   -2.90    5.90
   9  -1   3   -6.90    5.90
   9  -1   3    6.00    3.90
  -9   1  -3    5.90    3.70
  -9   1  -3   14.60    5.70
  -9   1  -3   -3.60    5.40
  -9   1  -3   -5.20    5.70
  -9   1  -3    4.90    8.10
  -9   1  -3   -5.00    4.80
  -9   1  -3   -0.10    4.60
   8  -1   3   49.00   10.80
   8  -1   3   30.30    9.50
   8  -1   3   31.90    6.50
   8  -1   3   38.50   11.40
   8  -1   3   37.20   10.20
  -8   1  -3   25.90    8.10
  -8   1  -3   38.60    7.40
  -8   1  -3   32.80    8.90
  -8   1  -3   33.80    7.50
  -8   1  -3   34.30    9.40
  -8   1  -3   32.10    8.40
   7  -1   3  865.61   75.39
   7  -1   3  824.82   72.49
   7  -1   3  841.62   75.29
   7  -1   3  890.81   76.79
   7  -1   3  885.21   77.49
   7  -1   3  835.92   74.99
  -7   1  -3  910.11   76.99
  -7   1  -3  975.80   73.99
  -7   1  -3  898.81   75.09
  -7   1  -3  849.41   74.99
  -7   1  -3  870.41   76.39
  -7   1  -3  914.31   73.49
   6  -1   3   -2.00    2.30
   6  -1   3    2.60    4.20
   6  -1   3   -1.10    2.40
   6  -1   3    0.90    4.00
   6  -1   3    0.30    3.60
   6  -1   3    1.70    3.50
  -6   1  -3   -2.20    2.70
  -6   1  -3    0.10    2.60
  -6   1  -3   -1.30    2.90
  -6   1  -3    3.10    4.90
  -6   1  -3   -1.70    2.60
  -6   1  -3    2.60    3.70
   5  -1   3  774.02   66.39
   5  -1   3  787.82   66.89
   5  -1   3  789.62   64.49
   5  -1   3  790.52   65.79
   5  -1   3  707.23   65.59
   5  -1   3  783.32   67.39
  -5   1  -3  805.92   66.79
  -5   1  -3  806.32   67.29
  -5   1  -3  784.12   65.89
  -5   1  -3  769.92   64.59
  -5   1  -3  817.92   65.19
  -5   1  -3  781.12   65.69
   4  -1   3  385.16   36.20
   4  -1   3  417.16   35.70
   4  -1   3  422.86   37.80
   4  -1   3  442.56   37.00
   4  -1   3  408.26   34.90
   4  -1   3  431.66   35.90
  -4   1  -3  394.86   35.60
  -4   1  -3  383.06   36.40
  -4   1  -3  400.96   34.20
  -4   1  -3  409.86   34.80
  -4   1  -3  438.56   36.50
  -4   1  -3  415.16   36.60
  -4   1  -3  445.26   36.90
   3  -1   3 2064.29  178.18
   3  -1   3 2315.17  178.28
   3  -1   3 2176.88  181.58
   3  -1   3 2271.67  178.48
   3  -1   3 2035.30  179.38
   3  -1   3 2192.08  178.78
   3  -1   3 2226.08  179.28
   3  -1   3 2145.69  178.98
  -3   1  -3 2237.28  178.88
  -3   1  -3 2281.67  177.88
  -3   1  -3 2288.17  178.98
  -3   1  -3 2323.47  177.98
  -3   1  -3 2239.18  178.68
  -3   1  -3 2230.18  178.28
  -3   1  -3 2242.58  178.38
   2  -1   3   63.79    7.40
   2  -1   3   65.29    8.80
   2  -1   3   62.59    6.80
   2  -1   3   72.89    7.10
   2  -1   3   59.89    6.50
   2  -1   3   66.19    6.40
   2  -1   3   65.89    8.20
  -2   1  -3   64.09    6.50
  -2   1  -3   68.39    6.70
  -2   1  -3   57.29    6.20
  -2   1  -3   63.49    6.40
  -2   1  -3   53.49    6.50
  -2   1  -3   59.99    7.10
  -2   1  -3   52.79    7.40
  -2   1  -3   68.99    7.00
   1  -1   3 1425.06  119.69
   1  -1   3 1487.35  121.39
   1  -1   3 1503.95  119.79
   1  -1   3 1419.96  122.49
   1  -1   3 1416.06  122.49
   1  -1   3 1521.25  120.59
  -1   1  -3 1556.04  119.89
  -1   1  -3 1540.35  120.29
  -1   1  -3 1571.94  120.59
  -1   1  -3 1443.66  122.19
  -1   1  -3 1698.53  121.69
  -1   1  -3 1465.55  119.79
  -1   1  -3 1473.55  121.29
  -1   1  -3 1458.45  122.39
   0  -1   3  178.18   16.50
   0  -1   3  179.38   14.30
   0  -1   3  159.98   14.90
   0  -1   3  162.48   14.00
   0  -1   3  165.98   15.10
   0  -1   3  158.38   17.10
   0   1  -3  169.18   14.90
   0   1  -3  175.48   14.40
   0   1  -3  161.28   14.70
   0   1  -3  152.68   15.90
   0   1  -3  170.18   16.10
   0   1  -3  167.68   17.10
   0   1  -3  176.58   14.10
   0   1  -3  168.78   14.40
   0   1  -3  158.68   15.00
   0   1  -3  171.48   14.40
  -1  -1   3  123.49   11.00
  -1  -1   3  140.29   12.10
  -1  -1   3  131.29   12.20
  -1  -1   3  122.59   11.50
  -1  -1   3  124.09   11.90
  -1  -1   3   90.49   14.80
  -1  -1   3  120.49   11.40
  -1  -1   3  133.59   11.80
   1   1  -3  137.19   12.40
   1   1  -3  147.09   12.60
   1   1  -3  128.39   11.50
   1   1  -3  141.19   11.60
   1   1  -3  114.19   15.10
   1   1  -3  116.59   12.70
   1   1  -3  116.09   11.50
   1   1  -3  129.29   11.80
   1   1  -3  129.69   12.00
   1   1  -3  128.99   11.00
  -2  -1   3 1636.84  138.59
  -2  -1   3 1671.93  137.39
  -2  -1   3 1717.93  137.69
  -2  -1   3 1865.61  137.49
  -2  -1   3 1573.04  138.39
  -2  -1   3 1677.13  136.99
  -2  -1   3 1783.52  138.59
  -2  -1   3 1699.93  138.39
   2   1  -3 1678.63  137.59
   2   1  -3 1727.33  138.59
   2   1  -3 1697.93  138.49
   2   1  -3 1749.82  137.19
   2   1  -3 1749.82  138.99
   2   1  -3 1668.63  137.69
  -3  -1   3 4778.42  388.36
  -3  -1   3 4633.14  388.26
  -3  -1   3 4774.22  388.46
  -3  -1   3 4834.02  388.96
  -3  -1   3 5000.80  389.76
  -3  -1   3 4932.71  389.36
   3   1  -3 5147.89  389.76
   3   1  -3 4741.83  389.86
   3   1  -3 4681.83  389.36
   3   1  -3 4899.51  388.46
   3   1  -3 4783.62  386.76
   3   1  -3 5019.80  389.06
  -4  -1   3  403.06   34.20
  -4  -1   3  359.06   34.30
  -4  -1   3  359.66   34.90
  -4  -1   3  389.86   32.20
  -4  -1   3  378.66   34.10
  -4  -1   3  390.26   33.50
  -4  -1   3  403.56   35.70
   4   1  -3  373.56   35.10
   4   1  -3  399.76   36.20
   4   1  -3  391.46   34.60
   4   1  -3  349.27   31.60
   4   1  -3  389.56   32.40
   4   1  -3  402.76   34.10
   4   1  -3  381.16   33.90
  -5  -1   3  466.35   39.20
  -5  -1   3  402.46   39.30
  -5  -1   3  445.86   41.60
  -5  -1   3  463.05   40.00
  -5  -1   3  439.56   37.10
  -5  -1   3  439.96   40.00
  -5  -1   3  441.26   41.00
   5   1  -3  436.26   40.00
   5   1  -3  440.16   39.60
   5   1  -3  426.76   41.00
   5   1  -3  455.05   37.70
   5   1  -3  443.86   39.80
   5   1  -3  456.65   42.10
  -6  -1   3   -3.00    4.10
  -6  -1   3   10.70    5.40
  -6  -1   3    8.90    2.70
  -6  -1   3    3.00    3.70
  -6  -1   3   -0.10    4.10
  -6  -1   3    8.80    4.80
  -6  -1   3   12.20    5.40
   6   1  -3    1.70    4.30
   6   1  -3    7.50    5.10
   6   1  -3   10.00    5.10
   6   1  -3    9.90    3.60
   6   1  -3    3.50    3.80
   6   1  -3    7.60    4.30
  -7  -1   3   36.80    8.50
  -7  -1   3   43.80   11.20
  -7  -1   3   40.30    6.10
  -7  -1   3   41.50    8.60
  -7  -1   3   50.69   10.90
  -7  -1   3   33.80    9.80
  -7  -1   3   53.39   14.00
   7   1  -3   39.90    8.50
   7   1  -3   28.20    9.10
   7   1  -3   46.60    7.50
   7   1  -3   56.39   11.40
   7   1  -3   49.00   10.80
   7   1  -3   34.50    9.10
  -8  -1   3    8.30    5.70
  -8  -1   3   10.40    6.30
  -8  -1   3    2.40    5.40
  -8  -1   3    8.00    6.20
  -8  -1   3   12.30    3.10
  -8  -1   3   -0.40    7.00
  -8  -1   3   16.60    6.40
   8   1  -3    9.10    5.90
   8   1  -3   10.40    6.50
   8   1  -3    6.90    4.20
   8   1  -3    6.00    6.70
   8   1  -3    9.60    6.10
   8   1  -3   -1.20    5.80
  -9  -1   3  548.95   54.99
  -9  -1   3  618.84   54.99
  -9  -1   3  510.75   54.59
  -9  -1   3  544.45   46.40
  -9  -1   3  547.45   51.89
  -9  -1   3  599.44   52.59
  -9  -1   3  535.85   51.99
   9   1  -3  541.25   51.89
   9   1  -3  519.35   51.79
   9   1  -3  529.05   53.89
   9   1  -3  533.75   55.59
   9   1  -3  587.54   52.69
   9   1  -3  585.84   49.10
 -10  -1   3   36.30   13.60
 -10  -1   3   38.00   10.70
 -10  -1   3   26.00   10.60
 -10  -1   3   27.90   10.40
 -10  -1   3   39.60   15.30
 -10  -1   3   42.60   11.30
 -10  -1   3   26.70    5.40
  10   1  -3   26.20   13.50
  10   1  -3   34.20    8.20
  10   1  -3   26.40    9.60
  10   1  -3   51.19   12.40
  10   1  -3   34.90   13.30
  10   1  -3   49.80   12.80
 -11  -1   3    9.40    9.90
 -11  -1   3   15.30    4.90
 -11  -1   3   11.40    9.30
 -11  -1   3   26.30   11.20
 -11  -1   3   16.90   13.40
 -11  -1   3   18.00   11.30
  11   1  -3    8.30   16.00
  11   1  -3   14.60   10.10
  11   1  -3   29.10   12.10
  11   1  -3    7.40   10.50
  11   1  -3   25.90    9.70
 -12  -1   3   52.39   15.50
 -12  -1   3   38.30   17.50
 -12  -1   3   66.99   16.30
 -12  -1   3   76.89   20.30
 -12  -1   3   60.49    9.00
 -12  -1   3   99.99   21.60
 -12  -1   3   43.60   15.20
  12   1  -3   75.99   18.40
  12   1  -3   56.79   16.80
  12   1  -3   69.99   18.10
  12   1  -3   63.29   11.90
  12   1  -3   48.60   14.00
  12   1  -3   70.29   16.40
 -13  -1   3  302.37   38.30
 -13  -1   3  250.77   41.60
 -13  -1   3  439.26   47.80
 -13  -1   3  256.17   27.00
 -13  -1   3  311.47   39.00
 -13  -1   3  391.86   50.19
 -13  -1   3  355.86   44.30
  13   1  -3  364.36   41.20
  13   1  -3  242.38   38.70
  13   1  -3  361.76   38.40
  13   1  -3  285.27   42.20
  13   1  -3  354.16   51.39
  13   1  -3  351.26   37.70
 -14  -1   3  -35.00   19.90
 -14  -1   3   -7.10   13.30
 -14  -1   3   29.70   18.10
 -14  -1   3    6.50   23.80
  14   1  -3    9.40   19.90
  14   1  -3   16.10   15.30
  14   1  -3  -12.50   19.80
  14   1  -3   -7.30   13.60
  14   1  -3    1.50   17.10
  14  -1   4  134.89   25.10
  14  -1   4  102.99   28.70
  14  -1   4  110.49   26.90
 -14   1  -4  139.59   24.90
 -14   1  -4  100.69   18.00
 -14   1  -4  149.69   34.80
 -14   1  -4  126.29   23.80
 -14   1  -4  103.39   27.70
  13  -1   4    9.20   14.40
  13  -1   4   11.00   11.70
  13  -1   4    5.40   10.80
  13  -1   4   14.30   18.40
 -13   1  -4   36.00   14.20
 -13   1  -4   42.50   17.00
 -13   1  -4    8.40    8.80
 -13   1  -4   45.70   14.20
 -13   1  -4   16.70   11.70
 -13   1  -4   13.80   20.30
  12  -1   4  103.89   27.20
  12  -1   4  193.78   32.00
  12  -1   4  198.68   30.30
  12  -1   4  192.08   27.20
  12  -1   4  217.38   29.60
  12  -1   4  222.68   21.40
  12  -1   4  282.87   36.70
 -12   1  -4  193.38   22.50
 -12   1  -4  217.68   27.40
 -12   1  -4  223.18   31.20
 -12   1  -4  173.78   26.70
 -12   1  -4  188.18   32.80
 -12   1  -4  164.78   27.30
 -12   1  -4  293.47   36.00
  11  -1   4   11.40   11.00
  11  -1   4   43.90   12.70
  11  -1   4   32.90    8.20
  11  -1   4   39.60   13.50
  11  -1   4   12.90   10.80
  11  -1   4    7.00   11.20
  11  -1   4   15.20    9.00
 -11   1  -4   18.00    9.10
 -11   1  -4   31.30   10.20
 -11   1  -4   56.09   14.60
 -11   1  -4   36.10    9.70
 -11   1  -4   28.70    8.70
 -11   1  -4   22.90   14.40
 -11   1  -4   28.10    6.70
  10  -1   4  327.07   31.40
  10  -1   4  222.28   27.30
  10  -1   4  226.18   27.70
  10  -1   4  217.18   31.70
  10  -1   4  222.18   26.90
  10  -1   4  270.17   23.30
 -10   1  -4  185.38   25.70
 -10   1  -4  194.18   29.10
 -10   1  -4  238.98   28.50
 -10   1  -4  237.38   29.10
 -10   1  -4  243.08   22.10
 -10   1  -4  226.68   24.50
   9  -1   4    2.80    6.00
   9  -1   4   21.20   11.80
   9  -1   4   -2.30    5.70
   9  -1   4   13.70    6.40
   9  -1   4    5.50    4.10
   9  -1   4   11.30    7.70
   9  -1   4   14.10    8.70
  -9   1  -4   24.20    7.50
  -9   1  -4   15.30    4.60
  -9   1  -4    6.50    8.60
  -9   1  -4    6.70    5.30
  -9   1  -4   10.30    4.50
  -9   1  -4    6.00    5.50
  -9   1  -4   10.90    7.90
   8  -1   4  475.75   46.40
   8  -1   4  446.46   42.10
   8  -1   4  493.15   45.00
   8  -1   4  478.35   45.30
   8  -1   4  539.55   47.00
  -8   1  -4  457.85   41.30
  -8   1  -4  517.25   46.30
  -8   1  -4  525.65   45.20
  -8   1  -4  487.05   42.90
  -8   1  -4  520.75   47.60
  -8   1  -4  516.95   43.30
  -8   1  -4  474.55   44.80
   7  -1   4   -4.20    3.70
   7  -1   4    1.90    3.70
   7  -1   4    1.50    3.30
   7  -1   4   -1.90    3.90
   7  -1   4   -0.80    3.20
   7  -1   4    1.40    4.90
   7  -1   4   -0.90    2.50
  -7   1  -4   -1.80    3.10
  -7   1  -4    3.30    5.50
  -7   1  -4   -1.60    3.60
  -7   1  -4    0.00    3.00
  -7   1  -4    3.30    2.90
  -7   1  -4   -2.60    4.10
  -7   1  -4    0.40    3.00
   6  -1   4  216.38   24.00
   6  -1   4  205.78   22.10
   6  -1   4  206.18   19.60
   6  -1   4  234.18   22.50
   6  -1   4  211.68   25.30
   6  -1   4  217.88   21.50
   6  -1   4  200.48   20.90
   6  -1   4  213.68   22.60
  -6   1  -4  227.48   22.10
  -6   1  -4  227.28   19.40
  -6   1  -4  196.98   19.40
  -6   1  -4  208.68   22.40
  -6   1  -4  206.78   20.40
  -6   1  -4  195.18   21.00
  -6   1  -4  204.18   20.80
   5  -1   4  398.86   36.30
   5  -1   4  372.46   34.80
   5  -1   4  387.56   34.90
   5  -1   4  388.46   35.90
   5  -1   4  384.36   34.70
   5  -1   4  400.06   36.00
  -5   1  -4  417.76   33.60
  -5   1  -4  377.46   35.70
  -5   1  -4  396.16   34.70
  -5   1  -4  428.16   34.90
  -5   1  -4  399.76   34.90
  -5   1  -4  391.96   35.40
  -5   1  -4  373.06   33.00
   4  -1   4 1626.24  136.09
   4  -1   4 1580.64  134.29
   4  -1   4 1603.14  132.59
   4  -1   4 1623.44  132.39
   4  -1   4 1562.74  132.99
   4  -1   4 1701.13  131.89
   4  -1   4 1514.55  131.49
  -4   1  -4 1718.53  131.69
  -4   1  -4 1646.74  132.39
  -4   1  -4 1611.74  130.99
  -4   1  -4 1607.24  132.09
  -4   1  -4 1629.54  130.99
  -4   1  -4 1653.63  131.79
   3  -1   4   26.70    4.90
   3  -1   4   26.50    4.80
   3  -1   4   22.60    4.10
   3  -1   4   30.00    6.60
   3  -1   4   26.00    5.70
   3  -1   4   22.00    5.80
   3  -1   4   26.30    5.30
   3  -1   4   26.30    7.80
  -3   1  -4   20.30    4.60
  -3   1  -4   27.50    4.80
  -3   1  -4   17.90    3.80
  -3   1  -4   22.40    4.80
  -3   1  -4   22.10    5.50
  -3   1  -4   26.70    5.00
  -3   1  -4   24.00    5.20
   2  -1   4  218.68   19.60
   2  -1   4  247.78   23.40
   2  -1   4  226.28   19.70
   2  -1   4  223.68   21.40
   2  -1   4  231.68   19.80
   2  -1   4  231.98   22.40
  -2   1  -4  229.08   19.90
  -2   1  -4  199.88   21.50
  -2   1  -4  230.48   19.70
  -2   1  -4  236.28   19.80
  -2   1  -4  230.08   20.20
  -2   1  -4  250.37   21.20
  -2   1  -4  216.88   21.10
  -2   1  -4  242.28   19.70
   1  -1   4   46.80    7.60
   1  -1   4   36.10    4.10
   1  -1   4   32.20    3.90
   1  -1   4   52.39    6.50
   1  -1   4   33.40    6.80
  -1   1  -4   34.60    4.10
  -1   1  -4   40.00    5.80
  -1   1  -4   36.20    7.00
  -1   1  -4   50.99    6.30
  -1   1  -4   41.60    6.90
  -1   1  -4   35.90    4.10
  -1   1  -4   42.30    4.70
  -1   1  -4   32.70    6.10
   0  -1   4  370.36   34.90
   0  -1   4  395.46   32.70
   0  -1   4  389.26   33.40
   0  -1   4  438.86   33.60
   0  -1   4  371.06   32.40
   0  -1   4  359.26   34.70
   0   1  -4  405.56   35.10
   0   1  -4  397.16   32.80
   0   1  -4  404.76   32.50
   0   1  -4  401.56   32.50
   0   1  -4  363.86   33.10
   0   1  -4  368.96   36.00
   0   1  -4  410.76   33.70
   0   1  -4  455.85   33.70
   0   1  -4  390.76   34.80
  -1  -1   4  456.95   38.30
  -1  -1   4  460.55   38.30
  -1  -1   4  469.45   39.00
  -1  -1   4  489.55   38.90
  -1  -1   4  454.55   39.20
  -1  -1   4  448.46   39.00
  -1  -1   4  466.85   38.70
   1   1  -4  466.15   38.80
   1   1  -4  467.95   39.20
   1   1  -4  426.46   38.40
   1   1  -4  464.95   39.20
   1   1  -4  477.65   38.30
   1   1  -4  429.76   39.70
   1   1  -4  482.55   38.30
   1   1  -4  464.85   38.90
   1   1  -4  447.86   42.30
  -2  -1   4 3547.85  284.57
  -2  -1   4 3583.54  284.77
  -2  -1   4 3576.54  284.47
  -2  -1   4 3505.55  283.77
  -2  -1   4 3447.26  283.67
  -2  -1   4 3640.84  283.57
  -2  -1   4 3348.06  282.57
   2   1  -4 3546.65  283.67
   2   1  -4 3323.57  283.07
   2   1  -4 3601.64  282.77
   2   1  -4 3699.53  284.77
   2   1  -4 3599.04  285.17
   2   1  -4 3647.54  284.67
   2   1  -4 3527.55  283.57
  -3  -1   4   26.20    4.90
  -3  -1   4   18.30    4.50
  -3  -1   4   25.70    5.10
  -3  -1   4   36.30    7.60
  -3  -1   4   29.10    6.20
  -3  -1   4   24.00    5.80
  -3  -1   4   19.90    4.10
  -3  -1   4   30.20    5.50
   3   1  -4   20.60    6.10
   3   1  -4   31.70    4.40
   3   1  -4   25.20    5.40
   3   1  -4   36.10    6.70
   3   1  -4   25.50    6.20
   3   1  -4   24.10    5.80
  -4  -1   4   63.29    7.10
  -4  -1   4   37.50    8.00
  -4  -1   4   65.79   11.00
  -4  -1   4   54.99   10.10
  -4  -1   4   68.09    9.10
  -4  -1   4   54.39   10.60
  -4  -1   4   50.59    8.20
   4   1  -4   41.00    7.80
   4   1  -4   50.79    9.80
   4   1  -4   83.79   11.70
   4   1  -4   59.69   11.70
   4   1  -4   58.49    6.50
   4   1  -4   51.49    8.60
  -5  -1   4   29.60    7.20
  -5  -1   4   39.80    7.40
  -5  -1   4   39.60    8.10
  -5  -1   4   49.10    9.60
  -5  -1   4   29.30    5.30
  -5  -1   4   44.20    9.50
  -5  -1   4   22.80    7.00
   5   1  -4   41.80   10.10
   5   1  -4   54.19   10.00
   5   1  -4   44.20    5.50
   5   1  -4   38.00    5.80
   5   1  -4   39.30    8.50
   5   1  -4   28.20    6.40
   5   1  -4   39.00    9.10
  -6  -1   4  688.13   64.09
  -6  -1   4  719.13   62.99
  -6  -1   4  679.93   63.59
  -6  -1   4  752.82   64.19
  -6  -1   4  710.73   65.29
  -6  -1   4  820.52   61.29
  -6  -1   4  739.93   66.09
   6   1  -4  783.52   67.29
   6   1  -4  761.62   63.99
   6   1  -4  745.13   64.19
   6   1  -4  733.93   65.79
   6   1  -4  737.43   64.39
   6   1  -4  697.83   61.29
  -7  -1   4    3.10    4.60
  -7  -1   4   -2.60    4.00
  -7  -1   4    3.60    4.60
  -7  -1   4    7.20    7.10
  -7  -1   4    1.10    3.70
  -7  -1   4    3.00    5.30
  -7  -1   4   -2.40    2.10
   7   1  -4   -2.00    2.80
   7   1  -4    1.60    4.90
   7   1  -4    2.20    4.50
   7   1  -4    1.50    4.20
   7   1  -4    2.00    4.00
   7   1  -4    5.40    7.50
  -8  -1   4  146.39   17.60
  -8  -1   4  140.29   24.40
  -8  -1   4  145.49   21.00
  -8  -1   4  140.29   13.60
  -8  -1   4  153.98   21.50
  -8  -1   4  103.89   18.90
   8   1  -4  130.29   21.30
   8   1  -4  102.99   19.50
   8   1  -4  145.79   20.60
   8   1  -4  126.69   14.60
   8   1  -4  139.19   17.50
   8   1  -4  152.68   22.10
  -9  -1   4   27.40    9.90
  -9  -1   4   13.50    8.30
  -9  -1   4    1.10    5.70
  -9  -1   4   15.50    9.80
  -9  -1   4    9.20    8.60
  -9  -1   4    3.10    3.60
  -9  -1   4    0.90    6.30
   9   1  -4   11.50    8.60
   9   1  -4    4.10    4.30
   9   1  -4    2.30    5.50
   9   1  -4    6.20    6.60
   9   1  -4    4.80    7.10
   9   1  -4    8.50    6.50
 -10  -1   4  109.29   21.50
 -10  -1   4  120.39   24.00
 -10  -1   4   74.39   15.60
 -10  -1   4  103.09   11.10
 -10  -1   4   87.29   16.60
 -10  -1   4  106.99   20.10
 -10  -1   4  100.39   17.70
  10   1  -4   86.19   17.10
  10   1  -4  110.09   16.60
  10   1  -4   90.19   20.30
  10   1  -4   96.29   22.30
  10   1  -4   49.50   13.20
  10   1  -4   77.59   15.30
 -11  -1   4  110.19   21.20
 -11  -1   4   89.79   19.40
 -11  -1   4  132.59   21.70
 -11  -1   4  113.29   11.80
 -11  -1   4  122.99   21.40
 -11  -1   4   78.59   24.30
 -11  -1   4   63.09   18.20
  11   1  -4  128.89   21.80
  11   1  -4   82.99   20.10
  11   1  -4  101.59   17.70
  11   1  -4  117.69   20.00
  11   1  -4   64.69   13.30
  11   1  -4   82.09   21.60
 -12  -1   4  904.11   91.29
 -12  -1   4 1112.99   89.59
 -12  -1   4 1182.28   91.39
 -12  -1   4 1172.98   91.29
 -12  -1   4  869.41   79.99
 -12  -1   4  858.51  100.29
 -12  -1   4  818.72   88.29
  12   1  -4 1045.60   90.19
  12   1  -4 1032.30   93.19
  12   1  -4  874.61   93.89
  12   1  -4 1139.49   85.59
  12   1  -4  856.21   87.89
  12   1  -4  911.21   88.09
  12   1  -4  893.51   89.09
 -13  -1   4   70.99   23.60
 -13  -1   4   69.09   25.90
 -13  -1   4   42.60   15.70
 -13  -1   4   45.00    8.10
 -13  -1   4   44.70   18.80
 -13  -1   4   47.10   16.60
  13   1  -4   95.79   20.30
  13   1  -4   60.29   21.50
  13   1  -4   67.79   23.60
  13   1  -4   56.79   16.00
  13   1  -4   73.89   20.80
  13   1  -4   85.99   21.70
 -14  -1   4   23.70   17.10
 -14  -1   4   37.90   18.70
 -14  -1   4   25.00   23.40
  14   1  -4   30.10   22.00
  14   1  -4    6.40   31.10
  14   1  -4   51.69   20.50
  14   1  -4   34.70   18.90
  14   1  -4   47.10   19.10
  14  -1   5   34.70   19.70
  14  -1   5  -10.60   10.60
  14  -1   5   17.60   14.90
  14  -1   5   23.80   21.80
 -14   1  -5   -4.00   20.90
 -14   1  -5  -31.40   25.20
 -14   1  -5   19.90   16.30
 -14   1  -5   19.30   18.10
 -14   1  -5   30.70   13.90
 -14   1  -5    1.80   12.00
  13  -1   5  101.19   25.80
  13  -1   5  111.29   24.70
  13  -1   5  123.39   28.50
  13  -1   5  100.19   20.40
 -13   1  -5  112.09   18.80
 -13   1  -5   73.99   16.90
 -13   1  -5   73.59   17.20
 -13   1  -5   92.09   20.30
 -13   1  -5   69.09   22.30
 -13   1  -5   96.79   28.00
  12  -1   5   24.80   13.80
  12  -1   5   36.40   14.60
  12  -1   5   61.89   19.60
  12  -1   5   28.60   14.40
  12  -1   5   22.20   13.90
  12  -1   5   59.59   14.20
  12  -1   5   63.09   17.30
 -12   1  -5   37.90    8.40
 -12   1  -5   47.90   12.50
 -12   1  -5   42.10   15.40
 -12   1  -5   37.80   13.60
 -12   1  -5   40.40   11.90
 -12   1  -5   36.30   10.20
 -12   1  -5   21.40   18.40
 -12   1  -5   70.59   19.10
  11  -1   5  542.65   42.20
  11  -1   5  541.25   47.70
  11  -1   5  433.36   46.50
  11  -1   5  502.65   51.29
  11  -1   5  394.76   46.40
  11  -1   5  572.84   51.09
  11  -1   5  502.65   48.70
  11  -1   5  441.76   52.69
 -11   1  -5  489.35   40.70
 -11   1  -5  441.66   48.60
 -11   1  -5  443.66   43.00
 -11   1  -5  406.76   44.80
 -11   1  -5  459.55   50.49
 -11   1  -5  422.46   45.70
 -11   1  -5  427.46   42.70
  10  -1   5   10.30    9.10
  10  -1   5    4.10    7.20
  10  -1   5    9.80    8.40
  10  -1   5    4.30    5.10
  10  -1   5    2.60    7.00
  10  -1   5    1.10    7.80
  10  -1   5    0.00    7.80
  10  -1   5   15.40    9.20
 -10   1  -5   14.60    8.90
 -10   1  -5    8.60    6.60
 -10   1  -5   -8.00   11.10
 -10   1  -5    8.00    5.50
 -10   1  -5   15.10    6.80
 -10   1  -5    1.10    5.30
 -10   1  -5    5.00    6.90
   9  -1   5  500.45   46.70
   9  -1   5  488.85   46.60
   9  -1   5  500.55   45.80
   9  -1   5  488.25   47.80
   9  -1   5  461.15   44.50
   9  -1   5  377.86   44.10
   9  -1   5  497.75   42.10
  -9   1  -5  487.25   46.20
  -9   1  -5  472.95   44.30
  -9   1  -5  500.75   41.20
  -9   1  -5  448.36   47.00
  -9   1  -5  494.35   44.90
  -9   1  -5  465.95   42.50
   8  -1   5   -1.00    4.00
   8  -1   5   -5.20    4.50
   8  -1   5   -0.10    4.70
   8  -1   5    1.30    3.70
   8  -1   5   15.30    6.30
   8  -1   5    2.70    7.40
   8  -1   5    7.10    4.60
   8  -1   5    1.90    4.50
  -8   1  -5    5.60    4.20
  -8   1  -5    2.20    4.00
  -8   1  -5    2.40    4.50
  -8   1  -5   -2.10    3.60
  -8   1  -5   -5.60    4.30
  -8   1  -5    6.30    6.60
  -8   1  -5    1.60    3.20
   7  -1   5    7.80    4.90
   7  -1   5    6.90    3.20
   7  -1   5    8.40    5.40
   7  -1   5   11.80    5.60
   7  -1   5    1.00    3.90
   7  -1   5    6.60    5.00
   7  -1   5    0.60    5.80
  -7   1  -5    3.40    3.10
  -7   1  -5    5.20    4.50
  -7   1  -5    9.10    4.90
  -7   1  -5   10.20    5.20
  -7   1  -5   -0.80    5.60
  -7   1  -5    4.60    3.40
   6  -1   5   90.29   17.80
   6  -1   5   84.29   12.40
   6  -1   5   86.19   14.70
   6  -1   5   83.09   13.50
   6  -1   5   73.49   11.50
   6  -1   5   87.59   11.90
   6  -1   5   76.69   10.10
   6  -1   5   77.99   13.30
  -6   1  -5   83.49   12.80
  -6   1  -5   75.49   13.40
  -6   1  -5   88.89   12.50
  -6   1  -5   74.69   11.50
  -6   1  -5   74.09    9.50
  -6   1  -5   87.29   12.80
   5  -1   5 2285.57  183.88
   5  -1   5 2156.08  185.68
   5  -1   5 2330.37  189.78
   5  -1   5 2239.88  185.18
   5  -1   5 2338.67  184.28
   5  -1   5 2164.88  185.68
   5  -1   5 2152.48  184.58
   5  -1   5 2221.88  183.98
  -5   1  -5 2325.17  184.48
  -5   1  -5 2355.56  184.08
  -5   1  -5 2377.06  183.98
  -5   1  -5 2338.87  184.58
  -5   1  -5 2258.87  182.88
  -5   1  -5 2230.18  182.98
  -5   1  -5 2270.77  184.78
   4  -1   5    8.90    3.30
   4  -1   5   10.00    4.20
   4  -1   5    5.70    3.40
   4  -1   5    5.10    3.30
   4  -1   5    7.90    4.30
   4  -1   5    7.80    4.70
   4  -1   5   14.00    5.60
   4  -1   5   13.90    4.10
  -4   1  -5    9.50    4.00
  -4   1  -5   14.00    4.20
  -4   1  -5   12.00    3.80
  -4   1  -5    7.90    3.50
  -4   1  -5    8.70    3.40
  -4   1  -5   10.80    3.80
  -4   1  -5   12.80    3.60
   3  -1   5  768.32   65.59
   3  -1   5  718.93   66.69
   3  -1   5  679.93   64.19
   3  -1   5  774.62   64.09
   3  -1   5  727.63   62.59
   3  -1   5  741.53   62.49
   3  -1   5  763.82   62.49
  -3   1  -5  810.02   62.69
  -3   1  -5  746.53   62.59
  -3   1  -5  796.42   62.49
  -3   1  -5  742.53   62.79
  -3   1  -5  700.93   62.59
  -3   1  -5  753.12   63.59
  -3   1  -5  890.61   64.79
  -3   1  -5  765.12   64.39
   2  -1   5  156.48   15.00
   2  -1   5  153.78   16.00
   2  -1   5  176.38   15.10
   2  -1   5  165.78   18.40
   2  -1   5  172.98   15.30
   2  -1   5  170.98   17.30
   2  -1   5  163.68   18.70
  -2   1  -5  170.18   15.10
  -2   1  -5  162.38   17.00
  -2   1  -5  170.08   15.40
  -2   1  -5  177.28   15.20
  -2   1  -5  172.48   15.20
  -2   1  -5  169.28   17.90
  -2   1  -5  165.48   17.00
  -2   1  -5  169.48   16.00
   1  -1   5  608.14   54.89
   1  -1   5  621.44   55.69
   1  -1   5  666.83   53.49
   1  -1   5  644.64   52.39
   1  -1   5  636.94   52.09
   1  -1   5  611.34   56.59
  -1   1  -5  626.04   52.29
  -1   1  -5  657.63   52.79
  -1   1  -5  629.24   53.89
  -1   1  -5  653.53   52.39
  -1   1  -5  660.23   55.69
  -1   1  -5  641.74   53.29
  -1   1  -5  632.64   56.19
  -1   1  -5  635.14   54.69
  -1   1  -5  661.83   55.09
  -1   1  -5  654.83   52.49
   0  -1   5   36.40    8.10
   0  -1   5   33.90    5.00
   0  -1   5   44.80    6.20
   0  -1   5   30.30    5.70
   0  -1   5   39.30    4.50
   0  -1   5   35.60    7.00
   0  -1   5   32.50    5.40
   0  -1   5   58.99    8.20
   0   1  -5   30.90    7.10
   0   1  -5   39.40    6.00
   0   1  -5   35.50    5.40
   0   1  -5   36.00    5.10
   0   1  -5   35.10    4.90
   0   1  -5   39.60    6.50
   0   1  -5   30.10    7.90
   0   1  -5   39.50    4.60
   0   1  -5   34.00    5.50
   0   1  -5   33.40    6.90
  -1  -1   5 1906.31  145.89
  -1  -1   5 1800.02  146.09
  -1  -1   5 1739.43  146.19
  -1  -1   5 1824.72  145.89
  -1  -1   5 1763.62  145.39
  -1  -1   5 1731.13  146.19
   1   1  -5 1980.70  146.59
   1   1  -5 1881.71  145.29
   1   1  -5 1820.92  148.49
   1   1  -5 1700.63  150.08
   1   1  -5 1732.53  146.89
   1   1  -5 1854.11  145.99
   1   1  -5 1714.73  145.49
   1   1  -5 1818.62  145.29
   1   1  -5 1795.92  146.29
   1   1  -5 1780.62  145.99
  -2  -1   5   31.20    6.10
  -2  -1   5   35.20    5.70
  -2  -1   5   37.00    7.40
  -2  -1   5   33.70    5.70
  -2  -1   5   25.20    5.00
  -2  -1   5   27.30    5.80
  -2  -1   5   24.70    4.50
   2   1  -5   41.10    6.30
   2   1  -5   35.30    5.60
   2   1  -5   23.80    7.10
   2   1  -5   24.50    4.60
   2   1  -5   40.70    7.50
   2   1  -5   26.70    6.20
   2   1  -5   28.90    5.10
   2   1  -5   38.70    7.80
   2   1  -5   30.80    6.80
  -3  -1   5   75.39   12.20
  -3  -1   5   78.99    8.60
  -3  -1   5   78.39   10.30
  -3  -1   5   75.59    9.50
  -3  -1   5   90.99   12.60
  -3  -1   5   82.39   10.20
  -3  -1   5   95.19   10.20
  -3  -1   5   70.59   11.10
   3   1  -5  103.89   11.80
   3   1  -5   84.39   10.10
   3   1  -5  110.19   16.20
   3   1  -5  126.79   15.80
   3   1  -5   90.39    9.40
   3   1  -5  105.39   11.50
   3   1  -5   91.09   10.20
  -4  -1   5  328.87   31.30
  -4  -1   5  317.57   29.20
  -4  -1   5  312.67   30.00
  -4  -1   5  319.77   29.30
  -4  -1   5  337.87   28.40
  -4  -1   5  292.97   27.50
  -4  -1   5  336.17   28.00
  -4  -1   5  295.17   29.90
   4   1  -5  296.67   31.50
   4   1  -5  294.87   31.10
   4   1  -5  321.07   30.70
   4   1  -5  323.57   29.00
   4   1  -5  307.57   29.90
   4   1  -5  288.37   27.10
   4   1  -5  365.66   29.70
  -5  -1   5 2312.57  187.58
  -5  -1   5 2261.57  187.58
  -5  -1   5 2384.36  186.18
  -5  -1   5 2258.97  188.88
  -5  -1   5 2240.48  185.88
  -5  -1   5 2378.36  188.58
  -5  -1   5 2277.27  185.38
  -5  -1   5 2341.77  189.58
   5   1  -5 2345.17  188.58
   5   1  -5 2189.58  184.48
   5   1  -5 2311.27  189.48
   5   1  -5 2400.06  190.68
   5   1  -5 2256.27  187.48
   5   1  -5 2215.98  185.18
   5   1  -5 2338.17  187.38
  -6  -1   5  201.58   19.30
  -6  -1   5  211.48   23.60
  -6  -1   5  231.48   24.60
  -6  -1   5  214.18   22.70
  -6  -1   5  209.68   20.70
  -6  -1   5  194.78   21.80
  -6  -1   5  211.38   22.00
   6   1  -5  191.68   23.30
   6   1  -5  222.88   22.40
   6   1  -5  185.78   18.30
   6   1  -5  212.08   21.70
   6   1  -5  200.38   24.20
   6   1  -5  209.88   19.60
   6   1  -5  224.18   22.80
  -7  -1   5  214.58   26.10
  -7  -1   5  238.88   21.30
  -7  -1   5  217.78   24.60
  -7  -1   5  252.57   25.10
  -7  -1   5  248.08   28.10
  -7  -1   5  200.08   24.70
  -7  -1   5  227.98   23.20
   7   1  -5  208.98   23.80
   7   1  -5  225.98   21.80
   7   1  -5  226.68   26.50
   7   1  -5  235.88   27.70
   7   1  -5  238.98   25.10
   7   1  -5  238.18   25.20
  -8  -1   5   15.10    4.10
  -8  -1   5   11.30    6.20
  -8  -1   5    3.40    7.20
  -8  -1   5    9.80    6.50
  -8  -1   5   -3.20    7.20
  -8  -1   5    5.20    6.70
  -8  -1   5   10.80    5.70
   8   1  -5   15.40    7.50
   8   1  -5   13.00    8.10
   8   1  -5   13.70    6.90
   8   1  -5   11.50    6.30
   8   1  -5    4.30    5.50
   8   1  -5   12.20    4.80
  -9  -1   5  217.68   29.30
  -9  -1   5  250.17   28.30
  -9  -1   5  262.17   31.80
  -9  -1   5  263.47   30.10
  -9  -1   5  281.57   33.70
  -9  -1   5  256.57   24.60
  -9  -1   5  273.77   29.90
   9   1  -5  258.17   29.70
   9   1  -5  277.87   33.00
   9   1  -5  298.17   30.80
   9   1  -5  287.07   26.50
   9   1  -5  305.07   31.30
   9   1  -5  295.77   34.50
 -10  -1   5   -3.00    8.90
 -10  -1   5   12.10    8.30
 -10  -1   5   -4.80   11.30
 -10  -1   5    5.20    8.40
 -10  -1   5    3.40    4.60
 -10  -1   5    3.70    6.60
 -10  -1   5    7.80   10.60
  10   1  -5   -5.00    8.10
  10   1  -5   -2.10    8.90
  10   1  -5   -2.40    7.80
  10   1  -5   -4.90    5.10
  10   1  -5   11.90   10.40
  10   1  -5   -1.60    7.60
  10   1  -5    1.10    9.60
 -11  -1   5  404.96   44.10
 -11  -1   5  340.17   38.80
 -11  -1   5  322.97   29.80
 -11  -1   5  404.56   37.30
 -11  -1   5  413.16   39.20
 -11  -1   5  245.18   43.40
 -11  -1   5  267.67   41.40
  11   1  -5  311.87   36.90
  11   1  -5  317.37   39.80
  11   1  -5  296.97   46.50
  11   1  -5  287.27   36.30
  11   1  -5  334.67   38.20
  11   1  -5  323.67   32.30
 -12  -1   5  -18.20   16.70
 -12  -1   5   -1.40   14.20
 -12  -1   5    2.80   12.10
 -12  -1   5    3.40   12.00
 -12  -1   5   -8.80   16.60
 -12  -1   5   14.10   12.40
 -12  -1   5   -2.50    5.60
  12   1  -5    5.80   13.10
  12   1  -5    1.20   13.90
  12   1  -5  -12.80   12.50
  12   1  -5   12.50   13.40
  12   1  -5   12.20   14.20
  12   1  -5    5.90    8.80
  12   1  -5   13.30    8.80
 -13  -1   5   15.10    6.30
 -13  -1   5  -12.00   13.30
 -13  -1   5   45.30   23.00
 -13  -1   5    8.90   13.30
 -13  -1   5   16.10   15.20
 -13  -1   5   13.20   20.00
  13   1  -5   15.30   16.50
  13   1  -5   54.89   19.40
  13   1  -5   38.80   17.20
  13   1  -5   14.70   15.90
  13   1  -5    9.50   15.10
  13   1  -5    9.60   13.30
 -14  -1   5   72.19   21.40
 -14  -1   5   17.10   19.20
 -14  -1   5    7.70   23.90
  14   1  -5   33.70   19.10
  14   1  -5   45.50   35.20
  14   1  -5  -12.60   27.00
  14   1  -5   15.70   13.70
  14   1  -5   26.30   22.20
  13  -1   6   16.50   13.30
  13  -1   6   29.50   22.40
  13  -1   6   15.30   14.60
  13  -1   6   31.60   16.10
 -13   1  -6   31.20   12.80
 -13   1  -6   28.30   15.20
 -13   1  -6   21.40   13.80
 -13   1  -6    5.50   20.10
 -13   1  -6    1.50    8.40
 -13   1  -6   30.10   17.70
  12  -1   6  405.56   42.60
  12  -1   6  419.16   44.00
  12  -1   6  265.57   49.20
  12  -1   6  346.77   42.50
  12  -1   6  472.85   46.40
  12  -1   6  476.55   48.50
  12  -1   6  445.76   41.90
 -12   1  -6  306.07   50.09
 -12   1  -6  427.86   42.40
 -12   1  -6  370.26   34.40
 -12   1  -6  271.67   38.30
 -12   1  -6  326.97   36.40
 -12   1  -6  423.26   48.20
 -12   1  -6  282.77   42.30
  11  -1   6   40.90   13.60
  11  -1   6   58.29   18.20
  11  -1   6   33.10   13.70
  11  -1   6   42.40   13.70
  11  -1   6   35.70   12.30
  11  -1   6   23.40   13.30
  11  -1   6   63.49   17.70
 -11   1  -6   34.30    9.70
 -11   1  -6   41.80   11.40
 -11   1  -6   34.60   13.90
 -11   1  -6   37.40   16.90
 -11   1  -6   39.70   12.40
 -11   1  -6   30.00    9.80
 -11   1  -6   17.30   13.80
  10  -1   6  338.77   40.90
  10  -1   6  385.36   42.40
  10  -1   6  390.06   48.10
  10  -1   6  528.05   39.40
  10  -1   6  559.84   46.90
  10  -1   6  545.15   48.00
  10  -1   6  429.66   42.70
  10  -1   6  358.86   43.10
 -10   1  -6  399.46   42.90
 -10   1  -6  421.86   39.80
 -10   1  -6  420.96   41.70
 -10   1  -6  437.96   38.30
 -10   1  -6  399.56   45.00
 -10   1  -6  397.56   41.60
   9  -1   6   55.79   12.10
   9  -1   6   71.49   24.80
   9  -1   6   37.50   11.50
   9  -1   6   81.99   16.50
   9  -1   6   57.49   12.30
   9  -1   6   49.40    9.90
   9  -1   6   32.40   11.50
   9  -1   6   58.69   13.20
  -9   1  -6   47.00   10.80
  -9   1  -6   74.09   14.30
  -9   1  -6   57.79   11.50
  -9   1  -6   61.79    9.40
  -9   1  -6   54.59   14.00
   8  -1   6   22.30    6.50
   8  -1   6   10.20    6.50
   8  -1   6    9.40    8.40
   8  -1   6   30.10    8.50
   8  -1   6   26.90    9.10
   8  -1   6   22.50    7.30
   8  -1   6   20.00    7.60
  -8   1  -6   25.50    6.20
  -8   1  -6   24.80    7.70
  -8   1  -6   31.00    9.50
  -8   1  -6   18.70    7.10
  -8   1  -6   20.30    6.50
  -8   1  -6   23.80    6.80
   7  -1   6   30.00    9.60
   7  -1   6   26.20    7.00
   7  -1   6   22.30    6.00
   7  -1   6   14.20    5.50
   7  -1   6   13.50    6.90
   7  -1   6   20.80    7.00
   7  -1   6   25.40    9.50
  -7   1  -6   18.90    5.80
  -7   1  -6   32.30    7.80
  -7   1  -6   26.70    7.00
  -7   1  -6   25.40    5.80
  -7   1  -6   15.70    7.00
  -7   1  -6   23.00    7.30
   6  -1   6  667.23   60.79
   6  -1   6  691.73   58.69
   6  -1   6  616.04   63.89
   6  -1   6  661.23   58.39
   6  -1   6  682.43   58.79
   6  -1   6  687.73   60.09
   6  -1   6  664.53   60.29
   6  -1   6  657.33   59.39
  -6   1  -6  621.54   58.59
  -6   1  -6  694.43   57.09
  -6   1  -6  729.03   59.29
  -6   1  -6  642.24   58.29
  -6   1  -6  688.33   57.39
  -6   1  -6  820.12   59.19
   5  -1   6   74.19   11.30
   5  -1   6   84.29   11.10
   5  -1   6   95.89   18.60
   5  -1   6   81.99   12.20
   5  -1   6   83.79   13.10
   5  -1   6   82.89   10.50
   5  -1   6   97.79   13.70
   5  -1   6   83.89   12.20
  -5   1  -6   96.69   10.90
  -5   1  -6   89.89   10.60
  -5   1  -6   84.09   10.40
  -5   1  -6   77.19   11.70
  -5   1  -6  100.19   11.60
  -5   1  -6   84.49   10.20
  -5   1  -6   89.59   12.30
   4  -1   6  257.47   25.40
   4  -1   6  271.27   24.80
   4  -1   6  260.07   25.00
   4  -1   6  259.57   26.90
   4  -1   6  311.07   25.10
   4  -1   6  265.17   27.60
   4  -1   6  262.67   26.00
  -4   1  -6  281.97   24.70
  -4   1  -6  278.97   24.90
  -4   1  -6  273.77   25.50
  -4   1  -6  267.37   26.30
  -4   1  -6  276.47   25.40
  -4   1  -6  261.97   24.70
  -4   1  -6  295.47   25.00
   3  -1   6  532.25   43.00
   3  -1   6  513.75   43.10
   3  -1   6  504.65   45.60
   3  -1   6  467.75   42.80
   3  -1   6  459.45   44.70
   3  -1   6  514.25   46.80
   3  -1   6  525.55   48.00
  -3   1  -6  569.74   45.10
  -3   1  -6  484.85   45.20
  -3   1  -6  488.85   43.40
  -3   1  -6  528.65   45.30
  -3   1  -6  520.75   42.80
  -3   1  -6  488.35   42.90
  -3   1  -6  534.25   43.00
  -3   1  -6  527.15   43.40
   2  -1   6 1744.23  154.58
   2  -1   6 1848.02  150.18
   2  -1   6 1859.11  150.28
   2  -1   6 1902.41  153.28
   2  -1   6 1753.52  154.78
   2  -1   6 1829.82  150.48
  -2   1  -6 1728.03  153.68
  -2   1  -6 2168.08  150.68
  -2   1  -6 1833.82  150.48
  -2   1  -6 1895.71  152.28
  -2   1  -6 1846.82  152.88
  -2   1  -6 2121.49  153.68
  -2   1  -6 1840.22  151.28
  -2   1  -6 1835.92  150.28
  -2   1  -6 1809.22  150.28
   1  -1   6  361.56   35.70
   1  -1   6  377.56   35.30
   1  -1   6  347.87   33.00
   1  -1   6  356.06   32.00
   1  -1   6  371.66   31.70
  -1   1  -6  355.06   32.90
  -1   1  -6  378.96   32.40
  -1   1  -6  356.46   34.80
  -1   1  -6  378.26   32.10
  -1   1  -6  434.06   35.20
  -1   1  -6  447.86   32.40
  -1   1  -6  380.26   32.00
  -1   1  -6  364.26   33.60
  -1   1  -6  387.86   35.50
  -1   1  -6  400.26   32.30
  -1   1  -6  379.86   36.50
   0  -1   6  443.46   37.70
   0  -1   6  409.66   36.40
   0  -1   6  431.26   40.10
   0  -1   6  421.06   36.90
   0  -1   6  422.86   37.20
   0  -1   6  426.46   37.80
   0  -1   6  411.36   39.70
   0   1  -6  421.46   41.60
   0   1  -6  513.75   37.40
   0   1  -6  434.86   36.80
   0   1  -6  447.06   37.70
   0   1  -6  448.66   37.40
   0   1  -6  504.25   43.10
   0   1  -6  448.26   36.70
   0   1  -6  434.86   37.60
   0   1  -6  408.76   39.20
  -1  -1   6  332.17   30.50
  -1  -1   6  341.47   29.60
  -1  -1   6  354.06   29.80
  -1  -1   6  346.87   30.60
  -1  -1   6  333.17   33.50
  -1  -1   6  340.27   30.20
   1   1  -6  353.26   29.60
   1   1  -6  373.86   35.80
   1   1  -6  346.57   33.00
   1   1  -6  318.57   29.80
   1   1  -6  342.37   31.60
   1   1  -6  333.07   29.40
   1   1  -6  354.06   30.80
   1   1  -6  353.56   30.70
   1   1  -6  340.47   30.20
   1   1  -6  323.67   30.20
  -2  -1   6  594.14   50.79
  -2  -1   6  593.94   51.29
  -2  -1   6  569.74   51.09
  -2  -1   6  596.84   50.19
  -2  -1   6  611.64   50.29
  -2  -1   6  591.34   50.09
   2   1  -6  679.23   52.19
   2   1  -6  601.24   51.59
   2   1  -6  559.94   49.70
   2   1  -6  578.94   49.99
   2   1  -6  580.74   50.09
   2   1  -6  561.84   50.79
   2   1  -6  606.54   49.99
   2   1  -6  589.84   51.19
  -3  -1   6    5.80    3.10
  -3  -1   6   -0.20    2.60
  -3  -1   6    2.70    3.00
  -3  -1   6    3.70    2.70
  -3  -1   6    1.70    4.10
  -3  -1   6    2.90    4.10
   3   1  -6    2.20    3.40
   3   1  -6    3.40    3.60
   3   1  -6    4.90    3.30
   3   1  -6    4.40    2.90
   3   1  -6   -2.20    2.90
   3   1  -6    3.40    2.30
   3   1  -6    3.30    3.50
   3   1  -6    3.00    2.50
  -4  -1   6 2578.94  200.28
  -4  -1   6 2396.56  201.08
  -4  -1   6 2358.26  202.18
  -4  -1   6 2410.76  202.88
  -4  -1   6 2440.96  202.38
  -4  -1   6 2394.86  199.08
  -4  -1   6 2539.75  201.48
  -4  -1   6 2450.05  200.58
   4   1  -6 2553.94  202.98
   4   1  -6 2659.83  204.28
   4   1  -6 2433.66  199.28
   4   1  -6 2405.56  202.28
   4   1  -6 2531.05  201.08
   4   1  -6 2507.55  204.88
   4   1  -6 2514.45  201.28
  -5  -1   6   27.00    5.60
  -5  -1   6   24.20    7.30
  -5  -1   6   29.90    6.00
  -5  -1   6   22.70    7.70
  -5  -1   6   30.20    7.30
  -5  -1   6   35.00    8.70
  -5  -1   6   38.20   10.00
  -5  -1   6   26.40    6.10
   5   1  -6   33.30    8.70
   5   1  -6   19.20    7.70
   5   1  -6   30.10    5.50
   5   1  -6   27.00    6.50
   5   1  -6   29.40    7.10
   5   1  -6   31.50    7.70
   5   1  -6   25.10    8.30
  -6  -1   6  455.05   40.90
  -6  -1   6  481.15   44.60
  -6  -1   6  446.96   40.20
  -6  -1   6  461.05   44.70
  -6  -1   6  455.55   41.00
  -6  -1   6  423.36   43.30
  -6  -1   6  417.96   42.50
  -6  -1   6  464.15   43.10
   6   1  -6  458.25   42.50
   6   1  -6  438.16   40.10
   6   1  -6  475.25   43.00
   6   1  -6  474.95   46.20
   6   1  -6  461.25   45.80
   6   1  -6  467.05   45.00
   6   1  -6  448.26   43.60
   6   1  -6  566.94   39.80
  -7  -1   6   78.89   13.70
  -7  -1   6   52.29    9.60
  -7  -1   6   55.19   13.20
  -7  -1   6   70.19   15.70
  -7  -1   6   56.89   12.00
  -7  -1   6   66.89   13.50
  -7  -1   6   61.09   10.90
  -7  -1   6   65.49    9.50
   7   1  -6   51.19   12.80
   7   1  -6   38.90    9.90
   7   1  -6   58.19   13.30
   7   1  -6   57.39    8.70
   7   1  -6   55.79   12.10
   7   1  -6   60.29   11.50
   7   1  -6   49.30   10.70
  -8  -1   6  718.13   68.09
  -8  -1   6  738.73   61.79
  -8  -1   6  689.53   60.09
  -8  -1   6  673.93   64.89
  -8  -1   6  732.73   64.69
  -8  -1   6  652.23   65.39
  -8  -1   6  662.73   66.79
  -8  -1   6  646.24   61.99
   8   1  -6  744.23   60.79
   8   1  -6  753.82   64.39
   8   1  -6  762.22   65.69
   8   1  -6  691.33   67.89
   8   1  -6  767.12   64.99
   8   1  -6  711.23   66.89
   8   1  -6  701.23   66.79
  -9  -1   6   64.39   13.20
  -9  -1   6   43.70   13.20
  -9  -1   6   59.99   14.00
  -9  -1   6   43.30   10.40
  -9  -1   6   42.10   14.40
  -9  -1   6   35.00   14.10
  -9  -1   6   57.49    8.70
   9   1  -6   65.09   17.20
   9   1  -6   42.20   12.70
   9   1  -6   63.29   10.70
   9   1  -6   47.10   11.80
   9   1  -6   30.40    9.30
   9   1  -6   40.30   13.40
   9   1  -6   39.40   10.90
 -10  -1   6  136.99   20.70
 -10  -1   6   83.99   18.60
 -10  -1   6  114.39   22.20
 -10  -1   6  120.29   13.60
 -10  -1   6  171.68   24.30
 -10  -1   6   76.99   17.40
 -10  -1   6  120.49   24.80
  10   1  -6   73.49   17.00
  10   1  -6   81.49   19.80
  10   1  -6  133.29   22.00
  10   1  -6  140.09   16.10
  10   1  -6   98.19   20.60
  10   1  -6  132.69   23.80
  10   1  -6  120.29   20.90
 -11  -1   6   32.90   11.40
 -11  -1   6   51.99   19.20
 -11  -1   6   47.20   17.80
 -11  -1   6   26.80    7.50
 -11  -1   6    7.10   11.30
 -11  -1   6   17.30   12.90
 -11  -1   6   28.80   12.90
  11   1  -6   33.30   13.80
  11   1  -6   19.90   11.40
  11   1  -6    8.60   12.10
  11   1  -6   30.90   11.90
  11   1  -6   24.90   12.50
  11   1  -6   59.19   17.30
 -12  -1   6   -2.00   14.20
 -12  -1   6   32.70   13.20
 -12  -1   6   -1.90   19.00
 -12  -1   6  -13.70   14.90
 -12  -1   6   10.20    6.20
 -12  -1   6   17.10   13.60
 -12  -1   6   36.50   14.30
  12   1  -6    7.20   12.00
  12   1  -6   12.40   11.90
  12   1  -6    4.20   11.80
  12   1  -6    8.60   12.80
  12   1  -6    3.30   13.70
  12   1  -6   14.10   13.70
  12   1  -6   18.10   11.40
 -13  -1   6   67.69   17.60
 -13  -1   6   69.69   19.30
 -13  -1   6   58.89   21.80
 -13  -1   6   30.00    8.90
 -13  -1   6   56.99   19.30
  13   1  -6   84.69   20.10
  13   1  -6   72.59   19.30
  13   1  -6   62.29   17.90
  13   1  -6   75.49   21.50
  13   1  -6   46.80   21.70
  13   1  -6   55.09   20.10
 -14  -1   6  191.68   31.60
 -14  -1   6  182.88   31.70
  14   1  -6  159.18   32.10
  14   1  -6  153.88   34.60
  14   1  -6  225.48   33.80
  14   1  -6  143.39   27.10
  14   1  -6  112.09   24.80
  13  -1   7  319.37   47.40
  13  -1   7  432.76   48.90
  13  -1   7  420.36   43.40
  13  -1   7  369.16   50.89
 -13   1  -7  280.17   44.70
 -13   1  -7  431.16   44.90
 -13   1  -7  406.66   44.90
 -13   1  -7  286.87   45.90
 -13   1  -7  408.56   41.10
  12  -1   7   16.50   13.00
  12  -1   7   14.10   14.00
  12  -1   7   35.20   15.80
  12  -1   7    7.70   10.00
  12  -1   7   12.80   16.10
 -12   1  -7    8.10   10.10
 -12   1  -7   19.70   14.60
 -12   1  -7   15.00   11.60
 -12   1  -7   20.70   18.80
 -12   1  -7   36.10   12.30
 -12   1  -7   13.90    9.90
  11  -1   7  443.76   57.79
  11  -1   7  571.64   56.49
  11  -1   7  584.24   53.59
  11  -1   7  617.34   53.89
  11  -1   7  686.13   59.49
 -11   1  -7  528.25   48.30
 -11   1  -7  506.85   51.09
 -11   1  -7  498.95   48.70
 -11   1  -7  653.83   58.39
 -11   1  -7  445.56   50.69
 -11   1  -7  471.25   52.69
 -11   1  -7  478.35   55.79
  10  -1   7   53.99   10.30
  10  -1   7   47.90   13.00
  10  -1   7   53.79   13.00
  10  -1   7   38.30   16.50
  10  -1   7   44.70   13.60
  10  -1   7   59.79   13.70
  10  -1   7   53.39   16.30
 -10   1  -7   24.70   10.10
 -10   1  -7   37.40   11.20
 -10   1  -7   48.40   15.00
 -10   1  -7   43.20   10.60
 -10   1  -7   32.70   10.50
 -10   1  -7   28.80   12.80
   9  -1   7   78.29   14.80
   9  -1   7   57.99   14.80
   9  -1   7   76.39   16.10
   9  -1   7   85.49   12.60
   9  -1   7   60.29   13.70
   9  -1   7  115.89   18.70
   9  -1   7   96.79   16.90
   9  -1   7   77.99   14.00
  -9   1  -7   61.89   14.50
  -9   1  -7   74.79   13.90
  -9   1  -7   55.49   12.00
  -9   1  -7   48.70   12.30
  -9   1  -7   85.39   12.40
   8  -1   7  115.19   17.20
   8  -1   7   84.59   16.90
   8  -1   7   87.89   24.50
   8  -1   7  161.28   22.40
   8  -1   7  114.49   14.70
   8  -1   7  106.79   17.00
   8  -1   7  106.79   17.80
   8  -1   7  124.09   17.20
  -8   1  -7  109.29   16.30
  -8   1  -7  119.89   17.60
  -8   1  -7  123.39   17.30
  -8   1  -7  147.29   16.50
  -8   1  -7  130.39   19.50
  -8   1  -7  109.99   17.10
   7  -1   7  498.65   47.90
   7  -1   7  520.55   46.90
   7  -1   7  501.45   49.60
   7  -1   7  481.25   48.60
   7  -1   7  520.45   47.40
   7  -1   7  510.85   49.20
   7  -1   7  492.65   53.59
  -7   1  -7  517.95   48.20
  -7   1  -7  616.24   47.70
  -7   1  -7  539.05   47.90
  -7   1  -7  546.45   47.70
  -7   1  -7  541.85   47.40
  -7   1  -7  549.25   47.50
   6  -1   7   37.50    8.90
   6  -1   7   30.40    9.80
   6  -1   7   33.30    8.50
   6  -1   7   29.30    8.90
   6  -1   7   35.40    9.90
   6  -1   7   21.50    8.00
   6  -1   7   49.20    9.10
  -6   1  -7   30.90    7.40
  -6   1  -7   46.70   10.10
  -6   1  -7   39.50    7.10
  -6   1  -7   24.00    6.70
  -6   1  -7   24.20    6.40
  -6   1  -7   43.40    8.30
   5  -1   7  136.39   19.40
   5  -1   7   95.89   14.30
   5  -1   7  102.19   12.00
   5  -1   7  110.49   12.00
[truncated: 3,107,398 more chars]
