# Supplementary material for: Bistability in Palladium Complexes with Two Different Redox‐Active Ligands of Orthogonal Charge Regimes
Source: Chemistry. 2025 Nov 4;31(69):e03160. doi: 10.1002/chem.202503160 (PMC12699171; doi:10.1002/chem.202503160)
Supplement: Supplementary file 2 — Supporting Information [file CHEM-31-e03160-s002.zip › mo_2024_fkpb03_3_0m.cif]

data_mo_2024_fkpb03_3_0m

# 1. SUBMISSION DETAILS
 
_publ_contact_author
;
       Prof. Dr. Dr. Hans-Joerg Himmel
       Anorganisch-Chemisches Institut
       Ruprecht-Karls Universitaet Heidelberg
       Im Neuenheimer Feld 270
       69120 Heidelberg
       Germany
;
_publ_contact_author_phone        '049 6221 54-8446'
_publ_contact_author_fax          '049 6221 54-5707'
_publ_contact_author_email        'hans-jorg.himmel@aci.uni-heidelberg.de'
_publ_requested_journal           'Angew. Chem.'
_publ_requested_coeditor_name     
;
'Kreis Franka, Poddelskii Andrei, Hammermueller Leon, Bootz Pascal, 
Bodenmueller Franz, Kaifer Elisabeth, Koehn Andrea' 
;    
#==============================================================================
 
# 2. TITLE AND AUTHOR LIST

_publ_section_title
;
   'Bistability in Palladium Complexes with Two Different Redox-Active 
Ligands of Orthogonal Charge Regimes'
;
_publ_section_abstract
;
      'Bistability in Palladium Complexes with Two Different Redox-Active 
Ligands of Orthogonal Charge Regimes'
;

loop_
 _publ_author_name
 _publ_author_address
     'Kreis, Franka'
;     Anorganisch-Chemisches Institut
      Ruprecht-Karls Universitaet Heidelberg
      Im Neuenheimer Feld 270
      69120 Heidelberg
      Bundesrepublik Deutschland
; 
     'Poddelkii, Andrei'
;     Anorganisch-Chemisches Institut
      Ruprecht-Karls Universitaet Heidelberg
      Im Neuenheimer Feld 270
      69120 Heidelberg
      Bundesrepublik Deutschland
;
     'Hammermueller, Leon'
;     Anorganisch-Chemisches Institut
      Ruprecht-Karls Universitaet Heidelberg
      Im Neuenheimer Feld 270
      69120 Heidelberg
      Bundesrepublik Deutschland
;
     'Bootz, Pascal'
;     Anorganisch-Chemisches Institut
      Ruprecht-Karls Universitaet Heidelberg
      Im Neuenheimer Feld 270
      69120 Heidelberg
      Bundesrepublik Deutschland
;
     'Bodenmueller, Franz'
;     Anorganisch-Chemisches Institut
      Ruprecht-Karls Universitaet Heidelberg
      Im Neuenheimer Feld 270
      69120 Heidelberg
      Bundesrepublik Deutschland
;
     'Kaifer, Elisabeth'
;     Anorganisch-Chemisches Institut
      Ruprecht-Karls Universitaet Heidelberg
      Im Neuenheimer Feld 270
      69120 Heidelberg
      Bundesrepublik Deutschland
;
     'Koehn, Andreas'
;     Institute of Theoretical Chemistry
      University of Stuttgart
      Pfaffenwaldring 55
      70569 Stuttgart
      Germany
;
     'Himmel, Hans-Joerg' 
;     Anorganisch-Chemisches Institut
      Ruprecht-Karls Universitaet Heidelberg
      Im Neuenheimer Feld 270
      69120 Heidelberg
      Bundesrepublik Deutschland
;

#==============================================================================

_audit_creation_date               2024-09-11
_audit_creation_method
;
Olex2 1.5
(compiled 2024.02.16 svn.r378c4104 for OlexSys, GUI svn.r6928)
;
_shelx_SHELXL_version_number       '2018/3'
_audit_contact_author_address      ?
_audit_contact_author_email        ?
_audit_contact_author_name         ''
_audit_contact_author_phone        ?
_publ_contact_author_id_orcid      ?
_publ_section_references
;
Dolomanov, O.V., Bourhis, L.J., Gildea, R.J, Howard, J.A.K. & Puschmann, H.
 (2009), J. Appl. Cryst. 42, 339-341.

Sheldrick, G.M. (2008). Acta Cryst. A64, 112-122.

Sheldrick, G.M. (2015). Acta Cryst. A71, 3-8.
;
_chemical_name_common              ?
_chemical_name_systematic          ?
_chemical_formula_moiety          
 'C24 H30 Cl2 N6 O4 Pd, 0.5(C H2 Cl2), 0.25[CH2Cl2]'
_chemical_formula_sum              'C24.75 H31.50 Cl3.50 N6 O4 Pd'
_chemical_formula_weight           707.53
_chemical_melting_point            ?
loop_
  _atom_type_symbol
  _atom_type_description
  _atom_type_scat_dispersion_real
  _atom_type_scat_dispersion_imag
  _atom_type_scat_source
 'C' 'C' 0.0033 0.0016 'International Tables Vol C Tables 4.2.6.8 and 6.1.1.4'
 'H' 'H' 0.0000 0.0000 'International Tables Vol C Tables 4.2.6.8 and 6.1.1.4'
 'Cl' 'Cl' 0.1484 0.1585 'International Tables Vol C Tables 4.2.6.8 and 6.1.1.4'
 'N' 'N' 0.0061 0.0033 'International Tables Vol C Tables 4.2.6.8 and 6.1.1.4'
 'O' 'O' 0.0106 0.0060 'International Tables Vol C Tables 4.2.6.8 and 6.1.1.4'
 'Pd' 'Pd' -0.9988 1.0072
 'International Tables Vol C Tables 4.2.6.8 and 6.1.1.4'

_shelx_space_group_comment
;
The symmetry employed for this shelxl refinement is uniquely defined
by the following loop, which should always be used as a source of
symmetry information in preference to the above space-group names.
They are only intended as comments.
;
_space_group_crystal_system        'triclinic'
_space_group_IT_number             2
_space_group_name_H-M_alt          'P -1'
_space_group_name_Hall             '-P 1'
loop_
  _space_group_symop_operation_xyz
 'x, y, z'
 '-x, -y, -z'

_cell_length_a                     12.7552(14)
_cell_length_b                     13.2163(16)
_cell_length_c                     20.464(3)
_cell_angle_alpha                  72.527(5)
_cell_angle_beta                   73.726(4)
_cell_angle_gamma                  62.958(4)
_cell_volume                       2888.6(6)
_cell_formula_units_Z              4
_cell_measurement_reflns_used      9884
_cell_measurement_temperature      100.00
_cell_measurement_theta_max        27.08
_cell_measurement_theta_min        2.24
_shelx_estimated_absorpt_T_max     0.912
_shelx_estimated_absorpt_T_min     0.789
_exptl_absorpt_coefficient_mu      1.009
_exptl_absorpt_correction_T_max    0.7455
_exptl_absorpt_correction_T_min    0.6036
_exptl_absorpt_correction_type     multi-scan
_exptl_absorpt_process_details
;
SADABS-2016/2 (Bruker,2016/2) was used for absorption correction.
wR2(int) was 0.1575 before and 0.0803 after correction.
The Ratio of minimum to maximum transmission is 0.8097.
The \l/2 correction factor is Not present.
;
_exptl_absorpt_special_details     ?
_exptl_crystal_colour              brown
_exptl_crystal_colour_primary      brown
_exptl_crystal_density_diffrn      1.627
_exptl_crystal_density_meas        ?
_exptl_crystal_density_method      ?
_exptl_crystal_description         plate
_exptl_crystal_F_000               1438
loop_
  _exptl_crystal_face_index_h
  _exptl_crystal_face_index_k
  _exptl_crystal_face_index_l
  _exptl_crystal_face_perp_dist
 2.00 0.00 -1.00 0.0740
 -2.00 0.00 1.00 0.0530
 1.00 0.00 -2.00 0.0500
 -1.00 0.00 2.00 0.0350
 -2.00 -1.00 -2.00 0.0580
 0.00 0.00 -1.00 0.0460
 0.00 0.00 1.00 0.0170
 2.00 1.00 1.00 0.1150
 -2.00 -1.00 0.00 0.0430
 -1.00 0.00 -2.00 0.0660
 -1.00 -1.00 1.00 0.0580
 0.00 1.00 -2.00 0.0880
 0.00 -1.00 2.00 0.0810
 1.00 2.00 0.00 0.1120
 -2.00 1.00 -2.00 0.0590
 0.00 -2.00 -1.00 0.1210
 2.00 0.00 1.00 0.0870
 -1.00 -2.00 -2.00 0.1100
 1.00 2.00 2.00 0.1170

_exptl_crystal_size_max            0.246
_exptl_crystal_size_mid            0.173
_exptl_crystal_size_min            0.093
_exptl_transmission_factor_max     ?
_exptl_transmission_factor_min     ?
_diffrn_reflns_av_R_equivalents    0.0958
_diffrn_reflns_av_unetI/netI       0.0696
_diffrn_reflns_Laue_measured_fraction_full  0.998
_diffrn_reflns_Laue_measured_fraction_max  0.994
_diffrn_reflns_limit_h_max         16
_diffrn_reflns_limit_h_min         -16
_diffrn_reflns_limit_k_max         16
_diffrn_reflns_limit_k_min         -17
_diffrn_reflns_limit_l_max         26
_diffrn_reflns_limit_l_min         -26
_diffrn_reflns_number              75691
_diffrn_reflns_point_group_measured_fraction_full  0.998
_diffrn_reflns_point_group_measured_fraction_max  0.994
_diffrn_reflns_theta_full          25.242
_diffrn_reflns_theta_max           27.230
_diffrn_reflns_theta_min           1.882
_diffrn_ambient_temperature        100.00
_diffrn_detector                   'Bruker Photon III detector'
_diffrn_detector_type              'CPAD detector'
_diffrn_measured_fraction_theta_full  0.998
_diffrn_measured_fraction_theta_max  0.994
_diffrn_measurement_device         'three-circle diffractometer'
_diffrn_measurement_device_type    'Bruker D8-Venture Dual Source'
_diffrn_measurement_method         '\w and \f scans'
_diffrn_radiation_monochromator    'mirror optics'
_diffrn_radiation_probe            x-ray
_diffrn_radiation_type             MoK\a
_diffrn_radiation_wavelength       0.71073
_diffrn_source                     'microfocus sealed X-ray tube'
_diffrn_source_current             1.4
_diffrn_source_power               0.07
_diffrn_source_type                'Incoatec I\ms'
_diffrn_source_voltage             50.0
_diffrn_standards_number           0
_reflns_Friedel_coverage           0.000
_reflns_Friedel_fraction_full      .
_reflns_Friedel_fraction_max       .
_reflns_number_gt                  10678
_reflns_number_total               12837
_reflns_special_details
;
 Reflections were merged by SHELXL according to the crystal
 class for the calculation of statistics and refinement.
 
 Structure factors included contributions from the .fab file.
 
 _reflns_Friedel_fraction is defined as the number of unique
 Friedel pairs measured divided by the number that would be
 possible theoretically, ignoring centric projections and
 systematic absences.
;
_reflns_threshold_expression       'I > 2\s(I)'
_computing_cell_refinement         'SAINT V8.40B (Bruker, 2019)'
_computing_data_collection         'APEX 4 V2021.11-0 (Bruker, 2021)'
_computing_data_reduction          'SAINT V8.40B (Bruker, 2019)'
_computing_molecular_graphics      'Olex2 1.5 (Dolomanov et al., 2009)'
_computing_publication_material    'Olex2 1.5 (Dolomanov et al., 2009)'
_computing_structure_refinement    'XL  (Sheldrick, 2008)'
_computing_structure_solution      'SHELXT 2018/2 (Sheldrick, 2018)'
_refine_diff_density_max           1.710
_refine_diff_density_min           -1.141
_refine_diff_density_rms           0.141
_refine_ls_extinction_coef         .
_refine_ls_extinction_method       none
_refine_ls_goodness_of_fit_ref     1.051
_refine_ls_hydrogen_treatment      constr
_refine_ls_matrix_type             full
_refine_ls_number_parameters       706
_refine_ls_number_reflns           12837
_refine_ls_number_restraints       0
_refine_ls_R_factor_all            0.0608
_refine_ls_R_factor_gt             0.0493
_refine_ls_restrained_S_all        1.051
_refine_ls_shift/su_max            0.002
_refine_ls_shift/su_mean           0.000
_refine_ls_structure_factor_coef   Fsqd
_refine_ls_weighting_details      
 'w=1/[\s^2^(Fo^2^)+(0.0188P)^2^+14.3380P] where P=(Fo^2^+2Fc^2^)/3'
_refine_ls_weighting_scheme        calc
_refine_ls_wR_factor_gt            0.1128
_refine_ls_wR_factor_ref           0.1199
_refine_special_details            ?
_olex2_refinement_description
;
1. Fixed Uiso
 At 1.2 times of:
  All C(H) groups, All C(H,H) groups
 At 1.5 times of:
  All C(H,H,H) groups
2.a Secondary CH2 refined with riding coordinates:
 C8(H8A,H8B), C9(H9A,H9B), C13(H13A,H13B), C14(H14A,H14B), C38(H38A,H38B),
 C39(H39A,H39B), C43(H43A,H43B), C44(H44A,H44B), C25(H25A,H25B)
2.b Aromatic/amide H refined with riding coordinates:
 C3(H3), C6(H6), C21(H21), C24(H24), C33(H33), C36(H36), C51(H51), C54(H54)
2.c Idealised Me refined as rotating group:
 C10(H10A,H10B,H10C), C11(H11A,H11B,H11C), C15(H15A,H15B,H15C), C16(H16A,H16B,
 H16C), C17(H17A,H17B,H17C), C18(H18A,H18B,H18C), C40(H40A,H40B,H40C), C41(H41A,
 H41B,H41C), C45(H45A,H45B,H45C), C46(H46A,H46B,H46C), C47(H47A,H47B,H47C),
 C48(H48A,H48B,H48C)
;
_atom_sites_solution_hydrogens     geom
_atom_sites_solution_primary       dual
_atom_sites_solution_secondary     ?
loop_
  _atom_site_label
  _atom_site_type_symbol
  _atom_site_fract_x
  _atom_site_fract_y
  _atom_site_fract_z
  _atom_site_U_iso_or_equiv
  _atom_site_adp_type
  _atom_site_occupancy
  _atom_site_site_symmetry_order
  _atom_site_calc_flag
  _atom_site_refinement_flags_posn
  _atom_site_refinement_flags_adp
  _atom_site_refinement_flags_occupancy
  _atom_site_disorder_assembly
  _atom_site_disorder_group
 Pd1 Pd 0.70468(3) 0.99572(3) 0.75006(2) 0.00892(8) Uani 1 1 d . . . . .
 Cl1 Cl 0.22545(10) 1.35162(10) 0.93744(6) 0.0230(2) Uani 1 1 d . . . . .
 Cl2 Cl 0.11217(9) 1.26096(10) 0.85809(6) 0.0192(2) Uani 1 1 d . . . . .
 O1 O 1.1788(3) 0.6774(3) 0.55675(16) 0.0183(7) Uani 1 1 d . . . . .
 O2 O 1.2744(3) 0.7522(3) 0.61659(16) 0.0162(6) Uani 1 1 d . . . . .
 O3 O 0.5359(3) 1.0315(3) 0.74848(15) 0.0141(6) Uani 1 1 d . . . . .
 O4 O 0.6326(3) 1.1037(3) 0.81714(15) 0.0141(6) Uani 1 1 d . . . . .
 N1 N 0.8790(3) 0.9593(3) 0.74676(18) 0.0120(7) Uani 1 1 d . . . . .
 N2 N 0.9452(3) 1.1111(3) 0.72604(18) 0.0131(7) Uani 1 1 d . . . . .
 N3 N 0.8807(3) 1.0407(3) 0.83353(18) 0.0150(7) Uani 1 1 d . . . . .
 N4 N 0.7795(3) 0.8932(3) 0.67810(17) 0.0116(7) Uani 1 1 d . . . . .
 N5 N 0.7364(3) 0.9737(3) 0.56153(18) 0.0146(7) Uani 1 1 d . . . . .
 N6 N 0.6209(3) 0.8961(3) 0.64014(18) 0.0136(7) Uani 1 1 d . . . . .
 C1 C 0.9560(4) 0.8998(4) 0.6936(2) 0.0121(8) Uani 1 1 d . . . . .
 C2 C 0.9046(4) 0.8621(3) 0.6591(2) 0.0112(8) Uani 1 1 d . . . . .
 C3 C 0.9772(4) 0.7872(4) 0.6128(2) 0.0129(8) Uani 1 1 d . . . . .
 H3 H 0.941947 0.759621 0.590651 0.015 Uiso 1 1 calc R U . . .
 C4 C 1.0999(4) 0.7533(4) 0.5992(2) 0.0128(8) Uani 1 1 d . . . . .
 C5 C 1.1520(4) 0.7935(4) 0.6329(2) 0.0125(8) Uani 1 1 d . . . . .
 C6 C 1.0809(4) 0.8651(4) 0.6794(2) 0.0124(8) Uani 1 1 d . . . . .
 H6 H 1.116537 0.891364 0.702154 0.015 Uiso 1 1 calc R U . . .
 C7 C 0.9019(3) 1.0340(4) 0.7675(2) 0.0113(8) Uani 1 1 d . . . . .
 C8 C 0.9463(4) 1.1853(4) 0.7675(2) 0.0155(8) Uani 1 1 d . . . . .
 H8A H 0.895579 1.267887 0.751377 0.019 Uiso 1 1 calc R U . . .
 H8B H 1.028497 1.177005 0.764535 0.019 Uiso 1 1 calc R U . . .
 C9 C 0.8953(4) 1.1391(4) 0.8418(2) 0.0177(9) Uani 1 1 d . . . . .
 H9A H 0.951471 1.114246 0.874060 0.021 Uiso 1 1 calc R U . . .
 H9B H 0.817775 1.198254 0.858963 0.021 Uiso 1 1 calc R U . . .
 C10 C 0.9407(4) 1.1509(4) 0.6524(2) 0.0163(9) Uani 1 1 d . . . . .
 H10A H 1.017188 1.106442 0.626096 0.024 Uiso 1 1 calc R U . . .
 H10B H 0.925475 1.233393 0.638976 0.024 Uiso 1 1 calc R U . . .
 H10C H 0.876494 1.139626 0.642260 0.024 Uiso 1 1 calc R U . . .
 C11 C 0.8481(4) 0.9599(4) 0.8928(2) 0.0196(9) Uani 1 1 d . . . . .
 H11A H 0.840445 0.901802 0.876122 0.029 Uiso 1 1 calc R U . . .
 H11B H 0.771812 1.002514 0.919979 0.029 Uiso 1 1 calc R U . . .
 H11C H 0.910180 0.921247 0.922031 0.029 Uiso 1 1 calc R U . . .
 C12 C 0.7159(3) 0.9202(3) 0.6281(2) 0.0111(8) Uani 1 1 d . . . . .
 C13 C 0.6400(4) 1.0001(4) 0.5253(2) 0.0169(9) Uani 1 1 d . . . . .
 H13A H 0.671909 0.969765 0.481845 0.020 Uiso 1 1 calc R U . . .
 H13B H 0.591828 1.084731 0.514156 0.020 Uiso 1 1 calc R U . . .
 C14 C 0.5657(4) 0.9370(4) 0.5787(2) 0.0160(9) Uani 1 1 d . . . . .
 H14A H 0.480809 0.990723 0.588087 0.019 Uiso 1 1 calc R U . . .
 H14B H 0.570932 0.871375 0.562245 0.019 Uiso 1 1 calc R U . . .
 C15 C 0.7980(4) 1.0513(4) 0.5384(3) 0.0220(10) Uani 1 1 d . . . . .
 H15A H 0.739222 1.131989 0.532167 0.033 Uiso 1 1 calc R U . . .
 H15B H 0.851492 1.036838 0.494213 0.033 Uiso 1 1 calc R U . . .
 H15C H 0.844716 1.037241 0.573420 0.033 Uiso 1 1 calc R U . . .
 C16 C 0.5851(4) 0.8217(4) 0.7008(2) 0.0189(9) Uani 1 1 d . . . . .
 H16A H 0.588592 0.754953 0.687300 0.028 Uiso 1 1 calc R U . . .
 H16B H 0.503354 0.864975 0.722305 0.028 Uiso 1 1 calc R U . . .
 H16C H 0.639195 0.794414 0.734152 0.028 Uiso 1 1 calc R U . . .
 C17 C 1.1277(4) 0.6429(4) 0.5177(2) 0.0194(9) Uani 1 1 d . . . . .
 H17A H 1.079286 0.711513 0.487160 0.029 Uiso 1 1 calc R U . . .
 H17B H 1.077124 0.604683 0.549653 0.029 Uiso 1 1 calc R U . . .
 H17C H 1.191674 0.588968 0.489550 0.029 Uiso 1 1 calc R U . . .
 C18 C 1.3314(4) 0.7972(4) 0.6445(2) 0.0196(9) Uani 1 1 d . . . . .
 H18A H 1.417874 0.762660 0.628592 0.029 Uiso 1 1 calc R U . . .
 H18B H 1.314458 0.778189 0.695359 0.029 Uiso 1 1 calc R U . . .
 H18C H 1.301111 0.881628 0.628610 0.029 Uiso 1 1 calc R U . . .
 C19 C 0.4633(4) 1.1059(3) 0.7894(2) 0.0108(8) Uani 1 1 d . . . . .
 C20 C 0.5134(4) 1.1459(3) 0.8252(2) 0.0114(8) Uani 1 1 d . . . . .
 C21 C 0.4391(4) 1.2229(4) 0.8692(2) 0.0144(8) Uani 1 1 d . . . . .
 H21 H 0.472380 1.250931 0.892382 0.017 Uiso 1 1 calc R U . . .
 C22 C 0.3155(4) 1.2587(4) 0.8792(2) 0.0156(8) Uani 1 1 d . . . . .
 C23 C 0.2656(4) 1.2201(4) 0.8449(2) 0.0143(8) Uani 1 1 d . . . . .
 C24 C 0.3397(4) 1.1453(4) 0.7993(2) 0.0130(8) Uani 1 1 d . . . . .
 H24 H 0.305178 1.120868 0.774687 0.016 Uiso 1 1 calc R U . . .
 Pd2 Pd 0.75097(3) 0.51901(3) 0.68884(2) 0.00838(8) Uani 1 1 d . . . . .
 Cl31 Cl 0.56477(10) 0.78663(9) 0.37936(5) 0.0179(2) Uani 1 1 d . . . . .
 Cl32 Cl 0.77526(9) 0.85879(9) 0.36775(5) 0.0167(2) Uani 1 1 d . . . . .
 O31 O 0.7816(3) 0.3529(3) 1.02414(15) 0.0171(6) Uani 1 1 d . . . . .
 O32 O 0.5860(3) 0.3392(3) 1.02186(15) 0.0156(6) Uani 1 1 d . . . . .
 O33 O 0.8345(3) 0.6059(3) 0.60985(15) 0.0137(6) Uani 1 1 d . . . . .
 O34 O 0.6475(3) 0.5551(3) 0.62121(15) 0.0135(6) Uani 1 1 d . . . . .
 N31 N 0.6556(3) 0.4441(3) 0.76685(17) 0.0114(7) Uani 1 1 d . . . . .
 N32 N 0.5353(3) 0.4066(3) 0.71668(18) 0.0124(7) Uani 1 1 d . . . . .
 N33 N 0.4406(3) 0.5307(3) 0.78657(19) 0.0150(7) Uani 1 1 d . . . . .
 N34 N 0.8376(3) 0.4867(3) 0.76806(17) 0.0108(7) Uani 1 1 d . . . . .
 N35 N 1.0207(3) 0.5023(3) 0.71263(18) 0.0122(7) Uani 1 1 d . . . . .
 N36 N 0.9283(3) 0.5777(3) 0.80734(19) 0.0137(7) Uani 1 1 d . . . . .
 C31 C 0.6779(3) 0.4329(3) 0.8331(2) 0.0113(8) Uani 1 1 d . . . . .
 C32 C 0.7764(3) 0.4508(3) 0.8341(2) 0.0105(8) Uani 1 1 d . . . . .
 C33 C 0.8157(3) 0.4187(3) 0.8982(2) 0.0103(8) Uani 1 1 d . . . . .
 H33 H 0.887062 0.423766 0.899370 0.012 Uiso 1 1 calc R U . . .
 C34 C 0.7522(4) 0.3802(4) 0.9592(2) 0.0132(8) Uani 1 1 d . . . . .
 C35 C 0.6478(4) 0.3708(3) 0.9579(2) 0.0113(8) Uani 1 1 d . . . . .
 C36 C 0.6129(4) 0.3942(3) 0.8952(2) 0.0109(8) Uani 1 1 d . . . . .
 H36 H 0.544407 0.384069 0.893942 0.013 Uiso 1 1 calc R U . . .
 C37 C 0.5480(3) 0.4604(3) 0.7576(2) 0.0093(7) Uani 1 1 d . . . . .
 C38 C 0.4111(4) 0.4527(4) 0.7081(2) 0.0185(9) Uani 1 1 d . . . . .
 H38A H 0.385619 0.389607 0.714139 0.022 Uiso 1 1 calc R U . . .
 H38B H 0.398447 0.503717 0.661848 0.022 Uiso 1 1 calc R U . . .
 C39 C 0.3444(4) 0.5216(4) 0.7663(2) 0.0157(8) Uani 1 1 d . . . . .
 H39A H 0.284514 0.599169 0.749059 0.019 Uiso 1 1 calc R U . . .
 H39B H 0.304040 0.479596 0.805599 0.019 Uiso 1 1 calc R U . . .
 C40 C 0.6307(4) 0.3207(4) 0.6794(2) 0.0161(8) Uani 1 1 d . . . . .
 H40A H 0.643564 0.356033 0.629963 0.024 Uiso 1 1 calc R U . . .
 H40B H 0.609082 0.256026 0.684803 0.024 Uiso 1 1 calc R U . . .
 H40C H 0.704246 0.291984 0.698115 0.024 Uiso 1 1 calc R U . . .
 C41 C 0.4186(4) 0.6181(4) 0.8236(2) 0.0176(9) Uani 1 1 d . . . . .
 H41A H 0.406266 0.587422 0.873774 0.026 Uiso 1 1 calc R U . . .
 H41B H 0.347131 0.687167 0.811400 0.026 Uiso 1 1 calc R U . . .
 H41C H 0.487400 0.638764 0.810710 0.026 Uiso 1 1 calc R U . . .
 C42 C 0.9227(3) 0.5218(3) 0.7632(2) 0.0103(7) Uani 1 1 d . . . . .
 C43 C 1.1103(4) 0.5235(4) 0.7318(2) 0.0180(9) Uani 1 1 d . . . . .
 H43A H 1.149975 0.563922 0.690990 0.022 Uiso 1 1 calc R U . . .
 H43B H 1.171539 0.450039 0.752398 0.022 Uiso 1 1 calc R U . . .
 C44 C 1.0365(4) 0.6003(4) 0.7852(2) 0.0185(9) Uani 1 1 d . . . . .
 H44A H 1.078430 0.577667 0.824722 0.022 Uiso 1 1 calc R U . . .
 H44B H 1.017898 0.683186 0.763965 0.022 Uiso 1 1 calc R U . . .
 C45 C 1.0632(4) 0.4127(4) 0.6730(2) 0.0176(9) Uani 1 1 d . . . . .
 H45A H 1.105357 0.337086 0.701249 0.026 Uiso 1 1 calc R U . . .
 H45B H 1.117792 0.428440 0.630822 0.026 Uiso 1 1 calc R U . . .
 H45C H 0.995140 0.411916 0.660143 0.026 Uiso 1 1 calc R U . . .
 C46 C 0.8220(4) 0.6618(4) 0.8414(2) 0.0174(9) Uani 1 1 d . . . . .
 H46A H 0.814298 0.740459 0.817356 0.026 Uiso 1 1 calc R U . . .
 H46B H 0.828866 0.649688 0.889921 0.026 Uiso 1 1 calc R U . . .
 H46C H 0.751305 0.651653 0.839794 0.026 Uiso 1 1 calc R U . . .
 C47 C 0.8957(4) 0.3429(5) 1.0269(2) 0.0226(10) Uani 1 1 d . . . . .
 H47A H 0.957160 0.288416 0.998256 0.034 Uiso 1 1 calc R U . . .
 H47B H 0.909563 0.314408 1.075131 0.034 Uiso 1 1 calc R U . . .
 H47C H 0.899346 0.419101 1.009309 0.034 Uiso 1 1 calc R U . . .
 C48 C 0.4708(4) 0.3458(4) 1.0228(2) 0.0172(9) Uani 1 1 d . . . . .
 H48A H 0.425894 0.419970 0.994381 0.026 Uiso 1 1 calc R U . . .
 H48B H 0.427757 0.340133 1.070691 0.026 Uiso 1 1 calc R U . . .
 H48C H 0.479724 0.281914 1.003875 0.026 Uiso 1 1 calc R U . . .
 C49 C 0.7755(4) 0.6495(3) 0.5566(2) 0.0112(8) Uani 1 1 d . . . . .
 C50 C 0.6768(3) 0.6223(3) 0.5624(2) 0.0094(7) Uani 1 1 d . . . . .
 C51 C 0.6138(4) 0.6635(4) 0.5078(2) 0.0137(8) Uani 1 1 d . . . . .
 H51 H 0.549689 0.642900 0.511741 0.016 Uiso 1 1 calc R U . . .
 C52 C 0.6447(4) 0.7354(4) 0.4472(2) 0.0141(8) Uani 1 1 d . . . . .
 C53 C 0.7396(4) 0.7636(4) 0.4419(2) 0.0121(8) Uani 1 1 d . . . . .
 C54 C 0.8052(4) 0.7208(4) 0.4957(2) 0.0124(8) Uani 1 1 d . . . . .
 H54 H 0.870379 0.740409 0.490821 0.015 Uiso 1 1 calc R U . . .
 Cl3 Cl 0.20044(12) 0.93113(11) 0.81108(6) 0.0295(3) Uani 1 1 d . . . . .
 Cl4 Cl 0.14397(15) 0.94112(13) 0.95817(7) 0.0440(4) Uani 1 1 d . . . . .
 C25 C 0.2586(5) 0.9020(5) 0.8869(3) 0.0293(11) Uani 1 1 d . . . . .
 H25A H 0.310028 0.818269 0.898378 0.035 Uiso 1 1 calc R U . . .
 H25B H 0.308660 0.945659 0.877970 0.035 Uiso 1 1 calc R U . . .

loop_
  _atom_site_aniso_label
  _atom_site_aniso_U_11
  _atom_site_aniso_U_22
  _atom_site_aniso_U_33
  _atom_site_aniso_U_23
  _atom_site_aniso_U_13
  _atom_site_aniso_U_12
 Pd1 0.00818(15) 0.00888(15) 0.01174(15) -0.00299(11) -0.00302(11) -0.00384(11)
 Cl1 0.0207(5) 0.0217(6) 0.0245(6) -0.0142(5) 0.0004(4) -0.0034(4)
 Cl2 0.0103(5) 0.0212(5) 0.0229(5) -0.0072(4) -0.0010(4) -0.0030(4)
 O1 0.0136(15) 0.0200(16) 0.0241(16) -0.0150(13) -0.0020(12) -0.0033(13)
 O2 0.0117(14) 0.0183(16) 0.0209(15) -0.0086(13) -0.0035(12) -0.0047(12)
 O3 0.0119(14) 0.0156(15) 0.0161(14) -0.0075(12) -0.0036(11) -0.0034(12)
 O4 0.0105(14) 0.0153(15) 0.0196(15) -0.0088(12) -0.0027(11) -0.0043(12)
 N1 0.0080(16) 0.0151(18) 0.0163(17) -0.0070(14) -0.0008(13) -0.0059(14)
 N2 0.0145(17) 0.0135(17) 0.0168(17) -0.0044(14) -0.0067(14) -0.0073(14)
 N3 0.0150(18) 0.0175(19) 0.0158(17) -0.0061(14) -0.0035(14) -0.0072(15)
 N4 0.0094(16) 0.0145(17) 0.0132(16) -0.0064(14) -0.0043(13) -0.0032(14)
 N5 0.0118(17) 0.0182(19) 0.0178(18) -0.0013(14) -0.0083(14) -0.0074(15)
 N6 0.0103(17) 0.0150(18) 0.0188(18) -0.0056(14) -0.0054(14) -0.0050(14)
 C1 0.0118(19) 0.0107(19) 0.017(2) -0.0036(16) -0.0046(15) -0.0051(16)
 C2 0.0099(19) 0.0095(19) 0.0149(19) -0.0030(15) -0.0044(15) -0.0028(15)
 C3 0.015(2) 0.013(2) 0.0153(19) -0.0043(16) -0.0069(16) -0.0065(16)
 C4 0.0128(19) 0.0109(19) 0.0148(19) -0.0046(16) -0.0041(15) -0.0028(16)
 C5 0.0096(19) 0.013(2) 0.016(2) 0.0000(16) -0.0051(15) -0.0056(16)
 C6 0.015(2) 0.0109(19) 0.0149(19) -0.0017(15) -0.0062(16) -0.0066(16)
 C7 0.0082(18) 0.0124(19) 0.0157(19) -0.0046(16) -0.0052(15) -0.0034(15)
 C8 0.019(2) 0.012(2) 0.021(2) -0.0070(17) -0.0072(17) -0.0062(17)
 C9 0.018(2) 0.015(2) 0.023(2) -0.0099(18) -0.0063(17) -0.0043(17)
 C10 0.020(2) 0.015(2) 0.018(2) -0.0019(17) -0.0042(17) -0.0107(18)
 C11 0.017(2) 0.027(3) 0.016(2) -0.0061(18) 0.0008(17) -0.0110(19)
 C12 0.0094(18) 0.0086(18) 0.018(2) -0.0079(16) -0.0033(15) -0.0025(15)
 C13 0.017(2) 0.014(2) 0.019(2) -0.0063(17) -0.0098(17) -0.0016(17)
 C14 0.013(2) 0.015(2) 0.024(2) -0.0073(17) -0.0114(17) -0.0019(17)
 C15 0.023(2) 0.021(2) 0.027(2) 0.0023(19) -0.0104(19) -0.013(2)
 C16 0.020(2) 0.017(2) 0.024(2) -0.0052(18) -0.0026(18) -0.0117(18)
 C17 0.017(2) 0.023(2) 0.021(2) -0.0141(19) -0.0032(17) -0.0050(18)
 C18 0.016(2) 0.025(2) 0.022(2) -0.0072(19) -0.0027(17) -0.0101(19)
 C19 0.0108(19) 0.0072(18) 0.0116(18) 0.0026(15) -0.0036(15) -0.0032(15)
 C20 0.015(2) 0.0074(18) 0.0133(19) -0.0009(15) -0.0041(15) -0.0051(16)
 C21 0.018(2) 0.012(2) 0.017(2) -0.0027(16) -0.0059(16) -0.0071(17)
 C22 0.022(2) 0.0082(19) 0.0117(19) -0.0027(15) -0.0006(16) -0.0028(17)
 C23 0.0104(19) 0.012(2) 0.016(2) 0.0000(16) -0.0030(15) -0.0023(16)
 C24 0.015(2) 0.011(2) 0.0143(19) -0.0030(16) -0.0051(16) -0.0049(16)
 Pd2 0.00714(14) 0.00890(15) 0.01117(14) -0.00194(11) -0.00326(11) -0.00407(11)
 Cl31 0.0224(5) 0.0205(5) 0.0145(5) -0.0021(4) -0.0095(4) -0.0091(4)
 Cl32 0.0198(5) 0.0168(5) 0.0130(5) -0.0014(4) -0.0009(4) -0.0091(4)
 O31 0.0142(15) 0.0269(18) 0.0139(14) -0.0046(13) -0.0059(12) -0.0091(13)
 O32 0.0119(14) 0.0215(16) 0.0124(14) -0.0006(12) -0.0013(11) -0.0081(12)
 O33 0.0136(14) 0.0191(16) 0.0128(14) -0.0003(12) -0.0027(11) -0.0118(12)
 O34 0.0130(14) 0.0147(15) 0.0159(14) 0.0029(12) -0.0069(11) -0.0092(12)
 N31 0.0139(17) 0.0153(17) 0.0118(16) -0.0011(13) -0.0037(13) -0.0118(14)
 N32 0.0110(17) 0.0129(17) 0.0178(17) -0.0044(14) -0.0043(13) -0.0066(14)
 N33 0.0073(16) 0.0160(18) 0.0241(19) -0.0102(15) -0.0048(14) -0.0016(14)
 N34 0.0122(16) 0.0120(17) 0.0131(16) -0.0044(13) -0.0033(13) -0.0072(14)
 N35 0.0079(16) 0.0125(17) 0.0175(17) -0.0017(14) -0.0030(13) -0.0055(13)
 N36 0.0117(17) 0.0132(17) 0.0205(18) -0.0044(14) -0.0060(14) -0.0061(14)
 C31 0.0084(18) 0.0084(18) 0.0119(19) -0.0019(15) -0.0019(14) 0.0009(15)
 C32 0.0079(18) 0.0076(18) 0.0156(19) -0.0045(15) -0.0025(15) -0.0011(15)
 C33 0.0078(18) 0.0065(18) 0.018(2) -0.0041(15) -0.0056(15) -0.0011(14)
 C34 0.0123(19) 0.014(2) 0.0143(19) -0.0038(16) -0.0051(15) -0.0041(16)
 C35 0.0098(18) 0.0087(18) 0.0134(19) -0.0010(15) -0.0035(15) -0.0021(15)
 C36 0.0085(18) 0.0091(19) 0.016(2) -0.0020(15) -0.0027(15) -0.0046(15)
 C37 0.0062(17) 0.0110(19) 0.0119(18) 0.0001(15) -0.0032(14) -0.0051(15)
 C38 0.013(2) 0.025(2) 0.025(2) -0.0062(19) -0.0069(17) -0.0116(19)
 C39 0.011(2) 0.015(2) 0.021(2) -0.0021(17) -0.0056(16) -0.0049(17)
 C40 0.014(2) 0.014(2) 0.022(2) -0.0097(17) -0.0030(17) -0.0039(17)
 C41 0.017(2) 0.013(2) 0.021(2) -0.0074(17) -0.0073(17) -0.0010(17)
 C42 0.0088(18) 0.0093(19) 0.0142(19) -0.0008(15) -0.0064(15) -0.0032(15)
 C43 0.012(2) 0.021(2) 0.026(2) 0.0013(18) -0.0077(17) -0.0109(18)
 C44 0.018(2) 0.021(2) 0.024(2) -0.0009(18) -0.0087(18) -0.0141(19)
 C45 0.014(2) 0.018(2) 0.018(2) -0.0088(18) 0.0021(16) -0.0035(17)
 C46 0.023(2) 0.010(2) 0.021(2) -0.0047(17) -0.0068(18) -0.0052(17)
 C47 0.014(2) 0.037(3) 0.017(2) -0.005(2) -0.0064(17) -0.009(2)
 C48 0.013(2) 0.022(2) 0.020(2) -0.0050(18) -0.0007(16) -0.0108(18)
 C49 0.0104(19) 0.0094(19) 0.0144(19) -0.0029(15) -0.0028(15) -0.0039(15)
 C50 0.0098(18) 0.0101(18) 0.0102(18) -0.0047(15) -0.0010(14) -0.0043(15)
 C51 0.014(2) 0.0105(19) 0.022(2) -0.0027(16) -0.0083(16) -0.0060(16)
 C52 0.017(2) 0.013(2) 0.0116(19) -0.0055(16) -0.0062(16) -0.0020(17)
 C53 0.014(2) 0.0112(19) 0.0092(18) 0.0006(15) -0.0019(15) -0.0050(16)
 C54 0.0084(18) 0.014(2) 0.015(2) -0.0042(16) -0.0006(15) -0.0049(16)
 Cl3 0.0333(7) 0.0233(6) 0.0282(6) -0.0104(5) -0.0177(5) 0.0020(5)
 Cl4 0.0605(10) 0.0353(8) 0.0282(7) -0.0141(6) -0.0129(6) -0.0048(7)
 C25 0.038(3) 0.028(3) 0.030(3) 0.002(2) -0.020(2) -0.016(2)

_geom_special_details
;
 All esds (except the esd in the dihedral angle between two l.s. planes)
 are estimated using the full covariance matrix.  The cell esds are taken
 into account individually in the estimation of esds in distances, angles
 and torsion angles; correlations between esds in cell parameters are only
 used when they are defined by crystal symmetry.  An approximate (isotropic)
 treatment of cell esds is used for estimating esds involving l.s. planes.
;
loop_
  _geom_bond_atom_site_label_1
  _geom_bond_atom_site_label_2
  _geom_bond_distance
  _geom_bond_site_symmetry_2
  _geom_bond_publ_flag
 Pd1 O3 1.991(3) . ?
 Pd1 O4 2.011(3) . ?
 Pd1 N1 2.035(3) . ?
 Pd1 N4 2.037(3) . ?
 Cl1 C22 1.754(4) . ?
 Cl2 C23 1.739(4) . ?
 O1 C4 1.374(5) . ?
 O1 C17 1.433(5) . ?
 O2 C5 1.374(5) . ?
 O2 C18 1.427(5) . ?
 O3 C19 1.326(5) . ?
 O4 C20 1.340(5) . ?
 N1 C1 1.406(5) . ?
 N1 C7 1.350(5) . ?
 N2 C7 1.339(5) . ?
 N2 C8 1.482(5) . ?
 N2 C10 1.448(5) . ?
 N3 C7 1.325(5) . ?
 N3 C9 1.457(5) . ?
 N3 C11 1.458(6) . ?
 N4 C2 1.420(5) . ?
 N4 C12 1.347(5) . ?
 N5 C12 1.346(5) . ?
 N5 C13 1.466(5) . ?
 N5 C15 1.458(6) . ?
 N6 C12 1.330(5) . ?
 N6 C14 1.452(5) . ?
 N6 C16 1.440(6) . ?
 C1 C2 1.395(5) . ?
 C1 C6 1.411(6) . ?
 C2 C3 1.405(6) . ?
 C3 H3 0.9500 . ?
 C3 C4 1.386(6) . ?
 C4 C5 1.413(6) . ?
 C5 C6 1.379(6) . ?
 C6 H6 0.9500 . ?
 C8 H8A 0.9900 . ?
 C8 H8B 0.9900 . ?
 C8 C9 1.535(6) . ?
 C9 H9A 0.9900 . ?
 C9 H9B 0.9900 . ?
 C10 H10A 0.9800 . ?
 C10 H10B 0.9800 . ?
 C10 H10C 0.9800 . ?
 C11 H11A 0.9800 . ?
 C11 H11B 0.9800 . ?
 C11 H11C 0.9800 . ?
 C13 H13A 0.9900 . ?
 C13 H13B 0.9900 . ?
 C13 C14 1.543(6) . ?
 C14 H14A 0.9900 . ?
 C14 H14B 0.9900 . ?
 C15 H15A 0.9800 . ?
 C15 H15B 0.9800 . ?
 C15 H15C 0.9800 . ?
 C16 H16A 0.9800 . ?
 C16 H16B 0.9800 . ?
 C16 H16C 0.9800 . ?
 C17 H17A 0.9800 . ?
 C17 H17B 0.9800 . ?
 C17 H17C 0.9800 . ?
 C18 H18A 0.9800 . ?
 C18 H18B 0.9800 . ?
 C18 H18C 0.9800 . ?
 C19 C20 1.422(6) . ?
 C19 C24 1.392(6) . ?
 C20 C21 1.394(6) . ?
 C21 H21 0.9500 . ?
 C21 C22 1.397(6) . ?
 C22 C23 1.385(6) . ?
 C23 C24 1.397(6) . ?
 C24 H24 0.9500 . ?
 Pd2 O33 2.025(3) . ?
 Pd2 O34 1.984(3) . ?
 Pd2 N31 2.017(3) . ?
 Pd2 N34 2.047(3) . ?
 Cl31 C52 1.739(4) . ?
 Cl32 C53 1.755(4) . ?
 O31 C34 1.379(5) . ?
 O31 C47 1.417(5) . ?
 O32 C35 1.380(5) . ?
 O32 C48 1.426(5) . ?
 O33 C49 1.332(5) . ?
 O34 C50 1.335(5) . ?
 N31 C31 1.413(5) . ?
 N31 C37 1.348(5) . ?
 N32 C37 1.331(5) . ?
 N32 C38 1.457(5) . ?
 N32 C40 1.448(5) . ?
 N33 C37 1.346(5) . ?
 N33 C39 1.463(5) . ?
 N33 C41 1.449(5) . ?
 N34 C32 1.422(5) . ?
 N34 C42 1.331(5) . ?
 N35 C42 1.357(5) . ?
 N35 C43 1.464(5) . ?
 N35 C45 1.450(5) . ?
 N36 C42 1.362(5) . ?
 N36 C44 1.463(5) . ?
 N36 C46 1.457(5) . ?
 C31 C32 1.388(6) . ?
 C31 C36 1.403(5) . ?
 C32 C33 1.412(5) . ?
 C33 H33 0.9500 . ?
 C33 C34 1.378(6) . ?
 C34 C35 1.402(6) . ?
 C35 C36 1.377(6) . ?
 C36 H36 0.9500 . ?
 C38 H38A 0.9900 . ?
 C38 H38B 0.9900 . ?
 C38 C39 1.533(6) . ?
 C39 H39A 0.9900 . ?
 C39 H39B 0.9900 . ?
 C40 H40A 0.9800 . ?
 C40 H40B 0.9800 . ?
 C40 H40C 0.9800 . ?
 C41 H41A 0.9800 . ?
 C41 H41B 0.9800 . ?
 C41 H41C 0.9800 . ?
 C43 H43A 0.9900 . ?
 C43 H43B 0.9900 . ?
 C43 C44 1.528(6) . ?
 C44 H44A 0.9900 . ?
 C44 H44B 0.9900 . ?
 C45 H45A 0.9800 . ?
 C45 H45B 0.9800 . ?
 C45 H45C 0.9800 . ?
 C46 H46A 0.9800 . ?
 C46 H46B 0.9800 . ?
 C46 H46C 0.9800 . ?
 C47 H47A 0.9800 . ?
 C47 H47B 0.9800 . ?
 C47 H47C 0.9800 . ?
 C48 H48A 0.9800 . ?
 C48 H48B 0.9800 . ?
 C48 H48C 0.9800 . ?
 C49 C50 1.424(5) . ?
 C49 C54 1.392(6) . ?
 C50 C51 1.389(5) . ?
 C51 H51 0.9500 . ?
 C51 C52 1.399(6) . ?
 C52 C53 1.389(6) . ?
 C53 C54 1.394(6) . ?
 C54 H54 0.9500 . ?
 Cl3 C25 1.771(5) . ?
 Cl4 C25 1.761(6) . ?
 C25 H25A 0.9900 . ?
 C25 H25B 0.9900 . ?

loop_
  _geom_angle_atom_site_label_1
  _geom_angle_atom_site_label_2
  _geom_angle_atom_site_label_3
  _geom_angle
  _geom_angle_site_symmetry_1
  _geom_angle_site_symmetry_3
  _geom_angle_publ_flag
 O3 Pd1 O4 84.63(11) . . ?
 O3 Pd1 N1 177.28(13) . . ?
 O3 Pd1 N4 96.12(12) . . ?
 O4 Pd1 N1 97.50(12) . . ?
 O4 Pd1 N4 176.92(13) . . ?
 N1 Pd1 N4 81.67(13) . . ?
 C4 O1 C17 116.5(3) . . ?
 C5 O2 C18 117.0(3) . . ?
 C19 O3 Pd1 109.5(2) . . ?
 C20 O4 Pd1 108.9(2) . . ?
 C1 N1 Pd1 112.7(3) . . ?
 C7 N1 Pd1 117.2(3) . . ?
 C7 N1 C1 122.0(3) . . ?
 C7 N2 C8 110.0(3) . . ?
 C7 N2 C10 123.6(3) . . ?
 C10 N2 C8 121.3(3) . . ?
 C7 N3 C9 112.2(4) . . ?
 C7 N3 C11 125.5(4) . . ?
 C9 N3 C11 122.3(4) . . ?
 C2 N4 Pd1 111.7(2) . . ?
 C12 N4 Pd1 116.5(3) . . ?
 C12 N4 C2 118.6(3) . . ?
 C12 N5 C13 110.7(3) . . ?
 C12 N5 C15 123.8(3) . . ?
 C15 N5 C13 117.4(4) . . ?
 C12 N6 C14 111.7(4) . . ?
 C12 N6 C16 126.4(4) . . ?
 C16 N6 C14 121.1(3) . . ?
 N1 C1 C6 124.4(4) . . ?
 C2 C1 N1 116.0(4) . . ?
 C2 C1 C6 119.1(4) . . ?
 C1 C2 N4 117.2(3) . . ?
 C1 C2 C3 120.1(4) . . ?
 C3 C2 N4 122.4(3) . . ?
 C2 C3 H3 119.8 . . ?
 C4 C3 C2 120.4(4) . . ?
 C4 C3 H3 119.8 . . ?
 O1 C4 C3 124.9(4) . . ?
 O1 C4 C5 115.5(4) . . ?
 C3 C4 C5 119.5(4) . . ?
 O2 C5 C4 114.4(4) . . ?
 O2 C5 C6 125.5(4) . . ?
 C6 C5 C4 120.0(4) . . ?
 C1 C6 H6 119.6 . . ?
 C5 C6 C1 120.8(4) . . ?
 C5 C6 H6 119.6 . . ?
 N2 C7 N1 126.2(4) . . ?
 N3 C7 N1 122.6(4) . . ?
 N3 C7 N2 111.2(4) . . ?
 N2 C8 H8A 111.1 . . ?
 N2 C8 H8B 111.1 . . ?
 N2 C8 C9 103.5(3) . . ?
 H8A C8 H8B 109.0 . . ?
 C9 C8 H8A 111.1 . . ?
 C9 C8 H8B 111.1 . . ?
 N3 C9 C8 102.5(3) . . ?
 N3 C9 H9A 111.3 . . ?
 N3 C9 H9B 111.3 . . ?
 C8 C9 H9A 111.3 . . ?
 C8 C9 H9B 111.3 . . ?
 H9A C9 H9B 109.2 . . ?
 N2 C10 H10A 109.5 . . ?
 N2 C10 H10B 109.5 . . ?
 N2 C10 H10C 109.5 . . ?
 H10A C10 H10B 109.5 . . ?
 H10A C10 H10C 109.5 . . ?
 H10B C10 H10C 109.5 . . ?
 N3 C11 H11A 109.5 . . ?
 N3 C11 H11B 109.5 . . ?
 N3 C11 H11C 109.5 . . ?
 H11A C11 H11B 109.5 . . ?
 H11A C11 H11C 109.5 . . ?
 H11B C11 H11C 109.5 . . ?
 N5 C12 N4 126.9(4) . . ?
 N6 C12 N4 122.2(4) . . ?
 N6 C12 N5 111.0(3) . . ?
 N5 C13 H13A 111.2 . . ?
 N5 C13 H13B 111.2 . . ?
 N5 C13 C14 102.7(3) . . ?
 H13A C13 H13B 109.1 . . ?
 C14 C13 H13A 111.2 . . ?
 C14 C13 H13B 111.2 . . ?
 N6 C14 C13 103.3(3) . . ?
 N6 C14 H14A 111.1 . . ?
 N6 C14 H14B 111.1 . . ?
 C13 C14 H14A 111.1 . . ?
 C13 C14 H14B 111.1 . . ?
 H14A C14 H14B 109.1 . . ?
 N5 C15 H15A 109.5 . . ?
 N5 C15 H15B 109.5 . . ?
 N5 C15 H15C 109.5 . . ?
 H15A C15 H15B 109.5 . . ?
 H15A C15 H15C 109.5 . . ?
 H15B C15 H15C 109.5 . . ?
 N6 C16 H16A 109.5 . . ?
 N6 C16 H16B 109.5 . . ?
 N6 C16 H16C 109.5 . . ?
 H16A C16 H16B 109.5 . . ?
 H16A C16 H16C 109.5 . . ?
 H16B C16 H16C 109.5 . . ?
 O1 C17 H17A 109.5 . . ?
 O1 C17 H17B 109.5 . . ?
 O1 C17 H17C 109.5 . . ?
 H17A C17 H17B 109.5 . . ?
 H17A C17 H17C 109.5 . . ?
 H17B C17 H17C 109.5 . . ?
 O2 C18 H18A 109.5 . . ?
 O2 C18 H18B 109.5 . . ?
 O2 C18 H18C 109.5 . . ?
 H18A C18 H18B 109.5 . . ?
 H18A C18 H18C 109.5 . . ?
 H18B C18 H18C 109.5 . . ?
 O3 C19 C20 119.0(4) . . ?
 O3 C19 C24 122.3(4) . . ?
 C24 C19 C20 118.8(4) . . ?
 O4 C20 C19 118.0(3) . . ?
 O4 C20 C21 121.9(4) . . ?
 C21 C20 C19 120.1(4) . . ?
 C20 C21 H21 120.2 . . ?
 C20 C21 C22 119.7(4) . . ?
 C22 C21 H21 120.2 . . ?
 C21 C22 Cl1 118.3(3) . . ?
 C23 C22 Cl1 120.9(3) . . ?
 C23 C22 C21 120.8(4) . . ?
 C22 C23 Cl2 121.5(3) . . ?
 C22 C23 C24 119.6(4) . . ?
 C24 C23 Cl2 118.8(3) . . ?
 C19 C24 C23 121.0(4) . . ?
 C19 C24 H24 119.5 . . ?
 C23 C24 H24 119.5 . . ?
 O33 Pd2 N34 101.32(12) . . ?
 O34 Pd2 O33 84.32(11) . . ?
 O34 Pd2 N31 93.22(13) . . ?
 O34 Pd2 N34 172.48(13) . . ?
 N31 Pd2 O33 175.38(13) . . ?
 N31 Pd2 N34 80.80(13) . . ?
 C34 O31 C47 117.3(3) . . ?
 C35 O32 C48 116.6(3) . . ?
 C49 O33 Pd2 108.8(2) . . ?
 C50 O34 Pd2 109.9(2) . . ?
 C31 N31 Pd2 112.9(3) . . ?
 C37 N31 Pd2 117.7(3) . . ?
 C37 N31 C31 121.7(3) . . ?
 C37 N32 C38 111.2(3) . . ?
 C37 N32 C40 126.1(3) . . ?
 C40 N32 C38 122.5(3) . . ?
 C37 N33 C39 110.8(3) . . ?
 C37 N33 C41 126.1(4) . . ?
 C41 N33 C39 122.4(3) . . ?
 C32 N34 Pd2 112.3(2) . . ?
 C42 N34 Pd2 125.0(3) . . ?
 C42 N34 C32 120.7(3) . . ?
 C42 N35 C43 109.6(3) . . ?
 C42 N35 C45 123.1(3) . . ?
 C45 N35 C43 117.6(3) . . ?
 C42 N36 C44 110.8(3) . . ?
 C42 N36 C46 122.3(3) . . ?
 C46 N36 C44 117.6(3) . . ?
 C32 C31 N31 116.4(4) . . ?
 C32 C31 C36 120.5(4) . . ?
 C36 C31 N31 122.8(4) . . ?
 C31 C32 N34 115.7(3) . . ?
 C31 C32 C33 118.1(4) . . ?
 C33 C32 N34 125.7(4) . . ?
 C32 C33 H33 119.4 . . ?
 C34 C33 C32 121.2(4) . . ?
 C34 C33 H33 119.4 . . ?
 O31 C34 C35 115.7(4) . . ?
 C33 C34 O31 124.5(4) . . ?
 C33 C34 C35 119.8(4) . . ?
 O32 C35 C34 115.6(4) . . ?
 C36 C35 O32 124.7(4) . . ?
 C36 C35 C34 119.7(4) . . ?
 C31 C36 H36 119.8 . . ?
 C35 C36 C31 120.4(4) . . ?
 C35 C36 H36 119.8 . . ?
 N32 C37 N31 122.9(4) . . ?
 N32 C37 N33 110.5(3) . . ?
 N33 C37 N31 126.6(4) . . ?
 N32 C38 H38A 111.2 . . ?
 N32 C38 H38B 111.2 . . ?
 N32 C38 C39 102.6(3) . . ?
 H38A C38 H38B 109.2 . . ?
 C39 C38 H38A 111.2 . . ?
 C39 C38 H38B 111.2 . . ?
 N33 C39 C38 102.5(3) . . ?
 N33 C39 H39A 111.3 . . ?
 N33 C39 H39B 111.3 . . ?
 C38 C39 H39A 111.3 . . ?
 C38 C39 H39B 111.3 . . ?
 H39A C39 H39B 109.2 . . ?
 N32 C40 H40A 109.5 . . ?
 N32 C40 H40B 109.5 . . ?
 N32 C40 H40C 109.5 . . ?
 H40A C40 H40B 109.5 . . ?
 H40A C40 H40C 109.5 . . ?
 H40B C40 H40C 109.5 . . ?
 N33 C41 H41A 109.5 . . ?
 N33 C41 H41B 109.5 . . ?
 N33 C41 H41C 109.5 . . ?
 H41A C41 H41B 109.5 . . ?
 H41A C41 H41C 109.5 . . ?
 H41B C41 H41C 109.5 . . ?
 N34 C42 N35 123.3(4) . . ?
 N34 C42 N36 126.8(4) . . ?
 N35 C42 N36 109.8(3) . . ?
 N35 C43 H43A 111.2 . . ?
 N35 C43 H43B 111.2 . . ?
 N35 C43 C44 103.0(3) . . ?
 H43A C43 H43B 109.1 . . ?
 C44 C43 H43A 111.2 . . ?
 C44 C43 H43B 111.2 . . ?
 N36 C44 C43 102.3(3) . . ?
 N36 C44 H44A 111.3 . . ?
 N36 C44 H44B 111.3 . . ?
 C43 C44 H44A 111.3 . . ?
 C43 C44 H44B 111.3 . . ?
 H44A C44 H44B 109.2 . . ?
 N35 C45 H45A 109.5 . . ?
 N35 C45 H45B 109.5 . . ?
 N35 C45 H45C 109.5 . . ?
 H45A C45 H45B 109.5 . . ?
 H45A C45 H45C 109.5 . . ?
 H45B C45 H45C 109.5 . . ?
 N36 C46 H46A 109.5 . . ?
 N36 C46 H46B 109.5 . . ?
 N36 C46 H46C 109.5 . . ?
 H46A C46 H46B 109.5 . . ?
 H46A C46 H46C 109.5 . . ?
 H46B C46 H46C 109.5 . . ?
 O31 C47 H47A 109.5 . . ?
 O31 C47 H47B 109.5 . . ?
 O31 C47 H47C 109.5 . . ?
 H47A C47 H47B 109.5 . . ?
 H47A C47 H47C 109.5 . . ?
 H47B C47 H47C 109.5 . . ?
 O32 C48 H48A 109.5 . . ?
 O32 C48 H48B 109.5 . . ?
 O32 C48 H48C 109.5 . . ?
 H48A C48 H48B 109.5 . . ?
 H48A C48 H48C 109.5 . . ?
 H48B C48 H48C 109.5 . . ?
 O33 C49 C50 118.3(4) . . ?
 O33 C49 C54 123.2(4) . . ?
 C54 C49 C50 118.5(4) . . ?
 O34 C50 C49 118.4(3) . . ?
 O34 C50 C51 120.9(4) . . ?
 C51 C50 C49 120.7(4) . . ?
 C50 C51 H51 120.0 . . ?
 C50 C51 C52 120.0(4) . . ?
 C52 C51 H51 120.0 . . ?
 C51 C52 Cl31 119.5(3) . . ?
 C53 C52 Cl31 121.2(3) . . ?
 C53 C52 C51 119.3(4) . . ?
 C52 C53 Cl32 119.8(3) . . ?
 C52 C53 C54 121.2(4) . . ?
 C54 C53 Cl32 118.9(3) . . ?
 C49 C54 C53 120.3(4) . . ?
 C49 C54 H54 119.9 . . ?
 C53 C54 H54 119.9 . . ?
 Cl3 C25 H25A 109.3 . . ?
 Cl3 C25 H25B 109.3 . . ?
 Cl4 C25 Cl3 111.6(3) . . ?
 Cl4 C25 H25A 109.3 . . ?
 Cl4 C25 H25B 109.3 . . ?
 H25A C25 H25B 108.0 . . ?

loop_
  _geom_torsion_atom_site_label_1
  _geom_torsion_atom_site_label_2
  _geom_torsion_atom_site_label_3
  _geom_torsion_atom_site_label_4
  _geom_torsion
  _geom_torsion_site_symmetry_1
  _geom_torsion_site_symmetry_2
  _geom_torsion_site_symmetry_3
  _geom_torsion_site_symmetry_4
  _geom_torsion_publ_flag
 Pd1 O3 C19 C20 0.2(4) . . . . ?
 Pd1 O3 C19 C24 -179.0(3) . . . . ?
 Pd1 O4 C20 C19 2.2(4) . . . . ?
 Pd1 O4 C20 C21 179.6(3) . . . . ?
 Pd1 N1 C1 C2 -8.5(5) . . . . ?
 Pd1 N1 C1 C6 179.3(3) . . . . ?
 Pd1 N1 C7 N2 -105.8(4) . . . . ?
 Pd1 N1 C7 N3 72.8(5) . . . . ?
 Pd1 N4 C2 C1 3.0(5) . . . . ?
 Pd1 N4 C2 C3 176.9(3) . . . . ?
 Pd1 N4 C12 N5 104.1(4) . . . . ?
 Pd1 N4 C12 N6 -75.5(4) . . . . ?
 Cl1 C22 C23 Cl2 -0.4(5) . . . . ?
 Cl1 C22 C23 C24 -179.4(3) . . . . ?
 Cl2 C23 C24 C19 -177.0(3) . . . . ?
 O1 C4 C5 O2 1.5(5) . . . . ?
 O1 C4 C5 C6 -176.5(4) . . . . ?
 O2 C5 C6 C1 -178.3(4) . . . . ?
 O3 C19 C20 O4 -1.7(6) . . . . ?
 O3 C19 C20 C21 -179.1(4) . . . . ?
 O3 C19 C24 C23 177.4(4) . . . . ?
 O4 C20 C21 C22 -176.0(4) . . . . ?
 N1 C1 C2 N4 3.6(6) . . . . ?
 N1 C1 C2 C3 -170.4(4) . . . . ?
 N1 C1 C6 C5 171.0(4) . . . . ?
 N2 C8 C9 N3 4.1(4) . . . . ?
 N4 C2 C3 C4 -175.9(4) . . . . ?
 N5 C13 C14 N6 6.7(4) . . . . ?
 C1 N1 C7 N2 40.8(6) . . . . ?
 C1 N1 C7 N3 -140.7(4) . . . . ?
 C1 C2 C3 C4 -2.2(6) . . . . ?
 C2 N4 C12 N5 -33.8(6) . . . . ?
 C2 N4 C12 N6 146.7(4) . . . . ?
 C2 C1 C6 C5 -0.9(6) . . . . ?
 C2 C3 C4 O1 177.6(4) . . . . ?
 C2 C3 C4 C5 0.8(6) . . . . ?
 C3 C4 C5 O2 178.6(4) . . . . ?
 C3 C4 C5 C6 0.5(6) . . . . ?
 C4 C5 C6 C1 -0.4(6) . . . . ?
 C6 C1 C2 N4 176.3(4) . . . . ?
 C6 C1 C2 C3 2.3(6) . . . . ?
 C7 N1 C1 C2 -156.3(4) . . . . ?
 C7 N1 C1 C6 31.5(6) . . . . ?
 C7 N2 C8 C9 -0.1(4) . . . . ?
 C7 N3 C9 C8 -7.1(5) . . . . ?
 C8 N2 C7 N1 174.2(4) . . . . ?
 C8 N2 C7 N3 -4.4(5) . . . . ?
 C9 N3 C7 N1 -171.2(4) . . . . ?
 C9 N3 C7 N2 7.6(5) . . . . ?
 C10 N2 C7 N1 19.4(6) . . . . ?
 C10 N2 C7 N3 -159.3(4) . . . . ?
 C10 N2 C8 C9 155.4(4) . . . . ?
 C11 N3 C7 N1 9.6(6) . . . . ?
 C11 N3 C7 N2 -171.6(4) . . . . ?
 C11 N3 C9 C8 172.1(4) . . . . ?
 C12 N4 C2 C1 142.8(4) . . . . ?
 C12 N4 C2 C3 -43.4(6) . . . . ?
 C12 N5 C13 C14 -8.0(4) . . . . ?
 C12 N6 C14 C13 -3.6(4) . . . . ?
 C13 N5 C12 N4 -173.3(4) . . . . ?
 C13 N5 C12 N6 6.3(5) . . . . ?
 C14 N6 C12 N4 178.2(4) . . . . ?
 C14 N6 C12 N5 -1.4(5) . . . . ?
 C15 N5 C12 N4 -25.5(7) . . . . ?
 C15 N5 C12 N6 154.1(4) . . . . ?
 C15 N5 C13 C14 -158.1(4) . . . . ?
 C16 N6 C12 N4 -12.4(6) . . . . ?
 C16 N6 C12 N5 168.0(4) . . . . ?
 C16 N6 C14 C13 -173.7(4) . . . . ?
 C17 O1 C4 C3 8.0(6) . . . . ?
 C17 O1 C4 C5 -175.1(4) . . . . ?
 C18 O2 C5 C4 174.9(4) . . . . ?
 C18 O2 C5 C6 -7.1(6) . . . . ?
 C19 C20 C21 C22 1.3(6) . . . . ?
 C20 C19 C24 C23 -1.8(6) . . . . ?
 C20 C21 C22 Cl1 177.8(3) . . . . ?
 C20 C21 C22 C23 -1.1(6) . . . . ?
 C21 C22 C23 Cl2 178.5(3) . . . . ?
 C21 C22 C23 C24 -0.5(6) . . . . ?
 C22 C23 C24 C19 2.0(6) . . . . ?
 C24 C19 C20 O4 177.5(4) . . . . ?
 C24 C19 C20 C21 0.1(6) . . . . ?
 Pd2 O33 C49 C50 -4.1(4) . . . . ?
 Pd2 O33 C49 C54 175.5(3) . . . . ?
 Pd2 O34 C50 C49 3.5(4) . . . . ?
 Pd2 O34 C50 C51 -177.3(3) . . . . ?
 Pd2 N31 C31 C32 -13.1(4) . . . . ?
 Pd2 N31 C31 C36 173.4(3) . . . . ?
 Pd2 N31 C37 N32 74.8(5) . . . . ?
 Pd2 N31 C37 N33 -105.0(4) . . . . ?
 Pd2 N34 C32 C31 6.1(4) . . . . ?
 Pd2 N34 C32 C33 177.8(3) . . . . ?
 Pd2 N34 C42 N35 -51.8(5) . . . . ?
 Pd2 N34 C42 N36 130.5(4) . . . . ?
 Cl31 C52 C53 Cl32 3.5(5) . . . . ?
 Cl31 C52 C53 C54 -178.8(3) . . . . ?
 Cl32 C53 C54 C49 176.9(3) . . . . ?
 O31 C34 C35 O32 2.0(5) . . . . ?
 O31 C34 C35 C36 -178.8(4) . . . . ?
 O32 C35 C36 C31 175.9(4) . . . . ?
 O33 C49 C50 O34 0.5(6) . . . . ?
 O33 C49 C50 C51 -178.6(4) . . . . ?
 O33 C49 C54 C53 180.0(4) . . . . ?
 O34 C50 C51 C52 178.9(4) . . . . ?
 N31 C31 C32 N34 4.5(5) . . . . ?
 N31 C31 C32 C33 -167.9(3) . . . . ?
 N31 C31 C36 C35 171.7(4) . . . . ?
 N32 C38 C39 N33 14.8(4) . . . . ?
 N34 C32 C33 C34 -177.1(4) . . . . ?
 N35 C43 C44 N36 19.7(4) . . . . ?
 C31 N31 C37 N32 -138.1(4) . . . . ?
 C31 N31 C37 N33 42.1(6) . . . . ?
 C31 C32 C33 C34 -5.6(6) . . . . ?
 C32 N34 C42 N35 145.7(4) . . . . ?
 C32 N34 C42 N36 -32.0(6) . . . . ?
 C32 C31 C36 C35 -1.5(6) . . . . ?
 C32 C33 C34 O31 -176.6(4) . . . . ?
 C32 C33 C34 C35 0.9(6) . . . . ?
 C33 C34 C35 O32 -175.7(4) . . . . ?
 C33 C34 C35 C36 3.5(6) . . . . ?
 C34 C35 C36 C31 -3.2(6) . . . . ?
 C36 C31 C32 N34 178.2(3) . . . . ?
 C36 C31 C32 C33 5.8(6) . . . . ?
 C37 N31 C31 C32 -161.6(4) . . . . ?
 C37 N31 C31 C36 24.9(6) . . . . ?
 C37 N32 C38 C39 -14.7(5) . . . . ?
 C37 N33 C39 C38 -11.2(5) . . . . ?
 C38 N32 C37 N31 -171.5(4) . . . . ?
 C38 N32 C37 N33 8.3(5) . . . . ?
 C39 N33 C37 N31 -177.7(4) . . . . ?
 C39 N33 C37 N32 2.5(5) . . . . ?
 C40 N32 C37 N31 3.1(6) . . . . ?
 C40 N32 C37 N33 -177.1(4) . . . . ?
 C40 N32 C38 C39 170.5(4) . . . . ?
 C41 N33 C37 N31 11.7(7) . . . . ?
 C41 N33 C37 N32 -168.1(4) . . . . ?
 C41 N33 C39 C38 159.8(4) . . . . ?
 C42 N34 C32 C31 170.6(4) . . . . ?
 C42 N34 C32 C33 -17.7(6) . . . . ?
 C42 N35 C43 C44 -20.6(4) . . . . ?
 C42 N36 C44 C43 -13.5(4) . . . . ?
 C43 N35 C42 N34 -165.2(4) . . . . ?
 C43 N35 C42 N36 12.9(5) . . . . ?
 C44 N36 C42 N34 179.1(4) . . . . ?
 C44 N36 C42 N35 1.1(5) . . . . ?
 C45 N35 C42 N34 -20.2(6) . . . . ?
 C45 N35 C42 N36 157.8(4) . . . . ?
 C45 N35 C43 C44 -167.7(4) . . . . ?
 C46 N36 C42 N34 -35.2(6) . . . . ?
 C46 N36 C42 N35 146.8(4) . . . . ?
 C46 N36 C44 C43 -161.0(4) . . . . ?
 C47 O31 C34 C33 -12.4(6) . . . . ?
 C47 O31 C34 C35 170.0(4) . . . . ?
 C48 O32 C35 C34 170.9(4) . . . . ?
 C48 O32 C35 C36 -8.2(6) . . . . ?
 C49 C50 C51 C52 -1.9(6) . . . . ?
 C50 C49 C54 C53 -0.3(6) . . . . ?
 C50 C51 C52 Cl31 -179.8(3) . . . . ?
 C50 C51 C52 C53 0.8(6) . . . . ?
 C51 C52 C53 Cl32 -177.1(3) . . . . ?
 C51 C52 C53 C54 0.5(6) . . . . ?
 C52 C53 C54 C49 -0.8(6) . . . . ?
 C54 C49 C50 O34 -179.2(4) . . . . ?
 C54 C49 C50 C51 1.7(6) . . . . ?

_smtbx_masks_special_details       ?
loop_
  _smtbx_masks_void_nr
  _smtbx_masks_void_average_x
  _smtbx_masks_void_average_y
  _smtbx_masks_void_average_z
  _smtbx_masks_void_volume
  _smtbx_masks_void_count_electrons
  _smtbx_masks_void_content
 1 0.500 0.000 0.000 129.3 42.0 '1 CH2Cl2'
 2 0.500 0.500 0.500 38.3 0.0 ?

_smtbx_masks_void_probe_radius     1.2
_smtbx_masks_void_truncation_radius  1.2
_shelx_res_file
;
TITL mo_2024_fkpb03_3_0m_a.res in P-1
    mo_2024_fkpb03_3_0m.res
    created by SHELXL-2018/3 at 14:21:30 on 11-Sep-2024
REM Old TITL mo_2024_fkpb03_3_0m in P-1
REM SHELXT solution in P-1: R1 0.096, Rweak 0.008, Alpha 0.044
REM <I/s> 0.000 for 0 systematic absences, Orientation as input
REM Formula found by SHELXT: C53 N13 O4 Cl7 Pd2
CELL 0.71073 12.7552 13.2163 20.4642 72.527 73.726 62.958
ZERR 4 0.0014 0.0016 0.0025 0.005 0.004 0.004
LATT 1
SFAC C H Cl N O Pd
UNIT 99 126 14 24 16 4

L.S. 10
PLAN  20
SIZE 0.093 0.173 0.246
TEMP -173.15
CONF
BOND
list 4
MORE -1
BOND $H
ABIN
fmap 2
acta
OMIT 2 3 14
REM <olex2.extras>
REM <HklSrc "%.\\mo_2024_fkpb03_3_0m.hkl">
REM </olex2.extras>

WGHT    0.018800   14.338000
FVAR       0.23254
PD1   6    0.704684    0.995721    0.750059    11.00000    0.00818    0.00888 =
         0.01174   -0.00299   -0.00302   -0.00384
CL1   3    0.225447    1.351616    0.937439    11.00000    0.02066    0.02174 =
         0.02455   -0.01422    0.00043   -0.00340
CL2   3    0.112167    1.260959    0.858095    11.00000    0.01028    0.02122 =
         0.02289   -0.00723   -0.00101   -0.00297
O1    5    1.178761    0.677432    0.556755    11.00000    0.01358    0.02002 =
         0.02412   -0.01495   -0.00204   -0.00326
O2    5    1.274384    0.752244    0.616588    11.00000    0.01169    0.01835 =
         0.02091   -0.00861   -0.00353   -0.00465
O3    5    0.535924    1.031459    0.748477    11.00000    0.01192    0.01559 =
         0.01610   -0.00753   -0.00359   -0.00342
O4    5    0.632645    1.103733    0.817137    11.00000    0.01046    0.01527 =
         0.01963   -0.00885   -0.00267   -0.00433
N1    4    0.878953    0.959288    0.746756    11.00000    0.00798    0.01509 =
         0.01631   -0.00697   -0.00075   -0.00589
N2    4    0.945160    1.111104    0.726043    11.00000    0.01454    0.01348 =
         0.01683   -0.00435   -0.00668   -0.00733
N3    4    0.880727    1.040664    0.833533    11.00000    0.01500    0.01747 =
         0.01583   -0.00612   -0.00354   -0.00715
N4    4    0.779528    0.893198    0.678101    11.00000    0.00943    0.01453 =
         0.01316   -0.00641   -0.00433   -0.00321
N5    4    0.736363    0.973712    0.561534    11.00000    0.01179    0.01817 =
         0.01780   -0.00132   -0.00827   -0.00740
N6    4    0.620868    0.896125    0.640137    11.00000    0.01032    0.01498 =
         0.01878   -0.00559   -0.00538   -0.00499
C1    1    0.956005    0.899813    0.693632    11.00000    0.01179    0.01073 =
         0.01654   -0.00358   -0.00460   -0.00513
C2    1    0.904574    0.862079    0.659119    11.00000    0.00993    0.00953 =
         0.01489   -0.00303   -0.00438   -0.00282
C3    1    0.977189    0.787210    0.612784    11.00000    0.01519    0.01308 =
         0.01529   -0.00429   -0.00686   -0.00647
AFIX  43
H3    2    0.941947    0.759621    0.590651    11.00000   -1.20000
AFIX   0
C4    1    1.099882    0.753334    0.599150    11.00000    0.01285    0.01094 =
         0.01476   -0.00461   -0.00406   -0.00283
C5    1    1.151986    0.793496    0.632872    11.00000    0.00957    0.01275 =
         0.01630   -0.00005   -0.00514   -0.00565
C6    1    1.080930    0.865097    0.679404    11.00000    0.01487    0.01090 =
         0.01486   -0.00172   -0.00621   -0.00657
AFIX  43
H6    2    1.116537    0.891364    0.702154    11.00000   -1.20000
AFIX   0
C7    1    0.901867    1.033965    0.767450    11.00000    0.00824    0.01237 =
         0.01571   -0.00460   -0.00521   -0.00339
C8    1    0.946274    1.185269    0.767451    11.00000    0.01890    0.01167 =
         0.02136   -0.00702   -0.00718   -0.00622
AFIX  23
H8A   2    0.895579    1.267887    0.751377    11.00000   -1.20000
H8B   2    1.028497    1.177005    0.764535    11.00000   -1.20000
AFIX   0
C9    1    0.895271    1.139083    0.841751    11.00000    0.01832    0.01469 =
         0.02346   -0.00988   -0.00627   -0.00434
AFIX  23
H9A   2    0.951471    1.114246    0.874060    11.00000   -1.20000
H9B   2    0.817775    1.198254    0.858963    11.00000   -1.20000
AFIX   0
C10   1    0.940721    1.150852    0.652395    11.00000    0.02019    0.01476 =
         0.01787   -0.00193   -0.00423   -0.01072
AFIX 137
H10A  2    1.017188    1.106442    0.626096    11.00000   -1.50000
H10B  2    0.925475    1.233393    0.638976    11.00000   -1.50000
H10C  2    0.876494    1.139626    0.642260    11.00000   -1.50000
AFIX   0
C11   1    0.848120    0.959944    0.892769    11.00000    0.01653    0.02743 =
         0.01627   -0.00615    0.00081   -0.01098
AFIX 137
H11A  2    0.840445    0.901802    0.876122    11.00000   -1.50000
H11B  2    0.771812    1.002514    0.919979    11.00000   -1.50000
H11C  2    0.910180    0.921247    0.922031    11.00000   -1.50000
AFIX   0
C12   1    0.715934    0.920239    0.628083    11.00000    0.00937    0.00864 =
         0.01824   -0.00793   -0.00326   -0.00249
C13   1    0.639968    1.000139    0.525288    11.00000    0.01748    0.01450 =
         0.01945   -0.00634   -0.00976   -0.00160
AFIX  23
H13A  2    0.671909    0.969765    0.481845    11.00000   -1.20000
H13B  2    0.591828    1.084731    0.514156    11.00000   -1.20000
AFIX   0
C14   1    0.565713    0.936978    0.578712    11.00000    0.01326    0.01480 =
         0.02357   -0.00729   -0.01139   -0.00187
AFIX  23
H14A  2    0.480809    0.990723    0.588087    11.00000   -1.20000
H14B  2    0.570932    0.871375    0.562245    11.00000   -1.20000
AFIX   0
C15   1    0.798004    1.051309    0.538439    11.00000    0.02266    0.02083 =
         0.02673    0.00232   -0.01042   -0.01312
AFIX 137
H15A  2    0.739222    1.131989    0.532167    11.00000   -1.50000
H15B  2    0.851492    1.036838    0.494213    11.00000   -1.50000
H15C  2    0.844716    1.037241    0.573420    11.00000   -1.50000
AFIX   0
C16   1    0.585148    0.821666    0.700823    11.00000    0.02034    0.01696 =
         0.02440   -0.00516   -0.00263   -0.01171
AFIX 137
H16A  2    0.588592    0.754953    0.687300    11.00000   -1.50000
H16B  2    0.503354    0.864975    0.722305    11.00000   -1.50000
H16C  2    0.639195    0.794414    0.734152    11.00000   -1.50000
AFIX   0
C17   1    1.127676    0.642923    0.517694    11.00000    0.01744    0.02296 =
         0.02121   -0.01412   -0.00324   -0.00504
AFIX 137
H17A  2    1.079286    0.711513    0.487160    11.00000   -1.50000
H17B  2    1.077124    0.604683    0.549653    11.00000   -1.50000
H17C  2    1.191674    0.588968    0.489550    11.00000   -1.50000
AFIX   0
C18   1    1.331426    0.797203    0.644472    11.00000    0.01580    0.02465 =
         0.02208   -0.00718   -0.00273   -0.01010
AFIX 137
H18A  2    1.417874    0.762660    0.628592    11.00000   -1.50000
H18B  2    1.314458    0.778189    0.695359    11.00000   -1.50000
H18C  2    1.301111    0.881628    0.628610    11.00000   -1.50000
AFIX   0
C19   1    0.463333    1.105908    0.789409    11.00000    0.01084    0.00717 =
         0.01164    0.00260   -0.00363   -0.00316
C20   1    0.513376    1.145895    0.825175    11.00000    0.01464    0.00743 =
         0.01332   -0.00092   -0.00414   -0.00507
C21   1    0.439096    1.222917    0.869240    11.00000    0.01814    0.01160 =
         0.01659   -0.00273   -0.00594   -0.00714
AFIX  43
H21   2    0.472380    1.250931    0.892382    11.00000   -1.20000
AFIX   0
C22   1    0.315487    1.258717    0.879210    11.00000    0.02189    0.00824 =
         0.01171   -0.00268   -0.00061   -0.00285
C23   1    0.265576    1.220149    0.844878    11.00000    0.01044    0.01212 =
         0.01615    0.00003   -0.00295   -0.00232
C24   1    0.339699    1.145272    0.799297    11.00000    0.01490    0.01139 =
         0.01429   -0.00304   -0.00508   -0.00487
AFIX  43
H24   2    0.305178    1.120868    0.774687    11.00000   -1.20000
AFIX   0

PD2   6    0.750969    0.519006    0.688838    11.00000    0.00714    0.00890 =
         0.01117   -0.00194   -0.00326   -0.00407
CL31  3    0.564766    0.786630    0.379356    11.00000    0.02240    0.02048 =
         0.01453   -0.00209   -0.00954   -0.00908
CL32  3    0.775262    0.858790    0.367754    11.00000    0.01985    0.01679 =
         0.01303   -0.00135   -0.00091   -0.00912
O31   5    0.781556    0.352926    1.024136    11.00000    0.01418    0.02695 =
         0.01394   -0.00464   -0.00590   -0.00907
O32   5    0.585964    0.339220    1.021864    11.00000    0.01187    0.02152 =
         0.01243   -0.00056   -0.00134   -0.00808
O33   5    0.834492    0.605928    0.609854    11.00000    0.01364    0.01915 =
         0.01277   -0.00032   -0.00271   -0.01180
O34   5    0.647544    0.555119    0.621208    11.00000    0.01297    0.01469 =
         0.01586    0.00285   -0.00688   -0.00921
N31   4    0.655555    0.444129    0.766853    11.00000    0.01394    0.01528 =
         0.01178   -0.00114   -0.00370   -0.01176
N32   4    0.535254    0.406571    0.716676    11.00000    0.01098    0.01289 =
         0.01777   -0.00439   -0.00428   -0.00661
N33   4    0.440570    0.530687    0.786568    11.00000    0.00731    0.01597 =
         0.02412   -0.01017   -0.00479   -0.00162
N34   4    0.837553    0.486750    0.768057    11.00000    0.01220    0.01200 =
         0.01313   -0.00439   -0.00330   -0.00715
N35   4    1.020727    0.502332    0.712630    11.00000    0.00793    0.01248 =
         0.01745   -0.00170   -0.00300   -0.00555
N36   4    0.928315    0.577713    0.807336    11.00000    0.01166    0.01317 =
         0.02051   -0.00445   -0.00595   -0.00609
C31   1    0.677864    0.432924    0.833071    11.00000    0.00839    0.00842 =
         0.01186   -0.00189   -0.00185    0.00092
C32   1    0.776447    0.450792    0.834107    11.00000    0.00787    0.00757 =
         0.01556   -0.00449   -0.00247   -0.00114
C33   1    0.815664    0.418701    0.898244    11.00000    0.00775    0.00648 =
         0.01808   -0.00413   -0.00559   -0.00105
AFIX  43
H33   2    0.887062    0.423766    0.899370    11.00000   -1.20000
AFIX   0
C34   1    0.752239    0.380170    0.959229    11.00000    0.01235    0.01408 =
         0.01433   -0.00381   -0.00510   -0.00406
C35   1    0.647769    0.370814    0.957869    11.00000    0.00983    0.00869 =
         0.01339   -0.00097   -0.00349   -0.00208
C36   1    0.612899    0.394212    0.895159    11.00000    0.00848    0.00915 =
         0.01629   -0.00200   -0.00267   -0.00460
AFIX  43
H36   2    0.544407    0.384069    0.893942    11.00000   -1.20000
AFIX   0
C37   1    0.547996    0.460359    0.757573    11.00000    0.00615    0.01100 =
         0.01191    0.00012   -0.00315   -0.00505
C38   1    0.411141    0.452742    0.708111    11.00000    0.01321    0.02529 =
         0.02471   -0.00620   -0.00693   -0.01156
AFIX  23
H38A  2    0.385619    0.389607    0.714139    11.00000   -1.20000
H38B  2    0.398447    0.503717    0.661848    11.00000   -1.20000
AFIX   0
C39   1    0.344384    0.521619    0.766283    11.00000    0.01140    0.01510 =
         0.02089   -0.00205   -0.00555   -0.00495
AFIX  23
H39A  2    0.284514    0.599169    0.749059    11.00000   -1.20000
H39B  2    0.304040    0.479596    0.805599    11.00000   -1.20000
AFIX   0
C40   1    0.630750    0.320719    0.679376    11.00000    0.01447    0.01441 =
         0.02166   -0.00974   -0.00302   -0.00394
AFIX 137
H40A  2    0.643564    0.356033    0.629963    11.00000   -1.50000
H40B  2    0.609082    0.256026    0.684803    11.00000   -1.50000
H40C  2    0.704246    0.291984    0.698115    11.00000   -1.50000
AFIX   0
C41   1    0.418561    0.618080    0.823610    11.00000    0.01748    0.01325 =
         0.02150   -0.00736   -0.00731   -0.00104
AFIX 137
H41A  2    0.406266    0.587422    0.873774    11.00000   -1.50000
H41B  2    0.347131    0.687167    0.811400    11.00000   -1.50000
H41C  2    0.487400    0.638764    0.810710    11.00000   -1.50000
AFIX   0
C42   1    0.922664    0.521831    0.763155    11.00000    0.00876    0.00932 =
         0.01416   -0.00078   -0.00642   -0.00324
C43   1    1.110275    0.523505    0.731792    11.00000    0.01166    0.02052 =
         0.02576    0.00134   -0.00775   -0.01093
AFIX  23
H43A  2    1.149975    0.563922    0.690990    11.00000   -1.20000
H43B  2    1.171539    0.450039    0.752398    11.00000   -1.20000
AFIX   0
C44   1    1.036456    0.600349    0.785248    11.00000    0.01825    0.02102 =
         0.02442   -0.00092   -0.00870   -0.01414
AFIX  23
H44A  2    1.078430    0.577667    0.824722    11.00000   -1.20000
H44B  2    1.017898    0.683186    0.763965    11.00000   -1.20000
AFIX   0
C45   1    1.063195    0.412679    0.673000    11.00000    0.01359    0.01823 =
         0.01784   -0.00876    0.00206   -0.00347
AFIX 137
H45A  2    1.105357    0.337086    0.701249    11.00000   -1.50000
H45B  2    1.117792    0.428440    0.630822    11.00000   -1.50000
H45C  2    0.995140    0.411916    0.660143    11.00000   -1.50000
AFIX   0
C46   1    0.821988    0.661762    0.841391    11.00000    0.02267    0.00954 =
         0.02150   -0.00467   -0.00681   -0.00518
AFIX 137
H46A  2    0.814298    0.740459    0.817356    11.00000   -1.50000
H46B  2    0.828866    0.649688    0.889921    11.00000   -1.50000
H46C  2    0.751305    0.651653    0.839794    11.00000   -1.50000
AFIX   0
C47   1    0.895708    0.342943    1.026923    11.00000    0.01443    0.03703 =
         0.01701   -0.00518   -0.00639   -0.00908
AFIX 137
H47A  2    0.957160    0.288416    0.998256    11.00000   -1.50000
H47B  2    0.909563    0.314408    1.075131    11.00000   -1.50000
H47C  2    0.899346    0.419101    1.009309    11.00000   -1.50000
AFIX   0
C48   1    0.470832    0.345826    1.022774    11.00000    0.01265    0.02227 =
         0.02035   -0.00505   -0.00071   -0.01084
AFIX 137
H48A  2    0.425894    0.419970    0.994381    11.00000   -1.50000
H48B  2    0.427757    0.340133    1.070691    11.00000   -1.50000
H48C  2    0.479724    0.281914    1.003875    11.00000   -1.50000
AFIX   0
C49   1    0.775482    0.649540    0.556581    11.00000    0.01039    0.00944 =
         0.01440   -0.00293   -0.00281   -0.00387
C50   1    0.676835    0.622316    0.562430    11.00000    0.00978    0.01013 =
         0.01018   -0.00468   -0.00103   -0.00429
C51   1    0.613801    0.663523    0.507850    11.00000    0.01366    0.01047 =
         0.02153   -0.00269   -0.00826   -0.00602
AFIX  43
H51   2    0.549689    0.642900    0.511741    11.00000   -1.20000
AFIX   0
C52   1    0.644707    0.735367    0.447169    11.00000    0.01699    0.01347 =
         0.01165   -0.00551   -0.00618   -0.00202
C53   1    0.739626    0.763552    0.441912    11.00000    0.01387    0.01116 =
         0.00921    0.00060   -0.00189   -0.00497
C54   1    0.805172    0.720810    0.495716    11.00000    0.00844    0.01383 =
         0.01536   -0.00422   -0.00065   -0.00495
AFIX  43
H54   2    0.870379    0.740409    0.490821    11.00000   -1.20000
AFIX   0

CL3   3    0.200444    0.931131    0.811077    11.00000    0.03327    0.02329 =
         0.02824   -0.01035   -0.01767    0.00198
CL4   3    0.143971    0.941120    0.958167    11.00000    0.06052    0.03530 =
         0.02824   -0.01411   -0.01289   -0.00477
C25   1    0.258601    0.901998    0.886935    11.00000    0.03758    0.02768 =
         0.03005    0.00180   -0.01975   -0.01616
AFIX  23
H25A  2    0.310028    0.818269    0.898378    11.00000   -1.20000
H25B  2    0.308660    0.945659    0.877970    11.00000   -1.20000
AFIX   0
HKLF 4


REM  mo_2024_fkpb03_3_0m_a.res in P-1
REM wR2 = 0.119932, GooF = S = 1.05125, Restrained GooF = 1.05125 for all data
REM R1 = 0.049271 for 10678 Fo > 4sig(Fo) and 0.060804 for all 12837 data
REM 706 parameters refined using 0 restraints

END

WGHT      0.0188     14.3335

REM Highest difference peak  1.710,  deepest hole -1.141,  1-sigma level  0.141
Q1    1   0.7410  1.0177  0.6704  11.00000  0.05    1.71
Q2    1   0.7851  0.5448  0.6114  11.00000  0.05    1.44
Q3    1   0.6658  0.9778  0.8323  11.00000  0.05    1.39
Q4    1   0.7207  0.4923  0.7729  11.00000  0.05    1.37
Q5    1   0.5708  1.0388  1.0216  11.00000  0.05    0.96
Q6    1   0.9561  0.3930  0.7572  11.00000  0.05    0.90
Q7    1   0.9408  0.8993  0.7383  11.00000  0.05    0.89
Q8    1   0.9080  0.8710  0.8216  11.00000  0.05    0.87
Q9    1   0.8179  0.4545  0.8007  11.00000  0.05    0.87
Q10   1   0.6605  0.5783  0.6516  11.00000  0.05    0.87
Q11   1   0.8417  0.4752  0.7315  11.00000  0.05    0.82
Q12   1   0.6354  1.0440  0.7605  11.00000  0.05    0.80
Q13   1   0.5135  0.6170  0.7040  11.00000  0.05    0.79
Q14   1   0.7602  1.0556  0.5879  11.00000  0.05    0.79
Q15   1   0.7804  0.9444  0.7377  11.00000  0.05    0.75
Q16   1   0.8216  0.4692  0.6812  11.00000  0.05    0.75
Q17   1   0.6985  0.9436  0.7916  11.00000  0.05    0.75
Q18   1   0.4970  1.1215  0.6850  11.00000  0.05    0.73
Q19   1   1.0182  0.4504  0.5891  11.00000  0.05    0.72
Q20   1   0.6182  1.0484  0.7073  11.00000  0.05    0.72
;
_shelx_res_checksum                91236
_shelx_hkl_file
;
  -2   0   0 2607.44  267.57
  -3   0   0  146.39   16.80
  -3   0   0  133.79   15.10
  -3   0   0  114.29   14.60
  -3   0   0  138.59   13.90
  -3   0   0  126.89   14.20
   3   0   0  139.09   17.10
   3   0   0  127.89   13.90
   3   0   0  124.29   15.00
   3   0   0  113.39   14.00
   3   0   0  122.49   14.80
  -4   0   0   35.90    6.70
  -4   0   0   22.30    4.10
   4   0   0   31.00    8.20
   4   0   0   24.50    4.30
   4   0   0   29.70    5.90
  -5   0   0   40.40    8.20
  -5   0   0   34.20    6.00
  -5   0   0   51.69    8.80
  -5   0   0   32.50   10.10
   5   0   0   38.00    8.10
   5   0   0   38.70    8.10
   5   0   0   40.20    6.80
   5   0   0   32.00   11.40
   5   0   0   44.80    6.30
  -6   0   0  791.82   82.39
  -6   0   0  746.23   83.49
  -6   0   0  776.42   86.19
  -6   0   0  783.52   83.79
   6   0   0  781.02   82.59
   6   0   0  758.02   84.19
   6   0   0  835.82   82.59
   6   0   0  861.11   87.89
   6   0   0  799.72   84.19
  -7   0   0   10.80    7.50
  -7   0   0   28.20    6.90
  -7   0   0   24.60    4.90
  -7   0   0   13.90    5.80
   7   0   0   23.90    5.20
   7   0   0   19.70    6.40
   7   0   0   35.40   11.80
   7   0   0   15.60    6.20
   7   0   0   19.70    5.10
  -8   0   0   -6.30    3.00
  -8   0   0   -0.30    2.50
  -8   0   0    5.10    4.60
  -8   0   0    1.50    2.00
  -8   0   0    3.40    7.30
   8   0   0    0.40    3.90
   8   0   0   -2.30    2.50
   8   0   0    2.00    2.80
   8   0   0   -0.70    8.20
   8   0   0    2.30    4.60
  -9   0   0  149.09   21.40
  -9   0   0  179.98   28.10
  -9   0   0  149.29   20.40
  -9   0   0  139.29   18.40
  -9   0   0   92.19   18.30
  -9   0   0  106.19   15.30
   9   0   0  142.79   22.20
   9   0   0  161.58   31.20
   9   0   0  166.68   22.00
   9   0   0  131.19   17.60
   9   0   0  112.39   17.30
 -10   0   0   22.70    6.30
 -10   0   0   35.90   10.20
 -10   0   0   39.70    9.90
 -10   0   0   34.70    9.10
 -10   0   0   19.30    6.60
  10   0   0   54.89   20.40
  10   0   0   47.20   13.30
  10   0   0   30.10    7.60
  10   0   0   29.20    9.30
 -11   0   0    4.60    5.00
 -11   0   0   -0.80    3.60
 -11   0   0   -0.20    4.40
 -11   0   0    4.00    3.30
 -11   0   0   -2.60    3.60
  11   0   0   -7.90    4.70
  11   0   0   -2.20    6.20
  11   0   0   -0.20    3.80
  11   0   0   -6.80    2.80
  11   0   0    1.60   12.70
 -12   0   0    3.00    5.00
 -12   0   0   -2.90    4.70
 -12   0   0    7.10    5.50
  12   0   0    1.30    4.50
  12   0   0   -1.20    7.90
  12   0   0    6.80    4.60
  12   0   0    7.20    7.00
  12   0   0   26.60   19.40
 -13   0   0   -3.20    4.50
 -13   0   0    0.70    3.70
 -13   0   0    2.60    8.90
 -13   0   0   -6.30    2.20
  13   0   0   -9.20    4.60
  13   0   0   -2.30    5.30
  13   0   0    6.60   16.50
  13   0   0    1.60    7.10
 -14   0   0    1.10    5.40
 -14   0   0   14.80   11.00
  14   0   0    4.90    5.30
  14   0   0  -12.40   13.50
  14   0   0    1.00    7.60
  13  -1   0   -7.00    4.90
  13  -1   0    0.00    5.40
  13  -1   0    4.70   17.60
  13  -1   0    8.90    9.90
  13  -1   0   -0.80    5.20
 -13   1   0   -6.10    5.40
 -13   1   0    2.80    5.60
 -13   1   0   -6.10    4.30
 -13   1   0    0.40    3.30
  12  -1   0  484.75   48.20
  12  -1   0  441.36   45.10
  12  -1   0  562.74   75.19
  12  -1   0  317.67   44.10
  12  -1   0  478.55   75.89
 -12   1   0  345.67   45.30
 -12   1   0  370.06   47.50
 -12   1   0  391.06   46.00
  11  -1   0   -3.60    6.30
  11  -1   0    1.00    3.60
  11  -1   0   -5.80    3.40
  11  -1   0    2.90    7.20
  11  -1   0    0.60   12.80
 -11   1   0    0.20    5.10
 -11   1   0    1.00    5.30
 -11   1   0    6.80    5.80
 -11   1   0   -0.40    3.60
  10  -1   0  857.81   90.09
  10  -1   0  666.63   76.99
  10  -1   0  673.63   79.69
  10  -1   0  717.63   83.49
  10  -1   0  682.93   77.19
 -10   1   0  867.71   79.79
 -10   1   0  725.03   78.29
 -10   1   0  726.23   76.89
   9  -1   0   22.40   14.70
   9  -1   0   21.50    8.70
   9  -1   0   18.40    6.50
   9  -1   0   31.70   10.20
   9  -1   0   32.90    7.40
  -9   1   0   35.10    9.70
  -9   1   0   39.00   10.00
  -9   1   0   38.70    7.90
  -9   1   0   35.10    7.30
   8  -1   0  448.26   56.79
   8  -1   0  431.26   48.30
   8  -1   0  435.66   50.89
   8  -1   0  441.76   50.49
   8  -1   0  453.45   48.60
  -8   1   0  442.86   50.69
  -8   1   0  447.56   49.40
  -8   1   0  579.34   56.09
  -8   1   0  422.56   48.30
   7  -1   0  170.08   19.50
   7  -1   0  181.28   30.00
   7  -1   0  183.08   25.10
   7  -1   0  158.98   19.60
   7  -1   0  170.28   21.60
  -7   1   0  154.98   20.40
  -7   1   0  171.28   24.10
  -7   1   0  170.58   27.60
  -7   1   0  163.88   19.40
   6  -1   0   32.60   13.00
   6  -1   0   60.29    9.00
   6  -1   0   69.39   11.70
   6  -1   0   50.29   11.20
   6  -1   0   62.39    9.60
  -6   1   0   50.19    8.50
  -6   1   0   74.29   11.30
  -6   1   0   54.19   11.40
  -6   1   0   61.79   14.70
   5  -1   0   94.29   11.80
   5  -1   0   90.59   18.10
   5  -1   0  100.99   12.50
   5  -1   0   99.59   15.80
   5  -1   0   93.59   13.90
  -5   1   0   91.69   11.90
  -5   1   0   94.59   17.30
  -5   1   0   98.09   15.50
  -5   1   0  105.39   13.70
   4  -1   0  346.87   34.70
   4  -1   0  346.07   35.30
   4  -1   0  295.77   34.20
   4  -1   0  439.36   39.90
  -4   1   0  273.87   34.20
  -4   1   0  324.67   34.80
   3  -1   0  111.29   16.70
   3  -1   0   87.39   11.30
   3  -1   0  125.39   12.30
  -3   1   0   95.99   11.70
  -3   1   0   89.79   13.80
  -3   1   0   92.99   15.10
   2  -1   0   44.70    6.20
   2  -1   0   31.50    5.50
   2  -1   0   42.90    8.80
  -2   1   0   42.80    7.40
  -2   1   0   51.09    6.20
  -2   1   0   41.20    8.40
  -2   1   0   39.70    5.80
   1  -1   0   60.89    8.30
   1  -1   0   50.49    8.50
   1  -1   0   75.09    6.70
   1  -1   0   47.30    6.50
  -1   1   0   54.19    6.60
  -1   1   0   49.60    8.00
  -1   1   0   49.99    8.30
  -1   1   0   55.19    6.40
   1   1   0  182.38   18.10
   1   1   0  159.28   18.70
  -2  -1   0  186.38   20.20
  -2  -1   0  166.68   19.30
  -2  -1   0  176.88   19.50
  -2  -1   0  206.98   19.30
  -2  -1   0  172.98   19.10
  -2  -1   0  176.68   20.10
  -2  -1   0  180.38   19.40
   2   1   0  198.08   20.80
   2   1   0  184.48   19.60
   2   1   0  166.78   19.50
   2   1   0  189.18   19.30
   2   1   0  183.58   20.20
  -3  -1   0   90.99   11.30
  -3  -1   0   88.49   11.10
  -3  -1   0   96.49   11.00
  -3  -1   0  102.89   13.30
  -3  -1   0  104.69   11.60
  -3  -1   0  118.79   12.10
  -3  -1   0  107.59   12.30
   3   1   0   88.39   11.40
   3   1   0  104.69   12.60
   3   1   0  120.19   13.90
   3   1   0  105.89   11.70
   3   1   0   96.99   11.10
  -4  -1   0   20.80    4.80
  -4  -1   0   35.30    6.80
  -4  -1   0   25.20    5.30
  -4  -1   0   27.50    4.60
  -4  -1   0   30.40    5.40
  -4  -1   0   27.40    4.70
  -4  -1   0   24.50    6.80
   4   1   0   38.40    7.50
   4   1   0   19.40    6.70
   4   1   0   26.80    4.90
   4   1   0   26.00    5.10
   4   1   0   25.30    4.50
  -5  -1   0 1254.27  131.99
  -5  -1   0 1233.38  132.89
  -5  -1   0 1231.48  132.99
  -5  -1   0 1327.17  132.39
  -5  -1   0 1269.77  131.59
  -5  -1   0 1279.77  134.49
   5   1   0 1291.57  132.09
   5   1   0 1308.67  132.79
   5   1   0 1284.37  133.69
   5   1   0 1313.27  131.99
  -6  -1   0  145.99   17.90
  -6  -1   0  109.99   15.70
  -6  -1   0  101.49   13.40
  -6  -1   0  117.09   15.00
  -6  -1   0  100.59   13.00
  -6  -1   0   93.19   12.00
  -6  -1   0  138.79   19.90
   6   1   0  106.79   13.20
   6   1   0  112.19   16.70
   6   1   0  111.79   14.20
   6   1   0   97.59   12.80
   6   1   0   93.39   18.60
  -7  -1   0  523.95   56.79
  -7  -1   0  539.75   54.79
  -7  -1   0  546.75   55.99
  -7  -1   0  498.25   56.69
  -7  -1   0  508.25   58.89
  -7  -1   0  488.25   55.29
  -7  -1   0  520.85   55.69
   7   1   0  579.74   61.39
   7   1   0  491.05   56.29
   7   1   0  554.44   57.89
   7   1   0  511.35   55.19
   7   1   0  519.25   55.49
  -8  -1   0  180.18   22.90
  -8  -1   0  154.68   24.90
  -8  -1   0  135.89   17.80
  -8  -1   0  137.19   18.10
  -8  -1   0  163.48   21.80
  -8  -1   0  145.39   16.90
   8   1   0  161.68   17.80
   8   1   0  180.98   29.30
   8   1   0  128.89   17.80
   8   1   0  142.39   19.00
   8   1   0  154.38   23.60
  -9  -1   0   62.89   11.10
  -9  -1   0   88.69   19.20
  -9  -1   0   71.99   13.00
  -9  -1   0   88.49   15.40
  -9  -1   0   76.49   10.60
   9   1   0   47.30   13.30
   9   1   0   78.49   12.20
   9   1   0   62.99   18.80
   9   1   0   56.79   10.50
   9   1   0   64.49   15.20
 -10  -1   0  201.08   21.30
 -10  -1   0  231.48   28.10
 -10  -1   0  166.98   19.10
 -10  -1   0  142.89   20.20
 -10  -1   0  140.29   23.00
  10   1   0  165.08   23.50
  10   1   0  148.39   19.80
  10   1   0  198.08   34.40
  10   1   0  190.68   28.10
  10   1   0  150.48   20.50
 -11  -1   0    2.60    3.40
 -11  -1   0    8.60    5.40
 -11  -1   0    6.50    5.70
 -11  -1   0    0.40    4.80
 -11  -1   0   -4.20    3.60
  11   1   0   -2.90    3.40
  11   1   0    6.10    5.70
  11   1   0    3.20   10.90
  11   1   0   -5.90    4.10
  11   1   0    2.90    6.50
 -12  -1   0  454.15   56.19
 -12  -1   0  496.15   53.59
 -12  -1   0  452.25   57.79
  12   1   0  511.65   77.09
  12   1   0  498.95   53.59
  12   1   0  579.94   77.09
 -13  -1   0    0.10    4.50
 -13  -1   0   12.20    9.00
  13   1   0   -6.70   13.40
  13   1   0    2.60    7.90
  13   1   0    2.90    5.40
 -14  -1   0  156.68   24.00
 -14  -1   0   95.09   21.30
  14   1   0  142.79   40.30
  14   1   0  109.09   24.90
  13  -2   0   48.80   14.90
  13  -2   0    6.90    7.60
  13  -2   0   37.30   20.60
  13  -2   0   27.20    9.20
  13  -2   0   36.20   11.90
 -13   2   0   33.20   10.30
 -13   2   0   27.60    7.70
 -13   2   0   20.30    8.80
 -13   2   0   15.50   10.70
  12  -2   0   24.00   11.50
  12  -2   0   19.70    8.10
  12  -2   0   30.20    9.30
  12  -2   0   26.40   19.80
  12  -2   0   34.80   12.20
 -12   2   0   17.70    8.60
 -12   2   0   20.20    8.00
 -12   2   0   36.80    8.40
  11  -2   0   13.90    5.80
  11  -2   0    8.60    6.00
  11  -2   0   45.80   21.40
  11  -2   0   23.60   10.30
  11  -2   0    5.20    7.40
 -11   2   0   14.60    6.10
 -11   2   0    6.30    7.70
 -11   2   0   19.70    7.90
  10  -2   0    2.50    3.90
  10  -2   0    9.80    7.60
  10  -2   0   20.30   10.20
  10  -2   0   -0.30    4.10
  10  -2   0  -15.30   12.10
 -10   2   0   -2.40    4.90
 -10   2   0   -5.50    3.40
 -10   2   0   -4.70    3.60
   9  -2   0   42.10   18.80
   9  -2   0   49.30    9.20
   9  -2   0   50.19   13.00
   9  -2   0   26.20    9.70
   9  -2   0   33.80    8.60
  -9   2   0   38.60    9.10
  -9   2   0   44.80   11.80
  -9   2   0   33.70    7.80
  -9   2   0   35.90    8.10
   8  -2   0    4.70    3.50
   8  -2   0    6.60    4.80
   8  -2   0    0.90    5.20
   8  -2   0   14.40    7.60
   8  -2   0    4.20   12.80
  -8   2   0   10.00    4.00
  -8   2   0    5.50   10.00
  -8   2   0    8.60    4.90
  -8   2   0    9.10    6.50
   7  -2   0   97.89   17.70
   7  -2   0   79.09   13.50
   7  -2   0  114.19   25.10
   7  -2   0   78.69   12.70
   7  -2   0   86.59   15.00
  -7   2   0  115.89   21.80
  -7   2   0   98.09   17.30
  -7   2   0   83.49   13.40
  -7   2   0   96.09   13.50
   6  -2   0   49.40   16.10
   6  -2   0   90.89   13.30
   6  -2   0   74.69   10.90
   6  -2   0   53.69    9.10
   6  -2   0   60.59   13.00
  -6   2   0   65.59   10.20
  -6   2   0   48.80   12.10
  -6   2   0   55.09    9.80
  -6   2   0   55.19   14.10
   5  -2   0   61.19   12.00
   5  -2   0   64.69   10.10
   5  -2   0   44.40   14.30
   5  -2   0   53.59    9.10
   5  -2   0   49.30    8.20
  -5   2   0   46.80   11.50
  -5   2   0   48.50    8.40
  -5   2   0   55.49    9.00
  -5   2   0   45.10   12.60
   4  -2   0  154.28   15.30
   4  -2   0  104.99   13.90
  -4   2   0  103.69   13.90
  -4   2   0  108.09   13.90
   3  -2   0  106.09   14.80
  -3   2   0  126.39   15.00
  -3   2   0  156.38   15.00
   2  -2   0 2466.55  251.37
   2  -2   0 2453.05  250.77
  -2   2   0 2338.77  250.77
  -2   2   0 2469.75  250.87
   1  -2   0   29.50    5.10
   1  -2   0   38.70    5.10
   1  -2   0   35.80    7.80
  -1   2   0   37.20    7.70
  -1   2   0   31.60    5.70
  -1   2   0   29.30    7.30
   0  -2   0 3052.79  312.17
   0  -2   0 2942.51  316.37
  -1  -2   0   63.89    8.20
  -1  -2   0   48.20    5.70
  -1  -2   0   47.00    6.10
   1   2   0   59.49    8.00
   1   2   0   48.00    5.80
   1   2   0   46.50    6.10
  -2  -2   0    9.10    2.30
  -2  -2   0    2.00    3.30
  -2  -2   0    8.30    4.10
  -2  -2   0    5.00    1.80
   2   2   0    5.10    2.00
   2   2   0    3.60    3.00
   2   2   0    5.80    3.30
   2   2   0    6.80    2.20
  -3  -2   0    4.00    3.20
  -3  -2   0    4.20    2.70
  -3  -2   0    1.30    3.00
  -3  -2   0    1.30    1.80
  -3  -2   0   -0.10    1.20
  -3  -2   0   -0.60    1.30
   3   2   0    4.40    3.30
   3   2   0    1.90    1.50
   3   2   0   -0.80    1.70
   3   2   0   -0.70    3.20
   3   2   0    0.90    3.00
   3   2   0    0.30    1.80
  -4  -2   0  609.14   65.19
  -4  -2   0  637.94   64.29
  -4  -2   0  595.84   63.69
  -4  -2   0  597.94   63.89
  -4  -2   0  625.94   65.29
  -4  -2   0  672.33   64.69
   4   2   0  560.24   63.79
   4   2   0  603.04   65.59
   4   2   0  607.84   64.29
   4   2   0  636.14   64.29
   4   2   0  608.84   65.49
  -5  -2   0  245.58   26.50
  -5  -2   0  216.28   24.20
  -5  -2   0  237.08   25.60
  -5  -2   0  218.48   24.20
  -5  -2   0  221.28   25.30
  -5  -2   0  218.78   24.50
   5   2   0  230.98   25.10
   5   2   0  246.88   27.20
   5   2   0  224.18   28.00
   5   2   0  215.58   25.10
  -6  -2   0    2.80    2.30
  -6  -2   0   -4.90    5.10
  -6  -2   0    5.60    3.10
  -6  -2   0    4.50    2.80
  -6  -2   0   11.90    5.10
  -6  -2   0    8.40    4.60
  -6  -2   0    5.00    3.30
   6   2   0    5.10    4.10
   6   2   0   11.40    6.00
   6   2   0    7.60    4.10
   6   2   0   10.30    8.30
   6   2   0    4.40    3.20
  -7  -2   0  131.09   14.60
  -7  -2   0  122.39   15.10
  -7  -2   0  127.89   15.60
  -7  -2   0  141.89   21.30
  -7  -2   0  131.49   18.30
  -7  -2   0  183.88   22.10
  -7  -2   0  128.29   15.90
   7   2   0  115.39   16.00
   7   2   0  140.29   20.80
   7   2   0  117.69   15.30
   7   2   0  135.09   16.50
   7   2   0  136.69   22.60
  -8  -2   0    1.80    2.50
  -8  -2   0   -3.30    3.00
  -8  -2   0   -0.50    3.70
  -8  -2   0   -0.30    4.90
  -8  -2   0    1.00    1.80
  -8  -2   0    4.20    2.80
  -8  -2   0    1.10    2.70
   8   2   0    1.10    4.30
   8   2   0    2.60    8.50
   8   2   0    2.60    3.60
   8   2   0   -1.70    2.90
   8   2   0    0.60    2.40
  -9  -2   0   23.80    5.90
  -9  -2   0   31.10    8.40
  -9  -2   0   23.50    6.30
  -9  -2   0   28.20    5.30
  -9  -2   0   10.90    5.90
  -9  -2   0   35.10    7.60
   9   2   0   18.90    8.90
   9   2   0   24.40    8.60
   9   2   0   15.20   12.40
   9   2   0   20.10    6.60
   9   2   0   28.50    6.40
 -10  -2   0  145.59   18.50
 -10  -2   0  143.09   17.10
 -10  -2   0  192.78   29.00
 -10  -2   0  131.39   17.50
 -10  -2   0  150.18   22.30
 -10  -2   0  184.48   19.70
 -10  -2   0  126.49   21.40
  10   2   0  142.99   25.20
  10   2   0  159.08   21.70
  10   2   0  145.79   20.90
  10   2   0  138.29   19.50
  10   2   0  169.38   31.30
 -11  -2   0   -1.60    3.90
 -11  -2   0   10.70    4.60
 -11  -2   0   11.00    3.70
 -11  -2   0   12.30    7.30
  11   2   0   19.70   15.10
  11   2   0   18.90   10.30
 -12  -2   0   28.70    9.70
 -12  -2   0   24.50    8.50
  12   2   0    1.50   13.50
 -13  -2   0  108.49   19.00
 -13  -2   0   85.89   18.10
  13   2   0   80.69   26.70
  13   2   0   92.29   21.80
 -14  -2   0    6.90    7.70
 -14  -2   0   16.50    8.90
  14   2   0    1.00   15.90
 -15  -2   0   43.50   13.40
  12  -3   0  773.22   79.49
  12  -3   0  671.33   79.29
  12  -3   0  660.33   90.29
  12  -3   0  813.92   76.39
 -12   3   0  706.13   79.19
 -12   3   0  560.54   74.89
  11  -3   0   38.60   20.10
  11  -3   0   23.50    7.90
  11  -3   0   13.30    6.70
  11  -3   0   45.70   13.20
  11  -3   0   17.70   18.10
 -11   3   0   19.70    6.70
 -11   3   0   29.30    8.20
 -11   3   0   23.70    7.50
  10  -3   0  226.48   28.80
  10  -3   0  244.28   28.90
  10  -3   0  253.07   34.70
  10  -3   0  305.57   34.60
  10  -3   0  249.58   46.50
 -10   3   0  220.78   28.20
 -10   3   0  213.58   28.60
 -10   3   0  274.77   37.90
   9  -3   0   10.90    7.20
   9  -3   0   13.20    6.10
   9  -3   0   38.60   12.20
   9  -3   0   28.90   16.40
   9  -3   0    8.80    4.70
  -9   3   0   13.60    6.00
  -9   3   0    2.00    6.60
   8  -3   0   62.29   12.50
   8  -3   0   49.50   11.10
   8  -3   0  116.69   26.10
   8  -3   0   68.79   15.70
  -8   3   0   53.69   10.70
  -8   3   0   73.09   16.20
   7  -3   0   60.29   19.60
   7  -3   0   50.29    9.80
   7  -3   0   35.60    8.30
   7  -3   0   34.20    9.70
  -7   3   0   52.89    9.30
  -7   3   0   53.59    9.50
  -7   3   0   66.49   14.10
   6  -3   0  340.07   36.80
   6  -3   0  326.17   36.40
   6  -3   0  350.76   43.90
   6  -3   0  312.37   36.90
  -6   3   0  308.07   39.50
  -6   3   0  339.17   36.70
  -6   3   0  323.37   40.80
  -6   3   0  320.47   36.10
   5  -3   0   18.50    5.70
   5  -3   0   11.60    4.30
   5  -3   0    5.50    8.40
  -5   3   0    7.00    3.70
  -5   3   0    9.80    7.50
  -5   3   0   12.30    7.10
  -5   3   0    8.90    3.90
   4  -3   0    8.50    8.30
   4  -3   0   -1.00    2.60
   4  -3   0    5.10    6.10
   4  -3   0    6.10    5.00
  -4   3   0    0.90    2.50
  -4   3   0    3.00    5.20
  -4   3   0    3.90    3.20
  -4   3   0    6.60    6.10
   3  -3   0  624.04   62.89
   3  -3   0  623.74   62.49
   3  -3   0  591.44   65.19
   3  -3   0  562.64   66.29
  -3   3   0  535.45   64.99
  -3   3   0  545.85   64.99
  -3   3   0  615.54   62.79
   2  -3   0  197.18   21.00
   2  -3   0  197.38   20.40
   2  -3   0  177.58   23.50
  -2   3   0  155.08   22.80
  -2   3   0  168.48   23.00
  -2   3   0  180.58   20.80
   1  -3   0  556.74   52.09
   1  -3   0  464.95   53.49
  -1   3   0  488.05   53.79
  -1   3   0  432.96   53.09
   0  -3   0   83.09   11.00
   0  -3   0  118.19   15.40
   0  -3   0   89.39   10.00
   0   3   0   90.49   11.20
   0   3   0  115.79   16.00
  -1  -3   0    8.50    3.10
  -1  -3   0   16.00    2.60
  -1  -3   0    6.90    4.40
   1   3   0   12.10    3.50
   1   3   0   12.80    2.60
   1   3   0   13.60    4.80
  -2  -3   0  287.97   29.80
  -2  -3   0  274.57   31.10
  -2  -3   0  272.57   29.40
   2   3   0  306.17   31.50
   2   3   0  267.57   29.70
   2   3   0  274.37   29.40
  -3  -3   0  252.87   26.80
  -3  -3   0  229.88   25.30
  -3  -3   0  240.18   27.20
  -3  -3   0  222.58   25.30
   3   3   0  233.78   25.50
   3   3   0  234.08   26.30
   3   3   0  282.77   27.20
   3   3   0  218.78   25.40
  -4  -3   0 1029.40  106.89
  -4  -3   0  981.60  105.99
  -4  -3   0 1021.70  105.19
  -4  -3   0  982.70  105.39
  -4  -3   0 1043.70  105.99
   4   3   0 1061.99  106.59
   4   3   0  994.90  104.89
   4   3   0 1073.29  106.19
   4   3   0  982.40  106.09
   4   3   0 1010.10  105.49
  -5  -3   0  154.98   17.50
  -5  -3   0  151.78   16.30
  -5  -3   0  139.09   16.90
  -5  -3   0  139.59   16.60
  -5  -3   0  139.69   18.80
  -5  -3   0  145.89   17.30
  -5  -3   0  202.08   23.10
   5   3   0  133.99   20.30
   5   3   0  137.49   17.80
   5   3   0  152.28   20.90
   5   3   0  147.59   17.60
   5   3   0  139.59   16.90
  -6  -3   0  123.29   15.40
  -6  -3   0  118.89   15.50
  -6  -3   0  127.59   20.00
  -6  -3   0  145.39   19.40
  -6  -3   0  133.99   14.80
  -6  -3   0  118.49   15.20
  -6  -3   0  140.09   16.40
   6   3   0  138.49   16.70
   6   3   0  117.49   15.80
   6   3   0  170.68   23.20
   6   3   0  112.19   20.20
   6   3   0  141.69   17.80
  -7  -3   0  491.65   53.69
  -7  -3   0  470.65   56.09
  -7  -3   0  484.85   53.29
  -7  -3   0  470.45   54.09
  -7  -3   0  531.35   52.89
  -7  -3   0  533.95   52.79
  -7  -3   0  501.35   55.49
   7   3   0  527.05   54.19
   7   3   0  462.65   56.19
   7   3   0  504.05   53.99
   7   3   0  488.05   57.39
  -8  -3   0  368.56   42.90
  -8  -3   0  517.05   45.70
  -8  -3   0  374.16   41.90
  -8  -3   0  355.16   42.20
  -8  -3   0  398.56   41.10
  -8  -3   0  411.86   41.30
  -8  -3   0  346.77   44.90
   8   3   0  377.46   45.40
   8   3   0  376.86   42.50
   8   3   0  352.76   46.80
   8   3   0  382.56   42.60
  -9  -3   0   95.19   11.70
  -9  -3   0   86.69   18.00
  -9  -3   0  112.99   15.00
  -9  -3   0   92.99   16.00
  -9  -3   0   89.79   11.30
  -9  -3   0   78.89   14.10
  -9  -3   0   77.59   13.40
   9   3   0   89.89   19.90
   9   3   0  101.29   16.50
   9   3   0  117.09   15.50
   9   3   0   80.09   17.80
 -10  -3   0  932.41  106.49
 -10  -3   0  961.30  105.19
 -10  -3   0 1103.99  103.69
 -10  -3   0  998.00  101.79
 -10  -3   0 1060.89  108.19
 -10  -3   0  908.71  102.69
  10   3   0  879.21  106.49
 -11  -3   0   56.79   10.50
 -11  -3   0   42.30   11.90
 -11  -3   0   51.59   10.90
  11   3   0   30.20   13.00
  11   3   0   87.99   21.70
 -12  -3   0  107.99   18.30
 -12  -3   0  101.89   18.80
  12   3   0  122.99   23.30
  12   3   0  140.49   32.20
 -13  -3   0   10.00    7.40
 -13  -3   0    8.00    6.00
  13   3   0  -10.90   11.00
 -14  -3   0   30.30   10.90
 -14  -3   0   14.60    9.30
  14   3   0   20.90   20.80
 -15  -3   0   75.89   18.40
 -15  -3   0   49.90   20.60
  15   3   0   79.59   30.50
  12  -4   0    5.00    7.90
  12  -4   0    3.30    9.30
  12  -4   0   12.90    7.10
  12  -4   0   14.20    8.40
 -12   4   0   11.30    8.00
 -12   4   0   19.30    7.40
  11  -4   0  231.48   34.90
  11  -4   0  216.98   26.20
  11  -4   0  194.98   27.80
  11  -4   0  209.88   31.60
 -11   4   0  180.48   25.10
 -11   4   0  168.68   31.50
 -11   4   0  197.08   26.00
  10  -4   0   -3.90    6.10
  10  -4   0    2.80    8.60
  10  -4   0   -1.60    4.90
  10  -4   0    2.10    4.60
 -10   4   0    6.30    6.90
 -10   4   0    4.80    4.60
 -10   4   0    2.00    4.20
 -10   4   0   -4.70    5.00
   9  -4   0   -1.30    3.10
   9  -4   0    0.00    5.50
   9  -4   0   12.00    9.20
   9  -4   0   -1.10   12.20
   9  -4   0    7.10    5.70
  -9   4   0    8.00    5.00
  -9   4   0    4.60    6.70
  -9   4   0   -0.50    3.70
   8  -4   0   -0.20    7.70
   8  -4   0   -5.20    2.80
   8  -4   0    3.80    5.50
   8  -4   0    1.40   13.00
   8  -4   0    9.10    6.20
  -8   4   0    3.00    4.20
  -8   4   0   -2.60    4.90
   7  -4   0 1075.49  119.79
   7  -4   0 1119.59  119.49
   7  -4   0 1355.96  129.69
   7  -4   0 1108.09  119.79
  -7   4   0 1055.89  123.19
  -7   4   0 1073.79  118.79
  -7   4   0 1352.96  126.49
   6  -4   0  114.09   17.00
   6  -4   0   90.09   24.10
   6  -4   0  101.69   15.80
   6  -4   0  114.19   21.90
  -6   4   0  120.39   21.60
   5  -4   0  824.32   95.29
   5  -4   0  967.40   98.59
   5  -4   0  874.31   91.89
   5  -4   0  911.91   92.29
  -5   4   0  837.62   95.39
  -5   4   0  808.42   95.19
   4  -4   0  341.27   36.10
   4  -4   0  262.97   39.00
   4  -4   0  344.17   36.60
   4  -4   0  344.07   42.60
  -4   4   0  321.07   39.90
  -4   4   0  323.37   40.00
   3  -4   0   94.49   14.00
   2  -4   0  456.15   48.70
   2  -4   0  422.86   51.89
   2  -4   0  422.36   49.30
  -2   4   0  607.54   55.19
  -2   4   0  451.35   52.29
   1  -4   0  271.57   30.70
   1  -4   0  278.07   33.20
  -1   4   0  240.48   32.80
  -1   4   0  293.17   30.70
  -1   4   0  272.87   33.00
  -1   4   0  280.27   28.90
   0  -4   0  340.97   35.60
   0  -4   0  342.37   37.80
   0   4   0  322.47   33.90
   0   4   0  307.47   35.20
   0   4   0  320.67   37.70
  -1  -4   0   22.90    3.60
  -1  -4   0   23.00    6.70
   1   4   0   11.20    6.00
   1   4   0   19.00    3.40
   1   4   0   19.50    4.50
  -2  -4   0  325.67   35.30
  -2  -4   0  327.67   36.00
  -2  -4   0  348.57   38.00
   2   4   0  432.76   39.00
   2   4   0  316.57   35.90
   2   4   0  320.07   35.30
  -3  -4   0  375.26   40.10
  -3  -4   0  354.86   39.60
  -3  -4   0  371.86   41.70
   3   4   0  385.76   39.80
   3   4   0  397.66   42.50
   3   4   0  378.56   40.00
  -4  -4   0   18.50    6.10
  -4  -4   0   19.90    4.30
  -4  -4   0   19.40    6.40
   4   4   0   15.50    5.70
   4   4   0   14.50    4.20
   4   4   0   18.50    4.50
   4   4   0   19.00    5.80
  -5  -4   0  443.66   52.89
  -5  -4   0  470.45   50.29
  -5  -4   0  488.85   51.99
  -5  -4   0  440.36   50.59
   5   4   0  509.55   51.29
   5   4   0  476.55   52.69
   5   4   0  485.85   51.19
   5   4   0  483.15   50.49
   5   4   0  500.05   52.19
  -6  -4   0   14.20    5.30
  -6  -4   0    8.30    5.50
  -6  -4   0    9.60    3.10
  -6  -4   0    9.00    6.00
  -6  -4   0    6.40    3.70
  -6  -4   0    9.30    3.40
  -6  -4   0    4.70    4.30
   6   4   0   11.00    4.00
   6   4   0    5.90    5.20
   6   4   0    8.00    6.80
   6   4   0    5.30    4.10
  -7  -4   0  666.53   69.89
  -7  -4   0  648.34   71.99
  -7  -4   0  680.73   70.49
  -7  -4   0  695.03   69.09
  -7  -4   0  677.03   69.99
  -7  -4   0  673.13   69.59
  -7  -4   0  627.34   71.99
   7   4   0  670.03   70.79
   7   4   0  664.53   70.59
   7   4   0  623.64   72.89
   7   4   0  611.94   69.79
  -8  -4   0   34.60    7.50
  -8  -4   0   38.30    7.30
  -8  -4   0   47.30   11.30
  -8  -4   0   34.70   10.60
  -8  -4   0   39.80    6.50
  -8  -4   0   30.30    7.30
  -8  -4   0   37.30    7.00
   8   4   0   33.20    8.50
   8   4   0   34.70    7.90
   8   4   0   43.30   12.00
  -9  -4   0    6.80    3.80
  -9  -4   0    3.40    2.50
  -9  -4   0    2.60    5.30
  -9  -4   0    5.10    4.40
  -9  -4   0   -0.90    2.50
  -9  -4   0    2.80    6.10
   9   4   0   -3.60    4.60
   9   4   0    2.10    7.90
   9   4   0    4.90    4.90
 -10  -4   0   -4.30    2.80
 -10  -4   0    7.00    4.80
 -10  -4   0    2.90    5.20
 -10  -4   0   -4.00    6.00
 -10  -4   0    7.30    5.40
 -10  -4   0    0.80    2.50
 -10  -4   0   -2.80    2.00
  10   4   0   -1.30    9.20
 -11  -4   0    1.00    3.20
 -11  -4   0    1.90    6.00
 -11  -4   0   -2.20    3.50
  11   4   0    8.80   11.10
 -12  -4   0   34.70   10.90
 -12  -4   0   50.59   12.80
 -12  -4   0   46.10    9.70
  12   4   0   42.70   19.70
 -13  -4   0    3.50    4.80
 -13  -4   0    4.90    5.70
 -13  -4   0   13.10    7.70
  13   4   0   20.30   14.50
 -14  -4   0   21.70   11.40
 -14  -4   0   19.30    9.40
  14   4   0   49.80   21.80
 -15  -4   0   38.60   13.20
 -15  -4   0   29.40   10.30
  15   4   0   59.69   24.30
  11  -5   0   51.99   12.80
  11  -5   0   45.80   14.30
  11  -5   0   37.70   10.80
  11  -5   0   51.69   16.60
 -11   5   0   59.49   12.50
 -11   5   0   38.30    9.20
 -11   5   0   41.70   15.10
  10  -5   0   39.60   10.50
  10  -5   0   43.80   15.30
  10  -5   0   18.30    7.10
  10  -5   0   29.50   11.10
 -10   5   0   27.30    9.00
 -10   5   0   30.60   13.30
   9  -5   0    6.80    8.40
   9  -5   0   -0.40    3.90
   9  -5   0    2.00    5.40
   9  -5   0    9.90    7.10
  -9   5   0   -8.50    4.20
  -9   5   0    4.30    4.00
   8  -5   0   77.79   14.50
   8  -5   0   59.59   12.30
   8  -5   0   65.39   13.90
  -8   5   0   70.99   13.70
  -8   5   0   80.29   19.50
   7  -5   0   39.90   10.60
   7  -5   0   36.50    9.70
   7  -5   0   68.99   16.70
   7  -5   0   40.20    9.40
  -7   5   0   35.90    9.10
  -7   5   0   44.90   14.40
   6  -5   0   17.10    6.70
   6  -5   0   47.30   12.30
  -6   5   0   45.20   12.30
  -6   5   0   88.89   18.20
   5  -5   0   91.39   14.70
   5  -5   0   88.79   14.90
   5  -5   0   98.59   21.00
  -5   5   0   76.69   14.20
  -5   5   0  109.69   21.40
  -5   5   0  137.09   22.40
   4  -5   0  178.98   28.50
   4  -5   0  179.08   19.90
   4  -5   0  165.28   20.40
  -4   5   0  159.78   26.90
  -4   5   0  163.48   27.20
  -4   5   0  135.89   19.90
   3  -5   0  251.87   29.40
   3  -5   0  253.67   32.90
   3  -5   0  263.77   28.60
  -3   5   0  259.77   33.20
  -3   5   0  264.77   29.50
  -3   5   0  214.68   31.50
   2  -5   0   12.10    4.30
   2  -5   0    9.60    4.10
   2  -5   0    7.30    7.00
  -2   5   0   18.10    8.90
  -2   5   0    9.70    4.30
  -2   5   0   31.10    9.30
  -2   5   0    7.60    2.50
   1  -5   0  198.38   23.20
   1  -5   0  213.18   29.10
  -1   5   0  184.68   22.90
  -1   5   0  213.68   30.60
  -1   5   0  192.68   20.90
   0  -5   0    5.20    6.30
   0  -5   0   12.80    4.80
   0   5   0    9.20    2.70
   0   5   0   13.40    4.70
   0   5   0    8.60    6.60
  -1  -5   0  176.98   20.00
  -1  -5   0  188.68   21.60
   1   5   0  179.28   21.50
   1   5   0  191.18   20.20
   1   5   0  212.28   27.70
  -2  -5   0  106.99   16.50
  -2  -5   0  101.39   12.40
  -2  -5   0   85.89   11.00
   2   5   0   90.99   11.20
   2   5   0   90.99   12.20
   2   5   0  122.89   17.20
  -3  -5   0   40.60   10.40
  -3  -5   0   63.79    8.30
  -3  -5   0   57.19    8.70
   3   5   0   43.20   10.80
   3   5   0   56.09    8.00
   3   5   0   61.59    8.80
  -4  -5   0  796.62   83.19
  -4  -5   0  744.73   80.59
  -4  -5   0  772.82   80.99
   4   5   0  763.02   83.19
   4   5   0  765.02   81.69
   4   5   0  788.72   80.89
   4   5   0  789.52   80.99
  -5  -5   0  659.63   70.29
  -5  -5   0  660.33   69.39
  -5  -5   0  623.44   67.09
  -5  -5   0  636.84   67.19
   5   5   0  634.84   67.59
   5   5   0  646.94   67.69
   5   5   0  620.74   68.69
   5   5   0  641.34   69.39
  -6  -5   0  265.97   31.40
  -6  -5   0  267.57   29.70
  -6  -5   0  245.78   32.40
  -6  -5   0  280.37   29.50
   6   5   0  276.07   30.40
   6   5   0  285.37   31.90
   6   5   0  261.67   29.50
   6   5   0  241.38   32.00
   6   5   0  275.07   30.50
  -7  -5   0 1371.76  137.29
  -7  -5   0 1347.37  140.29
  -7  -5   0 1281.67  137.39
  -7  -5   0 1317.97  136.69
  -7  -5   0 1338.57  138.29
   7   5   0 1285.97  137.29
   7   5   0 1349.77  138.19
   7   5   0 1377.46  138.79
   7   5   0 1233.58  139.59
  -8  -5   0 1215.58  127.79
  -8  -5   0 1258.97  124.09
  -8  -5   0 1290.37  125.89
  -8  -5   0 1108.79  126.79
  -8  -5   0 1144.89  124.59
  -8  -5   0 1147.09  124.89
  -8  -5   0 1250.17  125.39
   8   5   0 1242.98  126.09
   8   5   0 1192.58  125.89
   8   5   0 1121.09  124.99
   8   5   0 1206.78  128.59
  -9  -5   0  111.69   19.60
  -9  -5   0  166.58   21.10
  -9  -5   0  133.99   21.30
  -9  -5   0  125.19   15.60
  -9  -5   0  177.08   20.90
  -9  -5   0  115.49   15.50
  -9  -5   0  109.99   14.50
   9   5   0  140.29   23.60
   9   5   0  119.09   18.10
   9   5   0  153.68   19.80
   9   5   0   99.99   17.60
 -10  -5   0  341.67   46.30
 -10  -5   0  316.07   33.60
 -10  -5   0  279.77   34.00
 -10  -5   0  303.67   32.90
 -10  -5   0  289.77   31.40
 -10  -5   0  298.37   31.70
 -10  -5   0  270.27   35.60
  10   5   0  299.67   42.80
  10   5   0  266.87   33.40
  10   5   0  255.47   33.00
 -11  -5   0   28.70   11.20
 -11  -5   0   35.90    6.40
 -11  -5   0   19.40    7.40
 -11  -5   0   41.10    8.40
 -11  -5   0   41.30   13.30
  11   5   0   42.50   15.00
 -12  -5   0  233.18   28.90
 -12  -5   0  200.78   27.50
 -12  -5   0  235.68   33.40
  12   5   0  285.37   43.50
 -13  -5   0   -0.80    5.20
 -13  -5   0    2.90    5.50
 -13  -5   0   -3.60    3.70
  13   5   0   10.10   13.10
 -14  -5   0  277.17   40.10
 -14  -5   0  268.77   34.40
  14   5   0  239.98   47.50
 -15  -5   0    0.40    5.30
 -15  -5   0   24.40   10.50
  15   5   0    7.60   16.00
  11  -6   0  -12.00    6.90
  11  -6   0   10.90    8.50
  11  -6   0   13.70   10.10
  10  -6   0   -1.90    6.40
  10  -6   0   -7.60    6.20
  10  -6   0    1.70    7.10
  10  -6   0   -6.60    4.00
 -10   6   0   -1.90    4.70
 -10   6   0    7.60    8.00
   9  -6   0   71.09   14.20
   9  -6   0   50.79   12.90
   9  -6   0   39.50   10.90
  -9   6   0   31.40   14.00
  -9   6   0   59.09   12.60
   8  -6   0   66.79   14.40
   8  -6   0   81.19   20.30
   8  -6   0   53.29   12.50
   8  -6   0   47.70   12.40
  -8   6   0   67.69   13.30
  -8   6   0   78.79   20.20
   7  -6   0  157.98   24.10
   7  -6   0  199.58   33.00
   7  -6   0  147.09   23.60
  -7   6   0  174.78   24.90
  -7   6   0  209.58   32.60
   6  -6   0  179.48   21.40
   6  -6   0  145.39   22.20
   6  -6   0  195.88   31.10
  -6   6   0  135.79   22.50
  -6   6   0  143.69   27.80
   5  -6   0   81.49   12.80
   5  -6   0   53.69   12.00
  -5   6   0  128.49   20.30
  -5   6   0   52.49   12.00
  -5   6   0   80.59   18.60
   4  -6   0  466.75   49.80
   4  -6   0  457.05   50.69
   4  -6   0  401.16   54.39
  -4   6   0  416.16   54.89
  -4   6   0  542.55   55.59
  -4   6   0  442.06   50.69
   3  -6   0  169.08   21.70
   3  -6   0  163.38   20.50
  -3   6   0  212.68   30.10
  -3   6   0  146.29   25.60
  -3   6   0  169.08   21.70
  -3   6   0  177.88   18.80
   2  -6   0  570.24   61.59
   2  -6   0  607.74   62.99
   2  -6   0  589.64   66.49
  -2   6   0  604.74   66.79
  -2   6   0  557.24   64.99
  -2   6   0  589.44   62.79
  -2   6   0  556.24   59.99
   1  -6   0  303.57   37.20
  -1   6   0  339.17   35.00
  -1   6   0  337.77   37.40
  -1   6   0  329.67   39.70
  -1   6   0  349.87   41.40
   0  -6   0  239.08   32.40
   0  -6   0  248.28   29.20
   0   6   0  275.97   33.30
   0   6   0  273.37   27.10
   0   6   0  220.88   28.80
   1   6   0   72.39   11.50
  -2  -6   0  202.98   23.50
  -2  -6   0  236.18   31.50
   2   6   0  218.08   23.80
   2   6   0  226.88   25.30
   2   6   0  220.38   30.40
  -3  -6   0    6.40    3.80
  -3  -6   0    2.90    6.20
  -3  -6   0    6.80    2.70
   3   6   0    0.00    5.20
   3   6   0    8.60    3.30
   3   6   0    9.80    3.30
  -4  -6   0  205.78   24.60
  -4  -6   0  204.68   23.80
  -4  -6   0  240.28   28.00
   4   6   0  194.68   29.30
   4   6   0  235.98   24.40
   4   6   0  211.88   24.60
  -5  -6   0    1.90    5.90
  -5  -6   0    8.20    3.70
  -5  -6   0    7.00    3.20
  -5  -6   0    1.90    6.30
   5   6   0    4.60    5.90
   5   6   0   11.10    5.90
   5   6   0    5.90    3.50
   5   6   0    6.40    3.80
  -6  -6   0   -1.50    4.40
  -6  -6   0    4.80    5.20
  -6  -6   0   -2.20    1.60
  -6  -6   0   -1.50    1.90
   6   6   0    2.30    3.00
   6   6   0   -0.70    4.50
   6   6   0    2.10    5.20
   6   6   0   -1.10    2.40
   6   6   0   -2.60    1.60
  -7  -6   0   68.89    9.90
  -7  -6   0   67.59   13.70
  -7  -6   0   48.50    8.90
  -7  -6   0   50.39   11.10
   7   6   0   52.09    9.80
   7   6   0   50.89    9.40
   7   6   0   56.09   12.60
   7   6   0   55.39   12.20
  -8  -6   0    1.00    4.40
  -8  -6   0    3.50    3.30
  -8  -6   0    9.90    6.80
  -8  -6   0   11.90    4.20
  -8  -6   0   12.30    4.50
   8   6   0   12.70    4.90
   8   6   0   16.10    6.40
   8   6   0    6.40    7.20
   8   6   0   14.00    6.50
  -9  -6   0   28.70    6.80
  -9  -6   0   37.20    8.50
  -9  -6   0   41.70    7.20
  -9  -6   0   28.90    7.10
  -9  -6   0   31.50   10.20
   9   6   0   33.00   12.20
   9   6   0   31.00    8.90
   9   6   0   35.20    8.10
   9   6   0   42.90    9.90
 -10  -6   0   81.39   14.80
 -10  -6   0   44.40    8.90
 -10  -6   0   39.80   12.60
 -10  -6   0   35.50    8.10
 -10  -6   0   41.10    8.50
 -10  -6   0   26.30   10.40
  10   6   0   40.90   10.40
  10   6   0   34.20   10.80
  10   6   0   45.10   14.30
 -11  -6   0   59.09   14.50
 -11  -6   0   65.69   10.80
 -11  -6   0   42.30    9.30
 -11  -6   0   59.29   15.00
 -11  -6   0   55.39    8.70
 -11  -6   0   29.90    9.60
  11   6   0   40.30    9.90
  11   6   0   49.99   11.80
  11   6   0   41.40   15.20
 -12  -6   0   -2.10    2.90
 -12  -6   0    3.60    4.30
 -12  -6   0   -3.00    5.20
  12   6   0   10.00   10.90
 -13  -6   0  298.87   38.50
 -13  -6   0  342.27   37.50
 -13  -6   0  312.67   40.80
  13   6   0  344.57   53.19
 -14  -6   0    5.70    6.50
 -14  -6   0   12.40    8.60
  14   6   0    3.00   13.40
 -15  -6   0  151.38   26.20
 -15  -6   0  177.98   30.20
  15   6   0  169.28   38.80
  10  -7   0   93.09   23.00
  10  -7   0  107.99   19.50
  10  -7   0  103.99   18.80
  10  -7   0   86.99   17.60
 -10   7   0   89.49   22.00
 -10   7   0   82.99   17.60
 -10   7   0   61.59   14.50
   9  -7   0   13.30    9.50
   9  -7   0    0.50    5.50
   9  -7   0   -1.00    5.70
   9  -7   0    5.60    6.30
  -9   7   0   -3.80    4.90
  -9   7   0    6.90    7.30
   8  -7   0    2.90    6.30
   8  -7   0   37.40   11.00
   8  -7   0   21.70   12.50
   8  -7   0    9.30    5.60
  -8   7   0    7.30    9.40
  -8   7   0   18.30    8.30
   7  -7   0  161.78   30.40
   7  -7   0  161.88   22.40
   7  -7   0  115.59   20.60
  -7   7   0  152.38   28.50
  -7   7   0  128.99   21.50
   6  -7   0  120.39   20.90
   6  -7   0  153.48   22.30
   6  -7   0  235.08   34.40
  -6   7   0  142.99   22.20
  -6   7   0  135.59   28.70
   5  -7   0  163.68   17.80
   5  -7   0  100.89   17.80
  -5   7   0   89.79   17.40
   4  -7   0    2.50    4.10
   4  -7   0    2.40    3.60
   4  -7   0    7.90    7.30
  -4   7   0    0.80    8.20
  -4   7   0    1.10    2.10
  -4   7   0   24.30   18.40
  -4   7   0    0.20    3.10
   3  -7   0   -3.00    3.10
   3  -7   0   -0.80    2.50
  -3   7   0    0.50    7.30
  -3   7   0    0.10    3.20
  -3   7   0   -1.20    6.30
  -3   7   0    1.70    1.90
   2  -7   0   19.90    6.30
   2  -7   0   11.00    8.00
   2  -7   0   10.30    4.90
  -2   7   0   32.60   10.90
  -2   7   0   16.60    3.50
  -2   7   0   20.00    6.30
  -2   7   0   22.50    9.00
   1  -7   0    4.50    3.50
   1  -7   0   24.30    8.70
  -1   7   0    4.80    2.40
  -1   7   0    9.40    6.20
  -1   7   0   25.40    9.80
  -1   7   0    3.80    3.80
   0  -7   0  101.59   17.10
   0  -7   0   99.99   20.90
   0   7   0  117.29   22.10
   0   7   0  112.39   17.30
   0   7   0  144.39   14.40
   0   7   0  132.99   20.90
  -1  -7   0    4.40    6.50
  -1  -7   0    5.20    3.70
  -1  -7   0    7.90    3.00
   1   7   0    9.50    4.40
   1   7   0    8.50    7.00
   1   7   0    9.20    2.90
  -2  -7   0  116.39   21.50
  -2  -7   0  116.49   14.10
   2   7   0  105.29   16.80
   2   7   0  135.39   14.60
   2   7   0  141.89   22.80
  -3  -7   0 1518.25  162.18
  -3  -7   0 1619.54  167.08
   3   7   0 1538.55  163.68
   3   7   0 1601.14  162.58
   3   7   0 1632.04  167.38
  -4  -7   0  237.68   28.50
  -4  -7   0  286.07   30.20
  -4  -7   0  244.88   32.70
   4   7   0  262.57   29.80
   4   7   0  267.67   33.30
   4   7   0  269.57   29.10
  -5  -7   0 1694.63  178.38
  -5  -7   0 1711.23  175.68
  -5  -7   0 1644.94  174.78
   5   7   0 1815.82  175.48
   5   7   0 1600.94  178.38
   5   7   0 1683.13  175.58
  -6  -7   0   76.39   11.50
  -6  -7   0   84.59   11.60
  -6  -7   0   57.19   14.20
  -6  -7   0   84.49   15.30
   6   7   0   65.59   14.00
   6   7   0   71.09   12.30
   6   7   0   84.29   13.90
   6   7   0   43.60    9.60
   6   7   0   69.29   11.20
  -7  -7   0  136.29   22.30
  -7  -7   0  150.38   22.80
  -7  -7   0  130.29   18.00
  -7  -7   0  133.39   16.90
   7   7   0  127.09   16.90
   7   7   0  184.98   22.10
   7   7   0  122.49   21.40
   7   7   0  139.89   17.70
   7   7   0  146.29   22.00
  -8  -7   0  458.85   48.00
  -8  -7   0  453.05   52.19
  -8  -7   0  476.05   50.59
   8   7   0  466.55   49.10
   8   7   0  370.86   49.90
   8   7   0  435.56   50.99
   8   7   0  429.16   48.10
  -9  -7   0  300.57   38.40
  -9  -7   0  315.07   33.90
  -9  -7   0  326.97   34.80
  -9  -7   0  296.37   35.80
  -9  -7   0  248.88   33.90
   9   7   0  318.77   37.00
   9   7   0  304.07   35.60
   9   7   0  309.17   38.50
   9   7   0  326.57   34.90
 -10  -7   0  577.24   62.79
 -10  -7   0  592.74   61.19
 -10  -7   0  537.15   61.79
 -10  -7   0  552.54   66.29
  10   7   0  608.14   64.19
  10   7   0  553.04   62.59
  10   7   0  606.64   67.39
  10   7   0  562.44   63.39
 -11  -7   0   88.19   19.80
 -11  -7   0   95.59   14.60
 -11  -7   0   97.79   13.60
 -11  -7   0   81.39   16.20
  11   7   0   84.19   16.80
  11   7   0   90.39   16.70
  11   7   0   94.99   15.90
 -12  -7   0   88.09   19.60
 -12  -7   0   97.39   14.50
 -12  -7   0  137.49   17.90
 -12  -7   0   98.29   13.00
  12   7   0  123.59   18.50
  12   7   0   80.19   22.10
 -13  -7   0   -5.50    5.90
 -13  -7   0   -6.70    4.50
  13   7   0   -4.30   10.60
 -14  -7   0   36.70   13.00
  14   7   0   56.09   20.80
 -15  -7   0    2.60    7.20
  15   7   0   19.70   15.20
   9  -8   0   61.29   14.40
   9  -8   0   68.19   14.90
   9  -8   0   64.59   19.70
   9  -8   0   52.89   15.30
  -9   8   0   59.79   14.30
  -9   8   0   83.99   23.70
   8  -8   0   25.90   10.10
   8  -8   0   37.30   16.50
   8  -8   0   48.00   11.50
  -8   8   0   53.39   18.00
   7  -8   0   76.99   15.40
   7  -8   0   80.79   23.00
   7  -8   0   86.29   16.10
  -7   8   0   86.59   16.90
  -7   8   0   54.79   20.10
   6  -8   0   95.69   17.90
   6  -8   0  128.89   19.60
   6  -8   0  158.58   30.00
  -6   8   0  100.39   24.40
  -6   8   0   79.99   17.10
   5  -8   0 1050.59  115.29
   5  -8   0 1034.60  113.89
  -5   8   0 1273.57  129.69
  -5   8   0 1081.29  115.49
  -5   8   0 1064.19  111.09
   4  -8   0  352.46   43.00
   4  -8   0  369.06   48.60
   4  -8   0  367.56   41.50
  -4   8   0  371.66   43.00
  -4   8   0  417.16   48.20
  -4   8   0  408.96   49.80
  -4   8   0  340.57   38.70
   3  -8   0  226.98   28.70
   3  -8   0  211.48   26.90
   3  -8   0  214.58   36.20
  -3   8   0  263.57   38.10
  -3   8   0  263.77   39.10
  -3   8   0  220.38   24.60
  -3   8   0  235.18   28.80
   2  -8   0  129.29   19.30
   2  -8   0  139.69   26.80
   2  -8   0  145.79   21.80
  -2   8   0  166.78   28.40
  -2   8   0  192.08   28.00
  -2   8   0  139.69   16.30
  -2   8   0  137.59   21.50
   1  -8   0   26.10    8.00
   1  -8   0   31.90   11.50
  -1   8   0   30.30   11.30
  -1   8   0   36.10   11.00
  -1   8   0   31.60    8.00
   0  -8   0  552.04   61.09
   0  -8   0  609.14   65.89
   0   8   0  547.95   65.39
   0   8   0  489.45   62.19
   0   8   0  538.25   60.89
   0   8   0  584.74   58.19
  -1  -8   0   37.90   12.20
  -1  -8   0   21.50    6.80
   1   8   0   28.40    5.30
   1   8   0   40.90    8.50
   1   8   0   36.10   11.70
  -2  -8   0  608.84   65.29
  -2  -8   0  699.13   68.39
  -2  -8   0  619.14   71.49
   2   8   0  625.84   65.69
   2   8   0  598.74   67.69
   2   8   0  598.44   71.49
  -3  -8   0  146.49   18.70
  -3  -8   0  170.68   28.00
   3   8   0  173.78   21.20
   3   8   0  176.98   28.40
   3   8   0  184.18   19.60
  -4  -8   0   60.09    9.20
  -4  -8   0   72.99   16.50
   4   8   0   55.29    9.90
   4   8   0   59.69   15.00
   4   8   0   72.99   11.80
  -5  -8   0   50.69   14.00
  -5  -8   0   65.09   11.10
  -5  -8   0   53.29    8.90
   5   8   0   47.30   13.30
   5   8   0   52.79   10.10
   5   8   0   59.39   10.40
  -6  -8   0  146.59   23.70
  -6  -8   0  152.78   24.60
  -6  -8   0  132.69   17.00
  -6  -8   0  136.09   17.90
   6   8   0  144.29   18.00
   6   8   0  134.59   23.40
   6   8   0  123.39   18.50
   6   8   0  190.48   22.90
  -7  -8   0   18.00    5.30
  -7  -8   0   19.20    8.40
  -7  -8   0   11.80    7.80
  -7  -8   0   17.20    5.30
   7   8   0   16.90    5.20
   7   8   0   14.40    7.20
   7   8   0   24.00    9.10
   7   8   0    8.90    5.10
  -8  -8   0  127.39   18.20
  -8  -8   0  156.48   17.20
  -8  -8   0  132.19   22.90
  -8  -8   0  115.89   21.60
   8   8   0  135.29   22.00
   8   8   0  118.79   18.40
   8   8   0  128.19   19.80
   8   8   0  112.19   21.50
  -9  -8   0   55.99   15.30
  -9  -8   0   89.99   13.40
  -9  -8   0   66.29   15.10
  -9  -8   0  123.69   15.80
   9   8   0   69.39   16.60
   9   8   0   77.69   14.50
   9   8   0   65.69   15.40
   9   8   0   93.99   14.20
 -10  -8   0   31.60   11.20
 -10  -8   0   10.60    5.50
 -10  -8   0   15.40    7.70
 -10  -8   0   19.00    5.40
  10   8   0   19.00    8.40
  10   8   0    6.20    6.20
  10   8   0   32.40   11.70
  10   8   0   26.40    7.50
 -11  -8   0   61.59   14.80
 -11  -8   0   57.19   11.10
 -11  -8   0   55.39   12.00
 -11  -8   0   45.10   13.20
  11   8   0   59.49   12.60
  11   8   0   55.19   16.50
  11   8   0   41.10   17.40
  11   8   0   76.19   15.20
 -12  -8   0   43.90   10.00
 -12  -8   0   25.60    6.10
 -12  -8   0   19.70    9.80
 -12  -8   0   27.20    7.40
  12   8   0   28.90   13.30
  12   8   0   24.60    8.60
  12   8   0   29.70    9.40
  12   8   0   11.70    7.20
 -13  -8   0  218.28   25.50
 -13  -8   0  229.38   33.60
  13   8   0  203.18   38.10
 -14  -8   0   13.40   10.90
  14   8   0   14.60   13.60
 -15  -8   0  233.88   40.10
  15   8   0  284.37   48.20
   8  -9   0   73.99   16.70
   8  -9   0  133.69   30.50
   8  -9   0  113.79   20.30
   8  -9   0   84.99   18.60
  -8   9   0  133.59   21.80
  -8   9   0   84.49   24.00
   7  -9   0   -0.40    4.90
   7  -9   0   15.00    6.90
   7  -9   0    6.40   11.70
  -7   9   0   12.10    9.00
  -7   9   0    0.00    5.50
   6  -9   0   36.80   11.10
   6  -9   0   57.59   12.60
  -6   9   0   33.60   10.80
   5  -9   0    2.10    5.60
   5  -9   0    3.20    4.30
   5  -9   0   -1.20    9.50
  -5   9   0    9.00    6.10
  -5   9   0    8.00   10.00
   4  -9   0   27.50    8.30
   4  -9   0   15.10   11.60
   4  -9   0   24.40    8.00
  -4   9   0   43.50   15.30
  -4   9   0   38.60    9.60
   3  -9   0  100.89   22.70
   3  -9   0   51.19   13.00
   3  -9   0   69.29   12.90
  -3   9   0   56.39   16.50
  -3   9   0   67.49    9.40
  -3   9   0   62.59   13.50
  -3   9   0   81.89   20.50
   2  -9   0   -1.70    3.70
   2  -9   0    0.30    3.50
   2  -9   0    5.10    7.90
  -2   9   0    8.50    5.30
  -2   9   0   -6.10    6.40
  -2   9   0   -3.90    5.60
  -2   9   0    0.10    2.30
   1  -9   0   65.59   18.60
   1  -9   0   62.69   13.80
  -1   9   0  123.69   20.60
  -1   9   0   89.99   20.00
  -1   9   0   54.89   12.40
  -1   9   0   64.49    9.40
   0  -9   0   64.79   13.30
   0  -9   0   83.09   19.60
   0   9   0   77.59   19.20
   0   9   0   72.29   13.60
   0   9   0   59.79    9.40
   0   9   0   94.99   18.50
  -1  -9   0 1052.39  103.99
  -1  -9   0  992.60  108.19
   1   9   0  950.30  100.49
   1   9   0  882.41  107.59
   1   9   0  945.11  103.29
  -2  -9   0   80.29   13.70
  -2  -9   0   69.49    9.80
  -2  -9   0   91.79   18.70
   2   9   0   68.19   17.60
   2   9   0   64.09   12.50
   2   9   0   59.09    9.80
  -3  -9   0 1762.42  192.68
  -3  -9   0 1701.83  186.18
  -3  -9   0 1933.41  189.18
   3   9   0 1901.01  186.78
   3   9   0 1771.02  188.48
   3   9   0 1772.92  192.98
  -4  -9   0    9.40    7.10
  -4  -9   0    7.10    2.90
   4   9   0    7.80    5.00
   4   9   0   10.80    8.10
   4   9   0    8.50    3.60
  -5  -9   0  133.19   24.20
  -5  -9   0  138.69   17.80
   5   9   0  128.09   24.20
   5   9   0  127.19   19.30
   5   9   0  125.79   18.20
  -6  -9   0   37.70    7.20
  -6  -9   0   25.70   10.50
  -6  -9   0   39.80   12.40
   6   9   0   39.70   10.20
   6   9   0   27.70   10.80
   6   9   0   29.80    7.80
   6   9   0   41.60    9.10
  -7  -9   0  194.88   22.20
  -7  -9   0  182.68   22.60
  -7  -9   0  193.68   29.50
  -7  -9   0  175.18   28.60
   7   9   0  181.88   22.70
   7   9   0  197.58   23.00
   7   9   0  201.68   24.60
   7   9   0  200.98   30.30
   7   9   0  120.19   22.10
  -8  -9   0   41.50   13.20
  -8  -9   0   58.89    9.50
  -8  -9   0   50.99   13.20
  -8  -9   0   50.99   10.30
   8   9   0   47.00    9.80
   8   9   0   47.30   12.60
   8   9   0   41.30   10.00
   8   9   0   48.30   13.60
  -9  -9   0  197.28   30.80
  -9  -9   0  194.18   31.70
  -9  -9   0  217.08   25.60
   9   9   0  244.48   32.90
   9   9   0  197.48   25.60
   9   9   0  210.78   32.50
   9   9   0  226.78   26.90
 -10  -9   0    7.00    8.90
 -10  -9   0   30.90    7.60
 -10  -9   0   26.90    7.20
 -10  -9   0   27.60    9.90
  10   9   0   26.40   11.30
  10   9   0   29.10    9.30
  10   9   0   24.10   10.00
  10   9   0   34.20    8.90
 -11  -9   0   32.80    7.90
 -11  -9   0   32.40    9.90
 -11  -9   0   43.90   14.20
  11   9   0   44.70   10.30
  11   9   0   31.50   13.20
  11   9   0   43.30   12.50
  11   9   0   27.60    9.50
 -12  -9   0   37.00   13.60
 -12  -9   0   28.40    8.80
 -12  -9   0   36.80    7.80
  12   9   0   25.60    9.70
  12   9   0   18.40    8.20
  12   9   0   10.60   11.10
  12   9   0   25.10    9.60
 -13  -9   0    9.10    7.80
 -13  -9   0   -4.80    3.60
  13   9   0    1.30    6.10
  13   9   0    6.80    5.80
  13   9   0   -0.30    9.60
  13   9   0    3.20    4.50
 -14  -9   0   77.49   12.80
 -14  -9   0  115.29   23.90
  14   9   0   94.09   25.00
 -15  -9   0   -2.20    6.50
  15   9   0   10.50   12.00
   7 -10   0  234.08   34.00
   7 -10   0  294.17   34.40
   7 -10   0  201.88   44.90
  -7  10   0  272.17   37.50
  -7  10   0  176.18   40.30
   6 -10   0   12.20    7.30
   6 -10   0   23.70    9.80
   6 -10   0   10.20   12.90
  -6  10   0   27.40   14.00
  -6  10   0   13.60    7.90
   5 -10   0   49.00   13.20
   5 -10   0   60.09   12.80
   5 -10   0   92.49   24.70
  -5  10   0   38.10   12.70
  -5  10   0   72.49   22.80
   4 -10   0   52.49   12.20
   4 -10   0   72.79   19.80
   4 -10   0   45.80   12.10
  -4  10   0   52.99   13.00
  -4  10   0   45.80   18.30
   3 -10   0  358.96   41.60
   3 -10   0  449.66   59.19
   3 -10   0  296.67   38.90
  -3  10   0  295.67   40.50
  -3  10   0  355.56   36.40
  -3  10   0  402.76   56.69
   2 -10   0   16.60    6.90
   2 -10   0   26.30    9.10
   2 -10   0   25.10   13.70
  -2  10   0   27.60   13.00
  -2  10   0   28.50    9.40
  -2  10   0   19.00    4.60
  -2  10   0    8.70    9.20
   1 -10   0   62.89   17.70
   1 -10   0   53.39   12.50
  -1  10   0   73.99   16.10
  -1  10   0   58.69    8.90
  -1  10   0   67.29   18.60
  -1  10   0   59.19   13.20
   0 -10   0    2.90    8.80
   0 -10   0    5.30    5.00
   0  10   0    4.30    2.50
   0  10   0   -1.50    3.50
   0  10   0    4.80    9.20
   0  10   0    2.20    7.90
  -1 -10   0   19.70   10.90
   1  10   0   25.10   11.10
  -2 -10   0    9.00    4.90
  -2 -10   0    0.90    2.80
  -2 -10   0   -5.50    7.10
   2  10   0    8.00    5.30
   2  10   0   -2.00    5.80
   2  10   0    5.10    3.30
  -3 -10   0  240.18   39.50
  -3 -10   0  216.68   29.40
  -3 -10   0  260.37   27.00
   3  10   0  223.88   29.30
   3  10   0  284.27   41.80
   3  10   0  241.98   27.40
  -4 -10   0  211.78   32.50
  -4 -10   0  170.58   24.90
  -4 -10   0  205.48   20.90
   4  10   0  185.38   31.80
   4  10   0  171.68   25.00
   4  10   0  142.49   20.60
  -5 -10   0    0.40    3.00
  -5 -10   0    6.40    8.40
  -5 -10   0    7.50    5.40
   5  10   0    2.60    7.00
   5  10   0    8.70    6.20
   5  10   0    4.20    3.30
  -6 -10   0   20.30   10.50
   6  10   0   20.30    6.30
   6  10   0   46.40   13.80
   6  10   0   23.20    7.40
  -7 -10   0   18.10    9.60
  -7 -10   0   14.20    9.80
  -7 -10   0   15.40    5.50
   7  10   0    8.10    6.00
   7  10   0    3.80    7.10
   7  10   0    7.40    6.80
   7  10   0   24.80    6.90
  -8 -10   0  113.19   22.80
  -8 -10   0  114.29   22.10
   8  10   0  112.69   17.30
   8  10   0   94.89   18.40
   8  10   0  124.39   18.10
   8  10   0  107.09   22.10
   8  10   0   80.99   16.30
  -9 -10   0  224.68   33.60
  -9 -10   0  209.58   26.40
  -9 -10   0  257.37   37.80
   9  10   0  232.88   34.80
   9  10   0  225.18   32.40
   9  10   0  194.68   29.00
 -10 -10   0    0.00    5.50
 -10 -10   0    5.10    6.70
 -10 -10   0    4.70    3.80
  10  10   0    1.60    6.50
  10  10   0    3.80    5.20
  10  10   0    7.10    5.10
  10  10   0    2.10    8.70
 -11 -10   0    8.80    9.30
 -11 -10   0   -3.00    2.20
 -11 -10   0   -3.10    4.40
  11  10   0    0.50    8.00
  11  10   0   -1.20    3.80
  11  10   0   -1.20    4.50
  11  10   0   -0.80    5.70
 -12 -10   0   14.70    9.80
 -12 -10   0   21.60    8.70
  12  10   0   15.30   11.10
  12  10   0   24.70    8.70
  12  10   0   23.90    9.90
 -13 -10   0  392.76   50.79
 -13 -10   0  371.66   45.30
  13  10   0  346.97   54.99
  13  10   0  349.47   46.60
  13  10   0  437.06   46.80
  13  10   0  442.26   48.40
 -14 -10   0   15.70    6.70
  14  10   0   22.80   13.80
  14  10   0   11.10    7.00
  14  10   0   20.10    9.20
 -15 -10   0  169.28   31.40
  15  10   0  214.28   39.70
   6 -11   0   10.20    8.20
   6 -11   0   11.30   13.70
   6 -11   0    2.10    7.50
  -6  11   0   16.60   12.70
  -6  11   0    2.20    6.50
   5 -11   0    3.70   10.20
   5 -11   0   -4.00    4.10
   5 -11   0   -3.70    5.20
  -5  11   0   -3.60    5.10
  -5  11   0   -4.90    6.00
   4 -11   0   -4.70    2.90
   4 -11   0    9.60    7.20
   4 -11   0   13.10   14.10
  -4  11   0   -8.60    5.90
  -4  11   0   -4.50    4.40
   3 -11   0   -8.60    8.40
   3 -11   0   13.00    7.10
   3 -11   0    7.70    5.80
  -3  11   0   13.30    6.90
  -3  11   0    8.20    3.30
  -3  11   0   -2.30    9.00
   2 -11   0   57.19   14.10
   2 -11   0  104.29   25.20
   2 -11   0   71.49   13.90
  -2  11   0   53.89    9.20
  -2  11   0   94.59   17.70
  -2  11   0   79.39   22.30
   1 -11   0   14.20   13.70
   1 -11   0   28.20    8.10
   1 -11   0   11.30    6.50
  -1  11   0   18.30    7.90
  -1  11   0   12.60   11.60
  -1  11   0   14.50   10.90
  -1  11   0   17.00    4.70
   0 -11   0    3.20    8.30
   0 -11   0   -1.20    4.50
   0  11   0    3.30    4.50
   0  11   0  -10.00    6.10
   0  11   0    8.00    9.00
   0  11   0    2.80    3.20
  -1 -11   0  253.67   33.00
  -1 -11   0  221.98   41.80
   1  11   0  297.67   45.30
   1  11   0  273.87   33.10
   1  11   0  314.47   40.70
   1  11   0  248.08   29.30
  -2 -11   0  145.59   24.20
  -2 -11   0  135.59   28.80
   2  11   0  144.69   30.10
   2  11   0  152.98   18.90
   2  11   0  187.58   25.40
  -3 -11   0  904.71   84.09
  -3 -11   0  756.42   92.19
  -3 -11   0  776.62   87.29
   3  11   0  743.23   92.49
   3  11   0  785.22   84.39
   3  11   0  758.42   86.89
  -4 -11   0    7.80    5.20
  -4 -11   0    2.50    3.30
  -4 -11   0   -1.80    7.90
   4  11   0    1.40    4.10
   4  11   0   -5.30    5.80
   4  11   0    5.00    3.70
  -5 -11   0  329.47   49.99
  -5 -11   0  340.77   40.30
   5  11   0  352.96   40.20
   5  11   0  346.77   51.39
   5  11   0  330.77   38.30
  -6 -11   0  114.59   15.70
  -6 -11   0   96.19   24.50
  -6 -11   0  101.09   20.00
   6  11   0   84.09   14.70
   6  11   0   86.99   30.30
   6  11   0  117.99   22.70
  -7 -11   0   39.60    9.20
  -7 -11   0   60.59   12.10
  -7 -11   0   45.00   15.00
  -7 -11   0   49.90   16.20
   7  11   0   67.19   17.70
   7  11   0   41.70   10.20
   7  11   0   36.80   11.00
   7  11   0   57.89   11.90
  -8 -11   0  114.39   23.60
  -8 -11   0   81.59   20.70
   8  11   0  123.09   20.20
   8  11   0  101.19   23.40
   8  11   0  102.09   19.10
   8  11   0  126.39   20.70
   8  11   0  138.19   19.80
  -9 -11   0   29.10   12.60
  -9 -11   0   27.40   11.10
   9  11   0   18.60    7.60
   9  11   0   36.90    9.60
   9  11   0   28.10   11.10
   9  11   0   29.30   12.20
 -10 -11   0  128.79   25.80
 -10 -11   0  133.79   26.70
  10  11   0  131.89   23.30
  10  11   0  145.19   25.10
  10  11   0  139.29   26.20
  10  11   0  192.98   24.30
 -11 -11   0   14.70    8.10
 -11 -11   0    5.10    8.10
  11  11   0    7.70    5.80
  11  11   0  -17.20    6.30
  11  11   0   11.80    6.60
  11  11   0   10.80    8.40
 -12 -11   0  223.08   34.50
 -12 -11   0  214.38   31.20
  12  11   0  176.68   29.80
  12  11   0  160.18   31.40
  12  11   0  244.48   30.70
  12  11   0  167.98   31.30
 -13 -11   0   -2.20    8.10
 -13 -11   0    4.70    6.90
  13  11   0    3.60    6.30
  13  11   0   15.30    9.90
  13  11   0    2.50    6.20
  13  11   0    4.40    9.60
 -14 -11   0   41.30   15.40
 -14 -11   0   34.70    8.50
 -14 -11   0   63.39   12.70
  14  11   0   74.79   14.80
  14  11   0   22.90   11.20
  14  11   0   67.69   21.20
  14  11   0   54.39   16.80
   4 -12   0    4.30    6.50
   4 -12   0   18.80   15.70
   4 -12   0    3.20    9.60
  -4  12   0   21.20   14.70
  -4  12   0   10.80    9.10
   3 -12   0  246.68   44.30
   3 -12   0  200.18   33.10
   3 -12   0  253.37   36.50
  -3  12   0  245.08   44.70
  -3  12   0  234.48   35.50
   2 -12   0   69.49   16.60
   2 -12   0   63.69   15.30
   2 -12   0   87.99   23.70
  -2  12   0   64.89   20.70
  -2  12   0   63.69   10.00
  -2  12   0   84.29   18.00
   1 -12   0   11.70    7.30
   1 -12   0   17.70   12.90
   1 -12   0   12.30    7.20
  -1  12   0   10.60    4.00
  -1  12   0   11.90    6.90
  -1  12   0   10.60   11.80
   0 -12   0   39.40   19.20
   0 -12   0   24.80   10.00
   0  12   0   46.80   16.60
   0  12   0   47.30   14.20
   0  12   0   29.70    6.80
   0  12   0   34.40   11.60
  -1 -12   0   38.40   16.10
  -1 -12   0   19.40    7.80
   1  12   0    7.70   11.50
   1  12   0   29.50    9.50
   1  12   0   36.00    6.80
   1  12   0   13.80   10.40
  -2 -12   0  190.98   35.90
  -2 -12   0  204.98   28.90
   2  12   0  253.27   33.60
   2  12   0  132.79   31.90
   2  12   0  215.18   29.40
   2  12   0  164.38   22.00
  -3 -12   0    1.50    3.00
  -3 -12   0   12.00   10.50
  -3 -12   0    1.20    3.80
   3  12   0   11.80    9.70
   3  12   0   -2.40    2.70
   3  12   0    2.20    4.70
  -4 -12   0   31.80   10.50
  -4 -12   0   48.50   11.10
  -4 -12   0   40.70   16.70
   4  12   0   67.89   22.50
   4  12   0   50.69    9.50
   4  12   0   63.19   13.20
  -5 -12   0    3.10    3.20
  -5 -12   0    2.90    4.90
  -5 -12   0   -0.90    6.90
   5  12   0   -9.20    5.40
   5  12   0    1.10    4.70
   5  12   0    0.30    4.30
  -6 -12   0    7.50    4.40
  -6 -12   0   14.80    6.10
  -6 -12   0   10.50    9.80
   6  12   0    8.30    4.60
   6  12   0    2.70    7.40
   6  12   0   18.40    8.30
  -7 -12   0   63.59   16.20
  -7 -12   0   58.59   12.70
  -7 -12   0   47.30   15.70
   7  12   0   39.50   10.00
   7  12   0   28.70   13.70
   7  12   0   33.50   10.60
  -8 -12   0   -1.50    7.80
  -8 -12   0    2.70    6.90
  -8 -12   0   -3.70    2.90
   8  12   0   11.20    6.90
   8  12   0   12.20    6.90
   8  12   0   21.70    9.50
   8  12   0   -1.40    8.10
  -9 -12   0   38.10   13.60
  -9 -12   0   13.20    9.00
  -9 -12   0   28.50    8.20
   9  12   0   21.80    7.70
   9  12   0   26.00    9.50
   9  12   0   22.40   10.30
   9  12   0   37.00   13.60
 -10 -12   0  284.87   41.00
 -10 -12   0  296.77   41.70
 -10 -12   0  236.48   30.00
  10  12   0  247.08   32.10
  10  12   0  227.08   30.80
  10  12   0  246.48   39.80
  10  12   0  227.18   35.50
 -11 -12   0  215.78   30.70
 -11 -12   0  256.77   39.40
 -11 -12   0  266.17   41.20
  11  12   0  230.38   39.50
  11  12   0  346.17   38.70
  11  12   0  240.48   36.40
  11  12   0  298.47   33.20
 -12 -12   0   82.59   20.10
 -12 -12   0   70.79   17.40
 -12 -12   0   56.79   12.20
  12  12   0   73.89   15.00
  12  12   0   54.19   16.30
  12  12   0   63.89   18.60
  12  12   0   45.70   13.50
 -13 -12   0  178.78   33.40
 -13 -12   0  163.48   27.00
 -13 -12   0  188.28   30.10
  13  12   0  253.67   36.10
  13  12   0  174.38   27.90
  13  12   0  210.58   35.20
  13  12   0  239.78   42.50
 -14 -12   0   -1.40    3.30
 -14 -12   0    5.20    5.70
 -14 -12   0   -5.30    7.40
  14  12   0   -4.90   10.60
  14  12   0   -3.20    4.00
  14  12   0    4.30    7.80
  14  12   0   -2.30    6.40
   3 -13   0    3.30    6.10
   3 -13   0   -1.50   11.00
   3 -13   0   14.50   12.80
  -3  13   0   -6.80    8.60
   2 -13   0   36.10   11.30
   2 -13   0   13.00   15.60
   2 -13   0   16.50    8.00
  -2  13   0   25.80   10.40
  -2  13   0   13.10   12.10
   1 -13   0   32.80    9.40
   1 -13   0   27.40   15.60
   1 -13   0    3.90    5.80
  -1  13   0    8.10    8.20
  -1  13   0   29.00   14.60
  -1  13   0    8.70    4.40
   0 -13   0    5.80    5.90
   0 -13   0   18.80   17.60
   0  13   0    0.10    3.40
   0  13   0   -8.40   11.00
   0  13   0    5.60    6.70
  -1 -13   0  355.36   56.39
  -1 -13   0  256.77   35.10
   1  13   0  252.27   30.90
   1  13   0  304.07   36.20
   1  13   0  302.07   41.90
   1  13   0  254.87   47.00
  -2 -13   0  168.18   27.50
  -2 -13   0  203.58   38.10
   2  13   0  215.08   29.90
   2  13   0  150.68   22.20
   2  13   0  180.08   36.00
  -3 -13   0  352.46   45.20
  -3 -13   0  524.25   65.99
   3  13   0  370.86   41.70
   3  13   0  357.76   57.19
   3  13   0  414.86   46.10
   3  13   0  327.27   46.70
  -4 -13   0   -3.50    9.90
  -4 -13   0   -0.20    3.70
  -4 -13   0   -4.30    2.60
   4  13   0    0.50    5.90
   4  13   0    3.00    7.80
  -5 -13   0  118.09   16.30
  -5 -13   0  106.99   19.50
  -5 -13   0  124.39   27.70
   5  13   0  100.19   18.90
   5  13   0  104.49   24.80
   5  13   0   78.99   14.90
  -6 -13   0   64.19   20.60
  -6 -13   0   25.60    9.90
   6  13   0   32.10    8.40
   6  13   0   33.60   15.00
   6  13   0   35.00   11.00
  -7 -13   0  224.98   29.50
  -7 -13   0  235.78   41.00
  -7 -13   0  300.47   42.10
   7  13   0  197.48   29.40
   7  13   0  241.68   30.60
   7  13   0  158.18   36.00
   7  13   0  256.27   30.60
  -8 -13   0   23.90   13.20
  -8 -13   0   86.39   22.10
  -8 -13   0   53.59   13.10
   8  13   0   57.89   19.10
   8  13   0   86.89   19.50
   8  13   0   62.99   12.20
  -9 -13   0  141.29   28.80
  -9 -13   0  209.48   33.60
  -9 -13   0  134.99   22.50
   9  13   0  111.89   26.50
   9  13   0  169.98   24.60
   9  13   0  133.19   23.80
   9  13   0  120.29   21.70
 -10 -13   0   37.30   15.20
 -10 -13   0   69.59   14.60
 -10 -13   0   60.29   18.40
  10  13   0   64.39   14.80
  10  13   0   79.69   15.60
  10  13   0   51.49   17.10
  10  13   0   61.19   16.30
 -11 -13   0   42.60   11.00
 -11 -13   0   48.20   16.30
 -11 -13   0   59.19   17.40
  11  13   0   83.59   26.40
  11  13   0   28.50   14.20
  11  13   0   44.20   12.40
 -12 -13   0   24.40   13.30
 -12 -13   0    2.60    3.60
 -12 -13   0   11.20   10.10
  12  13   0   12.30    9.10
  12  13   0   -2.70    9.50
  12  13   0    7.20    6.90
  12  13   0   17.80   12.30
 -13 -13   0   -1.10    6.80
 -13 -13   0   19.80   13.40
 -13 -13   0   11.40    6.00
  13  13   0    5.00    6.60
  13  13   0   -2.20   10.80
  13  13   0   16.40    9.10
  13  13   0   15.20   11.50
   1 -14   0   33.60   11.60
   1 -14   0   22.30    8.80
   1 -14   0   42.60   19.20
  -1  14   0   19.00   13.60
  -1  14   0   17.20    9.10
   0 -14   0   38.20   13.00
   0 -14   0   64.29   24.30
   0 -14   0   56.79   13.70
   0  14   0   27.70   15.80
   0  14   0   69.59   16.00
   0  14   0   53.39    9.30
  -1 -14   0   28.00   10.80
  -1 -14   0   20.70   16.20
   1  14   0   40.70   12.30
   1  14   0   27.00   17.00
   1  14   0   24.80    6.80
  -2 -14   0   52.49   14.50
  -2 -14   0   70.79   22.30
   2  14   0   40.00   18.80
   2  14   0   71.79   11.90
   2  14   0   71.39   16.20
   2  14   0   83.59   19.40
  -3 -14   0    5.40   11.10
  -3 -14   0   10.50    6.80
   3  14   0   13.90    7.60
   3  14   0   21.30   14.20
   3  14   0   10.00    5.50
   3  14   0    0.00    8.50
  -4 -14   0   29.20   16.30
  -4 -14   0   42.80   12.50
   4  14   0   49.40   12.90
   4  14   0   37.30   16.30
   4  14   0   51.29   10.30
   4  14   0   57.29   16.10
  -5 -14   0   14.60    8.00
  -5 -14   0   11.60   12.30
   5  14   0   44.80   16.20
   5  14   0   17.30    6.40
   5  14   0   13.10    7.60
  -6 -14   0   76.49   16.80
  -6 -14   0  100.69   25.40
   6  14   0   66.49   21.60
   6  14   0   78.79   16.90
   6  14   0   72.39   14.70
  -7 -14   0  140.59   23.20
  -7 -14   0  170.68   33.00
  -7 -14   0  141.79   27.50
   7  14   0  146.19   23.50
   7  14   0   92.39   26.60
   7  14   0  101.89   18.90
  -8 -14   0  278.37   42.30
  -8 -14   0  286.17   45.60
  -8 -14   0  236.28   35.80
   8  14   0  224.48   42.70
   8  14   0  223.28   34.10
   8  14   0  275.47   33.60
   8  14   0  245.78   33.20
  -9 -14   0  116.49   29.50
  -9 -14   0  222.68   34.60
  -9 -14   0  145.69   25.00
   9  14   0  162.88   33.20
   9  14   0  159.08   25.70
   9  14   0  185.78   27.00
 -10 -14   0  130.19   33.70
 -10 -14   0   91.39   17.90
  10  14   0  135.79   21.50
  10  14   0   81.49   17.30
 -11 -14   0  184.68   36.90
 -11 -14   0  188.18   34.20
 -11 -14   0  165.68   26.90
  11  14   0  204.18   36.50
  11  14   0  193.68   29.20
  11  14   0  165.18   29.50
 -12 -14   0   29.50   14.90
 -12 -14   0   42.80   11.40
 -12 -14   0   33.20   13.70
  12  14   0   78.29   21.60
  12  14   0   33.20   13.90
  12  14   0   27.60   10.80
  12  14   0   50.39   13.00
  -1 -15   0  216.18   41.70
  -1 -15   0  206.68   33.40
   1  15   0  267.37   48.10
   1  15   0  214.38   33.40
   1  15   0  174.98   23.40
  -2 -15   0   13.20    8.10
  -2 -15   0   18.20   15.40
   2  15   0   42.70    9.00
   2  15   0   49.50   14.80
   2  15   0   36.20   17.80
  -3 -15   0  121.69   30.80
  -3 -15   0   92.29   21.10
   3  15   0  107.89   23.50
   3  15   0  123.59   31.90
   3  15   0  107.09   17.30
   3  15   0  166.28   25.20
  -4 -15   0    1.40    5.60
  -4 -15   0    5.30   12.70
   4  15   0    9.30   11.80
   4  15   0    0.20    3.90
   4  15   0   21.40   10.20
  -5 -15   0  447.56   66.99
  -5 -15   0  438.46   53.39
   5  15   0  398.26   49.50
   5  15   0  482.55   54.09
   5  15   0  490.65   69.39
  -6 -15   0    5.80    9.70
  -6 -15   0   -8.40    8.10
  -6 -15   0   -4.10    3.70
   6  15   0   -4.10    5.10
   6  15   0   -5.70    6.70
   6  15   0    4.30    4.80
  -7 -15   0  106.19   27.30
  -7 -15   0  176.68   34.00
  -7 -15   0  124.09   23.40
   7  15   0  117.29   29.70
   7  15   0  176.78   26.50
   7  15   0  102.19   20.00
  -8 -15   0   23.00    9.30
  -8 -15   0    8.00   11.60
   8  15   0   45.10   12.90
  -9 -15   0   36.40   11.30
  -9 -15   0   51.79   19.20
  -9 -15   0   24.60   14.80
   9  15   0   82.09   23.40
   9  15   0   46.80   13.30
 -10 -15   0   58.09   14.40
 -10 -15   0   65.69   21.30
 -10 -15   0   55.19   19.20
  10  15   0   52.49   20.60
  10  15   0   86.49   17.30
  10  15   0   51.19   14.70
 -11 -15   0   43.10   17.80
 -11 -15   0   68.29   14.60
 -11 -15   0   32.20   16.80
  11  15   0   69.69   25.20
  11  15   0   45.00   13.90
  11  15   0   67.89   15.40
  -4 -16   0   33.30   17.50
  -5 -16   0    6.30    7.60
  -5 -16   0   -8.20    9.60
   5  16   0    6.60    5.30
   5  16   0    1.60    7.80
  -6 -16   0  199.98   41.00
  -6 -16   0  148.89   28.50
  -6 -16   0  176.98   37.80
   6  16   0  215.68   32.10
   6  16   0  173.28   25.90
   6  16   0  159.78   38.80
  -7 -16   0   24.80   14.70
  -7 -16   0   14.80   14.60
  -7 -16   0   14.20    8.10
   7  16   0   36.70   17.90
   7  16   0   43.30   13.50
   7  16   0    6.30    6.70
  -8 -16   0   56.29   19.80
  -8 -16   0   13.00    7.40
  -8 -16   0   23.80   13.30
   8  16   0   48.50   13.70
   8  16   0   59.69   21.40
  -6 -16   1   11.70   13.70
  10  15  -1   27.20   16.30
  10  15  -1   27.80   10.30
 -10 -15   1   18.60   13.20
 -10 -15   1   44.40   16.80
   9  15  -1   36.50   17.70
   9  15  -1   81.99   16.90
   9  15  -1   62.89   17.70
  -9 -15   1   47.30   13.90
  -9 -15   1   55.59   20.30
  -9 -15   1   66.79   20.20
   8  15  -1  296.07   50.99
   8  15  -1  296.77   37.10
  -8 -15   1  234.38   38.60
  -8 -15   1  327.67   55.59
   7  15  -1    0.20    5.40
   7  15  -1   -2.30    7.00
  -7 -15   1    2.80    5.90
  -7 -15   1   -1.20    8.50
  -7 -15   1   -5.20   10.00
   6  15  -1  220.68   41.90
   6  15  -1  178.38   30.20
  -6 -15   1  211.28   41.40
  -6 -15   1  248.48   38.70
  -6 -15   1  170.98   30.20
   5  15  -1   -3.10    3.10
   5  15  -1   -1.90    6.50
   5  15  -1    1.90    9.40
  -5 -15   1    6.20   11.40
  -5 -15   1   -1.50    3.80
  -5 -15   1   13.00   14.20
   4  15  -1  116.49   22.20
   4  15  -1   79.99   14.50
   4  15  -1   56.79   21.70
   4  15  -1   60.89   18.90
  -4 -15   1   67.49   24.70
  -4 -15   1   91.89   19.20
   3  15  -1   54.69   14.20
   3  15  -1   27.00    8.50
   3  15  -1   26.90   16.60
  -3 -15   1   28.50   19.50
  -3 -15   1   19.30    9.60
   2  15  -1  151.38   25.90
   2  15  -1  130.69   33.20
  -2 -15   1   97.59   28.60
  -2 -15   1   95.29   20.60
   1  15  -1   70.09   18.70
   1  15  -1   81.19   13.00
   1  15  -1   77.39   26.60
  -1 -15   1  189.28   38.40
  -1 -15   1   74.89   18.80
  12  14  -1  109.29   28.80
  12  14  -1  139.69   22.00
  12  14  -1   53.29   17.80
 -12 -14   1   82.79   22.10
 -12 -14   1   48.00   18.90
 -12 -14   1   80.79   15.90
  11  14  -1  166.28   25.50
  11  14  -1  164.68   32.20
  11  14  -1  161.78   27.30
 -11 -14   1  111.39   21.60
 -11 -14   1  123.39   27.20
 -11 -14   1  147.89   29.30
  10  14  -1   53.89   18.90
  10  14  -1   41.30   12.70
  10  14  -1   51.69   14.10
  10  14  -1   64.89   21.90
 -10 -14   1   44.50   16.80
 -10 -14   1   45.20   12.30
 -10 -14   1   62.79   25.80
   9  14  -1  345.27   41.00
   9  14  -1  305.87   38.40
   9  14  -1  289.87   39.00
   9  14  -1  289.17   49.30
  -9 -14   1  260.07   41.40
  -9 -14   1  372.16   52.39
  -9 -14   1  342.37   50.39
   8  14  -1    5.60    9.20
   8  14  -1   -5.90    5.00
  -8 -14   1   -3.40    3.50
  -8 -14   1   -8.80    6.30
  -8 -14   1    0.10    9.40
   7  14  -1   52.89   19.40
   7  14  -1   68.89   14.90
  -7 -14   1   57.39   17.60
  -7 -14   1   41.90   12.00
  -7 -14   1   60.09   21.40
   6  14  -1    3.90    9.60
   6  14  -1    6.90    7.10
   6  14  -1    4.00    4.70
  -6 -14   1    3.80    5.30
  -6 -14   1   26.60   12.50
  -6 -14   1   12.40   12.70
   5  14  -1   62.39   23.00
   5  14  -1  103.79   20.00
   5  14  -1   93.89   16.10
  -5 -14   1  116.49   20.40
  -5 -14   1  128.49   25.20
  -5 -14   1   73.19   23.80
   4  14  -1   86.09   15.80
   4  14  -1  136.79   22.60
   4  14  -1   92.89   25.70
  -4 -14   1  104.29   20.30
  -4 -14   1  131.69   29.50
   3  14  -1   21.10   11.20
   3  14  -1    3.90   10.60
   3  14  -1    3.50    9.00
  -3 -14   1    4.30   11.40
  -3 -14   1   12.90   10.30
   2  14  -1   -5.10    6.40
   2  14  -1   28.00   10.40
   2  14  -1   12.70    4.90
  -2 -14   1    9.30    6.50
  -2 -14   1   15.80   15.70
   1  14  -1    8.80    7.60
   1  14  -1    4.60    3.70
   1  14  -1   -4.30    7.90
  -1 -14   1   -2.10   10.60
  -1 -14   1   -2.50    3.70
   0  14  -1   65.09   16.00
   0  14  -1   19.40   14.30
   0 -14   1   52.99   13.70
   0 -14   1   48.90   20.20
  -1  14  -1   -4.40    5.30
  -1  14  -1    4.20    9.70
   1 -14   1   -2.60   10.40
   1 -14   1   -8.00    4.30
   1 -14   1   -0.30    6.30
  13  13  -1   11.80    8.40
  13  13  -1    3.30   11.90
  13  13  -1    8.10   10.00
  13  13  -1    6.80    7.70
 -13 -13   1   15.90   12.60
 -13 -13   1    4.20    4.80
 -13 -13   1    0.80    7.10
  12  13  -1   -9.40    3.70
  12  13  -1    0.20    5.00
  12  13  -1    2.80    8.30
  12  13  -1    8.40   10.00
 -12 -13   1    3.10    3.50
 -12 -13   1    5.30   10.30
 -12 -13   1    4.50    8.70
  11  13  -1    4.50    6.40
  11  13  -1   11.90    7.40
  11  13  -1   14.00   10.80
 -11 -13   1    7.90    5.60
 -11 -13   1    7.30   16.10
 -11 -13   1   12.60   15.20
  10  13  -1   94.49   26.80
  10  13  -1  186.88   31.00
  10  13  -1  158.68   24.70
  10  13  -1  204.88   28.10
 -10 -13   1  171.98   31.40
 -10 -13   1  164.18   25.50
 -10 -13   1  183.48   32.00
   9  13  -1   -1.30    4.80
   9  13  -1    3.40    7.40
   9  13  -1   -8.40    7.30
   9  13  -1    8.10    5.80
  -9 -13   1    5.00    4.60
  -9 -13   1    1.80    9.10
  -9 -13   1   19.60   12.00
   8  13  -1  310.97   40.70
   8  13  -1  293.37   49.30
   8  13  -1  343.57   40.10
  -8 -13   1  293.87   38.70
  -8 -13   1  347.47   50.79
  -8 -13   1  382.56   50.59
   7  13  -1   -4.30    6.30
   7  13  -1    7.40    5.60
   7  13  -1   -4.70    4.50
  -7 -13   1    4.10   11.20
  -7 -13   1    3.90    5.20
  -7 -13   1   18.50   12.10
   6  13  -1  244.58   43.90
   6  13  -1  321.87   35.00
   6  13  -1  247.98   31.80
  -6 -13   1  269.67   42.10
  -6 -13   1  234.98   33.30
  -6 -13   1  294.27   46.00
   5  13  -1   16.30    8.70
   5  13  -1   25.10    7.50
   5  13  -1   10.00   10.60
  -5 -13   1    8.10    9.90
  -5 -13   1    5.60    4.40
  -5 -13   1   10.30    6.50
   4  13  -1  670.63   69.39
   4  13  -1  513.25   74.09
  -4 -13   1  602.44   68.89
  -4 -13   1  671.13   76.89
  -4 -13   1  581.44   64.49
   3  13  -1   12.00   11.30
   3  13  -1   16.90    9.50
   3  13  -1   21.70    6.50
  -3 -13   1   23.80   15.60
  -3 -13   1   16.10    7.50
   2  13  -1  338.47   46.90
   2  13  -1  367.66   58.69
   2  13  -1  447.96   45.90
   2  13  -1  338.37   39.90
  -2 -13   1  321.17   43.80
  -2 -13   1  445.86   61.49
   1  13  -1   -9.10    4.50
   1  13  -1   10.60    8.80
   1  13  -1   -1.30    2.90
   1  13  -1   11.60   11.80
  -1 -13   1   -0.80    4.70
  -1 -13   1   15.20   14.20
   0  13  -1   80.79   16.60
   0  13  -1   49.00    8.90
   0 -13   1   53.29   36.00
   0 -13   1   41.30   12.20
  -1  13  -1   26.60   10.60
  -1  13  -1   22.40   13.60
   1 -13   1    5.80   11.70
   1 -13   1   24.30    8.40
   1 -13   1   29.90   10.30
  -2  13  -1    9.30    9.80
  -2  13  -1    1.50    7.60
   2 -13   1   54.29   21.50
   2 -13   1   27.20    8.80
   2 -13   1   10.90    8.50
  -3  13  -1  147.09   35.40
  -3  13  -1  148.29   27.10
   3 -13   1  136.39   34.70
   3 -13   1  127.99   25.40
   3 -13   1  184.38   25.10
  14  12  -1  163.78   28.60
  14  12  -1  126.69   22.80
  14  12  -1  125.09   23.70
 -14 -12   1  154.48   24.60
  13  12  -1   62.29   17.60
  13  12  -1   34.00   17.20
  13  12  -1   59.89   14.40
  13  12  -1   47.70   17.70
 -13 -12   1   61.89   15.00
 -13 -12   1   59.89   16.50
  12  12  -1   81.19   17.00
  12  12  -1   99.59   22.90
  12  12  -1   92.79   23.30
  12  12  -1  100.29   18.60
 -12 -12   1   96.69   25.00
 -12 -12   1   74.19   19.70
  11  12  -1   -4.90    3.90
  11  12  -1   -0.20    4.10
  11  12  -1    7.40    9.20
  11  12  -1    3.40    7.90
 -11 -12   1    6.20    8.20
 -11 -12   1    2.20    8.50
  10  12  -1    8.10    8.80
  10  12  -1   18.30    7.60
  10  12  -1   21.60    8.20
  10  12  -1   12.70    9.80
 -10 -12   1   40.90   14.70
 -10 -12   1   17.80   12.10
   9  12  -1  218.58   30.50
   9  12  -1  254.17   41.90
   9  12  -1  300.47   32.40
   9  12  -1  265.47   33.60
  -9 -12   1  227.78   38.30
  -9 -12   1  194.98   36.50
   8  12  -1   -2.70    4.40
   8  12  -1    3.70    4.80
   8  12  -1   -4.20    6.70
   8  12  -1   -3.70    6.60
  -8 -12   1   -3.70    6.90
  -8 -12   1    7.70    8.30
   7  12  -1   85.29   23.50
   7  12  -1  131.89   21.60
   7  12  -1  128.09   20.20
   7  12  -1   91.09   16.80
  -7 -12   1   99.29   24.20
  -7 -12   1  107.29   19.20
  -7 -12   1  130.59   24.50
   6  12  -1   50.09   11.60
   6  12  -1   23.30   12.40
   6  12  -1   26.00    7.80
  -6 -12   1   43.30   13.90
  -6 -12   1   45.20    9.20
  -6 -12   1   35.10    9.60
  -6 -12   1   45.90   15.10
   5  12  -1   -2.20    4.10
   5  12  -1    0.50    9.50
   5  12  -1    2.90    3.90
  -5 -12   1   -0.40    3.70
  -5 -12   1  -12.30    3.60
  -5 -12   1    1.90    3.30
   4  12  -1    8.20    4.50
   4  12  -1    3.70    8.40
   4  12  -1    6.50    5.80
  -4 -12   1    9.00    6.20
  -4 -12   1    8.50    9.40
   3  12  -1   11.70    7.50
   3  12  -1    8.70    4.40
   3  12  -1    0.50    9.30
  -3 -12   1   13.20    4.90
  -3 -12   1   12.10    6.90
  -3 -12   1   -3.30    9.30
   2  12  -1  131.49   27.70
   2  12  -1   83.99   14.40
   2  12  -1  140.59   21.50
  -2 -12   1  131.69   28.60
  -2 -12   1  100.99   19.00
   1  12  -1    1.40    8.80
   1  12  -1   -3.80    3.90
   1  12  -1   -2.60    2.20
   1  12  -1   -5.20    7.20
  -1 -12   1    0.00    3.50
  -1 -12   1  -11.50    7.80
   0  12  -1   84.89   19.60
   0  12  -1   79.69   16.10
   0  12  -1   78.99   23.10
   0  12  -1   52.79    9.60
   0 -12   1   71.39   15.40
   0 -12   1   76.79   22.30
  -1  12  -1   13.80    7.70
  -1  12  -1    6.00    9.10
   1 -12   1   21.90    8.70
   1 -12   1   -2.80    9.10
   1 -12   1   16.80    7.80
  -2  12  -1  296.07   35.70
  -2  12  -1  265.37   47.30
   2 -12   1  270.87   32.80
   2 -12   1  274.17   48.50
   2 -12   1  215.48   36.50
  -3  12  -1    5.20    7.40
  -3  12  -1    8.90    9.80
   3 -12   1   25.70   16.50
   3 -12   1   16.20    8.00
   3 -12   1   11.10    6.70
  -4  12  -1   45.60   19.00
   4 -12   1   81.89   24.40
   4 -12   1  125.89   27.10
   4 -12   1   33.80   18.80
  14  11  -1   -2.10    7.70
  14  11  -1  -19.60   11.60
  14  11  -1   13.10    7.10
  14  11  -1   -1.80    6.70
 -14 -11   1   -1.90    6.50
 -14 -11   1   -1.40    4.50
  13  11  -1   12.60   10.60
  13  11  -1   28.40   13.40
  13  11  -1   22.10    9.90
  13  11  -1   22.10    9.40
 -13 -11   1   20.20   10.00
 -13 -11   1   14.70   11.20
  12  11  -1   50.79   18.10
  12  11  -1   88.49   16.60
  12  11  -1   83.29   18.90
  12  11  -1   43.50   13.10
 -12 -11   1   96.89   21.50
 -12 -11   1   79.09   16.90
  11  11  -1   15.10    9.70
  11  11  -1   36.90   11.50
  11  11  -1   23.30   11.90
  11  11  -1   54.69   11.90
 -11 -11   1   41.40    9.80
 -11 -11   1   26.40   11.80
 -11 -11   1   21.20   11.60
  10  11  -1   12.20    9.30
  10  11  -1   20.80    7.60
  10  11  -1   19.70   10.10
 -10 -11   1   21.10   10.80
 -10 -11   1   21.80    7.20
 -10 -11   1   21.30   10.30
   9  11  -1    3.00    6.80
   9  11  -1   -1.70    3.70
   9  11  -1  -10.40    5.60
   9  11  -1    2.50    4.40
  -9 -11   1   -2.10    3.50
  -9 -11   1   -0.20    6.60
  -9 -11   1   -5.20    4.50
   8  11  -1  328.97   44.30
   8  11  -1  319.17   42.60
   8  11  -1  483.65   45.20
   8  11  -1  374.56   53.49
  -8 -11   1  372.56   51.19
  -8 -11   1  394.86   48.30
   7  11  -1   -5.00    4.20
   7  11  -1  -10.50    5.30
   7  11  -1   -3.30    4.00
   7  11  -1   -2.00    3.70
  -7 -11   1   -3.20    6.30
  -7 -11   1    0.70    7.60
   6  11  -1  186.38   25.40
   6  11  -1  149.49   29.70
   6  11  -1  159.08   24.10
  -6 -11   1  120.89   27.50
  -6 -11   1  175.78   20.50
  -6 -11   1  170.88   30.50
   5  11  -1   56.09   12.60
   5  11  -1   58.79   17.50
   5  11  -1   73.49   12.80
  -5 -11   1   59.69   12.80
  -5 -11   1   54.49   17.40
   4  11  -1  635.24   67.49
   4  11  -1  601.34   69.39
   4  11  -1  599.34   74.99
  -4 -11   1  692.43   66.99
  -4 -11   1  600.24   69.59
  -4 -11   1  596.44   74.59
   3  11  -1   28.40    8.80
   3  11  -1   15.50    9.70
   3  11  -1   29.20    6.60
  -3 -11   1   26.70    5.70
  -3 -11   1   13.50    7.30
  -3 -11   1   22.40   11.80
   2  11  -1  738.93   89.79
   2  11  -1  772.02   83.89
   2  11  -1  781.32   80.69
  -2 -11   1  766.72   84.29
  -2 -11   1  730.43   89.19
   1  11  -1  352.26   37.40
   1  11  -1  352.86   52.89
   1  11  -1  365.66   44.80
   1  11  -1  322.37   40.60
  -1 -11   1  326.47   41.00
  -1 -11   1  323.47   51.19
   0  11  -1  181.28   28.80
   0  11  -1  233.38   36.80
   0  11  -1  199.38   22.70
   0  11  -1  218.68   38.00
   0 -11   1  212.58   38.20
   0 -11   1  177.38   28.90
  -1  11  -1   62.99   17.60
  -1  11  -1   65.79   20.60
  -1  11  -1   64.79   14.20
  -1  11  -1   59.79    9.40
   1 -11   1   80.69   22.20
   1 -11   1   66.39   14.70
  -2  11  -1   29.10    9.40
  -2  11  -1   13.40   12.20
   2 -11   1   12.60    6.60
   2 -11   1   18.20   12.60
   2 -11   1   15.40    7.40
  -3  11  -1  143.99   32.70
  -3  11  -1  182.48   27.20
   3 -11   1  151.48   33.20
   3 -11   1  129.09   24.60
   3 -11   1  175.18   24.50
  -4  11  -1    3.80    8.40
  -4  11  -1    3.00    6.90
   4 -11   1    4.70    5.80
   4 -11   1   13.50   13.50
   4 -11   1   -0.80    5.70
  -5  11  -1   85.79   27.50
  -5  11  -1  167.08   36.10
   5 -11   1  133.59   21.40
   5 -11   1  149.99   33.30
  -6  11  -1   66.49   22.20
  -6  11  -1   59.79   14.70
   6 -11   1   40.70   17.80
   6 -11   1   29.00   11.60
   6 -11   1   27.10   10.20
  14  10  -1  230.68   30.60
  14  10  -1  309.07   50.09
  14  10  -1  127.29   32.30
 -14 -10   1  177.68   32.00
  13  10  -1   22.70   11.40
  13  10  -1   40.70   12.10
  13  10  -1   26.50   14.80
  13  10  -1   16.00    8.00
 -13 -10   1   35.10   13.50
 -13 -10   1   35.60    8.40
 -13 -10   1   57.19   12.30
  12  10  -1  213.58   29.80
  12  10  -1  194.18   29.00
  12  10  -1  184.38   31.50
  12  10  -1  195.58   34.50
 -12 -10   1  243.98   34.60
 -12 -10   1  217.28   30.60
 -12 -10   1  197.28   25.00
  11  10  -1  204.18   36.70
  11  10  -1  278.07   39.10
  11  10  -1  297.07   32.60
  11  10  -1  225.08   31.40
 -11 -10   1  294.37   40.50
 -11 -10   1  245.28   36.10
 -11 -10   1  250.07   30.20
  10  10  -1  239.78   25.60
  10  10  -1  205.38   31.90
  10  10  -1  137.79   24.70
  10  10  -1  192.28   31.10
 -10 -10   1  167.68   23.20
 -10 -10   1  202.58   31.00
 -10 -10   1  200.78   32.50
   9  10  -1  396.16   52.39
   9  10  -1  404.76   48.70
   9  10  -1  421.86   51.09
  -9 -10   1  437.06   53.09
  -9 -10   1  440.56   48.50
  -9 -10   1  482.15   52.99
   8  10  -1   17.40    7.20
   8  10  -1    3.70    4.50
   8  10  -1   12.00    8.30
   8  10  -1    9.20    8.80
  -8 -10   1    1.70    6.40
  -8 -10   1   10.60    8.90
  -8 -10   1    4.80    4.60
   7  10  -1   46.80   10.70
   7  10  -1   36.00   22.40
   7  10  -1   44.70   12.30
  -7 -10   1   66.79   12.90
  -7 -10   1   50.09    9.80
   6  10  -1   34.20    7.70
   6  10  -1   35.60   13.20
   6  10  -1   39.20    9.10
  -6 -10   1   28.20    7.40
  -6 -10   1   16.70    9.40
  -6 -10   1   17.30    9.90
   5  10  -1    2.30    3.10
   5  10  -1    3.00    3.90
   5  10  -1    0.50    7.20
  -5 -10   1   -2.10    2.90
  -5 -10   1    4.60    7.20
   4  10  -1    2.90    3.60
   4  10  -1    6.10    3.90
   4  10  -1   -5.20    6.50
  -4 -10   1    5.40    3.50
  -4 -10   1   -6.90    4.90
  -4 -10   1   -0.20    3.40
   3  10  -1   12.30    4.60
   3  10  -1   11.90    9.00
   3  10  -1    7.10    5.10
  -3 -10   1   11.30    4.10
  -3 -10   1   14.40    5.90
  -3 -10   1    9.30    8.40
   2  10  -1    2.30    4.20
   2  10  -1   -2.80    7.00
   2  10  -1    1.80    2.50
  -2 -10   1    3.20    8.70
  -2 -10   1   -2.20    3.20
  -2 -10   1    5.00    3.10
   1  10  -1  283.47   32.40
   1  10  -1  388.06   51.09
   1  10  -1  286.07   35.50
  -1 -10   1  301.97   46.50
  -1 -10   1  298.67   35.90
   0  10  -1  563.44   65.49
   0  10  -1  521.05   67.19
   0  10  -1  565.64   58.09
   0  10  -1  556.64   61.89
   0 -10   1  528.05   61.79
   0 -10   1  534.85   66.99
  -1  10  -1   40.50   16.00
  -1  10  -1   37.00   10.90
  -1  10  -1   36.90    6.30
   1 -10   1   41.50   10.60
   1 -10   1   21.50   12.40
  -2  10  -1  125.09   24.00
  -2  10  -1   88.99   22.60
  -2  10  -1   97.89   18.20
  -2  10  -1   79.39   11.20
   2 -10   1   71.29   15.70
   2 -10   1   78.99   14.40
   2 -10   1  127.39   26.60
  -3  10  -1  193.88   28.40
  -3  10  -1  185.98   35.40
   3 -10   1  256.97   39.80
   3 -10   1  164.08   27.10
   3 -10   1  184.48   23.90
  -4  10  -1  229.88   42.00
  -4  10  -1  238.28   35.00
   4 -10   1  266.67   30.40
   4 -10   1  186.08   32.90
   4 -10   1  335.77   47.40
  -5  10  -1   69.99   21.80
  -5  10  -1   92.49   17.20
   5 -10   1   37.30   18.00
   5 -10   1   83.79   15.20
   5 -10   1   50.29   13.70
  -6  10  -1  170.98   31.90
  -6  10  -1  118.39   28.40
   6 -10   1  130.99   33.30
   6 -10   1  119.59   20.60
   6 -10   1  130.69   31.10
  -7  10  -1   33.50   14.90
  -7  10  -1   34.60   11.00
   7 -10   1   35.50   11.20
   7 -10   1   25.20   15.00
   7 -10   1   37.30   10.20
  15   9  -1   54.59   22.40
 -15  -9   1   71.89   18.90
  14   9  -1    8.20    7.40
  14   9  -1   -1.40    9.50
  14   9  -1    6.20    6.50
 -14  -9   1   -5.30    5.50
 -14  -9   1    2.40    3.00
 -14  -9   1    5.50    4.80
  13   9  -1   39.30   10.70
  13   9  -1   31.70   16.40
  13   9  -1   29.70   10.60
  13   9  -1   37.60   11.40
 -13  -9   1   31.50    8.00
 -13  -9   1   43.20   10.00
 -13  -9   1   45.90   13.50
  12   9  -1   88.19   25.30
  12   9  -1   63.19   18.60
  12   9  -1   46.00   13.20
  12   9  -1   66.39   15.50
 -12  -9   1   80.59   14.70
 -12  -9   1   75.89   13.00
 -12  -9   1   58.19   16.80
  11   9  -1  274.67   35.60
  11   9  -1  221.48   31.90
  11   9  -1  234.38   29.00
  11   9  -1  230.08   35.70
 -11  -9   1  195.38   26.10
 -11  -9   1  225.58   31.90
 -11  -9   1  226.18   35.40
  10   9  -1   27.30   11.80
  10   9  -1   22.50   10.20
  10   9  -1   12.60    7.30
  10   9  -1   33.30    9.00
 -10  -9   1   36.40    8.20
 -10  -9   1    4.50    7.10
 -10  -9   1   30.20    7.80
 -10  -9   1   30.90   10.10
   9   9  -1   66.89   16.50
   9   9  -1   89.39   15.00
   9   9  -1   86.49   18.60
   9   9  -1   70.29   13.50
  -9  -9   1  103.29   19.20
  -9  -9   1   79.39   18.10
  -9  -9   1   82.39   14.00
   8   9  -1    6.30    4.30
   8   9  -1    2.30    6.10
   8   9  -1    9.70    7.40
   8   9  -1    6.20    4.90
  -8  -9   1    9.60    8.30
  -8  -9   1    6.60    4.10
  -8  -9   1   26.10    6.40
  -8  -9   1    7.10    7.80
   7   9  -1   36.90    8.80
   7   9  -1   67.59   11.60
   7   9  -1   38.40   11.60
   7   9  -1   35.90    9.30
   7   9  -1   49.80   14.00
  -7  -9   1   32.60   11.70
  -7  -9   1   59.49    9.70
  -7  -9   1   52.79   10.60
  -7  -9   1   38.40   13.00
   6   9  -1   69.39   12.50
   6   9  -1   58.49   16.10
   6   9  -1   57.79   10.90
  -6  -9   1   86.69   18.00
  -6  -9   1   71.99   10.80
  -6  -9   1   48.10   14.10
  -6  -9   1   82.89   13.70
   5   9  -1   49.99   10.80
   5   9  -1   47.90   14.00
   5   9  -1   31.90    7.90
  -5  -9   1   49.50   13.90
  -5  -9   1   65.19    9.10
  -5  -9   1   64.19   11.60
   4   9  -1  888.11   97.19
   4   9  -1  953.30   95.89
   4   9  -1  893.51  101.79
  -4  -9   1  910.71  101.59
  -4  -9   1  905.91   95.29
  -3  -9   1   32.60   11.70
   2   9  -1  479.15   50.69
   2   9  -1  459.25   57.59
   2   9  -1  485.45   53.09
  -2  -9   1  442.56   57.29
  -2  -9   1  447.76   50.09
  -2  -9   1  533.65   53.69
   1   9  -1  138.69   24.30
  -1  -9   1   93.49   16.40
  -1  -9   1   83.29   20.10
   0   9  -1    7.20    8.10
   0   9  -1    2.10    2.30
   0   9  -1   -2.10    7.80
   0   9  -1   -3.10    3.30
   0  -9   1   -6.10    6.30
   0  -9   1    3.00    4.10
  -1   9  -1  150.98   23.80
  -1   9  -1  168.78   18.70
  -1   9  -1  201.68   29.90
  -1   9  -1  186.08   32.20
   1  -9   1  143.29   23.50
   1  -9   1  172.38   31.30
  -2   9  -1   -3.80    2.50
  -2   9  -1    3.70    8.80
  -2   9  -1    0.10    2.30
   2  -9   1   -0.50    6.60
   2  -9   1   -2.60    3.60
   2  -9   1   -1.20    3.60
  -3   9  -1  179.38   30.70
  -3   9  -1  157.48   24.40
  -3   9  -1  144.19   30.10
   3  -9   1  137.09   23.60
   3  -9   1  158.88   22.10
   3  -9   1  212.88   34.90
  -4   9  -1    8.50    9.50
  -4   9  -1    9.60    5.60
   4  -9   1   -0.50    4.10
   4  -9   1    7.60    5.60
   4  -9   1    4.90   10.10
  -5   9  -1   -0.10    4.70
  -5   9  -1   -2.00    7.40
   5  -9   1   -6.20    9.80
   5  -9   1    1.70    4.20
   5  -9   1   10.10    6.90
  -6   9  -1   58.89   20.70
  -6   9  -1  106.49   19.40
   6  -9   1  144.59   30.70
   6  -9   1   99.19   18.80
   6  -9   1  132.39   19.50
  -7   9  -1   -1.00    6.70
  -7   9  -1    9.30   10.70
   7  -9   1    3.10    7.10
   7  -9   1   29.20   15.40
   7  -9   1    8.00   10.40
  -8   9  -1   17.70   11.50
  -8   9  -1   12.90    7.20
   8  -9   1   15.90    8.60
   8  -9   1   13.20    7.10
   8  -9   1    7.60   10.50
   8  -9   1    4.50    6.70
  15   8  -1    0.80   10.80
 -15  -8   1   14.70    9.80
  14   8  -1  197.08   40.30
 -14  -8   1  292.67   38.80
  13   8  -1   16.10    7.30
  13   8  -1   16.00    8.20
  13   8  -1    7.60   11.00
 -13  -8   1   18.50    6.40
 -13  -8   1   18.90    5.50
 -13  -8   1   26.80   11.50
  12   8  -1  291.27   31.80
  12   8  -1  291.67   43.10
  12   8  -1  225.38   31.00
  12   8  -1  228.88   33.80
 -12  -8   1  230.28   35.60
 -12  -8   1  245.88   28.20
 -12  -8   1  246.98   29.30
 -12  -8   1  221.18   29.00
  11   8  -1   55.59   11.70
  11   8  -1   31.60   11.90
  11   8  -1   54.39   12.10
  11   8  -1   31.90   14.20
 -11  -8   1   39.10   10.20
 -11  -8   1   53.99   10.80
 -11  -8   1   38.70   13.70
 -11  -8   1   50.79    9.40
  10   8  -1   10.50    5.10
  10   8  -1   -3.70    6.80
  10   8  -1    0.50    5.60
 -10  -8   1   -2.30    2.40
 -10  -8   1    5.20    5.80
 -10  -8   1    3.00    6.30
 -10  -8   1   -3.10    3.20
   9   8  -1  129.19   20.50
   9   8  -1  151.58   25.10
   9   8  -1  187.18   23.90
   9   8  -1  136.79   24.90
  -9  -8   1  142.89   25.70
  -9  -8   1  150.48   30.70
  -9  -8   1  140.09   18.20
   8   8  -1    4.20    6.80
   8   8  -1    9.20    5.30
   8   8  -1    5.60    6.90
  -8  -8   1   13.40    5.30
  -8  -8   1    5.90    6.30
  -8  -8   1   15.60    5.50
  -8  -8   1   13.50    7.70
   7   8  -1  216.68   29.20
   7   8  -1  262.57   29.70
   7   8  -1  201.38   30.70
   7   8  -1  245.58   36.40
  -7  -8   1  254.77   29.50
  -7  -8   1  303.97   39.10
  -7  -8   1  322.47   29.70
  -7  -8   1  253.97   32.70
   6   8  -1   -1.60    4.70
   6   8  -1   -2.90    2.40
   6   8  -1   -0.70    2.90
   6   8  -1   -0.30    5.10
  -6  -8   1    1.10    5.80
  -6  -8   1   -5.80    4.50
  -6  -8   1   -3.60    2.30
  -6  -8   1   -3.50    1.50
   5   8  -1   24.80    6.50
   5   8  -1   19.20    6.20
   5   8  -1   23.20    9.90
  -5  -8   1   18.20    8.70
  -5  -8   1   19.50    9.00
  -5  -8   1   23.60    6.80
  -5  -8   1   26.20    5.70
   4   8  -1  132.39   16.10
   4   8  -1  134.99   23.80
   4   8  -1  132.29   17.20
  -4  -8   1  133.19   23.60
  -4  -8   1  137.69   19.00
  -4  -8   1  122.59   15.50
   3   8  -1  113.99   14.50
   3   8  -1  140.79   23.90
   3   8  -1  118.79   17.40
  -3  -8   1  118.99   14.10
  -3  -8   1  114.69   21.80
   2   8  -1  250.97   36.70
   2   8  -1  245.18   26.00
   2   8  -1  237.38   27.90
  -2  -8   1  216.78   27.70
  -2  -8   1  230.58   25.50
  -2  -8   1  215.98   34.70
   1   8  -1   17.20    4.00
   1   8  -1   26.90    6.90
   1   8  -1   25.30   10.80
  -1  -8   1    7.70    7.80
  -1  -8   1   14.60    3.60
  -1  -8   1   14.50    5.60
   0   8  -1  445.96   47.10
   0   8  -1  469.05   54.99
   0   8  -1  443.86   50.09
   0  -8   1  443.66   50.29
   0  -8   1  435.66   54.19
  -1   8  -1  427.76   52.59
  -1   8  -1  408.36   50.49
  -1   8  -1  403.16   47.40
  -1   8  -1  427.86   44.20
   1  -8   1  402.96   47.50
   1  -8   1  457.55   52.69
  -2   8  -1  170.28   26.80
  -2   8  -1  125.09   25.40
  -2   8  -1  133.29   15.50
  -2   8  -1  130.59   20.40
   2  -8   1  125.69   20.40
   2  -8   1  194.58   30.80
   2  -8   1  140.09   17.80
  -3   8  -1  346.87   38.60
  -3   8  -1  376.96   48.40
  -3   8  -1  366.16   49.10
  -3   8  -1  364.76   42.60
   3  -8   1  400.86   41.20
   3  -8   1  369.76   42.90
   3  -8   1  347.27   47.30
  -4   8  -1  154.28   27.30
  -4   8  -1  119.69   22.90
  -4   8  -1  103.69   17.90
   4  -8   1   79.69   16.00
   4  -8   1   95.29   15.60
   4  -8   1  159.58   28.10
   5  -8   1   47.00   19.80
  -6   8  -1  121.99   21.80
  -6   8  -1  152.08   31.80
   6  -8   1  142.39   23.00
   6  -8   1  153.08   22.40
   6  -8   1  190.08   33.80
  -7   8  -1   16.20   13.30
  -7   8  -1    9.00    6.70
   7  -8   1    2.50    9.40
   7  -8   1   12.90    7.10
   7  -8   1    1.70    4.30
  -8   8  -1  225.48   42.30
   8  -8   1  263.47   43.10
   8  -8   1  271.87   30.40
   8  -8   1  178.78   31.80
  -9   8  -1   19.20   13.40
  -9   8  -1   14.40    7.90
   9  -8   1   12.40    8.00
   9  -8   1   35.50   11.80
   9  -8   1   20.10    8.80
   9  -8   1   24.20   15.20
  15   7  -1   33.30   22.00
 -15  -7   1   41.20   14.80
  14   7  -1  105.59   28.40
 -14  -7   1   99.69   22.20
  13   7  -1  243.18   26.40
  13   7  -1  185.38   35.30
  13   7  -1  189.88   27.50
 -13  -7   1  166.18   28.80
 -13  -7   1  172.58   22.00
 -13  -7   1  181.58   23.60
 -13  -7   1  190.48   22.10
  12   7  -1  134.59   30.10
  12   7  -1  187.38   26.10
  12   7  -1  173.18   24.90
 -12  -7   1  145.49   19.70
 -12  -7   1  164.88   22.70
 -12  -7   1  162.38   19.50
 -12  -7   1  187.98   29.30
  11   7  -1  225.18   30.80
  11   7  -1  211.58   29.60
  11   7  -1  237.08   36.90
 -11  -7   1  182.48   25.30
 -11  -7   1  229.98   25.80
 -11  -7   1  192.88   30.70
  10   7  -1   -2.90    3.60
  10   7  -1    5.20    4.80
  10   7  -1    0.50    8.50
 -10  -7   1   12.60    7.70
 -10  -7   1    2.50    3.40
 -10  -7   1    4.10    3.80
 -10  -7   1   -1.70    5.20
   9   7  -1  230.28   30.00
   9   7  -1  262.67   32.40
   9   7  -1  233.08   30.30
   9   7  -1  266.87   37.20
  -9  -7   1  245.28   29.30
  -9  -7   1  306.77   30.40
  -9  -7   1  244.58   31.20
  -9  -7   1  262.27   29.20
  -9  -7   1  270.37   37.40
   8   7  -1  182.38   28.10
   8   7  -1  175.08   22.80
   8   7  -1  172.78   22.40
   8   7  -1  201.48   28.30
  -8  -7   1  178.88   21.90
  -8  -7   1  178.78   27.70
  -8  -7   1  190.48   27.20
  -8  -7   1  212.08   22.70
   7   7  -1  359.06   43.30
   7   7  -1  376.06   40.80
   7   7  -1  318.77   42.10
  -7  -7   1  356.96   42.80
  -7  -7   1  382.06   44.10
  -7  -7   1  378.86   40.30
  -7  -7   1  365.76   40.00
   6   7  -1 1071.69  118.39
   6   7  -1 1258.37  116.09
   6   7  -1 1067.49  115.29
   6   7  -1 1119.89  115.49
   6   7  -1 1052.09  116.59
  -6  -7   1 1044.70  114.59
  -6  -7   1 1135.99  118.39
  -6  -7   1 1080.49  115.29
  -6  -7   1 1105.09  118.49
   5   7  -1   33.60   10.40
   5   7  -1   20.80    5.80
   5   7  -1   26.40    5.90
  -5  -7   1   24.00    6.00
  -5  -7   1   31.60   10.00
  -5  -7   1   25.40    8.80
  -5  -7   1   27.50    5.80
   4   7  -1  160.38   18.50
   4   7  -1  143.39   19.10
   4   7  -1  176.18   26.50
  -4  -7   1  156.78   19.30
  -4  -7   1  147.09   17.90
  -4  -7   1  193.68   27.20
   3   7  -1  243.28   33.60
   3   7  -1  219.48   26.10
   3   7  -1  218.38   24.80
  -3  -7   1  231.68   26.40
  -3  -7   1  208.88   24.40
  -3  -7   1  252.57   33.50
   2   7  -1  244.78   28.20
   2   7  -1  237.48   26.40
   2   7  -1  254.27   35.70
  -2  -7   1  265.17   35.40
  -2  -7   1  232.38   26.10
   1   7  -1   78.79   13.60
   1   7  -1  119.49   20.50
   1   7  -1   86.19   10.50
  -1  -7   1   68.79   12.70
  -1  -7   1  106.09   19.70
  -1  -7   1   87.49   10.20
   0   7  -1   69.59   11.90
   0   7  -1   63.59    8.60
   0   7  -1   58.79   14.80
   0  -7   1   49.90   11.00
   0  -7   1   80.69   16.70
  -1   7  -1  223.08   24.70
  -1   7  -1  219.88   30.20
  -1   7  -1  268.17   37.20
  -1   7  -1  218.38   27.50
   1  -7   1  240.78   27.90
   1  -7   1  270.57   38.00
  -2   7  -1   31.40    8.20
  -2   7  -1   22.00    9.90
  -2   7  -1   31.70    5.00
  -2   7  -1   41.60   13.30
   2  -7   1   32.70    7.80
   2  -7   1   24.70    6.50
   2  -7   1   39.00   12.90
  -3   7  -1   -8.20    6.40
  -3   7  -1   -2.60    5.80
  -3   7  -1    0.60    3.50
  -3   7  -1    2.30    2.00
   3  -7   1    1.40    3.50
   3  -7   1   -0.80    3.40
  -4   7  -1    3.40    4.30
  -4   7  -1    4.90    7.10
  -4   7  -1   14.80    8.90
   4  -7   1   16.80    6.60
   4  -7   1    9.90    5.20
   4  -7   1    5.30    7.80
  -5   7  -1  140.99   21.50
  -5   7  -1  176.68   30.30
  -5   7  -1  120.09   25.20
   5  -7   1  171.98   29.50
   5  -7   1  122.09   19.20
   5  -7   1  134.39   21.20
  -6   7  -1  148.09   22.60
  -6   7  -1  141.89   28.40
   6  -7   1  156.18   22.60
   6  -7   1  172.78   29.50
   6  -7   1  124.49   20.60
  -7   7  -1   17.50    7.10
   7  -7   1   40.40    9.30
   7  -7   1   15.70    7.00
   7  -7   1   36.60   13.10
  -8   7  -1   -1.40    8.10
  -8   7  -1   -0.40    4.90
   8  -7   1   -1.70    7.30
   8  -7   1    4.70    4.90
   8  -7   1   -1.70    5.80
   8  -7   1   -1.70    6.00
  -9   7  -1  190.38   26.80
  -9   7  -1  132.79   29.20
   9  -7   1  102.09   21.70
   9  -7   1  122.69   24.00
   9  -7   1  182.48   24.50
 -10   7  -1   36.00   11.40
 -10   7  -1   82.39   20.30
  10  -7   1   26.90   10.10
  10  -7   1   52.69   13.50
  10  -7   1   59.69   13.90
  10  -7   1   53.09   16.40
  15   6  -1   15.10   17.40
 -15  -6   1   24.80    9.90
 -15  -6   1   23.40   11.60
  14   6  -1  144.89   33.70
 -14  -6   1  139.39   24.60
 -14  -6   1  129.99   25.60
 -14  -6   1  124.69   22.80
  13   6  -1    0.60   11.70
 -13  -6   1    0.40    4.90
 -13  -6   1   -3.30    5.70
 -13  -6   1   -2.00    3.40
  12   6  -1   25.40   13.80
  12   6  -1   13.10    7.70
  12   6  -1   10.30    6.50
 -12  -6   1   12.30    6.80
 -12  -6   1    9.60    4.00
 -12  -6   1   16.10    7.70
 -12  -6   1   12.70    4.50
  11   6  -1   20.20    7.70
  11   6  -1   16.00   11.80
  11   6  -1   12.50    7.00
 -11  -6   1   22.50    9.90
 -11  -6   1   16.10    5.50
 -11  -6   1   11.00    5.70
 -11  -6   1   17.70    6.80
 -11  -6   1   21.00    5.40
  10   6  -1   51.49   12.40
  10   6  -1   41.80   11.30
  10   6  -1   41.10   14.70
  10   6  -1   40.60   10.80
 -10  -6   1   61.09   10.80
 -10  -6   1   51.39   10.00
 -10  -6   1   68.99   15.30
 -10  -6   1   60.99    9.60
   9   6  -1  161.78   21.90
   9   6  -1  114.59   22.80
   9   6  -1  142.99   19.90
   9   6  -1  138.79   21.40
  -9  -6   1  134.09   21.60
  -9  -6   1  128.09   16.10
  -9  -6   1  125.09   16.50
  -9  -6   1  112.39   17.20
  -9  -6   1  155.58   20.50
   8   6  -1   43.30    9.10
   8   6  -1   37.30    9.30
   8   6  -1   38.90   11.60
   8   6  -1   35.10   10.20
  -8  -6   1   42.80    9.70
  -8  -6   1   23.30    6.70
  -8  -6   1   39.50    7.80
  -8  -6   1   38.80   11.10
  -8  -6   1   46.30    7.90
   7   6  -1    3.20    6.10
   7   6  -1    3.10    5.10
   7   6  -1   -3.70    2.90
   7   6  -1    0.00    2.80
  -7  -6   1   -2.20    1.90
  -7  -6   1   -0.90    4.40
  -7  -6   1    8.70    6.00
  -7  -6   1    2.10    2.70
   6   6  -1  177.48   23.70
   6   6  -1  155.68   18.70
   6   6  -1  151.68   23.10
  -6  -6   1  145.19   18.20
  -6  -6   1  173.58   23.90
  -6  -6   1  134.19   17.80
  -6  -6   1  159.78   22.80
   5   6  -1  277.67   34.40
   5   6  -1  306.47   33.40
   5   6  -1  295.47   33.30
   5   6  -1  315.07   36.50
  -5  -6   1  273.67   35.80
  -5  -6   1  321.07   32.80
  -5  -6   1  279.47   33.10
  -5  -6   1  328.77   36.50
   4   6  -1    1.40    3.10
   4   6  -1   -0.30    2.30
   4   6  -1    7.10    6.60
  -4  -6   1    1.10    5.40
  -4  -6   1    9.90    7.10
  -4  -6   1    3.50    2.70
  -4  -6   1   -0.40    2.60
   3   6  -1    0.20    2.50
   3   6  -1   -2.50    5.20
   3   6  -1    3.10    2.90
  -3  -6   1    0.60    5.80
  -3  -6   1    0.50    2.10
  -3  -6   1   -1.00    2.60
   2   6  -1    7.30    6.00
   2   6  -1    4.70    2.70
   2   6  -1   -0.50    2.70
  -2  -6   1    4.80    3.40
  -2  -6   1    0.60    5.40
  -2  -6   1    1.60    2.00
   1   6  -1  455.95   47.20
   1   6  -1  443.96   52.49
   1   6  -1  469.15   49.20
  -1  -6   1  442.86   47.00
  -1  -6   1  420.86   51.99
   0   6  -1    8.30    2.60
   0   6  -1    9.80    7.20
   0   6  -1    2.50    3.40
   0  -6   1   11.30    7.10
   0  -6   1    7.20    4.00
  -1   6  -1  670.63   72.99
  -1   6  -1  629.04   75.09
  -1   6  -1  753.12   70.59
  -1   6  -1  650.13   76.79
   1  -6   1  645.44   72.99
  -2   6  -1   48.50   10.30
  -2   6  -1   78.29    7.90
   2  -6   1   60.49    9.70
   2  -6   1   48.00   10.10
  -3   6  -1   14.40    8.00
  -3   6  -1   15.60    2.90
  -3   6  -1   12.40    5.50
  -3   6  -1   25.20    9.40
   3  -6   1    8.30    4.90
   3  -6   1   26.70    9.80
   3  -6   1    7.70    4.00
  -4   6  -1  187.38   29.10
  -4   6  -1  153.68   27.10
  -4   6  -1  167.18   21.40
   4  -6   1  161.68   21.30
   4  -6   1  172.18   20.30
   4  -6   1  141.89   26.70
  -5   6  -1   87.29   19.80
  -5   6  -1   59.19   12.60
  -5   6  -1   85.29   19.10
   5  -6   1   70.39   13.20
   5  -6   1   64.89   11.70
   5  -6   1   67.79   17.80
  -6   6  -1 1027.80  112.39
  -6   6  -1 1217.28  118.79
   6  -6   1 1030.90  111.49
   6  -6   1 1020.20  112.39
  -7   6  -1   19.80   10.60
  -7   6  -1   17.10    6.70
   7  -6   1   16.10   11.10
   7  -6   1    9.70    5.90
   7  -6   1   10.30    5.90
  -8   6  -1  475.55   53.29
  -8   6  -1  414.06   57.89
   8  -6   1  534.95   72.89
   8  -6   1  448.86   53.69
   8  -6   1  508.75   53.19
   8  -6   1  458.35   52.99
  -9   6  -1   45.80    8.30
  -9   6  -1   38.50   14.50
  -9   6  -1   59.19   12.80
   9  -6   1   35.60    9.80
   9  -6   1   35.00   10.60
   9  -6   1   44.10   11.90
   9  -6   1   49.90   16.40
 -10   6  -1  158.58   22.40
 -10   6  -1  138.59   27.80
 -10   6  -1  118.59   16.30
  10  -6   1  114.69   19.50
  10  -6   1  146.39   28.80
  10  -6   1   70.29   17.30
  10  -6   1  117.39   20.20
  11  -6   1   39.90   12.20
  11  -6   1   67.89   18.50
  11  -6   1   43.30   18.80
  11  -6   1   48.40   14.80
  15   5  -1   16.30   18.50
 -15  -5   1   44.50   12.00
 -15  -5   1   31.90   11.50
  14   5  -1   -0.20   11.80
 -14  -5   1   -1.00    6.10
 -14  -5   1   -5.70    3.90
 -14  -5   1    5.90    7.90
  13   5  -1   33.60   17.70
 -13  -5   1   33.00    8.90
 -13  -5   1   33.30   10.70
 -13  -5   1   50.29    7.80
 -13  -5   1   35.00    9.80
  12   5  -1    6.50    7.00
  12   5  -1   10.30   12.00
  12   5  -1   -0.50    5.80
 -12  -5   1   16.20    4.70
 -12  -5   1    3.90    3.50
 -12  -5   1   13.20    5.70
 -12  -5   1    2.30    5.20
 -12  -5   1   22.10    9.90
  11   5  -1  128.09   20.00
  11   5  -1  143.59   21.30
  11   5  -1  169.78   29.80
 -11  -5   1  131.99   20.90
 -11  -5   1  121.49   18.00
 -11  -5   1  138.09   22.10
 -11  -5   1  124.69   15.60
 -11  -5   1  120.69   15.50
  10   5  -1  129.39   23.30
  10   5  -1  117.19   25.00
  10   5  -1  141.99   20.80
 -10  -5   1  100.39   20.10
 -10  -5   1  143.09   23.50
 -10  -5   1  153.88   21.50
 -10  -5   1  114.59   16.90
 -10  -5   1  123.59   18.00
 -10  -5   1  172.98   25.90
   9   5  -1  246.18   30.40
   9   5  -1  240.88   29.70
   9   5  -1  270.87   30.70
   9   5  -1  249.28   36.50
  -9  -5   1  247.48   33.80
  -9  -5   1  250.87   29.70
  -9  -5   1  241.88   28.30
  -9  -5   1  260.67   32.10
  -9  -5   1  288.27   29.70
  -9  -5   1  256.57   28.10
  -9  -5   1  223.88   28.60
   8   5  -1  284.07   34.20
   8   5  -1  278.17   36.40
   8   5  -1  285.47   33.50
   8   5  -1  266.77   33.00
  -8  -5   1  295.67   33.30
  -8  -5   1  285.17   32.00
  -8  -5   1  276.47   35.20
  -8  -5   1  324.77   33.50
  -8  -5   1  291.87   31.80
  -8  -5   1  292.77   32.70
   7   5  -1  126.69   16.60
   7   5  -1  139.99   20.40
   7   5  -1  140.79   19.00
   7   5  -1  154.18   22.40
  -7  -5   1  154.78   22.30
  -7  -5   1  127.29   16.10
  -7  -5   1  120.49   17.20
  -7  -5   1  118.09   15.60
  -7  -5   1  150.18   20.20
   6   5  -1 1128.99  118.19
   6   5  -1 1132.19  120.19
   6   5  -1 1132.09  118.39
   6   5  -1 1163.38  120.09
  -6  -5   1 1173.18  119.89
  -6  -5   1 1117.99  117.69
  -6  -5   1 1099.69  117.89
  -6  -5   1 1135.19  120.69
   5   5  -1    0.10    3.30
   5   5  -1   -1.70    5.20
   5   5  -1   -0.30    5.40
   5   5  -1   -1.00    2.80
  -5  -5   1    2.60    2.60
  -5  -5   1    0.90    2.40
  -5  -5   1   -1.10    5.10
  -5  -5   1    4.00    5.10
   4   5  -1  684.93   75.59
   4   5  -1  698.03   73.19
   4   5  -1  695.83   73.09
  -4  -5   1  711.53   72.69
  -4  -5   1  691.43   73.19
  -4  -5   1  706.13   75.59
  -4  -5   1  672.63   75.39
   3   5  -1    7.70    6.80
   3   5  -1   22.80    5.40
   3   5  -1   15.50    4.30
  -3  -5   1   22.50    4.50
  -3  -5   1   22.60    7.70
  -3  -5   1   18.30    4.70
   2   5  -1  799.02   81.89
   2   5  -1  833.32   84.79
   2   5  -1  786.92   80.79
  -2  -5   1  737.13   84.09
  -2  -5   1  784.22   81.89
  -2  -5   1  746.33   80.59
   1   5  -1  275.87   31.30
   1   5  -1  285.07   29.80
   1   5  -1  307.97   48.00
  -1  -5   1  308.87   31.60
  -1  -5   1  266.67   34.20
  -1  -5   1  263.47   29.60
   0   5  -1  248.58   32.70
   0   5  -1  215.58   23.30
   0   5  -1  205.68   25.10
   0  -5   1  221.28   23.20
   0  -5   1  221.18   28.60
  -1   5  -1   39.60    5.40
  -1   5  -1   40.70    8.30
  -1   5  -1   31.70   11.20
   1  -5   1   39.60    7.80
   1  -5   1   36.30   11.10
  -2   5  -1  286.87   28.70
  -2   5  -1  223.58   33.60
  -2   5  -1  343.57   36.10
  -2   5  -1  269.57   31.10
   2  -5   1  231.68   33.70
   2  -5   1  274.87   31.30
  -3   5  -1   58.69   13.60
  -3   5  -1   52.39   10.00
  -3   5  -1   43.50   13.00
   3  -5   1   44.20    9.30
   3  -5   1   47.30   12.60
   3  -5   1   69.09    9.70
  -4   5  -1  186.18   29.90
  -4   5  -1  212.58   31.20
  -4   5  -1  160.88   23.00
   4  -5   1  191.28   22.40
   4  -5   1  218.18   31.00
   4  -5   1  217.18   24.00
  -5   5  -1  184.08   22.00
  -5   5  -1  196.28   30.10
  -5   5  -1  173.28   29.40
   5  -5   1  171.98   21.10
   5  -5   1  151.28   27.90
   5  -5   1  158.98   21.50
  -6   5  -1   15.30    6.20
  -6   5  -1   86.39   15.80
  -6   5  -1   74.29   15.70
   6  -5   1   35.00    7.50
   6  -5   1   12.20    5.70
  -7   5  -1  637.74   72.89
  -7   5  -1  611.64   67.99
   7  -5   1  586.54   67.49
   7  -5   1  921.91   82.39
   7  -5   1  606.14   67.89
   7  -5   1  595.94   68.49
  -8   5  -1   21.50   11.20
  -8   5  -1    2.60    4.00
   8  -5   1   10.00    5.70
   8  -5   1   17.50    8.60
   8  -5   1    2.70   10.60
   8  -5   1    7.40    5.00
  -9   5  -1   37.40    7.30
  -9   5  -1   26.30   12.20
  -9   5  -1   38.10    9.70
   9  -5   1   37.50   10.60
   9  -5   1   31.80    8.40
   9  -5   1   38.30   14.40
   9  -5   1   32.40   10.30
 -10   5  -1    9.90    4.30
 -10   5  -1   57.29   15.30
 -10   5  -1    8.70    6.20
  10  -5   1    7.90    5.50
  10  -5   1   27.00    9.00
  10  -5   1   11.70    9.90
  10  -5   1   23.90    9.10
 -11   5  -1  158.78   22.80
 -11   5  -1  179.28   32.70
 -11   5  -1  139.69   24.50
  11  -5   1  202.28   24.80
  11  -5   1  203.78   29.80
  11  -5   1  235.68   36.00
  11  -5   1  209.68   28.40
  15   4  -1    8.30   14.70
 -15  -4   1    1.80    6.00
 -15  -4   1   28.50   10.60
  14   4  -1  177.58   37.20
 -14  -4   1   70.99   16.30
  13   4  -1    9.90   14.90
 -13  -4   1    4.60    5.60
 -13  -4   1    5.40    5.30
  12   4  -1  318.87   54.69
 -12  -4   1  323.47   42.20
 -12  -4   1  393.16   39.60
 -12  -4   1  380.16   44.30
 -12  -4   1  345.87   40.60
  11   4  -1   46.70   10.10
  11   4  -1   23.40   13.50
  11   4  -1   43.10   16.20
  11   4  -1   23.20   13.60
 -11  -4   1   35.90    6.70
 -11  -4   1   34.00    6.80
 -11  -4   1   34.80    9.20
 -11  -4   1   30.20    7.50
  10   4  -1   86.69   15.70
  10   4  -1   87.09   18.80
  10   4  -1   86.99   15.90
 -10  -4   1  100.79   17.30
 -10  -4   1   95.29   13.00
 -10  -4   1  133.39   16.90
 -10  -4   1   76.09   13.20
 -10  -4   1  120.89   21.00
 -10  -4   1   76.79   16.00
 -10  -4   1   89.69   12.00
   9   4  -1   17.60    9.30
   9   4  -1   21.10    6.80
   9   4  -1   15.10    6.70
   9   4  -1    5.30    8.00
  -9  -4   1   12.60    4.00
  -9  -4   1   15.10    5.80
  -9  -4   1   11.10    4.30
  -9  -4   1   16.20    6.90
  -9  -4   1   12.00    5.20
  -9  -4   1   16.50    4.60
  -9  -4   1   10.70    7.40
   8   4  -1  123.69   17.40
   8   4  -1   86.89   19.00
   8   4  -1  116.09   17.70
   8   4  -1  117.49   21.00
  -8  -4   1  112.19   15.40
  -8  -4   1  101.49   18.30
  -8  -4   1  109.89   15.60
  -8  -4   1  114.19   13.50
  -8  -4   1  104.29   16.20
  -8  -4   1   98.29   13.40
  -8  -4   1  116.69   19.30
   7   4  -1    2.80    5.10
   7   4  -1   -7.20    4.70
   7   4  -1    0.40    4.40
   7   4  -1   -1.60    3.00
   7   4  -1   -1.50    3.30
  -7  -4   1    0.10    2.20
  -7  -4   1   -0.60    3.30
  -7  -4   1    1.40    5.00
  -7  -4   1    3.50    2.80
  -7  -4   1    4.30    2.80
  -7  -4   1    5.90    3.90
  -7  -4   1   -4.00    3.80
   6   4  -1    6.80    6.80
   6   4  -1   -1.20    2.70
   6   4  -1    5.20    4.30
   6   4  -1    0.50    4.70
  -6  -4   1    1.10    4.10
  -6  -4   1    7.40    6.30
  -6  -4   1    1.10    3.90
  -6  -4   1    3.50    3.10
  -6  -4   1    4.90    3.00
  -6  -4   1    0.80    2.80
   5   4  -1  299.77   33.70
   5   4  -1  310.27   35.30
   5   4  -1  298.27   33.40
   5   4  -1  327.67   35.90
  -5  -4   1  306.87   33.30
  -5  -4   1  295.77   35.70
  -5  -4   1  303.37   35.00
  -5  -4   1  309.47   33.10
   4   4  -1   -4.50    3.50
   4   4  -1    3.80    3.30
   4   4  -1    2.40    4.80
   4   4  -1   11.00    3.60
  -4  -4   1    6.60    2.80
  -4  -4   1    2.50    4.30
  -4  -4   1    5.80    2.90
  -4  -4   1   10.70    5.50
   3   4  -1 1990.10  198.88
   3   4  -1 1903.91  196.88
  -3  -4   1 1904.01  196.88
  -3  -4   1 1844.72  198.48
  -3  -4   1 1886.11  196.48
  -3  -4   1 1967.20  198.78
   2   4  -1    4.00    2.40
   2   4  -1   -1.10    3.90
   2   4  -1    4.00    2.10
  -2  -4   1    0.70    1.70
  -2  -4   1    4.60    2.60
  -2  -4   1    0.10    4.60
   1   4  -1  656.23   65.59
   1   4  -1  625.04   66.69
   1   4  -1  603.94   68.69
  -1  -4   1  611.04   65.49
  -1  -4   1  626.44   68.69
  -1  -4   1  675.33   66.89
   0   4  -1   19.80    7.40
   0   4  -1    9.00    3.50
   0   4  -1   18.30    3.00
   0  -4   1   22.70    7.00
   0  -4   1   16.00    2.70
  -1   4  -1  227.58   24.10
  -1   4  -1  232.88   28.80
  -1   4  -1  226.88   26.00
   1  -4   1  237.88   28.80
   1  -4   1  232.08   26.10
  -2   4  -1  116.79   14.80
  -2   4  -1  129.09   20.00
   2  -4   1  122.99   13.80
   2  -4   1   86.89   15.00
   2  -4   1  137.99   21.00
  -3   4  -1  141.39   20.40
  -3   4  -1  186.48   27.40
  -3   4  -1  227.48   29.20
   3  -4   1  176.78   19.90
   3  -4   1  182.88   25.90
   3  -4   1  182.38   21.00
  -4   4  -1  240.58   28.80
  -4   4  -1  227.28   34.00
  -4   4  -1  260.77   32.90
   4  -4   1  261.57   29.10
   4  -4   1  253.27   29.00
   4  -4   1  255.77   35.50
  -5   4  -1   90.09   18.80
  -5   4  -1  101.19   19.20
  -5   4  -1   81.29   14.20
   5  -4   1  100.59   19.50
   5  -4   1   88.69   14.20
   5  -4   1  122.09   15.40
  -6   4  -1  430.86   53.29
  -6   4  -1  453.85   49.60
   6  -4   1  425.26   49.00
   6  -4   1  480.75   49.80
  -7   4  -1  101.99   16.50
  -7   4  -1  115.69   21.60
  -7   4  -1  117.69   23.40
   7  -4   1  114.39   17.00
   7  -4   1   98.29   23.80
   7  -4   1  108.49   16.90
   7  -4   1  105.19   17.30
  -8   4  -1  591.84   62.99
  -8   4  -1  541.95   66.59
   8  -4   1  520.95   62.79
   8  -4   1  657.03   68.19
   8  -4   1  576.24   63.59
   8  -4   1  586.64   62.79
  -9   4  -1    6.50    4.30
  -9   4  -1    1.50    3.50
  -9   4  -1    3.80    6.90
   9  -4   1    6.00    7.00
   9  -4   1    3.80    4.10
   9  -4   1    4.90    5.80
 -10   4  -1  106.09   16.30
 -10   4  -1  120.49   24.80
 -10   4  -1  107.49   18.10
  10  -4   1  156.38   22.50
  10  -4   1  194.88   28.10
  10  -4   1  121.99   18.80
  10  -4   1  117.89   20.00
 -11   4  -1   27.40    8.40
 -11   4  -1   24.00   13.00
 -11   4  -1   15.40    6.60
  11  -4   1   47.20   16.40
  11  -4   1   42.60   12.50
  11  -4   1   14.50    7.30
  11  -4   1   30.10    9.10
 -12   4  -1    5.30    6.70
 -12   4  -1   -1.40    4.30
  12  -4   1   -1.10    8.00
  12  -4   1    2.80    8.70
  12  -4   1    7.40    8.00
  12  -4   1    5.30    5.60
  15   3  -1    6.80   17.10
 -15  -3   1    1.20    6.90
  14   3  -1   29.90   22.10
 -14  -3   1   41.20   11.70
 -14  -3   1   43.00   11.90
  13   3  -1  228.98   41.50
  13   3  -1  233.28   36.70
 -13  -3   1  152.78   26.60
 -13  -3   1  155.58   25.10
  12   3  -1   90.99   20.50
  12   3  -1   76.09   14.40
  12   3  -1   68.29   24.00
 -12  -3   1   65.89   14.70
 -12  -3   1   69.89   16.40
 -12  -3   1   80.69   12.00
 -12  -3   1   86.99   12.00
  11   3  -1  157.78   22.70
  11   3  -1  178.38   34.00
  11   3  -1  152.88   22.70
  11   3  -1  150.88   28.70
 -11  -3   1  166.28   26.30
 -11  -3   1  147.29   17.90
 -11  -3   1  148.89   21.00
 -11  -3   1  149.09   23.30
  10   3  -1   19.30   12.20
  10   3  -1   10.40    6.50
  10   3  -1    5.20    5.40
  10   3  -1   -1.60    5.50
 -10  -3   1    1.00    7.80
 -10  -3   1   11.90    4.20
 -10  -3   1   13.80    5.50
 -10  -3   1    3.70    4.80
 -10  -3   1   13.70    4.20
 -10  -3   1    7.20    4.50
   9   3  -1    5.80    5.10
   9   3  -1   12.80    9.00
   9   3  -1   20.30    9.00
   9   3  -1    3.40    5.00
  -9  -3   1   10.20    5.00
  -9  -3   1   10.30    3.60
  -9  -3   1    6.90    4.80
  -9  -3   1   15.00    4.20
  -9  -3   1   14.90    6.20
  -9  -3   1    2.90    3.30
   8   3  -1  145.69   26.10
   8   3  -1  140.49   19.10
   8   3  -1  154.38   21.00
   8   3  -1  148.39   24.80
  -8  -3   1  150.68   21.40
  -8  -3   1  145.59   20.60
  -8  -3   1  162.78   20.10
  -8  -3   1  154.28   24.40
  -8  -3   1  145.59   17.10
  -8  -3   1  144.79   17.20
  -8  -3   1  140.19   17.40
   7   3  -1  307.07   32.10
   7   3  -1  257.17   33.80
   7   3  -1  300.57   32.30
   7   3  -1  275.07   35.20
  -7  -3   1  282.87   30.50
  -7  -3   1  274.97   31.10
  -7  -3   1  244.98   30.80
  -7  -3   1  301.67   33.20
  -7  -3   1  255.07   33.30
  -7  -3   1  267.97   31.50
   6   3  -1 3306.37  349.87
   6   3  -1 3345.57  347.77
   6   3  -1 3336.87  347.87
  -6  -3   1 3453.35  347.37
  -6  -3   1 3388.46  346.77
  -6  -3   1 3373.26  347.67
  -6  -3   1 3283.87  349.17
  -6  -3   1 3597.84  349.17
   5   3  -1   81.29   15.20
   5   3  -1  105.59   15.80
   5   3  -1  106.99   16.90
   5   3  -1   91.59   13.60
   5   3  -1  114.19   14.60
  -5  -3   1   88.39   11.50
  -5  -3   1  119.29   17.30
  -5  -3   1   88.49   11.60
  -5  -3   1   99.69   12.50
  -5  -3   1   92.79   13.60
  -5  -3   1  104.69   13.80
   4   3  -1  366.46   42.90
   4   3  -1  420.36   43.00
   4   3  -1  326.27   41.30
   4   3  -1  477.35   44.30
  -4  -3   1  375.56   41.40
  -4  -3   1  417.06   43.40
  -4  -3   1  421.96   41.70
  -4  -3   1  375.06   42.40
   3   3  -1   84.39   10.90
   3   3  -1   73.09   11.70
   3   3  -1   82.49   12.20
   3   3  -1   74.59    9.30
   3   3  -1  105.59   11.60
  -3  -3   1   67.89   11.50
  -3  -3   1   82.29   13.00
  -3  -3   1   66.79    9.20
  -3  -3   1   73.69    9.70
   2   3  -1  968.20  102.19
   2   3  -1  966.60  100.69
   2   3  -1  991.20  100.39
  -2  -3   1  979.30  100.69
  -2  -3   1  969.00  100.29
  -2  -3   1  965.70  102.09
   1   3  -1 2719.93  280.27
   0   3  -1 2302.17  235.28
   0  -3   1 2250.17  235.18
  -1   3  -1  803.72   89.89
  -1   3  -1  843.62   88.59
  -1   3  -1  825.12   91.69
   1  -3   1 1016.70   90.29
   1  -3   1  834.82   91.69
  -2   3  -1    8.40    6.40
  -2   3  -1   11.20    6.10
  -2   3  -1    6.30    3.40
   2  -3   1   12.90    3.20
   2  -3   1   13.90    4.10
   2  -3   1    6.90    5.10
  -3   3  -1  208.48   24.90
   3  -3   1  254.17   24.70
   3  -3   1  200.38   25.00
  -4   3  -1   -0.90    4.70
  -4   3  -1    1.70    6.20
   4  -3   1   -5.30    2.80
   4  -3   1    1.20    4.70
   4  -3   1   -2.00    2.40
  -5   3  -1  283.47   39.30
  -5   3  -1  316.67   40.50
  -5   3  -1  319.57   35.90
   5  -3   1  344.37   43.40
   5  -3   1  361.36   36.80
   5  -3   1  352.76   36.90
  -6   3  -1   -0.70    4.90
  -6   3  -1    3.30    2.70
   6  -3   1   14.30    7.90
   6  -3   1   12.70    4.60
   6  -3   1   10.60    4.70
   6  -3   1    0.70    2.90
   6  -3   1    3.50    5.30
  -7   3  -1  136.79   23.10
   7  -3   1   66.59   19.40
  -8   3  -1    8.00    4.70
  -8   3  -1   31.50   10.00
   8  -3   1   24.50   14.60
   8  -3   1    9.90    5.70
   8  -3   1   14.70    6.10
   8  -3   1   10.10    5.10
   8  -3   1   19.10    8.50
  -9   3  -1  432.16   43.50
  -9   3  -1  424.46   48.40
  -9   3  -1  378.46   43.90
  -9   3  -1  357.06   43.80
   9  -3   1  405.36   45.00
   9  -3   1  391.86   45.40
   9  -3   1  394.46   61.39
   9  -3   1  434.26   48.70
   9  -3   1  375.16   43.90
 -10   3  -1   31.20   10.50
 -10   3  -1   27.60    7.20
 -10   3  -1   14.20    6.20
 -10   3  -1   21.40    5.60
  10  -3   1   22.20    7.00
  10  -3   1   15.50    8.80
  10  -3   1   32.50   16.40
  10  -3   1    7.40    8.80
 -11   3  -1  343.27   41.90
 -11   3  -1  332.37   41.50
 -11   3  -1  449.26   41.90
 -11   3  -1  319.47   45.10
  11  -3   1  454.95   45.80
  11  -3   1  379.66   42.80
  11  -3   1  320.47   41.60
  11  -3   1  417.06   47.00
 -12   3  -1    6.90    5.60
 -12   3  -1    4.00    5.70
 -12   3  -1    8.60    6.50
  12  -3   1    7.50    6.00
  12  -3   1    7.60    6.70
  12  -3   1    7.60    8.90
  12  -3   1   28.60   10.80
  13  -3   1   60.79   15.60
  13  -3   1   47.30   12.20
  13  -3   1   66.69   16.50
  13  -3   1   38.40   11.80
  14   2  -1  279.87   41.70
  14   2  -1  203.28   45.90
 -14  -2   1  201.48   33.50
 -14  -2   1  271.27   37.30
  13   2  -1    7.40   16.60
  13   2  -1   19.70   12.40
 -13  -2   1   20.30    9.00
 -13  -2   1    7.50    6.80
  12   2  -1   47.80   19.40
  12   2  -1   49.70   15.40
 -12  -2   1   42.50   12.60
 -12  -2   1   37.00    7.50
 -12  -2   1   38.70   11.50
  11   2  -1    7.10    6.50
  11   2  -1    5.40    9.10
  11   2  -1   24.10    7.50
  11   2  -1   13.30   12.40
 -11  -2   1    3.90    4.20
 -11  -2   1   16.20    7.50
 -11  -2   1   11.70    4.00
 -11  -2   1   10.90    6.50
  10   2  -1   48.60   18.60
  10   2  -1   57.79   12.10
  10   2  -1   50.29   11.50
  10   2  -1   70.49   15.50
 -10  -2   1   40.90   10.60
 -10  -2   1   58.49    9.00
 -10  -2   1   61.89   10.10
 -10  -2   1   64.89   13.70
 -10  -2   1   47.30   10.10
   9   2  -1   23.30    7.20
   9   2  -1   17.40   12.20
   9   2  -1   13.40    6.10
   9   2  -1   12.40    7.60
  -9  -2   1   19.30    5.70
  -9  -2   1   17.50    6.70
  -9  -2   1   29.00    6.40
  -9  -2   1   26.10    5.20
  -9  -2   1   19.70    5.70
  -9  -2   1   22.80   10.50
  -9  -2   1   18.70    7.30
   8   2  -1  115.79   17.70
   8   2  -1  117.49   20.30
   8   2  -1  119.89   22.80
   8   2  -1  127.49   17.80
  -8  -2   1  125.49   18.50
  -8  -2   1  104.59   14.60
  -8  -2   1  116.29   14.00
  -8  -2   1  132.29   17.40
  -8  -2   1  126.89   21.00
  -8  -2   1  135.99   19.70
  -8  -2   1  108.79   14.40
   7   2  -1   10.60    5.30
   7   2  -1    5.50    7.70
   7   2  -1    3.40    3.90
   7   2  -1    6.50    5.90
  -7  -2   1    6.50    4.70
  -7  -2   1    4.00    3.00
  -7  -2   1    2.20    2.70
  -7  -2   1    2.70    3.00
  -7  -2   1    5.80    2.80
  -7  -2   1    6.40    6.50
  -7  -2   1    5.80    4.70
   6   2  -1  678.53   73.29
   6   2  -1  710.33   76.39
   6   2  -1  713.43   75.19
   6   2  -1  673.33   73.49
  -6  -2   1  657.43   74.99
  -6  -2   1  705.93   72.09
  -6  -2   1  695.53   73.29
  -6  -2   1  694.63   72.39
  -6  -2   1  703.33   74.19
  -6  -2   1  690.53   72.19
  -6  -2   1  675.53   72.89
   5   2  -1  988.90  101.19
   5   2  -1  927.31   98.99
   5   2  -1  961.70   99.19
   5   2  -1  900.31  100.19
  -5  -2   1 1004.40   98.79
  -5  -2   1  908.71   99.59
  -5  -2   1  973.80   98.89
  -5  -2   1  922.01  100.29
  -5  -2   1  921.41   98.19
  -5  -2   1  942.71   97.89
  -5  -2   1  964.60   98.39
   4   2  -1  106.89   13.50
   4   2  -1   92.49   14.50
   4   2  -1  141.49   19.70
   4   2  -1   86.09   11.50
   4   2  -1   85.69   11.40
  -4  -2   1   85.79   11.50
  -4  -2   1   88.09   10.60
  -4  -2   1  107.79   14.60
  -4  -2   1   90.59   11.30
  -4  -2   1   92.69   13.50
  -4  -2   1  100.29   11.40
  -4  -2   1   86.59   10.80
   3   2  -1 1190.58  123.39
   3   2  -1 1233.98  123.19
   3   2  -1 1187.18  122.29
   3   2  -1 1247.08  123.69
  -3  -2   1 1152.98  122.89
  -3  -2   1 1151.98  123.29
  -3  -2   1 1166.78  123.09
  -3  -2   1 1179.58  122.29
  -3  -2   1 1179.38  122.29
   2   2  -1    3.10    1.90
   2   2  -1    4.00    1.90
   2   2  -1    0.30    2.90
   2   2  -1    4.20    3.40
  -2  -2   1    4.70    3.30
  -2  -2   1    5.20    2.10
  -2  -2   1    0.30    1.70
  -2  -2   1    1.00    2.90
   1   2  -1 3897.21  392.76
  -1  -2   1 3739.33  391.96
  -1  -2   1 3607.64  389.86
   0   2  -1   72.89   10.20
   0   2  -1   66.39    8.10
   0   2  -1   63.29    7.10
   0  -2   1   69.79   10.20
   0  -2   1   67.49    8.10
   0  -2   1   62.09    7.10
   1  -2   1 3722.63  356.16
   1  -2   1 3020.20  351.26
  -2   2  -1   24.70    6.50
  -2   2  -1   23.20    4.60
  -2   2  -1   22.80    7.90
   2  -2   1   15.70    5.40
   2  -2   1   20.60    4.30
  -3   2  -1  315.57   32.50
  -3   2  -1  276.07   34.80
  -3   2  -1  295.57   35.90
   3  -2   1  280.37   33.00
   3  -2   1  335.37   32.90
   3  -2   1  331.87   37.00
  -4   2  -1  514.65   60.69
  -4   2  -1  545.55   56.99
  -4   2  -1  539.75   59.69
   4  -2   1  543.45   57.39
   4  -2   1  523.35   62.19
   4  -2   1  567.54   57.39
  -5   2  -1  143.89   18.10
  -5   2  -1  132.49   21.80
  -5   2  -1  151.48   23.90
  -5   2  -1  145.09   17.40
   5  -2   1  161.48   18.30
   5  -2   1  145.69   25.60
   5  -2   1  146.79   22.00
   5  -2   1  139.19   17.50
   5  -2   1  156.28   18.20
  -6   2  -1 1388.16  149.59
  -6   2  -1 1334.67  145.19
  -6   2  -1 1317.87  147.69
   6  -2   1 1400.76  145.99
   6  -2   1 1521.35  146.19
   6  -2   1 1349.47  147.79
   6  -2   1 1428.56  145.39
   6  -2   1 1509.25  152.18
  -7   2  -1  303.97   33.50
  -7   2  -1  391.26   40.90
  -7   2  -1  236.28   35.60
   7  -2   1  303.27   34.10
   7  -2   1  302.47   34.50
   7  -2   1  287.67   36.20
   7  -2   1  298.47   33.30
   7  -2   1  348.87   43.00
  -8   2  -1   87.69   15.20
  -8   2  -1  148.49   26.00
  -8   2  -1  134.49   21.10
  -8   2  -1  103.49   14.70
   8  -2   1  104.89   14.20
   8  -2   1  139.09   36.00
   8  -2   1  120.89   17.30
   8  -2   1  104.79   19.00
   8  -2   1  120.19   18.10
  -9   2  -1   23.70    9.20
  -9   2  -1   12.60    5.90
  -9   2  -1   33.60    6.80
   9  -2   1   27.90    9.30
   9  -2   1   33.90    8.50
   9  -2   1   29.40   18.50
   9  -2   1   33.00    7.30
   9  -2   1   33.40   10.50
 -10   2  -1   45.20    9.30
 -10   2  -1   49.70   13.50
 -10   2  -1   55.69    9.50
 -10   2  -1   57.99   10.90
  10  -2   1   25.90   18.10
  10  -2   1   41.40    9.20
  10  -2   1   42.00    9.90
  10  -2   1   38.00   10.90
  10  -2   1   75.69   16.00
 -11   2  -1    1.30    3.80
 -11   2  -1   -1.50    4.80
 -11   2  -1   -2.40    3.80
 -11   2  -1    4.80    7.30
  11  -2   1   -3.00    8.10
  11  -2   1    2.80    4.30
  11  -2   1   -1.50    6.20
  11  -2   1    5.40    5.90
  11  -2   1    2.00   15.00
 -12   2  -1   15.30    7.70
 -12   2  -1   10.10    5.80
 -12   2  -1   13.20    5.30
  12  -2   1   30.30   11.60
  12  -2   1   15.00    7.70
  12  -2   1   23.00    9.80
  12  -2   1   30.60   20.10
  12  -2   1   11.20    6.70
 -13   2  -1   16.90    7.70
 -13   2  -1   22.30   10.70
 -13   2  -1   21.10    6.40
 -13   2  -1   18.10    7.60
  13  -2   1   25.60   21.60
  13  -2   1   22.70    9.20
  13  -2   1   19.20   12.00
  13  -2   1   21.30    8.70
  13  -2   1   12.10    8.40
  14   1  -1    5.40   10.50
  14   1  -1    5.10   15.20
 -14  -1   1   -5.20    4.90
 -14  -1   1    4.40    5.80
  13   1  -1  390.46   47.20
  13   1  -1  255.67   51.39
 -13  -1   1  297.57   34.40
 -13  -1   1  196.08   28.70
 -13  -1   1  265.47   28.70
 -13  -1   1  257.17   36.30
  12   1  -1  116.59   24.40
  12   1  -1  137.19   21.10
  12   1  -1  119.49   19.50
  12   1  -1  129.49   32.60
 -12  -1   1   96.49   19.60
 -12  -1   1  116.09   18.20
 -12  -1   1  107.49   20.80
 -12  -1   1  125.49   15.50
  11   1  -1  398.16   51.89
  11   1  -1  493.05   50.89
  11   1  -1  463.75   59.49
  11   1  -1  412.56   48.80
  11   1  -1  433.26   47.60
 -11  -1   1  456.15   47.20
 -11  -1   1  423.46   48.50
 -11  -1   1  427.46   50.39
 -11  -1   1  400.46   49.99
  10   1  -1    6.30    7.50
  10   1  -1   -0.40    3.00
  10   1  -1    9.40   13.00
  10   1  -1   -4.40    4.10
  10   1  -1   -3.90    4.50
 -10  -1   1    1.70    4.10
 -10  -1   1   -9.10    3.50
 -10  -1   1    1.50    4.00
 -10  -1   1    5.30    5.00
 -10  -1   1    2.80    3.00
   9   1  -1  642.54   71.79
   9   1  -1  662.63   72.89
   9   1  -1  731.73   82.29
   9   1  -1  646.54   74.19
   9   1  -1  624.64   70.39
  -9  -1   1  646.24   72.69
  -9  -1   1  696.03   73.09
  -9  -1   1  624.44   71.29
  -9  -1   1  684.33   71.99
  -9  -1   1  805.32   77.69
  -9  -1   1  676.93   70.39
   8   1  -1  345.57   39.20
   8   1  -1  329.07   40.20
   8   1  -1  393.46   44.70
   8   1  -1  353.56   38.30
   8   1  -1  310.57   36.80
  -8  -1   1  352.96   38.00
  -8  -1   1  325.77   38.10
  -8  -1   1  322.57   41.40
  -8  -1   1  350.46   39.30
  -8  -1   1  315.97   38.70
  -8  -1   1  364.56   37.00
   7   1  -1  419.86   45.60
   7   1  -1  423.06   48.30
   7   1  -1  381.86   44.20
   7   1  -1  404.46   43.50
   7   1  -1  397.66   42.40
  -7  -1   1  481.55   45.10
  -7  -1   1  388.46   46.50
  -7  -1   1  392.96   42.20
  -7  -1   1  374.56   43.90
  -7  -1   1  367.26   42.50
  -7  -1   1  381.96   43.50
  -7  -1   1  387.66   43.20
   6   1  -1    0.70    3.10
   6   1  -1    3.40    7.00
   6   1  -1    0.10    2.30
   6   1  -1   -0.10    3.80
   6   1  -1    0.80    4.10
  -6  -1   1    3.30    5.80
  -6  -1   1    3.80    3.00
  -6  -1   1   -1.50    2.90
  -6  -1   1   -5.60    3.50
  -6  -1   1   -1.40    3.60
  -6  -1   1   -0.80    1.90
   5   1  -1    4.80    2.60
   5   1  -1    4.30    3.50
   5   1  -1    8.50    7.30
   5   1  -1    2.60    4.10
   5   1  -1    5.50    4.80
  -5  -1   1    5.30    2.70
  -5  -1   1    8.30    4.00
  -5  -1   1    7.60    4.60
  -5  -1   1    5.40    5.60
  -5  -1   1    3.80    2.60
  -5  -1   1    0.80    3.40
   4   1  -1  107.09   11.70
   4   1  -1   97.59   12.80
   4   1  -1  103.79   13.10
   4   1  -1   94.69   15.30
   4   1  -1   87.39   14.00
  -4  -1   1   98.09   12.60
  -4  -1   1  112.29   12.90
  -4  -1   1  109.99   12.00
  -4  -1   1  107.29   11.70
  -4  -1   1   88.69   15.10
   3   1  -1  551.64   57.49
   3   1  -1  538.55   56.39
   3   1  -1  555.54   56.99
   3   1  -1  515.85   56.29
  -3  -1   1  526.45   56.09
  -3  -1   1  540.45   56.69
  -3  -1   1  576.54   57.29
  -3  -1   1  527.15   55.39
  -3  -1   1  510.55   56.09
  -3  -1   1  538.95   55.89
   2   1  -1  775.32   84.09
   2   1  -1  903.21   85.09
   2   1  -1  783.82   84.69
   2   1  -1  805.62   84.49
  -2  -1   1  859.11   84.89
  -2  -1   1  808.72   84.39
  -2  -1   1  821.12   83.99
  -2  -1   1  783.52   84.09
   1   1  -1  683.23   70.49
   1   1  -1  663.73   69.89
   1   1  -1  678.53   70.29
  -1  -1   1  687.63   70.29
  -1  -1   1  683.13   70.39
   0   1  -1   73.69    8.60
   0   1  -1   73.99    7.80
   0   1  -1   70.29    7.30
   0  -1   1   65.69    7.30
   0  -1   1   64.59    8.50
   0  -1   1   68.69    7.70
  -1   1  -1    7.00    3.10
  -1   1  -1    7.50    2.00
   1  -1   1    6.70    1.90
   1  -1   1   10.40    1.70
  -2   1  -1  186.68   24.50
  -2   1  -1  260.77   23.40
  -2   1  -1  208.68   25.90
   2  -1   1  208.78   23.50
   2  -1   1  217.78   26.10
   2  -1   1  218.48   23.40
  -3   1  -1 1706.33  181.38
  -3   1  -1 1970.30  179.98
  -3   1  -1 1637.24  180.38
   3  -1   1 1762.22  182.08
   3  -1   1 1843.62  179.28
   3  -1   1 1542.55  180.18
  -4   1  -1  575.24   64.99
  -4   1  -1  663.83   66.79
  -4   1  -1  655.33   68.39
  -4   1  -1  578.94   65.09
   4  -1   1  625.74   65.49
   4  -1   1  577.44   64.89
   4  -1   1  644.34   65.59
   4  -1   1  757.12   70.09
   4  -1   1  650.33   66.59
  -5   1  -1    1.90    4.30
  -5   1  -1   -0.10    2.90
  -5   1  -1   -4.10    6.00
  -5   1  -1   -2.70    2.10
   5  -1   1    2.70    3.80
   5  -1   1    4.10    3.70
   5  -1   1    1.80    9.50
   5  -1   1   -1.10    2.20
   5  -1   1   -1.10    4.30
  -6   1  -1  221.18   27.80
  -6   1  -1  246.18   32.40
  -6   1  -1  258.87   29.90
  -6   1  -1  275.37   27.70
   6  -1   1  262.07   28.30
   6  -1   1  260.67   27.50
   6  -1   1  231.38   28.50
   6  -1   1  207.78   29.20
   6  -1   1  299.77   35.90
  -7   1  -1   52.09    8.00
  -7   1  -1   41.10    7.40
  -7   1  -1   51.59   13.10
  -7   1  -1   44.20    8.80
  -7   1  -1   44.10   10.30
   7  -1   1   39.50    7.30
   7  -1   1   36.00    9.50
   7  -1   1   39.60    9.60
   7  -1   1   39.20    8.20
   7  -1   1   54.39   16.30
  -8   1  -1  216.68   24.50
  -8   1  -1  189.98   25.00
  -8   1  -1  196.38   24.10
  -8   1  -1  246.18   27.40
   8  -1   1  275.67   28.00
   8  -1   1  210.98   25.00
   8  -1   1  197.48   26.10
   8  -1   1  274.17   40.00
   8  -1   1  200.58   24.10
  -9   1  -1   46.30   10.10
  -9   1  -1   48.00    8.90
  -9   1  -1   44.00   11.00
   9  -1   1   40.80    9.20
   9  -1   1   67.19   12.70
   9  -1   1   48.70   11.40
   9  -1   1   36.30    8.10
   9  -1   1   82.19   22.20
 -10   1  -1   45.80    8.70
 -10   1  -1   45.00   10.40
 -10   1  -1   33.90   10.90
  10  -1   1   32.10   10.90
  10  -1   1   51.09   19.90
  10  -1   1   32.80   11.30
  10  -1   1   37.60    8.90
  10  -1   1   30.30    7.90
 -11   1  -1  359.26   35.50
 -11   1  -1  289.87   34.00
 -11   1  -1  282.47   35.70
 -11   1  -1  322.27   37.20
 -11   1  -1  301.47   38.40
  11  -1   1  279.47   37.70
  11  -1   1  366.96   38.50
  11  -1   1  267.57   34.50
  11  -1   1  365.86   56.39
  11  -1   1  296.87   35.30
 -12   1  -1   56.49   13.70
 -12   1  -1   40.10   11.30
 -12   1  -1   41.70   10.50
 -12   1  -1   44.30    8.80
  12  -1   1   41.20    9.60
  12  -1   1   46.50   23.70
  12  -1   1   32.00    9.20
  12  -1   1   77.69   16.60
  12  -1   1   60.39   13.50
 -13   1  -1  222.28   34.30
 -13   1  -1  181.88   29.10
 -13   1  -1  229.48   25.60
  13  -1   1  218.88   35.60
  13  -1   1  213.98   29.60
  13  -1   1  226.48   50.49
 -14   1  -1   39.30   11.40
  14  -1   1   65.79   17.00
  14  -1   1   53.89   11.60
  14   0  -1   49.40   16.70
  14   0  -1   83.09   30.10
 -14   0   1   70.99   15.80
  13   0  -1    7.10    6.80
  13   0  -1   22.80   20.20
  13   0  -1   -7.70    3.90
  13   0  -1    8.50   10.70
  13   0  -1    6.70    6.60
 -13   0   1   -6.30    5.70
 -13   0   1    1.40    4.90
 -13   0   1    2.10    3.90
  12   0  -1  148.89   23.20
  12   0  -1  113.59   24.00
  12   0  -1  149.29   35.40
  12   0  -1  102.79   18.80
  12   0  -1  137.89   18.20
 -12   0   1  120.89   21.70
 -12   0   1  130.69   21.00
 -12   0   1  122.99   16.10
 -12   0   1   95.89   19.50
  11   0  -1   23.80   10.20
  11   0  -1   13.80    5.50
  11   0  -1   13.00    6.80
  11   0  -1   15.60    9.50
  11   0  -1   22.00   16.60
 -11   0   1   23.60    8.50
 -11   0   1   14.50    7.00
 -11   0   1   20.00    5.60
 -11   0   1    9.80    6.40
  10   0  -1   81.29   17.40
  10   0  -1   79.59   17.90
  10   0  -1   57.79   11.00
  10   0  -1   48.80   22.30
  10   0  -1   60.59   12.20
 -10   0   1   96.19   13.60
 -10   0   1   89.29   22.30
 -10   0   1   86.29   16.10
 -10   0   1   51.09   12.30
 -10   0   1   74.59   11.50
   9   0  -1  180.98   26.50
   9   0  -1  197.08   26.40
   9   0  -1  178.78   32.80
   9   0  -1  154.48   20.70
   9   0  -1  150.28   19.80
  -9   0   1  160.98   23.90
  -9   0   1  150.08   19.60
  -9   0   1  206.88   30.90
  -9   0   1  211.98   27.70
  -9   0   1  184.68   23.40
  -9   0   1  185.88   24.90
   8   0  -1   21.00    5.60
   8   0  -1   30.80   12.90
   8   0  -1   22.30    6.30
   8   0  -1   26.70    8.50
   8   0  -1   23.60    8.60
  -8   0   1   40.00    8.90
  -8   0   1   27.60    6.00
  -8   0   1   31.10    8.80
   7   0  -1   -0.50    2.50
   7   0  -1   -0.50    2.50
   7   0  -1    3.20    5.00
   7   0  -1   -0.50    3.90
   7   0  -1    0.40    8.10
  -7   0   1   -0.40    1.90
  -7   0   1    0.40    3.10
  -7   0   1    4.70    3.90
  -7   0   1    2.20    6.30
   6   0  -1   38.90    9.50
   6   0  -1   42.30    7.20
   6   0  -1   53.39    8.00
   6   0  -1   39.60    9.20
   6   0  -1   19.10   10.40
  -6   0   1   34.30   11.00
  -6   0   1   55.99   10.20
  -6   0   1   51.99    9.90
  -6   0   1   44.60    7.20
   5   0  -1   30.10   10.90
   5   0  -1   36.00    6.30
   5   0  -1   34.90    6.10
   5   0  -1   30.20    8.00
   5   0  -1   49.20    9.20
  -5   0   1   26.40    5.30
  -5   0   1   38.60    8.20
  -5   0   1   29.00    9.30
  -5   0   1   34.00    7.20
   4   0  -1  215.88   23.70
   4   0  -1  208.88   26.70
   4   0  -1  221.38   24.90
   4   0  -1  224.98   23.30
   4   0  -1  210.18   25.00
  -4   0   1  225.58   25.60
  -4   0   1  222.48   23.50
  -4   0   1  212.58   26.20
  -4   0   1  200.48   24.70
   3   0  -1  998.50  106.89
   3   0  -1  979.30  106.69
   3   0  -1 1042.40  107.89
   3   0  -1 1205.48  106.19
  -3   0   1  977.20  105.59
  -3   0   1  982.40  105.79
  -3   0   1  997.40  106.79
  -3   0   1 1046.70  107.59
   2   0  -1   41.10    5.20
   2   0  -1   50.39    5.90
   2   0  -1   65.19    7.60
   2   0  -1   46.50    7.80
  -2   0   1   48.80    7.20
  -2   0   1   39.10    5.50
  -2   0   1   45.40    7.60
  -2   0   1   49.50    6.50
  -2   0   1   40.40    5.30
   1   0  -1 1346.37  140.39
  -1   0   1 1388.06  140.39
  -1   0  -1 2404.16  248.68
  -2   0  -1  450.25   44.90
  -2   0  -1  445.76   44.60
  -2   0  -1  426.96   44.40
  -2   0  -1  445.16   44.80
  -2   0  -1  386.26   44.80
  -2   0  -1  429.66   46.10
   2   0   1  370.06   44.80
   2   0   1  424.36   46.40
   2   0   1  428.96   44.40
   2   0   1  511.85   45.00
  -3   0  -1   45.30    6.80
  -3   0  -1   50.89    6.30
  -3   0  -1   53.79    7.00
  -3   0  -1   45.60    9.40
  -3   0  -1   43.70    5.50
  -3   0  -1   50.69    6.70
   3   0   1   37.90    5.40
   3   0   1   57.39    7.00
   3   0   1   34.90    6.60
   3   0   1   41.20    9.80
   3   0   1   57.79    7.40
  -4   0  -1 1328.57  135.79
  -4   0  -1 1276.47  133.29
  -4   0  -1 1320.57  132.99
  -4   0  -1 1310.87  133.99
   4   0   1 1314.57  136.29
   4   0   1 1236.18  133.89
   4   0   1 1275.27  133.99
   4   0   1 1309.97  133.59
  -5   0  -1  162.18   18.20
  -5   0  -1  170.08   18.80
  -5   0  -1  183.28   25.40
  -5   0  -1  183.18   19.60
  -5   0  -1  144.59   19.60
   5   0   1  169.08   25.50
   5   0   1  166.28   19.90
   5   0   1  185.18   19.10
   5   0   1  148.09   19.80
   5   0   1  156.58   18.10
  -6   0  -1  111.29   14.80
  -6   0  -1  116.59   19.90
  -6   0  -1  108.39   14.50
  -6   0  -1   73.79   10.80
  -6   0  -1   98.79   12.40
   6   0   1  105.69   14.80
   6   0   1   71.29   18.70
   6   0   1   85.79   11.00
   6   0   1   92.79   14.10
   6   0   1  102.29   12.20
  -7   0  -1   32.50   10.10
  -7   0  -1   34.10    5.90
  -7   0  -1   40.00    8.40
  -7   0  -1   30.10    7.20
  -7   0  -1   35.40    6.70
   7   0   1   34.60    8.40
   7   0   1   31.60    6.80
   7   0   1   28.60    5.70
   7   0   1   29.70    7.70
   7   0   1   39.40   13.80
  -8   0  -1  103.09   15.70
  -8   0  -1   88.79   19.60
  -8   0  -1  103.69   16.20
  -8   0  -1   95.39   13.70
  -8   0  -1   93.89   12.10
   8   0   1   95.59   12.30
   8   0   1  121.59   18.60
   8   0   1   94.09   15.60
   8   0   1   96.39   22.20
   8   0   1  103.29   14.60
  -9   0  -1   -4.40    1.70
  -9   0  -1    8.70    5.10
  -9   0  -1    8.40    8.70
  -9   0  -1   -0.50    2.80
  -9   0  -1    0.30    4.40
   9   0   1   -0.50    3.10
   9   0   1    2.90    4.20
   9   0   1    2.60    5.60
 -10   0  -1  559.14   47.70
 -10   0  -1  420.96   47.90
 -10   0  -1  430.56   47.70
 -10   0  -1  371.66   48.70
  10   0   1  403.56   49.30
  10   0   1  442.46   46.90
  10   0   1  399.96   62.09
  10   0   1  359.76   47.50
  10   0   1  422.96   46.40
 -11   0  -1   34.40    8.80
 -11   0  -1   37.80    7.90
 -11   0  -1    5.10    6.40
 -11   0  -1   20.00    8.20
  11   0   1   35.50   20.40
  11   0   1   18.70    6.80
  11   0   1   25.60   11.80
  11   0   1   26.20    8.50
 -12   0  -1   26.70   11.40
 -12   0  -1   37.20   10.30
 -12   0  -1   26.50    6.20
 -12   0  -1   35.50    9.10
  12   0   1   30.30    9.30
  12   0   1   19.50    7.90
  12   0   1   11.80   17.90
  12   0   1   34.20   12.90
 -13   0  -1   -5.70    9.20
 -13   0  -1    0.40    4.30
  13   0   1    3.40    5.70
  13   0   1   10.70   15.50
  13   0   1   12.90    9.40
 -14   0  -1   44.80   15.50
 -14   0  -1   48.10   12.80
  14   0   1   53.29   12.20
  14   0   1   64.69   17.20
  14   0   1   47.30   27.20
  13  -1  -1  225.48   39.20
  13  -1  -1  264.37   34.90
  13  -1  -1  242.18   30.30
  13  -1  -1  204.38   47.00
  13  -1  -1  273.17   35.30
 -13   1   1  200.28   31.60
 -13   1   1  202.78   31.50
 -13   1   1  230.08   34.60
  12  -1  -1   -1.90   15.60
  12  -1  -1   -3.90    8.20
  12  -1  -1    9.60    5.80
  12  -1  -1    8.50    8.30
  12  -1  -1    2.10    4.80
 -12   1   1   -2.50    4.50
 -12   1   1   -1.10    6.50
 -12   1   1    0.60    5.20
  11  -1  -1  451.35   59.19
  11  -1  -1  499.55   55.59
  11  -1  -1  479.95   56.59
  11  -1  -1  523.25   68.89
  11  -1  -1  696.13   61.49
 -11   1   1  585.54   59.09
 -11   1   1  480.85   57.19
 -11   1   1  448.76   58.59
 -11   1   1  497.65   55.59
  10  -1  -1  122.19   20.20
  10  -1  -1   96.59   19.30
  10  -1  -1   90.99   14.10
  10  -1  -1   87.19   14.90
  10  -1  -1   91.99   25.80
 -10   1   1   94.59   15.20
 -10   1   1   79.79   15.20
 -10   1   1   82.89   16.80
 -10   1   1   88.49   14.10
   9  -1  -1  110.69   17.00
   9  -1  -1  111.19   20.90
   9  -1  -1  144.19   17.10
   9  -1  -1  122.09   21.60
   9  -1  -1  126.39   28.80
  -9   1   1  116.99   17.70
  -9   1   1  132.09   19.50
  -9   1   1  145.19   22.10
   8  -1  -1  280.37   45.50
   8  -1  -1  324.17   35.60
   8  -1  -1  310.67   35.10
   8  -1  -1  302.57   37.70
   8  -1  -1  315.87   38.30
  -8   1   1  297.77   36.40
  -8   1   1  320.77   35.30
  -8   1   1  380.46   42.00
  -8   1   1  316.97   37.80
   7  -1  -1  191.38   27.10
   7  -1  -1  235.58   27.20
   7  -1  -1  209.18   24.90
   7  -1  -1  196.08   34.20
   7  -1  -1  207.08   24.60
  -7   1   1  226.98   29.60
  -7   1   1  217.98   27.30
  -7   1   1  233.78   25.10
  -7   1   1  236.68   26.30
   6  -1  -1  623.54   69.49
   6  -1  -1  597.54   65.49
   6  -1  -1  613.14   66.49
   6  -1  -1  625.84   64.09
   6  -1  -1  584.84   63.69
  -6   1   1  603.14   66.19
  -6   1   1  615.74   64.09
  -6   1   1  594.04   64.89
  -6   1   1  595.54   67.79
   5  -1  -1  292.87   31.60
   5  -1  -1  316.37   37.20
   5  -1  -1  298.87   31.80
   5  -1  -1  297.47   33.20
   5  -1  -1  266.67   33.80
  -5   1   1  289.57   33.90
  -5   1   1  276.67   32.50
  -5   1   1  305.27   31.80
  -5   1   1  265.37   35.10
   4  -1  -1  571.44   67.29
   4  -1  -1  617.84   65.89
   4  -1  -1  626.34   64.79
   4  -1  -1  633.94   68.49
   4  -1  -1  590.14   64.49
  -4   1   1  636.24   64.79
  -4   1   1  622.74   67.49
  -4   1   1  678.93   66.59
  -4   1   1  595.84   66.39
   3  -1  -1  238.28   28.30
   3  -1  -1  231.28   25.30
   3  -1  -1  253.07   25.70
   3  -1  -1  221.28   26.00
  -3   1   1  225.18   27.00
  -3   1   1  257.57   28.10
  -3   1   1  231.68   25.90
  -3   1   1  237.28   26.20
   2  -1  -1  407.56   45.70
   2  -1  -1  440.66   44.10
   2  -1  -1  436.26   44.50
  -2   1   1  394.96   45.50
  -2   1   1  405.86   44.20
  -2   1   1  437.06   44.10
  -2   1   1  412.46   45.30
   1  -1  -1  649.43   68.39
   1  -1  -1  688.13   67.69
   1  -1  -1  657.93   68.59
  -1   1   1  637.04   68.49
  -1   1   1  666.13   67.69
  -1   1   1  625.54   68.29
   1   1   1  116.69   12.40
  -2  -1  -1    3.90    1.80
  -2  -1  -1    3.60    2.80
  -2  -1  -1    4.40    1.60
  -2  -1  -1    9.20    3.10
  -2  -1  -1    4.60    1.50
   2   1   1    1.80    1.40
   2   1   1    5.00    1.70
   2   1   1    4.30    1.90
   2   1   1    5.10    2.90
  -3  -1  -1 1163.88  121.99
  -3  -1  -1 1169.18  122.69
   3   1   1 1217.78  122.29
   3   1   1 1115.49  121.49
   3   1   1 1266.37  121.49
   3   1   1 1152.08  122.89
  -4  -1  -1 2384.76  243.68
   4   1   1 2334.67  243.88
  -5  -1  -1    3.30    1.70
  -6  -1  -1 1011.30  108.29
  -6  -1  -1 1110.39  108.19
  -6  -1  -1 1049.70  111.39
  -6  -1  -1 1086.39  107.39
  -6  -1  -1  996.60  109.19
  -6  -1  -1 1039.60  108.19
  -6  -1  -1  961.80  108.89
   6   1   1 1017.90  107.59
   6   1   1 1025.70  108.09
   6   1   1 1071.79  109.89
   6   1   1 1056.09  108.49
   6   1   1 1071.89  112.39
  -7  -1  -1   54.49    9.30
  -7  -1  -1   48.40    9.10
  -7  -1  -1   53.89    7.40
  -7  -1  -1   65.99    9.90
  -7  -1  -1   62.09   11.10
  -7  -1  -1   78.59   12.20
  -7  -1  -1   59.29   14.00
   7   1   1   48.50    8.80
   7   1   1   60.69    8.80
   7   1   1   60.69   10.10
   7   1   1   68.19   15.50
   7   1   1   73.19   12.50
  -8  -1  -1   81.39   11.20
  -8  -1  -1   91.39   19.00
  -8  -1  -1   91.39   15.40
  -8  -1  -1   94.59   14.80
  -8  -1  -1  104.79   14.30
  -8  -1  -1   95.49   13.30
   8   1   1  105.79   13.50
   8   1   1   86.99   13.30
   8   1   1   83.09   15.60
   8   1   1  105.09   14.70
   8   1   1  114.19   22.20
  -9  -1  -1  415.76   47.10
  -9  -1  -1  575.34   54.59
  -9  -1  -1  438.56   46.10
  -9  -1  -1  409.66   48.90
  -9  -1  -1  407.46   48.40
   9   1   1  421.16   49.80
   9   1   1  433.76   47.90
   9   1   1  528.55   57.19
   9   1   1  401.46   47.10
 -10  -1  -1   19.20    8.30
 -10  -1  -1   37.40    9.70
 -10  -1  -1   26.90    6.90
  10   1   1   22.10    6.70
  10   1   1   29.70   10.40
  10   1   1   37.20   16.80
 -11  -1  -1  854.91   76.19
 -11  -1  -1  662.53   77.49
 -11  -1  -1  652.63   76.79
  11   1   1  630.14   78.29
  11   1   1  674.73   75.19
  11   1   1  801.42   87.79
 -12  -1  -1    5.60    5.70
 -12  -1  -1   -3.30    5.30
  12   1   1   -1.70    4.30
  12   1   1    3.80    8.30
  12   1   1   -6.30   14.60
 -13  -1  -1  110.09   21.10
 -13  -1  -1  116.99   21.20
  13   1   1  185.08   40.00
  13   1   1  137.39   20.00
  13   1   1  201.48   30.40
 -14  -1  -1   12.90    9.60
 -14  -1  -1   16.70    8.50
  14   1   1   57.99   11.60
  14   1   1    4.90   19.50
  13  -2  -1   15.30   19.40
  13  -2  -1   13.20    8.60
  13  -2  -1    8.40   11.10
  13  -2  -1   11.30    7.60
  13  -2  -1   25.70    8.20
 -13   2   1   20.40   10.60
 -13   2   1    4.60    6.70
 -13   2   1   10.20    6.90
 -13   2   1   -1.80    3.90
  12  -2  -1    4.80    8.60
  12  -2  -1    4.40    5.30
  12  -2  -1    3.60    7.60
  12  -2  -1    3.70    6.50
  12  -2  -1   -5.70   15.60
 -12   2   1   12.30   14.60
 -12   2   1    1.30    6.30
 -12   2   1    1.50    4.60
  11  -2  -1   17.70   10.70
  11  -2  -1   18.50    7.00
  11  -2  -1   14.90    6.20
  11  -2  -1   31.90   20.70
 -11   2   1   18.10    7.70
  10  -2  -1  119.59   32.50
  10  -2  -1   90.19   18.80
  10  -2  -1  111.79   17.20
  10  -2  -1  121.19   22.30
  10  -2  -1   92.79   15.70
 -10   2   1   94.49   19.50
 -10   2   1  118.89   16.70
 -10   2   1  110.29   17.50
 -10   2   1  105.59   16.10
   9  -2  -1    6.70    6.70
   9  -2  -1    6.50    4.70
   9  -2  -1   -3.00    4.50
   9  -2  -1   -3.70    2.90
   9  -2  -1    2.30   11.70
  -9   2   1   -1.80    3.70
  -9   2   1    7.40    6.20
  -9   2   1    1.50    3.20
   8  -2  -1   16.80    7.30
   8  -2  -1    8.20    4.30
   8  -2  -1   10.50    5.30
   8  -2  -1   17.20    8.40
   8  -2  -1   19.80   13.40
  -8   2   1   13.80    8.10
  -8   2   1   20.00    6.90
  -8   2   1   11.70    5.00
  -8   2   1   22.60   11.40
   7  -2  -1   16.90    5.20
   7  -2  -1   22.00    8.50
   7  -2  -1   25.40   11.90
   7  -2  -1   17.30    7.80
   7  -2  -1   27.10    6.40
  -7   2   1   18.20    5.90
  -7   2   1   31.80   12.70
  -7   2   1   29.10    9.00
  -7   2   1   22.20    5.80
   6  -2  -1  384.66   41.70
   6  -2  -1  397.76   43.10
   6  -2  -1  391.16   41.80
   6  -2  -1  390.06   48.20
   6  -2  -1  364.66   44.60
  -6   2   1  385.46   44.70
  -6   2   1  370.66   42.20
  -6   2   1  385.66   41.90
  -6   2   1  377.36   45.90
   5  -2  -1  118.39   15.70
   5  -2  -1  123.89   15.50
   5  -2  -1  128.39   23.20
   5  -2  -1  172.18   20.30
  -5   2   1  117.69   15.50
  -5   2   1  147.09   23.00
  -5   2   1  142.89   21.30
  -5   2   1  126.79   16.00
   4  -2  -1  355.56   39.30
   4  -2  -1  378.26   40.20
   4  -2  -1  369.56   44.20
  -4   2   1  392.86   42.10
  -4   2   1  355.06   39.40
  -4   2   1  357.26   39.40
  -4   2   1  362.36   42.50
   3  -2  -1  645.04   73.49
   3  -2  -1  879.31   77.19
   3  -2  -1  756.62   75.69
   3  -2  -1  653.73   73.19
  -3   2   1  693.23   75.39
  -3   2   1  716.83   75.39
  -3   2   1  659.93   73.29
  -3   2   1  709.83   73.29
   2  -2  -1   -1.40    1.70
   2  -2  -1    4.90    2.50
   2  -2  -1   -3.60    4.30
   2  -2  -1   -3.30    2.90
  -2   2   1   -0.80    4.20
  -2   2   1    1.90    2.20
  -2   2   1    7.40    4.30
   1  -2  -1 3499.55  368.36
  -1   2   1 3589.84  368.56
   0  -2  -1  217.38   25.30
   0  -2  -1  222.28   26.00
   0  -2  -1  250.67   24.90
   0   2   1  245.78   24.10
   0   2   1  248.38   24.90
   0   2   1  205.98   25.10
   0   2   1  211.28   25.90
  -1  -2  -1 3498.55  361.06
  -2  -2  -1 1235.18  129.79
  -2  -2  -1 1242.48  128.39
   2   2   1 1180.58  129.39
   2   2   1 1184.58  128.19
   2   2   1 1191.68  124.79
  -3  -2  -1  127.09   16.30
  -3  -2  -1  144.69   15.40
  -3  -2  -1  127.29   16.60
  -3  -2  -1  162.18   15.80
  -3  -2  -1  156.98   14.90
  -3  -2  -1  139.09   15.50
  -3  -2  -1  129.39   15.30
   3   2   1  131.99   14.80
   3   2   1  147.79   15.70
   3   2   1  122.69   16.70
   3   2   1  127.79   15.40
   3   2   1  140.69   15.60
  -4  -2  -1 1196.18  121.09
  -4  -2  -1 1140.59  122.29
  -4  -2  -1 1216.78  122.39
  -4  -2  -1 1144.39  121.09
  -4  -2  -1 1207.98  121.59
   4   2   1 1177.98  121.69
   4   2   1 1154.58  122.59
   4   2   1 1163.88  121.09
   4   2   1 1177.08  122.79
  -5  -2  -1   34.20    7.80
  -5  -2  -1   19.20    6.40
  -5  -2  -1   20.50    4.70
  -5  -2  -1   20.40    4.30
  -5  -2  -1   19.50    5.10
   5   2   1   18.20    4.60
   5   2   1   21.10    8.00
   5   2   1   23.60    6.80
  -6  -2  -1  725.13   76.99
  -6  -2  -1  734.93   76.89
  -6  -2  -1  697.73   78.09
  -6  -2  -1  770.02   77.89
  -6  -2  -1  749.82   79.59
   6   2   1  761.22   79.19
   6   2   1  716.63   80.49
   6   2   1  730.73   76.89
  -7  -2  -1  226.58   24.50
  -7  -2  -1  194.28   22.50
  -7  -2  -1  178.08   22.30
  -7  -2  -1  207.98   26.10
  -7  -2  -1  213.98   23.90
   7   2   1  249.08   31.50
   7   2   1  172.28   22.20
   7   2   1  193.68   25.10
  -8  -2  -1  193.28   26.80
  -8  -2  -1  153.98   19.40
  -8  -2  -1  149.19   21.20
  -8  -2  -1  131.69   17.80
  -8  -2  -1  138.19   17.80
   8   2   1  162.38   23.80
   8   2   1  174.08   27.30
   8   2   1  149.79   17.90
  -9  -2  -1   11.50    4.10
  -9  -2  -1   19.90   10.30
  -9  -2  -1   12.30    6.10
  -9  -2  -1   11.70    4.70
  -9  -2  -1    6.90    5.00
   9   2   1   12.00   10.20
   9   2   1   -0.50    3.10
   9   2   1    8.00    6.30
 -10  -2  -1    5.90    8.80
 -10  -2  -1    1.20    3.50
 -10  -2  -1   -2.50    7.00
 -10  -2  -1    5.60    5.30
  10   2   1    7.50    4.70
  10   2   1   -7.80    8.80
  10   2   1   -2.60    5.60
 -11  -2  -1   29.40    7.00
 -11  -2  -1   14.80    7.30
 -11  -2  -1   26.20    9.20
  11   2   1   33.00   11.00
  11   2   1   25.80   16.90
  11   2   1   28.80    7.70
 -12  -2  -1    8.90    6.70
 -12  -2  -1   19.90    8.40
  12   2   1   23.10    7.20
  12   2   1   19.50    8.80
  12   2   1    8.00   13.70
 -13  -2  -1   41.50   11.30
 -13  -2  -1   14.70    8.60
  13   2   1   32.80   19.80
 -14  -2  -1   -1.80    5.20
 -14  -2  -1    8.10    7.30
  14   2   1    7.90   20.10
 -15  -2  -1   14.20    8.20
  15   2   1   27.90   24.70
  12  -3  -1   -3.40   17.00
  12  -3  -1   24.50   12.20
  12  -3  -1   11.20   10.50
  12  -3  -1   -0.90    6.50
  12  -3  -1    5.70    6.30
 -12   3   1    4.40    5.60
 -12   3   1   16.00    6.60
 -12   3   1   12.40    9.40
  11  -3  -1   45.40   11.70
  11  -3  -1   94.99   14.50
  11  -3  -1   81.39   27.20
  11  -3  -1   96.29   19.80
  11  -3  -1   70.49   20.70
 -11   3   1   50.29   18.10
 -11   3   1   53.09   15.00
  10  -3  -1   50.59   21.00
  10  -3  -1   26.10    8.20
  10  -3  -1   27.90    8.50
  10  -3  -1   26.90   10.60
  10  -3  -1   36.10   12.80
 -10   3   1   33.10   12.40
 -10   3   1   33.40    8.80
 -10   3   1   36.90    9.10
   9  -3  -1   62.59   13.80
   9  -3  -1   73.19   24.10
   9  -3  -1   94.69   19.90
   9  -3  -1   54.99   11.60
   9  -3  -1   84.69   13.20
  -9   3   1   56.99   11.60
  -9   3   1   62.89   15.40
  -9   3   1   76.69   13.30
   8  -3  -1  130.79   28.10
   8  -3  -1   89.49   16.50
   8  -3  -1   77.09   17.80
   8  -3  -1  116.99   15.90
   8  -3  -1   67.59   17.10
  -8   3   1   97.39   14.90
  -8   3   1  114.19   19.80
  -8   3   1   67.99   13.30
   7  -3  -1  207.68   25.00
   7  -3  -1  223.88   32.10
   7  -3  -1  193.68   24.70
   7  -3  -1  192.28   26.10
   7  -3  -1  203.28   36.10
  -7   3   1  290.87   33.10
  -7   3   1  215.38   25.10
  -7   3   1  208.48   31.60
  -7   3   1  205.08   25.00
   6  -3  -1  406.76   45.60
   6  -3  -1  371.86   44.40
   6  -3  -1  425.16   51.79
   6  -3  -1  384.76   44.50
  -6   3   1  417.36   45.00
  -6   3   1  450.45   49.70
  -6   3   1  424.56   44.70
  -6   3   1  419.86   48.30
   5  -3  -1   -3.60    7.50
   5  -3  -1    4.10    4.30
   5  -3  -1    5.60    6.00
   5  -3  -1    0.80    2.60
  -5   3   1    6.90    6.90
  -5   3   1   -1.20    4.90
  -5   3   1    3.00    3.00
  -5   3   1    2.40    3.00
   4  -3  -1  273.07   29.10
   4  -3  -1  235.18   31.40
   4  -3  -1  302.67   38.40
   4  -3  -1  292.47   28.80
  -4   3   1  238.58   28.10
  -4   3   1  243.78   28.50
  -4   3   1  217.98   31.00
  -4   3   1  230.18   31.70
   3  -3  -1   16.40    9.30
   3  -3  -1    6.20    5.90
   3  -3  -1   10.40    4.90
   3  -3  -1    3.10    3.00
  -3   3   1   18.30    6.80
  -3   3   1    9.30    4.30
  -3   3   1    2.90    3.10
  -3   3   1   17.40    7.70
   2  -3  -1   87.99   16.40
   2  -3  -1  106.39   12.90
   2  -3  -1  114.49   12.80
   2  -3  -1  100.99   16.30
  -2   3   1  102.59   16.50
  -2   3   1  101.39   13.00
  -2   3   1   95.69   16.40
   1  -3  -1 1048.70  103.59
   1  -3  -1  980.90  105.29
   1  -3  -1  967.30  104.79
   1  -3  -1 1025.80  103.09
  -1   3   1 1015.90  103.59
  -1   3   1  925.41  104.29
  -1   3   1  998.80  105.39
   0  -3  -1  127.89   14.20
   0  -3  -1  138.69   18.60
   0   3   1  121.99   13.00
   0   3   1  126.79   17.50
   0   3   1  114.49   14.00
   0   3   1  103.29   15.10
  -1  -3  -1  259.77   29.40
  -1  -3  -1  260.77   28.70
  -1  -3  -1  306.97   31.20
   1   3   1  286.27   28.80
  -2  -3  -1  874.31   89.99
  -2  -3  -1  866.91   88.49
   2   3   1  862.41   88.49
   2   3   1  848.62   88.69
   2   3   1  843.42   89.89
  -3  -3  -1   14.60    3.30
  -3  -3  -1    9.80    4.20
  -3  -3  -1   14.50    3.00
   3   3   1   15.20    4.80
   3   3   1   16.20    4.60
   3   3   1   17.00    3.10
   3   3   1    9.20    2.90
   3   3   1   23.10    4.10
  -4  -3  -1    3.70    1.70
  -4  -3  -1    0.50    1.80
  -4  -3  -1    1.20    1.60
  -4  -3  -1    1.30    2.00
  -4  -3  -1    1.70    3.10
   4   3   1    0.80    3.50
   4   3   1   -0.70    1.70
   4   3   1    2.20    2.30
   4   3   1    0.00    1.50
   4   3   1    1.60    3.00
  -5  -3  -1  428.86   39.40
  -5  -3  -1  448.16   41.80
  -5  -3  -1  366.36   38.30
  -5  -3  -1  336.97   39.00
  -5  -3  -1  377.06   39.20
  -5  -3  -1  335.67   40.50
  -5  -3  -1  337.47   39.40
   5   3   1  344.17   38.60
   5   3   1  351.36   39.70
   5   3   1  429.06   39.90
   5   3   1  340.27   39.20
   5   3   1  344.97   41.30
  -6  -3  -1  223.28   26.00
  -6  -3  -1  225.28   24.20
  -6  -3  -1  225.68   25.30
  -6  -3  -1  227.68   28.00
  -6  -3  -1  222.28   27.40
   6   3   1  222.58   29.00
   6   3   1  230.38   25.10
   6   3   1  241.48   26.60
  -7  -3  -1  879.01   91.29
  -7  -3  -1  824.32   91.79
  -7  -3  -1  847.02   89.29
  -7  -3  -1  830.52   89.99
  -7  -3  -1  881.51   89.39
   7   3   1  846.42   92.09
   7   3   1  862.51   93.09
  -8  -3  -1   31.60   10.10
  -8  -3  -1   46.70   10.00
  -8  -3  -1   22.50    5.90
  -8  -3  -1   28.90    6.10
  -8  -3  -1   30.10    6.90
   8   3   1   33.30   10.20
   8   3   1   34.30   11.10
  -9  -3  -1  676.03   77.89
  -9  -3  -1  715.33   74.29
  -9  -3  -1  719.43   75.59
  -9  -3  -1  715.73   76.39
  -9  -3  -1  664.13   74.09
   9   3   1  700.03   77.69
   9   3   1  701.23   80.39
 -10  -3  -1    0.40    3.90
 -10  -3  -1    0.00    4.40
 -10  -3  -1    4.30    3.50
 -10  -3  -1    6.70    8.00
 -10  -3  -1   10.00    5.00
  10   3   1    4.80    6.40
  10   3   1    1.30   10.60
 -11  -3  -1  624.34   69.89
 -11  -3  -1  738.33   70.59
 -11  -3  -1  654.83   72.09
 -11  -3  -1  623.44   71.39
  11   3   1  612.04   73.79
  11   3   1  637.94   78.09
 -12  -3  -1   -4.70    4.10
 -12  -3  -1    1.60    4.60
  12   3   1  -10.20   11.20
 -13  -3  -1  411.46   52.29
 -13  -3  -1  453.25   53.09
  13   3   1  570.34   65.49
 -14  -3  -1   38.80   12.40
 -14  -3  -1   65.79   17.90
  14   3   1   44.10   25.20
 -15  -3  -1  138.19   24.20
 -15  -3  -1   93.29   20.80
  15   3   1  154.08   39.20
  12  -4  -1   33.90   10.60
  12  -4  -1   41.80   13.70
  12  -4  -1   54.09   16.30
  12  -4  -1   31.80   10.00
 -12   4   1   52.39   12.10
 -12   4   1   27.70   12.30
 -12   4   1   22.60    8.90
  11  -4  -1   12.80    9.30
  11  -4  -1   19.20   10.80
  11  -4  -1   16.20    7.90
  11  -4  -1   -0.20   18.60
  11  -4  -1   13.40    7.80
 -11   4   1   22.30    7.60
 -11   4   1   15.20    6.60
 -11   4   1   12.00    8.60
  10  -4  -1   -0.90    8.70
  10  -4  -1   -5.90    3.80
  10  -4  -1   -3.40    3.40
  10  -4  -1  -10.10    5.30
  10  -4  -1   -5.90   13.70
 -10   4   1    0.30    5.40
 -10   4   1    8.40    5.60
   9  -4  -1   15.10   15.30
   9  -4  -1    4.50    6.90
   9  -4  -1    4.90    8.50
   9  -4  -1    7.90    4.60
   9  -4  -1    8.90    5.60
  -9   4   1   14.60    6.30
  -9   4   1   11.70    8.60
   8  -4  -1   24.50    8.20
   8  -4  -1   59.69   15.50
   8  -4  -1   54.69   21.60
   8  -4  -1   26.50    9.50
   8  -4  -1   32.40    7.90
  -8   4   1   21.80   10.80
  -8   4   1   26.90    8.00
   7  -4  -1    4.00    4.60
   7  -4  -1    0.70    4.90
   7  -4  -1    1.00    3.80
   7  -4  -1   -7.90   12.00
  -7   4   1   -0.50    3.30
  -7   4   1    2.00    4.20
  -7   4   1   -5.00    5.80
  -7   4   1    7.50    9.90
   6  -4  -1   23.60   12.30
   6  -4  -1   22.70    6.40
   6  -4  -1   30.70    8.00
  -6   4   1   22.80    6.20
  -6   4   1   19.70    6.40
  -6   4   1   30.30   10.30
   5  -4  -1   35.70   14.20
   5  -4  -1   40.20   12.30
   5  -4  -1   28.40    7.10
   5  -4  -1   29.80    7.90
  -5   4   1   17.50    9.40
  -5   4   1   39.80    7.30
  -5   4   1   30.30    7.10
  -5   4   1   27.00   10.50
   4  -4  -1   32.00    7.40
   4  -4  -1   27.20   10.60
   4  -4  -1   39.20    8.10
   4  -4  -1   36.70   14.80
  -4   4   1   24.80    9.80
  -4   4   1   37.70    7.50
  -4   4   1   31.90   10.30
   3  -4  -1 1118.29  117.69
   3  -4  -1 1084.19  121.39
   3  -4  -1 1192.68  118.19
   3  -4  -1 1176.88  121.19
  -3   4   1 1055.89  120.69
  -3   4   1 1080.79  120.19
  -3   4   1 1173.88  118.29
   2  -4  -1  161.08   20.30
  -2   4   1  180.58   20.60
   1  -4  -1 1118.69  116.19
   1  -4  -1 1154.08  114.19
  -1   4   1 1048.70  115.89
  -1   4   1 1012.50  114.59
  -1   4   1 1114.09  113.59
   0  -4  -1  700.73   70.79
   0  -4  -1  704.53   73.09
   0   4   1  612.94   71.29
   0   4   1  674.83   69.39
   0   4   1  672.83   72.89
  -1  -4  -1  124.29   14.60
  -1  -4  -1  122.29   13.40
  -1  -4  -1  146.29   18.60
   1   4   1  124.99   17.80
   1   4   1  110.29   14.40
   1   4   1  123.19   13.60
  -2  -4  -1  290.47   31.30
  -2  -4  -1  360.36   34.50
   2   4   1  276.97   31.90
   2   4   1  289.87   31.40
  -3  -4  -1 2699.23  278.17
  -4  -4  -1  501.55   54.69
  -4  -4  -1  532.25   54.69
  -4  -4  -1  527.45   56.09
   4   4   1  506.65   54.89
   4   4   1  512.95   54.59
   4   4   1  566.44   55.19
   4   4   1  504.95   55.49
   4   4   1  526.35   56.19
  -5  -4  -1 1041.70  114.39
  -5  -4  -1 1088.09  115.79
  -5  -4  -1 1087.09  113.49
  -5  -4  -1 1123.99  114.39
  -5  -4  -1 1073.59  112.99
   5   4   1 1065.39  114.79
   5   4   1 1138.69  113.19
   5   4   1 1128.69  114.09
   5   4   1 1176.28  113.99
   5   4   1 1037.40  114.29
  -6  -4  -1   61.59    7.70
  -6  -4  -1   53.49    8.60
  -6  -4  -1   57.49    9.10
  -6  -4  -1   52.39    9.10
  -6  -4  -1   62.89    9.40
  -6  -4  -1   47.20   11.40
  -6  -4  -1   35.60   10.90
   6   4   1   55.69    9.90
   6   4   1   41.10    7.40
   6   4   1   41.20   11.30
   6   4   1   49.70    9.40
   6   4   1   66.59   10.70
  -7  -4  -1    8.40    3.60
  -7  -4  -1    3.70    3.10
  -7  -4  -1    9.80    6.50
  -7  -4  -1    8.60    2.70
  -7  -4  -1    3.40    3.20
  -7  -4  -1    3.70    2.90
  -7  -4  -1    8.40    5.90
   7   4   1    3.70    3.40
   7   4   1   14.10    5.20
   7   4   1   -0.60    6.00
   7   4   1   -0.40    3.70
  -8  -4  -1   11.30    5.20
  -8  -4  -1   13.00    7.00
  -8  -4  -1   20.20    3.90
  -8  -4  -1    9.20    6.20
  -8  -4  -1   11.80    4.50
  -8  -4  -1    2.50    2.90
  -8  -4  -1   16.00    3.80
   8   4   1   14.40    8.20
  -9  -4  -1   -0.50    2.70
  -9  -4  -1    0.90    3.10
  -9  -4  -1   -3.10    3.80
  -9  -4  -1   -2.40    2.30
  -9  -4  -1   -0.40    4.70
   9   4   1   -0.90    7.10
 -10  -4  -1   -3.40    4.30
 -10  -4  -1    3.80    4.40
 -10  -4  -1    2.70    3.70
 -10  -4  -1    2.60    3.20
 -10  -4  -1    4.80    7.60
  10   4   1    1.70    8.90
 -11  -4  -1    0.40    3.50
 -11  -4  -1    0.30    4.20
 -11  -4  -1   -2.20    3.90
  11   4   1    4.00   10.90
 -12  -4  -1  144.29   26.20
 -12  -4  -1  103.39   18.80
  12   4   1  116.29   27.90
 -13  -4  -1   -1.00    4.30
 -13  -4  -1    4.00    6.40
 -13  -4  -1    1.90    5.20
  13   4   1    0.70   12.90
 -14  -4  -1  184.28   27.10
 -14  -4  -1  143.89   24.30
  14   4   1  161.78   39.00
 -15  -4  -1   -5.80    3.60
 -15  -4  -1    2.20    5.70
  15   4   1   10.80   19.50
  11  -5  -1  635.74   65.49
  11  -5  -1  589.54   67.29
  11  -5  -1  574.34   70.69
  11  -5  -1  616.24   66.09
 -11   5   1  558.94   64.99
 -11   5   1  500.15   68.99
  10  -5  -1   23.10   11.70
  10  -5  -1   -3.30    7.30
  10  -5  -1    5.60    6.90
  10  -5  -1    8.20    6.00
 -10   5   1   22.10   10.50
 -10   5   1   16.20    6.50
   9  -5  -1  304.17   32.90
   9  -5  -1  287.47   41.40
   9  -5  -1  217.68   29.90
  -9   5   1  225.88   29.90
  -9   5   1  248.98   39.40
   8  -5  -1   -0.10    5.10
   8  -5  -1   -1.00    3.30
   8  -5  -1    3.60    5.60
   8  -5  -1    3.10   13.40
  -8   5   1   -1.50    6.80
   7  -5  -1   62.19   21.40
   7  -5  -1  176.18   27.10
   7  -5  -1   86.19   16.10
   7  -5  -1  120.29   18.70
   7  -5  -1   78.59   15.20
  -7   5   1  136.69   23.70
   6  -5  -1  218.28   25.90
   6  -5  -1  193.08   25.00
   5  -5  -1   88.29   14.80
   5  -5  -1   84.19   20.70
   5  -5  -1   78.29   18.60
   5  -5  -1   70.19   12.80
  -5   5   1  105.09   19.40
  -5   5   1   72.59   16.80
   4  -5  -1   94.19   14.60
   4  -5  -1   89.09   19.80
   4  -5  -1   99.79   14.80
  -4   5   1   91.29   19.10
  -4   5   1  107.19   19.40
  -4   5   1   80.49   13.90
   3  -5  -1   -3.00    2.60
   3  -5  -1   -3.10    2.50
   3  -5  -1   -4.30    5.50
  -3   5   1   -2.30    4.60
  -3   5   1   -1.60    1.80
  -3   5   1   -1.90    5.60
   2  -5  -1  184.68   28.80
  -2   5   1  205.38   29.40
  -2   5   1  186.58   27.10
   1  -5  -1   51.69   13.80
   1  -5  -1   40.10    9.00
  -1   5   1   70.99    7.40
  -1   5   1   44.20   12.90
   0  -5  -1  113.09   19.50
   0  -5  -1  128.79   20.20
   0   5   1  110.19   17.40
   0   5   1  105.69   12.30
   0   5   1   89.69   17.30
   0   5   1  111.79   14.30
  -1  -5  -1   13.10    2.90
  -1  -5  -1   10.80    3.70
   1   5   1   11.40    3.00
   1   5   1    8.30    5.80
   1   5   1    3.80    3.50
  -2  -5  -1  136.99   14.60
  -2  -5  -1  134.49   15.70
  -2  -5  -1  139.89   20.20
   2   5   1  120.79   15.50
   2   5   1  156.78   21.20
   2   5   1  117.79   14.60
  -3  -5  -1   36.80    5.90
  -3  -5  -1   34.10    8.70
   3   5   1   42.90    9.00
   3   5   1   25.10    5.00
   3   5   1   28.80    6.10
  -4  -5  -1  729.63   80.29
  -4  -5  -1  790.72   78.49
  -4  -5  -1  747.83   78.09
   4   5   1  746.23   80.39
   4   5   1  694.73   78.59
   4   5   1  785.92   78.39
  -5  -5  -1  360.76   39.80
  -5  -5  -1  372.16   43.10
  -5  -5  -1  351.66   39.80
  -5  -5  -1  361.76   41.80
   5   5   1  393.46   40.50
   5   5   1  349.07   41.20
   5   5   1  398.16   40.00
   5   5   1  381.76   42.10
   5   5   1  377.56   40.30
  -6  -5  -1  278.67   33.50
  -6  -5  -1  263.07   30.40
  -6  -5  -1  295.97   30.10
  -6  -5  -1  276.97   31.80
   6   5   1  276.87   30.10
   6   5   1  305.67   31.40
   6   5   1  259.87   32.60
   6   5   1  269.27   31.00
   6   5   1  250.27   31.80
  -7  -5  -1  114.59   15.30
  -7  -5  -1  128.69   19.70
  -7  -5  -1  138.59   16.60
  -7  -5  -1  128.49   15.60
  -7  -5  -1  115.29   14.60
  -7  -5  -1  151.88   20.40
   7   5   1  137.59   19.10
   7   5   1  148.69   21.50
   7   5   1  111.99   16.40
   7   5   1  121.89   15.10
   7   5   1  133.19   16.60
  -8  -5  -1   23.00    8.00
  -8  -5  -1    6.50    3.60
  -8  -5  -1   12.20    6.70
  -8  -5  -1   24.10    5.80
  -8  -5  -1   21.60    5.60
  -8  -5  -1   14.30    5.00
   8   5   1   16.50    5.30
   8   5   1   14.80    5.90
   8   5   1   15.80    8.20
  -9  -5  -1  595.24   64.79
  -9  -5  -1  562.74   66.49
  -9  -5  -1  609.04   66.89
  -9  -5  -1  609.64   64.99
  -9  -5  -1  574.74   63.79
  -9  -5  -1  634.14   63.09
   9   5   1  596.84   65.49
   9   5   1  570.04   68.19
 -10  -5  -1  144.59   17.30
 -10  -5  -1  115.29   18.10
 -10  -5  -1   95.49   19.00
 -10  -5  -1   97.79   19.70
 -10  -5  -1   75.79   13.80
  10   5   1   76.29   20.00
 -11  -5  -1  687.53   79.09
 -11  -5  -1  887.61   83.79
 -11  -5  -1  698.43   77.89
 -11  -5  -1  767.52   81.29
  11   5   1  625.94   85.79
 -12  -5  -1    1.20    5.60
 -12  -5  -1    7.80    5.20
 -12  -5  -1   15.30    8.20
  12   5   1    8.40   12.60
 -13  -5  -1   40.90   10.30
 -13  -5  -1   49.50   12.50
 -13  -5  -1   43.20   10.90
  13   5   1   61.89   22.20
 -14  -5  -1  111.89   20.00
 -14  -5  -1   65.79   17.10
  14   5   1  161.28   34.90
 -15  -5  -1   65.29   16.20
 -15  -5  -1   76.59   16.40
  15   5   1  104.69   31.20
  10  -6  -1  137.49   27.60
  10  -6  -1   80.79   17.40
  10  -6  -1  139.19   20.30
 -10   6   1   72.29   21.30
 -10   6   1  103.79   16.10
 -10   6   1  125.29   19.70
   9  -6  -1   -2.40    5.80
   9  -6  -1    0.20    4.00
   9  -6  -1    9.10    7.80
  -9   6   1   -3.20    4.40
  -9   6   1   10.70    9.10
   8  -6  -1   35.20   11.50
   8  -6  -1   18.10    7.60
   8  -6  -1    9.40    5.90
   8  -6  -1    1.30    9.80
  -8   6   1   20.30   11.80
  -8   6   1   10.30    5.70
   7  -6  -1   61.19   14.10
   7  -6  -1   84.59   20.70
   7  -6  -1   70.59   13.50
  -7   6   1   67.39   13.70
  -7   6   1   75.59   19.80
   6  -6  -1  550.24   57.09
   6  -6  -1  410.36   49.60
   6  -6  -1  428.46   49.60
  -6   6   1  460.45   55.39
  -6   6   1  427.76   49.80
   5  -6  -1  103.79   17.20
   5  -6  -1   91.69   16.20
   5  -6  -1  119.19   24.00
  -5   6   1  155.28   24.70
  -5   6   1  125.89   23.70
   4  -6  -1  316.37   47.70
   4  -6  -1  385.46   43.80
   4  -6  -1  394.26   44.50
  -4   6   1  460.05   48.90
  -4   6   1  429.96   49.90
   3  -6  -1  566.14   59.59
   3  -6  -1  552.24   58.59
   3  -6  -1  552.04   63.69
  -3   6   1  499.25   61.49
  -3   6   1  533.35   63.49
   2  -6  -1   86.79   15.80
   2  -6  -1  138.79   15.10
  -2   6   1   77.89   15.20
  -2   6   1  132.49   13.10
   1  -6  -1  427.06   43.00
  -1   6   1  380.46   40.30
  -1   6   1  379.36   46.60
  -1   6   1  333.27   43.90
  -1   6   1  388.76   42.70
   0  -6  -1   54.29   10.40
   0   6   1   80.49   13.30
   0   6   1  103.59   17.80
   0   6   1   47.10    9.80
  -1  -6  -1 1026.00  109.09
  -1  -6  -1 1059.29  111.09
  -1  -6  -1 1102.69  114.19
   1   6   1 1061.59  109.29
   1   6   1 1069.59  114.19
  -2  -6  -1    4.60    3.40
  -2  -6  -1    3.30    2.40
  -2  -6  -1   10.40    7.30
   2   6   1    2.00    3.00
   2   6   1    6.20    6.50
   2   6   1    3.20    2.70
  -3  -6  -1  952.40  103.79
  -3  -6  -1 1019.80  104.89
  -3  -6  -1 1070.59  107.89
   3   6   1 1008.10  103.99
   3   6   1  978.10  104.79
   3   6   1 1022.70  107.69
  -4  -6  -1    2.00    2.20
  -4  -6  -1    2.00    6.20
   4   6   1   -3.00    5.00
   4   6   1   -0.30    2.50
   4   6   1    0.50    2.80
  -5  -6  -1  214.18   24.10
  -5  -6  -1  204.08   24.40
  -5  -6  -1  231.58   27.50
   5   6   1  225.08   25.60
   5   6   1  199.18   27.00
   5   6   1  225.58   24.60
  -6  -6  -1   36.90    9.60
  -6  -6  -1   32.10    9.90
  -6  -6  -1   39.30    6.90
  -6  -6  -1   35.80    7.30
   6   6   1   27.90    7.10
   6   6   1   37.40    9.50
   6   6   1   49.80   10.30
   6   6   1   26.80    6.20
   6   6   1   42.80    7.30
  -7  -6  -1   86.09   14.20
  -7  -6  -1   90.89   15.60
  -7  -6  -1   73.09   12.00
  -7  -6  -1   80.29   10.60
   7   6   1   56.69   11.10
   7   6   1  102.09   14.30
   7   6   1   88.99   11.10
   7   6   1   82.39   14.90
   7   6   1   91.99   15.80
  -8  -6  -1    6.10    3.40
  -8  -6  -1    8.30    4.00
  -8  -6  -1    9.90    5.20
  -8  -6  -1   11.10    6.70
  -8  -6  -1    9.10    3.50
   8   6   1    4.80    3.30
   8   6   1    9.70    6.00
   8   6   1    7.20    5.00
   8   6   1   11.90    7.40
  -9  -6  -1    6.50    6.10
  -9  -6  -1    1.40    2.10
  -9  -6  -1    2.80    3.20
  -9  -6  -1    4.30    3.30
  -9  -6  -1    0.40    5.90
  -9  -6  -1    3.80    3.80
   9   6   1   -2.80    3.50
   9   6   1   -3.50    6.30
   9   6   1   -1.90    2.90
   9   6   1    1.00    3.90
 -10  -6  -1    2.50    5.80
 -10  -6  -1    0.90    2.80
 -10  -6  -1    1.30    2.20
 -10  -6  -1   -1.60    5.10
 -10  -6  -1    3.50    4.40
 -10  -6  -1    3.10    4.30
 -10  -6  -1    3.30    3.70
  10   6   1   -2.00    4.50
  10   6   1    4.80    8.90
  10   6   1   -0.30    4.70
  10   6   1    4.40    3.70
 -11  -6  -1    9.60    5.00
 -11  -6  -1    5.60    7.70
 -11  -6  -1    5.50    6.70
 -11  -6  -1   10.80    5.80
  11   6   1    0.40    9.10
 -12  -6  -1  123.09   17.40
 -12  -6  -1   85.79   17.50
 -12  -6  -1  120.59   21.10
  12   6   1  118.49   25.50
 -13  -6  -1    8.60    7.20
 -13  -6  -1    0.10    4.00
 -13  -6  -1   13.00    6.40
  13   6   1    1.10   10.10
 -14  -6  -1   12.70    8.60
 -14  -6  -1   20.00    8.30
  14   6   1    1.30   13.60
 -15  -6  -1   10.40    7.60
 -15  -6  -1    5.80    7.40
  15   6   1   18.60   18.20
  10  -7  -1    0.30    6.60
  10  -7  -1    1.40    6.90
  10  -7  -1  -11.30    5.50
 -10   7   1   -2.80    5.90
 -10   7   1   21.00   11.90
 -10   7   1   12.50    5.20
   9  -7  -1  200.18   36.90
   9  -7  -1  170.38   28.20
   9  -7  -1  211.68   31.70
   9  -7  -1  227.38   31.40
  -9   7   1  230.88   31.70
  -9   7   1  183.88   35.60
   8  -7  -1   -0.40    7.60
   8  -7  -1    2.50    6.50
   8  -7  -1   -0.90    3.90
   8  -7  -1   10.50    8.00
  -8   7   1    4.70    8.40
  -8   7   1    1.00    4.90
   7  -7  -1  413.66   52.59
   7  -7  -1  649.34   62.99
   7  -7  -1  477.45   53.09
  -7   7   1  491.05   59.79
  -7   7   1  425.26   52.79
   6  -7  -1    5.40   10.00
   6  -7  -1    7.60    6.60
   6  -7  -1    5.30    5.00
  -6   7   1   12.20    9.90
  -6   7   1   -3.40    3.10
   5  -7  -1  110.39   22.30
   5  -7  -1   99.29   17.00
   5  -7  -1   97.39   16.60
  -5   7   1  127.79   23.20
  -5   7   1   88.69   16.40
  -5   7   1  126.89   24.60
   4  -7  -1   13.60    8.90
   4  -7  -1    6.60    5.00
   4  -7  -1    9.60    5.20
  -4   7   1    5.10    8.60
  -4   7   1    1.90    4.20
   3  -7  -1   16.30    5.70
   3  -7  -1   24.80    6.80
   3  -7  -1    6.90    8.70
  -3   7   1   11.10    5.20
  -3   7   1   19.80    9.00
   2  -7  -1   28.80    7.00
   2  -7  -1   27.10    7.10
   2  -7  -1   31.70   11.40
  -2   7   1   40.30    8.80
  -2   7   1   21.90   10.30
  -2   7   1   44.30   11.30
  -2   7   1   29.50    5.10
   1  -7  -1   71.29   13.60
   1  -7  -1  152.88   22.20
  -1   7   1   71.19   13.50
  -1   7   1  111.39   19.30
  -1   7   1   93.29   10.80
   0  -7  -1  472.45   55.29
   0  -7  -1  465.25   51.59
   0   7   1  487.95   53.09
   0   7   1  468.25   55.59
   0   7   1  473.15   49.20
   0   7   1  438.26   51.29
  -1  -7  -1   59.39   11.10
  -1  -7  -1   67.79   15.40
   1   7   1   68.29   11.50
   1   7   1   54.39    8.40
   1   7   1   65.29   15.40
  -2  -7  -1  557.14   61.99
  -2  -7  -1  615.74   64.09
  -2  -7  -1  631.34   67.79
   2   7   1  597.34   62.29
   2   7   1  596.64   65.79
   2   7   1  592.04   67.39
  -3  -7  -1   79.29   12.30
  -3  -7  -1   72.29    9.80
  -3  -7  -1   65.29   14.90
   3   7   1   57.59   10.50
   3   7   1   61.09    9.40
   3   7   1   57.49   13.80
  -4  -7  -1  106.19   19.70
  -4  -7  -1  119.79   14.40
   4   7   1  113.69   20.20
   4   7   1  114.69   15.70
   4   7   1  130.29   15.50
  -5  -7  -1  110.89   15.50
  -5  -7  -1  121.59   20.80
   5   7   1  144.39   16.40
   5   7   1  155.18   19.20
   5   7   1  171.28   23.70
   5   7   1  125.79   16.30
  -6  -7  -1  138.89   23.30
  -6  -7  -1  121.29   17.10
  -6  -7  -1  172.88   24.20
  -6  -7  -1  147.49   17.90
   6   7   1  158.98   23.10
   6   7   1  172.58   18.70
   6   7   1  141.29   18.10
   6   7   1  147.49   19.20
  -7  -7  -1  394.06   46.50
  -7  -7  -1  443.76   44.30
  -7  -7  -1  403.06   44.10
  -7  -7  -1  380.96   47.70
   7   7   1  408.26   44.90
   7   7   1  429.26   44.30
   7   7   1  378.36   44.70
   7   7   1  421.76   46.20
   7   7   1  359.56   46.30
  -8  -7  -1  203.38   27.60
  -8  -7  -1  259.37   35.80
  -8  -7  -1  241.58   25.70
  -8  -7  -1  193.88   25.90
  -8  -7  -1  263.47   26.60
   8   7   1  207.98   28.10
   8   7   1  218.18   26.80
   8   7   1  227.48   29.20
   8   7   1  229.68   25.90
   8   7   1  225.98   27.20
  -9  -7  -1  123.89   16.40
  -9  -7  -1  149.09   19.90
  -9  -7  -1  135.79   24.80
  -9  -7  -1  137.59   20.40
  -9  -7  -1  211.48   22.50
   9   7   1  139.09   21.80
   9   7   1  134.29   18.80
   9   7   1  128.49   23.10
   9   7   1  132.69   20.80
 -10  -7  -1  190.18   26.80
 -10  -7  -1  174.38   22.60
 -10  -7  -1  207.68   29.70
 -10  -7  -1  175.98   22.40
  10   7   1  150.88   30.20
  10   7   1  194.38   25.90
  10   7   1  190.48   26.10
  10   7   1  196.08   31.00
 -11  -7  -1  207.18   29.20
 -11  -7  -1  301.07   30.20
 -11  -7  -1  249.18   27.60
 -11  -7  -1  240.28   35.60
  11   7   1  249.78   39.00
  11   7   1  258.27   31.50
 -12  -7  -1   -6.40    3.10
 -12  -7  -1    6.90    7.20
  12   7   1   -2.70    7.90
 -13  -7  -1  122.49   23.10
  13   7   1  149.49   31.20
 -14  -7  -1   30.60   11.50
  14   7   1   23.20   18.30
 -15  -7  -1   93.29   19.90
  15   7   1   88.19   27.80
   9  -8  -1    5.50    8.80
   9  -8  -1   -7.30    3.90
   9  -8  -1    5.90    8.50
   9  -8  -1    4.20    7.80
  -9   8   1   10.80    9.50
  -9   8   1   -0.40    4.40
   8  -8  -1  218.98   31.20
   8  -8  -1  175.38   29.50
   8  -8  -1  246.18   41.00
  -8   8   1  295.37   49.40
  -8   8   1  222.18   40.30
   7  -8  -1   72.69   16.30
   7  -8  -1  108.89   25.90
   7  -8  -1   93.69   18.40
  -7   8   1  113.49   18.80
  -7   8   1   84.19   23.60
   6  -8  -1   65.79   13.80
   6  -8  -1   70.89   14.20
   6  -8  -1   83.69   22.50
  -6   8   1   67.39   14.40
  -6   8   1   89.89   21.80
   5  -8  -1   55.99   12.80
   5  -8  -1   98.69   24.30
   5  -8  -1   72.19   13.50
  -5   8   1   55.59    8.70
  -5   8   1   50.39   12.30
   4  -8  -1  131.19   24.90
   4  -8  -1  124.59   19.80
   4  -8  -1  118.79   26.00
  -4   8   1  119.69   21.40
  -4   8   1  152.38   16.00
  -4   8   1  160.78   26.50
  -4   8   1  109.69   25.60
   3  -8  -1  228.38   25.90
   3  -8  -1  188.68   26.40
   3  -8  -1  235.08   38.00
  -3   8   1  211.58   23.10
  -3   8   1  224.98   36.70
  -3   8   1  240.88   33.40
  -3   8   1  170.68   27.90
   2  -8  -1  129.29   24.40
   2  -8  -1  111.19   17.70
   2  -8  -1  102.79   18.20
  -2   8   1  142.39   14.80
  -2   8   1  119.09   18.80
   1  -8  -1  147.99   23.60
   1  -8  -1  202.68   31.50
  -1   8   1  214.28   32.20
  -1   8   1  168.68   19.40
  -1   8   1  193.58   27.80
  -1   8   1  173.28   22.30
  -1  -8  -1  168.18   20.70
  -1  -8  -1  161.98   27.10
   1   8   1  144.59   18.20
   1   8   1  166.78   20.70
   1   8   1  170.38   24.80
   1   8   1  176.68   29.00
  -2  -8  -1   29.10   11.10
   2   8   1   31.80   10.10
  -3  -8  -1  229.08   26.20
  -3  -8  -1  230.08   28.10
  -3  -8  -1  254.67   36.30
   3   8   1  233.38   35.60
   3   8   1  250.27   26.70
   3   8   1  243.08   28.50
  -4  -8  -1   20.80    8.60
   4   8   1   17.40    8.30
  -5  -8  -1  119.29   15.70
  -5  -8  -1  125.49   21.40
   5   8   1  118.19   17.10
   5   8   1   92.79   15.00
   5   8   1  122.29   21.50
  -6  -8  -1   23.70    8.70
  -6  -8  -1   12.20    3.80
   6   8   1   11.40    4.60
   6   8   1   14.10    7.70
   6   8   1   17.20    5.50
   6   8   1   11.60    6.10
  -7  -8  -1   80.49   12.30
  -7  -8  -1   94.79   12.30
  -7  -8  -1   72.79   15.30
  -7  -8  -1   56.19   14.20
   7   8   1   98.29   15.00
   7   8   1   49.40   10.50
   7   8   1   83.69   16.40
   7   8   1   64.69   12.20
  -8  -8  -1    7.20    7.00
  -8  -8  -1   10.50    6.40
  -8  -8  -1   10.60    4.20
  -8  -8  -1   14.70    5.30
   8   8   1    6.00    4.40
   8   8   1   16.10    7.10
   8   8   1   11.60    4.40
   8   8   1   13.10    6.00
   8   8   1    4.30    6.60
  -9  -8  -1   96.39   18.20
  -9  -8  -1   99.69   21.90
  -9  -8  -1  125.69   16.80
  -9  -8  -1  127.39   17.50
  -9  -8  -1  111.09   17.50
   9   8   1  111.89   16.60
   9   8   1  117.19   18.70
   9   8   1  102.19   19.90
   9   8   1   99.59   19.20
 -10  -8  -1   29.10   13.10
 -10  -8  -1   22.60    7.10
 -10  -8  -1   27.40    6.50
  10   8   1   27.60    7.50
  10   8   1   31.10    8.60
  10   8   1    6.00    8.90
  10   8   1   31.20   10.00
 -11  -8  -1    4.60    4.70
 -11  -8  -1   -3.10    1.90
 -11  -8  -1    6.60    7.80
 -11  -8  -1    1.10    3.60
  11   8   1    6.30    5.70
  11   8   1   -0.70    8.70
  11   8   1    8.30    5.50
  11   8   1   -1.40    3.20
 -12  -8  -1   75.99   12.30
 -12  -8  -1   68.29   15.90
  12   8   1   74.19   13.50
  12   8   1   77.29   19.50
  12   8   1   54.49   13.00
  12   8   1   69.49   13.60
 -13  -8  -1   -3.70    4.80
  13   8   1    9.20   11.50
 -14  -8  -1  294.87   43.20
  14   8   1  298.07   50.59
 -15  -8  -1   29.20   11.40
  15   8   1   71.19   24.20
   8  -9  -1    2.30   10.70
   8  -9  -1    4.90    8.30
   8  -9  -1    2.90    5.40
   8  -9  -1    1.00    6.20
  -8   9   1   -2.20    6.50
  -8   9   1   -5.20    4.30
   7  -9  -1   21.10    8.70
   7  -9  -1    8.70    7.30
  -7   9   1   24.70    9.40
   6  -9  -1   13.00    6.60
   6  -9  -1   28.90   14.70
   6  -9  -1   26.80    9.70
  -6   9   1   32.60   10.30
  -6   9   1   27.90   13.40
   5  -9  -1   59.59   18.60
   5  -9  -1   45.10   11.70
   5  -9  -1   38.60   10.60
  -5   9   1   28.50    6.20
  -5   9   1   38.30   15.60
  -5   9   1   34.70    9.90
   4  -9  -1  309.87   42.40
   4  -9  -1  202.38   26.10
   4  -9  -1  211.78   30.00
  -4   9   1  193.18   22.90
  -4   9   1  184.18   29.20
  -4   9   1  254.47   39.50
   3  -9  -1   16.90    6.50
   3  -9  -1   18.70   13.70
  -3   9   1   15.20   10.70
  -3   9   1   14.20    9.30
  -3   9   1   20.50   12.70
  -3   9   1   12.10    3.70
   2  -9  -1   12.40    9.40
   2  -9  -1   -3.60    3.50
   2  -9  -1    1.40    3.80
  -2   9   1   -3.30    2.80
  -2   9   1    9.80    8.70
  -2   9   1    2.60    8.20
  -2   9   1    3.80    2.80
   1  -9  -1   75.79   20.90
   1  -9  -1   92.99   17.10
  -1   9   1  122.79   24.80
  -1   9   1  105.99   12.50
  -1   9   1  120.59   20.60
  -1   9   1   89.89   16.70
   0  -9  -1  119.09   23.80
   0  -9  -1   88.29   16.20
   0   9   1   86.89   12.70
   0   9   1  105.79   17.10
   0   9   1   92.09   21.10
   0   9   1  125.19   21.20
  -1  -9  -1   16.30    5.50
  -1  -9  -1    1.50    7.10
   1   9   1   13.60    8.00
   1   9   1   19.00    4.20
   1   9   1   12.60    5.10
   1   9   1   -7.80    5.80
  -2  -9  -1    9.40    3.50
  -2  -9  -1   13.60    9.60
  -2  -9  -1    4.30    4.10
   2   9   1    5.80    7.20
   2   9   1   12.00    5.00
   2   9   1    9.20    3.60
  -3  -9  -1   83.19   12.80
  -3  -9  -1  110.09   16.70
  -3  -9  -1   95.09   20.40
   3   9   1  118.49   13.30
   3   9   1   93.89   15.50
   3   9   1   98.29   20.30
  -4  -9  -1  343.77   37.70
  -4  -9  -1  376.16   40.10
  -4  -9  -1  348.57   43.60
   4   9   1  361.76   38.30
   4   9   1  335.97   39.40
   4   9   1  299.77   43.10
  -5  -9  -1  310.87   36.50
  -5  -9  -1  354.86   42.50
  -5  -9  -1  332.07   38.20
   5   9   1  363.46   42.80
   5   9   1  343.77   37.20
   5   9   1  330.97   38.10
  -6  -9  -1   99.09   20.70
  -6  -9  -1  127.59   14.90
   6   9   1   87.19   15.30
   6   9   1  134.39   23.50
   6   9   1  123.09   18.10
   6   9   1  121.69   17.60
  -7  -9  -1  717.73   80.39
  -7  -9  -1  706.83   81.09
   7   9   1  703.93   80.69
   7   9   1  698.03   77.39
   7   9   1  657.13   76.89
   7   9   1  783.62   77.29
   7   9   1  748.83   77.09
  -8  -9  -1  191.68   30.40
  -8  -9  -1  227.68   24.20
  -8  -9  -1  162.58   30.90
   8   9   1  214.38   26.50
   8   9   1  178.58   24.50
   8   9   1  197.88   30.70
  -9  -9  -1  292.07   56.79
   9   9   1  308.87   40.40
   9   9   1  371.06   39.50
   9   9   1  355.76   48.30
   9   9   1  336.17   39.40
   9   9   1  332.07   38.10
 -10  -9  -1  143.89   21.40
 -10  -9  -1  164.08   28.10
 -10  -9  -1  128.29   22.90
  10   9   1  159.18   21.50
  10   9   1  155.38   24.80
  10   9   1  151.48   23.50
  10   9   1  142.29   25.30
 -11  -9  -1  760.62   86.89
 -11  -9  -1  795.32   90.99
  11   9   1  786.92   87.49
  11   9   1  906.21   87.39
  11   9   1  783.02   88.09
  11   9   1  773.12   90.09
 -12  -9  -1   34.00    8.90
 -12  -9  -1   17.80    9.90
  12   9   1   28.80   13.60
  12   9   1   35.50   10.30
  12   9   1   31.20    8.90
  12   9   1   33.10   10.00
 -13  -9  -1  280.07   30.70
 -13  -9  -1  266.97   40.00
  13   9   1  225.98   35.00
  13   9   1  257.67   42.70
 -14  -9  -1    7.30    7.90
  14   9   1    0.70   10.90
 -15  -9  -1   11.90    9.60
  15   9   1   14.30   13.80
   7 -10  -1   38.20   12.00
   7 -10  -1   34.60   11.60
   7 -10  -1   15.00   16.20
  -7  10   1   15.80   12.20
  -7  10   1   28.40   10.70
   6 -10  -1   92.99   18.50
   6 -10  -1  126.89   21.20
   6 -10  -1  124.39   29.50
  -6  10   1   68.09   22.20
  -6  10   1  103.09   19.70
   5 -10  -1   45.30   12.50
   5 -10  -1   59.99   13.70
  -5  10   1   26.40   10.50
  -5  10   1   47.00    7.70
  -5  10   1  144.99   27.10
   4 -10  -1  260.77   43.70
   4 -10  -1  277.07   29.80
   4 -10  -1  188.58   31.40
  -4  10   1  231.18   41.80
  -4  10   1  280.07   31.70
  -4  10   1  196.48   24.90
   3 -10  -1  163.98   29.10
   3 -10  -1  225.18   27.20
   3 -10  -1  267.37   43.00
  -3  10   1  229.78   24.00
  -3  10   1  223.48   40.10
  -3  10   1  179.48   29.80
   2 -10  -1   93.49   24.40
   2 -10  -1   87.99   16.20
  -2  10   1  103.69   12.40
  -2  10   1  100.39   23.80
  -2  10   1   98.39   21.10
  -2  10   1   70.59   23.60
   1 -10  -1  250.47   42.80
   1 -10  -1  254.67   32.10
   1 -10  -1  273.17   33.80
  -1  10   1  304.87   46.60
  -1  10   1  312.07   37.10
  -1  10   1  261.57   33.60
  -1  10   1  268.77   29.80
  -1 -10  -1  658.53   83.69
  -1 -10  -1  710.83   79.19
   1  10   1  820.02   81.59
   1  10   1  712.93   76.09
   1  10   1  687.53   84.49
   1  10   1  734.63   79.39
  -2 -10  -1   47.30   10.60
  -2 -10  -1   50.99   15.40
   2  10   1   42.50    9.70
   2  10   1   21.70   12.00
   2  10   1   45.60    7.70
  -3 -10  -1  614.24   64.39
  -3 -10  -1  548.65   68.09
  -3 -10  -1  645.44   61.39
   3  10   1  555.64   63.79
   3  10   1  540.85   61.49
   3  10   1  518.25   68.09
  -4 -10  -1   32.60    6.80
  -4 -10  -1   40.70   13.00
   4  10   1   37.10    7.70
   4  10   1   32.90   12.20
  -5 -10  -1    1.60    2.80
  -5 -10  -1   -1.70    2.50
  -5 -10  -1    4.50    7.40
   5  10   1    1.80    2.80
   5  10   1   -7.50    4.80
   5  10   1    6.00    3.60
  -6 -10  -1  132.69   25.60
  -6 -10  -1  138.09   20.70
   6  10   1  142.99   20.00
   6  10   1  133.89   25.40
   6  10   1  139.99   20.80
  -7 -10  -1   55.69    9.50
  -7 -10  -1   30.70   11.50
  -7 -10  -1   31.60   12.70
  -7 -10  -1   37.90    9.30
   7  10   1   27.90    7.60
   7  10   1   36.10    8.90
   7  10   1   38.80   10.10
   7  10   1   36.20   13.70
  -8 -10  -1   -4.80    5.20
  -8 -10  -1    2.40    7.70
  -8 -10  -1   -1.30    2.70
   8  10   1    1.90    3.80
   8  10   1    2.50    3.90
   8  10   1    3.10    3.40
   8  10   1   18.30   11.40
   8  10   1    5.60    6.40
  -9 -10  -1    8.50    8.10
  -9 -10  -1   19.50    9.90
   9  10   1   10.20    8.00
   9  10   1   15.40    6.20
   9  10   1    4.20    4.50
   9  10   1    6.30    8.30
   9  10   1    4.70    5.00
 -10 -10  -1   -1.30    6.30
 -10 -10  -1   -1.10    5.10
  10  10   1    3.00    4.80
  10  10   1   -1.50    3.60
  10  10   1    0.40    5.90
  10  10   1    8.10    8.10
 -11 -10  -1   -3.30    5.20
 -11 -10  -1    0.70    5.30
  11  10   1    2.20    6.30
  11  10   1    2.20    4.70
  11  10   1    3.00    4.30
  11  10   1    7.60    8.70
 -12 -10  -1  178.38   31.10
 -12 -10  -1  216.88   28.50
  12  10   1  200.48   33.10
  12  10   1  194.88   24.60
  12  10   1  139.59   25.00
  12  10   1  173.68   28.70
 -13 -10  -1    7.40    7.90
 -13 -10  -1   -2.20    2.30
 -13 -10  -1   -1.20    4.60
  13  10   1    9.00    9.80
  13  10   1   -2.70    4.60
  13  10   1    0.50    5.10
  13  10   1    2.80    5.90
 -14 -10  -1  168.78   29.10
  14  10   1  170.48   33.80
  14  10   1  135.39   24.70
 -15 -10  -1   64.79   19.40
  15  10   1   19.10   19.10
   6 -11  -1    7.20   10.80
   6 -11  -1    0.90    6.00
   6 -11  -1   12.50    9.50
  -6  11   1    7.10   10.80
  -6  11   1   -1.00    5.10
   5 -11  -1    6.70    7.60
   5 -11  -1  -13.90    7.20
   5 -11  -1    2.50    5.70
  -5  11   1    1.90    6.30
  -5  11   1   -5.10    6.40
   4 -11  -1   63.49   22.20
   4 -11  -1   48.20   12.70
   4 -11  -1   61.59   14.20
  -4  11   1   42.90    7.80
  -4  11   1   38.40   17.00
  -4  11   1   53.49   14.10
   3 -11  -1  152.38   32.00
   3 -11  -1   96.19   19.90
   3 -11  -1  158.18   22.00
  -3  11   1  111.89   14.60
  -3  11   1  166.58   24.20
  -3  11   1   83.99   25.40
   2 -11  -1    0.10    4.10
   2 -11  -1    0.80   10.20
   2 -11  -1    3.00    5.10
  -2  11   1    0.20    2.50
  -2  11   1    4.10    8.90
  -2  11   1   -2.20    6.40
  -2  11   1   -6.30    3.60
   1 -11  -1   15.20    6.50
   1 -11  -1   16.50   13.00
  -1  11   1   13.00    4.40
  -1  11   1   19.70   11.70
  -1  11   1   14.90    9.90
  -1  11   1    5.60    6.70
   0 -11  -1   77.59   21.20
   0 -11  -1   70.79   15.10
   0  11   1   60.79   20.80
   0  11   1   71.29   10.70
   0  11   1   58.59   13.70
   0  11   1   92.29   18.30
  -1 -11  -1   23.00   12.30
   1  11   1   23.00   12.40
  -2 -11  -1  252.07   35.40
  -2 -11  -1  302.57   45.90
   2  11   1  289.87   35.90
   2  11   1  302.87   33.00
   2  11   1  357.16   50.49
   2  11   1  312.27   38.20
  -3 -11  -1   24.20    5.60
  -3 -11  -1   25.30    7.70
  -3 -11  -1   21.90   12.50
   3  11   1   17.80   11.30
  -4 -11  -1  127.59   15.00
  -4 -11  -1  134.19   20.50
  -4 -11  -1  109.39   24.00
   4  11   1   70.39   21.00
   4  11   1  117.29   16.80
   4  11   1  126.59   19.70
  -5 -11  -1  121.39   24.50
  -5 -11  -1   89.39   17.30
   5  11   1  114.59   15.70
   5  11   1  101.39   17.20
   5  11   1  109.09   22.40
  -6 -11  -1    9.80    4.80
  -6 -11  -1   10.30    5.40
  -6 -11  -1   18.00   17.70
   6  11   1    6.60    4.20
   6  11   1   10.30    5.10
   6  11   1   10.90   11.50
  -7 -11  -1  303.87   49.10
  -7 -11  -1  336.87   41.50
  -7 -11  -1  347.57   40.10
   7  11   1  346.17   40.90
   7  11   1  435.96   42.70
   7  11   1  370.06   46.80
  -8 -11  -1  277.37   42.10
  -8 -11  -1  280.07   33.60
  -8 -11  -1  234.28   40.40
   8  11   1  276.57   34.00
   8  11   1  275.47   33.60
   8  11   1  248.78   33.90
   8  11   1  291.57   43.20
   8  11   1  362.86   35.10
  -9 -11  -1  155.58   26.50
  -9 -11  -1  162.98   28.40
  -9 -11  -1  152.28   19.90
   9  11   1  148.89   22.30
   9  11   1  116.49   20.30
   9  11   1  143.89   26.90
   9  11   1  197.78   26.20
   9  11   1  151.28   28.00
 -10 -11  -1   27.00   10.80
 -10 -11  -1   35.40    8.40
 -10 -11  -1   12.70    9.10
  10  11   1   15.80    9.80
  10  11   1   21.80    7.70
  10  11   1   25.20   10.60
  10  11   1   46.20    9.90
 -11 -11  -1    8.60    7.10
 -11 -11  -1    3.10    3.10
 -11 -11  -1   -2.60    6.60
  11  11   1   -5.60    5.10
  11  11   1    0.10    7.20
  11  11   1   11.50    6.00
  11  11   1    3.40    5.40
 -12 -11  -1   15.70    7.80
 -12 -11  -1   17.20    7.10
 -12 -11  -1    4.80    9.50
  12  11   1   -6.40   10.00
  12  11   1   11.40    6.40
  12  11   1   -1.20    4.20
  12  11   1   10.60    7.40
 -13 -11  -1  394.36   43.70
 -13 -11  -1  295.57   39.90
 -13 -11  -1  412.86   52.89
  13  11   1  416.56   43.70
  13  11   1  323.77   44.00
  13  11   1  394.86   44.60
  13  11   1  375.66   48.00
 -14 -11  -1    0.40    4.30
 -14 -11  -1    4.10   10.30
 -14 -11  -1   -0.10    2.30
  14  11   1   -7.70   10.70
  14  11   1    0.60    4.60
  14  11   1   -1.10    5.30
 -15 -11  -1  110.79   22.90
   5 -12  -1   69.59   23.30
   5 -12  -1   46.90   13.00
   4 -12  -1   -3.00   11.40
   4 -12  -1   -1.70    5.80
   4 -12  -1   -1.70    5.60
  -4  12   1   23.20   15.00
  -4  12   1   19.70    9.20
   3 -12  -1  195.68   39.00
   3 -12  -1  176.18   24.70
   3 -12  -1  113.99   23.60
  -3  12   1  173.98   27.50
  -3  12   1  136.09   33.80
  -3  12   1  159.48   18.40
   2 -12  -1  101.39   17.20
   2 -12  -1   53.39   14.90
   2 -12  -1   85.49   24.80
  -2  12   1   60.29   10.40
  -2  12   1   60.29   21.50
  -2  12   1  113.09   19.80
   1 -12  -1  343.67   43.70
   1 -12  -1  453.45   60.09
  -1  12   1  314.07   54.99
  -1  12   1  340.87   38.70
  -1  12   1  333.77   45.10
  -1  12   1  405.56   44.80
   0 -12  -1   64.09   22.70
   0 -12  -1   78.59   19.40
   0  12   1   74.69   17.80
   0  12   1  108.09   19.70
   0  12   1   80.19   12.10
   0  12   1   72.19   21.90
  -1 -12  -1   45.00   11.60
  -1 -12  -1   64.59   20.80
   1  12   1   42.60    8.20
   1  12   1   37.70   11.40
   1  12   1   34.30   14.50
   1  12   1   46.50   14.00
  -2 -12  -1   -0.30    4.50
  -2 -12  -1  -10.20    4.00
   2  12   1   -1.50    7.50
   2  12   1   -9.00    2.60
   2  12   1    6.50    8.30
   2  12   1    3.30    3.70
  -3 -12  -1   40.40   10.60
  -3 -12  -1   13.00   11.10
   3  12   1   25.00    6.30
   3  12   1   23.50    8.30
   3  12   1   34.90   11.00
   3  12   1    0.40    7.90
  -4 -12  -1   16.40    7.80
  -4 -12  -1   18.30    5.60
   4  12   1   35.00    7.50
   4  12   1   40.40   10.60
  -5 -12  -1   79.79   21.80
  -5 -12  -1   85.29   13.00
  -5 -12  -1   82.39   16.40
   5  12   1   81.29   21.80
   5  12   1   73.69   15.40
   5  12   1  118.59   18.60
  -6 -12  -1   33.40   14.10
  -6 -12  -1   45.90   12.10
  -6 -12  -1   71.19   10.90
   6  12   1   32.10   15.10
   6  12   1   64.79   11.40
   6  12   1   89.19   15.10
  -7 -12  -1   13.90   10.30
  -7 -12  -1   18.70    7.30
   7  12   1   35.40    9.50
   7  12   1   36.70    9.20
   7  12   1   45.30   15.40
  -8 -12  -1   22.10   12.30
  -8 -12  -1   26.10    8.50
  -8 -12  -1   40.60   12.90
   8  12   1   82.09   13.80
   8  12   1   39.80   10.30
   8  12   1    0.30    8.30
  -9 -12  -1  179.88   25.70
  -9 -12  -1  166.78   31.20
  -9 -12  -1  137.99   28.70
   9  12   1  168.98   26.50
   9  12   1  174.88   31.50
   9  12   1  164.18   25.30
   9  12   1  191.18   23.70
 -10 -12  -1   10.40    9.10
 -10 -12  -1   24.70    8.00
 -10 -12  -1   13.60   10.10
  10  12   1   52.59   15.00
  10  12   1   13.50    9.70
  10  12   1   27.60    8.70
 -11 -12  -1    5.80    8.70
 -11 -12  -1    4.90    8.70
 -11 -12  -1   -3.50    2.40
  11  12   1    2.70    9.30
  11  12   1    3.90    5.00
  11  12   1    6.40    5.00
  11  12   1   -2.30    5.70
 -12 -12  -1  382.26   42.00
 -12 -12  -1  263.97   35.80
 -12 -12  -1  358.06   50.49
  12  12   1  191.48   51.29
  12  12   1  363.66   47.70
  12  12   1  345.87   38.10
  12  12   1  302.67   38.50
 -13 -12  -1   -4.10    2.30
 -13 -12  -1   -6.20   11.20
 -13 -12  -1    5.00    8.50
  13  12   1    3.30    5.70
  13  12   1   -1.80   10.20
  13  12   1    9.30    9.40
  13  12   1   -5.50    4.10
 -14 -12  -1  465.95   50.09
 -14 -12  -1  424.36   59.09
 -14 -12  -1  351.36   46.30
  14  12   1  392.26   50.49
  14  12   1  486.95   56.29
  14  12   1  394.06   50.79
  14  12   1  502.45   50.49
   3 -13  -1   -0.30   11.80
   3 -13  -1    9.10    7.10
  -3  13   1    1.30    7.50
  -3  13   1    2.60   10.40
   2 -13  -1  103.09   28.40
   2 -13  -1   45.80   12.40
   2 -13  -1   37.00   12.50
  -2  13   1   46.40   19.10
  -2  13   1   40.90    8.10
  -2  13   1   59.29   15.90
   1 -13  -1   39.90   11.70
   1 -13  -1   33.60   11.80
   1 -13  -1   39.70   18.00
  -1  13   1   51.89   14.20
  -1  13   1   67.39   22.40
  -1  13   1   37.90    7.80
   0 -13  -1  318.37   57.49
   0 -13  -1  324.67   41.90
   0  13   1  308.47   36.80
   0  13   1  314.97   61.99
   0  13   1  419.96   43.80
   0  13   1  328.17   43.10
  -1 -13  -1   -0.70    3.80
  -1 -13  -1   -8.90    6.80
   1  13   1   -0.70    5.60
   1  13   1    3.40    3.70
   1  13   1   16.20    9.10
   1  13   1   -8.20    6.00
  -2 -13  -1  336.07   49.60
  -2 -13  -1  280.77   35.10
   2  13   1  323.97   36.10
   2  13   1  233.48   37.80
   2  13   1  238.28   30.80
   2  13   1  284.87   47.10
  -3 -13  -1    3.60    5.80
   3  13   1   -5.50    7.30
   3  13   1    7.30    8.30
   3  13   1   -2.10    4.20
   3  13   1   -2.80    3.40
  -4 -13  -1  433.06   48.00
  -4 -13  -1  407.66   51.49
  -4 -13  -1  511.45   60.19
   4  13   1  500.95   52.59
   4  13   1  403.66   49.70
   4  13   1  444.76   64.79
  -5 -13  -1   10.80    9.90
  -5 -13  -1   17.70    8.10
   5  13   1   10.60    5.40
   5  13   1   11.20   11.20
   5  13   1   13.50    7.50
  -6 -13  -1  741.43   87.09
  -6 -13  -1  698.93   80.89
   6  13   1  873.71   81.99
   6  13   1  655.53   86.39
   6  13   1  678.83   78.69
  -7 -13  -1  194.38   27.80
  -7 -13  -1  197.48   34.80
   7  13   1  219.18   28.80
   7  13   1  168.28   33.10
   7  13   1  133.69   23.20
  -8 -13  -1   32.00   14.70
  -8 -13  -1    8.90   13.40
  -8 -13  -1   13.80    6.70
   8  13   1    6.20    9.50
   8  13   1   10.60    6.20
   8  13   1   21.20    8.80
  -9 -13  -1   26.00   14.00
  -9 -13  -1   14.00    6.90
  -9 -13  -1   41.20   15.00
   9  13   1   14.50    9.30
   9  13   1   25.30    8.30
   9  13   1   10.50    6.30
   9  13   1   17.40    6.90
 -10 -13  -1    8.60    9.40
 -10 -13  -1   10.00    5.60
 -10 -13  -1    3.10    8.10
  10  13   1   23.10    8.70
  10  13   1   19.50    8.40
  10  13   1   20.40   11.60
 -11 -13  -1   47.50   12.40
 -11 -13  -1   91.59   21.10
 -11 -13  -1   74.79   18.70
  11  13   1   94.39   18.50
  11  13   1   57.69   16.30
  11  13   1   94.39   16.20
  11  13   1   93.89   21.50
 -12 -13  -1   81.39   32.00
 -12 -13  -1   82.49   16.50
  12  13   1  137.09   20.80
  12  13   1  100.69   19.90
 -13 -13  -1  102.09   24.20
 -13 -13  -1  131.79   23.50
  13  13   1  136.79   26.30
  13  13   1   88.69   18.80
  13  13   1  133.49   25.60
  13  13   1   76.69   20.90
 -14 -13  -1   43.30   12.70
  14  13   1   35.30   11.50
   1 -14  -1   42.30   19.20
   1 -14  -1   17.10    8.50
   1 -14  -1    2.40    5.60
  -1  14   1    8.00   11.10
  -1  14   1    7.30    8.30
  -1  14   1    7.70    4.40
   0 -14  -1   16.10   14.00
   0 -14  -1   26.20    9.40
   0 -14  -1   21.40    9.60
   0  14   1   39.40   17.70
   0  14   1   16.00    5.70
   0  14   1   12.90    7.60
  -1 -14  -1   -6.80    2.80
  -1 -14  -1    4.70   13.50
   1  14   1    2.50    3.20
   1  14   1    1.50    8.60
   1  14   1   -3.40    4.10
   1  14   1   -1.70    6.80
  -2 -14  -1   28.80   10.30
  -2 -14  -1   18.80   17.30
   2  14   1   20.10   10.80
   2  14   1   16.60   13.60
   2  14   1   27.50   11.20
  -3 -14  -1    0.10    4.90
  -3 -14  -1   -0.90    9.90
   3  14   1    4.80    4.30
   3  14   1    0.30    7.10
   3  14   1   12.90    8.40
   3  14   1    2.40    6.30
  -4 -14  -1    2.30    4.40
  -4 -14  -1   -5.00    9.30
   4  14   1   -3.80    6.40
   4  14   1    3.40    5.30
   4  14   1    1.50    4.20
  -5 -14  -1    0.60    4.40
  -5 -14  -1   34.30   14.60
   5  14   1    2.80    4.00
   5  14   1    2.20    7.60
   5  14   1   -0.80    4.90
  -6 -14  -1   79.19   21.80
  -6 -14  -1   51.19   12.80
   6  14   1   15.60   12.20
   6  14   1   55.49   11.10
   6  14   1   63.09   13.90
  -7 -14  -1   94.19   18.50
  -7 -14  -1   79.39   22.90
   7  14   1  100.99   18.50
   7  14   1   77.49   14.80
   7  14   1   69.29   22.30
  -8 -14  -1   -7.90    7.20
  -8 -14  -1    2.40    4.40
  -8 -14  -1   -1.30    7.90
   8  14   1   -0.60    4.60
   8  14   1   -8.70    4.60
   8  14   1    1.80    5.10
  -9 -14  -1   87.79   21.80
  -9 -14  -1   51.59   13.10
  -9 -14  -1   44.40   16.60
   9  14   1   26.50   13.60
   9  14   1   52.59   12.50
   9  14   1   85.19   16.10
   9  14   1   51.69   12.30
 -10 -14  -1   63.59   20.20
 -10 -14  -1   33.10   14.80
 -10 -14  -1   31.10    9.80
  10  14   1   24.50   13.40
  10  14   1   12.90    7.20
  10  14   1   17.60    8.40
 -11 -14  -1    3.80    9.90
 -11 -14  -1    7.20    5.20
 -11 -14  -1   28.10   12.90
  11  14   1   22.20   12.90
  11  14   1   19.80   10.80
  11  14   1    1.60    5.10
 -12 -14  -1  119.19   22.90
 -12 -14  -1  193.68   35.00
 -12 -14  -1  165.88   30.90
  12  14   1  140.89   24.40
  12  14   1  203.58   27.60
  12  14   1  196.08   33.50
 -13 -14  -1    1.60    7.90
 -13 -14  -1   -1.40    3.00
  13  14   1   -3.00    4.80
  13  14   1    4.30    9.90
  -1 -15  -1    1.30    6.00
  -1 -15  -1   -3.30    9.20
   1  15   1    8.60    4.60
   1  15   1    9.70    8.60
   1  15   1    6.10   11.50
  -2 -15  -1  233.28   34.60
  -2 -15  -1  302.47   50.59
   2  15   1  254.67   35.40
   2  15   1  153.58   31.10
   2  15   1  201.58   42.20
   2  15   1  211.08   25.70
  -3 -15  -1   -6.20    9.90
  -3 -15  -1   -0.80    4.70
   3  15   1    4.70    6.80
   3  15   1    8.90    4.90
   3  15   1   -0.10    8.10
  -4 -15  -1  105.59   21.90
  -4 -15  -1  100.99   28.30
   4  15   1  162.78   26.00
   4  15   1  136.59   19.80
   4  15   1  128.59   31.30
  -5 -15  -1   -2.00    4.80
  -5 -15  -1   11.50   13.20
   5  15   1   -2.50    4.80
   5  15   1    5.40    4.90
   5  15   1  -12.70    5.70
  -6 -15  -1  253.67   34.90
  -6 -15  -1  307.17   49.10
   6  15   1  301.37   36.20
   6  15   1  262.87   32.70
   6  15   1  224.08   46.10
  -7 -15  -1   16.20    7.60
  -7 -15  -1   30.00   14.30
  -7 -15  -1   10.50   11.30
   7  15   1   13.50   11.80
   7  15   1    4.70    6.10
   7  15   1   23.60    9.10
  -8 -15  -1  195.88   30.10
  -8 -15  -1  187.88   37.60
  -8 -15  -1  187.58   36.70
   8  15   1  173.68   26.90
   8  15   1  218.68   31.30
   8  15   1  141.19   35.90
  -9 -15  -1    7.10    6.50
  -9 -15  -1   47.10   23.20
  -9 -15  -1   16.00   13.20
   9  15   1   23.10   14.30
   9  15   1    7.20    7.70
   9  15   1   26.00    9.70
 -10 -15  -1  199.88   35.60
 -10 -15  -1  160.28   33.20
 -10 -15  -1  160.28   27.10
  10  15   1  213.18   38.40
  10  15   1  195.78   29.70
  10  15   1  171.78   29.30
 -11 -15  -1   46.70   12.10
 -11 -15  -1   23.50   13.30
 -11 -15  -1   49.10   16.70
  11  15   1   46.20   13.20
  11  15   1   35.40   11.60
  11  15   1   42.60   18.30
  -4 -16  -1   31.50   17.60
  -4 -16  -1   -0.30    4.60
   4  16   1   16.30    6.90
   4  16   1   22.20   17.30
   4  16   1    2.70    5.40
  -5 -16  -1   24.70   11.40
  -5 -16  -1   19.60   16.00
   5  16   1   11.60    6.20
   5  16   1   12.00   15.30
   5  16   1    8.10    8.00
  -6 -16  -1    4.40    5.30
  -6 -16  -1   16.30   24.10
   6  16   1   -3.80    3.50
   6  16   1   10.00   15.00
   6  16   1    6.40    7.20
  -7 -16  -1   70.69   20.40
  -7 -16  -1   87.09   25.80
  -7 -16  -1   31.80   10.40
   7  16   1   32.10    9.50
   7  16   1   18.80   14.90
   7  16   1   79.79   16.70
  -8 -16  -1    6.40   11.70
  -8 -16  -1   34.80   11.10
  -8 -16  -1   13.40   11.40
   8  16   1   48.50   19.90
   8  16   1   31.70   11.70
   8  16   1   16.30    9.00
  -9 -16  -1  153.18   26.70
  -9 -16  -1  128.69   32.50
  -9 -16  -1  114.29   27.50
   9  16   1  115.69   30.90
   9  16   1  193.78   28.30
  10  15  -2    4.30    7.30
 -10 -15   2   12.40    7.90
 -10 -15   2   21.70   13.00
 -10 -15   2   -4.40    8.80
   9  15  -2   27.20   10.00
   9  15  -2   34.90   13.40
   9  15  -2   61.29   22.20
   9  15  -2    3.30    8.40
  -9 -15   2    8.70   11.10
  -9 -15   2   23.90   14.40
  -9 -15   2   27.80   10.30
   8  15  -2   -1.00    5.00
   8  15  -2   -2.00    8.30
   8  15  -2   10.00   10.40
  -8 -15   2  -13.20    6.40
  -8 -15   2   -8.10    7.80
  -8 -15   2   -3.90    3.60
   7  15  -2  135.09   23.40
  -7 -15   2   85.99   19.80
  -7 -15   2  124.29   45.10
  -7 -15   2   95.89   24.10
   6  15  -2   74.59   16.50
   6  15  -2   58.19   21.20
  -6 -15   2   76.49   19.90
  -6 -15   2   32.30   18.40
  -6 -15   2   55.89   14.80
   5  15  -2  241.18   34.50
   5  15  -2  212.28   42.40
  -5 -15   2  182.28   32.00
  -5 -15   2  220.98   37.60
  -5 -15   2  162.28   37.10
   4  15  -2   50.09   14.10
   4  15  -2   35.10   16.90
  -4 -15   2   43.60   16.40
  -4 -15   2   22.90   16.70
  -4 -15   2   66.29   15.70
   3  15  -2  115.39   21.40
  -3 -15   2   67.99   24.80
  -3 -15   2   64.79   16.70
   2  15  -2   57.49   21.70
   2  15  -2   44.50   14.60
  -2 -15   2   76.29   23.40
  -2 -15   2   63.99   16.50
  11  14  -2    8.50    7.40
  11  14  -2    8.60   11.00
  11  14  -2   19.00    8.50
  11  14  -2   22.80   12.80
 -11 -14   2   -4.20    8.80
 -11 -14   2    0.10    9.10
 -11 -14   2    7.80    5.70
  10  14  -2  166.08   26.00
  10  14  -2  200.68   34.60
  10  14  -2  127.59   22.10
  10  14  -2  129.89   22.70
 -10 -14   2  144.69   27.80
 -10 -14   2  175.48   29.30
 -10 -14   2   70.89   18.30
   9  14  -2    3.20    6.70
   9  14  -2    5.60    9.00
   9  14  -2   12.70    8.30
  -9 -14   2   32.00   19.20
  -9 -14   2   11.80    7.10
  -9 -14   2   33.90   14.40
   8  14  -2  225.88   31.30
   8  14  -2  149.19   33.80
  -8 -14   2  189.68   29.20
  -8 -14   2  161.88   31.30
  -8 -14   2  169.38   34.90
   7  14  -2    7.40    7.00
   7  14  -2    3.30    7.30
  -7 -14   2   11.90   11.00
  -7 -14   2   10.90    6.90
  -7 -14   2   16.70   12.40
   6  14  -2  148.19   34.10
   6  14  -2  203.68   29.60
  -6 -14   2  151.88   32.70
  -6 -14   2  151.78   27.20
  -6 -14   2  163.48   31.60
   5  14  -2    4.30   11.60
   5  14  -2    2.60    6.50
  -5 -14   2    8.50   11.50
  -5 -14   2   16.00    8.00
  -5 -14   2   -5.20    8.90
   4  14  -2    2.40    5.30
   4  14  -2    4.90   10.80
  -4 -14   2    2.90    4.20
  -4 -14   2    2.90    5.60
  -4 -14   2  -12.00    6.80
  -4 -14   2    3.80    8.20
   3  14  -2    8.40    6.90
   3  14  -2    2.20    4.60
   3  14  -2   14.40   12.90
  -3 -14   2    2.30   11.00
  -3 -14   2    3.70    5.80
   2  14  -2   -5.70    6.90
   2  14  -2    6.50    7.00
   2  14  -2    2.40    3.70
  -2 -14   2    1.50   10.60
  -2 -14   2    3.30    4.20
   1  14  -2   12.70    4.90
   1  14  -2   32.80   17.20
   1  14  -2   14.50    9.00
  -1 -14   2   20.50   15.40
  -1 -14   2    3.70    6.60
   0  14  -2    6.80   10.30
   0  14  -2   -2.90    4.70
   0 -14   2    8.90   11.70
   0 -14   2   -4.90    3.10
  -1  14  -2   29.70   11.30
  -1  14  -2   22.60   15.90
   1 -14   2   29.40   17.50
   1 -14   2   20.30    8.90
   1 -14   2   20.00   10.20
  12  13  -2   -5.30    4.30
  12  13  -2   -4.70    9.60
  12  13  -2   18.40   12.20
 -12 -13   2    6.60    7.70
 -12 -13   2   -2.50    7.60
  11  13  -2   24.40   13.30
  11  13  -2   14.40    8.40
  11  13  -2   13.20   11.10
  11  13  -2   14.50    8.70
 -11 -13   2   23.10   12.40
 -11 -13   2   18.90   11.00
  10  13  -2   -3.80    4.80
  10  13  -2   -1.80    9.10
  10  13  -2   13.10    7.50
  10  13  -2   -2.70    7.50
 -10 -13   2   -3.00    8.10
 -10 -13   2   -0.90    8.50
   9  13  -2   -3.90    5.00
   9  13  -2    9.80    7.50
   9  13  -2   -4.20    5.20
  -9 -13   2    0.40    9.00
  -9 -13   2   -6.90    6.20
   8  13  -2   -1.60    8.60
   8  13  -2   -0.30    6.10
   8  13  -2   -9.60    5.70
  -8 -13   2    9.70   11.20
  -8 -13   2   -5.80    8.30
  -8 -13   2    0.00    3.00
   7  13  -2  367.26   59.79
   7  13  -2  490.45   49.80
  -7 -13   2  445.66   55.49
  -7 -13   2  411.06   52.69
  -7 -13   2  337.47   47.10
   6  13  -2  114.09   28.40
   6  13  -2  161.38   24.90
  -6 -13   2  162.78   32.10
  -6 -13   2  174.48   30.80
  -6 -13   2  106.39   21.60
   5  13  -2  183.98   26.00
   5  13  -2  170.98   33.50
   5  13  -2  111.99   19.00
  -5 -13   2  179.28   33.10
  -5 -13   2  133.69   19.10
  -5 -13   2  129.99   23.10
  -5 -13   2  115.99   25.40
   4  13  -2   90.89   25.70
   4  13  -2   84.89   16.70
   4  13  -2  102.99   19.10
  -4 -13   2   92.29   13.70
  -4 -13   2  118.79   20.00
  -4 -13   2   98.69   25.60
   3  13  -2   93.79   15.40
   3  13  -2  111.99   28.40
   3  13  -2  123.49   21.20
  -3 -13   2  121.89   28.20
  -3 -13   2   85.89   18.70
   2  13  -2  201.08   24.20
   2  13  -2  200.48   34.00
   2  13  -2  196.48   38.60
  -2 -13   2  217.48   40.30
   1  13  -2  186.48   24.40
   1  13  -2  251.87   44.20
   1  13  -2  227.48   32.80
  -1 -13   2  211.68   32.60
  -1 -13   2  281.07   45.30
   0  13  -2  340.97   40.10
   0  13  -2  268.87   58.49
   0 -13   2  275.27   38.70
   0 -13   2  391.66   81.69
  -1  13  -2    7.00    9.30
  -1  13  -2    0.10    5.30
   1 -13   2    9.30    6.00
   1 -13   2    0.60    5.00
   1 -13   2    4.30   10.40
  -2  13  -2  203.48   31.40
  -2  13  -2  146.99   36.30
   2 -13   2  267.47   45.10
   2 -13   2  188.68   30.80
   2 -13   2  166.88   26.20
  -3  13  -2  100.69   22.80
  -3  13  -2  127.09   32.70
   3 -13   2  156.28   22.30
   3 -13   2  111.29   23.30
   3 -13   2  169.38   36.60
  13  12  -2  114.19   26.70
  13  12  -2   81.99   25.20
  13  12  -2  142.49   26.80
  13  12  -2  108.19   20.50
 -13 -12   2  104.79   21.30
 -13 -12   2   77.79   20.60
  12  12  -2  394.06   45.60
  12  12  -2  348.77   53.89
  12  12  -2  381.26   49.60
  12  12  -2  360.06   45.40
 -12 -12   2  302.77   51.59
 -12 -12   2  413.06   49.80
  11  12  -2  261.37   32.80
  11  12  -2  220.18   39.70
  11  12  -2  282.87   41.10
 -11 -12   2  248.08   39.10
 -11 -12   2  232.08   39.20
  10  12  -2  155.98   26.30
  10  12  -2  155.08   32.30
  10  12  -2  181.78   31.80
  10  12  -2  235.98   30.70
 -10 -12   2  235.38   34.80
 -10 -12   2  230.28   35.10
   9  12  -2  120.69   26.80
   9  12  -2  124.49   21.90
   9  12  -2  141.99   25.60
   9  12  -2  190.38   25.60
  -9 -12   2  125.09   27.70
  -9 -12   2  132.79   27.10
   8  12  -2  354.46   52.79
   8  12  -2  329.67   43.10
   8  12  -2  294.87   40.70
   8  12  -2  432.76   43.60
  -8 -12   2  326.57   50.19
  -8 -12   2  391.96   47.30
   7  12  -2   68.99   19.70
   7  12  -2  103.99   17.10
  -7 -12   2   34.50   14.30
  -7 -12   2   61.69   18.30
   6  12  -2  139.79   20.60
   6  12  -2   71.09   21.80
  -6 -12   2   78.79   21.10
  -6 -12   2   76.79   19.70
   5  12  -2   20.10   12.10
   5  12  -2   24.00    8.40
  -5 -12   2   18.60    9.80
  -5 -12   2   12.00    4.60
  -5 -12   2    2.50    7.40
  -5 -12   2    9.10    6.00
   4  12  -2   10.30    6.60
   4  12  -2    5.10    4.30
   4  12  -2   -2.10    6.30
  -4 -12   2    5.20    8.50
  -4 -12   2    4.90    4.30
   3  12  -2    7.20    6.10
   3  12  -2   -2.60    2.90
  -3 -12   2    1.00    3.20
  -3 -12   2   -2.70    2.80
   2  12  -2   28.60   10.50
   2  12  -2   28.90    7.20
   2  12  -2   34.40   14.30
  -2 -12   2   38.60   17.80
  -2 -12   2   39.70   10.80
   1  12  -2   85.99   23.40
   1  12  -2   63.39   17.90
   1  12  -2   83.39   12.30
   1  12  -2   79.79   16.70
  -1 -12   2   65.09   15.60
  -1 -12   2  102.89   25.00
   0  12  -2  144.99   31.10
   0  12  -2  125.49   15.80
   0  12  -2  159.68   24.40
   0 -12   2  154.18   31.30
   0 -12   2  102.79   21.00
  -1  12  -2   78.19   16.50
  -1  12  -2   86.39   24.00
   1 -12   2   54.89   22.30
   1 -12   2   61.09   14.50
  -2  12  -2   44.50   19.20
  -2  12  -2   87.19   18.00
   2 -12   2   62.69   15.90
   2 -12   2   88.19   15.10
   2 -12   2   75.69   22.50
  -3  12  -2  131.69   22.40
  -3  12  -2  100.99   28.20
   3 -12   2   86.19   19.70
   3 -12   2  116.49   18.90
   3 -12   2  109.09   27.90
  -4  12  -2    7.70    8.50
  -4  12  -2   -3.60    7.90
   4 -12   2    2.40   10.20
   4 -12   2    8.80    7.80
   4 -12   2   16.20    7.60
  14  11  -2   10.80    7.80
  14  11  -2   -7.80    5.80
  14  11  -2   11.30    8.00
  14  11  -2    7.10   15.00
 -14 -11   2    1.50    5.10
 -14 -11   2    4.10    8.00
  13  11  -2    3.30    8.40
  13  11  -2    2.40    6.00
  13  11  -2    4.20   11.40
  13  11  -2   -1.20    5.90
 -13 -11   2    7.30    9.10
 -13 -11   2   16.40    8.90
  12  11  -2   -1.30    6.40
  12  11  -2   -7.10    7.00
  12  11  -2    0.00    5.70
  12  11  -2   -6.40    4.70
 -12 -11   2    5.60    9.20
 -12 -11   2    5.70    7.30
 -12 -11   2    2.90    3.80
  11  11  -2   22.50   11.00
  11  11  -2   35.00   10.20
  11  11  -2   20.20   12.00
  11  11  -2   24.40    8.40
 -11 -11   2   18.80    9.90
 -11 -11   2   42.50   14.00
 -11 -11   2   16.40    6.80
  10  11  -2   42.60   17.60
  10  11  -2   26.70    9.50
  10  11  -2   25.80    8.90
  10  11  -2   23.70   11.30
 -10 -11   2   32.40    9.40
 -10 -11   2   22.40   11.40
 -10 -11   2   29.10   11.70
   9  11  -2  330.77   46.00
   9  11  -2  391.36   54.79
   9  11  -2  362.26   43.90
   9  11  -2  467.15   45.80
  -9 -11   2  355.96   48.00
  -9 -11   2  348.47   47.70
  -9 -11   2  388.66   44.20
   8  11  -2   52.79   12.10
   8  11  -2   47.40   11.40
   8  11  -2   48.40   13.90
   8  11  -2   44.40   15.10
  -8 -11   2   29.40   12.20
  -8 -11   2   39.50   10.80
  -8 -11   2   54.59   16.30
   7  11  -2  263.47   34.60
   7  11  -2  262.17   30.50
   7  11  -2  186.78   36.70
  -7 -11   2  236.78   29.50
  -7 -11   2  192.18   33.90
  -7 -11   2  223.78   37.40
   6  11  -2    6.70    9.10
   6  11  -2   16.10    7.30
  -6 -11   2    8.50    4.30
  -6 -11   2   11.60   10.00
  -6 -11   2   17.10    9.80
   5  11  -2  101.49   17.20
   5  11  -2   86.89   15.00
  -5 -11   2   81.39   27.50
   4  11  -2   22.00    7.00
   4  11  -2   30.00   13.30
   4  11  -2   39.00   10.20
  -4 -11   2   30.70   13.40
  -4 -11   2   30.00    6.50
  -4 -11   2   31.80    9.50
   3  11  -2  349.07   40.10
   3  11  -2  375.76   54.59
   3  11  -2  312.17   42.10
  -3 -11   2  377.26   43.30
  -3 -11   2  399.96   39.60
  -3 -11   2  360.46   53.59
   2  11  -2   14.60   10.80
   2  11  -2   14.70    7.00
   2  11  -2   30.90    6.40
  -2 -11   2   22.70   12.70
  -2 -11   2   19.00    7.10
  -2 -11   2   19.30    5.00
   1  11  -2   32.40    9.60
   1  11  -2   36.60   14.40
   1  11  -2   40.20    6.90
  -1 -11   2   27.60    9.40
  -1 -11   2   31.00   14.50
   0  11  -2  133.39   29.40
   0  11  -2  137.39   16.60
   0  11  -2  138.29   22.70
   0  11  -2  168.98   29.00
   0 -11   2  144.09   23.70
   0 -11   2  112.89   28.70
  -1  11  -2   -0.10    8.80
  -1  11  -2    5.70    6.10
   1 -11   2   12.10   12.00
   1 -11   2   -3.60    2.90
  -2  11  -2  404.06   44.50
  -2  11  -2  294.77   52.89
   2 -11   2  310.37   42.90
   2 -11   2  375.86   41.60
   2 -11   2  405.26   58.09
  -3  11  -2   93.09   17.80
  -3  11  -2   66.09   21.00
   3 -11   2   65.89   15.60
   3 -11   2   84.09   14.90
   3 -11   2   70.09   22.80
  -4  11  -2   66.59   21.20
  -4  11  -2   87.89   17.60
   4 -11   2   65.19   22.10
   4 -11   2   87.39   15.20
   4 -11   2   40.60   13.40
  -5  11  -2   39.80   17.70
  -5  11  -2   31.20   15.70
   5 -11   2   51.79   21.60
   5 -11   2   64.19   13.10
   5 -11   2   45.80   15.60
  -6  11  -2   24.50   15.40
  -6  11  -2    4.00    7.60
   6 -11   2   -2.00    5.80
   6 -11   2    0.20    6.10
   6 -11   2   16.60   13.90
  14  10  -2   53.49   21.00
  14  10  -2   76.89   17.20
  14  10  -2   65.79   15.60
 -14 -10   2   53.19   16.40
 -14 -10   2   60.39   12.00
 -14 -10   2   85.29   14.90
  13  10  -2  184.28   39.40
  13  10  -2  210.48   35.10
  13  10  -2  370.46   38.80
  13  10  -2  298.97   35.50
 -13 -10   2  237.58   38.80
 -13 -10   2  230.58   31.00
 -13 -10   2  353.46   35.20
  12  10  -2  332.77   39.30
  12  10  -2  336.17   40.00
  12  10  -2  255.27   45.40
  12  10  -2  323.17   45.80
 -12 -10   2  353.96   40.60
 -12 -10   2  269.87   36.20
 -12 -10   2  405.56   44.90
  11  10  -2   69.89   14.40
  11  10  -2   37.80   13.60
  11  10  -2   45.50   11.80
  11  10  -2   62.69   16.00
 -11 -10   2   37.50   12.20
 -11 -10   2   74.59   18.30
 -11 -10   2   34.80    9.30
  10  10  -2   33.40    9.90
  10  10  -2   33.00   10.90
  10  10  -2   34.20   12.90
 -10 -10   2   19.60    9.90
 -10 -10   2   16.20   10.10
 -10 -10   2   30.80    8.10
   9  10  -2  184.78   23.10
   9  10  -2  151.38   25.30
   9  10  -2  103.89   19.80
   9  10  -2   96.59   23.30
  -9 -10   2  129.09   20.40
  -9 -10   2  160.08   25.90
  -9 -10   2  138.09   27.20
   8  10  -2  115.59   18.20
   8  10  -2   95.59   19.80
   8  10  -2  113.59   23.10
  -8 -10   2   85.99   20.30
  -8 -10   2   95.29   21.90
  -8 -10   2  119.09   18.70
   7  10  -2   45.10   13.70
   7  10  -2   58.29   12.20
   7  10  -2   52.69   16.50
  -7 -10   2   88.59   12.00
  -7 -10   2   75.19   13.50
  -7 -10   2   61.79   15.80
  -7 -10   2   37.50   13.60
   6  10  -2   73.69   18.70
   6  10  -2   91.19   15.10
  -6 -10   2   73.89   13.90
  -6 -10   2   47.20   15.40
  -6 -10   2   72.59   18.50
  -6 -10   2   65.19   11.00
   5  10  -2   70.39   13.60
   5  10  -2   58.89   16.60
   5  10  -2   42.00    9.80
  -5 -10   2   79.69   16.70
  -5 -10   2   83.09   11.20
  -5 -10   2   61.89   12.70
  -5 -10   2   63.59   17.70
   4  10  -2   48.50   15.40
   4  10  -2   35.40    8.70
   4  10  -2   51.39   11.70
  -4 -10   2   58.79    9.10
  -4 -10   2   63.69   17.10
   3  10  -2   69.59   10.70
   3  10  -2   66.39   13.30
   3  10  -2   51.09   16.80
  -3 -10   2   53.19   17.10
  -3 -10   2   67.59    9.90
  -3 -10   2   43.80   11.00
   2  10  -2    4.00    8.80
   2  10  -2    6.20    4.80
   2  10  -2    6.50    4.10
  -2 -10   2    4.70    4.80
  -2 -10   2   10.10    3.60
  -2 -10   2   25.00   11.80
   1  10  -2   16.00    4.30
   1  10  -2   13.40   10.10
   1  10  -2    7.00    5.00
  -1 -10   2    7.10   10.20
  -1 -10   2   12.20    6.10
   0  10  -2  189.28   21.30
   0  10  -2  141.29   31.30
   0  10  -2  215.58   33.20
   0  10  -2  210.88   25.70
   0 -10   2  204.48   35.00
   0 -10   2  162.38   26.90
  -1  10  -2   11.10   11.50
  -1  10  -2   25.50    8.50
  -1  10  -2   19.60   11.30
   1 -10   2   15.10   11.50
   1 -10   2   17.70    7.50
  -2  10  -2   49.99   17.00
  -2  10  -2   44.50   11.70
  -2  10  -2   54.49   17.20
   2 -10   2   30.70   15.70
   2 -10   2   19.70    8.80
   2 -10   2   15.60    6.50
  -3  10  -2  202.98   32.30
  -3  10  -2  183.48   39.20
   3 -10   2  212.48   33.00
   3 -10   2  283.77   29.50
   3 -10   2  286.97   44.80
  -4  10  -2    8.90    6.10
  -4  10  -2   29.00   14.50
   4 -10   2    8.20    5.80
   4 -10   2   16.20    7.10
   4 -10   2    9.50   11.70
  -5  10  -2  132.69   24.10
  -5  10  -2  129.69   31.30
   5 -10   2  133.29   24.00
   5 -10   2  184.78   24.20
   5 -10   2  221.78   38.00
  -6  10  -2    3.40    9.60
   6 -10   2   22.80   14.60
   6 -10   2   23.40   14.60
   6 -10   2   23.40    8.80
  -7  10  -2  216.68   43.60
  -7  10  -2  288.97   35.10
   7 -10   2  232.58   31.40
   7 -10   2  297.37   35.30
   7 -10   2  218.48   44.30
 -15  -9   2    0.90    3.80
  14   9  -2   27.80   11.80
  14   9  -2   10.40   13.80
  14   9  -2   28.70   10.30
 -14  -9   2   17.80    6.10
 -14  -9   2   18.60   10.30
  13   9  -2   19.80   14.00
  13   9  -2   13.80    9.00
  13   9  -2   23.70   10.80
 -13  -9   2   21.00   10.80
 -13  -9   2   15.90    5.80
 -13  -9   2   27.10    8.80
  12   9  -2   78.29   17.40
  12   9  -2   59.69   19.10
  12   9  -2   95.59   16.70
  12   9  -2   56.49   13.10
 -12  -9   2   55.09   11.30
 -12  -9   2   57.49   14.90
 -12  -9   2   47.30   12.20
  11   9  -2  185.28   26.00
  11   9  -2  148.29   27.40
  11   9  -2  141.39   28.10
  11   9  -2  151.58   23.80
 -11  -9   2  168.08   25.90
 -11  -9   2  156.18   20.60
 -11  -9   2  188.58   29.60
  10   9  -2    9.30    8.90
  10   9  -2   -3.20    4.10
  10   9  -2    5.70    5.30
  10   9  -2    4.30    7.20
 -10  -9   2    5.50    4.20
 -10  -9   2    3.20    7.20
 -10  -9   2    3.30    5.90
   9   9  -2    8.30    6.90
   9   9  -2    0.10    7.80
   9   9  -2   -6.50    5.20
  -9  -9   2    1.10    3.40
  -9  -9   2    2.30    6.80
  -9  -9   2    1.80    6.20
   8   9  -2   85.99   14.50
   8   9  -2  102.49   24.90
   8   9  -2   86.79   18.10
   8   9  -2   95.39   15.40
  -8  -9   2   60.09   16.30
  -8  -9   2   62.59   18.80
  -8  -9   2   92.49   15.00
  -8  -9   2  102.79   14.40
   7   9  -2  137.59   24.20
   7   9  -2  174.58   23.30
   7   9  -2  130.69   26.00
   7   9  -2  180.48   23.80
  -7  -9   2  147.39   20.50
  -7  -9   2  177.68   26.90
  -7  -9   2  175.28   20.00
  -7  -9   2  150.18   27.00
   6   9  -2    9.00    7.90
   6   9  -2   -0.50    2.60
  -6  -9   2   -3.60    5.40
  -6  -9   2    3.10    6.20
  -6  -9   2    7.40    4.50
  -6  -9   2   11.90    4.20
   5   9  -2  680.93   83.49
   5   9  -2  738.83   79.79
   5   9  -2  718.53   78.29
  -5  -9   2  723.53   82.19
  -5  -9   2  858.41   77.99
  -5  -9   2  694.33   79.29
  -5  -9   2  679.13   82.99
   4   9  -2   45.90    9.00
   4   9  -2   55.79   14.90
   4   9  -2   39.10    9.80
  -4  -9   2   34.60   12.80
  -4  -9   2   51.79    8.20
  -4  -9   2   52.69   11.50
   3   9  -2  241.88   30.70
   3   9  -2  269.67   40.50
   3   9  -2  295.67   29.40
  -3  -9   2  283.37   40.70
  -3  -9   2  235.58   28.30
   2   9  -2  114.99   14.90
   2   9  -2  125.59   24.90
   2   9  -2  140.29   20.20
  -2  -9   2  121.19   14.40
  -2  -9   2  121.09   24.30
   1   9  -2  363.76   47.70
   1   9  -2  315.97   33.20
   1   9  -2  271.47   35.60
  -1  -9   2  295.67   32.60
  -1  -9   2  325.37   36.60
  -1  -9   2  296.57   44.70
   0   9  -2  317.67   38.20
   0   9  -2  325.57   34.90
   0   9  -2  341.17   48.10
   0  -9   2  319.27   38.30
   0  -9   2  326.77   47.90
  -1   9  -2  148.59   16.80
  -1   9  -2  135.29   22.20
  -1   9  -2  137.29   28.00
  -1   9  -2  204.68   30.10
   1  -9   2  158.68   28.90
   1  -9   2  133.69   22.40
  -2   9  -2   71.99   14.60
  -2   9  -2   72.59   20.20
  -2   9  -2   76.59   19.30
   2  -9   2   83.59   20.40
   2  -9   2   77.29   15.20
   2  -9   2   64.79   12.00
  -3   9  -2    3.90    4.20
  -3   9  -2    1.80    7.60
  -3   9  -2   14.00   10.10
   3  -9   2   -1.20    8.90
   3  -9   2    5.40    5.60
   3  -9   2    5.20    4.50
  -4   9  -2   -1.10    3.40
  -4   9  -2   -0.30    7.70
   4  -9   2   -4.50    3.50
   4  -9   2   -1.00    3.30
   4  -9   2   -7.80    7.50
  -5   9  -2  134.09   22.60
  -5   9  -2  124.09   28.30
   5  -9   2   93.99   19.90
   5  -9   2  144.59   30.20
   5  -9   2  156.08   21.20
  -6   9  -2   80.29   23.50
  -6   9  -2   87.09   17.50
   6  -9   2  114.49   26.10
   6  -9   2   92.59   16.70
   6  -9   2   75.19   16.30
  -7   9  -2   11.40    9.70
   7  -9   2   14.90    7.50
   7  -9   2    5.00   10.50
  -8   9  -2   -1.10    7.00
  -8   9  -2   -5.10    4.30
   8  -9   2   -7.10    5.60
   8  -9   2   -1.10    4.60
   8  -9   2   -1.60    4.60
   8  -9   2    3.60   10.60
  15   8  -2  309.07   55.29
 -15  -8   2  373.16   46.70
  14   8  -2   10.20   12.40
  14   8  -2   14.70    9.20
  14   8  -2   18.00    8.80
 -14  -8   2   10.90    5.20
 -14  -8   2   14.00   11.70
 -14  -8   2   10.50    4.60
  13   8  -2  238.58   31.30
  13   8  -2  204.38   30.20
  13   8  -2  181.48   35.10
 -13  -8   2  195.68   32.60
 -13  -8   2  157.58   22.80
 -13  -8   2  228.48   24.80
  12   8  -2   37.50   11.90
  12   8  -2   34.30   16.00
  12   8  -2   77.19   18.90
  12   8  -2   50.09   11.80
 -12  -8   2   45.10   10.40
 -12  -8   2   70.29   11.70
 -12  -8   2   16.10   10.60
 -12  -8   2   55.29   10.20
  11   8  -2   20.00    8.00
  11   8  -2    6.00    8.10
  11   8  -2   11.80    7.00
  11   8  -2   13.10   11.10
 -11  -8   2   14.70    6.90
 -11  -8   2    2.90    7.20
 -11  -8   2    8.30    5.30
 -11  -8   2   14.20    5.50
  10   8  -2  318.27   34.80
  10   8  -2  257.47   33.90
  10   8  -2  342.17   44.10
  10   8  -2  278.27   36.00
 -10  -8   2  261.27   34.30
 -10  -8   2  273.97   32.10
 -10  -8   2  257.87   39.60
 -10  -8   2  268.47   32.20
   9   8  -2   -1.50    3.80
   9   8  -2    2.40    3.90
   9   8  -2    2.80    8.60
   9   8  -2    5.10    8.30
  -9  -8   2    4.50    3.60
  -9  -8   2   -2.90    5.10
  -9  -8   2   -4.20    4.00
   8   8  -2  175.58   27.90
   8   8  -2  181.48   27.10
   8   8  -2  145.69   21.80
  -8  -8   2  144.49   19.80
  -8  -8   2  151.48   20.50
  -8  -8   2  202.58   29.30
  -8  -8   2  166.28   26.10
   7   8  -2  267.27   34.00
   7   8  -2  248.08   29.90
   7   8  -2  237.08   32.20
   7   8  -2  269.17   30.40
  -7  -8   2  255.77   30.00
  -7  -8   2  254.27   37.40
  -7  -8   2  253.97   33.40
   6   8  -2    4.60    3.90
   6   8  -2    2.30    6.50
   6   8  -2   -5.50    4.70
  -6  -8   2    1.70    5.50
  -6  -8   2    1.00    2.90
  -6  -8   2    3.80    5.70
  -6  -8   2   -1.50    2.20
   5   8  -2   42.20    9.20
   5   8  -2   57.89   14.20
   5   8  -2   62.79   11.10
  -5  -8   2   52.39   12.80
  -5  -8   2   49.90   10.20
  -5  -8   2   62.49   15.20
  -5  -8   2   47.00    8.20
   4   8  -2   10.20    7.70
   4   8  -2   24.90    6.90
   4   8  -2   20.30    5.60
  -4  -8   2   28.60   10.60
  -4  -8   2   40.20    8.90
  -4  -8   2   19.50    4.70
  -4  -8   2   18.10    7.80
   3   8  -2   63.59   15.60
   3   8  -2   53.09   10.80
   3   8  -2   52.19    9.00
  -3  -8   2   50.59   10.40
  -3  -8   2   67.79   16.80
  -3  -8   2   60.29    8.70
   2   8  -2  134.49   16.50
   2   8  -2  142.19   25.20
   2   8  -2  141.49   18.60
  -2  -8   2  143.19   16.10
  -2  -8   2  137.89   25.00
   1   8  -2   10.80    4.60
   1   8  -2    8.50    3.20
   1   8  -2   14.60   10.40
  -1  -8   2    2.70    6.70
  -1  -8   2    9.40    3.10
  -1  -8   2   10.30    4.90
   0   8  -2   32.50    5.30
   0   8  -2   47.10   14.10
   0   8  -2   21.00    6.90
   0  -8   2   28.00    7.80
   0  -8   2   56.89   14.10
  -1   8  -2   76.79    8.90
  -1   8  -2   86.39   19.70
  -1   8  -2   61.39   12.40
  -1   8  -2  121.09   20.50
   1  -8   2   54.79   12.30
   1  -8   2   51.09   15.40
  -2   8  -2    4.60    4.60
  -2   8  -2   18.50    9.80
  -2   8  -2   16.70   10.10
   2  -8   2   29.10   12.10
   2  -8   2    7.10    4.70
  -3   8  -2   64.19   16.70
  -3   8  -2   49.60   10.80
  -3   8  -2   74.99   17.60
   3  -8   2   56.89   15.40
   3  -8   2   32.80    8.80
   3  -8   2   47.50   10.70
  -4   8  -2   53.69   11.90
  -4   8  -2   39.40   15.00
  -4   8  -2   86.79   28.90
   4  -8   2   45.20   10.90
   4  -8   2   45.90   16.60
   4  -8   2   51.99   10.20
  -5   8  -2  458.25   52.29
  -5   8  -2  472.95   58.59
   5  -8   2  447.46   52.29
   5  -8   2  546.25   61.69
   5  -8   2  421.86   50.19
  -6   8  -2   54.99   18.90
  -6   8  -2   59.29   12.90
   6  -8   2   39.90   10.90
   6  -8   2   60.49   18.60
   6  -8   2   52.29   11.20
  -7   8  -2  623.84   59.99
  -7   8  -2  428.96   68.79
   7  -8   2  511.25   56.49
   7  -8   2  558.84   65.69
   7  -8   2  430.46   57.69
  -8   8  -2   74.69   21.70
  -8   8  -2   37.10   16.00
   8  -8   2   48.00   18.80
   8  -8   2   72.49   13.10
   8  -8   2   54.99   13.00
   8  -8   2   72.79   20.70
  -9   8  -2   95.99   25.10
  -9   8  -2  123.39   21.40
   9  -8   2  110.49   20.30
   9  -8   2  133.79   29.90
   9  -8   2  104.09   21.70
  15   7  -2   26.80   16.40
 -15  -7   2    6.80    9.50
  14   7  -2   40.60   19.70
 -14  -7   2   79.29   19.50
  13   7  -2    5.30   12.20
  13   7  -2   -0.50    5.80
  13   7  -2   -2.20    5.00
 -13  -7   2    1.20    4.20
 -13  -7   2   -3.50    3.10
 -13  -7   2   -0.30    2.70
 -13  -7   2   -5.20    6.30
  12   7  -2   11.20    7.60
  12   7  -2   -5.80    9.10
  12   7  -2   11.80    7.50
 -12  -7   2   10.70    5.40
 -12  -7   2   11.90    8.20
 -12  -7   2    9.30    5.10
 -12  -7   2    9.80    4.40
  11   7  -2   13.10    7.70
  11   7  -2    4.00   10.20
  11   7  -2   -3.30    5.50
  11   7  -2    3.30    6.80
 -11  -7   2   16.60    6.50
 -11  -7   2    6.80    7.30
 -11  -7   2    6.30    4.20
 -11  -7   2    7.40    4.30
  10   7  -2    8.40    7.10
  10   7  -2    1.20    4.50
  10   7  -2    7.00    8.50
  10   7  -2   -2.60    4.10
 -10  -7   2    3.50    3.30
 -10  -7   2   -1.60    5.30
 -10  -7   2    2.70    5.00
 -10  -7   2    1.70    2.90
   9   7  -2    0.90    5.90
   9   7  -2    2.00    3.90
   9   7  -2    3.00    8.50
   9   7  -2    0.30    4.00
  -9  -7   2   -2.10    2.70
  -9  -7   2    1.80    3.10
  -9  -7   2    8.50    7.40
  -9  -7   2   -2.20    4.70
  -9  -7   2    6.40    3.90
   8   7  -2   92.49   16.00
   8   7  -2  102.09   20.20
   8   7  -2   99.39   16.60
   8   7  -2  127.29   21.10
  -8  -7   2   95.29   18.70
  -8  -7   2  104.19   16.00
  -8  -7   2  116.79   20.80
  -8  -7   2  185.68   19.80
   7   7  -2  294.27   36.30
   7   7  -2  337.97   36.50
   7   7  -2  293.77   39.10
   7   7  -2  301.97   38.60
  -7  -7   2  408.96   36.50
  -7  -7   2  296.77   38.50
  -7  -7   2  311.97   36.00
  -7  -7   2  311.37   39.30
   6   7  -2  160.68   21.30
   6   7  -2  221.58   30.00
   6   7  -2  179.38   24.00
   6   7  -2  181.58   21.90
  -6  -7   2  170.08   26.70
  -6  -7   2  182.88   21.10
  -6  -7   2  176.28   21.70
  -6  -7   2  187.68   26.70
   5   7  -2 1074.49  114.29
   5   7  -2  993.40  117.09
  -5  -7   2 1148.79  117.79
  -5  -7   2 1076.19  116.79
  -5  -7   2 1135.69  114.39
  -5  -7   2 1083.29  113.19
   4   7  -2  419.16   45.30
   4   7  -2  447.36   49.40
   4   7  -2  404.36   44.30
  -4  -7   2  404.36   48.50
  -4  -7   2  392.36   45.20
  -4  -7   2  417.36   47.70
  -4  -7   2  398.86   43.80
   3   7  -2  992.90  101.49
   3   7  -2  928.51  104.69
   3   7  -2  988.40   99.99
  -3  -7   2  998.70  101.49
  -3  -7   2  888.01   99.29
  -3  -7   2  959.80  104.59
   2   7  -2  235.98   33.50
   2   7  -2  233.88   26.00
   2   7  -2  217.08   24.10
  -2  -7   2  195.48   23.60
  -2  -7   2  221.08   26.00
  -2  -7   2  239.08   33.10
   1   7  -2  762.82   83.49
   1   7  -2  789.92   81.29
   1   7  -2  726.43   87.09
  -1  -7   2  809.22   87.49
  -1  -7   2  803.02   81.09
   0   7  -2  157.28   21.20
   0   7  -2  169.68   18.80
   0   7  -2  181.28   28.60
   0  -7   2  177.28   29.30
   0  -7   2  181.78   21.60
  -1   7  -2  252.07   30.50
  -1   7  -2  271.87   39.00
   1  -7   2  248.68   30.50
   1  -7   2  272.37   34.70
  -2   7  -2   34.10   12.40
  -2   7  -2   37.80   12.90
  -2   7  -2   15.00    6.30
   2  -7   2   30.70   11.40
   2  -7   2   29.70    7.60
  -3   7  -2  209.88   30.50
  -3   7  -2  138.59   27.20
  -3   7  -2  147.29   22.50
   3  -7   2  138.59   18.50
   3  -7   2  163.78   20.70
  -4   7  -2   33.10   13.10
  -4   7  -2   59.59   16.10
  -4   7  -2   35.30    9.20
   4  -7   2   31.70    8.70
   4  -7   2   37.50    8.30
   4  -7   2   19.70   11.20
  -5   7  -2    4.90    8.40
  -5   7  -2   22.60    7.10
   5  -7   2   14.10    6.20
   5  -7   2   26.30   12.60
   5  -7   2   25.20    7.10
  -6   7  -2   34.90   12.90
  -6   7  -2   18.00    6.90
   6  -7   2   13.50    6.10
   6  -7   2   17.90    6.60
   6  -7   2   22.90   11.90
  -7   7  -2   10.20    6.30
  -7   7  -2   44.20   14.60
   7  -7   2   17.90    7.20
   7  -7   2    3.80    6.20
   7  -7   2    5.90   11.10
  -8   7  -2   -5.40    7.50
  -8   7  -2   -1.20    4.20
   8  -7   2    3.10    6.10
   8  -7   2    3.20    9.20
   8  -7   2   -2.70    3.20
   8  -7   2   12.20    8.10
  -9   7  -2    7.20    6.40
  -9   7  -2   19.40   11.90
   9  -7   2   22.40    7.30
   9  -7   2   30.70    9.80
   9  -7   2   -1.90    4.90
 -10   7  -2   24.10   14.00
 -10   7  -2   22.00    9.90
  10  -7   2   46.40   11.80
  10  -7   2   24.40   14.90
  10  -7   2   54.69   15.60
  10  -7   2   41.40   11.80
  15   6  -2  128.39   34.30
 -15  -6   2  117.99   21.70
 -15  -6   2  175.78   29.10
  14   6  -2   33.90   17.10
 -14  -6   2   33.40   12.60
 -14  -6   2   12.40    5.90
  13   6  -2  259.57   35.40
  13   6  -2  350.76   37.50
  13   6  -2  315.87   50.19
 -13  -6   2  317.37   33.20
 -13  -6   2  273.17   32.70
 -13  -6   2  323.07   43.30
 -13  -6   2  235.18   35.30
 -13  -6   2  322.07   34.50
  12   6  -2   49.40   12.20
  12   6  -2   78.09   15.00
  12   6  -2   44.10   18.30
 -12  -6   2   59.49   10.10
 -12  -6   2   60.99   11.10
 -12  -6   2   60.29   10.40
 -12  -6   2   42.10   11.50
 -12  -6   2   33.20   12.30
  11   6  -2  161.28   31.80
  11   6  -2  230.18   39.20
  11   6  -2  215.98   28.90
 -11  -6   2  158.58   21.60
 -11  -6   2  175.88   22.10
 -11  -6   2  236.08   33.10
  10   6  -2    7.00    5.10
  10   6  -2    1.40    5.70
  10   6  -2   -0.60    9.80
 -10  -6   2    0.90    2.70
 -10  -6   2    2.00    2.90
 -10  -6   2    4.50    5.80
 -10  -6   2   -1.20    4.30
   9   6  -2    0.80    3.80
   9   6  -2   -1.60    6.90
   9   6  -2    4.80    4.70
   9   6  -2    3.10    5.50
  -9  -6   2    2.00    5.20
  -9  -6   2   -1.30    3.90
  -9  -6   2    5.30    4.10
  -9  -6   2   -0.40    2.00
  -9  -6   2   -2.20    2.10
   8   6  -2   16.30    6.50
   8   6  -2   12.20    7.90
   8   6  -2   24.20    7.30
   8   6  -2    2.40    8.30
  -8  -6   2   27.90    6.20
  -8  -6   2   43.10    8.50
  -8  -6   2   28.90    8.00
  -8  -6   2   27.20    6.60
  -8  -6   2   23.00    8.70
   7   6  -2   -1.00    5.80
   7   6  -2    1.70    5.20
   7   6  -2    0.50    3.00
  -7  -6   2    4.10    5.50
  -7  -6   2   -0.90    3.90
  -7  -6   2    3.10    2.60
  -7  -6   2    0.20    2.50
   6   6  -2  143.59   21.80
   6   6  -2  147.39   21.10
   6   6  -2  118.99   16.20
   6   6  -2  100.69   16.50
  -6  -6   2  130.09   15.90
  -6  -6   2  135.49   16.10
  -6  -6   2  141.69   22.70
  -6  -6   2  144.39   21.80
   5   6  -2   54.09   12.60
   5   6  -2   60.49    9.90
   5   6  -2   48.60    9.10
  -5  -6   2   58.39    9.60
  -5  -6   2   35.70   10.20
  -5  -6   2   55.09    9.10
  -5  -6   2   41.80   11.20
   4   6  -2  327.97   37.50
   4   6  -2  366.26   41.30
   4   6  -2  339.07   37.20
  -4  -6   2  340.47   36.50
  -4  -6   2  340.27   39.90
  -4  -6   2  333.07   40.60
  -4  -6   2  331.27   37.50
   3   6  -2   20.80    9.20
   3   6  -2   23.20    6.20
   3   6  -2   20.50    5.20
  -3  -6   2   21.10    5.90
  -3  -6   2   18.90    4.40
  -3  -6   2   22.20    9.00
   2   6  -2  527.55   60.69
   2   6  -2  518.05   57.09
   2   6  -2  564.04   55.79
  -2  -6   2  499.15   55.39
  -2  -6   2  494.45   59.89
  -2  -6   2  570.44   57.49
   1   6  -2   34.90    5.60
   1   6  -2   27.00    6.80
   1   6  -2   32.50   10.90
  -1  -6   2   39.70    8.10
  -1  -6   2   31.40   11.20
  -1  -6   2   30.30    5.00
   0   6  -2   21.10    3.90
   0   6  -2   32.20   11.10
   0   6  -2   18.10    5.70
   0  -6   2   26.80   10.00
   0  -6   2   22.00    3.70
  -1   6  -2    1.50    2.80
  -1   6  -2    4.90    6.90
  -1   6  -2    2.80    1.60
   1  -6   2   17.30   11.70
   1  -6   2    6.20    3.40
  -2   6  -2   90.59   14.60
  -2   6  -2  116.69   20.20
  -2   6  -2  110.49   19.60
   2  -6   2   71.29   13.30
   2  -6   2   86.29   18.20
  -3   6  -2  850.11   87.29
  -3   6  -2  810.02   91.29
  -3   6  -2  725.13   90.09
   3  -6   2  870.31   87.49
   3  -6   2  782.42   90.69
   3  -6   2  816.72   85.59
  -4   6  -2   46.80   13.80
  -4   6  -2   19.40    6.70
  -4   6  -2   30.30   11.30
   4  -6   2   31.70    7.80
   4  -6   2   28.30    6.90
   4  -6   2   29.70   11.50
  -5   6  -2  796.02   97.69
  -5   6  -2  896.11   93.69
  -5   6  -2  999.20   99.39
   5  -6   2  831.82   92.09
   5  -6   2  861.51   97.89
   5  -6   2  883.51   93.79
  -7   6  -2  553.64   62.89
  -7   6  -2  544.75   68.19
   7  -6   2  513.85   61.49
   7  -6   2  606.84   63.39
   7  -6   2  681.13   69.79
  -8   6  -2   23.00   12.60
  -8   6  -2   13.60    6.30
   8  -6   2   20.50    7.70
   8  -6   2    8.80    5.80
   8  -6   2   41.90    9.00
  -9   6  -2  165.98   34.10
  -9   6  -2  264.57   28.90
   9  -6   2  212.08   27.20
   9  -6   2  199.18   27.20
   9  -6   2  186.88   30.00
   9  -6   2  268.47   40.00
 -10   6  -2   40.00   14.60
 -10   6  -2   39.80   10.90
  10  -6   2   37.90   14.30
  10  -6   2   41.80   10.90
  10  -6   2   32.50   10.40
  10  -6   2   44.20   11.10
  11  -6   2   94.99   18.70
  11  -6   2   72.79   21.10
  11  -6   2   97.29   18.00
  11  -6   2  138.39   29.50
  15   5  -2   22.60   17.60
 -15  -5   2   17.60    7.90
 -15  -5   2   28.80   14.00
  14   5  -2    0.10   13.20
 -14  -5   2   -0.50    2.50
 -14  -5   2   -3.00    4.00
 -14  -5   2    0.10    7.10
  13   5  -2  -12.60    8.40
  13   5  -2    9.60    6.90
 -13  -5   2    6.50    6.40
 -13  -5   2    6.60    6.00
 -13  -5   2   -5.90    2.70
 -13  -5   2    3.10    3.20
  12   5  -2   35.30   10.80
  12   5  -2   31.40    9.90
  12   5  -2   21.90   14.10
 -12  -5   2   38.00    7.80
 -12  -5   2   26.10    6.60
 -12  -5   2   26.90    9.00
 -12  -5   2   28.50    7.40
 -12  -5   2   28.00    9.80
  11   5  -2   32.70   14.00
  11   5  -2   24.20    9.20
  11   5  -2   36.00   11.10
 -11  -5   2   32.50    7.80
 -11  -5   2   31.00    9.50
 -11  -5   2   58.59   13.90
 -11  -5   2   63.89    9.70
 -11  -5   2   45.10    8.40
  10   5  -2  279.27   30.00
  10   5  -2  203.48   27.60
 -10  -5   2  273.77   35.10
 -10  -5   2  224.98   25.70
 -10  -5   2  209.88   25.80
 -10  -5   2  202.78   25.30
   9   5  -2  154.58   21.20
   9   5  -2  115.19   23.50
   9   5  -2  147.69   21.90
  -9  -5   2  139.69   18.70
  -9  -5   2  123.19   21.30
  -9  -5   2  147.09   18.40
  -9  -5   2  112.79   17.70
  -9  -5   2  109.49   16.50
  -9  -5   2  112.09   15.50
   8   5  -2  136.39   19.40
   8   5  -2  129.29   19.20
   8   5  -2  138.29   23.00
   8   5  -2  146.29   21.70
  -8  -5   2  103.39   15.00
  -8  -5   2  116.29   15.10
  -8  -5   2  127.59   18.60
  -8  -5   2  139.69   17.50
  -8  -5   2  122.59   20.30
   7   5  -2 1094.39  119.39
   7   5  -2 1129.09  117.39
   7   5  -2 1158.38  117.09
   7   5  -2 1092.39  118.49
  -7  -5   2 1145.79  116.19
  -7  -5   2 1133.49  119.29
  -7  -5   2 1133.19  117.89
  -7  -5   2 1022.30  116.29
   6   5  -2   14.70    7.40
   6   5  -2    6.60    4.00
   6   5  -2    9.80    6.10
  -6  -5   2   22.70    5.60
  -6  -5   2    9.10    6.00
  -6  -5   2   14.90    4.40
  -6  -5   2   20.20    7.60
   5   5  -2 1948.80  195.48
   5   5  -2 1880.51  197.78
   5   5  -2 1863.71  196.98
   5   5  -2 1907.21  195.68
  -5  -5   2 1929.21  195.38
  -5  -5   2 1830.82  194.98
  -5  -5   2 1932.21  197.68
  -5  -5   2 1838.42  197.58
   4   5  -2    2.10    2.60
   4   5  -2   -1.80    5.20
  -4  -5   2   -0.10    2.50
  -4  -5   2    1.20    2.90
  -4  -5   2   -5.60    4.10
  -4  -5   2    3.30    4.90
   3   5  -2  458.65   45.60
   3   5  -2  411.26   46.00
   3   5  -2  410.96   48.80
  -3  -5   2  444.96   49.00
  -3  -5   2  423.16   46.10
  -3  -5   2  402.46   47.70
   2   5  -2  195.68   20.60
   2   5  -2  172.28   21.30
   2   5  -2  202.38   25.30
  -2  -5   2  189.28   21.70
  -2  -5   2  171.08   20.10
  -2  -5   2  189.88   26.20
   1   5  -2  467.65   51.59
   1   5  -2  411.56   47.00
   1   5  -2  441.76   45.60
  -1  -5   2  424.76   45.40
  -1  -5   2  452.75   50.19
  -1  -5   2  439.56   47.20
   0   5  -2   44.90   12.00
   0   5  -2   41.20    7.50
   0   5  -2   32.60    5.20
   0  -5   2   37.00    5.20
   0  -5   2   36.50   10.80
   0  -5   2   43.30    8.30
  -1   5  -2  239.38   26.90
  -1   5  -2  227.28   30.30
   1  -5   2  234.08   26.80
   1  -5   2  216.88   29.90
  -2   5  -2   19.40    5.80
  -2   5  -2   30.30   10.60
  -2   5  -2   24.70    9.50
   2  -5   2   26.50    6.50
   2  -5   2   22.30   10.00
  -3   5  -2   28.90   10.20
  -3   5  -2   32.60    7.50
  -3   5  -2   36.50   11.50
   3  -5   2   23.40    7.00
   3  -5   2   21.10    9.60
   3  -5   2   42.90    8.10
  -4   5  -2   17.80    5.60
  -4   5  -2   14.90    8.60
  -4   5  -2   22.10    9.90
   4  -5   2   12.20    5.10
   4  -5   2   21.50    5.10
   4  -5   2    7.80    7.10
  -5   5  -2   45.90   14.10
  -5   5  -2   26.50   13.00
  -5   5  -2    8.90    5.20
   5  -5   2   18.70    5.50
   5  -5   2   24.10   10.20
   5  -5   2   14.40    5.70
  -6   5  -2    1.50    3.60
  -6   5  -2   20.90   11.50
  -6   5  -2    5.90    6.90
   6  -5   2    5.30    3.90
   6  -5   2    7.70    7.20
   6  -5   2    2.70    4.40
  -7   5  -2   26.20   10.50
  -7   5  -2   10.30    5.30
   7  -5   2   24.00    8.30
   7  -5   2   26.10    6.30
   7  -5   2    8.70    5.10
  -8   5  -2   10.60    5.90
  -8   5  -2   13.30    9.20
  -8   5  -2   10.80    4.10
   8  -5   2   18.20    6.40
   8  -5   2   17.50    6.40
   8  -5   2    8.50    9.20
   8  -5   2   16.00    8.30
  -9   5  -2   -0.40    3.20
  -9   5  -2    0.40    2.80
  -9   5  -2   -7.00    6.30
   9  -5   2  -12.50    6.00
   9  -5   2   11.90    6.90
   9  -5   2   -1.40    5.70
   9  -5   2   -0.90    2.70
 -10   5  -2  142.69   19.30
 -10   5  -2  163.18   30.10
 -10   5  -2  186.88   22.60
  10  -5   2  208.28   23.50
  10  -5   2  137.69   24.40
  10  -5   2  137.29   22.20
  10  -5   2  193.88   31.90
 -11   5  -2   59.99   12.50
  11  -5   2   49.60   11.80
  15   4  -2  357.16   62.59
  14   4  -2   -4.00   11.00
 -14  -4   2    3.60    6.10
 -14  -4   2   15.60    8.40
  13   4  -2  286.57   36.10
  13   4  -2  279.57   44.70
  13   4  -2  307.07   52.49
 -13  -4   2  328.07   35.20
 -13  -4   2  294.87   33.70
 -13  -4   2  345.77   34.40
 -13  -4   2  256.97   36.60
 -13  -4   2  281.37   42.90
  12   4  -2   92.59   16.90
  12   4  -2   72.09   22.60
  12   4  -2   98.69   21.60
  12   4  -2   78.39   15.70
 -12  -4   2   81.49   16.90
 -12  -4   2   89.99   12.90
 -12  -4   2   98.69   13.50
 -12  -4   2   70.09   13.10
 -12  -4   2   70.29   14.50
  11   4  -2   52.69   12.30
  11   4  -2   72.99   21.40
  11   4  -2   51.19   12.10
  11   4  -2   64.19   15.80
 -11  -4   2   50.19    9.50
 -11  -4   2   49.20    8.90
 -11  -4   2   50.79   12.30
 -11  -4   2   44.20    8.90
 -11  -4   2   35.00    9.50
  10   4  -2   18.20    7.50
  10   4  -2    7.10    8.20
  10   4  -2   14.00   10.90
  10   4  -2   17.70    7.70
 -10  -4   2   19.40   10.70
 -10  -4   2   10.60    4.30
 -10  -4   2   14.00    4.60
 -10  -4   2    8.10    6.00
 -10  -4   2    9.30    4.50
   9   4  -2  205.28   25.70
   9   4  -2  231.18   29.60
   9   4  -2  220.28   33.60
   9   4  -2  202.88   32.80
  -9  -4   2  201.48   23.60
  -9  -4   2  173.18   22.90
  -9  -4   2  185.88   24.50
  -9  -4   2  219.08   24.70
  -9  -4   2  280.97   32.70
  -9  -4   2  189.78   23.10
   8   4  -2  120.89   21.00
   8   4  -2  121.79   21.70
   8   4  -2  106.69   17.70
   8   4  -2   95.59   16.10
  -8  -4   2   96.69   12.90
  -8  -4   2   96.49   14.20
  -8  -4   2  130.09   16.00
  -8  -4   2  102.09   18.70
  -8  -4   2   74.79   14.10
  -8  -4   2   93.39   16.70
  -8  -4   2  101.09   13.90
   7   4  -2   27.00    8.90
   7   4  -2   45.20   11.50
   7   4  -2   29.90    8.30
   7   4  -2   46.00    8.90
   7   4  -2   32.80   10.60
  -7  -4   2   30.30    7.60
  -7  -4   2   37.60    6.80
  -7  -4   2   44.60    8.30
  -7  -4   2   33.80    8.00
  -7  -4   2   34.00    9.70
  -7  -4   2   39.80    7.40
   6   4  -2   64.69   12.00
   6   4  -2   93.19   16.30
   6   4  -2   96.79   15.50
   6   4  -2   80.79   12.70
   6   4  -2   85.19   16.80
  -6  -4   2   77.39   11.80
  -6  -4   2   94.59   14.10
  -6  -4   2   73.09   14.10
  -6  -4   2   65.49   11.00
  -6  -4   2   91.39   12.40
   5   4  -2   14.30    7.50
   5   4  -2   21.50    7.70
   5   4  -2    8.30    7.50
   5   4  -2   21.60    5.50
  -5  -4   2    9.20    4.00
  -5  -4   2   12.50    6.30
  -5  -4   2    9.90    6.30
  -5  -4   2   14.80    4.40
   4   4  -2  399.76   45.90
   4   4  -2  500.65   46.10
   4   4  -2  413.66   47.50
   4   4  -2  456.65   48.40
  -4  -4   2  408.76   47.80
  -4  -4   2  434.76   45.90
  -4  -4   2  409.76   47.80
  -4  -4   2  406.96   45.60
   3   4  -2  180.28   23.50
   3   4  -2  173.58   21.00
  -3  -4   2  175.38   23.20
  -3  -4   2  206.18   20.70
  -3  -4   2  194.28   21.10
  -3  -4   2  168.98   22.60
   2   4  -2  296.87   33.70
   2   4  -2  341.27   48.00
   2   4  -2  308.97   33.10
  -2  -4   2  297.37   33.70
  -2  -4   2  324.37   32.90
  -2  -4   2  293.47   35.00
  -2  -4   2  340.27   36.50
   1   4  -2   -2.00    1.30
   1   4  -2   -4.50    3.40
   1   4  -2    0.60    2.20
  -1  -4   2    0.60    1.30
  -1  -4   2    0.30    1.80
  -1  -4   2    0.30    3.80
   0   4  -2  318.87   33.00
   0   4  -2  300.67   31.30
   0   4  -2  283.77   35.30
   0  -4   2  289.67   32.90
   0  -4   2  292.97   31.20
   0  -4   2  312.97   35.50
  -1   4  -2   85.79   12.40
  -1   4  -2   80.89   15.00
   1  -4   2   70.79   14.00
  -2   4  -2  211.28   25.40
  -2   4  -2  233.88   31.70
  -2   4  -2  216.88   28.60
   2  -4   2  225.98   28.70
   2  -4   2  227.48   25.60
  -3   4  -2  545.15   58.99
  -3   4  -2  565.44   62.39
  -3   4  -2  495.55   62.29
   3  -4   2  590.34   57.99
   3  -4   2  530.65   61.69
   3  -4   2  541.85   59.09
  -4   4  -2  104.39   20.10
  -4   4  -2   68.19   16.20
  -4   4  -2   91.19   13.60
   4  -4   2   75.19   17.10
   4  -4   2  104.49   12.00
   4  -4   2   78.09   13.70
  -5   4  -2  565.84   68.89
  -5   4  -2  659.83   69.49
  -5   4  -2  663.83   65.69
   5  -4   2  579.94   64.69
   5  -4   2  609.64   65.49
   5  -4   2  570.14   68.39
  -6   4  -2  484.05   59.39
  -6   4  -2  412.46   55.49
  -6   4  -2  506.65   52.49
   6  -4   2  474.95   51.49
   6  -4   2  481.15   52.29
  -7   4  -2 1331.27  118.99
  -7   4  -2  924.51  112.79
   7  -4   2  928.41  112.69
   7  -4   2 1263.57  118.09
   7  -4   2 1047.90  112.69
   7  -4   2 1173.68  114.39
  -8   4  -2   63.59   11.90
  -8   4  -2   76.49   17.30
  -8   4  -2   62.59    9.80
   8  -4   2   73.99   13.80
   8  -4   2   68.59   12.50
   8  -4   2   64.69   12.10
   8  -4   2   68.69   17.60
  -9   4  -2    7.10    5.10
  -9   4  -2   23.20   11.20
  -9   4  -2   25.90    5.70
   9  -4   2   20.90   11.90
   9  -4   2   14.40    6.90
   9  -4   2   16.90    5.80
   9  -4   2   18.60    7.70
 -10   4  -2   66.09   13.80
 -10   4  -2   65.89   18.20
 -10   4  -2   98.29   13.20
  10  -4   2  115.59   18.10
  10  -4   2   91.49   15.10
  10  -4   2   94.19   17.00
  10  -4   2   78.09   19.40
 -11   4  -2    2.30    4.60
 -11   4  -2    2.80    3.50
 -11   4  -2    2.90    9.50
  11  -4   2   -4.90    4.30
  11  -4   2    5.10    7.40
  11  -4   2   -3.70    5.20
 -12   4  -2   39.80    8.80
 -12   4  -2   35.90    9.80
 -12   4  -2   49.90   15.10
  12  -4   2   44.70   14.60
  12  -4   2   36.80   10.20
  12  -4   2   49.80   14.30
  12  -4   2   42.10   11.90
  14   3  -2   97.99   24.90
  14   3  -2   83.09   28.90
 -14  -3   2  101.09   21.20
 -14  -3   2   99.69   18.70
  13   3  -2   10.80   11.40
  13   3  -2  -12.10   11.10
 -13  -3   2   12.00    7.90
 -13  -3   2   -1.90    5.50
 -13  -3   2    4.60    4.10
 -13  -3   2    1.40    2.80
  12   3  -2  197.48   27.20
  12   3  -2  252.37   31.70
  12   3  -2  198.88   41.00
  12   3  -2  176.98   32.80
 -12  -3   2  209.48   24.50
 -12  -3   2  234.08   25.30
 -12  -3   2  211.18   32.60
 -12  -3   2  178.88   29.60
  11   3  -2  286.67   33.90
  11   3  -2  316.27   46.60
  11   3  -2  258.47   33.60
  11   3  -2  252.67   42.80
 -11  -3   2  290.37   31.40
 -11  -3   2  244.68   32.90
 -11  -3   2  258.27   31.20
 -11  -3   2  306.07   31.00
 -11  -3   2  246.78   34.10
  10   3  -2  423.86   48.50
  10   3  -2  410.06   51.39
  10   3  -2  397.06   53.69
  10   3  -2  408.56   48.60
 -10  -3   2  530.45   51.19
 -10  -3   2  506.25   48.30
 -10  -3   2  385.06   48.80
 -10  -3   2  423.96   46.30
 -10  -3   2  409.36   45.70
 -10  -3   2  396.26   45.90
   9   3  -2  449.86   51.29
   9   3  -2  456.75   51.19
   9   3  -2  394.46   55.09
   9   3  -2  427.56   53.39
  -9  -3   2  424.26   51.59
  -9  -3   2  505.45   49.40
  -9  -3   2  410.36   48.60
  -9  -3   2  557.44   50.99
  -9  -3   2  523.85   54.69
  -9  -3   2  445.56   48.80
  -9  -3   2  417.66   50.29
   8   3  -2  376.26   43.90
   8   3  -2  369.06   47.50
   8   3  -2  389.36   44.10
   8   3  -2  387.96   46.20
  -8  -3   2  383.66   44.60
  -8  -3   2  364.36   42.70
  -8  -3   2  380.76   45.60
  -8  -3   2  410.36   42.20
  -8  -3   2  400.66   42.20
  -8  -3   2  374.56   41.60
  -8  -3   2  399.56   43.30
   7   3  -2  486.75   60.19
   7   3  -2  592.34   59.39
   7   3  -2  547.75   58.89
   7   3  -2  499.45   61.09
  -7  -3   2  558.04   57.89
  -7  -3   2  573.64   58.19
  -7  -3   2  529.05   56.99
  -7  -3   2  538.55   57.49
  -7  -3   2  529.45   57.09
  -7  -3   2  540.25   59.49
  -7  -3   2  496.25   59.79
   6   3  -2  321.77   37.20
   6   3  -2  319.07   34.80
   6   3  -2  296.17   37.20
   6   3  -2  291.97   34.80
   6   3  -2  311.37   35.70
  -6  -3   2  318.77   33.80
  -6  -3   2  284.37   35.60
  -6  -3   2  314.07   36.40
  -6  -3   2  324.97   34.60
  -6  -3   2  324.77   34.40
  -6  -3   2  291.07   33.10
  -6  -3   2  303.17   34.20
   5   3  -2  464.25   55.89
   5   3  -2  535.65   55.39
   5   3  -2  484.95   55.99
   5   3  -2  493.15   54.29
   5   3  -2  523.85   53.99
  -5  -3   2  514.55   53.39
  -5  -3   2  505.25   54.69
  -5  -3   2  500.15   55.29
  -5  -3   2  495.25   53.69
  -5  -3   2  507.35   53.69
   4   3  -2  106.89   15.70
   4   3  -2  107.79   16.30
   4   3  -2  115.09   13.90
   4   3  -2   93.19   15.50
  -4  -3   2  120.79   16.80
  -4  -3   2  102.29   15.30
  -4  -3   2  100.69   12.70
  -4  -3   2  103.09   14.20
   3   3  -2 1318.37  139.89
   3   3  -2 1420.36  143.19
   3   3  -2 1399.56  143.49
   3   3  -2 1391.76  139.69
  -3  -3   2 1316.97  141.29
  -3  -3   2 1311.77  139.59
  -3  -3   2 1360.76  141.19
   2   3  -2  155.08   17.00
   2   3  -2  143.99   18.80
  -2  -3   2  145.09   18.10
  -2  -3   2  155.58   17.00
  -2  -3   2  137.89   16.30
  -2  -3   2  151.58   18.80
   1   3  -2  481.65   53.69
   1   3  -2  505.95   51.19
   1   3  -2  487.75   51.89
  -1  -3   2  485.75   51.89
  -1  -3   2  504.65   53.69
  -1  -3   2  487.95   50.99
   0   3  -2 2668.83  276.07
   0  -3   2 2679.33  275.97
  -1   3  -2  212.88   24.80
  -1   3  -2  196.18   22.60
   1  -3   2  197.18   24.50
   1  -3   2  198.58   22.50
  -2   3  -2    7.20    4.70
  -2   3  -2    8.70    6.80
  -2   3  -2    2.50    2.30
   2  -3   2    7.00    2.40
   2  -3   2    9.20    3.50
   2  -3   2   10.80    5.70
  -3   3  -2  126.99   19.40
  -3   3  -2  122.29   15.40
  -3   3  -2  132.39   21.20
   3  -3   2  130.99   15.60
   3  -3   2  126.39   19.80
   3  -3   2  120.89   14.50
  -4   3  -2   38.10    7.70
  -4   3  -2   44.20   12.70
  -4   3  -2   37.90   10.60
   4  -3   2   59.29    8.60
   4  -3   2   53.59    8.70
   4  -3   2   54.99   11.90
  -5   3  -2  161.38   24.50
  -5   3  -2  146.69   23.00
  -5   3  -2  132.79   16.40
   5  -3   2  128.59   16.40
   5  -3   2  120.89   15.90
  -6   3  -2  166.88   26.70
  -6   3  -2  182.08   20.00
  -6   3  -2  169.98   20.80
  -6   3  -2  190.28   29.80
   6  -3   2  181.78   20.80
   6  -3   2  184.48   21.90
   6  -3   2  144.69   25.80
   6  -3   2  158.88   20.60
  -7   3  -2   29.90    9.10
  -7   3  -2    8.80    3.10
  -7   3  -2    3.60    3.20
  -7   3  -2   -0.30    2.30
  -7   3  -2   37.90   12.40
   7  -3   2   -0.70    3.80
   7  -3   2   12.60    5.50
   7  -3   2    7.10    6.20
   7  -3   2   -0.30    2.90
  -8   3  -2   13.70    7.30
  -8   3  -2    2.20    2.90
  -8   3  -2    5.30    3.80
   8  -3   2    1.80    3.70
   8  -3   2    9.10    6.10
   8  -3   2   16.20    6.30
   8  -3   2   12.50    5.90
  -9   3  -2    8.80    7.60
  -9   3  -2    1.00    2.90
  -9   3  -2   -4.00    2.40
  -9   3  -2    1.60    3.40
   9  -3   2   -2.60    4.00
   9  -3   2    1.20    3.10
   9  -3   2    5.00    7.50
   9  -3   2    3.60    5.30
 -10   3  -2   20.20    6.60
 -10   3  -2   27.30    6.30
 -10   3  -2   25.90    9.90
 -10   3  -2   43.80    8.60
  10  -3   2   25.90    8.60
  10  -3   2   35.60   12.40
  10  -3   2   28.30    7.30
  10  -3   2   34.90   11.00
 -11   3  -2   16.20    6.50
 -11   3  -2   26.20   10.60
 -11   3  -2   28.90    7.70
  11  -3   2   25.60    7.30
  11  -3   2   34.00   10.50
  11  -3   2   28.00   11.20
  11  -3   2   41.10    9.90
 -12   3  -2  145.09   20.00
 -12   3  -2  174.38   27.20
 -12   3  -2  122.69   20.60
 -12   3  -2  157.68   20.00
  12  -3   2  167.28   26.70
  12  -3   2  133.79   21.30
  12  -3   2  143.89   23.10
  12  -3   2  157.88   26.80
 -13   3  -2  121.69   18.80
 -13   3  -2   91.09   21.50
  13  -3   2  143.89   21.10
  13  -3   2  181.78   24.70
  13  -3   2  160.78   25.80
  13  -3   2  152.88   25.50
  14   2  -2    4.90   16.40
  14   2  -2   14.50   10.80
 -14  -2   2   42.40   11.80
 -14  -2   2   17.20    9.70
  13   2  -2   49.60   13.40
  13   2  -2   25.40   17.20
  13   2  -2   85.99   22.40
 -13  -2   2   70.09   16.60
 -13  -2   2   55.99   14.10
 -13  -2   2   58.29   10.70
  12   2  -2   -1.70    5.20
  12   2  -2   -5.80    5.20
  12   2  -2   -2.00    5.70
  12   2  -2   -3.10   11.70
 -12  -2   2   -2.50    2.60
 -12  -2   2   -0.80    3.90
 -12  -2   2    3.40    5.80
 -12  -2   2   -3.70    3.90
  11   2  -2   74.59   22.10
  11   2  -2   74.89   15.40
  11   2  -2  112.99   18.00
 -11  -2   2   74.99   12.00
 -11  -2   2   83.69   16.00
 -11  -2   2   53.09   14.40
 -11  -2   2   81.59   13.20
  10   2  -2    1.60    4.40
  10   2  -2    2.40    8.60
  10   2  -2    0.20    6.60
  10   2  -2    2.70    5.00
 -10  -2   2   -1.60    4.10
 -10  -2   2    1.90    4.40
 -10  -2   2    0.80    2.50
 -10  -2   2    8.20    5.10
 -10  -2   2   -1.60    3.10
   9   2  -2   27.80   11.20
   9   2  -2   13.30    7.20
   9   2  -2    7.80    9.50
   9   2  -2   12.90    6.00
  -9  -2   2   12.00    9.00
  -9  -2   2    8.50    6.10
  -9  -2   2   14.30    5.90
  -9  -2   2    9.40    4.40
  -9  -2   2   15.40    6.20
  -9  -2   2   12.80    5.20
  -9  -2   2    8.80    3.90
   8   2  -2   13.10    7.30
   8   2  -2    5.50    8.90
   8   2  -2   11.20    6.00
   8   2  -2   15.90    6.60
  -8  -2   2   11.00    5.10
  -8  -2   2    5.40    3.50
  -8  -2   2    3.10    6.10
  -8  -2   2   10.80    3.70
  -8  -2   2    9.90    4.10
  -8  -2   2   12.80    4.70
  -8  -2   2    5.50    5.20
   7   2  -2    7.90    8.30
   7   2  -2    1.30    4.30
   7   2  -2    2.90    5.10
   7   2  -2    5.80    6.50
  -7  -2   2    7.30    3.30
  -7  -2   2   11.00    4.40
  -7  -2   2    5.70    3.90
  -7  -2   2    2.20    5.10
  -7  -2   2   10.20    3.50
  -7  -2   2   15.80    6.50
  -7  -2   2    8.10    4.30
   6   2  -2   15.90    7.20
   6   2  -2   10.50    5.20
   6   2  -2    9.40    7.80
   6   2  -2    6.60    5.40
  -6  -2   2   12.30    4.30
  -6  -2   2   14.30    4.30
  -6  -2   2   11.30    3.60
  -6  -2   2    5.40    4.00
  -6  -2   2    3.00    6.20
  -6  -2   2   18.40    6.80
   5   2  -2  140.59   19.40
   5   2  -2  178.38   24.20
   5   2  -2  168.88   19.60
   5   2  -2  181.48   23.70
  -5  -2   2  149.99   18.10
  -5  -2   2  152.98   22.10
  -5  -2   2  160.68   18.50
  -5  -2   2  150.18   19.80
  -5  -2   2  157.98   18.50
  -5  -2   2  146.19   17.30
   4   2  -2   11.40    5.30
   4   2  -2   16.10    4.40
   4   2  -2   19.40    5.60
   4   2  -2   23.00    7.00
  -4  -2   2   22.80    4.90
  -4  -2   2   17.90    4.30
  -4  -2   2   15.90    5.00
  -4  -2   2   13.20    5.50
  -4  -2   2   15.20    3.50
  -4  -2   2   23.00    5.60
   3   2  -2   15.80    5.30
   3   2  -2   21.50    4.10
   3   2  -2   21.10    5.90
   3   2  -2   20.40    5.50
  -3  -2   2   11.70    4.80
  -3  -2   2    7.70    3.10
  -3  -2   2   22.80    5.80
  -3  -2   2   14.90    3.20
   2   2  -2  109.99   12.50
   2   2  -2  112.09   14.60
   2   2  -2  103.19   12.80
   2   2  -2  108.99   14.30
  -2  -2   2  114.39   13.90
  -2  -2   2  120.59   13.00
  -2  -2   2  109.59   14.30
   1   2  -2  185.78   22.20
   1   2  -2  221.08   24.00
  -1  -2   2  214.48   21.80
  -1  -2   2  196.98   23.70
  -1  -2   2  208.48   22.30
  -1  -2   2  210.28   22.90
   0   2  -2 2920.01  296.37
   0  -2   2 2845.02  296.27
  -1   2  -2  478.85   49.80
  -1   2  -2  460.35   48.10
   1  -2   2  457.85   48.20
   1  -2   2  435.36   49.50
  -2   2  -2   -4.30    2.50
  -2   2  -2    0.40    2.10
  -2   2  -2    1.70    5.20
   2  -2   2    1.60    3.40
   2  -2   2    1.30    1.50
  -3   2  -2 1308.27  138.59
  -3   2  -2 1311.97  136.89
   3  -2   2 1375.66  136.99
   3  -2   2 1306.97  136.29
  -4   2  -2  185.78   21.30
  -4   2  -2  179.48   20.50
   4  -2   2  181.98   21.30
   4  -2   2  204.38   21.20
  -5   2  -2 1818.82  179.38
  -5   2  -2 1683.93  182.98
  -5   2  -2 1771.72  178.68
  -5   2  -2 1727.53  181.58
   5  -2   2 1772.72  179.98
   5  -2   2 1545.25  180.88
   5  -2   2 1688.43  184.18
   5  -2   2 1804.52  179.38
   5  -2   2 1763.72  179.18
  -6   2  -2  172.78   18.90
  -6   2  -2  145.79   26.00
  -6   2  -2  167.68   19.40
  -6   2  -2  152.78   24.30
   6  -2   2  170.88   20.30
   6  -2   2  176.98   29.70
   6  -2   2  151.98   19.10
   6  -2   2  166.98   24.30
   6  -2   2  151.68   20.00
  -7   2  -2  332.97   33.90
  -7   2  -2  312.57   34.50
  -7   2  -2  304.77   34.20
  -7   2  -2  354.46   40.90
  -7   2  -2  335.67   37.70
   7  -2   2  281.57   34.10
   7  -2   2  266.27   36.70
   7  -2   2  284.37   34.80
   7  -2   2  330.17   35.50
   7  -2   2  408.16   45.20
  -8   2  -2   26.80    5.90
  -8   2  -2   24.50    8.50
  -8   2  -2   29.50    6.50
  -8   2  -2   31.10    6.80
  -8   2  -2   25.40   12.60
   8  -2   2    8.90   16.60
   8  -2   2   21.20    8.20
   8  -2   2   18.10    6.90
   8  -2   2   35.50    8.20
   8  -2   2   27.30    6.40
  -9   2  -2   94.99   16.00
  -9   2  -2  127.89   17.60
  -9   2  -2  109.39   20.10
  -9   2  -2  125.79   15.10
   9  -2   2  118.79   20.80
   9  -2   2  132.79   18.40
   9  -2   2  153.48   32.80
   9  -2   2  115.59   19.30
   9  -2   2  129.89   19.20
 -10   2  -2  215.18   27.00
 -10   2  -2  227.98   26.70
 -10   2  -2  233.78   26.40
 -10   2  -2  228.28   38.40
  10  -2   2  233.38   26.80
  10  -2   2  234.28   28.30
  10  -2   2  201.78   42.10
  10  -2   2  225.28   28.90
 -11   2  -2  558.84   55.09
 -11   2  -2  436.06   51.99
 -11   2  -2  506.05   53.19
 -11   2  -2  490.95   55.69
  11  -2   2  453.15   70.99
  11  -2   2  515.65   55.99
  11  -2   2  409.86   52.09
  11  -2   2  469.35   53.79
  11  -2   2  548.95   56.09
 -12   2  -2   77.29   15.60
 -12   2  -2   98.29   15.20
 -12   2  -2   80.79   17.70
 -12   2  -2   94.49   14.80
  12  -2   2  105.39   16.10
  12  -2   2  136.19   22.70
  12  -2   2  102.09   17.50
  12  -2   2  110.69   19.90
 -13   2  -2   -4.70    5.30
 -13   2  -2    3.50    5.20
 -13   2  -2    3.80    5.50
 -13   2  -2    2.10    6.80
  13  -2   2   -8.30    5.40
  13  -2   2    2.00    5.90
  13  -2   2    4.40    7.90
  14   1  -2   20.80   20.90
  14   1  -2    7.50    8.80
 -14  -1   2    1.80    6.50
 -14  -1   2  -10.00    5.70
 -14  -1   2   -0.20    3.50
  13   1  -2   16.80    8.30
  13   1  -2   23.80    9.20
  13   1  -2   -3.00    8.70
  13   1  -2   -0.10   15.20
 -13  -1   2   26.30    6.40
 -13  -1   2   18.00    6.60
 -13  -1   2   22.20    9.80
 -13  -1   2   28.80   10.00
  12   1  -2  254.57   35.90
  12   1  -2  356.06   48.10
  12   1  -2  368.76   57.09
  12   1  -2  381.26   39.10
 -12  -1   2  302.17   35.40
 -12  -1   2  282.27   37.20
 -12  -1   2  256.87   36.70
 -12  -1   2  308.27   34.10
  11   1  -2   51.99   21.00
  11   1  -2   94.59   17.90
  11   1  -2   80.39   15.60
 -11  -1   2  109.89   16.40
 -11  -1   2   89.69   18.70
 -11  -1   2   72.09   15.40
 -11  -1   2   87.89   13.30
  10   1  -2  333.87   42.80
  10   1  -2  328.97   44.20
  10   1  -2  437.96   59.09
  10   1  -2  403.66   45.00
 -10  -1   2  375.16   40.10
 -10  -1   2  326.57   42.10
 -10  -1   2  362.66   41.70
 -10  -1   2  353.46   42.80
 -10  -1   2  400.76   41.90
   9   1  -2  144.69   20.90
   9   1  -2  125.69   16.50
   9   1  -2  181.28   40.70
   9   1  -2  147.99   22.20
   9   1  -2  114.49   21.50
  -9  -1   2  133.49   20.70
  -9  -1   2  127.39   16.60
  -9  -1   2  120.89   19.60
  -9  -1   2  181.38   22.10
  -9  -1   2  199.08   28.40
   8   1  -2   -2.10    5.10
   8   1  -2    2.30    4.90
   8   1  -2    5.70    3.30
   8   1  -2   -3.30    7.60
   8   1  -2   12.00    5.40
  -8  -1   2    8.70    5.70
  -8  -1   2    7.20    4.80
  -8  -1   2    6.10    4.20
  -8  -1   2    3.70    2.70
  -8  -1   2    4.70    6.90
   7   1  -2  276.87   40.50
   7   1  -2  319.67   35.20
   7   1  -2  321.37   37.00
   7   1  -2  288.87   37.60
   7   1  -2  328.67   38.70
  -7  -1   2  283.27   38.90
  -7  -1   2  315.97   35.30
  -7  -1   2  346.67   37.30
  -7  -1   2  377.16   35.90
  -7  -1   2  335.17   37.10
  -7  -1   2  390.36   38.40
   6   1  -2  414.56   48.50
   6   1  -2  433.76   45.70
   6   1  -2  472.55   48.60
   6   1  -2  440.06   50.89
   6   1  -2  467.25   47.70
  -6  -1   2  420.16   47.80
  -6  -1   2  429.46   45.80
  -6  -1   2  398.76   49.10
  -6  -1   2  435.66   46.20
  -6  -1   2  421.76   47.30
  -6  -1   2  428.76   47.40
   5   1  -2 1074.19  112.39
   5   1  -2 1079.59  112.09
   5   1  -2 1098.09  111.39
   5   1  -2 1011.50  113.39
  -5  -1   2 1087.19  111.79
  -5  -1   2 1084.69  109.79
  -5  -1   2 1012.80  110.89
  -5  -1   2  992.60  112.59
  -5  -1   2 1126.69  110.39
  -5  -1   2 1048.40  111.19
   4   1  -2   10.60    6.20
   4   1  -2   13.40    4.60
   4   1  -2   17.50    6.10
   4   1  -2   14.90    4.80
  -4  -1   2   17.60    4.00
  -4  -1   2   12.40    4.10
  -4  -1   2    9.80    3.60
  -4  -1   2   11.80    4.70
  -4  -1   2   13.70    3.00
  -4  -1   2   16.20    5.70
   3   1  -2  535.35   56.99
   3   1  -2  558.64   56.29
   3   1  -2  547.45   56.49
  -3  -1   2  497.25   55.29
  -3  -1   2  509.35   55.79
  -3  -1   2  540.45   56.79
  -3  -1   2  517.75   54.59
  -3  -1   2  555.54   55.79
  -3  -1   2  518.45   56.19
   2   1  -2  824.92   86.39
   2   1  -2  820.42   86.19
   2   1  -2  814.92   85.49
   2   1  -2  766.92   86.19
   2   1  -2  861.81   86.69
  -2  -1   2  879.31   85.99
  -2  -1   2  851.71   85.39
  -2  -1   2  801.92   86.09
  -2  -1   2  832.12   86.29
   1   1  -2   51.39    7.40
   1   1  -2   55.79    8.50
   1   1  -2   47.10    6.80
  -1  -1   2   64.29    8.20
  -1  -1   2   65.59    9.10
  -1  -1   2   52.79    6.80
   0   1  -2  744.73   77.39
   0   1  -2  764.72   77.39
   0  -1   2  752.32   77.29
   0  -1   2  745.23   78.19
   0  -1   2  745.43   77.39
  -1   1  -2  185.88   22.00
   1  -1   2  194.88   20.90
   1  -1   2  204.58   22.10
  -2   1  -2  237.58   27.50
  -2   1  -2  285.27   29.30
  -2   1  -2  254.67   26.40
   2  -1   2  233.88   26.30
  -3   1  -2   -0.40    3.10
  -3   1  -2   -0.80    1.20
   3  -1   2    0.30    1.50
   3  -1   2    1.60    3.10
   3  -1   2    1.70    1.80
  -4   1  -2  137.79   13.90
  -4   1  -2  105.99   13.70
   4  -1   2  118.29   13.80
  -5   1  -2  840.72   87.19
  -5   1  -2  764.92   90.69
  -5   1  -2  858.41   87.09
  -5   1  -2  848.62   86.79
  -5   1  -2  858.21   88.99
   5  -1   2  921.01   88.09
   5  -1   2  747.43   88.39
   5  -1   2  823.52   92.39
   5  -1   2  872.91   87.09
   5  -1   2  805.02   87.39
  -6   1  -2   33.40    5.90
  -6   1  -2   44.30   12.40
  -6   1  -2   51.89    8.00
  -6   1  -2   24.60    8.60
   6  -1   2   23.80    8.60
   6  -1   2   37.90    8.10
   6  -1   2   39.20    6.50
   6  -1   2   27.20   13.40
  -7   1  -2  346.77   39.60
  -7   1  -2  384.06   39.10
  -7   1  -2  398.96   44.80
  -7   1  -2  375.46   41.50
   7  -1   2  386.16   40.30
   7  -1   2  369.06   47.20
   7  -1   2  342.47   40.20
   7  -1   2  365.66   39.00
   7  -1   2  310.77   40.80
  -9   1  -2   37.20    8.40
  -9   1  -2   45.50    7.60
  -9   1  -2   33.70    6.90
  -9   1  -2   35.50   10.30
   9  -1   2   38.30    9.50
   9  -1   2   26.00    6.50
   9  -1   2   27.60    8.00
   9  -1   2   32.30   16.50
   9  -1   2   27.40    9.10
 -10   1  -2 1195.18  111.29
 -10   1  -2  994.60  110.49
 -10   1  -2 1079.79  111.99
 -10   1  -2 1115.99  113.39
  10  -1   2 1366.86  125.59
  10  -1   2 1008.40  113.19
  10  -1   2 1036.60  112.09
  10  -1   2  988.30  112.79
  10  -1   2  975.30  110.69
 -11   1  -2   75.69   12.50
 -11   1  -2   76.09   16.00
 -11   1  -2   90.69   15.30
 -11   1  -2   90.89   13.90
  11  -1   2  156.58   32.20
  11  -1   2   62.29   15.00
  11  -1   2   86.99   17.10
  11  -1   2   83.89   13.30
  11  -1   2  118.99   17.80
 -12   1  -2  391.26   41.60
 -12   1  -2  413.26   42.60
 -12   1  -2  316.27   43.40
 -12   1  -2  313.97   38.70
 -12   1  -2  324.87   40.60
  12  -1   2  401.86   42.50
  12  -1   2  372.96   43.80
  12  -1   2  382.46   61.09
  12  -1   2  380.26   41.30
  12  -1   2  331.17   39.80
 -13   1  -2  134.89   16.10
 -13   1  -2  114.39   21.90
 -13   1  -2   97.29   24.90
  13  -1   2   97.09   22.20
  13  -1   2  140.89   20.20
  13  -1   2  129.29   36.00
 -14   1  -2    9.00    6.50
  14  -1   2   22.90    8.20
  14   0  -2   15.00   11.20
  14   0  -2   28.80   19.50
  14   0  -2   30.40   10.80
 -14   0   2   16.90    8.60
 -14   0   2   12.80    6.40
  13   0  -2   50.39   26.00
  13   0  -2   92.69   18.60
  13   0  -2  107.89   24.00
  13   0  -2  116.79   18.70
 -13   0   2   89.29   15.90
 -13   0   2   45.60   13.50
 -13   0   2   76.59   12.80
 -13   0   2   75.49   18.40
  12   0  -2   -1.20   12.30
  12   0  -2   12.90   10.60
  12   0  -2    2.80    7.00
  12   0  -2    4.70    6.00
  12   0  -2   -0.50    4.70
 -12   0   2   20.20    8.30
 -12   0   2    5.30    4.50
 -12   0   2    4.60    5.00
 -12   0   2    0.80    5.00
  11   0  -2   -1.80   12.30
  11   0  -2   -3.40    3.60
  11   0  -2    1.00    5.30
  11   0  -2   -3.30    6.20
 -11   0   2    1.80    3.20
 -11   0   2    0.80    4.70
 -11   0   2   -1.80    5.00
 -11   0   2    4.00    6.40
  10   0  -2   45.80   17.90
  10   0  -2   27.90    6.50
  10   0  -2   14.80    7.50
  10   0  -2   29.00   11.50
  10   0  -2   21.70    9.10
 -10   0   2   36.00    9.40
 -10   0   2   17.00    7.60
 -10   0   2   36.60   10.00
 -10   0   2   35.00    7.10
 -10   0   2   33.40    7.60
   9   0  -2    5.60    4.00
   9   0  -2    2.90    5.20
   9   0  -2    1.00    9.40
   9   0  -2   15.70    6.60
   9   0  -2   -1.30    5.60
  -9   0   2   12.50    6.40
  -9   0   2   11.70   12.90
  -9   0   2    2.00    6.50
  -9   0   2    7.80    3.80
  -9   0   2   12.80    5.80
   8   0  -2   21.60    6.60
   8   0  -2   21.50    8.30
   8   0  -2   29.30    9.80
   8   0  -2   35.80   14.30
   8   0  -2   31.80    6.20
  -8   0   2   40.30   13.60
  -8   0   2   29.50    8.40
  -8   0   2   28.90    8.10
  -8   0   2   25.10    5.90
  -8   0   2   21.30    7.70
   7   0  -2   34.20    9.60
   7   0  -2   37.90    8.10
   7   0  -2   37.10    6.70
   7   0  -2   33.50    9.40
   7   0  -2   35.60   13.30
  -7   0   2   46.60   11.70
  -7   0   2   45.50   10.20
  -7   0   2   48.00   10.80
  -7   0   2   46.90    7.70
   6   0  -2   13.80    4.70
   6   0  -2    5.50    5.30
   6   0  -2    9.50    3.40
   6   0  -2    3.10    7.80
   6   0  -2   10.50    6.10
  -6   0   2   11.50    6.00
  -6   0   2   17.60    4.20
  -6   0   2   15.10    6.00
  -6   0   2   15.30    7.40
   5   0  -2  216.78   25.10
   5   0  -2  216.48   29.40
   5   0  -2  194.68   25.00
   5   0  -2  213.78   23.50
   5   0  -2  216.98   22.30
  -5   0   2  214.18   24.40
  -5   0   2  193.08   22.70
  -5   0   2  189.58   24.40
  -5   0   2  181.28   26.10
   4   0  -2  267.57   29.70
   4   0  -2  276.87   30.80
   4   0  -2  301.17   33.90
   4   0  -2  291.97   32.00
  -4   0   2  250.87   33.50
  -4   0   2  280.87   30.50
  -4   0   2  309.47   31.80
  -4   0   2  305.87   32.10
   3   0  -2  131.59   16.50
   3   0  -2  145.49   15.80
   3   0  -2  132.29   17.80
  -3   0   2  118.39   16.00
  -3   0   2  145.19   17.60
  -3   0   2  141.69   15.40
  -3   0   2  139.39   16.70
   2   0  -2   52.39    7.60
   2   0  -2   51.59    9.90
   2   0  -2   73.89    9.30
   2   0  -2   52.89    8.90
  -2   0   2   55.99    8.80
  -2   0   2   40.80    6.80
  -2   0   2   76.49    9.80
  -2   0   2   50.29    7.20
   1   0  -2  841.32   91.29
   1   0  -2  907.71   91.79
  -1   0   2  909.21   91.29
  -1   0   2  882.41   91.59
   0   0  -2 3336.97  313.77
   0   0   2 2721.03  313.07
  -1   0  -2  160.68   17.20
  -1   0  -2  163.88   17.70
  -1   0  -2  162.68   16.80
   1   0   2  155.88   17.10
   1   0   2  172.48   16.80
   1   0   2  158.98   17.40
  -2   0  -2   85.89   10.50
  -2   0  -2   82.89   10.30
  -2   0  -2  100.09   13.90
  -2   0  -2   93.99    9.70
  -2   0  -2   88.49    9.50
   2   0   2   83.89    9.50
   2   0   2   87.09    9.60
   2   0   2   93.49   10.40
   2   0   2   88.69   10.40
  -3   0  -2 1766.32  181.08
  -3   0  -2 1760.62  182.88
   3   0   2 1669.93  180.98
   3   0   2 1804.52  180.88
   3   0   2 1833.92  183.38
  -4   0  -2  503.75   44.20
  -4   0  -2  346.97   43.40
  -5   0  -2 2294.67  233.18
  -5   0  -2 2411.36  235.98
  -5   0  -2 2246.88  232.28
   5   0   2 2139.39  232.98
   5   0   2 2244.68  233.18
   5   0   2 2356.46  236.78
   5   0   2 2225.28  231.98
  -6   0  -2   45.30    9.40
  -6   0  -2   66.69    9.50
  -6   0  -2   49.99    8.10
  -6   0  -2   61.29   14.30
   6   0   2   47.00   16.20
   6   0   2   40.00    6.90
   6   0   2   42.10    9.30
   6   0   2   58.69    9.10
  -7   0  -2  230.48   29.70
  -7   0  -2  222.28   24.90
  -7   0  -2  229.68   25.80
  -7   0  -2  232.48   26.20
   7   0   2  219.28   24.40
   7   0   2  211.18   26.40
   7   0   2  198.68   25.90
   7   0   2  240.38   35.50
   7   0   2  245.38   25.90
  -8   0  -2   15.70    4.30
  -8   0  -2   17.60    6.10
  -8   0  -2   18.80    5.80
  -8   0  -2   20.80   10.10
   8   0   2   18.60    4.40
   8   0   2   17.80    6.20
   8   0   2   26.00   12.60
   8   0   2   11.20    5.80
   8   0   2   15.40    5.50
  -9   0  -2  261.57   27.60
  -9   0  -2  245.18   26.20
  -9   0  -2  220.58   27.20
  -9   0  -2  340.47   35.70
   9   0   2  201.08   28.10
   9   0   2  210.08   27.10
   9   0   2  199.48   25.30
   9   0   2  232.68   26.80
 -10   0  -2   -3.40    4.40
 -10   0  -2    3.80    3.10
 -10   0  -2   11.10    7.50
 -10   0  -2    1.90    4.80
 -10   0  -2    4.20    3.40
  10   0   2    3.00    4.80
  10   0   2    9.20    6.20
  10   0   2   26.10   16.00
  10   0   2    2.40    3.70
  10   0   2    7.00    4.90
 -11   0  -2   31.60    8.00
 -11   0  -2   23.70    8.30
 -11   0  -2   24.90    5.50
 -11   0  -2   29.10    7.30
 -11   0  -2   26.20   10.40
  11   0   2   18.10    6.70
  11   0   2   20.50   18.60
  11   0   2   23.30    7.70
  11   0   2   23.90    9.60
 -12   0  -2   30.20   11.70
 -12   0  -2   64.69   12.90
  12   0   2   34.60   20.10
  12   0   2   58.19   15.40
  12   0   2   48.90   10.80
  13   0   2   -3.30    4.10
  13   0   2   10.50    9.90
  13   0   2   14.40   19.40
 -14   0  -2    7.80    6.20
 -14   0  -2   17.10   10.00
  14   0   2    5.60    6.30
  14   0   2    5.50   16.60
  13  -1  -2   11.20    5.70
  13  -1  -2    3.30   16.80
  13  -1  -2  -11.50    8.90
  13  -1  -2   17.00    9.90
 -13   1   2    8.90    6.40
 -13   1   2    2.90    8.10
 -13   1   2    2.60    6.40
  12  -1  -2  244.08   36.90
  12  -1  -2  229.88   26.60
  12  -1  -2  308.87   37.80
  12  -1  -2  194.58   30.00
  12  -1  -2  207.98   46.10
 -12   1   2  233.38   33.10
 -12   1   2  204.68   26.30
 -12   1   2  205.58   30.90
 -12   1   2  205.48   31.40
  11  -1  -2   -3.50   12.00
  11  -1  -2    7.60    5.20
  11  -1  -2   15.80   12.70
  11  -1  -2   -3.80    3.70
 -11   1   2   13.60    7.60
 -11   1   2   13.00    5.20
 -11   1   2   -5.60    5.20
  10  -1  -2  213.08   27.10
  10  -1  -2  189.68   31.40
  10  -1  -2  199.48   25.50
  10  -1  -2  306.07   47.50
  10  -1  -2  289.27   32.10
 -10   1   2  240.98   27.70
 -10   1   2  213.58   30.80
 -10   1   2  263.17   33.00
 -10   1   2  199.38   25.90
 -10   1   2  223.28   31.80
   9  -1  -2  312.77   39.40
   9  -1  -2  297.67   39.20
   9  -1  -2  348.17   51.09
   9  -1  -2  300.47   35.20
  -9   1   2  330.47   38.90
  -9   1   2  378.56   37.80
  -9   1   2  295.87   37.40
   8  -1  -2  101.29   18.50
   8  -1  -2   84.99   12.50
   8  -1  -2   88.09   13.90
   8  -1  -2   71.09   20.20
   8  -1  -2   90.89   17.10
  -8   1   2  102.79   21.70
  -8   1   2  104.59   16.70
  -8   1   2   76.39   12.80
  -8   1   2   77.89   15.70
   7  -1  -2   21.20    6.10
   7  -1  -2   32.10    9.40
   7  -1  -2   32.20    6.20
   7  -1  -2   25.40   11.60
   7  -1  -2   34.00   10.20
  -7   1   2   35.50    9.00
  -7   1   2   37.50    9.50
  -7   1   2   31.00    6.60
  -7   1   2   29.80   10.30
   6  -1  -2   30.40    5.70
   6  -1  -2   35.10    9.10
   6  -1  -2   19.40   10.60
   6  -1  -2   27.30    8.00
   6  -1  -2   19.00    5.60
  -6   1   2   23.50    5.50
  -6   1   2   43.50   12.30
  -6   1   2   23.50    6.80
  -6   1   2   24.10    8.00
   5  -1  -2  214.38   22.80
   5  -1  -2  116.89   19.90
   5  -1  -2  135.29   15.80
   5  -1  -2  117.79   14.90
   5  -1  -2  116.29   21.10
  -5   1   2  135.89   16.90
  -5   1   2  146.69   22.00
  -5   1   2  133.59   19.50
  -5   1   2  119.69   15.40
   4  -1  -2   22.30    6.60
   4  -1  -2   39.10   10.50
   4  -1  -2   33.50    6.10
   4  -1  -2   35.40    5.70
  -4   1   2   32.30    6.70
  -4   1   2   32.80    6.00
  -4   1   2   33.20    8.10
  -4   1   2   41.00   10.60
   3  -1  -2  235.28   25.20
   3  -1  -2  235.38   24.60
   3  -1  -2  215.28   26.90
  -3   1   2  226.28   26.40
  -3   1   2  208.78   25.90
  -3   1   2  218.98   24.90
  -3   1   2  217.08   24.30
   2  -1  -2   74.59    9.00
   2  -1  -2   70.79   11.50
   2  -1  -2   77.19   12.00
   2  -1  -2  111.09   12.00
  -2   1   2   59.49   10.80
  -2   1   2   61.59    8.70
  -2   1   2   94.69   11.20
  -2   1   2   65.79   11.10
   1  -1  -2   63.19    9.60
   1  -1  -2   59.49    9.80
   1  -1  -2   62.39    7.90
   1  -1  -2   56.69    7.50
  -1   1   2   62.79    7.80
  -1   1   2   69.49    9.80
  -1   1   2   64.59    9.20
  -1   1   2   62.49    7.50
   0  -1  -2  826.82   85.69
   0  -1  -2  848.12   84.99
   0   1   2  788.42   85.69
   0   1   2  837.02   84.99
  -1  -1  -2    3.50    1.30
  -1  -1  -2    3.40    1.00
  -1  -1  -2    5.30    1.30
  -1  -1  -2    4.80    1.70
   1   1   2    5.40    1.20
   1   1   2    5.80    1.50
   1   1   2    5.80    2.00
  -2  -1  -2  195.98   21.50
  -2  -1  -2  221.58   21.50
  -2  -1  -2  199.08   21.20
  -2  -1  -2  176.38   22.40
   2   1   2  203.68   21.20
   2   1   2  187.78   22.60
   2   1   2  202.48   21.50
   2   1   2  216.68   21.60
  -3  -1  -2  106.09   15.00
  -3  -1  -2  117.89   13.20
  -3  -1  -2  107.89   12.80
  -3  -1  -2  119.29   13.70
  -3  -1  -2  136.09   13.70
   3   1   2  114.09   13.20
   3   1   2  116.09   12.90
   3   1   2  116.89   16.70
  -4  -1  -2  138.19   15.30
  -5  -1  -2   24.60    4.30
  -5  -1  -2   23.40    5.70
  -5  -1  -2   16.90    4.70
  -5  -1  -2   20.90   11.60
  -5  -1  -2   18.70    5.20
   5   1   2    9.40    8.20
   5   1   2   16.60    5.50
   5   1   2   26.90    5.40
  -6  -1  -2  105.49   14.10
  -6  -1  -2  110.79   14.80
  -6  -1  -2  133.99   20.30
  -6  -1  -2  121.89   17.30
  -6  -1  -2  154.98   16.10
   6   1   2  125.49   17.90
   6   1   2   89.49   20.00
   6   1   2  120.69   14.80
  -7  -1  -2   37.70   11.20
  -7  -1  -2   58.29   10.80
  -7  -1  -2   39.10    6.90
  -7  -1  -2   35.90    8.00
  -7  -1  -2   41.00    7.90
   7   1   2   42.70    8.00
   7   1   2   46.50   14.30
   7   1   2   47.50    9.60
  -8  -1  -2 1121.69  116.69
  -8  -1  -2 1074.49  111.99
  -8  -1  -2 1021.00  113.59
  -8  -1  -2 1064.49  112.99
   8   1   2 1255.27  119.69
   8   1   2 1016.50  113.89
   8   1   2 1055.29  112.29
  -9  -1  -2   56.19   10.20
  -9  -1  -2   60.29   12.50
  -9  -1  -2   80.09   13.80
  -9  -1  -2   96.89   19.10
   9   1   2   80.69   20.70
   9   1   2   67.19   11.60
   9   1   2   83.59   15.80
 -10  -1  -2  560.54   60.09
 -10  -1  -2  529.15   58.39
 -10  -1  -2  509.25   60.59
  10   1   2  623.54   69.49
  10   1   2  515.55   61.19
  10   1   2  558.24   59.09
 -11  -1  -2   94.69   16.30
 -11  -1  -2   72.49   16.60
 -11  -1  -2   81.69   13.60
  11   1   2   88.59   18.50
  11   1   2  132.19   30.30
  11   1   2  104.39   15.40
 -12  -1  -2  524.95   59.89
 -12  -1  -2  502.25   60.99
  12   1   2  549.65   62.19
  12   1   2  521.55   60.29
  12   1   2  627.54   72.89
 -13  -1  -2   63.69   16.60
 -13  -1  -2   90.59   17.10
  13   1   2   76.89   14.20
  13   1   2  165.88   39.00
 -14  -1  -2  295.17   40.00
 -14  -1  -2  388.56   43.60
  14   1   2  333.07   39.50
  14   1   2  386.26   67.69
  13  -2  -2   66.19   18.40
  13  -2  -2   87.49   19.40
  13  -2  -2   65.49   27.90
  13  -2  -2   71.39   15.10
 -13   2   2   51.79   13.30
 -13   2   2   65.29   15.80
  12  -2  -2   24.80    8.70
  12  -2  -2   13.60    6.10
  12  -2  -2    5.50    8.20
  12  -2  -2    7.20   10.30
  12  -2  -2   -0.60   15.00
 -12   2   2    7.50    6.90
 -12   2   2   -4.00    5.90
 -12   2   2    6.40    6.40
  11  -2  -2   84.19   27.80
  11  -2  -2  108.49   19.50
  11  -2  -2  146.49   25.80
  11  -2  -2  133.49   18.40
  11  -2  -2  162.88   26.00
 -11   2   2  133.19   23.20
 -11   2   2  119.19   18.40
 -11   2   2  113.39   19.90
  10  -2  -2   -2.30    6.40
  10  -2  -2    6.40    7.20
  10  -2  -2   -9.40    9.50
  10  -2  -2   11.00    5.50
  10  -2  -2    1.90    3.90
 -10   2   2    4.80    7.40
 -10   2   2    8.00    5.70
 -10   2   2   -0.20    2.80
   9  -2  -2  239.08   39.30
   9  -2  -2  164.48   21.30
   9  -2  -2  241.28   32.00
   9  -2  -2  163.08   22.10
   9  -2  -2  159.38   27.40
  -9   2   2  207.18   29.30
  -9   2   2  176.78   25.70
  -9   2   2  170.58   21.80
   8  -2  -2    4.90   11.60
   8  -2  -2    1.30    3.10
   8  -2  -2    6.70    6.30
   8  -2  -2   -1.00    3.10
   8  -2  -2    2.50    5.90
  -8   2   2   -2.10    2.30
  -8   2   2    1.40    4.40
  -8   2   2    8.30   10.20
  -8   2   2    2.10    5.50
   7  -2  -2   18.00   12.30
   7  -2  -2   31.80    6.90
   7  -2  -2   21.00    7.40
   7  -2  -2   19.40    8.60
   7  -2  -2   23.30    6.10
  -7   2   2   20.10    5.70
  -7   2   2   26.70    8.00
  -7   2   2   25.30    8.70
   6  -2  -2  103.59   21.90
   6  -2  -2  105.09   14.60
   6  -2  -2  107.99   15.40
   6  -2  -2  120.49   18.00
   6  -2  -2   95.29   22.10
  -6   2   2  109.29   18.50
  -6   2   2  103.39   13.90
  -6   2   2  100.39   19.30
  -6   2   2  125.79   17.00
   5  -2  -2   58.89    9.40
   5  -2  -2   58.29    9.10
   5  -2  -2   66.19   15.20
   5  -2  -2   48.40   10.90
  -5   2   2   56.99    9.70
  -5   2   2   51.99   12.00
  -5   2   2   54.39   12.90
  -5   2   2   76.19   11.50
   4  -2  -2  148.89   24.00
   4  -2  -2  156.48   22.70
   4  -2  -2  140.59   18.80
   4  -2  -2  166.08   17.90
  -4   2   2  135.09   17.60
  -4   2   2  152.68   18.30
  -4   2   2  142.89   22.20
  -4   2   2  167.78   24.10
   3  -2  -2  579.44   62.19
   3  -2  -2  550.94   59.79
   3  -2  -2  526.35   62.39
   3  -2  -2  601.34   61.69
  -3   2   2  586.54   62.09
  -3   2   2  571.14   60.89
  -3   2   2  558.94   59.89
  -3   2   2  587.24   63.09
   2  -2  -2 6028.30  634.64
  -2   2   2 6257.07  635.24
   1  -2  -2  801.42   81.39
   1  -2  -2  786.72   82.89
   1  -2  -2  872.11   82.49
   1  -2  -2  809.52   81.39
  -1   2   2  752.82   81.19
  -1   2   2  724.73   81.89
  -1   2   2  773.02   81.39
  -1   2   2  760.62   82.79
   0  -2  -2 4724.03  471.25
   0   2   2 4402.06  470.85
  -1  -2  -2  261.67   30.20
  -1  -2  -2  344.87   31.60
  -1  -2  -2  270.47   29.90
   1   2   2  345.47   31.60
   1   2   2  269.27   30.10
   1   2   2  284.77   30.30
  -2  -2  -2  910.91   93.19
   2   2   2  892.41   93.19
  -3  -2  -2  498.95   43.70
  -3  -2  -2  417.76   43.40
  -3  -2  -2  412.26   43.20
  -3  -2  -2  368.36   43.90
   3   2   2  392.46   43.20
   3   2   2  360.96   44.10
   3   2   2  398.36   43.40
   3   2   2  465.75   43.70
  -4  -2  -2 3220.28  326.97
   4   2   2 3159.68  327.57
  -5  -2  -2  246.88   29.00
  -5  -2  -2  313.87   32.10
  -5  -2  -2  275.17   29.90
  -5  -2  -2  290.77   29.50
  -5  -2  -2  300.57   31.80
   5   2   2  250.87   29.30
   5   2   2  250.17   29.40
   5   2   2  267.37   32.40
  -6  -2  -2    6.80    3.30
  -6  -2  -2   11.70    4.60
  -6  -2  -2   12.70    6.90
  -6  -2  -2   15.20    5.10
   6   2   2    6.60    4.00
   6   2   2   24.40    9.20
  -7  -2  -2   11.80    4.10
  -7  -2  -2   17.60    8.10
  -7  -2  -2   17.00    5.70
  -7  -2  -2   12.40    4.40
  -7  -2  -2   16.00    6.40
   7   2   2   15.50    9.90
   7   2   2    9.60    4.20
   7   2   2   10.00    6.00
  -8  -2  -2   -6.60    4.70
  -8  -2  -2    4.60    2.60
  -8  -2  -2    0.30    3.10
  -8  -2  -2    2.80    3.70
  -8  -2  -2    7.40    4.50
   8   2   2    3.20    4.70
   8   2   2    2.00    7.60
   8   2   2    3.50    3.20
  -9  -2  -2   38.70    7.10
  -9  -2  -2   44.70   12.50
  -9  -2  -2   38.00    9.50
  -9  -2  -2   32.10    8.00
  -9  -2  -2   25.30    7.90
   9   2   2   43.30   14.90
   9   2   2   46.00   12.10
   9   2   2   37.60    8.00
 -10  -2  -2    5.70    5.70
 -10  -2  -2    8.10    3.80
 -10  -2  -2    0.50    7.20
 -10  -2  -2    5.50    4.60
  10   2   2    1.90    3.80
  10   2   2    6.80    6.60
 -11  -2  -2   44.60   12.50
 -11  -2  -2   73.39   13.80
 -11  -2  -2   55.99   10.10
  11   2   2   40.70   19.40
  11   2   2   52.29   10.60
  11   2   2   47.90   13.70
 -12  -2  -2    8.10    6.50
 -12  -2  -2   15.70    7.30
  12   2   2    7.60    5.10
  12   2   2   21.90   16.70
 -13  -2  -2   60.29   13.40
 -13  -2  -2   50.19   12.80
  13   2   2   58.29   25.30
  13   2   2   53.39   11.30
 -14  -2  -2   31.00   10.60
 -14  -2  -2   41.50   12.60
  14   2   2   56.59   24.80
 -15  -2  -2   24.70   10.20
  15   2   2   45.40   25.90
  12  -3  -2  497.95   54.89
  12  -3  -2  458.55   53.79
  12  -3  -2  450.35   50.49
  12  -3  -2  501.65   78.89
 -12   3   2  371.76   51.59
 -12   3   2  379.76   49.20
  11  -3  -2    7.40    9.80
  11  -3  -2   24.80    8.00
  11  -3  -2   12.20    9.70
  11  -3  -2    9.80    6.00
  11  -3  -2   -3.50   15.60
 -11   3   2   26.20    8.90
 -11   3   2   -5.60    5.30
  10  -3  -2  722.93   90.19
  10  -3  -2  836.32   84.29
  10  -3  -2  717.83   77.59
  10  -3  -2  666.13   80.59
  10  -3  -2  754.82   79.09
 -10   3   2  705.83   78.39
 -10   3   2  738.03   82.39
 -10   3   2  688.13   78.79
   9  -3  -2  267.17   34.50
   9  -3  -2  160.08   20.40
   9  -3  -2  131.09   31.90
   9  -3  -2  139.59   24.50
   9  -3  -2  154.58   22.50
  -9   3   2  161.58   23.60
  -9   3   2  169.08   21.00
  -9   3   2  144.89   26.20
   8  -3  -2  191.18   22.90
   8  -3  -2  163.88   23.00
   8  -3  -2  194.48   28.30
   8  -3  -2  204.18   37.40
   8  -3  -2  202.18   31.10
  -8   3   2  206.18   30.70
  -8   3   2  180.48   23.30
  -8   3   2  208.98   24.30
   7  -3  -2  252.77   31.50
   7  -3  -2  261.47   29.50
   7  -3  -2  257.97   42.90
   7  -3  -2  245.88   29.90
  -7   3   2  281.27   38.30
  -7   3   2  299.77   36.30
  -7   3   2  250.97   29.90
  -7   3   2  248.68   30.20
   6  -3  -2  207.68   26.40
   6  -3  -2  193.08   25.00
   6  -3  -2  237.48   25.10
   6  -3  -2  236.08   36.20
  -6   3   2  201.18   25.20
  -6   3   2  222.58   32.30
  -6   3   2  210.98   25.30
  -6   3   2  242.48   30.40
   5  -3  -2  758.42   81.19
   5  -3  -2  719.83   75.79
   5  -3  -2  708.03   78.99
   5  -3  -2  683.63   76.39
  -5   3   2  775.52   79.39
  -5   3   2  694.13   75.59
  -5   3   2  701.03   75.79
  -5   3   2  709.33   79.09
   4  -3  -2   41.50   10.80
   4  -3  -2   39.20    8.50
   4  -3  -2   42.90    7.80
   4  -3  -2   43.50   13.50
  -4   3   2   60.69   13.70
  -4   3   2   45.50    8.40
  -4   3   2   46.00   12.00
  -4   3   2   42.10    8.00
   3  -3  -2   57.59   12.40
   3  -3  -2   76.89   15.10
   3  -3  -2   46.30    8.40
   3  -3  -2   71.99   10.80
  -3   3   2   50.39   12.00
  -3   3   2   48.30   12.30
  -3   3   2   52.79    9.20
  -3   3   2   41.20    8.20
   2  -3  -2  116.39   13.90
   2  -3  -2  122.09   18.30
   2  -3  -2  115.89   18.10
   2  -3  -2  104.59   13.70
  -2   3   2  120.79   17.40
  -2   3   2  119.59   15.70
  -2   3   2  106.39   13.80
  -2   3   2  118.19   18.60
   1  -3  -2  706.33   77.89
   1  -3  -2  787.32   76.09
   1  -3  -2  687.23   77.09
   1  -3  -2  746.83   75.79
  -1   3   2  727.23   77.99
  -1   3   2  674.73   76.59
  -1   3   2  743.13   76.09
   0   3   2 2936.41  300.87
  -1  -3  -2   35.20    6.00
  -1  -3  -2   48.80    8.80
  -1  -3  -2   37.70    5.10
   1   3   2   30.50    5.90
   1   3   2   38.10    7.70
   1   3   2   41.40    5.40
  -2  -3  -2    3.80    1.70
  -2  -3  -2    2.80    1.90
  -2  -3  -2    2.40    3.30
   2   3   2    5.10    2.00
   2   3   2   -0.20    3.10
  -3  -3  -2   56.49    7.70
  -3  -3  -2   52.49    7.00
  -3  -3  -2   76.59    8.90
  -3  -3  -2   67.99    9.40
   3   3   2   51.59    6.90
   3   3   2   59.59    7.90
   3   3   2   53.89    8.20
   3   3   2   54.49    9.00
   3   3   2   67.39    7.70
  -4  -3  -2  100.09   13.30
  -4  -3  -2  107.29   12.50
  -4  -3  -2  106.19   12.40
  -4  -3  -2   99.59   12.10
  -4  -3  -2  104.49   12.50
   4   3   2  105.99   12.50
   4   3   2  107.89   14.80
   4   3   2  101.59   12.50
   4   3   2  105.49   12.30
   4   3   2  107.79   11.60
  -5  -3  -2 1109.09  113.89
  -5  -3  -2 1068.29  113.49
  -5  -3  -2 1087.49  114.69
  -5  -3  -2 1210.48  115.49
   5   3   2 1003.30  113.79
   5   3   2 1128.09  115.29
  -6  -3  -2  176.18   21.50
  -6  -3  -2  163.48   19.40
  -6  -3  -2  154.58   19.10
  -6  -3  -2  158.78   19.90
  -6  -3  -2  184.88   22.50
   6   3   2  169.58   19.90
   6   3   2  191.18   23.90
   6   3   2  166.08   20.30
  -7  -3  -2  797.62   86.49
  -7  -3  -2  813.42   87.29
  -7  -3  -2  818.12   88.29
  -7  -3  -2  869.41   86.79
  -7  -3  -2  851.21   89.29
   7   3   2  901.11   90.89
   7   3   2  770.32   86.59
  -8  -3  -2  328.57   39.60
  -8  -3  -2  331.97   37.50
  -8  -3  -2  304.47   36.20
  -8  -3  -2  368.26   38.60
  -8  -3  -2  333.07   36.70
   8   3   2  314.67   36.50
   8   3   2  376.66   42.20
  -9  -3  -2   13.50    6.10
  -9  -3  -2    9.30    4.60
  -9  -3  -2   11.10    7.50
  -9  -3  -2   12.60    4.30
  -9  -3  -2    9.40    4.90
   9   3   2    9.20    9.10
   9   3   2   11.90    4.50
 -10  -3  -2  410.06   43.40
 -10  -3  -2  390.46   44.70
 -10  -3  -2  337.67   43.80
 -10  -3  -2  507.35   49.80
  10   3   2  345.07   42.70
  10   3   2  414.96   51.09
 -11  -3  -2   11.30    6.20
 -11  -3  -2    1.50    3.80
 -11  -3  -2   13.80    7.60
 -11  -3  -2    5.90    4.20
  11   3   2   -6.10   11.40
  11   3   2    5.90    4.40
 -12  -3  -2  225.58   29.40
 -12  -3  -2  228.48   28.10
 -12  -3  -2  222.58   29.30
  12   3   2  272.97   46.90
 -13  -3  -2   55.79   12.80
 -13  -3  -2   64.59   13.50
  13   3   2   74.39   26.50
 -14  -3  -2   48.10   13.30
  14   3   2   33.50   20.60
 -15  -3  -2   67.29   16.80
 -15  -3  -2   82.89   18.10
  15   3   2   77.69   31.60
  12  -4  -2   29.50    9.90
  12  -4  -2   36.40   18.80
  12  -4  -2   15.90    7.40
  12  -4  -2   32.40   22.90
  12  -4  -2    3.40    9.30
 -12   4   2    5.00    9.80
 -12   4   2   34.10    9.90
 -12   4   2   41.00   10.80
  11  -4  -2   18.40   10.50
  11  -4  -2    6.70    8.10
  11  -4  -2    9.20   16.40
  11  -4  -2   -5.70    6.60
 -11   4   2   -5.00    4.50
 -11   4   2    6.90    5.60
  10  -4  -2   14.00    6.90
  10  -4  -2   25.60   20.10
  10  -4  -2   50.59   15.10
  10  -4  -2   39.60    9.50
  10  -4  -2   40.50   13.00
 -10   4   2   12.00    9.70
   9  -4  -2   28.30   11.70
   9  -4  -2   14.60    6.50
   9  -4  -2    9.80    5.70
   9  -4  -2   24.40   10.00
   9  -4  -2    2.70   13.70
  -9   4   2    6.00    7.50
  -9   4   2   32.80    8.30
  -9   4   2   20.50    7.10
   8  -4  -2   65.19   22.30
   8  -4  -2   41.70    9.90
   8  -4  -2   51.99   10.30
   8  -4  -2   32.90   11.00
  -8   4   2   41.80    9.90
  -8   4   2   56.49   15.10
  -8   4   2   43.90    9.70
   7  -4  -2   51.39   11.30
   7  -4  -2   53.49   12.60
   7  -4  -2   86.49   21.50
   7  -4  -2   52.99   19.60
   7  -4  -2   75.29   12.60
  -7   4   2   70.19   18.60
  -7   4   2   89.69   13.70
  -7   4   2   76.49   18.20
  -7   4   2   65.29   13.80
   6  -4  -2   57.99   14.90
   6  -4  -2   75.19   12.10
   6  -4  -2   61.19   12.80
   6  -4  -2   75.29   20.30
  -6   4   2   48.60   13.90
  -6   4   2   68.69   11.60
  -6   4   2   57.59   11.30
   5  -4  -2  179.28   28.90
   5  -4  -2  148.39   24.70
   5  -4  -2  154.48   19.30
   5  -4  -2  147.59   18.50
  -5   4   2  132.59   18.50
  -5   4   2  175.28   26.50
  -5   4   2  134.19   18.00
  -5   4   2  149.59   25.10
   4  -4  -2  150.88   20.40
   4  -4  -2  188.78   29.50
   4  -4  -2  172.28   26.50
   4  -4  -2  187.38   21.30
  -4   4   2  165.78   20.30
  -4   4   2  163.28   26.00
  -4   4   2  205.78   28.60
  -4   4   2  169.48   20.90
   3  -4  -2   21.40    8.90
   3  -4  -2   27.90    6.80
   3  -4  -2   32.80    6.90
   3  -4  -2   42.30   12.20
  -3   4   2   33.60    9.50
  -3   4   2   27.70    7.00
  -3   4   2   47.00   12.00
   2  -4  -2 1263.67  136.59
   2  -4  -2 1288.27  133.49
   2  -4  -2 1463.65  136.99
   2  -4  -2 1322.47  133.89
  -2   4   2 1254.07  136.49
  -2   4   2 1191.88  136.39
  -2   4   2 1232.98  133.79
   1  -4  -2   20.20    8.10
   1  -4  -2   29.20    7.30
   1  -4  -2   31.60    9.40
  -1   4   2   25.00    7.60
  -1   4   2   18.60    5.60
  -1   4   2   20.00    8.50
   0  -4  -2 2295.37  235.18
   0   4   2 2141.99  233.08
   0   4   2 2387.66  235.38
  -1  -4  -2   50.59    6.80
  -1  -4  -2   65.79   12.50
  -1  -4  -2   51.79    8.10
   1   4   2   51.79    8.30
   1   4   2   59.49    7.40
   1   4   2   46.40   10.60
  -2  -4  -2 4862.21  448.96
  -2  -4  -2 3551.14  441.56
  -2  -4  -2 4599.54  451.65
  -3  -4  -2    3.70    5.30
  -3  -4  -2    5.70    2.80
  -3  -4  -2   16.30    3.10
   3   4   2    8.90    5.00
   3   4   2   13.30    3.10
  -4  -4  -2   70.79    9.20
  -4  -4  -2   82.39   12.00
  -4  -4  -2   76.89   10.70
   4   4   2   75.09   10.80
   4   4   2   58.39    8.40
   4   4   2   67.59    9.50
   4   4   2   83.49   12.00
   4   4   2   74.89   10.00
  -5  -4  -2   51.19    9.00
  -5  -4  -2   60.59    8.60
  -5  -4  -2   65.19   12.50
  -5  -4  -2   52.99    7.30
   5   4   2   57.79    9.00
   5   4   2   58.09    9.90
   5   4   2   49.90    7.20
   5   4   2   40.90    7.50
  -6  -4  -2  289.47   31.70
  -6  -4  -2  260.47   32.10
  -6  -4  -2  284.17   34.20
  -6  -4  -2  316.17   32.00
  -6  -4  -2  276.67   31.80
  -6  -4  -2  295.77   33.60
  -6  -4  -2  296.27   30.70
   6   4   2  305.37   34.70
   6   4   2  292.17   30.90
   6   4   2  281.17   32.40
   6   4   2  285.07   32.20
   6   4   2  295.67   32.00
  -7  -4  -2  274.37   28.30
  -7  -4  -2  233.78   29.30
  -7  -4  -2  225.58   27.10
  -7  -4  -2  225.38   27.00
  -7  -4  -2  279.07   30.20
   7   4   2  240.08   27.90
   7   4   2  242.28   28.30
   7   4   2  243.38   30.60
  -8  -4  -2  155.08   20.90
  -8  -4  -2  115.49   15.90
  -8  -4  -2  121.69   17.90
  -8  -4  -2  169.38   23.10
  -8  -4  -2  123.59   15.80
   8   4   2  136.49   23.50
  -9  -4  -2   34.30    9.60
  -9  -4  -2   54.49   13.40
  -9  -4  -2   40.60    9.10
  -9  -4  -2   37.90    8.50
  -9  -4  -2   42.50    8.00
   9   4   2   54.19   14.80
 -10  -4  -2   13.90    4.70
 -10  -4  -2    6.60    4.70
 -10  -4  -2   10.30    5.00
 -10  -4  -2    4.50    5.70
  10   4   2   19.50   12.10
 -11  -4  -2   -0.50    3.30
 -11  -4  -2   -4.70    2.90
 -11  -4  -2   -1.20    5.40
 -11  -4  -2   -1.10    3.60
 -11  -4  -2   -6.90    6.20
  11   4   2   -1.00   10.40
 -12  -4  -2    2.50    4.40
 -12  -4  -2   14.90    7.70
 -12  -4  -2    4.30    4.90
  12   4   2   23.20   15.80
 -13  -4  -2   10.40    6.20
 -13  -4  -2    2.10    4.90
 -13  -4  -2   13.30    7.40
  13   4   2   22.60   17.90
 -14  -4  -2   27.80   10.40
 -14  -4  -2   38.60   11.20
  14   4   2   46.40   23.40
 -15  -4  -2   -2.80    4.40
 -15  -4  -2   -3.90    4.30
  15   4   2  -10.00   15.70
  11  -5  -2    2.80    7.60
  11  -5  -2    5.80    9.50
  11  -5  -2    2.00    6.20
  11  -5  -2   -3.30    5.30
 -11   5   2    2.20    5.40
 -11   5   2   -2.00    5.40
  10  -5  -2  225.98   28.40
  10  -5  -2  168.18   26.70
  10  -5  -2  241.18   33.10
  10  -5  -2  198.58   34.90
  10  -5  -2  164.38   40.40
 -10   5   2  161.48   31.60
   9  -5  -2  114.59   35.60
   9  -5  -2   69.19   15.40
   9  -5  -2  106.59   17.20
   9  -5  -2  116.59   31.40
   9  -5  -2  136.29   21.80
  -9   5   2  117.79   24.50
   8  -5  -2  146.49   24.10
   8  -5  -2  269.77   39.80
   8  -5  -2  194.28   25.70
   8  -5  -2  167.18   35.70
   8  -5  -2  167.58   27.00
  -8   5   2  198.08   32.50
   7  -5  -2   84.49   15.10
   7  -5  -2   77.59   14.50
   7  -5  -2   90.99   16.60
   7  -5  -2   99.09   21.70
   7  -5  -2  131.09   27.90
  -7   5   2   89.39   20.50
  -7   5   2   82.59   14.60
   6  -5  -2  186.08   38.00
   6  -5  -2  157.48   24.30
   6  -5  -2  208.08   32.60
   6  -5  -2  156.68   22.30
  -6   5   2  244.98   33.90
  -6   5   2  217.98   32.00
  -6   5   2  181.28   23.00
   5  -5  -2   86.19   14.10
   5  -5  -2   73.39   17.50
   5  -5  -2   77.09   20.40
   5  -5  -2   57.39   11.60
  -5   5   2   67.69   12.20
  -5   5   2   66.19   16.20
  -5   5   2   79.69   18.40
   4  -5  -2   -9.60    6.70
   4  -5  -2    3.70    4.20
   4  -5  -2    9.00    4.60
   4  -5  -2    4.10    6.90
  -4   5   2   -1.30    4.90
  -4   5   2   10.90    8.60
  -4   5   2    8.30    4.40
   3  -5  -2    8.60    4.30
   3  -5  -2   20.90    9.60
   3  -5  -2    6.70    4.30
   3  -5  -2   16.00    7.60
  -3   5   2    7.40    6.40
  -3   5   2    5.80    4.30
  -3   5   2    8.80    6.50
   2  -5  -2  334.37   36.60
   2  -5  -2  266.57   31.40
   2  -5  -2  258.17   31.90
   2  -5  -2  328.67   36.50
  -2   5   2  310.87   34.40
  -2   5   2  339.77   36.70
  -2   5   2  231.88   31.70
   1  -5  -2  537.95   53.69
   1  -5  -2  511.35   56.79
   1  -5  -2  504.15   52.99
  -1   5   2  430.66   54.19
  -1   5   2  486.95   56.59
  -1   5   2  492.95   53.49
   0  -5  -2  198.38   25.40
   0  -5  -2  229.48   31.80
   0   5   2  208.68   26.60
   0   5   2  237.58   23.90
   0   5   2  238.08   29.10
  -1  -5  -2   92.39   12.80
  -1  -5  -2   86.59   10.30
  -1  -5  -2   89.09   22.40
   1   5   2   82.69   15.90
   1   5   2   89.29   10.50
  -2  -5  -2   70.19   11.70
  -2  -5  -2   43.30    6.90
  -2  -5  -2   51.79    8.50
   2   5   2   49.50    7.00
   2   5   2   66.69   11.50
   2   5   2   43.00    7.90
  -3  -5  -2    1.90    1.80
  -3  -5  -2    1.30    2.20
  -3  -5  -2    0.50    4.40
   3   5   2    1.40    2.20
   3   5   2    6.40    4.50
   3   5   2    1.80    2.10
  -4  -5  -2  171.58   21.40
  -4  -5  -2  176.48   19.00
  -4  -5  -2  155.08   18.70
   4   5   2  161.28   21.30
   4   5   2  169.18   19.00
  -5  -5  -2  135.19   17.40
  -5  -5  -2  120.09   14.10
   5   5   2  101.79   16.00
   5   5   2   95.59   12.30
   5   5   2  131.09   16.30
   5   5   2   84.69   12.90
   5   5   2   94.49   13.40
  -6  -5  -2  254.47   28.80
  -6  -5  -2  280.97   30.40
  -6  -5  -2  269.37   28.40
  -6  -5  -2  260.77   32.20
  -6  -5  -2  232.48   29.00
  -6  -5  -2  245.48   29.80
   6   5   2  249.08   29.50
   6   5   2  287.27   31.40
   6   5   2  264.47   30.10
   6   5   2  272.47   28.40
  -7  -5  -2  162.78   18.70
  -7  -5  -2  133.59   17.90
  -7  -5  -2  154.08   24.10
  -7  -5  -2  159.58   17.20
  -7  -5  -2  138.89   18.10
  -7  -5  -2  176.78   20.50
   7   5   2  163.88   23.30
   7   5   2  165.58   19.00
   7   5   2  146.19   17.30
   7   5   2  140.59   18.90
   7   5   2  154.68   18.90
  -8  -5  -2 1508.45  162.68
  -8  -5  -2 1567.24  162.08
  -8  -5  -2 1651.33  165.08
  -8  -5  -2 1514.65  163.88
  -8  -5  -2 1473.05  161.78
   8   5   2 1607.64  165.28
   8   5   2 1651.63  163.28
  -9  -5  -2  155.58   23.50
  -9  -5  -2  160.18   19.30
  -9  -5  -2  104.39   18.40
  -9  -5  -2  130.19   18.70
  -9  -5  -2  136.79   22.40
   9   5   2  131.79   21.00
   9   5   2  150.08   24.90
 -10  -5  -2  563.74   65.09
 -10  -5  -2  691.43   63.09
 -10  -5  -2  533.75   65.49
 -10  -5  -2  568.54   62.49
 -10  -5  -2  570.34   63.59
  10   5   2  535.95   68.09
 -11  -5  -2   63.89   15.20
 -11  -5  -2   95.69   14.00
 -11  -5  -2   81.99   17.60
 -11  -5  -2   49.20   11.70
  11   5   2   83.29   25.40
 -12  -5  -2   58.59   20.80
 -12  -5  -2   89.09   13.80
 -12  -5  -2   41.70   11.10
  12   5   2   55.99   21.00
 -13  -5  -2   50.99   12.40
 -13  -5  -2   77.49   14.00
 -13  -5  -2   71.59   16.70
  13   5   2   52.79   22.90
 -14  -5  -2  131.89   23.20
 -14  -5  -2  157.78   25.20
  14   5   2  179.78   40.10
 -15  -5  -2   49.50   13.50
 -15  -5  -2   64.29   14.40
  15   5   2   58.19   25.40
  10  -6  -2    5.60    7.20
  10  -6  -2   -6.30    7.30
  10  -6  -2    3.40    5.70
  10  -6  -2    4.40   10.10
 -10   6   2    3.20    6.80
 -10   6   2    0.60    4.90
   9  -6  -2   17.10    8.20
   9  -6  -2   10.10    9.40
   9  -6  -2   15.20    6.70
  -9   6   2    0.00    8.40
  -9   6   2   33.60    9.50
   8  -6  -2    7.90    6.70
   8  -6  -2   17.00   12.70
   8  -6  -2    7.10    5.20
   8  -6  -2   15.70    8.20
  -8   6   2   10.60    9.10
   7  -6  -2   85.49   16.40
   7  -6  -2   98.69   17.80
   7  -6  -2  145.99   27.90
  -7   6   2  109.19   23.20
   6  -6  -2   18.70   12.60
   6  -6  -2   21.20    8.00
   6  -6  -2    9.40    5.50
  -6   6   2   19.00   11.80
   5  -6  -2  311.87   36.60
   5  -6  -2  326.17   41.80
   5  -6  -2  308.67   36.60
  -5   6   2  305.57   36.50
  -5   6   2  322.17   41.60
   4  -6  -2  104.29   17.60
   4  -6  -2  124.29   24.30
   4  -6  -2  124.79   18.80
  -4   6   2  152.08   26.10
  -4   6   2  119.69   19.10
  -4   6   2  194.68   26.60
   3  -6  -2  117.69   22.80
   3  -6  -2  132.99   15.90
   3  -6  -2  111.09   17.40
  -3   6   2   99.69   18.70
  -3   6   2  105.29   17.10
  -3   6   2  124.59   22.30
   2  -6  -2  511.95   59.69
   2  -6  -2  532.35   55.29
   2  -6  -2  542.15   55.99
  -2   6   2  508.05   55.79
  -2   6   2  436.66   56.79
  -2   6   2  532.55   59.99
   1  -6  -2  224.88   46.20
   1  -6  -2  213.48   39.70
   0  -6  -2  605.64   67.19
   0  -6  -2  572.44   63.49
   0   6   2  606.14   67.29
   0   6   2  616.44   61.69
   0   6   2  553.84   64.29
  -1  -6  -2  139.09   22.40
   1   6   2  118.49   18.40
   1   6   2  144.59   15.60
  -2  -6  -2   38.10   22.10
  -2  -6  -2   15.00   33.20
  -2  -6  -2   35.40   13.30
  -2  -6  -2   25.70   16.80
  -2  -6  -2   53.09   11.20
  -3  -6  -2   38.60   32.80
  -3  -6  -2   44.40   14.90
  -3  -6  -2   51.09   17.10
  -3  -6  -2   41.90   22.40
  -4  -6  -2    4.20    2.80
  -4  -6  -2   -1.80    5.10
  -4  -6  -2   -2.80    1.90
   4   6   2    5.20    6.40
   4   6   2    3.30    2.80
   4   6   2   -2.40    2.40
  -5  -6  -2  264.67   28.90
  -5  -6  -2  243.58   31.40
   5   6   2  263.87   29.30
   5   6   2  281.57   32.10
  -6  -6  -2   38.60   10.40
  -6  -6  -2   47.30    8.30
   6   6   2   59.69    9.70
   6   6   2   39.20   10.10
   6   6   2   57.49    8.50
   6   6   2   43.50    8.20
   6   6   2   56.29   10.60
  -7  -6  -2  762.42   76.59
  -7  -6  -2  741.33   78.39
  -7  -6  -2  691.73   77.29
  -7  -6  -2  709.93   77.09
  -7  -6  -2  731.73   80.49
   7   6   2  709.23   78.99
   7   6   2  750.52   77.99
   7   6   2  732.93   76.59
   7   6   2  724.93   77.69
   7   6   2  755.22   78.59
  -8  -6  -2    1.50    3.00
  -8  -6  -2   -1.10    5.30
  -8  -6  -2    6.50    3.50
  -8  -6  -2    4.60    4.30
  -8  -6  -2    2.80    3.70
  -8  -6  -2    6.30    2.80
   8   6   2    5.80    4.30
   8   6   2    9.30    7.00
   8   6   2    3.80    2.90
   8   6   2    4.30    4.30
   8   6   2    5.40    4.30
  -9  -6  -2   22.60    8.70
  -9  -6  -2   22.50    6.20
  -9  -6  -2   37.10    9.50
  -9  -6  -2   24.30    5.20
  -9  -6  -2   32.10    7.10
   9   6   2   26.20    7.70
   9   6   2   34.70    7.90
   9   6   2   14.00    8.90
 -10  -6  -2   -1.30    5.10
 -10  -6  -2   -1.90    3.60
 -10  -6  -2   -2.90    2.80
 -10  -6  -2   -4.70    3.90
 -10  -6  -2   -1.10    2.20
  10   6   2    1.40    5.00
  10   6   2    2.00    7.60
 -11  -6  -2  182.08   28.80
 -11  -6  -2  179.88   26.90
 -11  -6  -2  218.58   31.40
  11   6   2  233.58   37.10
 -12  -6  -2    1.80    6.00
 -12  -6  -2   15.40    7.40
 -12  -6  -2   11.90    5.80
  12   6   2  -14.00    9.50
 -13  -6  -2   24.00    8.80
 -13  -6  -2   34.90   10.80
  13   6   2   23.70   15.40
 -14  -6  -2   -2.70    4.60
 -14  -6  -2   -1.90    4.50
  14   6   2   19.00   14.60
 -15  -6  -2  118.79   22.50
 -15  -6  -2  103.19   20.00
  15   6   2  160.48   35.50
  10  -7  -2  171.58   24.80
  10  -7  -2  112.29   24.90
  10  -7  -2  207.68   31.80
 -10   7   2  204.28   36.60
 -10   7   2  164.88   33.10
   9  -7  -2   13.20    8.20
   9  -7  -2   28.90   14.90
   9  -7  -2    6.40    8.20
   9  -7  -2   14.80    9.20
  -9   7   2   23.40   12.30
  -9   7   2    9.60    7.60
   8  -7  -2    1.10    3.80
   8  -7  -2    6.80    9.30
   8  -7  -2    9.80    8.10
   8  -7  -2    9.20    7.40
  -8   7   2    2.30    5.00
  -8   7   2  -11.20    5.10
   7  -7  -2   60.59   14.30
   7  -7  -2   61.29   13.70
   7  -7  -2  139.39   27.30
  -7   7   2  113.99   24.90
  -7   7   2   72.69   15.30
   6  -7  -2    7.60   10.10
   6  -7  -2   -0.10    3.90
   6  -7  -2   11.50    6.30
  -6   7   2    5.30    5.10
  -6   7   2   -5.20    5.30
   5  -7  -2  511.35   60.89
   5  -7  -2  506.95   55.09
   5  -7  -2  427.66   54.59
  -5   7   2  454.45   59.69
  -5   7   2  606.34   61.19
   4  -7  -2   79.49   14.30
   4  -7  -2   70.29   19.40
   4  -7  -2   67.69   13.70
  -4   7   2  113.99   22.50
  -4   7   2   69.09   18.40
   3  -7  -2  176.78   23.80
   3  -7  -2  259.77   36.00
   3  -7  -2  175.18   24.20
  -3   7   2  227.08   39.20
  -3   7   2  258.67   32.80
   2  -7  -2    8.60    4.80
   2  -7  -2   27.00    9.40
   2  -7  -2    6.20    4.10
  -2   7   2   27.10    9.60
  -2   7   2   29.70    8.50
   1  -7  -2  194.98   24.50
   1  -7  -2  262.47   34.10
   1  -7  -2  181.18   23.50
  -1   7   2  208.98   26.10
  -1   7   2  245.08   34.30
  -1   7   2  192.18   21.90
   0  -7  -2  703.33   75.19
   0  -7  -2  639.64   70.89
   0   7   2  653.63   68.69
   0   7   2  655.43   70.99
   0   7   2  663.33   74.99
  -1  -7  -2   -1.50    4.80
  -1  -7  -2    0.40    2.60
   1   7   2   -0.70    2.10
   1   7   2   -1.00    2.50
   1   7   2   -3.50    4.40
   1   7   2    4.20    6.20
  -2  -7  -2  103.59   16.20
  -2  -7  -2  115.19   13.60
  -2  -7  -2  120.39   21.30
   2   7   2  131.09   14.00
   2   7   2  116.09   20.50
   2   7   2  100.49   15.90
  -3  -7  -2  122.69   14.00
  -3  -7  -2   78.29   12.20
  -3  -7  -2   94.29   17.80
   3   7   2  116.79   19.30
   3   7   2   98.89   14.90
   3   7   2   91.59   12.90
  -4  -7  -2  540.35   55.69
  -4  -7  -2  507.75   52.29
  -4  -7  -2  468.15   50.99
   4   7   2  484.95   52.09
   4   7   2  455.25   51.29
   4   7   2  452.45   54.79
  -5  -7  -2   68.09   11.40
  -5  -7  -2   60.69   14.30
  -5  -7  -2   72.09   10.70
   5   7   2   84.69   16.70
   5   7   2   92.79   12.50
   5   7   2   86.69   12.40
  -6  -7  -2  328.27   37.10
  -6  -7  -2  327.67   39.90
   6   7   2  346.67   38.30
   6   7   2  320.37   39.90
   6   7   2  343.47   37.70
   6   7   2  376.26   38.30
  -7  -7  -2  117.59   19.50
  -7  -7  -2  153.28   20.70
  -7  -7  -2  104.69   14.70
   7   7   2  113.29   17.60
   7   7   2  102.89   16.30
   7   7   2  117.29   14.00
   7   7   2   88.79   14.60
   7   7   2  100.99   17.80
  -8  -7  -2 1140.19  117.29
  -8  -7  -2 1001.50  115.89
  -8  -7  -2 1064.89  119.29
  -8  -7  -2 1134.19  115.79
   8   7   2 1076.89  117.89
   8   7   2 1152.28  115.39
   8   7   2 1203.38  116.89
   8   7   2 1096.39  116.49
   8   7   2 1078.59  117.29
  -9  -7  -2   15.50    8.00
  -9  -7  -2   25.60    6.10
  -9  -7  -2   12.90    6.10
  -9  -7  -2   10.40    4.60
   9   7   2   19.20    6.30
   9   7   2   21.60    8.40
   9   7   2   20.20    6.40
   9   7   2   17.70    7.00
 -10  -7  -2  541.15   60.89
 -10  -7  -2  621.54   57.29
 -10  -7  -2  535.35   56.99
 -10  -7  -2  510.95   56.39
  10   7   2  488.45   56.09
  10   7   2  494.05   56.99
  10   7   2  510.95   57.99
  10   7   2  486.95   60.59
 -11  -7  -2   12.40    5.50
 -11  -7  -2   -8.20   11.20
  11   7   2   30.90   12.70
  11   7   2   13.90    6.50
 -12  -7  -2  690.93   79.49
 -12  -7  -2  825.52   81.69
 -12  -7  -2  710.53   76.29
  12   7   2  587.94   81.19
 -13  -7  -2   68.29   17.40
  13   7   2   47.00   17.80
 -14  -7  -2  202.28   33.50
 -14  -7  -2  217.68   31.50
  14   7   2  304.87   47.70
 -15  -7  -2   87.19   17.30
 -15  -7  -2   42.90   14.50
  15   7   2   56.09   23.40
 -16  -7  -2   50.79   23.00
   9  -8  -2   68.49   18.10
   9  -8  -2  142.79   21.70
   9  -8  -2   88.99   18.00
   9  -8  -2   63.99   21.40
  -9   8   2   98.99   25.20
  -9   8   2   86.39   18.40
   8  -8  -2    1.90    6.50
   8  -8  -2   10.30   11.20
   8  -8  -2    6.80    8.70
  -8   8   2    1.80    7.70
   7  -8  -2  137.29   21.10
   7  -8  -2  111.09   27.10
   7  -8  -2   79.89   17.00
  -7   8   2  124.79   27.70
  -7   8   2   92.89   18.00
   6  -8  -2  118.69   27.40
   6  -8  -2  102.19   18.00
   6  -8  -2   90.29   18.50
  -6   8   2   90.09   23.10
  -6   8   2  112.99   19.60
   5  -8  -2   76.29   15.20
   5  -8  -2   67.09   14.40
   5  -8  -2  120.99   25.70
  -5   8   2   77.29   15.70
  -5   8   2  117.39   25.00
   4  -8  -2  321.57   49.70
   4  -8  -2  339.27   39.20
  -4   8   2  323.77   41.80
  -4   8   2  374.76   46.40
  -4   8   2  330.97   36.20
   3  -8  -2  101.19   17.60
   3  -8  -2   92.99   23.80
   3  -8  -2  109.89   18.80
  -3   8   2  142.49   14.90
  -3   8   2  118.09   19.50
  -3   8   2  149.19   23.70
  -3   8   2  139.89   27.20
   2  -8  -2  316.97   38.20
   2  -8  -2  311.87   37.30
   2  -8  -2  286.57   46.20
  -2   8   2  327.37   38.40
  -2   8   2  346.87   48.30
  -2   8   2  432.56   42.20
  -2   8   2  310.07   35.10
   1  -8  -2  130.09   25.70
  -1   8   2  149.09   23.00
  -1   8   2  158.98   27.90
   0  -8  -2  787.62   80.99
   0  -8  -2  676.73   75.79
   0   8   2  610.44   76.09
   0   8   2  732.23   73.19
   0   8   2  693.93   75.79
   0   8   2  745.43   80.79
  -1  -8  -2  213.78   39.50
  -1  -8  -2  171.78   44.40
  -1  -8  -2  106.29   67.09
  -2  -8  -2  441.56   45.50
  -2  -8  -2  406.36   42.90
  -2  -8  -2  382.76   48.70
   2   8   2  416.86   43.30
   2   8   2  391.46   45.00
   2   8   2  350.26   48.20
  -3  -8  -2   20.30    8.70
  -4  -8  -2  447.36   56.69
  -4  -8  -2  509.45   54.09
  -4  -8  -2  460.75   52.29
   4   8   2  537.25   52.99
   4   8   2  496.25   57.39
   4   8   2  502.05   53.99
  -5  -8  -2    4.50    5.90
   5   8   2   16.70    7.60
  -6  -8  -2   34.80   10.90
  -6  -8  -2   22.60    5.40
  -6  -8  -2   25.40    6.50
   6   8   2   28.00    9.60
   6   8   2   33.50    7.50
   6   8   2   39.60    7.80
   6   8   2   36.10    8.20
  -7  -8  -2    8.70    7.00
  -7  -8  -2   18.40    8.40
   7   8   2   46.90    9.30
   7   8   2   21.20    8.70
  -8  -8  -2   21.70   10.10
  -8  -8  -2   20.30    6.70
  -8  -8  -2   26.00    8.80
   8   8   2   29.40    7.60
   8   8   2   24.30    6.00
   8   8   2   19.50    5.70
   8   8   2   20.10    8.30
   8   8   2   16.70    7.80
  -9  -8  -2   -3.50    5.30
  -9  -8  -2    8.60    6.10
  -9  -8  -2    5.90    3.70
  -9  -8  -2    0.00    3.80
   9   8   2    1.80    4.40
   9   8   2    4.00    3.40
   9   8   2    4.20    7.20
   9   8   2   -0.40    5.30
   9   8   2    6.00    7.30
 -10  -8  -2  150.38   19.60
 -10  -8  -2  136.59   20.10
 -10  -8  -2  173.48   27.80
  10   8   2  113.69   16.10
  10   8   2  118.59   20.00
  10   8   2  108.69   19.20
  10   8   2  137.59   23.70
 -11  -8  -2   13.90    5.60
 -11  -8  -2   15.80    6.20
 -11  -8  -2   10.40    8.40
  11   8   2   16.70    7.30
  11   8   2   17.60    7.90
  11   8   2   14.20   10.20
  11   8   2   14.80    6.00
 -12  -8  -2   -1.70    5.60
  12   8   2   -0.30   11.00
  12   8   2    3.20    6.00
 -13  -8  -2  255.17   39.60
  13   8   2  262.07   43.30
 -14  -8  -2   -1.30    5.10
  14   8   2    5.30   13.60
 -15  -8  -2   31.00   11.90
  15   8   2   42.30   20.70
   8  -9  -2  202.18   29.10
   8  -9  -2  204.28   29.30
   8  -9  -2  187.58   29.30
   8  -9  -2  226.38   39.70
  -8   9   2  124.49   32.60
  -8   9   2  209.58   30.00
  -8   9   2  149.79   20.30
   7  -9  -2   18.20   13.60
   7  -9  -2   12.40    9.30
   7  -9  -2   20.70    9.10
  -7   9   2   10.80    4.10
  -7   9   2   27.30   14.80
  -7   9   2   17.00    9.00
   6  -9  -2  256.77   36.40
   6  -9  -2  325.97   37.60
   6  -9  -2  372.36   52.89
  -6   9   2  314.57   49.60
  -6   9   2  320.07   37.90
  -6   9   2  285.87   32.60
   5  -9  -2   16.50   11.80
   5  -9  -2    0.70    4.00
   5  -9  -2    7.10    5.40
  -5   9   2    3.00    2.90
  -5   9   2   18.50   11.00
  -5   9   2   -3.40    4.30
   4  -9  -2   10.40    9.70
   4  -9  -2    2.00    4.90
   4  -9  -2    2.90    5.30
  -4   9   2    6.60    9.60
  -4   9   2    9.20    3.40
  -4   9   2   13.70    6.20
   3  -9  -2    9.80    5.30
   3  -9  -2   14.30   11.80
  -3   9   2   20.80   10.40
  -3   9   2   -0.20    8.00
  -3   9   2    9.40    3.60
   2  -9  -2   27.90    8.50
   2  -9  -2   26.80    8.30
   2  -9  -2   31.20   14.20
  -2   9   2   37.30   11.80
  -2   9   2   31.30   13.20
  -2   9   2   32.90    8.90
  -2   9   2   27.20    5.90
   1  -9  -2   80.69   14.90
   1  -9  -2   88.49   16.50
   1  -9  -2   82.39   20.00
  -1   9   2   80.39   15.60
  -1   9   2  124.79   19.90
  -1   9   2  132.09   25.20
  -1   9   2   93.19   12.40
   0  -9  -2   20.80   11.10
   0  -9  -2   31.70    8.20
   0   9   2   48.60   14.20
   0   9   2   27.90    7.90
   0   9   2   38.30    9.70
   0   9   2   23.90    5.30
  -1  -9  -2  169.98   29.40
  -1  -9  -2  171.68   21.50
   1   9   2  167.78   18.90
   1   9   2  129.59   27.40
   1   9   2  202.08   23.60
   1   9   2  118.99   21.60
  -2  -9  -2   49.70   10.20
  -2  -9  -2   51.39   15.00
   2   9   2   46.00   14.40
   2   9   2   47.90    7.80
   2   9   2   57.39   10.90
  -3  -9  -2  405.06   44.10
  -3  -9  -2  410.46   46.40
  -3  -9  -2  411.36   50.59
   3   9   2  413.96   44.50
   3   9   2  423.66   46.50
   3   9   2  408.16   50.79
  -4  -9  -2  219.18   27.30
  -4  -9  -2  252.27   29.50
  -4  -9  -2  289.07   37.90
   4   9   2  293.17   30.00
   4   9   2  249.68   37.30
   4   9   2  228.78   27.80
  -5  -9  -2   29.20    6.20
  -5  -9  -2   21.90    6.40
  -5  -9  -2   40.60   12.40
   5   9   2   20.00    6.60
   5   9   2   37.30   11.40
   5   9   2   25.30    6.20
  -6  -9  -2  210.98   31.40
  -6  -9  -2  231.58   23.30
  -6  -9  -2  202.98   24.00
   6   9   2  176.68   29.60
   6   9   2  169.78   23.30
   6   9   2  191.48   23.30
  -7  -9  -2  443.06   47.10
  -7  -9  -2  387.46   49.80
   7   9   2  422.26   47.00
   7   9   2  469.55   47.40
   7   9   2  420.46   50.49
   7   9   2  416.26   47.30
   7   9   2  407.66   47.30
  -8  -9  -2  825.62   73.39
  -8  -9  -2  711.43   76.59
  -8  -9  -2  620.94   77.29
  -8  -9  -2  648.44   72.79
   8   9   2  713.73   74.09
   8   9   2  672.63   74.09
   8   9   2  660.83   76.29
   8   9   2  680.83   73.09
   8   9   2  611.94   73.79
  -9  -9  -2  345.67   44.20
  -9  -9  -2  330.07   35.10
  -9  -9  -2  303.07   38.00
   9   9   2  297.17   36.20
   9   9   2  268.77   37.70
   9   9   2  306.67   35.10
   9   9   2  314.17   38.10
   9   9   2  325.47   36.60
 -10  -9  -2   66.39   17.60
 -10  -9  -2   90.89   16.60
 -10  -9  -2   88.19   14.60
  10   9   2   71.09   17.10
  10   9   2   68.19   14.60
  10   9   2   92.59   14.00
  10   9   2   83.69   15.70
  10   9   2   83.19   16.80
 -11  -9  -2   44.30   10.60
 -11  -9  -2   40.50    7.80
 -11  -9  -2   30.80   11.60
  11   9   2   22.90   12.20
  11   9   2   25.50    8.90
  11   9   2   75.79   12.00
  11   9   2   38.90   10.80
 -12  -9  -2  204.58   23.90
 -12  -9  -2  195.78   25.40
 -12  -9  -2  196.68   33.10
  12   9   2  207.68   29.20
  12   9   2  270.67   26.80
  12   9   2  162.78   27.90
 -13  -9  -2   81.29   19.60
  13   9   2   70.59   17.00
  13   9   2   96.49   23.30
 -14  -9  -2  307.27   46.00
  14   9   2  296.37   48.90
 -15  -9  -2   53.09   16.50
  15   9   2   27.50   17.10
   7 -10  -2  222.48   32.30
   7 -10  -2  260.27   44.80
   7 -10  -2  252.17   33.20
  -7  10   2  258.47   34.20
  -7  10   2  185.38   38.50
  -7  10   2  162.28   22.30
   6 -10  -2  121.59   30.80
   6 -10  -2  100.79   20.00
   6 -10  -2   92.39   19.00
  -6  10   2  133.79   30.30
  -6  10   2  129.89   22.30
  -6  10   2  108.59   14.50
   5 -10  -2   35.20   10.90
   5 -10  -2   26.00    9.50
   5 -10  -2   60.69   19.90
  -5  10   2   54.39   18.30
  -5  10   2   26.20   10.00
   4 -10  -2  131.29   23.80
   4 -10  -2  239.78   38.60
   4 -10  -2  162.98   23.80
  -4  10   2  217.28   36.70
  -4  10   2  134.29   17.60
  -4  10   2  153.88   24.80
   3 -10  -2   -2.90   10.50
   3 -10  -2    5.60    5.50
   3 -10  -2    5.60    5.50
  -3  10   2   14.80    4.00
  -3  10   2   17.20   11.40
  -3  10   2   -8.40    9.10
  -3  10   2   12.30    7.20
   2 -10  -2  206.68   34.80
   2 -10  -2  182.08   22.70
   2 -10  -2  167.68   29.00
  -2  10   2  192.48   33.50
  -2  10   2  135.09   31.20
  -2  10   2  163.88   19.60
  -2  10   2  147.99   29.10
   1 -10  -2   32.10   13.60
   1 -10  -2   26.00    8.40
   1 -10  -2   21.70    7.00
  -1  10   2   49.60   15.80
  -1  10   2   18.40    4.80
  -1  10   2   15.40    7.30
  -1  10   2   33.80   11.70
   0 -10  -2  783.12   88.59
   0 -10  -2  814.62   94.29
   0  10   2  814.42   85.29
   0  10   2  767.92   88.59
   0  10   2  766.42   93.89
   0  10   2  941.31   90.69
  -1 -10  -2   43.90   10.00
  -1 -10  -2   32.40   14.20
   1  10   2   37.30   13.80
   1  10   2   55.59    8.20
   1  10   2   45.00   10.50
  -2 -10  -2  285.47   34.10
  -2 -10  -2  302.57   44.10
   2  10   2  332.97   45.90
   2  10   2  254.77   34.70
   2  10   2  271.77   31.40
   2  10   2  302.57   34.50
  -3 -10  -2  132.29   21.90
  -3 -10  -2  144.59   27.40
  -3 -10  -2  173.08   18.50
   3  10   2  159.58   29.30
   3  10   2  158.08   18.70
   3  10   2  134.29   22.10
  -4 -10  -2  416.06   48.90
  -4 -10  -2  435.66   53.39
  -4 -10  -2  472.75   46.90
   4  10   2  418.66   47.10
   4  10   2  392.46   53.09
   4  10   2  440.76   49.10
  -5 -10  -2   26.20    5.40
  -5 -10  -2   25.70   10.60
  -5 -10  -2   19.40    6.80
   5  10   2   27.40   11.50
   5  10   2   15.70    6.00
   5  10   2   23.20    5.80
  -6 -10  -2  261.67   29.60
  -6 -10  -2  257.47   37.50
   6  10   2  272.27   39.10
   6  10   2  230.78   29.10
   6  10   2  230.68   28.40
  -7 -10  -2   16.80    6.30
  -7 -10  -2   13.70    4.50
  -7 -10  -2   11.60    8.90
   7  10   2   14.30    8.80
   7  10   2    9.10    5.90
   7  10   2   12.70    5.90
   7  10   2   15.90    6.10
  -8 -10  -2   15.70    5.70
  -8 -10  -2   13.00    5.10
   8  10   2   11.10    8.70
   8  10   2    9.60    5.20
   8  10   2   15.20    5.80
   8  10   2    6.20    5.90
  -9 -10  -2   27.50    7.60
  -9 -10  -2   20.20   10.70
  -9 -10  -2   40.20   12.00
   9  10   2   41.50    8.70
   9  10   2   24.00    7.90
   9  10   2   37.90   10.60
   9  10   2   33.50   12.40
   9  10   2   43.00   12.60
 -10 -10  -2   10.70    8.00
 -10 -10  -2   15.40    5.50
 -10 -10  -2   15.00    7.90
  10  10   2    6.20    7.50
  10  10   2    7.90    5.30
  10  10   2   23.80    9.60
  10  10   2   11.30    5.50
  10  10   2   11.00    5.30
 -11 -10  -2  230.68   38.30
 -11 -10  -2  218.48   27.40
 -11 -10  -2  248.88   30.80
  11  10   2  173.08   30.00
  11  10   2  229.08   34.50
  11  10   2  250.67   36.30
  11  10   2  301.37   29.40
 -12 -10  -2   27.00    6.60
 -12 -10  -2   29.70    8.80
 -12 -10  -2   27.40   11.10
  12  10   2   23.40    9.00
  12  10   2   19.10   11.50
  12  10   2   11.60    6.90
  12  10   2   19.90    7.70
 -13 -10  -2  152.28   28.50
 -13 -10  -2  169.28   23.30
 -13 -10  -2  131.89   19.00
  13  10   2  202.08   22.70
  13  10   2  192.58   26.60
  13  10   2  161.48   25.00
  13  10   2  191.08   32.30
 -14 -10  -2   -0.50    7.10
  14  10   2   12.30    8.10
  14  10   2  -11.40    8.70
 -15 -10  -2  265.07   41.50
  15  10   2  314.27   50.99
   6 -11  -2   11.90    8.10
   6 -11  -2   30.40   10.60
   6 -11  -2    9.00   11.90
  -6  11   2    6.90   10.90
  -6  11   2    7.90    7.50
  -6  11   2    3.30    3.70
   5 -11  -2    3.50    6.00
   5 -11  -2   -2.60    6.20
  -5  11   2    3.70    3.30
  -5  11   2   19.80   10.70
  -5  11   2    9.30    7.70
   4 -11  -2   28.10   10.00
   4 -11  -2   34.50   17.20
   4 -11  -2   27.40    9.80
  -4  11   2   19.00   14.10
  -4  11   2   27.80    5.80
  -4  11   2   15.70    8.30
   3 -11  -2   58.29   12.80
   3 -11  -2   82.89   23.00
   3 -11  -2   24.00   10.30
  -3  11   2   50.69    8.20
  -3  11   2   65.39   20.40
  -3  11   2   53.89   13.00
   2 -11  -2   22.10    8.70
   2 -11  -2   14.20   12.40
   2 -11  -2   10.10    6.60
  -2  11   2    7.80    8.60
  -2  11   2   27.00   15.00
  -2  11   2   22.90    5.60
  -2  11   2   16.70    8.40
   1 -11  -2   22.10   13.80
   1 -11  -2   18.20   10.20
   1 -11  -2   18.80    6.90
  -1  11   2   17.40    5.20
  -1  11   2   32.60   14.30
  -1  11   2    9.70   12.00
   0 -11  -2  -10.00    4.90
   0 -11  -2    4.00    4.40
   0  11   2   -0.70    7.70
   0  11   2    2.90    7.50
   0  11   2    8.30    5.70
   0  11   2    6.30    3.80
  -1 -11  -2  555.34   64.09
  -1 -11  -2  582.14   69.99
   1  11   2  631.84   65.59
   1  11   2  522.15   69.49
   1  11   2  575.04   64.09
   1  11   2  546.45   60.49
  -2 -11  -2   38.90   15.20
  -2 -11  -2   37.10    9.90
   2  11   2   48.10   11.60
   2  11   2   60.09   13.60
   2  11   2   49.90   17.20
   2  11   2   30.20    7.50
  -3 -11  -2  485.65   48.40
  -3 -11  -2  393.36   55.59
  -3 -11  -2  459.15   51.59
   3  11   2  404.76   48.50
   3  11   2  481.75   57.69
   3  11   2  429.36   51.19
   3  11   2  483.55   52.29
  -4 -11  -2   42.40    7.70
  -4 -11  -2   40.90   10.80
  -4 -11  -2   42.70   14.40
   4  11   2   35.70    8.00
   4  11   2   56.19   16.90
   4  11   2   41.90    9.70
  -5 -11  -2  440.06   56.39
  -5 -11  -2  466.65   51.99
   5  11   2  442.96   49.99
   5  11   2  447.96   51.49
   5  11   2  496.85   57.79
  -6 -11  -2   -1.90    2.90
  -6 -11  -2    1.50    3.30
  -6 -11  -2    4.50    7.30
   6  11   2   -4.80    2.70
   6  11   2    0.10    6.60
   6  11   2    1.20    3.80
  -7 -11  -2 1014.30   99.09
  -7 -11  -2  894.31  100.39
  -7 -11  -2  866.51  104.19
   7  11   2  896.81   99.59
   7  11   2 1083.29  100.89
   7  11   2  813.62  104.19
  -8 -11  -2  266.67   41.40
  -8 -11  -2  304.67   45.10
  -8 -11  -2  268.97   34.00
   8  11   2  287.77   42.70
   8  11   2  363.76   35.40
   8  11   2  288.07   34.40
   8  11   2  258.27   34.40
  -9 -11  -2    1.50    6.90
  -9 -11  -2   15.00    8.90
  -9 -11  -2   14.60    6.00
   9  11   2   12.70    8.70
   9  11   2   21.40    8.30
   9  11   2   15.30    6.40
   9  11   2    6.50    5.80
 -10 -11  -2  164.48   29.00
 -10 -11  -2  187.38   23.30
 -10 -11  -2  159.58   29.40
  10  11   2  217.08   24.20
  10  11   2  153.68   27.50
  10  11   2  202.28   28.30
  10  11   2  190.08   28.50
  10  11   2  187.68   31.10
 -11 -11  -2    1.00    5.40
 -11 -11  -2    3.40    7.80
 -11 -11  -2    1.80    3.40
  11  11   2    2.20    4.40
  11  11   2   -1.40    4.10
  11  11   2    8.50    8.60
  11  11   2   13.30    8.00
 -12 -11  -2   26.50    8.10
 -12 -11  -2   62.19   16.20
 -12 -11  -2   45.90   12.30
  12  11   2   81.99   15.30
  12  11   2   41.00   11.80
  12  11   2   45.80   13.40
  12  11   2   61.79   15.90
 -13 -11  -2   14.10    7.20
 -13 -11  -2   12.30    5.20
 -13 -11  -2   21.90   12.40
  13  11   2   17.20    7.70
  13  11   2   17.30    9.80
  13  11   2   24.90    9.10
  13  11   2   20.70   12.70
 -14 -11  -2  104.99   16.00
  14  11   2   73.19   18.10
  14  11   2   71.59   16.40
  14  11   2   85.89   24.20
 -15 -11  -2   52.29   17.90
  15  11   2   80.59   24.90
   5 -12  -2  186.78   27.30
   5 -12  -2  112.49   21.40
   5 -12  -2  117.49   31.40
  -5  12   2  109.39   30.50
  -5  12   2  104.79   15.70
  -5  12   2  148.39   24.40
   4 -12  -2  133.19   31.50
   4 -12  -2   31.30   11.90
   4 -12  -2   63.59   14.30
  -4  12   2   85.79   23.70
  -4  12   2   50.69    8.90
  -4  12   2   57.79   14.60
   3 -12  -2  163.08   28.00
   3 -12  -2  200.88   27.70
   3 -12  -2  193.38   38.30
  -3  12   2  177.08   20.90
  -3  12   2  142.19   35.50
  -3  12   2  187.58   29.10
   2 -12  -2  123.79   18.40
   2 -12  -2   70.39   16.80
   2 -12  -2  137.89   31.10
  -2  12   2   75.59   12.80
  -2  12   2  115.39   20.50
  -2  12   2  107.49   26.50
   1 -12  -2   17.70   14.30
   1 -12  -2   17.00    6.50
   1 -12  -2   13.60    6.90
  -1  12   2   29.90   14.80
  -1  12   2   20.20    5.20
  -1  12   2   44.40   10.90
  -1  12   2   15.30    8.60
   0 -12  -2   36.80   17.30
   0  12   2   26.30    6.40
   0  12   2   36.10   15.70
   0  12   2   55.39   13.70
  -1 -12  -2   13.00    6.20
  -1 -12  -2   23.50   13.10
   1  12   2   19.60    8.80
   1  12   2   20.80    5.40
   1  12   2   18.20   11.60
  -2 -12  -2   61.19   13.40
  -2 -12  -2   53.49   19.60
   2  12   2   66.09   15.60
   2  12   2   68.19   19.60
   2  12   2   70.89   14.80
   2  12   2   50.59    9.90
  -3 -12  -2   17.30   11.20
  -3 -12  -2    5.70    5.60
   3  12   2   -2.10    7.80
   3  12   2   16.20    8.40
   3  12   2    3.60    3.90
   3  12   2   10.60    5.50
  -4 -12  -2  196.08   29.80
  -4 -12  -2  198.68   50.09
  -4 -12  -2  235.38   25.00
   4  12   2  222.78   46.40
   4  12   2  205.08   25.40
   4  12   2  208.28   27.80
  -5 -12  -2   29.70   13.00
  -5 -12  -2   41.70   11.00
  -5 -12  -2   51.09    9.30
   5  12   2   24.80   12.80
   5  12   2   71.69   13.80
  -6 -12  -2   45.40   10.80
  -6 -12  -2   50.19    8.70
  -6 -12  -2   27.90   12.80
   6  12   2   67.59   19.10
   6  12   2   40.90   10.50
   6  12   2   31.40    8.60
  -7 -12  -2  146.19   23.80
  -7 -12  -2  122.89   26.70
   7  12   2  122.49   27.70
   7  12   2  135.29   21.70
   7  12   2  204.08   22.50
  -8 -12  -2   23.90   11.30
  -8 -12  -2   36.60   14.70
  -8 -12  -2   31.60    9.00
   8  12   2   49.40   14.80
   8  12   2   31.30    8.50
   8  12   2   39.70   10.00
  -9 -12  -2   26.80   12.50
  -9 -12  -2   24.70    7.80
  -9 -12  -2   10.80   10.50
   9  12   2   46.10   10.20
   9  12   2   23.30    8.00
   9  12   2   27.60    8.50
   9  12   2   19.30   11.70
 -10 -12  -2   41.00   14.00
 -10 -12  -2   60.59   17.50
 -10 -12  -2   58.89   11.90
  10  12   2   36.20   10.60
  10  12   2   40.00   11.00
  10  12   2   52.29   11.90
  10  12   2   35.70   14.20
 -11 -12  -2   36.60    9.00
 -11 -12  -2   48.10   13.50
 -11 -12  -2   19.20   12.70
  11  12   2   58.99   11.40
  11  12   2   59.89   15.40
  11  12   2   25.00   11.40
  11  12   2   27.80   10.10
 -12 -12  -2   50.79   14.40
 -12 -12  -2   51.89   16.80
 -12 -12  -2   39.90    9.80
  12  12   2   35.20   14.90
  12  12   2   53.99   14.10
  12  12   2   69.09   13.50
  12  12   2   34.90   13.10
 -13 -12  -2  126.29   21.00
 -13 -12  -2  176.58   33.00
 -13 -12  -2  172.28   26.10
  13  12   2  209.28   26.20
  13  12   2  113.29   22.20
  13  12   2  159.88   28.80
  13  12   2  177.48   27.90
 -14 -12  -2   27.20   13.50
 -14 -12  -2   17.30    8.10
 -14 -12  -2   13.30    5.20
  14  12   2   37.90   12.70
  14  12   2   20.00   11.30
  14  12   2   44.10   17.70
  14  12   2   28.60    9.00
   3 -13  -2   -0.30    7.20
   3 -13  -2    4.50   14.10
   3 -13  -2    1.10    5.70
  -3  13   2   -0.50    2.70
  -3  13   2   -6.80    4.70
  -3  13   2   20.20   13.10
   2 -13  -2    7.80    6.50
   2 -13  -2    7.70   12.20
   2 -13  -2    4.40    6.80
  -2  13   2   16.20   13.60
  -2  13   2   13.40    4.50
  -2  13   2   -0.70    6.00
   1 -13  -2    0.20    4.00
   1 -13  -2    1.30   11.70
   1 -13  -2    8.90    6.70
  -1  13   2    0.70    3.10
  -1  13   2   13.30   13.60
  -1  13   2   12.50    7.30
   0 -13  -2    4.10    6.20
   0 -13  -2   10.00   13.90
   0 -13  -2    2.50    6.00
   0  13   2    7.90    6.20
   0  13   2    2.60    3.20
   0  13   2    4.10    7.30
   0  13   2    4.10   10.70
  -1 -13  -2  217.88   42.10
  -1 -13  -2  233.18   58.59
   1  13   2  186.78   43.40
   1  13   2  212.98   39.60
   1  13   2  231.08   31.70
   1  13   2  163.98   22.30
  -2 -13  -2   -3.20    9.40
  -2 -13  -2    4.60    5.20
   2  13   2   -5.40    2.90
   2  13   2    8.00    7.90
   2  13   2    5.20   11.20
   2  13   2   -2.70    4.50
  -3 -13  -2  259.07   42.30
  -3 -13  -2  226.58   32.50
   3  13   2  182.48   37.30
   3  13   2  251.97   33.20
   3  13   2  195.18   28.90
   3  13   2  221.88   33.20
  -4 -13  -2   26.60   14.90
  -4 -13  -2   23.30    8.70
   4  13   2   21.90    6.80
   4  13   2   40.80   11.30
   4  13   2   28.30   14.90
  -5 -13  -2  111.79   19.90
  -5 -13  -2   86.59   24.10
   5  13   2  100.09   16.20
   5  13   2  144.49   21.60
   5  13   2  104.89   25.70
  -6 -13  -2   82.79   16.70
  -6 -13  -2  102.49   24.70
   6  13   2   93.29   15.00
   6  13   2   78.59   16.80
   6  13   2   72.99   21.20
  -7 -13  -2   -0.20    8.20
  -7 -13  -2    2.70    4.80
   7  13   2    1.10    4.50
   7  13   2    4.70    8.10
   7  13   2    5.20    4.50
  -8 -13  -2  265.17   34.70
  -8 -13  -2  265.87   43.80
  -8 -13  -2  237.18   41.90
   8  13   2  260.77   34.00
   8  13   2  374.56   36.80
   8  13   2  285.67   45.90
  -9 -13  -2    7.20    6.00
  -9 -13  -2    8.60   10.00
  -9 -13  -2   15.70   11.50
   9  13   2    6.50   10.00
   9  13   2   12.70    6.10
   9  13   2   14.30    7.50
   9  13   2    4.10    4.30
 -10 -13  -2  314.27   45.70
 -10 -13  -2  310.07   43.70
 -10 -13  -2  231.88   32.50
  10  13   2  223.08   35.50
  10  13   2  330.87   34.50
  10  13   2  232.68   36.10
  10  13   2  309.37   44.80
 -11 -13  -2   68.99   21.10
 -11 -13  -2   56.19   13.20
 -11 -13  -2   94.09   20.50
  11  13   2   47.50   16.20
  11  13   2   65.89   13.70
  11  13   2   65.49   15.50
 -12 -13  -2  127.89   23.80
 -12 -13  -2   73.39   15.50
 -12 -13  -2  144.89   28.90
  12  13   2  124.89   21.50
  12  13   2   99.09   23.20
  12  13   2   90.59   21.40
  12  13   2  110.69   18.90
 -13 -13  -2   -3.10    2.80
 -13 -13  -2    8.90    9.30
 -13 -13  -2    5.80    9.80
  13  13   2    9.30   10.60
  13  13   2    4.30    9.50
  13  13   2    0.00    4.90
  13  13   2   -3.20   11.10
 -14 -13  -2  176.68   31.70
 -14 -13  -2  120.79   20.60
 -14 -13  -2  187.28   26.90
  14  13   2  176.58   30.80
  14  13   2  175.18   25.70
  14  13   2  108.39   22.60
  14  13   2  201.48   30.40
   2 -14  -2   89.19   17.90
   2 -14  -2  102.19   29.90
   1 -14  -2   10.70    8.30
   1 -14  -2   13.10    7.30
   1 -14  -2   34.40   17.90
  -1  14   2    7.80    4.30
  -1  14   2   21.50   14.30
  -1  14   2   25.40   11.10
   0 -14  -2   10.70    7.10
   0 -14  -2   55.59   19.70
   0 -14  -2   35.30   11.20
   0  14   2   22.60    6.40
   0  14   2   19.70    9.80
   0  14   2    8.70   10.90
  -1 -14  -2   32.30   17.70
  -1 -14  -2   25.60   10.20
   1  14   2   25.00   15.70
   1  14   2   34.40   11.20
   1  14   2   12.10    8.60
  -2 -14  -2  128.59   29.40
  -2 -14  -2  102.49   20.30
   2  14   2  109.69   20.70
   2  14   2  120.59   29.50
   2  14   2  106.59   20.10
   2  14   2   93.59   15.40
  -3 -14  -2    5.80    6.90
  -3 -14  -2   31.70   17.10
   3  14   2    0.10    9.80
   3  14   2   40.00    8.40
   3  14   2   40.30   11.70
  -4 -14  -2   25.60    9.90
  -4 -14  -2   -0.50   11.80
   4  14   2   10.20    5.20
   4  14   2   26.50   14.00
   4  14   2    9.40    7.00
  -5 -14  -2    9.60   12.10
  -5 -14  -2   11.80    7.00
   5  14   2   -2.10    3.00
   5  14   2    0.00    5.20
   5  14   2   29.00   13.90
  -6 -14  -2   30.70   10.30
  -6 -14  -2   46.00   17.80
   6  14   2   22.10    7.70
   6  14   2   36.20   16.80
   6  14   2   45.50   12.90
  -7 -14  -2   30.00   15.00
  -7 -14  -2   16.00    6.90
   7  14   2   32.40   16.00
   7  14   2   16.70    6.80
   7  14   2   20.40    8.60
  -8 -14  -2   31.80   10.00
  -8 -14  -2   17.90   12.70
  -8 -14  -2    1.10    9.90
   8  14   2   37.80   10.90
   8  14   2    7.60    5.40
   8  14   2   11.70    9.40
  -9 -14  -2    3.70    8.00
  -9 -14  -2   -5.10    7.80
  -9 -14  -2    1.10    4.10
   9  14   2   -5.90    2.80
   9  14   2   -2.20    4.60
   9  14   2    5.60    7.70
   9  14   2   -2.90    4.30
 -10 -14  -2  157.08   31.00
 -10 -14  -2  158.18   25.40
 -10 -14  -2  142.59   31.00
  10  14   2  180.18   27.30
  10  14   2  200.88   34.80
  10  14   2  197.88   27.30
  10  14   2  130.79   24.20
 -11 -14  -2  175.78   25.70
 -11 -14  -2  140.79   46.80
  11  14   2  157.18   26.60
 -12 -14  -2   32.30    9.00
 -12 -14  -2   -3.90    7.40
 -12 -14  -2   16.40   12.50
  12  14   2    3.90    9.40
  12  14   2   33.00    9.90
  12  14   2    4.20    7.70
 -13 -14  -2  115.79   20.30
 -13 -14  -2  102.09   25.80
 -13 -14  -2  154.68   27.30
  13  14   2  106.39   25.10
  13  14   2  178.58   24.70
  13  14   2  166.28   26.00
   0 -15  -2   32.00   19.50
   0 -15  -2   34.30   12.50
  -1 -15  -2   75.69   15.60
  -1 -15  -2   47.40   23.40
  -1 -15  -2   43.50   14.70
   1  15   2   85.49   18.20
   1  15   2   70.69   23.80
   1  15   2   79.89   12.60
  -2 -15  -2    9.60    7.30
  -2 -15  -2   26.80   16.40
   2  15   2    9.10    9.10
   2  15   2   12.60    5.50
   2  15   2    2.80   12.10
   2  15   2    1.40    7.10
  -3 -15  -2   90.79   26.40
  -3 -15  -2   82.29   18.50
   3  15   2   84.49   26.00
   3  15   2   70.89   13.50
   3  15   2  103.09   20.10
  -4 -15  -2  101.89   29.40
  -4 -15  -2  143.59   24.70
   4  15   2  139.59   31.90
   4  15   2   98.89   17.30
   4  15   2  115.49   22.20
  -5 -15  -2   77.29   18.70
  -5 -15  -2   61.49   22.20
   5  15   2  146.99   23.20
   5  15   2   99.89   16.80
   5  15   2  132.89   30.70
  -6 -15  -2   15.10    7.70
  -6 -15  -2    0.30    9.40
   6  15   2   40.10   11.80
   6  15   2   32.00   14.50
   6  15   2   19.30    6.80
  -7 -15  -2   62.29   14.90
  -7 -15  -2   57.79   21.80
   7  15   2   93.29   18.50
   7  15   2   70.49   14.40
   7  15   2   96.19   25.10
  -8 -15  -2  252.47   43.40
  -8 -15  -2  332.57   48.60
  -8 -15  -2  220.78   35.00
   8  15   2  230.58   43.80
   8  15   2  266.57   37.00
   8  15   2  249.38   35.40
  -9 -15  -2    8.10   17.70
   9  15   2    1.10    7.00
   9  15   2   -1.90    3.90
 -10 -15  -2  105.29   19.20
 -10 -15  -2  107.69   24.40
 -10 -15  -2   97.69   25.40
  10  15   2  110.79   26.40
  10  15   2   78.49   18.20
  10  15   2  105.49   18.90
 -11 -15  -2    9.00   11.10
 -11 -15  -2   21.10    8.90
  11  15   2   12.50   12.70
  11  15   2   24.00    9.80
  11  15   2   20.80    9.20
 -12 -15  -2  112.19   40.90
 -12 -15  -2  111.29   21.00
  12  15   2  139.09   25.00
  12  15   2  149.59   23.60
  -3 -16  -2   15.50    8.90
  -3 -16  -2    6.60   11.40
   3  16   2   -1.80    3.70
   3  16   2    3.20    5.50
   3  16   2   -3.90    6.70
  -4 -16  -2  101.49   21.30
  -4 -16  -2   68.89   25.10
   4  16   2   69.39   23.80
   4  16   2   85.79   15.30
   4  16   2   84.69   20.00
  -5 -16  -2  272.47   41.40
  -5 -16  -2  323.57   53.39
   5  16   2  334.97   55.49
   5  16   2  304.17   38.30
   5  16   2  257.17   33.80
  -6 -16  -2   -0.70    3.50
  -6 -16  -2    0.10   12.00
   6  16   2  -16.60   13.90
   6  16   2   -2.90    4.90
   6  16   2   -0.90    4.30
  -7 -16  -2   19.60    8.90
  -7 -16  -2   24.90   15.40
   7  16   2    7.30    5.70
   7  16   2   25.10   10.40
   7  16   2   10.00   13.90
  -8 -16  -2   29.10   13.40
  -8 -16  -2   25.60    9.80
  -8 -16  -2   17.10   14.70
   8  16   2   60.09   15.10
   8  16   2   42.50   10.60
   8  16   2   51.29   21.40
  -9 -16  -2  102.19   25.60
  -9 -16  -2   64.09   16.10
  -9 -16  -2   76.19   23.30
   9  16   2  112.89   20.10
   9  16   2   50.69   21.30
   9  16   2   94.79   18.60
 -10 -16  -2   49.40   20.10
 -10 -16  -2   29.70   10.20
 -10 -16  -2   18.80   13.40
  10  16   2   22.90    9.50
  10  16   2   37.00   12.70
  10  16   2   32.60   10.10
   9  15  -3   35.20   12.20
   9  15  -3    9.80   14.90
   9  15  -3   27.20   10.00
  -9 -15   3   19.40    8.70
  -9 -15   3   43.50   17.80
  -9 -15   3   23.80   13.10
   8  15  -3   -3.60    8.50
   8  15  -3   32.80   17.80
   8  15  -3    1.20    6.20
  -8 -15   3    8.80   11.10
  -8 -15   3    0.90    8.60
  -8 -15   3   13.50    7.60
   7  15  -3    9.30    8.80
   7  15  -3   28.50   15.30
  -7 -15   3   13.70    8.40
  -7 -15   3   66.29   24.50
  -7 -15   3   29.00   15.60
   6  15  -3  134.49   36.30
   6  15  -3  188.28   28.90
  -6 -15   3  133.29   25.90
  -6 -15   3  164.28   30.20
  -6 -15   3  135.59   33.70
   5  15  -3  148.59   37.60
   5  15  -3   87.49   24.50
  -5 -15   3   80.69   22.60
  -5 -15   3   93.49   28.30
   4  15  -3   19.30   15.60
   4  15  -3   70.19   16.30
  -4 -15   3   28.60   11.40
  -4 -15   3   63.89   20.00
  -4 -15   3   46.50   19.50
   3  15  -3   88.09   19.70
   3  15  -3   72.99   25.00
  -3 -15   3   96.09   20.00
  -3 -15   3  137.89   32.40
  -3 -15   3   48.80   17.80
  -2 -15   3   27.20   16.50
  11  14  -3  153.68   26.50
  11  14  -3  145.59   24.80
  11  14  -3  152.38   43.30
  11  14  -3  146.49   28.30
 -11 -14   3  135.39   28.10
 -11 -14   3   96.79   29.00
  10  14  -3   41.50   13.50
  10  14  -3   63.09   20.80
  10  14  -3   51.59   16.60
 -10 -14   3   41.10   16.90
 -10 -14   3   35.80   16.00
   9  14  -3  483.55   54.69
   9  14  -3  509.45   56.39
   9  14  -3  510.95   63.49
   9  14  -3  514.35   58.09
  -9 -14   3  420.76   65.49
  -9 -14   3  379.46   53.59
   8  14  -3    2.10    7.30
   8  14  -3    5.20   11.80
   8  14  -3    8.70   11.10
  -8 -14   3   -4.00    3.40
  -8 -14   3    4.30   11.60
  -8 -14   3    3.00   10.80
   7  14  -3  137.09   34.00
   7  14  -3  215.18   30.50
  -7 -14   3  176.78   28.90
  -7 -14   3  201.68   37.10
  -7 -14   3  163.68   32.80
   6  14  -3    4.40    6.90
   6  14  -3   30.80   14.50
  -6 -14   3   21.60   12.40
  -6 -14   3   -7.70    7.50
  -6 -14   3    5.20    6.20
   5  14  -3   82.19   25.30
   5  14  -3   92.49   18.60
  -5 -14   3   78.09   20.50
  -5 -14   3   72.89   17.10
  -5 -14   3  115.19   28.20
   4  14  -3   -1.80    4.10
   4  14  -3    3.90    7.80
  -4 -14   3   -1.00    4.60
  -4 -14   3   -1.40    8.80
  -4 -14   3   -4.20    2.90
  -4 -14   3    1.20   11.10
   3  14  -3   11.00   12.00
   3  14  -3    7.90    7.10
  -3 -14   3   39.10   16.60
  -3 -14   3   10.60    8.00
  -3 -14   3    6.50    9.20
   2  14  -3    5.80    7.90
   2  14  -3   13.90   14.30
  -2 -14   3   13.60   14.40
  -2 -14   3    1.30    4.10
   1  14  -3   11.60   12.60
   1  14  -3   -1.90    4.30
  -1 -14   3   -2.00    4.90
  -1 -14   3    7.50   12.10
   0  14  -3    6.50   11.70
   0  14  -3   18.40    9.50
   0 -14   3   17.40    9.60
   0 -14   3   -4.50    9.80
  12  13  -3   -2.40    7.80
  12  13  -3    7.70   12.10
  12  13  -3    0.80    5.90
 -12 -13   3   -2.30    8.50
 -12 -13   3  -11.50    4.30
  11  13  -3   64.89   15.70
  11  13  -3   62.59   15.80
  11  13  -3   83.09   21.50
  11  13  -3  105.79   25.20
 -11 -13   3   32.90   15.00
 -11 -13   3  101.69   22.10
  10  13  -3   74.89   20.50
  10  13  -3   74.69   17.00
  10  13  -3  108.09   18.70
 -10 -13   3   76.99   24.80
 -10 -13   3   84.79   21.90
   9  13  -3   54.59   17.80
   9  13  -3   41.10   14.10
   9  13  -3   38.60   15.00
   9  13  -3   25.50    9.10
  -9 -13   3   42.00   17.60
  -9 -13   3   16.40   11.70
   8  13  -3  179.08   25.30
   8  13  -3  126.49   30.20
   8  13  -3  136.89   26.50
   8  13  -3  241.88   30.20
  -8 -13   3  126.69   29.80
  -8 -13   3  139.39   28.70
   7  13  -3   11.70    7.70
   7  13  -3   11.10   10.50
  -7 -13   3   18.60   12.90
  -7 -13   3    4.90    9.60
   6  13  -3   46.50   16.80
   6  13  -3   41.30   12.30
  -6 -13   3   40.20   17.50
  -6 -13   3   33.90   10.50
  -6 -13   3   61.69   17.40
   5  13  -3   56.69   13.60
   5  13  -3   39.10   16.10
  -5 -13   3   16.00   13.60
  -5 -13   3   41.60   11.60
  -5 -13   3   32.00   13.50
   4  13  -3  104.19   26.90
   4  13  -3  124.19   21.50
  -4 -13   3   95.59   14.80
  -4 -13   3  124.39   27.70
  -4 -13   3  146.59   26.30
  -4 -13   3   90.59   18.80
   3  13  -3   58.19   20.70
   3  13  -3   98.99   18.60
  -3 -13   3   73.79   12.10
  -3 -13   3   91.99   25.60
  -3 -13   3   88.09   17.80
  -3 -13   3   71.79   19.40
   2  13  -3   45.20   16.80
   2  13  -3   22.90   10.30
  -2 -13   3   33.40   16.50
  -2 -13   3   22.90    9.30
   1  13  -3    2.70    9.90
   1  13  -3   12.10    8.20
  -1 -13   3   10.00    8.10
  -1 -13   3   25.70   15.30
   0  13  -3   41.30   18.00
   0  13  -3   52.49   13.40
   0 -13   3   19.10    9.20
   0 -13   3   53.39   21.70
  -1  13  -3  108.89   22.10
   1 -13   3  117.39   20.20
   1 -13   3  114.29   22.70
   1 -13   3  117.19   34.90
  -2  13  -3    6.60   11.90
  -2  13  -3   -6.60    4.30
   2 -13   3    9.10    8.10
   2 -13   3    2.90    7.50
   2 -13   3   26.90   16.50
  13  12  -3   30.70   15.80
  13  12  -3   58.59   14.00
  13  12  -3   22.90   10.60
  13  12  -3   53.59   17.10
 -13 -12   3   44.90   16.40
 -13 -12   3   58.29   15.00
 -13 -12   3   41.60   10.70
  12  12  -3  106.79   19.30
  12  12  -3   54.69   14.40
 -12 -12   3   55.89   16.50
 -12 -12   3   43.20   14.70
  11  12  -3   97.49   23.70
  11  12  -3  108.69   19.80
  11  12  -3  132.09   23.10
  11  12  -3  116.49   26.90
 -11 -12   3  121.99   20.40
 -11 -12   3  133.59   25.40
 -11 -12   3  112.79   24.70
  10  12  -3    0.70    5.80
  10  12  -3    0.10    4.30
  10  12  -3    3.00    8.20
  10  12  -3    3.20    7.70
 -10 -12   3    1.20    4.00
 -10 -12   3   -4.80    7.20
 -10 -12   3   -2.30    8.60
   9  12  -3  129.69   20.30
   9  12  -3  112.49   25.10
   9  12  -3  120.29   21.50
   9  12  -3  112.59   22.30
  -9 -12   3  133.19   26.30
  -9 -12   3  112.69   20.70
  -9 -12   3  159.78   26.80
   8  12  -3    3.90    9.20
   8  12  -3   -3.60    3.50
   8  12  -3    3.90    6.10
   8  12  -3    4.10   10.40
  -8 -12   3    6.60   10.20
  -8 -12   3    0.90    5.10
  -8 -12   3   -2.60    8.50
   7  12  -3  243.08   31.70
   7  12  -3  165.38   34.10
  -7 -12   3  187.38   34.30
  -7 -12   3  197.58   33.60
   6  12  -3    4.50    5.70
   6  12  -3    1.90    8.20
  -6 -12   3    6.20    7.50
  -6 -12   3   -2.80    6.50
   5  12  -3  183.78   25.70
   5  12  -3  136.09   30.00
  -5 -12   3  149.99   19.40
  -5 -12   3  151.58   30.70
  -5 -12   3  102.59   24.50
   4  12  -3   68.49   20.70
   4  12  -3   79.79   15.60
  -4 -12   3   50.79   17.40
  -4 -12   3   41.00   11.70
  -4 -12   3   79.29   18.70
   3  12  -3    2.00   10.30
   3  12  -3    2.50    5.40
  -3 -12   3   -2.20    3.20
  -3 -12   3   -4.50    2.60
  -3 -12   3    4.60   10.50
   2  12  -3   64.69   14.90
   2  12  -3   45.30   19.20
   2  12  -3   62.99   10.60
  -2 -12   3   48.60   13.90
  -2 -12   3   69.89   21.30
   1  12  -3   -6.30    2.70
   1  12  -3   -9.00    4.90
   1  12  -3    4.90    9.40
  -1 -12   3    8.80   11.80
  -1 -12   3   -0.60    5.20
   0  12  -3    5.40    6.80
   0  12  -3   -1.30    6.30
   0 -12   3    0.60    4.80
   0 -12   3    5.50   10.70
  -1  12  -3   -1.80    5.30
  -1  12  -3    2.90    9.90
   1 -12   3    1.60    4.40
   1 -12   3   -3.70    9.10
  -2  12  -3   46.40   13.00
  -2  12  -3   86.49   24.20
   2 -12   3   58.49   12.40
   2 -12   3   49.99   13.30
   2 -12   3   55.59   20.20
  -3  12  -3   -1.90    5.70
  -3  12  -3    6.10    9.60
   3 -12   3   -1.40    4.50
   3 -12   3    4.70    6.30
   3 -12   3    7.00   12.90
  -4  12  -3  371.46   48.70
  -4  12  -3  334.57   61.39
   4 -12   3  410.16   49.50
   4 -12   3  417.06   45.70
   4 -12   3  402.46   63.09
  13  11  -3    9.00    6.80
  13  11  -3   -7.30    8.00
  13  11  -3   -0.40    6.00
  13  11  -3   -2.10    7.40
 -13 -11   3    3.30    4.90
 -13 -11   3    4.50    8.60
 -13 -11   3    5.70    7.10
  12  11  -3   18.60   12.10
  12  11  -3    3.30    6.90
  12  11  -3   12.30    6.90
  12  11  -3    0.20    9.30
 -12 -11   3   -2.20    6.80
 -12 -11   3   13.10   10.00
 -12 -11   3    6.40    5.00
  11  11  -3   25.10   12.30
  11  11  -3   24.10    8.60
  11  11  -3   15.90    9.60
 -11 -11   3   24.80   11.10
 -11 -11   3    4.10    4.70
 -11 -11   3   17.80   10.70
  10  11  -3   35.40   10.50
  10  11  -3   23.00   12.60
  10  11  -3   25.10    8.70
  10  11  -3   35.50   13.10
 -10 -11   3   11.70   11.20
 -10 -11   3   22.30    8.30
 -10 -11   3   35.80   13.80
   9  11  -3   34.40   14.40
   9  11  -3   61.09   13.20
   9  11  -3   26.20    9.00
  -9 -11   3    7.70    8.60
  -9 -11   3   50.99   11.30
  -9 -11   3   21.50   11.20
   8  11  -3  186.38   35.60
   8  11  -3  210.28   32.80
   8  11  -3  288.47   30.10
   8  11  -3  204.58   29.50
  -8 -11   3  209.38   27.70
  -8 -11   3  187.68   34.80
  -8 -11   3  195.18   34.10
   7  11  -3    0.40    6.10
   7  11  -3    9.80    6.90
  -7 -11   3    9.60    8.60
  -7 -11   3    1.70    4.10
  -7 -11   3   -2.90    7.70
[truncated: 2,151,514 more chars]
