# Supplementary material for: Bistability in Palladium Complexes with Two Different Redox‐Active Ligands of Orthogonal Charge Regimes
Source: Chemistry. 2025 Nov 4;31(69):e03160. doi: 10.1002/chem.202503160 (PMC12699171; doi:10.1002/chem.202503160)
Supplement: Supplementary file 2 — Supporting Information [file CHEM-31-e03160-s002.zip › mo_2024_fkpb18_0m.cif]

data_mo_2024_fkpb18_0m

# 1. SUBMISSION DETAILS
 
_publ_contact_author
;
       Prof. Dr. Dr. Hans-Joerg Himmel
       Anorganisch-Chemisches Institut
       Ruprecht-Karls Universitaet Heidelberg
       Im Neuenheimer Feld 270
       69120 Heidelberg
       Germany
;
_publ_contact_author_phone        '049 6221 54-8446'
_publ_contact_author_fax          '049 6221 54-5707'
_publ_contact_author_email        'hans-jorg.himmel@aci.uni-heidelberg.de'
_publ_requested_journal           'Angew. Chem.'
_publ_requested_coeditor_name     
;
'Kreis Franka, Poddelskii Andrei, Hammermueller Leon, Bootz Pascal, 
Bodenmueller Franz, Kaifer Elisabeth, Koehn Andrea' 
;    
#==============================================================================
 
# 2. TITLE AND AUTHOR LIST

_publ_section_title
;
   'Bistability in Palladium Complexes with Two Different Redox-Active 
Ligands of Orthogonal Charge Regimes'
;
_publ_section_abstract
;
      'Bistability in Palladium Complexes with Two Different Redox-Active 
Ligands of Orthogonal Charge Regimes'
;

loop_
 _publ_author_name
 _publ_author_address
     'Kreis, Franka'
;     Anorganisch-Chemisches Institut
      Ruprecht-Karls Universitaet Heidelberg
      Im Neuenheimer Feld 270
      69120 Heidelberg
      Bundesrepublik Deutschland
; 
     'Poddelkii, Andrei'
;     Anorganisch-Chemisches Institut
      Ruprecht-Karls Universitaet Heidelberg
      Im Neuenheimer Feld 270
      69120 Heidelberg
      Bundesrepublik Deutschland
;
     'Hammermueller, Leon'
;     Anorganisch-Chemisches Institut
      Ruprecht-Karls Universitaet Heidelberg
      Im Neuenheimer Feld 270
      69120 Heidelberg
      Bundesrepublik Deutschland
;
     'Bootz, Pascal'
;     Anorganisch-Chemisches Institut
      Ruprecht-Karls Universitaet Heidelberg
      Im Neuenheimer Feld 270
      69120 Heidelberg
      Bundesrepublik Deutschland
;
     'Bodenmueller, Franz'
;     Anorganisch-Chemisches Institut
      Ruprecht-Karls Universitaet Heidelberg
      Im Neuenheimer Feld 270
      69120 Heidelberg
      Bundesrepublik Deutschland
;
     'Kaifer, Elisabeth'
;     Anorganisch-Chemisches Institut
      Ruprecht-Karls Universitaet Heidelberg
      Im Neuenheimer Feld 270
      69120 Heidelberg
      Bundesrepublik Deutschland
;
     'Koehn, Andreas'
;     Institute of Theoretical Chemistry
      University of Stuttgart
      Pfaffenwaldring 55
      70569 Stuttgart
      Germany
;
     'Himmel, Hans-Joerg' 
;     Anorganisch-Chemisches Institut
      Ruprecht-Karls Universitaet Heidelberg
      Im Neuenheimer Feld 270
      69120 Heidelberg
      Bundesrepublik Deutschland
;

#==============================================================================

_audit_creation_date               2024-10-03
_audit_creation_method
;
Olex2 1.5
(compiled 2024.02.16 svn.r378c4104 for OlexSys, GUI svn.r6928)
;
_shelx_SHELXL_version_number       '2018/3'
_audit_contact_author_address      ?
_audit_contact_author_email        ?
_audit_contact_author_name         ''
_audit_contact_author_phone        ?
_publ_contact_author_id_orcid      ?
_publ_section_references
;
Dolomanov, O.V., Bourhis, L.J., Gildea, R.J, Howard, J.A.K. & Puschmann, H.
 (2009), J. Appl. Cryst. 42, 339-341.

Sheldrick, G.M. (2008). Acta Cryst. A64, 112-122.

Sheldrick, G.M. (2015). Acta Cryst. A71, 3-8.
;
_chemical_name_common              ?
_chemical_name_systematic          ?
_chemical_formula_moiety           'C33 H28 Cl4 N6 O4 Pd, C H2 Cl2'
_chemical_formula_sum              'C34 H30 Cl6 N6 O4 Pd'
_chemical_formula_weight           905.74
_chemical_melting_point            ?
loop_
  _atom_type_symbol
  _atom_type_description
  _atom_type_scat_dispersion_real
  _atom_type_scat_dispersion_imag
  _atom_type_scat_source
 'C' 'C' 0.0033 0.0016 'International Tables Vol C Tables 4.2.6.8 and 6.1.1.4'
 'H' 'H' 0.0000 0.0000 'International Tables Vol C Tables 4.2.6.8 and 6.1.1.4'
 'Cl' 'Cl' 0.1484 0.1585 'International Tables Vol C Tables 4.2.6.8 and 6.1.1.4'
 'N' 'N' 0.0061 0.0033 'International Tables Vol C Tables 4.2.6.8 and 6.1.1.4'
 'O' 'O' 0.0106 0.0060 'International Tables Vol C Tables 4.2.6.8 and 6.1.1.4'
 'Pd' 'Pd' -0.9988 1.0072
 'International Tables Vol C Tables 4.2.6.8 and 6.1.1.4'

_shelx_space_group_comment
;
The symmetry employed for this shelxl refinement is uniquely defined
by the following loop, which should always be used as a source of
symmetry information in preference to the above space-group names.
They are only intended as comments.
;
_space_group_crystal_system        'triclinic'
_space_group_IT_number             2
_space_group_name_H-M_alt          'P -1'
_space_group_name_Hall             '-P 1'
loop_
  _space_group_symop_operation_xyz
 'x, y, z'
 '-x, -y, -z'

_cell_length_a                     12.0717(8)
_cell_length_b                     13.0018(10)
_cell_length_c                     13.2648(10)
_cell_angle_alpha                  104.841(3)
_cell_angle_beta                   114.810(3)
_cell_angle_gamma                  92.562(3)
_cell_volume                       1799.1(2)
_cell_formula_units_Z              2
_cell_measurement_reflns_used      9981
_cell_measurement_temperature      100.00
_cell_measurement_theta_max        29.62
_cell_measurement_theta_min        2.39
_shelx_estimated_absorpt_T_max     0.947
_shelx_estimated_absorpt_T_min     0.643
_exptl_absorpt_coefficient_mu      1.010
_exptl_absorpt_correction_T_max    0.7456
_exptl_absorpt_correction_T_min    0.6047
_exptl_absorpt_correction_type     multi-scan
_exptl_absorpt_process_details
;
SADABS-2016/2 (Bruker,2016/2) was used for absorption correction.
wR2(int) was 0.1805 before and 0.0887 after correction.
The Ratio of minimum to maximum transmission is 0.8110.
The \l/2 correction factor is Not present.
;
_exptl_absorpt_special_details     ?
_exptl_crystal_colour              yellow
_exptl_crystal_colour_primary      yellow
_exptl_crystal_density_diffrn      1.672
_exptl_crystal_density_meas        ?
_exptl_crystal_density_method      ?
_exptl_crystal_description         plate
_exptl_crystal_F_000               912
loop_
  _exptl_crystal_face_index_h
  _exptl_crystal_face_index_k
  _exptl_crystal_face_index_l
  _exptl_crystal_face_perp_dist
 -2.00 -2.00 1.00 0.0460
 2.00 2.00 -1.00 0.0340
 -1.00 1.00 0.00 0.2380
 1.00 -1.00 0.00 0.2350
 -1.00 -1.00 2.00 0.0240
 1.00 1.00 -2.00 0.0400
 0.00 0.00 -1.00 0.0410
 0.00 0.00 1.00 0.0210

_exptl_crystal_size_max            0.48
_exptl_crystal_size_mid            0.09
_exptl_crystal_size_min            0.055
_exptl_transmission_factor_max     ?
_exptl_transmission_factor_min     ?
_diffrn_reflns_av_R_equivalents    0.0993
_diffrn_reflns_av_unetI/netI       0.0501
_diffrn_reflns_Laue_measured_fraction_full  1.000
_diffrn_reflns_Laue_measured_fraction_max  1.000
_diffrn_reflns_limit_h_max         15
_diffrn_reflns_limit_h_min         -15
_diffrn_reflns_limit_k_max         16
_diffrn_reflns_limit_k_min         -16
_diffrn_reflns_limit_l_max         16
_diffrn_reflns_limit_l_min         -16
_diffrn_reflns_number              76875
_diffrn_reflns_point_group_measured_fraction_full  1.000
_diffrn_reflns_point_group_measured_fraction_max  1.000
_diffrn_reflns_theta_full          25.242
_diffrn_reflns_theta_max           26.999
_diffrn_reflns_theta_min           1.887
_diffrn_ambient_temperature        100.00
_diffrn_detector                   'Bruker Photon III detector'
_diffrn_detector_type              'CPAD detector'
_diffrn_measured_fraction_theta_full  1.000
_diffrn_measured_fraction_theta_max  1.000
_diffrn_measurement_device         'three-circle diffractometer'
_diffrn_measurement_device_type    'Bruker D8-Venture Dual Source'
_diffrn_measurement_method         '\w and \f scans'
_diffrn_radiation_monochromator    'mirror optics'
_diffrn_radiation_probe            x-ray
_diffrn_radiation_type             MoK\a
_diffrn_radiation_wavelength       0.71073
_diffrn_source                     'microfocus sealed X-ray tube'
_diffrn_source_current             1.4
_diffrn_source_power               0.07
_diffrn_source_type                'Incoatec I\ms'
_diffrn_source_voltage             50.0
_diffrn_standards_number           0
_reflns_Friedel_coverage           0.000
_reflns_Friedel_fraction_full      .
_reflns_Friedel_fraction_max       .
_reflns_number_gt                  7117
_reflns_number_total               7863
_reflns_special_details
;
 Reflections were merged by SHELXL according to the crystal
 class for the calculation of statistics and refinement.
 
 _reflns_Friedel_fraction is defined as the number of unique
 Friedel pairs measured divided by the number that would be
 possible theoretically, ignoring centric projections and
 systematic absences.
;
_reflns_threshold_expression       'I > 2\s(I)'
_computing_cell_refinement         'SAINT V8.40B (Bruker, 2019)'
_computing_data_collection         'APEX 4 V2021.11-0 (Bruker, 2021)'
_computing_data_reduction          'SAINT V8.40B (Bruker, 2019)'
_computing_molecular_graphics      'Olex2 1.5 (Dolomanov et al., 2009)'
_computing_publication_material    'Olex2 1.5 (Dolomanov et al., 2009)'
_computing_structure_refinement    'XL  (Sheldrick, 2008)'
_computing_structure_solution      'SHELXT 2018/2 (Sheldrick, 2018)'
_refine_diff_density_max           1.231
_refine_diff_density_min           -0.607
_refine_diff_density_rms           0.097
_refine_ls_extinction_coef         .
_refine_ls_extinction_method       none
_refine_ls_goodness_of_fit_ref     1.019
_refine_ls_hydrogen_treatment      constr
_refine_ls_matrix_type             full
_refine_ls_number_parameters       466
_refine_ls_number_reflns           7863
_refine_ls_number_restraints       0
_refine_ls_R_factor_all            0.0393
_refine_ls_R_factor_gt             0.0354
_refine_ls_restrained_S_all        1.019
_refine_ls_shift/su_max            0.001
_refine_ls_shift/su_mean           0.000
_refine_ls_structure_factor_coef   Fsqd
_refine_ls_weighting_details      
 'w=1/[\s^2^(Fo^2^)+(0.0356P)^2^+2.6059P] where P=(Fo^2^+2Fc^2^)/3'
_refine_ls_weighting_scheme        calc
_refine_ls_wR_factor_gt            0.0869
_refine_ls_wR_factor_ref           0.0907
_refine_special_details            ?
_olex2_refinement_description
;
1. Fixed Uiso
 At 1.2 times of:
  All C(H) groups, All C(H,H) groups
 At 1.5 times of:
  All C(H,H,H) groups
2.a Secondary CH2 refined with riding coordinates:
 C34(H34A,H34B)
2.b Aromatic/amide H refined with riding coordinates:
 C3(H3), C6(H6), C9(H9), C10(H10), C11(H11), C12(H12), C18(H18), C19(H19),
 C20(H20), C21(H21)
2.c Idealised Me refined as rotating group:
 C14(H14A,H14B,H14C), C15(H15A,H15B,H15C), C23(H23A,H23B,H23C), C24(H24A,H24B,
 H24C), C26(H26A,H26B,H26C), C27(H27A,H27B,H27C)
;
_atom_sites_solution_hydrogens     geom
_atom_sites_solution_primary       dual
_atom_sites_solution_secondary     ?
loop_
  _atom_site_label
  _atom_site_type_symbol
  _atom_site_fract_x
  _atom_site_fract_y
  _atom_site_fract_z
  _atom_site_U_iso_or_equiv
  _atom_site_adp_type
  _atom_site_occupancy
  _atom_site_site_symmetry_order
  _atom_site_calc_flag
  _atom_site_refinement_flags_posn
  _atom_site_refinement_flags_adp
  _atom_site_refinement_flags_occupancy
  _atom_site_disorder_assembly
  _atom_site_disorder_group
 Pd1 Pd 0.25534(2) 0.26205(2) 0.46776(2) 0.01075(7) Uani 1 1 d . . . . .
 Cl1 Cl -0.06648(6) 0.31766(5) 0.11309(6) 0.02153(14) Uani 1 1 d . . . . .
 Cl2 Cl -0.22924(6) 0.09571(6) -0.07008(6) 0.02507(15) Uani 1 1 d . . . . .
 Cl3 Cl -0.16943(6) -0.12038(6) -0.01265(6) 0.02364(15) Uani 1 1 d . . . . .
 Cl4 Cl 0.04397(6) -0.11178(5) 0.23186(6) 0.02218(15) Uani 1 1 d . . . . .
 O1 O 0.69978(17) 0.48245(14) 0.99990(16) 0.0181(4) Uani 1 1 d . . . . .
 O2 O 0.67011(17) 0.63144(14) 0.93103(16) 0.0170(4) Uani 1 1 d . . . . .
 O3 O 0.13539(16) 0.29108(15) 0.32285(16) 0.0154(4) Uani 1 1 d . . . . .
 O4 O 0.17243(16) 0.10717(14) 0.38182(16) 0.0157(4) Uani 1 1 d . . . . .
 N1 N 0.34205(19) 0.41674(16) 0.54939(18) 0.0118(4) Uani 1 1 d . . . . .
 N2 N 0.21419(19) 0.53959(17) 0.59777(18) 0.0119(4) Uani 1 1 d . . . . .
 N3 N 0.23501(19) 0.53046(16) 0.43914(18) 0.0118(4) Uani 1 1 d . . . . .
 N4 N 0.37591(19) 0.24309(17) 0.62168(19) 0.0136(4) Uani 1 1 d . . . . .
 N5 N 0.32566(18) 0.06348(16) 0.61777(18) 0.0125(4) Uani 1 1 d . . . . .
 N6 N 0.51654(18) 0.11346(16) 0.64933(18) 0.0115(4) Uani 1 1 d . . . . .
 C1 C 0.4333(2) 0.4322(2) 0.6653(2) 0.0117(5) Uani 1 1 d . . . . .
 C2 C 0.4561(2) 0.34038(19) 0.7021(2) 0.0122(5) Uani 1 1 d . . . . .
 C3 C 0.5456(2) 0.3494(2) 0.8160(2) 0.0142(5) Uani 1 1 d . . . . .
 H3 H 0.559909 0.288273 0.843450 0.017 Uiso 1 1 calc R U . . .
 C4 C 0.6112(2) 0.4510(2) 0.8855(2) 0.0133(5) Uani 1 1 d . . . . .
 C5 C 0.5917(2) 0.54063(19) 0.8458(2) 0.0128(5) Uani 1 1 d . . . . .
 C6 C 0.5032(2) 0.5342(2) 0.7371(2) 0.0129(5) Uani 1 1 d . . . . .
 H6 H 0.489712 0.596372 0.711294 0.016 Uiso 1 1 calc R U . . .
 C7 C 0.2681(2) 0.49119(19) 0.5308(2) 0.0110(5) Uani 1 1 d . . . . .
 C8 C 0.1454(2) 0.6118(2) 0.5481(2) 0.0137(5) Uani 1 1 d . . . . .
 C9 C 0.0764(2) 0.6813(2) 0.5835(2) 0.0162(5) Uani 1 1 d . . . . .
 H9 H 0.066540 0.684165 0.651528 0.019 Uiso 1 1 calc R U . . .
 C10 C 0.0218(2) 0.7469(2) 0.5145(2) 0.0183(5) Uani 1 1 d . . . . .
 H10 H -0.026042 0.796032 0.536146 0.022 Uiso 1 1 calc R U . . .
 C11 C 0.0359(2) 0.7421(2) 0.4146(2) 0.0187(5) Uani 1 1 d . . . . .
 H11 H -0.001487 0.788816 0.370285 0.022 Uiso 1 1 calc R U . . .
 C12 C 0.1036(2) 0.6705(2) 0.3779(2) 0.0161(5) Uani 1 1 d . . . . .
 H12 H 0.112032 0.666525 0.309044 0.019 Uiso 1 1 calc R U . . .
 C13 C 0.1579(2) 0.6054(2) 0.4463(2) 0.0136(5) Uani 1 1 d . . . . .
 C14 C 0.2080(2) 0.5044(2) 0.6914(2) 0.0164(5) Uani 1 1 d . . . . .
 H14A H 0.279269 0.543568 0.765406 0.025 Uiso 1 1 calc R U . . .
 H14B H 0.209211 0.426635 0.675302 0.025 Uiso 1 1 calc R U . . .
 H14C H 0.131202 0.519149 0.696310 0.025 Uiso 1 1 calc R U . . .
 C15 C 0.2798(3) 0.5022(2) 0.3512(2) 0.0193(5) Uani 1 1 d . . . . .
 H15A H 0.348773 0.462895 0.376926 0.029 Uiso 1 1 calc R U . . .
 H15B H 0.308225 0.568260 0.339860 0.029 Uiso 1 1 calc R U . . .
 H15C H 0.212571 0.456521 0.277535 0.029 Uiso 1 1 calc R U . . .
 C16 C 0.4060(2) 0.14717(19) 0.6302(2) 0.0119(5) Uani 1 1 d . . . . .
 C17 C 0.3848(2) -0.0253(2) 0.6290(2) 0.0135(5) Uani 1 1 d . . . . .
 C18 C 0.3439(2) -0.1273(2) 0.6262(2) 0.0168(5) Uani 1 1 d . . . . .
 H18 H 0.261752 -0.148367 0.614039 0.020 Uiso 1 1 calc R U . . .
 C19 C 0.4286(3) -0.1976(2) 0.6421(2) 0.0193(5) Uani 1 1 d . . . . .
 H19 H 0.403974 -0.268339 0.641248 0.023 Uiso 1 1 calc R U . . .
 C20 C 0.5492(3) -0.1669(2) 0.6592(2) 0.0191(5) Uani 1 1 d . . . . .
 H20 H 0.604391 -0.217418 0.668814 0.023 Uiso 1 1 calc R U . . .
 C21 C 0.5899(2) -0.0641(2) 0.6626(2) 0.0162(5) Uani 1 1 d . . . . .
 H21 H 0.671726 -0.043068 0.673996 0.019 Uiso 1 1 calc R U . . .
 C22 C 0.5059(2) 0.0064(2) 0.6485(2) 0.0128(5) Uani 1 1 d . . . . .
 C23 C 0.2012(2) 0.0688(2) 0.6078(2) 0.0178(5) Uani 1 1 d . . . . .
 H23A H 0.139935 0.028424 0.528344 0.027 Uiso 1 1 calc R U . . .
 H23B H 0.189793 0.144407 0.625009 0.027 Uiso 1 1 calc R U . . .
 H23C H 0.190120 0.037194 0.663231 0.027 Uiso 1 1 calc R U . . .
 C24 C 0.6220(2) 0.1735(2) 0.6500(2) 0.0161(5) Uani 1 1 d . . . . .
 H24A H 0.592609 0.221697 0.601912 0.024 Uiso 1 1 calc R U . . .
 H24B H 0.665606 0.122828 0.618554 0.024 Uiso 1 1 calc R U . . .
 H24C H 0.678682 0.216417 0.730158 0.024 Uiso 1 1 calc R U . . .
 C25 C 0.7548(2) 0.5934(2) 1.0237(2) 0.0153(5) Uani 1 1 d . . . . .
 C26 C 0.7605(3) 0.6628(2) 1.1364(2) 0.0203(6) Uani 1 1 d . . . . .
 H26A H 0.783209 0.739060 1.145230 0.030 Uiso 1 1 calc R U . . .
 H26B H 0.822644 0.643599 1.201831 0.030 Uiso 1 1 calc R U . . .
 H26C H 0.679232 0.651029 1.135443 0.030 Uiso 1 1 calc R U . . .
 C27 C 0.8775(3) 0.5937(2) 1.0197(3) 0.0224(6) Uani 1 1 d . . . . .
 H27A H 0.865078 0.549033 0.942869 0.034 Uiso 1 1 calc R U . . .
 H27B H 0.933190 0.564493 1.079816 0.034 Uiso 1 1 calc R U . . .
 H27C H 0.914105 0.667930 1.033952 0.034 Uiso 1 1 calc R U . . .
 C28 C 0.0622(2) 0.2002(2) 0.2477(2) 0.0148(5) Uani 1 1 d . . . . .
 C29 C -0.0364(2) 0.1965(2) 0.1424(2) 0.0159(5) Uani 1 1 d . . . . .
 C30 C -0.1092(2) 0.0983(2) 0.0618(2) 0.0169(5) Uani 1 1 d . . . . .
 C31 C -0.0838(2) 0.0026(2) 0.0873(2) 0.0161(5) Uani 1 1 d . . . . .
 C32 C 0.0115(2) 0.0062(2) 0.1948(2) 0.0163(5) Uani 1 1 d . . . . .
 C33 C 0.0835(2) 0.1026(2) 0.2768(2) 0.0140(5) Uani 1 1 d . . . . .
 Cl5 Cl 0.36921(9) 0.77266(9) 0.88402(10) 0.0572(3) Uani 1 1 d . . . . .
 Cl6 Cl 0.57550(9) 0.90766(7) 1.09773(7) 0.0391(2) Uani 1 1 d . . . . .
 C34 C 0.5228(3) 0.8403(2) 0.9480(3) 0.0268(6) Uani 1 1 d . . . . .
 H34A H 0.528099 0.893378 0.907762 0.032 Uiso 1 1 calc R U . . .
 H34B H 0.576903 0.787476 0.938329 0.032 Uiso 1 1 calc R U . . .

loop_
  _atom_site_aniso_label
  _atom_site_aniso_U_11
  _atom_site_aniso_U_22
  _atom_site_aniso_U_33
  _atom_site_aniso_U_23
  _atom_site_aniso_U_13
  _atom_site_aniso_U_12
 Pd1 0.00899(10) 0.00847(10) 0.00998(10) 0.00081(7) 0.00110(7) -0.00008(7)
 Cl1 0.0240(3) 0.0199(3) 0.0175(3) 0.0090(3) 0.0043(3) 0.0048(3)
 Cl2 0.0214(3) 0.0302(4) 0.0118(3) 0.0026(3) -0.0012(3) 0.0027(3)
 Cl3 0.0204(3) 0.0199(3) 0.0183(3) -0.0037(3) 0.0037(3) -0.0058(3)
 Cl4 0.0248(3) 0.0117(3) 0.0235(3) 0.0041(3) 0.0060(3) -0.0024(2)
 O1 0.0214(9) 0.0091(9) 0.0119(9) 0.0022(7) -0.0022(7) -0.0038(7)
 O2 0.0184(9) 0.0085(8) 0.0126(9) 0.0022(7) -0.0027(7) -0.0027(7)
 O3 0.0123(8) 0.0149(9) 0.0144(9) 0.0081(7) 0.0002(7) -0.0006(7)
 O4 0.0132(8) 0.0139(9) 0.0124(9) 0.0007(7) 0.0010(7) -0.0007(7)
 N1 0.0105(9) 0.0090(10) 0.0108(10) 0.0027(8) 0.0005(8) -0.0005(8)
 N2 0.0120(10) 0.0120(10) 0.0124(10) 0.0067(8) 0.0043(8) 0.0028(8)
 N3 0.0146(10) 0.0087(10) 0.0104(10) 0.0038(8) 0.0038(8) 0.0007(8)
 N4 0.0118(10) 0.0073(10) 0.0136(10) 0.0018(8) -0.0008(8) 0.0001(8)
 N5 0.0086(9) 0.0087(10) 0.0144(10) 0.0019(8) 0.0008(8) 0.0002(8)
 N6 0.0098(9) 0.0082(10) 0.0125(10) 0.0018(8) 0.0021(8) -0.0002(8)
 C1 0.0107(11) 0.0102(11) 0.0117(12) 0.0025(9) 0.0034(9) 0.0015(9)
 C2 0.0112(11) 0.0082(11) 0.0128(12) 0.0020(9) 0.0022(9) 0.0007(9)
 C3 0.0151(12) 0.0089(11) 0.0159(12) 0.0045(10) 0.0041(10) 0.0025(9)
 C4 0.0140(12) 0.0126(12) 0.0105(11) 0.0041(10) 0.0026(10) 0.0011(9)
 C5 0.0128(11) 0.0072(11) 0.0139(12) 0.0004(9) 0.0035(10) -0.0012(9)
 C6 0.0139(11) 0.0078(11) 0.0144(12) 0.0041(9) 0.0034(10) 0.0017(9)
 C7 0.0097(11) 0.0081(11) 0.0088(11) 0.0001(9) 0.0002(9) -0.0044(9)
 C8 0.0120(11) 0.0127(12) 0.0144(12) 0.0055(10) 0.0035(10) -0.0007(9)
 C9 0.0130(12) 0.0178(13) 0.0191(13) 0.0072(10) 0.0074(10) 0.0019(10)
 C10 0.0131(12) 0.0157(13) 0.0266(14) 0.0077(11) 0.0084(11) 0.0038(10)
 C11 0.0147(12) 0.0154(13) 0.0215(14) 0.0097(11) 0.0016(11) 0.0009(10)
 C12 0.0172(12) 0.0143(12) 0.0142(12) 0.0057(10) 0.0042(10) -0.0009(10)
 C13 0.0116(11) 0.0126(12) 0.0133(12) 0.0029(10) 0.0035(10) -0.0007(9)
 C14 0.0189(13) 0.0181(13) 0.0159(13) 0.0096(10) 0.0086(11) 0.0024(10)
 C15 0.0271(14) 0.0181(13) 0.0171(13) 0.0062(11) 0.0133(12) 0.0045(11)
 C16 0.0101(11) 0.0097(11) 0.0089(11) 0.0002(9) -0.0004(9) -0.0010(9)
 C17 0.0130(12) 0.0109(12) 0.0115(12) 0.0029(9) 0.0011(10) 0.0032(9)
 C18 0.0163(12) 0.0121(12) 0.0168(13) 0.0037(10) 0.0034(10) -0.0006(10)
 C19 0.0239(14) 0.0079(12) 0.0199(13) 0.0045(10) 0.0041(11) 0.0012(10)
 C20 0.0214(13) 0.0137(12) 0.0161(13) 0.0031(10) 0.0030(11) 0.0085(10)
 C21 0.0126(12) 0.0186(13) 0.0112(12) 0.0005(10) 0.0016(10) 0.0051(10)
 C22 0.0140(12) 0.0109(11) 0.0080(11) 0.0007(9) 0.0012(9) -0.0002(9)
 C23 0.0107(12) 0.0162(13) 0.0239(14) 0.0061(11) 0.0053(10) 0.0029(10)
 C24 0.0127(12) 0.0169(13) 0.0163(13) 0.0049(10) 0.0048(10) -0.0024(10)
 C25 0.0158(12) 0.0118(12) 0.0118(12) 0.0030(10) 0.0010(10) -0.0013(10)
 C26 0.0259(14) 0.0152(13) 0.0154(13) 0.0004(10) 0.0082(11) -0.0031(11)
 C27 0.0176(13) 0.0230(15) 0.0249(15) 0.0073(12) 0.0078(12) 0.0033(11)
 C28 0.0147(12) 0.0153(12) 0.0151(12) 0.0042(10) 0.0077(10) 0.0021(10)
 C29 0.0159(12) 0.0168(13) 0.0144(12) 0.0058(10) 0.0055(10) 0.0029(10)
 C30 0.0132(12) 0.0241(14) 0.0099(12) 0.0042(10) 0.0025(10) 0.0035(10)
 C31 0.0133(12) 0.0160(13) 0.0132(12) -0.0017(10) 0.0048(10) -0.0037(10)
 C32 0.0172(12) 0.0120(12) 0.0187(13) 0.0035(10) 0.0079(11) 0.0007(10)
 C33 0.0112(11) 0.0156(12) 0.0141(12) 0.0044(10) 0.0047(10) 0.0019(9)
 Cl5 0.0402(5) 0.0626(7) 0.0502(6) -0.0192(5) 0.0265(5) -0.0193(5)
 Cl6 0.0459(5) 0.0355(5) 0.0235(4) 0.0016(3) 0.0078(4) 0.0118(4)
 C34 0.0292(16) 0.0226(15) 0.0233(15) 0.0006(12) 0.0107(13) 0.0023(12)

_geom_special_details
;
 All esds (except the esd in the dihedral angle between two l.s. planes)
 are estimated using the full covariance matrix.  The cell esds are taken
 into account individually in the estimation of esds in distances, angles
 and torsion angles; correlations between esds in cell parameters are only
 used when they are defined by crystal symmetry.  An approximate (isotropic)
 treatment of cell esds is used for estimating esds involving l.s. planes.
;
loop_
  _geom_bond_atom_site_label_1
  _geom_bond_atom_site_label_2
  _geom_bond_distance
  _geom_bond_site_symmetry_2
  _geom_bond_publ_flag
 Pd1 O3 2.0046(17) . ?
 Pd1 O4 2.0106(18) . ?
 Pd1 N1 2.015(2) . ?
 Pd1 N4 2.036(2) . ?
 Cl1 C29 1.736(3) . ?
 Cl2 C30 1.731(3) . ?
 Cl3 C31 1.732(3) . ?
 Cl4 C32 1.739(3) . ?
 O1 C4 1.377(3) . ?
 O1 C25 1.458(3) . ?
 O2 C5 1.373(3) . ?
 O2 C25 1.450(3) . ?
 O3 C28 1.317(3) . ?
 O4 C33 1.339(3) . ?
 N1 C1 1.421(3) . ?
 N1 C7 1.345(3) . ?
 N2 C7 1.358(3) . ?
 N2 C8 1.390(3) . ?
 N2 C14 1.457(3) . ?
 N3 C7 1.351(3) . ?
 N3 C13 1.391(3) . ?
 N3 C15 1.455(3) . ?
 N4 C2 1.417(3) . ?
 N4 C16 1.333(3) . ?
 N5 C16 1.353(3) . ?
 N5 C17 1.391(3) . ?
 N5 C23 1.459(3) . ?
 N6 C16 1.365(3) . ?
 N6 C22 1.389(3) . ?
 N6 C24 1.459(3) . ?
 C1 C2 1.398(3) . ?
 C1 C6 1.399(3) . ?
 C2 C3 1.412(3) . ?
 C3 H3 0.9500 . ?
 C3 C4 1.375(4) . ?
 C4 C5 1.386(3) . ?
 C5 C6 1.367(4) . ?
 C6 H6 0.9500 . ?
 C8 C9 1.382(4) . ?
 C8 C13 1.402(4) . ?
 C9 H9 0.9500 . ?
 C9 C10 1.395(4) . ?
 C10 H10 0.9500 . ?
 C10 C11 1.392(4) . ?
 C11 H11 0.9500 . ?
 C11 C12 1.392(4) . ?
 C12 H12 0.9500 . ?
 C12 C13 1.382(4) . ?
 C14 H14A 0.9800 . ?
 C14 H14B 0.9800 . ?
 C14 H14C 0.9800 . ?
 C15 H15A 0.9800 . ?
 C15 H15B 0.9800 . ?
 C15 H15C 0.9800 . ?
 C17 C18 1.381(4) . ?
 C17 C22 1.395(3) . ?
 C18 H18 0.9500 . ?
 C18 C19 1.388(4) . ?
 C19 H19 0.9500 . ?
 C19 C20 1.399(4) . ?
 C20 H20 0.9500 . ?
 C20 C21 1.386(4) . ?
 C21 H21 0.9500 . ?
 C21 C22 1.385(3) . ?
 C23 H23A 0.9800 . ?
 C23 H23B 0.9800 . ?
 C23 H23C 0.9800 . ?
 C24 H24A 0.9800 . ?
 C24 H24B 0.9800 . ?
 C24 H24C 0.9800 . ?
 C25 C26 1.508(4) . ?
 C25 C27 1.503(4) . ?
 C26 H26A 0.9800 . ?
 C26 H26B 0.9800 . ?
 C26 H26C 0.9800 . ?
 C27 H27A 0.9800 . ?
 C27 H27B 0.9800 . ?
 C27 H27C 0.9800 . ?
 C28 C29 1.391(4) . ?
 C28 C33 1.422(4) . ?
 C29 C30 1.399(4) . ?
 C30 C31 1.386(4) . ?
 C31 C32 1.394(4) . ?
 C32 C33 1.387(4) . ?
 Cl5 C34 1.755(3) . ?
 Cl6 C34 1.765(3) . ?
 C34 H34A 0.9900 . ?
 C34 H34B 0.9900 . ?

loop_
  _geom_angle_atom_site_label_1
  _geom_angle_atom_site_label_2
  _geom_angle_atom_site_label_3
  _geom_angle
  _geom_angle_site_symmetry_1
  _geom_angle_site_symmetry_3
  _geom_angle_publ_flag
 O3 Pd1 O4 84.50(7) . . ?
 O3 Pd1 N1 94.80(8) . . ?
 O3 Pd1 N4 175.83(8) . . ?
 O4 Pd1 N1 177.53(8) . . ?
 O4 Pd1 N4 98.90(8) . . ?
 N1 Pd1 N4 81.90(8) . . ?
 C4 O1 C25 105.55(19) . . ?
 C5 O2 C25 105.65(19) . . ?
 C28 O3 Pd1 109.58(15) . . ?
 C33 O4 Pd1 108.35(15) . . ?
 C1 N1 Pd1 112.38(15) . . ?
 C7 N1 Pd1 115.17(16) . . ?
 C7 N1 C1 117.6(2) . . ?
 C7 N2 C8 109.1(2) . . ?
 C7 N2 C14 124.6(2) . . ?
 C8 N2 C14 125.1(2) . . ?
 C7 N3 C13 109.4(2) . . ?
 C7 N3 C15 124.5(2) . . ?
 C13 N3 C15 126.0(2) . . ?
 C2 N4 Pd1 113.03(16) . . ?
 C16 N4 Pd1 121.82(17) . . ?
 C16 N4 C2 121.1(2) . . ?
 C16 N5 C17 109.4(2) . . ?
 C16 N5 C23 125.3(2) . . ?
 C17 N5 C23 124.9(2) . . ?
 C16 N6 C22 109.2(2) . . ?
 C16 N6 C24 125.2(2) . . ?
 C22 N6 C24 124.8(2) . . ?
 C2 C1 N1 117.3(2) . . ?
 C2 C1 C6 121.3(2) . . ?
 C6 C1 N1 121.2(2) . . ?
 C1 C2 N4 115.1(2) . . ?
 C1 C2 C3 120.5(2) . . ?
 C3 C2 N4 124.1(2) . . ?
 C2 C3 H3 121.6 . . ?
 C4 C3 C2 116.8(2) . . ?
 C4 C3 H3 121.6 . . ?
 O1 C4 C5 109.5(2) . . ?
 C3 C4 O1 128.5(2) . . ?
 C3 C4 C5 122.0(2) . . ?
 O2 C5 C4 110.4(2) . . ?
 C6 C5 O2 127.4(2) . . ?
 C6 C5 C4 122.2(2) . . ?
 C1 C6 H6 121.5 . . ?
 C5 C6 C1 117.1(2) . . ?
 C5 C6 H6 121.5 . . ?
 N1 C7 N2 127.4(2) . . ?
 N1 C7 N3 124.3(2) . . ?
 N3 C7 N2 108.3(2) . . ?
 N2 C8 C13 106.7(2) . . ?
 C9 C8 N2 131.4(2) . . ?
 C9 C8 C13 121.9(2) . . ?
 C8 C9 H9 121.6 . . ?
 C8 C9 C10 116.7(2) . . ?
 C10 C9 H9 121.6 . . ?
 C9 C10 H10 119.3 . . ?
 C11 C10 C9 121.5(2) . . ?
 C11 C10 H10 119.3 . . ?
 C10 C11 H11 119.2 . . ?
 C10 C11 C12 121.6(2) . . ?
 C12 C11 H11 119.2 . . ?
 C11 C12 H12 121.5 . . ?
 C13 C12 C11 117.0(2) . . ?
 C13 C12 H12 121.5 . . ?
 N3 C13 C8 106.5(2) . . ?
 C12 C13 N3 132.2(2) . . ?
 C12 C13 C8 121.3(2) . . ?
 N2 C14 H14A 109.5 . . ?
 N2 C14 H14B 109.5 . . ?
 N2 C14 H14C 109.5 . . ?
 H14A C14 H14B 109.5 . . ?
 H14A C14 H14C 109.5 . . ?
 H14B C14 H14C 109.5 . . ?
 N3 C15 H15A 109.5 . . ?
 N3 C15 H15B 109.5 . . ?
 N3 C15 H15C 109.5 . . ?
 H15A C15 H15B 109.5 . . ?
 H15A C15 H15C 109.5 . . ?
 H15B C15 H15C 109.5 . . ?
 N4 C16 N5 123.7(2) . . ?
 N4 C16 N6 128.5(2) . . ?
 N5 C16 N6 107.8(2) . . ?
 N5 C17 C22 106.8(2) . . ?
 C18 C17 N5 131.4(2) . . ?
 C18 C17 C22 121.8(2) . . ?
 C17 C18 H18 121.6 . . ?
 C17 C18 C19 116.7(2) . . ?
 C19 C18 H18 121.6 . . ?
 C18 C19 H19 119.2 . . ?
 C18 C19 C20 121.7(2) . . ?
 C20 C19 H19 119.2 . . ?
 C19 C20 H20 119.4 . . ?
 C21 C20 C19 121.3(2) . . ?
 C21 C20 H20 119.4 . . ?
 C20 C21 H21 121.5 . . ?
 C22 C21 C20 117.0(2) . . ?
 C22 C21 H21 121.5 . . ?
 N6 C22 C17 106.7(2) . . ?
 C21 C22 N6 131.7(2) . . ?
 C21 C22 C17 121.6(2) . . ?
 N5 C23 H23A 109.5 . . ?
 N5 C23 H23B 109.5 . . ?
 N5 C23 H23C 109.5 . . ?
 H23A C23 H23B 109.5 . . ?
 H23A C23 H23C 109.5 . . ?
 H23B C23 H23C 109.5 . . ?
 N6 C24 H24A 109.5 . . ?
 N6 C24 H24B 109.5 . . ?
 N6 C24 H24C 109.5 . . ?
 H24A C24 H24B 109.5 . . ?
 H24A C24 H24C 109.5 . . ?
 H24B C24 H24C 109.5 . . ?
 O1 C25 C26 109.6(2) . . ?
 O1 C25 C27 109.1(2) . . ?
 O2 C25 O1 106.22(19) . . ?
 O2 C25 C26 107.3(2) . . ?
 O2 C25 C27 109.6(2) . . ?
 C27 C25 C26 114.8(2) . . ?
 C25 C26 H26A 109.5 . . ?
 C25 C26 H26B 109.5 . . ?
 C25 C26 H26C 109.5 . . ?
 H26A C26 H26B 109.5 . . ?
 H26A C26 H26C 109.5 . . ?
 H26B C26 H26C 109.5 . . ?
 C25 C27 H27A 109.5 . . ?
 C25 C27 H27B 109.5 . . ?
 C25 C27 H27C 109.5 . . ?
 H27A C27 H27B 109.5 . . ?
 H27A C27 H27C 109.5 . . ?
 H27B C27 H27C 109.5 . . ?
 O3 C28 C29 122.6(2) . . ?
 O3 C28 C33 118.5(2) . . ?
 C29 C28 C33 118.9(2) . . ?
 C28 C29 Cl1 118.0(2) . . ?
 C28 C29 C30 121.4(2) . . ?
 C30 C29 Cl1 120.6(2) . . ?
 C29 C30 Cl2 120.5(2) . . ?
 C31 C30 Cl2 120.0(2) . . ?
 C31 C30 C29 119.6(2) . . ?
 C30 C31 Cl3 120.6(2) . . ?
 C30 C31 C32 119.3(2) . . ?
 C32 C31 Cl3 120.1(2) . . ?
 C31 C32 Cl4 120.8(2) . . ?
 C33 C32 Cl4 117.1(2) . . ?
 C33 C32 C31 122.1(2) . . ?
 O4 C33 C28 119.0(2) . . ?
 O4 C33 C32 122.5(2) . . ?
 C32 C33 C28 118.5(2) . . ?
 Cl5 C34 Cl6 111.39(17) . . ?
 Cl5 C34 H34A 109.3 . . ?
 Cl5 C34 H34B 109.3 . . ?
 Cl6 C34 H34A 109.3 . . ?
 Cl6 C34 H34B 109.3 . . ?
 H34A C34 H34B 108.0 . . ?

loop_
  _geom_torsion_atom_site_label_1
  _geom_torsion_atom_site_label_2
  _geom_torsion_atom_site_label_3
  _geom_torsion_atom_site_label_4
  _geom_torsion
  _geom_torsion_site_symmetry_1
  _geom_torsion_site_symmetry_2
  _geom_torsion_site_symmetry_3
  _geom_torsion_site_symmetry_4
  _geom_torsion_publ_flag
 Pd1 O3 C28 C29 175.2(2) . . . . ?
 Pd1 O3 C28 C33 -3.3(3) . . . . ?
 Pd1 O4 C33 C28 -1.6(3) . . . . ?
 Pd1 O4 C33 C32 178.0(2) . . . . ?
 Pd1 N1 C1 C2 4.7(3) . . . . ?
 Pd1 N1 C1 C6 -179.47(18) . . . . ?
 Pd1 N1 C7 N2 94.2(3) . . . . ?
 Pd1 N1 C7 N3 -85.8(3) . . . . ?
 Pd1 N4 C2 C1 4.1(3) . . . . ?
 Pd1 N4 C2 C3 178.1(2) . . . . ?
 Pd1 N4 C16 N5 -67.8(3) . . . . ?
 Pd1 N4 C16 N6 110.5(3) . . . . ?
 Cl1 C29 C30 Cl2 1.1(3) . . . . ?
 Cl1 C29 C30 C31 -179.7(2) . . . . ?
 Cl2 C30 C31 Cl3 1.1(3) . . . . ?
 Cl2 C30 C31 C32 -178.7(2) . . . . ?
 Cl3 C31 C32 Cl4 -1.4(3) . . . . ?
 Cl3 C31 C32 C33 179.1(2) . . . . ?
 Cl4 C32 C33 O4 -1.8(3) . . . . ?
 Cl4 C32 C33 C28 177.80(19) . . . . ?
 O1 C4 C5 O2 2.6(3) . . . . ?
 O1 C4 C5 C6 -176.0(2) . . . . ?
 O2 C5 C6 C1 -179.4(2) . . . . ?
 O3 C28 C29 Cl1 -2.6(3) . . . . ?
 O3 C28 C29 C30 177.1(2) . . . . ?
 O3 C28 C33 O4 3.6(4) . . . . ?
 O3 C28 C33 C32 -176.1(2) . . . . ?
 N1 C1 C2 N4 -5.9(3) . . . . ?
 N1 C1 C2 C3 179.9(2) . . . . ?
 N1 C1 C6 C5 -177.8(2) . . . . ?
 N2 C8 C9 C10 177.5(3) . . . . ?
 N2 C8 C13 N3 -0.7(3) . . . . ?
 N2 C8 C13 C12 -177.8(2) . . . . ?
 N4 C2 C3 C4 -176.3(2) . . . . ?
 N5 C17 C18 C19 -179.1(3) . . . . ?
 N5 C17 C22 N6 0.4(3) . . . . ?
 N5 C17 C22 C21 -179.4(2) . . . . ?
 C1 N1 C7 N2 -42.0(3) . . . . ?
 C1 N1 C7 N3 138.1(2) . . . . ?
 C1 C2 C3 C4 -2.6(4) . . . . ?
 C2 N4 C16 N5 136.3(3) . . . . ?
 C2 N4 C16 N6 -45.3(4) . . . . ?
 C2 C1 C6 C5 -2.2(4) . . . . ?
 C2 C3 C4 O1 177.6(2) . . . . ?
 C2 C3 C4 C5 -0.5(4) . . . . ?
 C3 C4 C5 O2 -179.0(2) . . . . ?
 C3 C4 C5 C6 2.4(4) . . . . ?
 C4 O1 C25 O2 16.4(3) . . . . ?
 C4 O1 C25 C26 131.9(2) . . . . ?
 C4 O1 C25 C27 -101.7(2) . . . . ?
 C4 C5 C6 C1 -1.0(4) . . . . ?
 C5 O2 C25 O1 -14.9(3) . . . . ?
 C5 O2 C25 C26 -132.0(2) . . . . ?
 C5 O2 C25 C27 102.8(2) . . . . ?
 C6 C1 C2 N4 178.3(2) . . . . ?
 C6 C1 C2 C3 4.1(4) . . . . ?
 C7 N1 C1 C2 142.0(2) . . . . ?
 C7 N1 C1 C6 -42.2(3) . . . . ?
 C7 N2 C8 C9 -178.6(3) . . . . ?
 C7 N2 C8 C13 0.6(3) . . . . ?
 C7 N3 C13 C8 0.6(3) . . . . ?
 C7 N3 C13 C12 177.2(3) . . . . ?
 C8 N2 C7 N1 179.8(2) . . . . ?
 C8 N2 C7 N3 -0.2(3) . . . . ?
 C8 C9 C10 C11 0.3(4) . . . . ?
 C9 C8 C13 N3 178.5(2) . . . . ?
 C9 C8 C13 C12 1.5(4) . . . . ?
 C9 C10 C11 C12 1.0(4) . . . . ?
 C10 C11 C12 C13 -1.0(4) . . . . ?
 C11 C12 C13 N3 -176.4(3) . . . . ?
 C11 C12 C13 C8 -0.2(4) . . . . ?
 C13 N3 C7 N1 179.8(2) . . . . ?
 C13 N3 C7 N2 -0.2(3) . . . . ?
 C13 C8 C9 C10 -1.5(4) . . . . ?
 C14 N2 C7 N1 -12.3(4) . . . . ?
 C14 N2 C7 N3 167.7(2) . . . . ?
 C14 N2 C8 C9 13.6(4) . . . . ?
 C14 N2 C8 C13 -167.3(2) . . . . ?
 C15 N3 C7 N1 -3.4(4) . . . . ?
 C15 N3 C7 N2 176.6(2) . . . . ?
 C15 N3 C13 C8 -176.2(2) . . . . ?
 C15 N3 C13 C12 0.4(4) . . . . ?
 C16 N4 C2 C1 161.9(2) . . . . ?
 C16 N4 C2 C3 -24.1(4) . . . . ?
 C16 N5 C17 C18 178.1(3) . . . . ?
 C16 N5 C17 C22 -0.3(3) . . . . ?
 C16 N6 C22 C17 -0.4(3) . . . . ?
 C16 N6 C22 C21 179.4(3) . . . . ?
 C17 N5 C16 N4 178.6(2) . . . . ?
 C17 N5 C16 N6 0.0(3) . . . . ?
 C17 C18 C19 C20 -0.4(4) . . . . ?
 C18 C17 C22 N6 -178.2(2) . . . . ?
 C18 C17 C22 C21 2.0(4) . . . . ?
 C18 C19 C20 C21 0.8(4) . . . . ?
 C19 C20 C21 C22 0.2(4) . . . . ?
 C20 C21 C22 N6 178.6(3) . . . . ?
 C20 C21 C22 C17 -1.5(4) . . . . ?
 C22 N6 C16 N4 -178.3(2) . . . . ?
 C22 N6 C16 N5 0.3(3) . . . . ?
 C22 C17 C18 C19 -0.9(4) . . . . ?
 C23 N5 C16 N4 -7.9(4) . . . . ?
 C23 N5 C16 N6 173.5(2) . . . . ?
 C23 N5 C17 C18 4.7(4) . . . . ?
 C23 N5 C17 C22 -173.7(2) . . . . ?
 C24 N6 C16 N4 -8.2(4) . . . . ?
 C24 N6 C16 N5 170.4(2) . . . . ?
 C24 N6 C22 C17 -170.6(2) . . . . ?
 C24 N6 C22 C21 9.3(4) . . . . ?
 C25 O1 C4 C3 169.8(3) . . . . ?
 C25 O1 C4 C5 -11.8(3) . . . . ?
 C25 O2 C5 C4 7.9(3) . . . . ?
 C25 O2 C5 C6 -173.6(3) . . . . ?
 C28 C29 C30 Cl2 -178.5(2) . . . . ?
 C28 C29 C30 C31 0.6(4) . . . . ?
 C29 C28 C33 O4 -175.0(2) . . . . ?
 C29 C28 C33 C32 5.4(4) . . . . ?
 C29 C30 C31 Cl3 -178.1(2) . . . . ?
 C29 C30 C31 C32 2.2(4) . . . . ?
 C30 C31 C32 Cl4 178.4(2) . . . . ?
 C30 C31 C32 C33 -1.1(4) . . . . ?
 C31 C32 C33 O4 177.7(2) . . . . ?
 C31 C32 C33 C28 -2.7(4) . . . . ?
 C33 C28 C29 Cl1 175.90(19) . . . . ?
 C33 C28 C29 C30 -4.4(4) . . . . ?

_shelx_res_file
;
TITL mo_2024_fkpb18_0m_a.res in P-1
    mo_2024_fkpb18_0m.res
    created by SHELXL-2018/3 at 13:25:18 on 03-Oct-2024
REM Old TITL mo_2024_fkpb18_0m in P-1
REM SHELXT solution in P-1: R1 0.096, Rweak 0.007, Alpha 0.032
REM <I/s> 0.000 for 0 systematic absences, Orientation as input
REM Formula found by SHELXT: C34 N7 O3 Cl6 Pd
CELL 0.71073 12.0717 13.0018 13.2648 104.841 114.81 92.562
ZERR 2 0.0008 0.001 0.001 0.003 0.003 0.003
LATT 1
SFAC C H Cl N O Pd
UNIT 68 60 12 12 8 2

L.S. 10
PLAN  20
SIZE 0.055 0.09 0.48
TEMP -173.15
CONF
BOND
list 4
MORE -1
BOND $H
fmap 2
acta
OMIT -3 54
REM <olex2.extras>
REM <HklSrc "%.\\mo_2024_fkpb18_0m.hkl">
REM </olex2.extras>

WGHT    0.035600    2.605900
FVAR       0.32284
PD1   6    0.255339    0.262053    0.467761    11.00000    0.00899    0.00847 =
         0.00998    0.00081    0.00110   -0.00008
CL1   3   -0.066480    0.317658    0.113087    11.00000    0.02399    0.01995 =
         0.01746    0.00904    0.00429    0.00482
CL2   3   -0.229239    0.095709   -0.070077    11.00000    0.02138    0.03016 =
         0.01182    0.00258   -0.00116    0.00270
CL3   3   -0.169435   -0.120379   -0.012649    11.00000    0.02042    0.01986 =
         0.01833   -0.00370    0.00365   -0.00579
CL4   3    0.043975   -0.111776    0.231863    11.00000    0.02476    0.01170 =
         0.02351    0.00405    0.00600   -0.00239
O1    5    0.699777    0.482450    0.999905    11.00000    0.02138    0.00909 =
         0.01194    0.00224   -0.00224   -0.00382
O2    5    0.670111    0.631443    0.931029    11.00000    0.01843    0.00852 =
         0.01261    0.00223   -0.00268   -0.00267
O3    5    0.135388    0.291080    0.322854    11.00000    0.01233    0.01494 =
         0.01444    0.00808    0.00018   -0.00064
O4    5    0.172428    0.107175    0.381816    11.00000    0.01323    0.01395 =
         0.01243    0.00070    0.00096   -0.00066
N1    4    0.342048    0.416743    0.549390    11.00000    0.01046    0.00903 =
         0.01081    0.00273    0.00047   -0.00047
N2    4    0.214191    0.539592    0.597767    11.00000    0.01196    0.01200 =
         0.01245    0.00667    0.00433    0.00281
N3    4    0.235006    0.530462    0.439135    11.00000    0.01465    0.00874 =
         0.01038    0.00378    0.00385    0.00069
N4    4    0.375915    0.243091    0.621685    11.00000    0.01178    0.00731 =
         0.01358    0.00182   -0.00082    0.00009
N5    4    0.325656    0.063477    0.617768    11.00000    0.00864    0.00872 =
         0.01437    0.00192    0.00080    0.00024
N6    4    0.516545    0.113461    0.649330    11.00000    0.00980    0.00824 =
         0.01246    0.00178    0.00214   -0.00018
C1    1    0.433256    0.432204    0.665310    11.00000    0.01073    0.01022 =
         0.01172    0.00252    0.00336    0.00147
C2    1    0.456123    0.340377    0.702098    11.00000    0.01122    0.00821 =
         0.01281    0.00195    0.00216    0.00071
C3    1    0.545645    0.349449    0.816029    11.00000    0.01510    0.00891 =
         0.01594    0.00448    0.00407    0.00253
AFIX  43
H3    2    0.559909    0.288273    0.843450    11.00000   -1.20000
AFIX   0
C4    1    0.611239    0.451044    0.885453    11.00000    0.01402    0.01257 =
         0.01050    0.00406    0.00261    0.00112
C5    1    0.591731    0.540628    0.845850    11.00000    0.01277    0.00721 =
         0.01390    0.00045    0.00352   -0.00116
C6    1    0.503185    0.534237    0.737062    11.00000    0.01386    0.00778 =
         0.01437    0.00406    0.00338    0.00169
AFIX  43
H6    2    0.489712    0.596372    0.711294    11.00000   -1.20000
AFIX   0
C7    1    0.268078    0.491193    0.530763    11.00000    0.00971    0.00810 =
         0.00880    0.00013    0.00021   -0.00439
C8    1    0.145425    0.611787    0.548078    11.00000    0.01201    0.01273 =
         0.01440    0.00550    0.00352   -0.00068
C9    1    0.076367    0.681271    0.583504    11.00000    0.01301    0.01777 =
         0.01911    0.00725    0.00742    0.00192
AFIX  43
H9    2    0.066540    0.684165    0.651528    11.00000   -1.20000
AFIX   0
C10   1    0.021823    0.746921    0.514482    11.00000    0.01308    0.01566 =
         0.02662    0.00773    0.00843    0.00377
AFIX  43
H10   2   -0.026042    0.796032    0.536146    11.00000   -1.20000
AFIX   0
C11   1    0.035939    0.742105    0.414563    11.00000    0.01466    0.01537 =
         0.02150    0.00966    0.00161    0.00087
AFIX  43
H11   2   -0.001487    0.788816    0.370285    11.00000   -1.20000
AFIX   0
C12   1    0.103576    0.670494    0.377925    11.00000    0.01722    0.01433 =
         0.01421    0.00571    0.00417   -0.00088
AFIX  43
H12   2    0.112032    0.666525    0.309044    11.00000   -1.20000
AFIX   0
C13   1    0.157868    0.605431    0.446285    11.00000    0.01165    0.01258 =
         0.01330    0.00288    0.00350   -0.00066
C14   1    0.207958    0.504351    0.691359    11.00000    0.01890    0.01806 =
         0.01588    0.00959    0.00856    0.00245
AFIX 137
H14A  2    0.279269    0.543568    0.765406    11.00000   -1.50000
H14B  2    0.209211    0.426635    0.675302    11.00000   -1.50000
H14C  2    0.131202    0.519149    0.696310    11.00000   -1.50000
AFIX   0
C15   1    0.279797    0.502232    0.351191    11.00000    0.02710    0.01806 =
         0.01713    0.00622    0.01329    0.00445
AFIX 137
H15A  2    0.348773    0.462895    0.376926    11.00000   -1.50000
H15B  2    0.308225    0.568260    0.339860    11.00000   -1.50000
H15C  2    0.212571    0.456521    0.277535    11.00000   -1.50000
AFIX   0
C16   1    0.405951    0.147167    0.630213    11.00000    0.01012    0.00970 =
         0.00887    0.00015   -0.00040   -0.00097
C17   1    0.384779   -0.025257    0.628964    11.00000    0.01302    0.01088 =
         0.01154    0.00294    0.00106    0.00318
C18   1    0.343866   -0.127299    0.626204    11.00000    0.01628    0.01215 =
         0.01683    0.00375    0.00344   -0.00059
AFIX  43
H18   2    0.261752   -0.148367    0.614039    11.00000   -1.20000
AFIX   0
C19   1    0.428577   -0.197577    0.642072    11.00000    0.02388    0.00791 =
         0.01995    0.00448    0.00408    0.00120
AFIX  43
H19   2    0.403974   -0.268339    0.641248    11.00000   -1.20000
AFIX   0
C20   1    0.549234   -0.166860    0.659243    11.00000    0.02142    0.01370 =
         0.01607    0.00311    0.00299    0.00852
AFIX  43
H20   2    0.604391   -0.217418    0.668814    11.00000   -1.20000
AFIX   0
C21   1    0.589906   -0.064140    0.662569    11.00000    0.01255    0.01864 =
         0.01123    0.00050    0.00158    0.00507
AFIX  43
H21   2    0.671726   -0.043068    0.673996    11.00000   -1.20000
AFIX   0
C22   1    0.505856    0.006410    0.648477    11.00000    0.01405    0.01089 =
         0.00802    0.00071    0.00123   -0.00015
C23   1    0.201163    0.068813    0.607768    11.00000    0.01071    0.01622 =
         0.02386    0.00613    0.00534    0.00291
AFIX 137
H23A  2    0.139935    0.028424    0.528344    11.00000   -1.50000
H23B  2    0.189793    0.144407    0.625009    11.00000   -1.50000
H23C  2    0.190120    0.037194    0.663231    11.00000   -1.50000
AFIX   0
C24   1    0.622015    0.173530    0.650047    11.00000    0.01266    0.01687 =
         0.01630    0.00492    0.00480   -0.00238
AFIX 137
H24A  2    0.592609    0.221697    0.601912    11.00000   -1.50000
H24B  2    0.665606    0.122828    0.618554    11.00000   -1.50000
H24C  2    0.678682    0.216417    0.730158    11.00000   -1.50000
AFIX   0
C25   1    0.754803    0.593351    1.023662    11.00000    0.01576    0.01184 =
         0.01184    0.00300    0.00103   -0.00129
C26   1    0.760468    0.662843    1.136411    11.00000    0.02592    0.01516 =
         0.01540    0.00035    0.00817   -0.00311
AFIX 137
H26A  2    0.783209    0.739060    1.145230    11.00000   -1.50000
H26B  2    0.822644    0.643599    1.201831    11.00000   -1.50000
H26C  2    0.679232    0.651029    1.135443    11.00000   -1.50000
AFIX   0
C27   1    0.877468    0.593735    1.019733    11.00000    0.01765    0.02299 =
         0.02487    0.00725    0.00785    0.00330
AFIX 137
H27A  2    0.865078    0.549033    0.942869    11.00000   -1.50000
H27B  2    0.933190    0.564493    1.079816    11.00000   -1.50000
H27C  2    0.914105    0.667930    1.033952    11.00000   -1.50000
AFIX   0
C28   1    0.062238    0.200210    0.247669    11.00000    0.01471    0.01533 =
         0.01509    0.00421    0.00766    0.00209
C29   1   -0.036381    0.196456    0.142390    11.00000    0.01590    0.01676 =
         0.01444    0.00582    0.00554    0.00293
C30   1   -0.109222    0.098335    0.061762    11.00000    0.01325    0.02409 =
         0.00988    0.00416    0.00251    0.00352
C31   1   -0.083752    0.002642    0.087328    11.00000    0.01328    0.01603 =
         0.01324   -0.00175    0.00477   -0.00374
C32   1    0.011467    0.006158    0.194814    11.00000    0.01719    0.01199 =
         0.01873    0.00349    0.00793    0.00073
C33   1    0.083513    0.102635    0.276850    11.00000    0.01124    0.01564 =
         0.01409    0.00440    0.00470    0.00193

CL5   3    0.369209    0.772664    0.884015    11.00000    0.04020    0.06261 =
         0.05015   -0.01924    0.02654   -0.01931
CL6   3    0.575505    0.907656    1.097730    11.00000    0.04591    0.03552 =
         0.02349    0.00157    0.00780    0.01178
C34   1    0.522760    0.840260    0.948018    11.00000    0.02922    0.02264 =
         0.02328    0.00057    0.01068    0.00228
AFIX  23
H34A  2    0.528099    0.893378    0.907762    11.00000   -1.20000
H34B  2    0.576903    0.787476    0.938329    11.00000   -1.20000
AFIX   0
HKLF 4


REM  mo_2024_fkpb18_0m_a.res in P-1
REM wR2 = 0.090674, GooF = S = 1.01890, Restrained GooF = 1.01890 for all data
REM R1 = 0.035419 for 7117 Fo > 4sig(Fo) and 0.039345 for all 7863 data
REM 466 parameters refined using 0 restraints

END

WGHT      0.0339      2.5043

REM Highest difference peak  1.231,  deepest hole -0.607,  1-sigma level  0.097
Q1    1   0.2636  0.2168  0.4928  11.00000  0.05    1.23
Q2    1   0.1698  0.0557  0.4064  11.00000  0.05    1.21
Q3    1   0.0405 -0.1620  0.1544  11.00000  0.05    0.93
Q4    1  -0.1376  0.3219  0.0419  11.00000  0.05    0.88
Q5    1   0.1460  0.2434  0.2838  11.00000  0.05    0.74
Q6    1  -0.1450 -0.0253  0.1500  11.00000  0.05    0.69
Q7    1   0.2595  0.3063  0.5368  11.00000  0.05    0.62
Q8    1   0.4079  0.7380  0.9350  11.00000  0.05    0.57
Q9    1   0.1841  0.5779  0.5838  11.00000  0.05    0.55
Q10   1   0.3268  0.3018  0.5045  11.00000  0.05    0.52
Q11   1   0.2374  0.2171  0.3948  11.00000  0.05    0.50
Q12   1   0.1787  0.2960  0.3654  11.00000  0.05    0.48
Q13   1   0.1409  0.5956  0.4943  11.00000  0.05    0.47
Q14   1   0.1766  0.2185  0.4241  11.00000  0.05    0.47
Q15   1   0.5256  0.8647  1.0303  11.00000  0.05    0.45
Q16   1   0.2818  0.3639  0.5151  11.00000  0.05    0.45
Q17   1   0.4388  0.3809  0.6829  11.00000  0.05    0.43
Q18   1   0.2514  0.3255  0.4244  11.00000  0.05    0.42
Q19   1   0.5781  0.4944  0.8681  11.00000  0.05    0.42
Q20   1   0.1338  0.2861  0.4405  11.00000  0.05    0.40
;
_shelx_res_checksum                17625
_shelx_hkl_file
;
  -1   0   0   43.00    5.60
  -1   0   0   55.99    5.60
  -2   0   0  174.78   17.20
  -2   0   0  157.98   17.40
  -2   0   0  183.78   18.70
  -2   0   0  179.88   16.90
  -2   0   0  193.88   18.10
   2   0   0  171.48   17.50
   2   0   0  188.08   19.00
   2   0   0  192.18   17.50
   2   0   0  166.68   18.20
  -3   0   0    1.20    1.10
  -3   0   0    1.80    1.10
  -3   0   0    2.30    1.20
  -3   0   0    2.60    2.40
  -3   0   0    3.00    0.80
  -3   0   0    3.20    2.20
  -3   0   0    2.70    1.10
   3   0   0    1.60    1.90
   3   0   0    1.20    2.60
   3   0   0    3.10    2.70
   3   0   0    3.80    2.90
   3   0   0    2.40    1.30
   3   0   0    3.20    1.10
   3   0   0    5.40    1.80
  -4   0   0  192.88   21.10
  -4   0   0  178.78   17.90
  -4   0   0  200.88   20.40
  -4   0   0  173.58   19.40
  -4   0   0  192.78   19.10
  -4   0   0  183.58   18.20
  -4   0   0  183.18   21.00
   4   0   0  182.78   20.60
   4   0   0  187.98   19.10
   4   0   0  194.98   18.40
   4   0   0  172.18   22.50
   4   0   0  192.58   19.60
   4   0   0  191.88   22.00
  -5   0   0  102.19   10.40
  -5   0   0  100.29   10.10
  -5   0   0  142.89   18.40
  -5   0   0  101.39   13.10
  -5   0   0  101.89   12.20
  -5   0   0  103.49   11.60
  -5   0   0  125.89   16.90
   5   0   0  132.29   22.40
   5   0   0   93.59   13.50
   5   0   0  100.89   10.80
   5   0   0  123.49   18.30
   5   0   0  100.69   11.70
   5   0   0   83.49   14.40
   5   0   0   94.69   19.90
  -6   0   0  665.23   64.99
  -6   0   0  622.74   65.29
  -6   0   0  660.73   66.29
  -6   0   0  631.34   62.59
  -6   0   0  629.34   63.69
   6   0   0  654.73   64.09
   6   0   0  630.54   67.19
   6   0   0  589.74   68.39
   6   0   0  619.64   62.79
   6   0   0  639.34   74.29
   6   0   0  809.42   66.39
   6   0   0  628.74   61.99
  -7   0   0   53.49   12.90
  -7   0   0   49.90   10.90
  -7   0   0   41.00    8.30
  -7   0   0   42.40   10.40
  -7   0   0   62.79   10.40
   7   0   0  107.39   26.30
   7   0   0   57.69   10.50
   7   0   0   58.59    8.10
   7   0   0   59.99    9.10
   7   0   0   62.79   14.20
   7   0   0   56.39   15.60
   7   0   0   38.30    9.60
  -8   0   0  193.08   26.70
  -8   0   0  140.09   22.00
  -8   0   0  136.39   19.20
  -8   0   0  113.19   19.30
  -8   0   0  127.99   15.20
   8   0   0  129.89   14.80
   8   0   0  176.28   37.20
   8   0   0  121.49   15.40
   8   0   0  125.59   23.30
   8   0   0  105.49   18.50
  -9   0   0  125.29   18.40
  -9   0   0   98.69   13.70
  -9   0   0  116.39   22.20
  -9   0   0   67.49   15.20
  -9   0   0  110.59   17.90
   9   0   0   72.29   18.00
   9   0   0   87.19   12.80
   9   0   0   83.99   15.90
   9   0   0   90.79   13.90
   9   0   0  108.59   29.80
 -10   0   0  347.27   39.20
 -10   0   0  427.46   37.60
 -10   0   0  344.57   43.10
 -10   0   0  333.47   41.60
 -10   0   0  294.37   38.60
  10   0   0  359.36   37.60
  10   0   0  351.86   40.90
  10   0   0  338.77   36.40
  10   0   0  324.97   61.19
  10   0   0  358.16   49.70
 -11   0   0    5.90    4.50
 -11   0   0   10.20    4.10
 -11   0   0   -0.30    3.00
 -11   0   0   10.70    5.30
 -11   0   0    6.10    5.00
  11   0   0    0.40    1.30
  11   0   0    7.80    5.00
  11   0   0   -0.30    2.70
  11   0   0   10.40    4.40
 -12   0   0  141.19   22.60
 -12   0   0  124.99   26.40
 -12   0   0  118.69   26.50
 -12   0   0  191.78   19.50
 -12   0   0  209.68   25.60
  12   0   0  151.48   22.30
  12   0   0  145.59   20.90
  12   0   0  125.59   36.70
  12   0   0  162.08   28.20
  12   0   0  138.49   28.50
 -13   0   0    9.90    8.10
 -13   0   0    2.00    4.70
 -13   0   0    1.30    3.50
  13   0   0    9.80    7.00
  13   0   0    0.90    2.20
  13   0   0    9.80    7.10
  13   0   0    2.60    2.90
  13   0   0    3.50    5.90
 -14   0   0   53.39    9.80
 -14   0   0   43.70   16.60
 -14   0   0   81.29   17.20
  14   0   0   85.39   34.80
  14   0   0   47.90   11.80
  14   0   0   65.09   20.20
  14   0   0   53.79   18.00
  14   0   0  100.19   22.10
  14  -1   0   45.00   16.70
  14  -1   0   75.09   19.20
  14  -1   0  112.69   16.60
  14  -1   0   88.39   14.50
  14  -1   0  107.29   34.70
 -14   1   0   77.69   21.20
 -14   1   0   78.99   19.00
  13  -1   0  143.49   40.40
  13  -1   0  202.08   23.50
  13  -1   0  172.78   32.00
  13  -1   0  169.48   25.80
  13  -1   0  215.28   34.50
 -13   1   0  187.78   36.70
 -13   1   0  206.78   22.20
 -13   1   0  208.08   21.40
 -13   1   0  168.48   29.90
  12  -1   0   88.69   19.30
  12  -1   0   70.19   12.40
  12  -1   0   40.10   20.00
  12  -1   0   73.99   17.10
  12  -1   0   74.29   12.10
 -12   1   0   79.59   17.20
 -12   1   0   47.20   14.30
 -12   1   0   67.39   11.90
 -12   1   0   88.09   11.50
 -12   1   0   68.39   19.90
  11  -1   0  288.67   29.20
  11  -1   0  239.38   35.60
  11  -1   0  246.78   38.60
  11  -1   0  307.37   60.99
  11  -1   0  237.48   28.60
 -11   1   0  191.48   35.70
 -11   1   0  296.17   28.00
 -11   1   0  218.78   30.50
 -11   1   0  228.08   38.90
 -11   1   0  313.57   30.50
  10  -1   0    0.80    1.60
  10  -1   0    5.20    7.00
  10  -1   0    0.90    2.50
  10  -1   0    5.20    5.10
  10  -1   0    1.00    1.50
 -10   1   0    0.50    2.80
 -10   1   0    0.20    1.30
 -10   1   0    1.30    2.70
 -10   1   0   -1.10    2.40
 -10   1   0    2.40    2.50
   9  -1   0   15.50   12.20
   9  -1   0   22.50    8.50
   9  -1   0   24.50    7.50
   9  -1   0   22.60    5.60
   9  -1   0   17.50    4.30
  -9   1   0   12.90    7.60
  -9   1   0    9.70    5.50
  -9   1   0   15.30    5.70
  -9   1   0   27.40    5.50
  -9   1   0   25.70    7.50
   8  -1   0    2.90    1.90
   8  -1   0   -0.70    2.40
   8  -1   0    2.10    3.70
   8  -1   0   -0.20    1.00
   8  -1   0    0.60    3.00
  -8   1   0    0.10    1.70
  -8   1   0    2.10    1.90
  -8   1   0    1.80    3.30
  -8   1   0    3.70    3.50
   7  -1   0  393.16   40.40
   7  -1   0  342.47   40.60
   7  -1   0  325.67   37.70
   7  -1   0  458.75   45.90
   7  -1   0  316.87   50.99
   7  -1   0  377.16   36.80
   7  -1   0  356.86   35.50
  -7   1   0  368.46   38.60
  -7   1   0  354.56   36.40
  -7   1   0  336.67   39.70
  -7   1   0  384.96   38.90
  -7   1   0  394.46   41.60
   6  -1   0  220.18   23.00
   6  -1   0  278.17   43.10
   6  -1   0  272.97   27.50
   6  -1   0  195.48   27.90
   6  -1   0  224.18   22.00
   6  -1   0  223.48   23.90
  -6   1   0  247.88   26.20
  -6   1   0  213.38   24.50
  -6   1   0  218.58   22.80
  -6   1   0  230.78   25.00
  -6   1   0  198.38   26.10
   5  -1   0  529.05   62.09
   5  -1   0  516.75   55.99
   5  -1   0  554.94   54.09
   5  -1   0  580.24   52.79
   5  -1   0  537.75   56.39
   5  -1   0  520.45   54.69
   5  -1   0  573.84   53.59
   5  -1   0  578.34   59.49
  -5   1   0  542.85   56.79
  -5   1   0  566.74   55.29
  -5   1   0  572.54   56.09
  -5   1   0  538.95   54.09
  -5   1   0  591.94   55.29
   4  -1   0  843.02   80.79
   4  -1   0  770.82   81.69
   4  -1   0  866.21   80.69
   4  -1   0  846.82   85.29
   4  -1   0  806.62   82.79
   4  -1   0  909.51   88.69
   4  -1   0  844.52   82.89
  -4   1   0  857.61   80.59
  -4   1   0  911.31   82.29
  -4   1   0  827.72   81.89
  -4   1   0  947.11   83.89
   3  -1   0 1993.90  179.68
  -3   1   0 1757.22  174.48
   2  -1   0  433.46   42.80
   2  -1   0  437.36   39.80
   2  -1   0  412.36   40.00
   2  -1   0  412.56   41.20
  -2   1   0  369.06   40.20
  -2   1   0  400.36   41.20
  -2   1   0  417.36   40.30
  -2   1   0  417.06   39.80
   1  -1   0 1071.99  101.69
   1  -1   0 1088.89  101.39
   1   1   0  754.22   72.59
  -2  -1   0 1568.74  147.29
   2   1   0 1511.65  147.19
  -3  -1   0 1373.06  123.79
  -3  -1   0 1249.18  121.19
   3   1   0 1238.88  124.09
  -4  -1   0  273.27   26.50
  -4  -1   0  290.77   27.50
  -4  -1   0  250.87   28.90
  -4  -1   0  285.07   30.40
   4   1   0  254.17   28.50
   4   1   0  279.97   27.90
   4   1   0  270.97   27.20
   4   1   0  266.97   28.40
   4   1   0  308.97   31.80
  -5  -1   0   71.49   12.70
  -5  -1   0   88.29   12.50
  -5  -1   0   72.79   13.10
  -5  -1   0   66.79    9.70
  -5  -1   0   60.99    7.20
  -5  -1   0   75.39    9.20
   5   1   0   43.20    9.50
   5   1   0   62.09    9.40
   5   1   0   81.69    9.60
   5   1   0   70.09   11.00
  -6  -1   0  705.03   70.79
  -6  -1   0  706.43   71.19
  -6  -1   0  708.83   72.39
  -6  -1   0  792.02   74.29
  -6  -1   0  719.33   74.19
  -6  -1   0  695.53   69.59
  -6  -1   0  700.43   68.99
   6   1   0  734.93   76.39
   6   1   0  723.43   71.19
   6   1   0  722.03   70.39
   6   1   0  881.91   73.89
   6   1   0  737.33   72.59
   6   1   0  731.63   82.49
  -7  -1   0  104.59   11.30
  -7  -1   0  109.69   11.70
  -7  -1   0  120.89   19.60
  -7  -1   0  108.09   14.80
  -7  -1   0   99.09   17.70
  -7  -1   0   93.99   14.20
  -7  -1   0  122.49   18.40
   7   1   0  137.89   24.70
   7   1   0  112.29   14.50
   7   1   0  161.48   21.00
   7   1   0   86.29   19.20
   7   1   0  106.29   16.90
   7   1   0   94.89   25.50
   7   1   0  129.49   16.40
  -8  -1   0  128.49   14.10
  -8  -1   0  177.18   26.00
  -8  -1   0   71.39   14.70
  -8  -1   0   98.09   11.40
  -8  -1   0   95.99   15.00
  -8  -1   0  110.59   10.90
  -8  -1   0  131.19   20.50
   8   1   0  148.09   35.90
   8   1   0  113.09   22.00
   8   1   0  154.18   20.80
   8   1   0  120.09   15.40
   8   1   0  123.99   16.60
  -9  -1   0   83.59   13.90
  -9  -1   0   85.89   18.50
  -9  -1   0  106.29   18.90
  -9  -1   0  121.59   17.50
  -9  -1   0   84.39   16.70
   9   1   0   94.69   21.10
   9   1   0   99.39   14.20
   9   1   0  118.49   19.20
   9   1   0   92.89   14.90
   9   1   0   55.59   20.90
 -10  -1   0   32.50    8.80
 -10  -1   0   41.40   13.10
 -10  -1   0   43.10    8.80
 -10  -1   0   35.60   10.60
  10   1   0   27.50   16.30
  10   1   0   34.10   10.90
  10   1   0   42.80    9.30
  10   1   0   32.10    7.70
  10   1   0   31.70   12.50
 -11  -1   0  256.67   32.40
 -11  -1   0  151.28   27.60
 -11  -1   0  177.78   28.30
 -11  -1   0  244.78   24.40
 -11  -1   0  212.68   36.20
  11   1   0  226.78   38.30
  11   1   0  214.68   24.10
  11   1   0  191.58   31.40
  11   1   0  140.09   37.70
  11   1   0  200.58   24.60
 -12  -1   0    5.30    4.00
 -12  -1   0   10.80    4.50
 -12  -1   0    5.50    4.70
 -12  -1   0    0.90    3.70
 -12  -1   0    4.20    4.50
  12   1   0    7.50    4.30
  12   1   0   10.30    8.00
  12   1   0   13.10    7.80
  12   1   0    3.00    7.80
  12   1   0    7.70    4.10
 -13  -1   0  215.58   23.80
 -13  -1   0  218.68   40.30
 -13  -1   0  166.18   26.90
 -13  -1   0  127.29   30.40
  13   1   0  225.68   29.20
  13   1   0  218.18   38.40
  13   1   0  178.38   33.50
  13   1   0  254.67   26.40
  13   1   0  131.09   41.20
  14  -2   0  180.58   22.00
  14  -2   0   93.09   33.90
  14  -2   0  137.19   19.60
  14  -2   0  168.88   30.40
 -14   2   0  124.29   23.10
 -14   2   0  153.08   29.00
  13  -2   0   16.30    8.70
  13  -2   0   10.30    6.10
  13  -2   0    0.50    5.10
  13  -2   0   10.20    4.30
  13  -2   0   19.50    5.30
 -13   2   0    4.20    4.40
 -13   2   0   13.80    7.10
  12  -2   0   29.10    6.30
  12  -2   0   43.00    8.50
  12  -2   0   13.00   11.30
  12  -2   0   27.10    9.50
  12  -2   0   38.10   11.20
 -12   2   0   18.30    9.40
 -12   2   0   27.40    8.80
 -12   2   0   18.80   10.90
  11  -2   0  162.88   28.00
  11  -2   0  203.08   21.50
  11  -2   0  185.68   44.40
  11  -2   0  188.98   20.60
  11  -2   0  161.68   27.10
 -11   2   0  128.09   23.90
 -11   2   0  169.58   32.20
 -11   2   0  132.19   28.00
 -11   2   0  215.08   20.00
 -11   2   0  213.18   20.90
  10  -2   0  112.49   32.30
  10  -2   0  127.39   21.00
  10  -2   0  112.59   14.70
 -10   2   0  115.79   19.70
 -10   2   0   90.39   20.20
 -10   2   0  102.29   14.40
 -10   2   0   98.69   11.80
 -10   2   0   84.19   18.60
   9  -2   0   90.09   10.60
   9  -2   0  103.19   11.90
   9  -2   0  107.19   18.60
   9  -2   0   83.69   24.00
   9  -2   0  106.59   16.60
  -9   2   0   68.19   14.80
  -9   2   0  116.09   17.10
  -9   2   0   97.59   19.50
  -9   2   0  100.79   14.10
  -9   2   0   97.79   11.10
   8  -2   0   36.10    5.40
   8  -2   0   38.20    6.60
   8  -2   0   40.80   10.00
   8  -2   0   47.30   18.50
   8  -2   0   45.20    9.10
  -8   2   0   42.10    7.80
  -8   2   0   28.80    8.30
  -8   2   0   39.50    9.70
  -8   2   0   39.10   12.40
  -8   2   0   32.80    5.80
   7  -2   0   81.79   19.30
   7  -2   0   94.59   15.50
   7  -2   0   96.49   12.00
   7  -2   0   80.39    8.90
   7  -2   0  125.39   19.10
   7  -2   0   86.49   12.60
   7  -2   0   81.69    9.70
   7  -2   0   88.69   23.10
  -7   2   0   65.59   11.30
  -7   2   0   67.09   13.60
  -7   2   0  107.99   16.20
  -7   2   0   92.09   17.20
  -7   2   0   75.39    9.40
   6  -2   0  154.28   29.60
   6  -2   0  206.38   30.40
   6  -2   0  162.78   18.70
   6  -2   0  158.78   19.40
   6  -2   0  159.68   15.90
   6  -2   0  165.98   17.60
   6  -2   0  161.18   16.70
   6  -2   0  172.48   20.30
  -6   2   0  165.28   17.90
  -6   2   0  145.19   16.40
  -6   2   0  170.48   19.20
  -6   2   0  149.99   19.90
  -6   2   0  182.88   25.60
   5  -2   0   20.20    2.70
   5  -2   0   13.70    4.60
   5  -2   0   17.80    7.80
   5  -2   0   15.30    4.30
   5  -2   0   16.80    7.20
   5  -2   0   18.00    3.60
   5  -2   0   13.30    4.50
   5  -2   0   21.40    3.60
   5  -2   0   16.00    4.50
  -5   2   0   15.20    4.80
  -5   2   0   19.90    3.30
  -5   2   0   12.20    4.70
  -5   2   0   12.10    4.60
  -5   2   0   17.70    4.30
   4  -2   0  643.64   68.69
   4  -2   0  750.22   68.59
   4  -2   0  622.94   69.19
   4  -2   0  733.93   68.49
   4  -2   0  732.73   71.59
   4  -2   0  723.33   66.79
   4  -2   0  704.43   66.29
   4  -2   0  712.93   66.99
   4  -2   0  723.73   74.69
  -4   2   0  677.33   68.79
  -4   2   0  704.53   66.89
  -4   2   0  724.53   70.19
  -4   2   0  720.63   71.79
  -4   2   0  699.33   69.59
  -4   2   0  745.83   67.99
   3  -2   0   20.10    6.50
   3  -2   0   30.10    6.00
   3  -2   0   24.80    4.10
   3  -2   0   20.70    3.10
   3  -2   0   22.00    6.20
   3  -2   0   22.60    5.40
   3  -2   0   13.70    3.60
  -3   2   0   24.60    8.20
  -3   2   0   21.70    4.90
  -3   2   0   22.80    4.30
  -3   2   0   22.10    5.30
  -3   2   0   24.50    7.10
  -3   2   0   19.60    5.50
   2  -2   0  239.38   22.80
   2  -2   0  230.08   23.90
   2  -2   0  208.28   23.00
   2  -2   0  219.38   21.60
   2  -2   0  219.48   21.60
   2  -2   0  202.78   21.00
   2  -2   0  207.88   24.30
   2  -2   0  232.58   21.70
   2  -2   0  220.98   22.30
  -2   2   0  191.88   23.60
  -2   2   0  202.68   22.70
  -2   2   0  223.18   23.20
  -2   2   0  213.18   21.70
  -2   2   0  284.67   24.30
  -2   2   0  226.28   24.80
  -2   2   0  222.88   21.80
   1  -2   0  229.38   23.30
   1  -2   0  239.48   23.70
   1  -2   0  273.97   23.40
   1  -2   0  243.78   24.00
   1  -2   0  254.17   24.10
   1  -2   0  216.98   24.20
  -1   2   0  233.58   23.60
  -1   2   0  239.98   23.30
  -1   2   0  251.57   23.90
  -1   2   0  223.98   23.90
  -1   2   0  217.58   24.10
   0  -2   0   54.69    9.00
   0  -2   0   70.19    7.60
   0  -2   0   53.99    7.30
   0  -2   0   67.39    7.40
   0  -2   0   71.49    8.70
   0   2   0   69.99    7.60
   0   2   0   72.69    9.90
   0   2   0   59.79    7.50
   0   2   0   64.79    7.40
  -1  -2   0  154.38   16.50
  -1  -2   0  193.18   17.40
  -1  -2   0  155.98   16.00
  -1  -2   0  156.38   19.50
  -1  -2   0  152.58   16.70
   1   2   0  185.78   16.90
   1   2   0  158.38   16.80
   1   2   0  164.48   17.20
   1   2   0  154.68   16.80
  -2  -2   0  608.44   58.59
  -2  -2   0  601.24   56.29
  -2  -2   0  578.04   55.49
  -2  -2   0  561.14   55.89
  -2  -2   0  602.74   55.79
   2   2   0  606.84   56.19
   2   2   0  532.35   56.29
   2   2   0  580.14   55.59
   2   2   0  561.14   58.49
   2   2   0  559.14   55.69
  -3  -2   0 1305.37  127.19
   3   2   0 1308.27  125.09
   3   2   0 1311.47  127.99
  -4  -2   0  225.78   26.90
  -4  -2   0  229.88   23.80
  -4  -2   0  223.98   24.70
  -4  -2   0  220.68   23.70
   4   2   0  222.18   24.00
   4   2   0  236.58   25.00
   4   2   0  213.08   24.00
   4   2   0  231.98   28.00
   4   2   0  239.38   23.60
  -5  -2   0   87.49    9.80
  -5  -2   0  121.99   18.90
  -5  -2   0  104.39   11.30
  -5  -2   0   94.09   15.00
  -5  -2   0  101.39   13.10
   5   2   0  112.79   14.10
   5   2   0   86.09   11.80
   5   2   0   89.69   17.10
   5   2   0   61.39   11.30
   5   2   0   84.79   14.10
  -6  -2   0  535.05   61.99
  -6  -2   0  567.24   56.69
  -6  -2   0  586.44   57.99
  -6  -2   0  603.34   60.99
   6   2   0  724.63   60.89
   6   2   0  609.24   59.29
   6   2   0  602.24   58.39
   6   2   0  571.74   69.39
   6   2   0  519.05   63.79
   6   2   0  564.84   60.59
  -7  -2   0  104.59   27.30
  -7  -2   0   77.69    9.00
  -7  -2   0   85.29   11.30
  -7  -2   0   61.29   13.80
  -7  -2   0   85.19   14.80
   7   2   0  100.59   14.30
   7   2   0  111.19   16.70
   7   2   0   90.19   12.60
   7   2   0   70.39   14.10
   7   2   0   45.20   15.60
   7   2   0   88.79   19.40
  -8  -2   0  546.35   57.79
  -8  -2   0  503.05   50.19
  -8  -2   0  538.25   53.19
  -8  -2   0  535.15   56.89
  -8  -2   0  513.65   53.09
  -8  -2   0  528.95   55.19
  -8  -2   0  527.15   50.99
   8   2   0  534.65   52.89
   8   2   0  534.65   60.89
   8   2   0  553.84   54.09
   8   2   0  504.95   55.79
   8   2   0  385.86   69.09
  -9  -2   0  550.84   56.29
  -9  -2   0  611.74   64.59
  -9  -2   0  583.54   55.99
  -9  -2   0  588.34   59.99
  -9  -2   0  548.45   63.59
  -9  -2   0  635.54   59.99
   9   2   0  610.44   60.69
   9   2   0  569.54   68.29
   9   2   0  609.14   59.69
   9   2   0  641.14   64.09
   9   2   0  489.75   80.49
 -10  -2   0 1011.80  107.59
 -10  -2   0 1334.77  112.99
 -10  -2   0 1021.70  108.29
 -10  -2   0  966.00  103.39
  10   2   0 1058.19  107.99
  10   2   0 1077.09  104.19
  10   2   0 1017.70  112.99
  10   2   0 1058.19  103.19
  10   2   0  959.30  121.59
 -11  -2   0   13.50    8.60
 -11  -2   0   20.20    9.40
 -11  -2   0   18.30    6.40
 -11  -2   0   38.10   11.40
 -11  -2   0   35.40    8.60
  11   2   0   21.60   11.30
  11   2   0   25.70   10.80
  11   2   0   30.30    8.90
  11   2   0   33.40    8.30
 -12  -2   0    3.00    2.80
 -12  -2   0    7.10    4.30
 -12  -2   0    0.90    2.80
 -12  -2   0    3.40    5.40
  12   2   0    0.30    1.90
  12   2   0   10.70    4.70
  12   2   0    1.70    5.20
  12   2   0    9.10    7.20
  12   2   0    6.00    5.40
 -13  -2   0    2.20    2.50
 -13  -2   0   -0.80    2.30
 -13  -2   0   -0.90    2.50
 -13  -2   0    2.90    5.20
  13   2   0   -2.90    4.50
  13   2   0    2.50    2.90
  13   2   0    5.60    4.00
  13   2   0   -0.70    2.80
  13   2   0    6.50    6.70
  14  -3   0    4.00    3.70
  14  -3   0   10.90    3.90
  14  -3   0    3.60    7.90
  14  -3   0    6.40    6.10
  14  -3   0    2.60    2.60
 -14   3   0    9.40    6.40
 -14   3   0    8.00    7.10
  13  -3   0    1.00    1.50
  13  -3   0    2.80    4.60
  13  -3   0   15.10   13.70
  13  -3   0    2.20    2.80
  13  -3   0    2.00    2.10
 -13   3   0    8.80    5.70
 -13   3   0    0.70    3.40
  12  -3   0   99.89   14.10
  12  -3   0   88.29   18.70
  12  -3   0  118.89   14.40
  12  -3   0  136.09   19.90
  12  -3   0   66.89   27.80
 -12   3   0   94.29   17.80
 -12   3   0   81.19   21.50
  11  -3   0   44.20    6.80
  11  -3   0   35.30   10.40
  11  -3   0   49.10    8.10
  11  -3   0   50.59   21.30
  11  -3   0   63.29   12.60
 -11   3   0   53.29   12.90
 -11   3   0   28.50   10.50
 -11   3   0   20.70   10.90
  10  -3   0   -2.00    2.60
  10  -3   0    0.70    1.30
  10  -3   0    0.60    1.20
  10  -3   0    1.10    2.80
  10  -3   0    2.80    3.00
 -10   3   0    3.70    5.20
 -10   3   0    1.20    2.70
 -10   3   0   -1.50    1.10
   9  -3   0  388.06   38.70
   9  -3   0  360.86   35.00
   9  -3   0  400.46   64.89
   9  -3   0  383.26   38.30
   9  -3   0  316.97   33.90
  -9   3   0  335.67   39.00
  -9   3   0  303.07   40.00
  -9   3   0  409.56   43.70
   8  -3   0   21.10    3.50
   8  -3   0   21.80    4.30
   8  -3   0   28.60    6.80
   8  -3   0   36.80   12.90
   8  -3   0   14.10    9.20
   8  -3   0   20.50    6.30
  -8   3   0    8.20    4.90
  -8   3   0   10.30    4.60
  -8   3   0   26.10    3.80
  -8   3   0   22.70    8.90
   7  -3   0  653.63   56.09
   7  -3   0  614.44   57.39
   7  -3   0  544.85   53.49
   7  -3   0  500.75   51.19
   7  -3   0  600.94   63.39
   7  -3   0  582.44   54.59
   7  -3   0  555.94   52.09
   7  -3   0  521.05   64.09
   7  -3   0  537.55   54.39
  -7   3   0  487.15   51.39
  -7   3   0  518.85   51.99
  -7   3   0  529.85   55.59
  -7   3   0  500.65   56.59
  -7   3   0  510.25   57.59
   6  -3   0   11.20    3.70
   6  -3   0    7.50    2.80
   6  -3   0    7.40    5.30
   6  -3   0    7.70    2.30
   6  -3   0    6.80    4.00
   6  -3   0   12.00    4.90
   6  -3   0   10.70    8.40
   6  -3   0    6.30    3.10
   6  -3   0    8.60    1.80
  -6   3   0   14.90    6.50
  -6   3   0    5.90    3.80
  -6   3   0    7.00    2.40
  -6   3   0   13.60    5.70
   5  -3   0 1735.93  168.38
   5  -3   0 1820.22  166.08
   5  -3   0 1837.32  175.08
   5  -3   0 1723.13  171.18
  -5   3   0 1735.93  166.18
  -5   3   0 1747.63  169.98
  -5   3   0 1765.32  165.48
   4  -3   0  201.68   22.60
   4  -3   0  204.18   24.70
   4  -3   0  218.68   21.10
   4  -3   0  221.68   25.80
   4  -3   0  220.88   27.70
   4  -3   0  223.18   23.60
   4  -3   0  214.58   20.50
   4  -3   0  214.48   21.40
   4  -3   0  201.98   21.60
   4  -3   0  213.08   23.60
  -4   3   0  184.48   23.70
  -4   3   0  217.38   24.10
  -4   3   0  228.78   22.00
  -4   3   0  217.58   21.20
  -4   3   0  212.68   27.40
  -4   3   0  214.88   26.70
  -4   3   0  195.68   22.80
  -3   3   0 1994.20  191.88
   2  -3   0   68.09    9.30
   2  -3   0   64.79    8.20
   2  -3   0   64.79    9.10
   2  -3   0   60.19    9.80
   2  -3   0   81.99   11.60
   2  -3   0   92.79   13.10
   2  -3   0   66.19    8.90
   2  -3   0   82.29   11.60
   2  -3   0   65.09    7.50
   2  -3   0   64.99    7.70
  -2   3   0   61.89    8.80
  -2   3   0   65.99    7.90
  -2   3   0   66.59    7.80
  -2   3   0   46.60    9.20
  -2   3   0   76.19    9.80
  -2   3   0   65.89    7.30
  -2   3   0   64.09   11.50
   1  -3   0  165.88   16.50
   1  -3   0  149.09   17.20
   1  -3   0  157.08   16.20
   1  -3   0  165.78   16.20
   1  -3   0  140.19   16.40
   1  -3   0  145.69   17.10
  -1   3   0  162.88   16.30
  -1   3   0  144.89   17.30
  -1   3   0  142.49   16.20
  -1   3   0  165.58   17.00
   0  -3   0  288.87   30.40
   0  -3   0  289.57   30.10
   0  -3   0  287.87   31.70
   0  -3   0  308.47   30.40
   0  -3   0  304.87   30.30
   0   3   0  310.57   30.30
   0   3   0  318.17   30.90
   0   3   0  305.27   30.50
   0   3   0  302.47   30.60
   0   3   0  311.07   32.30
  -1  -3   0 1025.50  102.39
  -1  -3   0 1064.19  101.99
   1   3   0 1117.89  105.09
   1   3   0 1060.69  102.79
   1   3   0 1105.99  102.29
  -2  -3   0  550.84   54.99
  -2  -3   0  557.14   55.89
  -2  -3   0  541.85   56.09
  -2  -3   0  578.74   55.39
  -2  -3   0  568.34   55.39
  -2  -3   0  636.44   59.29
   2   3   0  584.24   55.79
   2   3   0  555.94   56.69
   2   3   0  583.34   55.99
   2   3   0  581.44   56.09
   2   3   0  585.24   59.39
  -3  -3   0 1708.73  163.68
  -3  -3   0 1761.42  160.58
  -3  -3   0 1605.54  160.08
   3   3   0 1629.24  161.68
   3   3   0 1764.62  164.88
  -4  -3   0   34.60    9.70
  -4  -3   0   38.20    7.60
  -4  -3   0   29.30    6.60
  -4  -3   0   35.20    6.30
  -4  -3   0   40.90    7.70
   4   3   0   48.90    8.10
   4   3   0   39.50    8.80
   4   3   0   39.10    8.70
   4   3   0   34.10    7.00
   4   3   0   53.99    8.90
   4   3   0   34.90   10.90
  -5  -3   0   77.69   13.80
  -5  -3   0   97.79   13.20
  -5  -3   0   97.39   17.90
  -5  -3   0   73.49   11.90
   5   3   0   84.39   12.50
   5   3   0   80.49   12.10
   5   3   0   80.49   12.80
   5   3   0   83.29   12.00
   5   3   0   85.79   17.80
  -6  -3   0   78.69   16.80
  -6  -3   0   65.29   11.30
  -6  -3   0   69.69   11.30
  -6  -3   0   63.49   12.20
  -6  -3   0   71.09    9.50
   6   3   0   61.29   11.10
   6   3   0   76.49   14.00
   6   3   0  112.29   15.40
   6   3   0  104.99   21.20
   6   3   0   86.49   13.50
  -7  -3   0  502.85   56.89
  -7  -3   0  470.25   51.99
  -7  -3   0  511.95   54.49
  -7  -3   0  487.55   51.09
   7   3   0  553.64   53.59
   7   3   0  513.45   54.89
   7   3   0  530.85   53.19
   7   3   0  527.95   65.69
   7   3   0  495.85   59.59
   7   3   0  536.85   52.29
  -8  -3   0    0.90    1.40
  -8  -3   0    4.60    3.80
  -8  -3   0    0.10    2.40
  -8  -3   0    2.80    3.80
   8   3   0    7.60    4.10
   8   3   0   -3.80    2.40
   8   3   0    4.90    3.30
   8   3   0    9.20    7.50
   8   3   0    3.90    3.60
  -9  -3   0  792.92   75.39
  -9  -3   0  640.44   71.79
  -9  -3   0  827.52   76.19
  -9  -3   0  676.23   66.89
  -9  -3   0  649.54   67.29
  -9  -3   0  716.63   75.79
  -9  -3   0  650.33   69.49
   9   3   0  690.23   88.29
   9   3   0  724.53   71.39
   9   3   0  718.53   74.59
   9   3   0  700.13   70.39
   9   3   0  708.73   80.19
 -10  -3   0   32.70    5.50
 -10  -3   0   34.70    8.90
 -10  -3   0   44.00   13.40
 -10  -3   0   36.50   11.60
 -10  -3   0   17.30    6.40
 -10  -3   0   41.60    5.60
 -10  -3   0   37.40   12.20
  10   3   0   39.80   20.90
  10   3   0   24.40    7.40
  10   3   0   33.00    9.10
  10   3   0   36.00    8.90
  10   3   0   42.40   12.60
 -11  -3   0    5.80    5.50
 -11  -3   0   -0.40    1.20
 -11  -3   0    0.50    2.80
 -11  -3   0    1.00    4.40
  11   3   0   12.20   13.40
  11   3   0    4.60    3.50
  11   3   0    1.50    2.20
  11   3   0    1.40    3.90
  11   3   0   -1.20    2.30
  11   3   0    8.20    5.10
 -12  -3   0   -0.50    1.20
 -12  -3   0    5.50    3.70
 -12  -3   0    2.20    3.60
 -12  -3   0   -0.60    2.10
  12   3   0    1.40    4.20
  12   3   0   -1.80    1.40
  12   3   0   -0.80    2.00
  12   3   0    6.20    8.10
 -13  -3   0   53.89   16.90
 -13  -3   0   45.40   11.10
 -13  -3   0   42.70   15.00
 -13  -3   0   37.60   11.00
  13   3   0   52.79   13.00
  13   3   0   34.00   14.20
  13   3   0   70.09   22.20
  13   3   0   73.49   17.00
  14  -4   0   -1.50    2.90
  14  -4   0   -0.70    3.40
  14  -4   0   25.50   18.40
  14  -4   0    3.50    1.80
  14  -4   0    6.00    3.20
  14  -4   0   -0.70    1.60
 -14   4   0   14.70    9.00
 -14   4   0   18.60   10.80
  13  -4   0    1.50    2.00
  13  -4   0   -0.80    1.30
  13  -4   0   -1.30    3.50
  13  -4   0    0.50    1.40
  13  -4   0    2.80    4.60
  13  -4   0    1.90    4.30
 -13   4   0   -1.20    1.20
 -13   4   0   -1.60    1.80
  12  -4   0   75.79   10.20
  12  -4   0   49.10   19.70
  12  -4   0   64.49    9.30
  12  -4   0   95.19   28.50
  12  -4   0   84.19   17.10
 -12   4   0   43.00   13.90
 -12   4   0   61.09   18.40
  11  -4   0   38.50   11.00
  11  -4   0   47.80    7.70
  11  -4   0   45.50    9.40
  11  -4   0   52.39    7.30
  11  -4   0   34.00   17.00
 -11   4   0   44.40   12.80
 -11   4   0   48.20   15.40
  10  -4   0    3.10    5.80
  10  -4   0    3.30    3.20
  10  -4   0    6.20    3.20
  10  -4   0    6.20    2.30
  10  -4   0    5.10    1.90
 -10   4   0    4.90    5.10
 -10   4   0   10.80    6.20
   9  -4   0   15.80    3.70
   9  -4   0   23.10    6.60
   9  -4   0   11.50   10.00
   9  -4   0   20.70    3.60
   9  -4   0   29.10    6.40
   9  -4   0   17.50    9.00
  -9   4   0   25.30    7.00
  -9   4   0   16.70    6.70
   8  -4   0 1268.57  118.59
   8  -4   0 1225.18  117.89
   8  -4   0 1166.38  120.99
   8  -4   0 1235.78  133.89
   8  -4   0 1213.58  120.09
   8  -4   0 1614.44  132.09
   8  -4   0 1423.96  129.29
   8  -4   0 1229.58  121.69
  -8   4   0 1143.39  122.89
  -8   4   0 1243.88  125.19
  -8   4   0 1244.78  126.29
   7  -4   0    1.00    2.00
   7  -4   0   -0.60    1.40
   7  -4   0   -0.10    0.80
   7  -4   0   -0.60    1.00
   7  -4   0    1.30    0.80
   7  -4   0   -0.20    0.70
   7  -4   0   -1.20    4.00
   7  -4   0   -0.10    2.10
   7  -4   0    1.10    1.10
  -7   4   0    0.40    2.70
  -7   4   0    0.90    2.30
  -7   4   0    1.90    2.30
   6  -4   0  507.15   50.29
   6  -4   0  618.54   54.69
   6  -4   0  523.75   57.39
   6  -4   0  520.05   52.99
   6  -4   0  528.65   51.19
   6  -4   0  512.85   49.80
   6  -4   0  488.95   56.19
   6  -4   0  505.65   51.79
   6  -4   0  492.75   63.59
  -6   4   0  513.75   57.09
  -6   4   0  514.85   55.19
  -6   4   0  547.05   53.89
   5  -4   0  176.38   27.90
   5  -4   0  170.38   17.00
   5  -4   0  186.78   26.10
   5  -4   0  135.69   19.90
   5  -4   0  168.08   16.40
   5  -4   0  152.48   19.00
   5  -4   0  156.98   17.50
   5  -4   0  151.58   19.10
  -5   4   0  167.38   21.40
  -5   4   0  135.99   24.30
  -5   4   0  143.49   18.40
  -5   4   0  155.28   19.80
  -5   4   0  155.68   16.40
  -5   4   0  162.18   17.10
   4  -4   0  134.59   20.20
   4  -4   0  133.79   14.00
   4  -4   0  134.39   15.10
   4  -4   0  152.48   24.50
   4  -4   0  123.09   15.70
   4  -4   0  132.49   14.10
   4  -4   0  123.89   16.70
   4  -4   0  119.89   15.70
   4  -4   0  128.49   15.20
  -4   4   0  124.29   14.20
  -4   4   0  135.49   22.10
  -4   4   0  136.49   15.70
  -4   4   0  119.59   16.10
  -4   4   0  118.39   14.20
  -4   4   0  159.88   24.20
   3  -4   0   68.89   12.10
   3  -4   0  113.09   16.70
   3  -4   0   77.09   10.80
   3  -4   0   62.09    7.70
   3  -4   0   79.69   11.60
   3  -4   0   69.49    9.10
   3  -4   0   53.29    9.40
   3  -4   0   73.09   10.00
   3  -4   0   72.59   12.10
   3  -4   0   49.20    9.50
  -3   4   0   60.19    9.70
  -3   4   0   61.99    9.20
  -3   4   0   67.09   12.30
  -3   4   0   51.19   11.40
  -3   4   0   75.89   12.20
   2  -4   0 1589.44  145.89
  -2   4   0 1467.25  145.89
   1  -4   0  117.89   13.50
   1  -4   0  134.79   18.00
   1  -4   0  120.79   13.50
   1  -4   0  114.39   14.30
   1  -4   0  134.89   14.10
  -1   4   0  131.59   14.00
  -1   4   0   92.59   15.70
  -1   4   0  125.59   13.70
  -1   4   0  119.79   15.50
  -1   4   0  116.39   14.80
  -1   4   0  107.79   13.70
   0  -4   0    9.30    3.20
   0  -4   0   18.00    4.80
   0  -4   0   14.70    4.00
   0  -4   0    8.80    3.20
   0  -4   0    2.80    3.40
   0   4   0    7.90    3.30
   0   4   0    6.40    4.20
   0   4   0   11.00    3.70
   0   4   0   10.40    3.80
   0   4   0    7.40    2.70
  -1  -4   0  533.85   53.09
  -1  -4   0  509.35   55.59
  -1  -4   0  507.85   52.69
  -1  -4   0  541.35   53.39
  -1  -4   0  537.65   52.89
   1   4   0  559.44   53.49
   1   4   0  532.85   56.19
   1   4   0  536.25   53.79
   1   4   0  538.95   53.29
   1   4   0  566.24   53.59
  -2  -4   0   51.49    8.70
  -2  -4   0   54.39    7.00
  -2  -4   0   51.99    8.50
  -2  -4   0   82.09   11.10
  -2  -4   0   49.50   11.50
  -2  -4   0   64.79    9.10
   2   4   0   68.59   10.20
   2   4   0   56.59   12.50
   2   4   0   81.39   12.70
   2   4   0   41.30    8.60
   2   4   0   53.89    9.50
  -3  -4   0 1669.83  160.38
  -3  -4   0 1572.84  159.88
  -3  -4   0 1718.33  164.18
   3   4   0 1731.63  160.28
   3   4   0 1685.53  165.28
   3   4   0 1692.33  161.48
   3   4   0 1708.43  160.48
  -4  -4   0 1330.27  125.79
  -4  -4   0 1182.88  129.09
  -4  -4   0 1386.86  125.49
  -4  -4   0 1291.87  125.59
   4   4   0 1458.55  127.89
   4   4   0 1278.87  125.29
   4   4   0 1239.28  134.39
   4   4   0 1256.87  125.79
   4   4   0 1278.67  125.39
  -5  -4   0   79.49   12.30
  -5  -4   0   55.89   14.00
  -5  -4   0   50.19    8.90
  -5  -4   0   53.19   10.40
  -5  -4   0   82.29   13.50
   5   4   0   68.69   17.00
   5   4   0   66.29   11.90
   5   4   0   99.59   13.20
   5   4   0   51.19    9.70
   5   4   0   83.19   14.70
   5   4   0   59.59   11.10
  -6  -4   0  320.17   35.20
  -6  -4   0  302.07   31.90
  -6  -4   0  316.27   33.90
  -6  -4   0  338.07   44.50
  -6  -4   0  316.17   34.20
   6   4   0  320.07   34.30
   6   4   0  297.07   33.80
   6   4   0  377.16   34.70
   6   4   0  275.07   35.80
   6   4   0  313.47   34.80
   6   4   0  332.37   48.00
  -7  -4   0   25.50    5.30
  -7  -4   0   31.50   11.30
  -7  -4   0   37.70    8.30
  -7  -4   0   20.50    8.00
  -7  -4   0   26.20    6.60
   7   4   0   27.10    9.10
   7   4   0   27.10    7.50
   7   4   0   20.00    7.10
   7   4   0   19.90    6.70
   7   4   0   52.99   10.80
   7   4   0   28.00   12.20
  -8  -4   0  293.67   31.60
  -8  -4   0  288.17   42.60
  -8  -4   0  278.87   35.20
  -8  -4   0  320.37   33.40
  -8  -4   0  294.07   30.10
   8   4   0  290.57   33.10
   8   4   0  307.97   41.30
   8   4   0  302.17   34.40
   8   4   0  294.67   33.30
   8   4   0  306.57   56.49
   8   4   0  296.17   46.60
  -9  -4   0   90.99   11.40
  -9  -4   0  147.79   19.60
  -9  -4   0   97.29   21.30
  -9  -4   0  128.89   15.40
  -9  -4   0   81.19   17.90
   9   4   0   61.69   22.50
   9   4   0  108.19   21.10
   9   4   0  102.99   19.70
   9   4   0  113.89   17.80
   9   4   0   78.09   22.90
   9   4   0   93.79   16.80
 -10  -4   0    0.60    1.50
 -10  -4   0    4.20    6.00
 -10  -4   0    5.30    2.10
 -10  -4   0    5.50    5.10
 -10  -4   0    3.50    2.00
 -10  -4   0   10.40    8.00
  10   4   0    9.40    4.70
  10   4   0   12.70   11.10
  10   4   0    1.90    2.60
  10   4   0    3.00    4.60
  10   4   0    6.90    5.90
  10   4   0    6.20    4.00
 -11  -4   0   51.09   11.60
 -11  -4   0   65.09   12.90
 -11  -4   0   38.40   13.30
 -11  -4   0   52.09   17.40
 -11  -4   0   43.20   13.60
 -11  -4   0   60.99    8.30
  11   4   0   41.80   16.80
  11   4   0   50.49   11.60
  11   4   0   54.89   16.10
  11   4   0   60.49   13.20
  11   4   0   59.19   13.80
  11   4   0   47.60   24.70
 -12  -4   0    4.40    3.80
 -12  -4   0    1.10    2.90
  12   4   0    0.70    2.70
  12   4   0    0.40    3.30
  12   4   0   11.90   10.40
  12   4   0   -1.00    4.20
  12   4   0   -0.20    1.80
 -13  -4   0   35.00   12.90
 -13  -4   0   53.49   13.50
  14  -5   0   44.20   18.90
  14  -5   0   24.20   11.50
  14  -5   0   40.70    7.90
  14  -5   0   32.50   21.30
 -14   5   0   51.99   16.80
 -14   5   0   49.80   15.00
  13  -5   0   57.49    8.10
  13  -5   0   86.29   22.60
  13  -5   0   35.10   12.50
  13  -5   0   55.79   23.90
 -13   5   0   47.10   14.80
 -13   5   0   33.20   12.30
  12  -5   0    2.10    4.20
  12  -5   0   12.80    9.90
  12  -5   0    0.30    0.90
  12  -5   0   -0.90    2.00
  12  -5   0    0.20    0.90
  12  -5   0    0.20    1.20
 -12   5   0    2.30    4.70
 -12   5   0    3.30    3.50
  11  -5   0  140.09   22.30
  11  -5   0  131.29   28.40
  11  -5   0  129.19   13.80
  11  -5   0  145.99   15.10
  11  -5   0  123.79   13.70
  11  -5   0  129.89   34.60
 -11   5   0  104.69   20.10
 -11   5   0   99.29   22.10
  10  -5   0    2.70    3.50
  10  -5   0   -2.40    2.40
  10  -5   0    1.40    1.90
  10  -5   0    0.40    2.90
  10  -5   0    1.90    1.40
  10  -5   0    2.10    1.50
 -10   5   0   -0.60    2.00
 -10   5   0    1.60    5.00
   9  -5   0  143.99   15.20
   9  -5   0  186.98   32.20
   9  -5   0  117.69   19.20
   9  -5   0  176.88   34.10
   9  -5   0  195.68   23.80
   9  -5   0  149.39   16.50
   9  -5   0  138.89   15.90
  -9   5   0  177.78   28.50
  -9   5   0  159.48   23.70
   8  -5   0  114.79   22.50
   8  -5   0   89.59   24.90
   8  -5   0   45.20   10.50
   8  -5   0   81.89    9.20
   8  -5   0   92.89   11.70
   8  -5   0   78.29    8.70
   8  -5   0   97.89   21.00
   8  -5   0   79.09   13.40
  -8   5   0   90.29   15.80
  -8   5   0   97.99   18.40
   7  -5   0  214.98   29.00
   7  -5   0  219.48   26.20
   7  -5   0  196.68   19.60
   7  -5   0  191.88   22.50
   7  -5   0  226.48   38.70
   7  -5   0  263.77   35.90
   7  -5   0  181.68   22.70
   7  -5   0  181.48   20.00
   7  -5   0  201.78   20.80
  -7   5   0  187.98   25.20
  -7   5   0  189.28   23.70
  -7   5   0  195.58   27.10
   6  -5   0  141.39   24.00
   6  -5   0  136.39   22.10
   6  -5   0  114.29   18.00
   6  -5   0  139.39   27.20
   6  -5   0  122.99   13.40
   6  -5   0  123.89   13.80
   6  -5   0  139.99   18.00
   6  -5   0  126.69   13.00
   6  -5   0  139.29   19.20
   6  -5   0  166.18   18.10
  -6   5   0  122.59   24.10
  -6   5   0  113.39   13.10
  -6   5   0  128.49   13.80
  -6   5   0   75.99   15.90
  -6   5   0  123.69   22.20
   5  -5   0  390.66   39.10
   5  -5   0  359.86   36.60
   5  -5   0  440.16   41.10
   5  -5   0  406.06   43.20
   5  -5   0  359.46   41.40
   5  -5   0  364.46   39.90
   5  -5   0  384.86   37.40
   5  -5   0  344.57   43.50
   5  -5   0  369.16   37.30
  -5   5   0  384.16   37.80
  -5   5   0  357.66   41.60
  -5   5   0  359.46   40.80
  -5   5   0  392.56   44.80
  -5   5   0  365.46   37.90
   4  -5   0   50.89    7.80
   4  -5   0   66.79   13.60
   4  -5   0   55.99   10.30
   4  -5   0   64.79   13.30
   4  -5   0   44.70    9.70
   4  -5   0   63.79   13.40
   4  -5   0   56.49    9.70
   4  -5   0   61.09    9.20
   4  -5   0   59.29   11.40
  -4   5   0   59.39   13.50
  -4   5   0   44.40   11.40
  -4   5   0   50.29    9.00
  -4   5   0   55.19    9.20
  -4   5   0   67.99   13.40
   3  -5   0   40.70   10.00
   3  -5   0   55.99    9.70
   3  -5   0   67.99    9.00
   3  -5   0   46.90    8.10
   3  -5   0   69.69   11.70
   3  -5   0   48.00    9.60
   3  -5   0   40.10    7.90
   3  -5   0   73.99   10.80
   3  -5   0   85.99   12.60
  -3   5   0   61.59    9.50
  -3   5   0   63.19   12.40
  -3   5   0   84.19   15.40
  -3   5   0   53.19    7.70
  -3   5   0   68.59    9.20
  -3   5   0   73.29   11.30
  -3   5   0   67.09   12.20
   2  -5   0  396.26   42.80
   2  -5   0  429.56   41.70
   2  -5   0  425.76   41.00
   2  -5   0  406.16   40.80
   2  -5   0  438.86   41.60
   2  -5   0  415.66   42.60
  -2   5   0  419.86   41.80
  -2   5   0  399.16   43.40
  -2   5   0  401.66   41.00
  -2   5   0  391.36   40.90
  -2   5   0  393.56   42.10
  -2   5   0  381.06   42.10
   1  -5   0    4.70    2.60
   1  -5   0    4.30    3.00
   1  -5   0    7.70    3.20
   1  -5   0    4.90    2.50
   1  -5   0    4.40    3.40
  -1   5   0    3.60    2.60
  -1   5   0    7.20    5.00
  -1   5   0    4.10    2.90
  -1   5   0    5.90    3.30
  -1   5   0    5.10    2.90
  -1   5   0    3.10    2.10
   0  -5   0 1684.83  161.98
   0  -5   0 1713.03  162.08
   0  -5   0 1698.63  162.28
   0  -5   0 1662.03  164.78
   0   5   0 1724.13  162.68
   0   5   0 1694.03  162.78
   0   5   0 1751.42  165.58
  -1  -5   0 1019.00   99.59
  -1  -5   0 1038.90  103.19
  -1  -5   0  999.70  100.09
  -1  -5   0 1002.00   99.49
  -1  -5   0 1041.70   99.89
   1   5   0 1086.89  100.49
   1   5   0 1031.10  100.09
   1   5   0  998.90  100.69
   1   5   0 1039.80  103.89
   1   5   0 1069.29  100.59
  -2  -5   0  254.17   28.10
  -2  -5   0  259.97   31.60
  -2  -5   0  240.78   28.20
  -2  -5   0  265.97   26.40
  -2  -5   0  260.27   28.30
  -2  -5   0  253.07   27.70
   2   5   0  196.08   33.50
   2   5   0  276.27   28.70
   2   5   0  253.77   30.60
   2   5   0  281.47   28.80
   2   5   0  287.37   28.80
  -3  -5   0  427.46   42.30
  -3  -5   0  337.47   35.60
  -3  -5   0  382.26   37.20
  -3  -5   0  343.07   38.10
  -3  -5   0  342.57   36.50
  -3  -5   0  348.87   35.70
   3   5   0  327.87   36.30
   3   5   0  322.27   36.40
   3   5   0  333.97   36.80
   3   5   0  330.47   41.40
   3   5   0  358.56   38.20
  -4  -5   0  663.23   64.29
  -4  -5   0  624.74   64.39
  -4  -5   0  642.54   70.09
  -4  -5   0  660.23   65.79
  -4  -5   0  659.83   65.59
   4   5   0  638.94   67.29
   4   5   0  672.93   65.59
   4   5   0  671.93   65.79
   4   5   0  663.03   66.09
   4   5   0  605.94   71.39
  -5  -5   0  261.77   27.60
  -5  -5   0  242.78   26.00
  -5  -5   0  336.37   40.60
  -5  -5   0  245.88   27.40
  -5  -5   0  234.98   26.90
   5   5   0  211.78   26.90
   5   5   0  236.68   27.80
   5   5   0  264.87   30.00
   5   5   0  238.18   37.90
   5   5   0  222.18   26.80
  -6  -5   0  431.16   45.40
  -6  -5   0  415.56   43.00
  -6  -5   0  401.86   44.60
  -6  -5   0  410.36   44.60
  -6  -5   0  408.66   49.90
   6   5   0  403.06   45.50
   6   5   0  530.35   49.50
   6   5   0  426.26   44.90
   6   5   0  494.85   63.29
   6   5   0  423.36   45.20
  -7  -5   0  221.28   27.40
  -7  -5   0  249.28   37.40
  -7  -5   0  269.97   27.40
  -7  -5   0  217.58   25.80
  -7  -5   0  214.18   23.70
   7   5   0  192.28   31.50
   7   5   0  207.08   29.60
   7   5   0  226.88   26.60
   7   5   0  212.08   29.10
   7   5   0  293.37   44.50
  -8  -5   0    6.00    4.60
  -8  -5   0    8.40    2.90
  -8  -5   0    5.00    4.00
  -8  -5   0    7.70    5.70
  -8  -5   0   10.90    4.30
   8   5   0    8.30    4.10
   8   5   0    6.40    6.20
   8   5   0    3.30    4.00
   8   5   0    3.70    3.50
   8   5   0    2.00    2.50
   8   5   0   -2.40    1.80
  -9  -5   0   11.50    6.30
  -9  -5   0   16.00    5.20
  -9  -5   0    7.70    2.90
  -9  -5   0   19.30    9.50
  -9  -5   0   10.70    5.00
   9   5   0   23.00    7.30
   9   5   0    2.80    2.90
   9   5   0    4.20    5.80
   9   5   0    1.00    4.80
   9   5   0   15.40    6.30
   9   5   0    5.40    5.40
 -10  -5   0   17.30    9.40
 -10  -5   0   47.80   10.90
 -10  -5   0   29.40    5.70
 -10  -5   0   35.10    7.30
 -10  -5   0   26.00    9.20
  10   5   0   28.70   16.00
  10   5   0   34.00   11.50
  10   5   0   16.00   13.00
  10   5   0   46.00   11.20
  10   5   0   26.10   11.50
  10   5   0   22.10    8.10
 -11  -5   0  279.07   25.60
 -11  -5   0  208.58   36.80
 -11  -5   0  212.58   30.90
 -11  -5   0  264.57   26.30
 -11  -5   0  236.48   28.70
  11   5   0  254.07   34.80
  11   5   0  216.08   50.19
  11   5   0  177.38   42.50
  11   5   0  241.68   40.40
  11   5   0  239.08   34.20
  11   5   0  212.18   34.30
 -12  -5   0   82.69   14.60
 -12  -5   0  103.29   24.20
 -12  -5   0   68.29    8.90
 -12  -5   0   35.30   11.00
 -12  -5   0   72.19   15.00
  12   5   0   59.29   27.80
  12   5   0   87.09   22.10
  12   5   0   92.19   28.00
  13  -6   0   -1.70    2.50
  13  -6   0    7.10    5.90
  13  -6   0    4.20    2.00
  13  -6   0    6.60    8.90
 -13   6   0    1.30    3.40
 -13   6   0    4.10    5.30
  12  -6   0  311.27   47.20
  12  -6   0  329.27   85.09
  12  -6   0  283.07   46.80
  12  -6   0  278.47   25.60
 -12   6   0  246.98   36.10
 -12   6   0  160.18   32.60
  11  -6   0   89.49   17.80
  11  -6   0  102.59   11.00
  11  -6   0   99.19   11.00
  11  -6   0   72.29   20.70
  11  -6   0   94.99   28.60
 -11   6   0   88.29   19.00
 -11   6   0  112.99   24.50
  10  -6   0  422.86   48.00
  10  -6   0  459.15   43.20
  10  -6   0  410.76   42.50
  10  -6   0  474.85   55.19
  10  -6   0  609.14   65.39
  10  -6   0  438.36   42.40
 -10   6   0  430.46   49.50
 -10   6   0  407.86   51.19
   9  -6   0   48.00    6.80
   9  -6   0   51.79    7.10
   9  -6   0   46.00    7.50
   9  -6   0   44.00   10.70
   9  -6   0   51.69   11.30
   9  -6   0   56.09   17.80
   9  -6   0   51.69   15.50
  -9   6   0   64.29   16.90
  -9   6   0   44.90   12.10
   8  -6   0  944.11   90.29
   8  -6   0  828.42   93.69
   8  -6   0  810.22   80.49
   8  -6   0  851.91   84.09
   8  -6   0  800.42   79.99
   8  -6   0  849.61   89.89
   8  -6   0  825.22   83.99
   8  -6   0  816.12   79.79
  -8   6   0  822.62   85.39
  -8   6   0  923.81   88.39
   7  -6   0    8.70    4.00
   7  -6   0   11.40    4.90
   7  -6   0    4.70    4.80
   7  -6   0    7.00    2.40
   7  -6   0    5.90    2.40
   7  -6   0    2.30    3.40
   7  -6   0    6.30    2.10
   7  -6   0    0.20    2.30
  -7   6   0    2.40    3.30
  -7   6   0   10.20    5.90
  -7   6   0    1.70    2.60
   6  -6   0  470.15   49.30
   6  -6   0  476.85   46.70
   6  -6   0  476.15   52.79
   6  -6   0  463.45   53.49
   6  -6   0  456.25   47.20
   6  -6   0  494.95   49.90
   6  -6   0  445.86   54.89
   6  -6   0  541.65   51.49
   6  -6   0  555.44   51.99
   6  -6   0  478.05   47.30
  -6   6   0  459.45   50.19
  -6   6   0  494.25   53.59
  -6   6   0  484.15   47.90
  -6   6   0  453.95   55.39
  -6   6   0  448.36   51.69
  -6   6   0  466.75   47.50
   5  -6   0   51.69   13.00
   5  -6   0   45.20    7.40
   5  -6   0   43.70    7.70
   5  -6   0   40.70    8.80
   5  -6   0   50.99   11.10
   5  -6   0   39.70   11.50
   5  -6   0   39.70    6.60
   5  -6   0   25.50    8.80
   5  -6   0   63.39   12.50
  -5   6   0   33.10    7.50
  -5   6   0   43.50   12.50
  -5   6   0   31.60    9.90
  -5   6   0   37.30    7.70
   4  -6   0  245.18   30.60
   4  -6   0  345.47   33.60
   4  -6   0  296.27   34.00
   4  -6   0  303.97   30.10
   4  -6   0  278.27   29.70
   4  -6   0  315.57   33.80
   4  -6   0  282.87   31.10
   4  -6   0  304.47   31.60
   4  -6   0  280.77   31.50
  -4   6   0  304.97   33.00
  -4   6   0  270.77   34.50
  -4   6   0  282.07   30.60
  -4   6   0  272.07   34.10
   3  -6   0    9.10    4.30
   3  -6   0    4.80    4.80
   3  -6   0   15.90    5.00
   3  -6   0   14.80    3.90
   3  -6   0    8.80    4.10
   3  -6   0    8.20    3.30
   3  -6   0    6.10    2.90
   3  -6   0    2.60    3.00
   3  -6   0    7.40    3.20
  -3   6   0    5.40    3.50
  -3   6   0    8.70    3.20
  -3   6   0    2.70    3.50
  -3   6   0    9.40    3.70
  -3   6   0   10.90    4.60
  -3   6   0   10.80    5.10
  -3   6   0    6.60    3.90
   2  -6   0  762.52   74.29
   2  -6   0  883.71   76.09
   2  -6   0  744.83   73.39
   2  -6   0  725.53   72.69
   2  -6   0  741.43   74.89
  -2   6   0  731.03   74.09
  -2   6   0  754.52   74.29
  -2   6   0  580.64   80.39
  -2   6   0  720.23   73.09
  -2   6   0  764.82   73.89
  -2   6   0  755.12   73.19
  -2   6   0  715.53   75.69
   1  -6   0    3.40    2.50
   1  -6   0    7.20    3.40
   1  -6   0    3.60    3.80
   1  -6   0    3.90    2.60
   1  -6   0   14.00    4.40
  -1   6   0    0.40    2.10
  -1   6   0   14.10    5.90
  -1   6   0   14.30    4.70
  -1   6   0    7.50    3.20
  -1   6   0    1.50    2.40
  -1   6   0    5.50    3.30
   0  -6   0  564.14   56.99
   0  -6   0  533.35   59.89
   0  -6   0  563.64   56.99
   0  -6   0  569.94   57.19
   0   6   0  582.04   57.39
   0   6   0  599.34   57.99
   0   6   0  551.74   57.79
   0   6   0  569.94   58.29
  -1  -6   0   40.90    8.70
  -1  -6   0   54.29    9.50
  -1  -6   0   43.90   11.80
  -1  -6   0   28.30    7.10
  -1  -6   0   41.10    8.50
   1   6   0   48.70   10.50
   1   6   0   32.20    7.70
   1   6   0   34.00   10.60
   1   6   0   47.40    9.40
   1   6   0   40.90    8.40
  -2  -6   0  617.94   60.89
  -2  -6   0  582.64   61.19
  -2  -6   0  632.24   59.09
  -2  -6   0  633.74   65.99
  -2  -6   0  543.55   61.19
  -2  -6   0  660.53   61.09
   2   6   0  603.04   66.79
   2   6   0  625.14   62.09
   2   6   0  597.24   61.89
   2   6   0  581.54   61.59
   2   6   0  605.54   62.99
  -3  -6   0    4.30    2.20
  -3  -6   0    3.80    4.40
  -3  -6   0    0.90    1.70
  -3  -6   0    5.70    3.50
  -3  -6   0    6.80    4.20
  -3  -6   0   10.20    4.00
   3   6   0    6.80    3.70
   3   6   0    2.40    2.20
   3   6   0    8.60    7.90
   3   6   0    8.40    3.70
   3   6   0   -0.40    2.70
  -4  -6   0  624.54   70.09
  -4  -6   0  782.52   76.99
  -4  -6   0  826.92   69.89
  -4  -6   0  693.33   69.49
  -4  -6   0  718.53   71.09
   4   6   0  637.34   70.69
   4   6   0  703.23   73.19
   4   6   0  652.13   70.89
   4   6   0  668.53   77.79
  -5  -6   0  413.66   44.40
  -5  -6   0  436.76   43.80
  -5  -6   0  455.45   45.00
  -5  -6   0  421.06   43.10
  -5  -6   0  446.06   50.39
   5   6   0  397.66   44.90
   5   6   0  419.96   45.00
   5   6   0  395.76   44.30
   5   6   0  365.46   46.20
   5   6   0  406.76   59.09
  -6  -6   0   -0.30    1.60
  -6  -6   0   -0.80    1.30
  -6  -6   0   -0.60    2.30
  -6  -6   0    2.20    2.30
  -6  -6   0    2.40    3.30
   6   6   0    3.00    2.60
   6   6   0    2.50    2.70
   6   6   0    4.90    6.90
   6   6   0    1.70    3.30
   6   6   0    0.80    1.60
  -7  -6   0  121.89   26.10
  -7  -6   0  136.69   21.10
  -7  -6   0  150.08   21.60
  -7  -6   0  135.59   22.70
   7   6   0  162.68   23.10
   7   6   0  138.39   25.10
   7   6   0  150.08   22.90
   7   6   0  132.29   30.60
   7   6   0  133.79   21.70
  -8  -6   0    1.60    1.70
  -8  -6   0    9.90    4.90
  -8  -6   0    7.80    4.10
  -8  -6   0    9.50    6.90
  -8  -6   0    9.50    5.80
   8   6   0   22.90   13.90
   8   6   0    2.60    5.10
   8   6   0    5.70    4.60
   8   6   0    7.40    5.20
   8   6   0    7.40    4.80
   8   6   0    2.90    4.30
  -9  -6   0   26.10    7.10
  -9  -6   0   19.30    8.80
  -9  -6   0   24.50    5.70
  -9  -6   0   30.30    8.80
   9   6   0   43.00   24.70
   9   6   0   22.30   10.30
   9   6   0   15.80    6.80
   9   6   0   33.50    9.70
   9   6   0   41.40   11.80
   9   6   0   17.50   14.50
 -10  -6   0   25.60    5.40
 -10  -6   0   32.00   11.60
 -10  -6   0   27.20    9.80
 -10  -6   0   22.50    6.50
 -10  -6   0   30.90    9.60
 -10  -6   0   29.70   12.80
  10   6   0   18.30   12.10
  10   6   0   15.80    6.70
  10   6   0   12.10    9.50
  10   6   0   19.10   10.30
  10   6   0   17.90    8.10
  10   6   0   23.20    8.90
 -11  -6   0   39.00    9.70
 -11  -6   0   23.20   10.50
 -11  -6   0   29.10    7.80
 -11  -6   0   14.70    6.10
 -11  -6   0   17.70    7.90
 -11  -6   0   28.60    5.70
  11   6   0   20.60   11.30
  11   6   0   48.30   24.00
  11   6   0    4.80    8.30
  11   6   0   18.80    9.00
 -12  -6   0    1.40    3.30
 -12  -6   0    4.10    2.10
 -12  -6   0    2.60    2.50
 -12  -6   0    1.00    3.70
 -12  -6   0   -0.60    1.70
 -12  -6   0    2.60    2.10
  12   6   0    7.10   12.30
  12   6   0    2.80    3.50
  12   6   0    5.20    7.70
  12   6   0   13.90   10.70
  13  -7   0   81.99   17.40
  13  -7   0   62.09    8.80
  13  -7   0   95.69   29.10
  13  -7   0   68.79   21.30
 -13   7   0   55.79   15.40
 -13   7   0   58.29   18.90
  12  -7   0    0.30    3.80
  12  -7   0   11.70    3.00
 -12   7   0   15.10    8.80
 -12   7   0   19.80    8.70
  11  -7   0  236.38   47.80
  11  -7   0  246.68   34.50
  11  -7   0  257.67   25.40
  11  -7   0  205.88   40.60
 -11   7   0  264.67   38.90
  10  -7   0   24.20    6.70
  10  -7   0   28.60    5.00
  10  -7   0   48.60    5.70
  10  -7   0   35.40    9.70
  10  -7   0   38.80   14.20
  10  -7   0   29.60    5.20
  10  -7   0   32.30   16.30
 -10   7   0   21.60    8.30
 -10   7   0   26.10    9.70
   9  -7   0   35.70    9.80
   9  -7   0   35.80   11.90
   9  -7   0   31.30    9.00
   9  -7   0   33.80    5.50
   9  -7   0   31.60    5.70
   9  -7   0   36.80    5.60
   9  -7   0   26.40   12.50
  -9   7   0   21.60    7.60
  -9   7   0   17.00    8.00
   8  -7   0   84.09   19.40
   8  -7   0   82.29    9.60
   8  -7   0   72.69   14.30
   8  -7   0   91.09   22.60
   8  -7   0   77.79   18.20
   8  -7   0   78.79    9.30
   8  -7   0   58.59   12.70
   8  -7   0   72.29    9.90
  -8   7   0   98.39   22.40
  -8   7   0   47.90   11.80
  -8   7   0   75.79   18.90
   7  -7   0  398.46   48.00
   7  -7   0  363.86   38.70
   7  -7   0  420.36   39.00
   7  -7   0  381.66   41.70
   7  -7   0  379.76   38.30
   7  -7   0  467.85   48.00
   7  -7   0  445.16   48.20
   7  -7   0  428.36   41.90
  -7   7   0  361.06   38.50
  -7   7   0  364.06   45.20
  -7   7   0  327.47   43.40
  -7   7   0  380.56   38.80
   6  -7   0   -0.40    1.80
   6  -7   0   -2.00    1.50
   6  -7   0    2.90    2.00
   6  -7   0   -0.70    2.50
   6  -7   0   -1.80    0.90
   6  -7   0   -1.50    1.50
   6  -7   0    0.40    1.60
   6  -7   0   -1.40    0.80
   6  -7   0    2.50    1.80
  -6   7   0   -1.00    1.30
  -6   7   0    0.60    2.60
  -6   7   0   -0.70    1.80
  -6   7   0    1.70    2.20
   5  -7   0  180.58   25.60
   5  -7   0  172.18   23.70
   5  -7   0  135.89   17.20
   5  -7   0  158.08   21.00
   5  -7   0  119.89   19.80
   5  -7   0  125.49   15.90
   5  -7   0  163.88   20.20
   5  -7   0  132.09   16.20
   5  -7   0  165.08   24.70
  -5   7   0  166.78   27.70
  -5   7   0  131.69   24.40
  -5   7   0  125.69   19.70
  -5   7   0  155.78   24.90
  -5   7   0  156.08   19.90
   4  -7   0   16.00    5.90
   4  -7   0   13.20    4.20
   4  -7   0   15.50    4.60
   4  -7   0   23.00    7.10
   4  -7   0   19.50    5.80
   4  -7   0   14.00    5.30
   4  -7   0   17.80    5.90
   4  -7   0   11.00    5.90
  -4   7   0   20.20    7.50
  -4   7   0   17.90    3.90
  -4   7   0   20.10    5.60
  -4   7   0   19.40    7.40
  -4   7   0   19.40    3.80
  -4   7   0   16.20    6.20
  -4   7   0   19.00    7.10
   3  -7   0   40.00    9.60
   3  -7   0   22.70    5.90
   3  -7   0   18.30    5.40
   3  -7   0   31.70    7.90
   3  -7   0   33.60    7.90
   3  -7   0   19.20    6.90
   3  -7   0   23.90    6.90
   3  -7   0   36.80    8.00
   3  -7   0   39.90    7.80
  -3   7   0   21.10    5.80
  -3   7   0   30.80    8.70
  -3   7   0   35.40   11.00
  -3   7   0   23.90    7.80
  -3   7   0   39.30    9.60
  -3   7   0   21.60    6.50
  -3   7   0   34.80    8.00
   2  -7   0    9.90    4.20
   2  -7   0    3.80    3.20
   2  -7   0    2.70    2.50
   2  -7   0    3.10    3.40
   2  -7   0    3.00    2.30
  -2   7   0    3.80    3.30
  -2   7   0    8.60    3.90
  -2   7   0    5.50    4.50
  -2   7   0    6.40    4.20
  -2   7   0    3.10    2.60
  -2   7   0    5.30    4.40
   1  -7   0  331.27   36.40
   1  -7   0  366.36   37.60
   1  -7   0  345.37   36.40
   1  -7   0  366.96   40.00
   1  -7   0  355.86   36.40
  -1   7   0  322.17   36.90
  -1   7   0  317.87   36.40
  -1   7   0  343.27   37.40
  -1   7   0  319.57   39.70
  -1   7   0  337.67   36.60
  -1   7   0  369.76   39.10
   0  -7   0    3.00    3.70
   0  -7   0    8.40    4.10
   0  -7   0    8.60    3.90
   0  -7   0   13.20    5.10
   0  -7   0   13.00    4.90
   0   7   0   10.30    4.50
   0   7   0    4.20    4.30
   0   7   0   11.50    4.80
   0   7   0    8.10    4.20
   0   7   0    1.90    2.80
  -1  -7   0 1152.28  113.89
  -1  -7   0 1119.99  109.19
  -1  -7   0 1111.49  108.69
  -1  -7   0 1177.58  109.09
  -1  -7   0 1126.29  109.39
   1   7   0 1082.09  110.59
   1   7   0 1097.59  109.89
   1   7   0 1049.89  110.09
   1   7   0 1127.59  109.59
  -2  -7   0    3.10    4.10
  -2  -7   0    3.00    2.60
  -2  -7   0    5.20    2.20
  -2  -7   0    3.70    3.10
  -2  -7   0    4.70    3.10
   2   7   0    5.90    6.40
   2   7   0    5.20    3.10
   2   7   0    1.90    2.80
   2   7   0   13.30    5.10
   2   7   0   13.20    5.50
  -3  -7   0  282.37   33.60
  -3  -7   0  325.27   31.70
  -3  -7   0  287.57   33.90
  -3  -7   0  348.87   45.50
  -3  -7   0  303.47   32.90
  -3  -7   0  285.67   32.70
   3   7   0  320.77   34.90
   3   7   0  285.97   34.40
   3   7   0  311.87   36.30
   3   7   0  319.17   45.50
   3   7   0  323.67   35.00
  -4  -7   0   26.30   10.50
  -4  -7   0   34.50    8.80
  -4  -7   0   34.90   11.00
  -4  -7   0   33.50    7.70
  -4  -7   0   30.20    6.90
   4   7   0   23.40    8.80
   4   7   0   19.80    7.00
   4   7   0   39.20   15.10
   4   7   0   34.30    9.20
   4   7   0   22.80    7.10
  -5  -7   0   30.90    8.00
  -5  -7   0   26.30    7.80
  -5  -7   0   27.10   11.10
  -5  -7   0   29.50    8.40
  -5  -7   0   27.00    7.10
   5   7   0   27.60    8.60
   5   7   0   34.40   10.50
   5   7   0   24.90    8.00
   5   7   0   21.30    8.00
   5   7   0   12.60    9.10
  -6  -7   0   12.60    5.90
  -6  -7   0   18.10    5.50
  -6  -7   0   21.30    7.20
  -6  -7   0   18.10    5.90
  -6  -7   0   17.20    9.30
   6   7   0   24.80    8.90
   6   7   0   25.20   12.40
   6   7   0    7.00    3.80
   6   7   0   10.10    5.80
   6   7   0   18.80    7.30
  -7  -7   0  146.49   29.70
  -7  -7   0  172.98   23.60
  -7  -7   0  212.38   25.90
  -7  -7   0  162.08   24.50
  -7  -7   0  138.49   19.70
   7   7   0  128.09   22.90
   7   7   0  120.89   29.70
   7   7   0  169.18   24.90
   7   7   0  126.09   23.00
   7   7   0  101.09   23.60
  -8  -7   0  111.49   15.00
  -8  -7   0  111.69   20.00
  -8  -7   0   89.99   23.30
  -8  -7   0  110.69   17.80
  -8  -7   0  119.59   19.60
   8   7   0   75.19   16.70
   8   7   0  142.19   22.30
   8   7   0   98.89   31.40
   8   7   0   97.29   22.30
   8   7   0  162.88   33.80
   8   7   0  131.09   22.40
  -9  -7   0   79.79   21.10
  -9  -7   0   50.09   13.80
  -9  -7   0   75.89   10.80
  -9  -7   0   66.89   14.20
  -9  -7   0   73.89   13.10
   9   7   0   43.20   20.00
   9   7   0   44.10   13.20
   9   7   0   75.19   19.30
   9   7   0   62.89   15.50
   9   7   0   58.79   21.70
   9   7   0   47.70   12.30
 -10  -7   0  307.17   30.10
 -10  -7   0  325.87   35.30
 -10  -7   0  276.87   31.80
 -10  -7   0  235.38   39.00
  10   7   0  253.27   50.69
  10   7   0  246.58   38.90
  10   7   0  470.65   68.29
  10   7   0  238.78   57.19
  10   7   0  198.08   40.60
 -11  -7   0  141.69   14.60
 -11  -7   0   85.69   19.00
 -11  -7   0  113.79   16.90
 -11  -7   0  116.49   20.60
 -11  -7   0  131.39   25.10
  11   7   0  127.79   34.10
  11   7   0  104.99   35.40
  11   7   0   90.99   25.00
  11   7   0   79.49   20.00
  13  -8   0    4.50    6.00
  13  -8   0   -0.50    2.40
  13  -8   0    7.50   10.40
  13  -8   0    4.10    1.90
 -13   8   0    9.10    8.70
  12  -8   0   33.90    6.00
  12  -8   0   46.00   16.60
  12  -8   0   34.90   10.20
  12  -8   0   77.49   27.50
 -12   8   0   67.19   20.00
  11  -8   0   12.30    8.00
  11  -8   0   16.50   11.80
  11  -8   0   19.20    4.00
  11  -8   0   26.10    8.50
 -11   8   0    8.80    6.70
  10  -8   0   21.00    6.80
  10  -8   0   32.80    9.20
  10  -8   0   32.70    5.70
  10  -8   0   60.79   17.80
  10  -8   0   19.90   10.80
  10  -8   0   35.00    5.50
  10  -8   0   30.50    5.10
 -10   8   0   26.00   11.20
   9  -8   0   13.30    8.80
   9  -8   0   26.10    5.20
   9  -8   0   20.60    4.80
   9  -8   0   16.60    9.10
   9  -8   0   50.39   11.60
   9  -8   0   24.70    5.10
   9  -8   0   35.10    8.60
  -9   8   0   39.70   13.50
   8  -8   0  102.09   22.00
   8  -8   0   79.29   11.60
   8  -8   0   62.59   13.00
   8  -8   0   86.19   15.50
   8  -8   0   80.79   11.20
   8  -8   0   81.39   11.60
   8  -8   0  131.09   24.00
   8  -8   0  108.69   24.30
  -8   8   0   89.19   20.80
   7  -8   0    7.90    4.40
   7  -8   0   24.00    5.00
   7  -8   0   11.00    4.10
   7  -8   0   15.70    4.40
   7  -8   0   22.00    9.80
   7  -8   0   16.70    6.00
   7  -8   0    6.30    5.70
  -7   8   0   12.00    7.00
  -7   8   0   15.20    5.10
  -7   8   0   15.60    7.90
  -7   8   0   23.40    6.00
   6  -8   0   30.30   10.50
   6  -8   0   17.10    5.00
   6  -8   0   18.90    5.50
   6  -8   0   23.40    6.90
   6  -8   0   23.30    7.90
   6  -8   0   11.80    4.10
   6  -8   0   18.10    7.60
   6  -8   0   19.90    6.50
  -6   8   0   14.60    5.50
  -6   8   0   12.90    7.10
  -6   8   0   16.50    5.40
  -6   8   0   15.10    7.10
   5  -8   0  201.28   24.90
   5  -8   0  195.98   24.30
   5  -8   0  223.98   31.50
   5  -8   0  229.18   25.20
   5  -8   0  198.18   29.80
   5  -8   0  214.68   23.40
   5  -8   0  203.28   23.30
  -5   8   0  214.18   28.90
  -5   8   0  260.77   25.70
  -5   8   0  192.18   26.20
  -5   8   0  212.98   32.80
  -5   8   0  205.48   34.10
   4  -8   0  719.13   68.89
   4  -8   0  681.03   67.79
   4  -8   0  688.83   66.39
   4  -8   0  720.33   68.19
   4  -8   0  614.14   65.89
   4  -8   0  609.84   67.09
   4  -8   0  744.23   71.19
   4  -8   0  596.54   66.59
  -4   8   0  636.54   64.99
  -4   8   0  661.33   69.49
  -4   8   0  746.53   73.39
  -4   8   0  630.84   66.19
  -4   8   0  667.73   68.79
  -4   8   0  680.03   70.19
  -4   8   0  701.03   67.69
   3  -8   0  168.78   23.80
   3  -8   0  198.88   22.40
   3  -8   0  221.28   24.60
   3  -8   0  193.88   21.60
   3  -8   0  206.98   22.00
   3  -8   0  236.68   30.00
   3  -8   0  166.68   21.00
   3  -8   0  186.58   27.50
  -3   8   0  194.28   27.10
  -3   8   0  171.28   22.90
  -3   8   0  191.18   22.30
  -3   8   0  167.38   21.30
  -3   8   0  116.99   23.90
  -3   8   0  202.78   26.40
   2  -8   0  284.37   32.80
   2  -8   0  263.97   29.40
   2  -8   0  292.07   29.90
   2  -8   0  285.37   30.30
   2  -8   0  252.47   30.90
  -2   8   0  250.17   32.20
  -2   8   0  237.88   29.70
  -2   8   0  276.47   30.10
  -2   8   0  263.37   30.50
  -2   8   0  239.38   30.20
  -2   8   0  296.27   38.70
   1  -8   0  473.95   51.39
   1  -8   0  490.55   55.19
   1  -8   0  531.25   51.99
   1  -8   0  543.65   53.19
   1  -8   0  508.65   51.79
  -1   8   0  466.05   52.49
  -1   8   0  463.35   55.79
  -1   8   0  538.75   53.19
  -1   8   0  478.85   53.99
  -1   8   0  481.45   51.89
  -1   8   0  503.15   52.19
   0  -8   0  667.63   64.59
   0  -8   0  671.63   64.39
   0  -8   0  623.04   68.19
   0  -8   0  628.64   64.59
   0  -8   0  640.44   64.19
   0   8   0  565.14   68.59
   0   8   0  621.14   64.29
   0   8   0  631.84   65.59
   0   8   0  657.13   66.59
   0   8   0  593.84   64.99
   0   8   0  606.04   64.39
  -1  -8   0  301.77   42.00
  -1  -8   0  280.87   31.30
  -1  -8   0  278.37   31.00
  -1  -8   0  261.87   31.40
  -1  -8   0  302.67   31.90
   1   8   0  288.87   32.80
   1   8   0  257.07   32.40
   1   8   0  276.97   33.10
   1   8   0  299.77   42.60
   1   8   0  264.67   31.70
  -2  -8   0  464.55   48.40
  -2  -8   0  433.86   52.99
  -2  -8   0  522.85   49.99
  -2  -8   0  524.35   48.40
  -2  -8   0  452.05   47.70
   2   8   0  435.26   51.49
   2   8   0  420.96   49.30
   2   8   0  453.35   48.90
   2   8   0  391.96   49.50
   2   8   0  434.36   54.69
  -3  -8   0  129.09   20.90
  -3  -8   0  121.29   25.40
  -3  -8   0  156.68   22.70
  -3  -8   0  150.38   16.80
  -3  -8   0  141.89   20.30
  -3  -8   0  163.28   19.00
   3   8   0  184.18   33.10
   3   8   0  139.49   22.40
   3   8   0  116.39   20.60
   3   8   0  161.38   23.90
   3   8   0  167.18   25.90
  -4  -8   0   89.69   15.90
  -4  -8   0   99.59   14.10
  -4  -8   0   87.99   16.00
  -4  -8   0   99.39   15.40
  -4  -8   0   65.79   18.50
   4   8   0   72.09   21.10
   4   8   0   89.59   17.30
   4   8   0   69.99   15.20
   4   8   0   93.89   19.20
   4   8   0   89.69   17.20
  -5  -8   0  199.78   26.70
  -5  -8   0  174.88   20.80
  -5  -8   0  224.98   36.40
  -5  -8   0  173.28   23.70
  -5  -8   0  169.58   25.10
   5   8   0  132.09   31.00
   5   8   0  130.19   22.90
   5   8   0  183.38   26.90
   5   8   0  223.08   32.20
   5   8   0  191.88   27.80
  -6  -8   0    4.10    2.90
  -6  -8   0    1.90    2.30
  -6  -8   0   -1.10    1.70
  -6  -8   0    0.50    2.50
  -6  -8   0   -1.00    1.50
   6   8   0    5.50    4.20
   6   8   0   -1.40    1.60
   6   8   0    0.30    2.10
   6   8   0    4.80    6.40
   6   8   0    3.20    3.40
  -7  -8   0  192.98   22.30
  -7  -8   0  172.18   33.60
  -7  -8   0  192.88   27.60
  -7  -8   0  224.48   28.50
  -7  -8   0  323.97   39.00
   7   8   0  182.78   28.60
   7   8   0  164.88   38.10
   7   8   0  195.38   29.10
   7   8   0  120.09   24.60
   7   8   0  164.68   30.40
  -8  -8   0  292.97   35.40
  -8  -8   0  252.27   37.90
  -8  -8   0  398.76   39.80
  -8  -8   0  417.56   41.30
   8   8   0  376.06   52.49
   8   8   0  331.17   40.90
   8   8   0  405.66   42.20
   8   8   0  386.26   42.30
   8   8   0  297.17   76.69
  -9  -8   0  522.75   46.60
  -9  -8   0  503.55   49.30
  -9  -8   0  566.34   74.09
  -9  -8   0  378.46   49.70
  -9  -8   0  520.85   51.89
   9   8   0  444.36   52.79
   9   8   0  412.16   76.99
   9   8   0  370.86   50.59
   9   8   0  306.67   63.79
   9   8   0  358.76   59.69
   9   8   0  418.56   58.89
 -10  -8   0  191.48   19.70
 -10  -8   0  181.58   24.30
 -10  -8   0  212.58   28.50
 -10  -8   0  158.18   28.20
  10   8   0  269.97   50.19
  10   8   0  143.49   41.80
  10   8   0   89.59   27.00
  10   8   0   88.19   23.20
 -11  -8   0   64.49   10.70
 -11  -8   0   65.39   15.60
 -11  -8   0   44.10   13.70
 -11  -8   0   48.80   10.50
  11   8   0   25.60   13.80
  11   8   0   45.20   14.60
  11   8   0   81.99   32.70
  11   8   0   56.89   23.70
  13  -9   0  150.38   15.90
  13  -9   0  148.59   31.80
  13  -9   0  103.99   20.60
  13  -9   0  139.19   35.30
 -13   9   0   99.29   28.10
  12  -9   0    1.70    3.00
  12  -9   0    2.30    4.90
  12  -9   0    2.40    1.80
  12  -9   0    4.50    5.50
 -12   9   0    3.90    4.50
  11  -9   0  121.39   30.90
  11  -9   0  135.99   21.30
  11  -9   0  116.79   13.80
  11  -9   0  133.59   27.60
  10  -9   0   17.80    4.20
  10  -9   0   13.10    3.60
  10  -9   0    9.00    7.80
  10  -9   0   12.30    7.80
  10  -9   0   17.70    3.90
  10  -9   0   10.90    8.00
   9  -9   0   49.50    8.20
   9  -9   0   38.30   13.70
   9  -9   0   43.10    7.50
   9  -9   0   50.09    8.10
   9  -9   0   33.70    8.70
   9  -9   0   50.79   16.90
   8  -9   0   78.49   12.00
   8  -9   0   62.89   17.10
   8  -9   0  125.29   25.90
   8  -9   0   70.29   16.40
   8  -9   0   94.09   13.40
   8  -9   0   94.79   12.90
  -8   9   0   97.69   21.90
   7  -9   0  518.45   55.09
   7  -9   0  556.14   59.69
   7  -9   0  532.15   60.89
   7  -9   0  515.55   52.79
   7  -9   0  523.85   58.89
   7  -9   0  526.55   52.09
   7  -9   0  491.15   51.59
  -7   9   0  518.85   58.19
  -7   9   0  488.95   59.59
  -7   9   0  476.35   53.49
  -7   9   0  548.15   53.39
   6  -9   0   15.70    5.90
   6  -9   0    4.60    3.50
   6  -9   0   21.10    6.30
   6  -9   0    8.80    3.90
   6  -9   0   13.20    6.50
   6  -9   0   20.00    7.30
   6  -9   0   15.20    4.80
   6  -9   0   20.00    8.90
  -6   9   0   14.40    7.80
  -6   9   0    7.40    6.40
  -6   9   0    7.40    3.80
  -6   9   0    8.50    4.80
  -6   9   0    6.40    5.40
   5  -9   0  288.07   33.10
   5  -9   0  338.87   37.50
   5  -9   0  279.07   31.40
   5  -9   0  294.67   31.60
   5  -9   0  308.07   33.70
   5  -9   0  298.97   33.10
   5  -9   0  301.77   34.10
  -5   9   0  302.67   33.00
  -5   9   0  277.07   34.50
  -5   9   0  270.37   35.70
  -5   9   0  266.37   41.70
  -5   9   0  279.27   34.40
   4  -9   0   25.80    8.30
   4  -9   0   33.20    8.40
   4  -9   0   41.50    8.50
   4  -9   0   27.20    7.00
   4  -9   0   33.70    9.80
   4  -9   0   31.20    8.40
   4  -9   0   24.70    6.40
   4  -9   0   50.69   10.60
  -4   9   0   26.60    9.40
  -4   9   0   31.90    8.10
  -4   9   0   27.10    6.80
  -4   9   0   36.30    9.10
  -4   9   0   28.10    9.20
  -4   9   0   31.70   10.10
  -4   9   0   23.50    8.90
   3  -9   0  211.68   25.40
   3  -9   0  250.47   28.90
   3  -9   0  241.08   26.00
   3  -9   0  248.38   25.60
   3  -9   0  238.08   26.60
   3  -9   0  215.28   26.10
   3  -9   0  199.28   30.40
  -3   9   0  226.78   27.30
  -3   9   0  198.68   30.80
  -3   9   0  192.48   26.50
  -3   9   0  196.58   27.90
  -3   9   0  221.58   26.50
  -3   9   0  235.38   30.80
   2  -9   0  821.42   78.69
   2  -9   0  721.93   75.89
   2  -9   0  777.92   76.49
   2  -9   0  790.02   76.89
  -2   9   0  756.72   77.79
  -2   9   0  696.93   81.89
  -2   9   0  721.03   80.99
  -2   9   0  795.02   77.29
  -2   9   0  829.82   77.89
  -2   9   0  681.13   76.69
   1  -9   0  267.17   32.10
   1  -9   0  372.66   45.10
   1  -9   0  251.77   30.80
   1  -9   0  301.57   31.50
   1  -9   0  281.47   31.60
  -1   9   0  196.68   33.50
  -1   9   0  267.87   31.40
  -1   9   0  286.27   32.70
  -1   9   0  285.17   32.80
  -1   9   0  321.27   42.70
   0  -9   0  155.98   22.70
   0  -9   0  169.48   23.00
   0  -9   0  136.19   21.00
   0  -9   0  177.88   28.60
   0  -9   0  151.28   22.80
   0   9   0  177.28   23.90
   0   9   0  134.99   22.90
   0   9   0  103.39   21.20
   0   9   0  120.09   22.20
   0   9   0  146.59   22.60
   0   9   0  124.89   26.40
  -1  -9   0   25.10    7.40
  -1  -9   0   18.90    6.90
  -1  -9   0   19.60    6.60
  -1  -9   0   12.40    5.30
  -1  -9   0   21.20    9.80
   1   9   0   17.10    6.60
   1   9   0   17.30    9.30
   1   9   0   14.50    6.20
   1   9   0   18.30    7.70
  -2  -9   0  240.48   29.20
  -2  -9   0  252.97   30.50
  -2  -9   0  270.37   29.90
  -2  -9   0  327.07   44.50
  -2  -9   0  250.97   30.30
  -2  -9   0  264.07   26.70
   2   9   0  251.17   35.90
   2   9   0  242.08   34.40
   2   9   0  267.17   31.40
   2   9   0  193.48   38.60
   2   9   0  253.17   36.20
  -3  -9   0   82.09   20.30
  -3  -9   0   81.59   12.30
  -3  -9   0   63.49   14.10
  -3  -9   0   76.79   14.00
  -3  -9   0   90.99   16.50
  -3  -9   0   82.09   13.80
   3   9   0   81.49   17.00
   3   9   0   63.09   14.30
   3   9   0   89.39   19.00
   3   9   0   91.19   17.30
   3   9   0   83.19   22.10
  -4  -9   0  111.99   19.60
  -4  -9   0   81.59   21.50
  -4  -9   0   98.19   16.70
  -4  -9   0   96.19   17.80
  -4  -9   0  117.29   16.50
   4   9   0   96.49   19.30
   4   9   0  128.39   29.60
   4   9   0   94.59   20.90
   4   9   0  128.09   22.30
   4   9   0  151.88   23.10
  -5  -9   0   29.90    8.00
  -5  -9   0   38.00   14.70
  -5  -9   0   20.70    6.70
  -5  -9   0   19.00    7.50
  -5  -9   0   29.80    9.30
   5   9   0   23.60   13.00
   5   9   0   21.20    8.40
   5   9   0   30.00   10.10
   5   9   0   29.00   10.90
   5   9   0   18.50    7.70
  -6  -9   0   22.10    7.80
  -6  -9   0   18.80    6.50
  -6  -9   0   46.30   11.80
  -6  -9   0   14.10    9.10
  -6  -9   0   22.60    7.00
   6   9   0   19.00    8.10
   6   9   0   27.60   13.00
   6   9   0   12.70    7.80
   6   9   0   14.30    5.80
   6   9   0   20.00    8.20
  -7  -9   0    6.10    4.90
  -7  -9   0    9.70    4.70
  -7  -9   0   18.20    7.50
  -7  -9   0   14.50    5.50
  -7  -9   0    5.90    5.20
   7   9   0   14.80    7.50
   7   9   0   10.00    9.40
   7   9   0    6.50    5.40
   7   9   0    4.10    6.10
   7   9   0   24.60    9.70
  -8  -9   0  199.78   27.70
  -8  -9   0  189.08   25.40
  -8  -9   0  121.19   23.00
  -8  -9   0  165.28   34.10
   8   9   0  153.08   41.50
   8   9   0  144.79   36.50
   8   9   0  121.29   27.70
   8   9   0  155.48   27.40
   8   9   0  100.29   22.50
  -9  -9   0   46.10   13.00
  -9  -9   0   83.49   13.20
  -9  -9   0   92.69   18.90
  -9  -9   0   91.49   19.20
   9   9   0   82.39   29.40
   9   9   0  130.49   34.10
   9   9   0   86.09   23.20
   9   9   0   85.69   19.80
 -10  -9   0   82.59   25.10
 -10  -9   0   80.19   18.40
 -10  -9   0   88.69   13.40
  10   9   0  117.59   27.80
  10   9   0   73.99   30.90
  10   9   0   82.89   28.50
  10   9   0   45.90   15.50
  12 -10   0    5.80    6.20
  12 -10   0    5.60    7.60
  12 -10   0    5.90    4.40
  11 -10   0    6.30    7.90
  11 -10   0    0.00    2.00
  11 -10   0    0.90    1.10
  11 -10   0    0.60    1.40
  11 -10   0    0.60    2.10
  10 -10   0   53.19   16.60
  10 -10   0   60.49    8.90
  10 -10   0   50.49    8.70
  10 -10   0   41.10   15.60
  10 -10   0   46.10   11.30
  10 -10   0   49.70    8.10
   9 -10   0   22.50    5.60
   9 -10   0   23.80    5.70
   9 -10   0   11.40    8.40
   9 -10   0   33.60    6.70
   9 -10   0   28.70    8.60
   9 -10   0   14.60    8.40
  -9  10   0   26.50   11.10
   8 -10   0  136.49   22.30
   8 -10   0  113.29   18.60
   8 -10   0   94.99   15.70
   8 -10   0   79.29   21.00
   8 -10   0  103.79   15.30
   8 -10   0   96.99   14.80
   8 -10   0   83.09   20.10
  -8  10   0  109.79   23.40
  -8  10   0  158.08   18.10
  -8  10   0  112.89   16.10
   7 -10   0   34.70    8.60
   7 -10   0   35.00    9.40
   7 -10   0   42.50   12.30
   7 -10   0   30.60   11.90
   7 -10   0   40.50   10.10
   7 -10   0   26.40    7.00
   7 -10   0   31.50    7.20
  -7  10   0   28.60   10.80
  -7  10   0   30.60    8.50
  -7  10   0   32.60   11.60
  -7  10   0   26.10    8.50
   6 -10   0   32.70    9.60
   6 -10   0   27.90   10.70
   6 -10   0   31.20    7.60
   6 -10   0   31.40    7.60
   6 -10   0   47.60   10.90
   6 -10   0   20.40    7.90
   6 -10   0   35.10    9.30
  -6  10   0   32.60   11.20
  -6  10   0   30.50   10.80
  -6  10   0   34.10   10.10
  -6  10   0   39.10   12.90
  -6  10   0   44.00   10.00
   5 -10   0  314.67   33.90
   5 -10   0  309.37   33.40
   5 -10   0  272.27   31.80
   5 -10   0  318.17   34.30
   5 -10   0  301.47   33.40
   5 -10   0  313.27   32.50
   5 -10   0  265.87   33.90
   5 -10   0  282.37   41.10
  -5  10   0  271.27   35.50
  -5  10   0  374.26   51.19
  -5  10   0  267.37   39.80
  -5  10   0  279.47   33.30
  -5  10   0  269.27   34.40
   4 -10   0  379.46   43.40
   4 -10   0  421.06   40.30
   4 -10   0  369.26   39.60
   4 -10   0  370.96   40.80
   4 -10   0  355.16   39.60
   4 -10   0  325.47   41.80
   4 -10   0  388.06   41.00
  -4  10   0  325.97   41.30
  -4  10   0  367.56   45.90
  -4  10   0  360.36   41.80
  -4  10   0  369.76   40.90
  -4  10   0  358.86   44.10
  -4  10   0  356.96   38.90
  -4  10   0  385.26   40.60
   3 -10   0   82.49   14.10
   3 -10   0  119.69   20.80
   3 -10   0   90.99   15.70
   3 -10   0   86.09   15.80
   3 -10   0   66.19   14.80
   3 -10   0  110.69   18.70
   3 -10   0   97.49   15.50
  -3  10   0   85.29   16.70
  -3  10   0   70.49   14.00
  -3  10   0   81.39   18.10
  -3  10   0   89.29   20.20
  -3  10   0   73.59   15.10
  -3  10   0   93.09   17.50
  -3  10   0   85.99   16.90
   2 -10   0  258.57   30.30
   2 -10   0  241.08   28.50
   2 -10   0  247.88   28.40
   2 -10   0  248.18   28.80
   2 -10   0  223.38   34.90
  -2  10   0  223.78   28.80
  -2  10   0  230.98   28.80
  -2  10   0  256.37   34.60
  -2  10   0  286.17   39.60
  -2  10   0  236.18   37.60
  -2  10   0  222.08   31.80
   1 -10   0   49.20   11.10
   1 -10   0   45.80   10.60
   1 -10   0   49.20   12.20
   1 -10   0   53.49   11.20
   1 -10   0   53.79   15.30
  -1  10   0   40.00   11.20
  -1  10   0   33.30   10.00
  -1  10   0   58.49   13.80
  -1  10   0   49.30   12.50
  -1  10   0   28.50   12.40
  -1  10   0   36.30   10.20
   0 -10   0   25.30    7.80
   0 -10   0   30.30    8.90
   0 -10   0   36.10    9.20
   0 -10   0   25.90    8.30
   0 -10   0   30.10   11.50
   0  10   0   25.80   10.00
   0  10   0   21.50    8.10
   0  10   0   30.00   10.10
   0  10   0   15.10    9.70
   0  10   0   34.30    9.60
   0  10   0   34.70   10.70
  -1 -10   0  543.35   56.89
  -1 -10   0  539.75   56.49
  -1 -10   0  514.15   62.09
  -1 -10   0  537.05   57.39
  -1 -10   0  550.54   57.19
   1  10   0  504.15   64.39
   1  10   0  531.25   58.79
   1  10   0  525.55   59.59
   1  10   0  559.94   58.29
   1  10   0  526.85   59.39
  -2 -10   0   25.20    8.50
  -2 -10   0   24.30    5.20
  -2 -10   0   12.10    5.50
  -2 -10   0   32.90   13.20
  -2 -10   0   24.60    8.20
  -2 -10   0   15.40    6.30
   2  10   0    7.90    5.30
   2  10   0   20.80   11.60
   2  10   0   19.10    7.80
   2  10   0   18.10    8.00
   2  10   0   20.30    9.40
  -3 -10   0    5.80    4.60
  -3 -10   0   10.70    5.60
  -3 -10   0    4.20    3.30
  -3 -10   0    6.50    6.10
  -3 -10   0    4.10    2.60
  -3 -10   0    2.90    3.10
   3  10   0   -1.00    1.20
   3  10   0   -1.40    2.20
   3  10   0    1.30    4.50
   3  10   0    3.50    3.10
   3  10   0    2.90    3.80
  -4 -10   0   45.80   14.90
  -4 -10   0   15.90    7.30
  -4 -10   0   21.80    6.30
  -4 -10   0   43.60   10.10
  -4 -10   0   34.80   10.40
   4  10   0   49.80   13.20
   4  10   0   36.60   13.00
   4  10   0   15.20   10.40
   4  10   0   29.70   10.30
   4  10   0   31.10   11.00
  -5 -10   0  109.99   19.90
  -5 -10   0   98.49   15.80
  -5 -10   0   99.19   16.40
  -5 -10   0   94.79   18.80
  -5 -10   0  100.89   25.20
   5  10   0   93.79   26.80
   5  10   0  117.09   21.70
   5  10   0   77.49   17.60
   5  10   0   79.49   18.00
  -6 -10   0   45.80   17.00
  -6 -10   0   56.19   13.50
  -6 -10   0   61.69   12.20
  -6 -10   0   80.99   15.90
  -6 -10   0   31.00   10.50
   6  10   0   44.70   18.80
   6  10   0   51.39   14.30
   6  10   0   44.30   14.60
   6  10   0   53.79   14.40
   6  10   0   79.49   18.10
  -7 -10   0   86.49   17.00
  -7 -10   0  100.59   16.90
  -7 -10   0  103.99   20.20
  -7 -10   0  134.29   26.00
  -7 -10   0  105.29   27.10
   7  10   0   86.89   20.40
   7  10   0   75.59   18.00
   7  10   0   82.09   22.00
   7  10   0  153.08   28.10
   7  10   0  110.29   44.40
  -8 -10   0  122.29   22.50
  -8 -10   0  164.68   24.60
  -8 -10   0  173.38   26.20
   8  10   0  133.69   29.60
   8  10   0  128.09   26.00
   8  10   0   81.89   28.40
   8  10   0  133.69   35.50
  -9 -10   0   29.30   10.10
  -9 -10   0   23.00    6.40
  -9 -10   0   22.30    8.50
  -9 -10   0   22.80    8.90
   9  10   0   22.80   17.20
   9  10   0   16.60    9.40
   9  10   0    9.70   10.10
   9  10   0   43.90   20.20
  12 -11   0   40.50   15.60
  12 -11   0   34.50   10.40
  12 -11   0   56.29   20.20
  12 -11   0   62.29    9.10
  11 -11   0    0.90    3.30
  11 -11   0    2.80    2.40
  11 -11   0   13.40    9.00
  11 -11   0    5.90    2.30
  11 -11   0    3.80    3.50
  11 -11   0    4.10    2.00
  10 -11   0   45.00   15.80
  10 -11   0   22.70    8.20
  10 -11   0   40.80    7.10
  10 -11   0   26.00    6.50
  10 -11   0   33.10    6.80
  10 -11   0   58.39   17.90
   9 -11   0   25.60   10.50
   9 -11   0   24.60    8.10
   9 -11   0   15.70    4.80
   9 -11   0   25.50    6.40
   9 -11   0   26.30   10.80
   9 -11   0   20.40    6.00
  -9  11   0   32.50   12.80
   8 -11   0  137.49   27.50
   8 -11   0  116.09   18.00
   8 -11   0  127.39   24.90
   8 -11   0  131.69   19.60
   8 -11   0  173.38   32.50
   8 -11   0  128.99   18.60
   8 -11   0  107.89   20.20
  -8  11   0  188.58   22.40
  -8  11   0  139.99   20.60
  -8  11   0  160.88   29.40
   7 -11   0  113.69   18.50
   7 -11   0  115.89   16.90
   7 -11   0  135.09   22.20
   7 -11   0   78.19   16.00
   7 -11   0  104.49   18.40
   7 -11   0  103.59   16.10
   7 -11   0  125.29   25.20
  -7  11   0   83.19   20.10
  -7  11   0  130.49   19.80
  -7  11   0   98.89   18.70
  -7  11   0  140.69   25.90
   6 -11   0  148.19   20.90
   6 -11   0  202.48   26.00
   6 -11   0   88.99   21.10
   6 -11   0  136.09   20.20
   6 -11   0  113.89   21.10
   6 -11   0  154.68   23.70
  -6  11   0  160.18   27.10
  -6  11   0  178.88   34.90
  -6  11   0  187.78   28.50
  -6  11   0  150.88   25.90
  -6  11   0  149.29   23.10
   5 -11   0  134.39   20.40
   5 -11   0  138.49   21.80
   5 -11   0  141.79   21.60
   5 -11   0  201.48   26.90
   5 -11   0  138.69   26.10
   5 -11   0  166.68   25.30
   5 -11   0  120.99   19.90
  -5  11   0  133.19   24.70
  -5  11   0  178.68   27.10
  -5  11   0   88.59   22.70
  -5  11   0  148.39   23.20
   4 -11   0  206.78   24.80
   4 -11   0  246.98   35.10
   4 -11   0  198.68   27.90
   4 -11   0  220.38   28.50
   4 -11   0  205.88   29.00
   4 -11   0  234.48   34.30
   4 -11   0  241.88   27.30
  -4  11   0  206.78   25.20
  -4  11   0  190.08   26.80
  -4  11   0  227.58   31.00
  -4  11   0  201.28   29.10
  -4  11   0  190.68   30.20
  -4  11   0  240.48   40.40
  -4  11   0  244.08   36.70
   3 -11   0   12.20    6.40
   3 -11   0   14.10    5.10
   3 -11   0   13.90    5.90
   3 -11   0   12.10    7.20
   3 -11   0   15.50    6.20
   3 -11   0   22.20    7.60
   3 -11   0   12.60    5.60
  -3  11   0   19.90    7.40
  -3  11   0   25.40    8.30
  -3  11   0   18.20    7.60
  -3  11   0   12.80    6.60
  -3  11   0   26.40    8.10
  -3  11   0   20.90   10.10
  -3  11   0   21.20    8.20
   2 -11   0   22.50    7.30
   2 -11   0   10.70    5.30
   2 -11   0   26.10    6.50
   2 -11   0   19.60    7.90
   2 -11   0   30.90    8.70
   2 -11   0   14.80    8.00
  -2  11   0   15.20    6.80
  -2  11   0   16.50    8.20
  -2  11   0   13.30    6.60
  -2  11   0   20.10    8.20
  -2  11   0   33.90    9.90
  -2  11   0   18.60   10.30
   1 -11   0  441.06   45.60
   1 -11   0  390.16   45.00
   1 -11   0  433.36   46.60
   1 -11   0  367.16   44.50
   1 -11   0  443.46   50.79
  -1  11   0  410.96   47.60
  -1  11   0  369.36   45.10
  -1  11   0  425.26   49.30
  -1  11   0  428.36   60.59
  -1  11   0  408.76   46.20
  -1  11   0  432.66   47.90
   0 -11   0  127.59   21.00
   0 -11   0  157.98   23.40
   0 -11   0  137.89   22.30
   0 -11   0  165.48   30.40
   0 -11   0  162.58   24.10
   0  11   0  132.19   24.20
   0  11   0  122.89   22.40
   0  11   0  131.59   23.60
   0  11   0  129.09   22.90
   0  11   0  150.68   31.40
   0  11   0  106.49   23.60
  -1 -11   0   88.29   17.20
  -1 -11   0   91.09   23.60
  -1 -11   0   75.59   15.30
  -1 -11   0   80.39   16.50
  -1 -11   0   90.59   10.70
  -1 -11   0   90.89   16.90
   1  11   0  105.19   18.90
   1  11   0   73.49   16.60
   1  11   0  104.09   21.30
   1  11   0   72.29   17.00
   1  11   0   81.79   26.60
   1  11   0  105.79   20.60
  -2 -11   0  177.38   25.30
  -2 -11   0  145.19   22.90
  -2 -11   0  202.58   35.40
  -2 -11   0  155.28   17.30
  -2 -11   0  126.19   23.20
  -2 -11   0  206.18   28.30
   2  11   0  147.69   27.00
   2  11   0  134.29   31.90
   2  11   0  144.99   27.90
   2  11   0  143.89   27.50
   2  11   0  155.38   25.80
  -3 -11   0   86.89   22.80
  -3 -11   0   95.79   17.90
  -3 -11   0   60.99   13.10
  -3 -11   0   84.39   12.50
  -3 -11   0   77.69   16.90
  -3 -11   0   71.09   14.40
   3  11   0  134.19   31.80
   3  11   0   73.89   17.00
   3  11   0   82.19   20.00
   3  11   0   86.89   18.70
   3  11   0   78.99   18.40
  -4 -11   0  312.17   41.90
  -4 -11   0  329.07   50.39
  -4 -11   0  327.27   37.70
  -4 -11   0  305.47   32.50
  -4 -11   0  296.57   40.80
   4  11   0  373.26   60.09
   4  11   0  201.58   38.10
   4  11   0  464.85   62.39
   4  11   0  357.36   45.60
   4  11   0  270.77   44.20
  -5 -11   0  313.07   36.90
  -5 -11   0  352.46   39.90
  -5 -11   0  329.57   39.30
  -5 -11   0  300.77   34.80
  -5 -11   0  354.66   54.99
   5  11   0  338.17   41.60
   5  11   0  315.67   44.80
   5  11   0  337.97   46.40
   5  11   0  320.27   49.60
   5  11   0  332.47   59.29
  -6 -11   0   85.29   17.60
  -6 -11   0   66.29   15.90
  -6 -11   0   80.69   14.40
  -6 -11   0   25.10   14.50
  -6 -11   0   78.49   14.80
   6  11   0   91.49   22.00
   6  11   0  104.89   29.40
   6  11   0   59.49   19.10
   6  11   0   67.59   17.30
  -7 -11   0   13.10    7.10
  -7 -11   0    7.50    4.50
  -7 -11   0   11.90    7.00
  -7 -11   0    7.40    8.20
  -7 -11   0   20.40    6.80
   7  11   0    9.40    7.60
   7  11   0   -2.70    3.20
   7  11   0    4.30    5.10
   7  11   0   -1.30    3.10
  -8 -11   0   50.89   13.00
  -8 -11   0   69.19   16.20
   8  11   0   54.89   19.70
   8  11   0   57.09   16.80
   8  11   0   38.30   21.90
   8  11   0   54.69   23.10
  11 -12   0   51.39    9.20
  11 -12   0   62.89   13.80
  11 -12   0   90.99   23.30
  11 -12   0   83.49   21.70
  11 -12   0   70.09   11.30
  11 -12   0   79.89   10.20
  10 -12   0  130.69   17.80
  10 -12   0  125.59   26.90
  10 -12   0  119.79   16.70
  10 -12   0  141.49   28.30
  10 -12   0  164.28   23.50
  10 -12   0  120.59   17.50
   9 -12   0   42.50   12.80
   9 -12   0   44.80    9.10
   9 -12   0   36.80   13.70
   9 -12   0   35.40    7.80
   9 -12   0   38.20   10.10
   9 -12   0   26.30    7.90
  -9  12   0   34.50   13.00
   8 -12   0   95.89   14.90
   8 -12   0   75.69   15.40
   8 -12   0   73.19   13.20
   8 -12   0   66.79   14.30
   8 -12   0   72.09   19.30
   8 -12   0  100.89   19.40
  -8  12   0   98.79   21.70
  -8  12   0   93.39   16.70
   7 -12   0   25.30    8.80
   7 -12   0   26.10    7.40
   7 -12   0   21.40    6.50
   7 -12   0   22.90    8.10
   7 -12   0   10.00    7.00
   7 -12   0   31.40    9.40
  -7  12   0   35.80   11.60
  -7  12   0   28.20   11.10
  -7  12   0   11.60    8.10
  -7  12   0   24.40    9.10
   6 -12   0  449.66   51.49
   6 -12   0  398.46   48.60
   6 -12   0  458.55   51.59
   6 -12   0  455.65   50.69
   6 -12   0  400.26   48.40
   6 -12   0  447.46   54.39
  -6  12   0  513.05   53.39
  -6  12   0  497.55   55.39
  -6  12   0  615.74   63.59
  -6  12   0  468.65   52.99
  -6  12   0  532.55   52.39
   5 -12   0    5.90    3.90
   5 -12   0    7.80    5.00
   5 -12   0    8.90    5.80
   5 -12   0    5.00    3.70
   5 -12   0    3.70    3.50
   5 -12   0   13.40    5.50
  -5  12   0   13.10    6.40
  -5  12   0   13.90   10.20
  -5  12   0    5.90    5.10
  -5  12   0    8.10    3.10
  -5  12   0    5.30    4.60
  -5  12   0    3.90    6.50
   4 -12   0  254.47   36.20
   4 -12   0  276.67   31.10
   4 -12   0  283.47   31.00
   4 -12   0  228.38   32.30
   4 -12   0  236.58   37.80
   4 -12   0  237.78   29.00
   4 -12   0  239.48   36.90
  -4  12   0  209.48   30.10
  -4  12   0  296.27   35.60
  -4  12   0  237.78   34.00
  -4  12   0  309.37   37.80
  -4  12   0  219.18   29.80
   3 -12   0   27.40    8.80
   3 -12   0   36.30   10.00
   3 -12   0   35.20   10.20
   3 -12   0   28.30    9.60
   3 -12   0   32.50    8.20
   3 -12   0   47.50   14.80
   3 -12   0   52.79   12.60
  -3  12   0   28.10   10.10
  -3  12   0   52.09   17.10
  -3  12   0   39.50   14.30
  -3  12   0   29.00    9.60
  -3  12   0   38.60   10.80
  -3  12   0   48.90   12.10
  -3  12   0   62.99   14.40
   2 -12   0    4.30    3.70
   2 -12   0   -0.40    3.10
   2 -12   0   -0.50    1.10
   2 -12   0    0.90    2.00
   2 -12   0    3.60    2.60
   2 -12   0    1.90    3.20
  -2  12   0    3.80    4.50
  -2  12   0    5.60    7.30
  -2  12   0   -0.40    1.60
  -2  12   0    5.40    4.50
  -2  12   0   14.60    7.00
   1 -12   0   76.59   15.40
   1 -12   0   86.09   21.50
   1 -12   0   78.09   15.60
   1 -12   0   54.79   13.90
   1 -12   0   79.39   17.10
  -1  12   0   89.19   17.30
  -1  12   0   63.09   16.80
  -1  12   0   81.09   18.00
  -1  12   0   77.59   16.90
  -1  12   0  104.99   25.90
  -1  12   0   48.60   14.30
   0 -12   0  167.38   32.00
   0 -12   0  136.29   22.90
   0 -12   0  109.69   21.00
   0 -12   0  143.89   23.30
   0 -12   0  146.39   23.60
   0  12   0  115.79   22.50
   0  12   0  145.89   28.30
   0  12   0  187.88   27.10
   0  12   0  168.98   34.70
   0  12   0  119.79   25.30
   0  12   0  168.98   28.00
  -1 -12   0  155.58   24.90
  -1 -12   0  183.38   28.50
  -1 -12   0  174.48   27.60
  -1 -12   0  173.68   19.40
  -1 -12   0  143.89   25.30
  -1 -12   0  277.67   42.00
   1  12   0  149.39   29.30
   1  12   0  239.08   31.60
   1  12   0  241.78   37.60
   1  12   0  266.47   45.00
   1  12   0  178.58   30.20
   1  12   0  160.48   27.60
  -2 -12   0   78.39   15.80
  -2 -12   0  110.59   19.00
  -2 -12   0  131.29   23.90
  -2 -12   0   64.89   16.00
  -2 -12   0   83.89   12.20
   2  12   0   81.29   20.90
   2  12   0   67.29   18.50
   2  12   0   86.89   18.40
   2  12   0   85.49   24.90
   2  12   0  132.49   23.40
  -3 -12   0  123.19   21.90
  -3 -12   0  165.28   33.20
  -3 -12   0  110.79   13.60
  -3 -12   0   68.69   15.40
  -3 -12   0  150.28   23.70
  -3 -12   0   94.49   18.00
   3  12   0  195.98   40.10
   3  12   0  119.19   23.40
   3  12   0  216.98   35.60
   3  12   0  165.58   29.00
   3  12   0  127.09   26.10
  -4 -12   0   99.79   17.90
  -4 -12   0   81.79   13.60
  -4 -12   0  125.99   22.30
  -4 -12   0   72.19   22.00
  -4 -12   0  104.99   20.00
   4  12   0   93.69   27.30
   4  12   0   71.39   20.40
   4  12   0   92.89   20.60
   4  12   0   90.19   21.80
   4  12   0   93.29   20.60
  -5 -12   0   49.40   13.40
  -5 -12   0   40.60   11.10
  -5 -12   0   43.50   13.70
  -5 -12   0   60.79   21.50
  -5 -12   0   43.40    9.80
   5  12   0   37.30   12.70
   5  12   0   56.39   18.70
   5  12   0   99.09   29.50
  -6 -12   0   88.29   15.90
  -6 -12   0  104.49   27.60
  -6 -12   0   98.29   20.10
  -6 -12   0   63.59   13.10
   6  12   0   69.89   18.10
   6  12   0   47.50   16.90
   6  12   0   74.59   27.00
  -7 -12   0   37.50   10.20
  -7 -12   0   24.50    8.20
  -7 -12   0   54.59   14.00
   7  12   0   57.19   24.50
   7  12   0   37.20   18.70
   7  12   0   60.09   20.90
   7  12   0   61.79   17.80
  10 -13   0  106.99   15.90
  10 -13   0   97.99   21.30
  10 -13   0  132.59   27.90
  10 -13   0   92.09   18.30
  10 -13   0   89.79   15.20
  10 -13   0  104.39   15.00
   9 -13   0  101.59   18.30
   9 -13   0   71.89   20.10
   9 -13   0   91.79   16.10
   9 -13   0   91.99   14.60
   9 -13   0  119.69   17.10
   9 -13   0   80.29   18.30
  -9  13   0  100.09   22.80
  -9  13   0   85.49   14.10
  -9  13   0  113.39   15.40
   8 -13   0   21.00    6.40
   8 -13   0   17.10    7.20
   8 -13   0    5.80    4.40
   8 -13   0    1.30    3.60
   8 -13   0    3.60    2.70
  -8  13   0   18.90    7.10
  -8  13   0   10.00    6.20
  -8  13   0    8.40    6.80
   7 -13   0  136.59   23.70
   7 -13   0  107.49   24.70
   7 -13   0  159.58   22.50
   7 -13   0  142.89   21.70
   7 -13   0  126.99   23.10
  -7  13   0  154.78   26.80
  -7  13   0  127.59   31.20
  -7  13   0  208.18   31.70
  -7  13   0  196.28   26.80
   6 -13   0    4.50    3.60
   6 -13   0    3.40    3.60
   6 -13   0    1.90    2.10
   6 -13   0    3.00    5.00
   6 -13   0   -0.50    1.80
  -6  13   0   -1.30    1.40
  -6  13   0    6.00    6.10
  -6  13   0    2.50    4.00
  -6  13   0    8.20    5.70
  -6  13   0   -1.80    2.00
   5 -13   0   33.90   11.80
   5 -13   0   55.59   12.10
   5 -13   0   50.69   12.30
   5 -13   0   56.09   13.00
   5 -13   0   73.49   16.30
   5 -13   0   34.70   12.30
  -5  13   0   51.39   13.40
  -5  13   0   57.99   13.90
  -5  13   0   54.59    9.20
  -5  13   0   75.89   19.40
  -5  13   0   83.79   18.10
  -5  13   0   49.90   19.30
   4 -13   0  304.37   35.60
   4 -13   0  356.66   39.60
   4 -13   0  243.08   40.40
   4 -13   0  343.77   48.30
   4 -13   0  305.77   41.90
   4 -13   0  327.87   38.20
   4 -13   0  265.17   36.40
  -4  13   0  396.96   41.40
  -4  13   0  306.57   64.59
  -4  13   0  350.16   39.50
  -4  13   0  365.96   38.30
  -4  13   0  347.57   38.80
  -4  13   0  356.66   40.50
   3 -13   0   96.09   17.20
   3 -13   0   73.49   13.20
   3 -13   0   53.79   16.50
   3 -13   0   97.29   20.40
   3 -13   0   38.50   12.20
   3 -13   0   85.19   16.50
   3 -13   0   93.49   18.30
  -3  13   0   92.09   22.10
  -3  13   0   89.09   18.50
  -3  13   0   76.69   22.10
  -3  13   0   95.89   17.80
  -3  13   0   61.99   16.20
  -3  13   0   62.69   20.10
  -3  13   0  110.99   18.80
   2 -13   0    2.10    4.30
   2 -13   0    2.90    3.10
   2 -13   0    5.30    5.20
   2 -13   0    0.70    2.40
   2 -13   0    7.30    3.40
   2 -13   0   10.10    6.80
   2 -13   0    9.70    5.50
  -2  13   0    4.90    4.80
  -2  13   0   18.40    8.50
  -2  13   0    5.70    4.50
  -2  13   0   -5.60    2.60
  -2  13   0    0.10    3.50
  -2  13   0    7.60    5.40
   1 -13   0   19.00    7.60
   1 -13   0   27.80    8.70
   1 -13   0   11.00    8.50
   1 -13   0   27.50    6.30
   1 -13   0   12.60    7.30
  -1  13   0   22.60    9.10
  -1  13   0   28.30   14.90
  -1  13   0    4.90    5.60
  -1  13   0   30.80    9.80
  -1  13   0    8.60    6.20
   0 -13   0  139.29   23.80
   0 -13   0  172.38   26.50
   0 -13   0  164.18   26.40
   0 -13   0  108.89   22.10
   0 -13   0  169.58   32.60
   0  13   0  146.29   26.40
   0  13   0  120.59   26.80
   0  13   0  181.98   30.30
   0  13   0  225.18   30.20
   0  13   0  151.98   28.00
  -1 -13   0    5.30    4.60
  -1 -13   0    8.20    5.60
  -1 -13   0   19.90   11.30
  -1 -13   0   27.60    8.40
  -1 -13   0   17.90    7.60
   1  13   0   23.30    9.30
   1  13   0   10.10    7.60
   1  13   0   15.40    7.70
   1  13   0   11.50    7.00
   1  13   0   24.00   10.20
   1  13   0    9.00    9.30
  -2 -13   0  354.96   43.10
  -2 -13   0  265.27   34.00
  -2 -13   0  223.28   35.60
  -2 -13   0  245.88   38.50
  -2 -13   0  323.57   51.09
   2  13   0  321.57   47.70
   2  13   0  292.87   53.39
   2  13   0  301.97   37.30
   2  13   0  305.07   46.40
   2  13   0  308.67   43.80
  -3 -13   0   43.10   12.70
  -3 -13   0   49.00    8.50
  -3 -13   0   42.10   11.60
  -3 -13   0   45.70   12.60
  -3 -13   0   49.00   17.70
   3  13   0   56.69   17.40
   3  13   0   42.30   14.80
   3  13   0   45.00   14.40
   3  13   0   44.00   20.70
  -4 -13   0   83.29   17.90
  -4 -13   0   84.89   17.00
  -4 -13   0   63.49   21.40
  -4 -13   0   83.09   12.30
   4  13   0   85.29   28.50
   4  13   0   77.69   21.50
   4  13   0   35.80   13.90
  -5 -13   0   18.00   12.10
  -5 -13   0   12.10    7.00
  -5 -13   0    9.80    4.10
  -5 -13   0   11.40    5.70
   5  13   0   11.00   13.30
   5  13   0   18.10   11.40
   5  13   0   18.20   10.70
  -6 -13   0   68.39   14.60
  -6 -13   0   90.09   19.70
  -6 -13   0   65.79   12.90
   6  13   0   94.89   25.60
   6  13   0   52.09   23.30
   6  13   0   95.99   29.60
   9 -14   0    3.50    3.40
   9 -14   0    4.60    3.40
   9 -14   0   -2.20    2.10
   9 -14   0    7.20    4.30
   9 -14   0    1.20    2.60
  -9  14   0    2.60    3.90
  -9  14   0    0.00    3.20
   8 -14   0   31.70    8.90
   8 -14   0   25.80    9.00
   8 -14   0   16.00    7.50
   8 -14   0   25.70    7.10
   8 -14   0   21.20   10.80
  -8  14   0   10.90    8.60
  -8  14   0   20.50    9.40
   7 -14   0  297.47   46.20
   7 -14   0  281.17   34.00
   7 -14   0  324.87   35.50
   7 -14   0  278.47   40.60
   7 -14   0  251.87   38.40
  -7  14   0  335.47   38.80
  -7  14   0  304.77   44.40
   6 -14   0   21.50    7.40
   6 -14   0   22.00    9.50
   6 -14   0   25.80    9.10
   6 -14   0   41.40   10.60
   6 -14   0   29.10   11.30
  -6  14   0   31.00    9.80
  -6  14   0   39.90   13.10
  -6  14   0   24.70   10.50
   5 -14   0   20.50    8.70
   5 -14   0   26.70    8.70
   5 -14   0   49.99   14.80
   5 -14   0   32.10   13.90
  -5  14   0   34.80    7.20
  -5  14   0   62.59   15.10
  -5  14   0   50.99   12.30
  -5  14   0   30.80   12.80
  -5  14   0   28.60   13.40
   4 -14   0   39.10   16.20
   4 -14   0   36.20   11.80
   4 -14   0   14.20    5.40
   4 -14   0   22.30    7.60
   4 -14   0   26.10   12.20
  -4  14   0   42.00   10.80
  -4  14   0   39.80   11.90
  -4  14   0   24.80   12.30
  -4  14   0   29.60    9.70
  -4  14   0    6.90    4.90
   3 -14   0  347.47   35.70
   3 -14   0  231.78   36.90
   3 -14   0  267.87   36.90
   3 -14   0  232.38   29.10
   3 -14   0  243.08   39.20
   3 -14   0  247.08   42.00
   3 -14   0  253.17   37.00
  -3  14   0  325.87   42.90
  -3  14   0  271.67   32.70
  -3  14   0  348.87   45.70
  -3  14   0  290.37   38.90
  -3  14   0  254.67   43.70
  -3  14   0  344.17   52.69
  -3  14   0  281.97   35.50
   2 -14   0    7.70    4.80
   2 -14   0   11.30    4.20
   2 -14   0   14.10    7.40
   2 -14   0   17.50    8.00
   2 -14   0   18.70    7.80
   2 -14   0   -0.30    3.20
   2 -14   0   25.40    8.80
  -2  14   0    5.10    4.60
  -2  14   0    5.00    5.50
  -2  14   0   16.10    7.10
  -2  14   0   19.70    8.60
  -2  14   0   20.50    9.30
  -2  14   0   23.80   12.40
  -2  14   0    1.60    4.90
   1 -14   0  382.86   50.79
   1 -14   0  516.25   53.49
   1 -14   0  532.75   68.69
   1 -14   0  454.55   46.20
   1 -14   0  429.76   52.09
   1 -14   0  432.16   51.29
  -1  14   0  455.85   51.99
  -1  14   0  494.85   55.19
  -1  14   0  458.85   57.89
  -1  14   0  544.25   57.19
  -1  14   0  554.94   74.39
  -1  14   0  461.75   55.29
   0 -14   0  200.18   39.10
   0 -14   0  250.87   37.70
   0 -14   0  224.78   33.80
   0 -14   0  183.78   31.00
   0 -14   0  201.78   31.60
   0  14   0  241.98   47.90
   0  14   0  262.27   39.30
   0  14   0  279.57   37.40
   0  14   0  262.77   38.60
  -1 -14   0   15.30    7.80
  -1 -14   0   32.00   10.00
  -1 -14   0   33.50   10.30
  -1 -14   0   41.60   16.00
   1  14   0   27.20   11.10
   1  14   0   41.20   14.80
   1  14   0   48.80   20.30
   1  14   0   32.00   12.80
  -2 -14   0   17.20    7.70
  -2 -14   0   40.70   11.90
  -2 -14   0   42.60   13.10
   2  14   0   20.80   10.10
   2  14   0   27.60   11.10
   2  14   0   18.20   10.30
   2  14   0   24.10   12.20
   2  14   0   29.00   17.30
  -3 -14   0  126.49   25.00
  -3 -14   0  110.09   30.40
  -3 -14   0  144.29   24.40
  -3 -14   0  129.29   24.30
   3  14   0  145.49   28.30
   3  14   0  195.78   36.30
   3  14   0  190.88   42.10
   3  14   0  138.69   28.30
  -4 -14   0   41.10   11.50
  -4 -14   0   20.50   18.10
  -4 -14   0   54.49   15.40
   4  14   0   41.30   15.20
   4  14   0   27.40   17.30
   4  14   0   24.90   14.00
  -5 -14   0   13.00    7.10
  -5 -14   0    6.40    5.50
  -5 -14   0    7.10    9.10
   5  14   0   14.10   11.60
   5  14   0   29.10   17.30
   5  14   0   15.40   10.30
   7 -15   0   28.20   10.10
   7 -15   0   28.10   12.40
   7 -15   0   11.70    7.30
   7 -15   0   61.09   12.20
   7 -15   0   51.69   12.40
  -7  15   0   31.50   12.60
  -7  15   0   34.80   11.70
   6 -15   0    5.50    4.20
   6 -15   0    9.30    4.90
   6 -15   0    1.70    4.10
   6 -15   0    8.70    7.00
   6 -15   0   -0.20    2.50
  -6  15   0    6.70    5.60
  -6  15   0   11.60    9.20
   5 -15   0    5.20    5.40
   5 -15   0    4.20    3.60
   5 -15   0    1.40    3.30
   5 -15   0   -0.60    2.50
  -5  15   0    0.10    4.10
  -5  15   0    6.40    5.50
   4 -15   0  359.56   53.99
   4 -15   0  202.58   39.60
   4 -15   0  276.37   38.60
   4 -15   0  292.47   33.70
   4 -15   0  250.97   29.60
  -4  15   0  258.27   34.20
  -4  15   0  270.17   36.20
  -4  15   0  309.57   40.00
   3 -15   0  127.79   22.70
   3 -15   0   98.59   25.20
   3 -15   0  128.69   16.30
   3 -15   0  138.79   26.50
   3 -15   0  134.29   23.40
  -3  15   0  134.69   32.70
  -3  15   0  139.99   26.10
  -3  15   0  166.68   27.70
  -3  15   0  112.49   20.50
  -3  15   0  172.98   27.30
   2 -15   0   23.20    8.70
   2 -15   0   27.20    6.10
   2 -15   0   22.20   11.60
   2 -15   0   15.00    8.20
   2 -15   0   39.40   11.30
  -2  15   0   38.00   17.20
  -2  15   0   29.30   11.10
  -2  15   0    8.30    7.50
  -2  15   0   32.20   10.00
  -2  15   0   46.70   14.30
   1 -15   0    0.40    2.20
   1 -15   0    2.10    4.20
   1 -15   0   -0.40    1.90
   1 -15   0    0.90    1.90
  -1  15   0   -0.10    4.80
  -1  15   0    7.40    6.50
  -1  15   0   -1.10    2.20
   0 -15   0  135.49   24.40
   0 -15   0  103.09   20.70
   0 -15   0  156.38   25.50
   0  15   0   82.99   20.70
   0  15   0  124.69   26.90
   0  15   0  137.79   27.60
   0  15   0  140.99   36.20
  -1 -15   0   29.30   10.70
  -1 -15   0   19.60    7.70
  -1 -15   0   20.00    8.50
  -1 -15   0   43.40   17.40
   1  15   0   41.30   13.20
   1  15   0   44.90   22.90
   1  15   0   32.60   13.40
   1  15   0   19.10   12.00
  -2 -15   0  127.59   24.70
  -2 -15   0  139.59   24.30
  -2 -15   0  110.39   21.60
  -2 -15   0  125.59   31.40
   2  15   0  140.69   27.40
   2  15   0  123.39   33.80
   2  15   0   94.29   25.10
  -3 -15   0  188.88   30.40
  -3 -15   0  152.68   37.40
  -3 -15   0  238.48   35.00
  -3 -15   0  177.78   28.70
   3  15   0  150.28   39.70
   3  15   0  148.49   30.20
   3  15   0  166.88   36.60
   5 -16   0  103.99   22.50
   5 -16   0  174.28   31.30
   5 -16   0  113.29   23.30
   5 -16   0  153.38   24.30
  -5  16   0  154.08   34.30
  -5  16   0  163.78   27.50
   4 -16   0   19.30    9.00
   4 -16   0   23.40   11.80
   4 -16   0   22.40    8.40
   4 -16   0   16.10    6.90
  -4  16   0   21.90    9.90
  -4  16   0   23.00    8.80
  -4  16   0   -3.00    4.20
  -4  16   0   26.20   10.00
   3 -16   0   15.80    5.10
   3 -16   0   17.70    7.80
   3 -16   0   21.40    8.70
   3 -16   0   17.90    9.90
   3 -16   0   22.10    9.70
  -3  16   0   19.70    9.20
  -3  16   0   21.00   10.00
  -3  16   0   26.00   15.20
  -3  16   0   27.30   11.40
   2 -16   0   16.70    7.30
   2 -16   0   30.60   10.20
   2 -16   0    4.90    5.10
   2 -16   0   13.80   10.60
  -2  16   0   19.30    7.40
  -2  16   0   38.40   15.00
  -2  16   0   30.50   11.00
  -2  16   0   23.20   10.50
  -2  16   0   10.50   10.80
   1 -16   0  127.59   24.00
   1 -16   0  184.28   28.70
   1 -16   0   87.69   19.90
   1 -16   0  118.09   28.60
  -1  16   0  136.29   27.90
  -1  16   0  101.29   36.10
  -1  16   0  218.88   51.49
  -1  16   0  101.89   21.40
   0 -16   0   30.10    9.80
   0 -16   0   37.40   16.90
   0 -16   0   31.60   10.40
   0 -16   0   15.00    8.10
   0  16   0   16.70    9.00
   0  16   0   33.10   14.60
   0  16   0   34.20   19.00
   0  16   0   45.50   16.50
   1  16  -1   95.89   32.50
   1  16  -1  137.89   29.60
   1  16  -1   85.29   22.10
  -1 -16   1  106.59   22.30
  -1 -16   1  122.09   22.60
  -1 -16   1  102.49   27.30
  -1 -16   1  101.29   20.30
   0  16  -1   -2.30    3.40
   0  16  -1    2.00    7.70
   0  16  -1   -1.40    2.50
   0  16  -1    4.10    5.70
   0 -16   1    7.20    4.60
   0 -16   1   -1.20    3.90
   0 -16   1   -0.80    1.50
   0 -16   1    0.50    2.80
  -1  16  -1   -0.20    3.50
  -1  16  -1    3.30    5.20
  -1  16  -1   15.30    9.60
  -1  16  -1    0.80    8.00
  -1  16  -1    5.40    5.00
   1 -16   1    6.50    6.90
   1 -16   1   -0.70    1.80
   1 -16   1    0.50    2.00
   1 -16   1   -1.00    1.70
   1 -16   1   10.00    6.10
  -2  16  -1   93.69   23.00
  -2  16  -1   80.39   26.90
  -2  16  -1  109.19   21.80
  -2  16  -1  111.49   20.90
  -2  16  -1   87.69   20.40
   2 -16   1   86.29   18.70
   2 -16   1  101.29   21.70
   2 -16   1   70.99   16.90
   2 -16   1   34.80   16.10
  -3  16  -1  181.58   29.70
  -3  16  -1  200.98   34.40
  -3  16  -1  198.08   30.80
  -3  16  -1  195.48   25.30
  -3  16  -1  139.69   36.90
   3 -16   1  199.78   37.90
   3 -16   1  184.98   30.40
   3 -16   1  210.48   31.20
   3 -16   1  134.49   27.90
  -4  16  -1    2.60    4.20
  -4  16  -1    5.50    5.20
  -4  16  -1   10.40    5.90
  -4  16  -1   -2.90    6.10
  -4  16  -1    4.60    4.40
   4 -16   1    3.70    4.00
   4 -16   1   -0.90    1.60
   4 -16   1    8.10    6.20
   4 -16   1    6.40    5.80
  -5  16  -1   83.89   16.50
  -5  16  -1   72.09   17.10
  -5  16  -1   52.59   19.70
   5 -16   1   54.99   14.10
   5 -16   1   81.99   17.80
   5 -16   1   45.90   16.10
   5 -16   1   68.99   18.40
   4  15  -1  120.79   29.10
   4  15  -1  259.17   51.89
   4  15  -1  183.78   37.20
  -4 -15   1  151.88   35.10
  -4 -15   1  238.58   33.50
  -4 -15   1  140.99   18.00
  -4 -15   1  182.98   27.20
   3  15  -1    8.10    7.00
   3  15  -1   17.30   10.30
   3  15  -1   24.80   15.80
  -3 -15   1   26.40   14.20
  -3 -15   1   14.80    7.30
  -3 -15   1   15.70    7.50
  -3 -15   1    9.90    6.40
  -3 -15   1    7.00    3.20
   2  15  -1   99.49   23.20
   2  15  -1  142.19   36.30
   2  15  -1  178.48   32.30
  -2 -15   1  116.99   22.80
  -2 -15   1   81.29   25.00
  -2 -15   1   90.69   13.80
  -2 -15   1  110.09   20.40
   1  15  -1    0.60    6.80
   1  15  -1   35.90   13.10
   1  15  -1   18.40   10.70
   1  15  -1    8.20    7.50
  -1 -15   1   20.50   11.60
  -1 -15   1   11.40    6.50
  -1 -15   1   27.80   10.70
  -1 -15   1   15.60    7.00
  -1 -15   1   11.10    3.70
   0  15  -1  316.57   42.40
   0  15  -1  203.18   48.80
   0  15  -1  254.67   48.50
   0  15  -1  271.67   45.10
   0 -15   1  177.48   30.00
   0 -15   1  217.98   32.20
   0 -15   1  158.88   28.90
   0 -15   1  165.08   35.40
  -1  15  -1   44.60   13.40
  -1  15  -1   50.69   20.80
  -1  15  -1   25.10   11.30
  -1  15  -1   48.10   15.00
  -1  15  -1   53.49   15.20
   1 -15   1   34.20    8.50
   1 -15   1   32.40   13.80
   1 -15   1   47.90   12.60
   1 -15   1   35.90   11.90
   1 -15   1   32.20   11.00
  -2  15  -1  163.08   28.20
  -2  15  -1  116.49   24.90
  -2  15  -1  168.18   30.30
  -2  15  -1  146.29   26.30
  -2  15  -1  201.78   40.90
   2 -15   1  170.68   27.70
   2 -15   1  171.48   29.70
   2 -15   1  143.69   21.30
   2 -15   1  171.98   26.90
   2 -15   1  147.19   30.60
  -3  15  -1   -3.00    2.90
  -3  15  -1    1.50    3.40
  -3  15  -1   -1.50    3.50
  -3  15  -1    7.90    8.10
  -3  15  -1    7.10    4.70
   3 -15   1   -0.70    2.30
   3 -15   1    3.70    3.40
   3 -15   1    5.60    4.30
   3 -15   1   -1.20    1.20
   3 -15   1    2.80    4.90
   3 -15   1    7.70    5.60
  -4  15  -1   58.09   13.50
  -4  15  -1   53.79   12.40
  -4  15  -1   33.80   12.20
  -4  15  -1   66.79   16.00
   4 -15   1   47.20   12.50
   4 -15   1   47.00   13.50
   4 -15   1   49.40   14.80
   4 -15   1   46.90   12.40
  -5  15  -1   97.39   24.60
  -5  15  -1   71.09   15.60
  -5  15  -1   84.69   19.20
   5 -15   1   72.89   19.20
   5 -15   1   66.09   16.20
   5 -15   1   53.69   17.60
   5 -15   1  102.59   18.20
   5 -15   1   93.19   17.50
  -6  15  -1  184.18   24.50
  -6  15  -1  209.68   35.90
  -6  15  -1  176.48   30.50
   6 -15   1  169.58   31.10
   6 -15   1  169.78   30.30
   6 -15   1  199.98   27.90
   6 -15   1  164.58   26.80
   6 -15   1  200.98   31.00
  -7  15  -1   -0.70    3.70
  -7  15  -1   14.90    8.60
  -7  15  -1    3.60    3.80
   7 -15   1    1.80    4.80
   7 -15   1   -0.20    2.40
   7 -15   1    8.20    6.50
   7 -15   1    5.10    4.70
   7 -15   1    7.80    4.40
   5  14  -1  155.48   31.70
   5  14  -1  157.98   54.09
   5  14  -1  238.28   40.30
  -5 -14   1  163.68   21.30
  -5 -14   1  231.08   37.80
  -5 -14   1  196.98   29.20
  -5 -14   1  244.18   43.90
   4  14  -1    6.50    7.10
   4  14  -1   -1.30    2.80
   4  14  -1    4.80    7.10
   4  14  -1    1.40    4.20
  -4 -14   1    1.90    2.20
  -4 -14   1   -0.80    1.70
  -4 -14   1    3.50    4.50
  -4 -14   1   -1.40    2.10
  -4 -14   1    0.90    4.40
   3  14  -1  107.49   23.10
   3  14  -1   84.19   22.00
   3  14  -1   84.69   20.40
   3  14  -1   84.09   28.20
  -3 -14   1   78.39   16.60
  -3 -14   1   47.70   14.00
  -3 -14   1   94.79   19.80
  -3 -14   1   69.79   11.90
  -3 -14   1   56.99   19.60
   2  14  -1   40.20   15.70
   2  14  -1   37.40   12.60
   2  14  -1   75.89   25.30
   2  14  -1   35.10   12.70
   2  14  -1   25.90   12.10
  -2 -14   1   34.40    7.30
  -2 -14   1   25.20    9.20
  -2 -14   1   36.90   11.60
  -2 -14   1   35.30   10.70
  -2 -14   1   59.29   19.00
   1  14  -1   45.00   18.90
   1  14  -1   62.89   15.90
   1  14  -1   34.60   14.00
   1  14  -1   26.10   10.70
   1  14  -1   67.29   18.40
   1  14  -1   52.19   17.00
  -1 -14   1   23.20    8.60
  -1 -14   1   56.29   15.10
  -1 -14   1   34.60   11.00
  -1 -14   1   36.20   11.80
  -1 -14   1   44.70    8.00
   0  14  -1   15.20    8.90
   0  14  -1   37.70   12.80
   0  14  -1   22.40   14.20
   0  14  -1   22.90    9.70
   0  14  -1    5.40    5.50
   0  14  -1   34.10   12.90
   0 -14   1   14.30    7.30
   0 -14   1   27.70    9.10
   0 -14   1   11.50    5.60
   0 -14   1   19.90   10.90
   0 -14   1   25.80    8.50
  -1  14  -1  159.68   32.30
  -1  14  -1  170.48   28.60
  -1  14  -1  229.48   33.90
  -1  14  -1  202.58   32.80
  -1  14  -1  237.68   41.90
  -1  14  -1  206.08   31.80
   1 -14   1  106.49   22.90
   1 -14   1  119.49   23.60
   1 -14   1  188.68   26.20
   1 -14   1  112.59   22.40
   1 -14   1  210.78   28.50
   1 -14   1  144.59   30.20
  -2  14  -1   51.19   16.10
  -2  14  -1   61.89   16.60
  -2  14  -1   78.09   23.20
  -2  14  -1   63.99   16.60
  -2  14  -1   41.20   13.50
  -2  14  -1   76.69   16.60
  -2  14  -1   90.99   25.20
   2 -14   1  103.29   18.40
   2 -14   1   65.39   19.40
   2 -14   1   95.79   18.40
   2 -14   1   73.99   16.30
   2 -14   1   66.49   16.30
   2 -14   1   44.30   13.00
  -3  14  -1   60.59   18.20
  -3  14  -1   81.29   16.40
  -3  14  -1   77.39   17.70
  -3  14  -1   80.49   23.00
  -3  14  -1   62.59   16.30
  -3  14  -1   75.59   16.00
   3 -14   1   63.79   13.00
   3 -14   1   43.80   14.10
   3 -14   1   50.79   12.70
   3 -14   1   55.99   16.90
   3 -14   1   34.30   12.10
   3 -14   1   67.19   13.90
   3 -14   1   60.39   16.60
  -4  14  -1   72.39   14.80
  -4  14  -1   76.49   15.90
  -4  14  -1   52.29   11.90
  -4  14  -1   79.19   17.00
  -4  14  -1   81.29   23.40
  -4  14  -1   39.20   12.80
   4 -14   1   44.30   11.70
   4 -14   1   65.29   21.00
   4 -14   1   16.80    8.60
   4 -14   1   47.80   14.80
   4 -14   1   39.40   14.00
  -5  14  -1   65.79   14.40
  -5  14  -1   50.79   18.90
  -5  14  -1   80.39   18.00
  -5  14  -1   90.19   22.50
  -5  14  -1   54.69    9.10
   5 -14   1   45.80   12.10
   5 -14   1   38.10   11.80
   5 -14   1   26.90   11.90
   5 -14   1   61.29   13.50
   5 -14   1   90.99   19.10
  -6  14  -1    4.80    5.60
  -6  14  -1    8.20    6.70
  -6  14  -1    0.20    2.00
   6 -14   1    7.30    4.20
   6 -14   1   -1.90    1.40
   6 -14   1   -0.20    2.20
   6 -14   1    0.30    2.00
   6 -14   1   -1.10    1.70
  -7  14  -1    7.30    6.70
  -7  14  -1    5.90    6.70
  -7  14  -1   23.40    8.40
   7 -14   1   17.50    7.50
   7 -14   1    8.10    5.70
   7 -14   1   15.50    8.10
   7 -14   1   13.90    5.90
   7 -14   1   14.30    6.40
  -8  14  -1   73.79   16.70
   8 -14   1   52.39   12.00
   8 -14   1   78.59   20.20
   8 -14   1   60.69   14.20
   8 -14   1   85.89   14.40
   8 -14   1   77.69   16.40
  -9  14  -1   24.70    8.00
   9 -14   1   41.60   10.10
   9 -14   1   47.80   10.00
   9 -14   1   21.80    9.50
   9 -14   1   22.50   11.10
   9 -14   1   20.10    7.40
   9 -14   1   23.00    9.00
   7  13  -1    8.10   11.80
   7  13  -1    8.30    6.70
   7  13  -1    3.00    5.70
  -7 -13   1    6.50    4.50
  -7 -13   1   15.10    7.60
  -7 -13   1   18.70    7.10
   6  13  -1  290.07   56.99
   6  13  -1  210.38   39.50
   6  13  -1  284.07   46.50
  -6 -13   1  241.18   31.10
  -6 -13   1  331.27   53.39
  -6 -13   1  309.47   34.70
  -6 -13   1  376.56   39.30
   5  13  -1   24.50   16.90
   5  13  -1   33.30   12.40
   5  13  -1   25.10   11.90
  -5 -13   1   16.70    7.30
  -5 -13   1   27.20    7.40
  -5 -13   1   30.60   10.40
  -5 -13   1    5.20    6.80
   4  13  -1   49.00   15.90
   4  13  -1   39.10   19.30
   4  13  -1   42.70   14.90
   4  13  -1   50.39   15.70
  -4 -13   1   82.59   17.10
  -4 -13   1   39.60   16.50
  -4 -13   1   41.70   11.60
  -4 -13   1   47.40   13.10
  -4 -13   1   42.50    9.20
   3  13  -1   19.50   13.40
   3  13  -1   23.40   10.00
   3  13  -1   21.70    9.40
   3  13  -1   40.40   14.90
   3  13  -1   31.80   12.00
   3  13  -1   28.10   11.80
  -3 -13   1   23.80    8.90
  -3 -13   1   20.10    5.90
  -3 -13   1   26.80    8.80
  -3 -13   1   43.40   16.60
  -3 -13   1   33.50   11.30
  -3 -13   1   31.40    9.50
   2  13  -1   96.29   22.30
   2  13  -1   89.29   18.90
   2  13  -1   71.69   17.60
   2  13  -1  100.39   25.20
   2  13  -1   82.09   27.10
   2  13  -1   71.99   19.10
  -2 -13   1  101.39   19.10
  -2 -13   1   80.29   12.70
  -2 -13   1   97.59   18.80
  -2 -13   1   81.99   22.20
  -2 -13   1   48.30   13.70
  -2 -13   1  104.69   19.60
   1  13  -1    1.60    3.80
   1  13  -1    2.60    4.80
   1  13  -1    2.80    3.50
   1  13  -1   11.30    6.70
   1  13  -1   -0.50    3.20
   1  13  -1   -2.60    2.90
  -1 -13   1   -0.70    2.50
  -1 -13   1    3.50    3.20
  -1 -13   1    2.20    3.30
  -1 -13   1    3.00    3.20
  -1 -13   1    1.50    2.70
   0  13  -1   71.99   17.90
   0  13  -1   82.69   19.30
   0  13  -1   69.89   17.00
   0  13  -1   95.69   19.90
   0  13  -1   85.59   23.70
   0 -13   1   47.90   12.40
   0 -13   1   51.69   13.40
   0 -13   1   74.59   19.40
   0 -13   1   76.79   16.20
  -1  13  -1   25.70   10.10
  -1  13  -1   53.99   13.80
  -1  13  -1   41.60   14.90
  -1  13  -1   28.90   11.60
  -1  13  -1   49.00   13.90
  -1  13  -1   49.30   18.30
   1 -13   1   34.10   10.60
   1 -13   1   28.40    9.40
   1 -13   1   37.40   13.20
   1 -13   1   41.10   11.70
   1 -13   1   54.39   11.70
   1 -13   1   37.50   10.70
  -2  13  -1   -0.50    2.20
  -2  13  -1   -2.60    2.00
  -2  13  -1   -0.20    2.30
  -2  13  -1   -2.80    3.40
  -2  13  -1   -0.30    2.70
  -2  13  -1   -1.30    1.40
  -2  13  -1   -1.20    1.90
   2 -13   1   -0.40    1.40
   2 -13   1   -1.40    1.50
   2 -13   1    1.00    2.90
   2 -13   1   -0.60    2.10
   2 -13   1    7.10    4.90
   2 -13   1    0.50    2.80
   2 -13   1   -1.80    1.40
  -3  13  -1  390.66   39.60
  -3  13  -1  387.36   42.60
  -3  13  -1  267.97   45.90
  -3  13  -1  286.27   39.40
  -3  13  -1  397.96   40.20
  -3  13  -1  366.86   52.89
   3 -13   1  349.37   37.20
   3 -13   1  313.27   46.60
   3 -13   1  332.37   38.60
   3 -13   1  283.57   37.30
   3 -13   1  242.38   43.00
   3 -13   1  322.87   38.90
  -4  13  -1  209.58   24.70
  -4  13  -1  136.99   24.00
  -4  13  -1  226.48   30.70
  -4  13  -1  179.98   29.60
  -4  13  -1  170.58   29.80
   4 -13   1  198.38   28.90
   4 -13   1  168.28   26.00
   4 -13   1  191.88   32.60
   4 -13   1  142.29   26.10
   4 -13   1  181.18   26.40
  -5  13  -1   51.89   14.80
  -5  13  -1   49.40   12.50
  -5  13  -1   37.90   14.50
  -5  13  -1   51.59    8.60
  -5  13  -1   28.80   10.70
  -5  13  -1   83.79   23.30
   5 -13   1   47.60   11.60
   5 -13   1   37.20   10.40
   5 -13   1   54.19   16.50
   5 -13   1   48.30   13.20
   5 -13   1   49.00   13.40
   5 -13   1   46.20   12.40
  -6  13  -1   93.99   18.70
  -6  13  -1   66.89   20.30
  -6  13  -1   93.29   21.50
  -6  13  -1  127.69   21.00
  -6  13  -1   79.49   19.70
   6 -13   1   62.29   13.30
   6 -13   1   81.19   14.90
   6 -13   1   78.19   17.10
   6 -13   1   41.60   16.10
   6 -13   1   68.79   15.60
  -7  13  -1   14.40    8.10
  -7  13  -1   16.30    7.70
  -7  13  -1   18.70    8.20
  -7  13  -1   15.30    7.40
   7 -13   1   18.00    6.40
   7 -13   1   19.90    7.90
   7 -13   1   16.20    9.40
   7 -13   1   15.80    6.70
   7 -13   1    8.20    4.40
   7 -13   1   25.40    9.20
  -8  13  -1  107.39   18.70
  -8  13  -1   77.79   16.70
   8 -13   1   71.39   20.40
   8 -13   1   78.89   13.80
   8 -13   1   90.99   19.70
   8 -13   1   81.89   17.00
   8 -13   1   90.69   16.40
   8 -13   1   58.19   12.70
  -9  13  -1   29.20    8.00
  -9  13  -1   36.20    9.10
   9 -13   1   58.59   13.70
   9 -13   1   41.30    9.20
   9 -13   1   29.10   11.50
   9 -13   1   52.69   10.80
   9 -13   1   37.60    9.00
   9 -13   1   52.39   18.30
  10 -13   1   36.00    8.30
  10 -13   1   27.50    6.60
  10 -13   1   14.10    7.00
  10 -13   1   33.30   13.30
  10 -13   1   27.90    7.40
  10 -13   1   50.49   18.00
   8  12  -1   17.50    9.80
   8  12  -1    2.70    6.20
   8  12  -1   17.80   11.20
  -8 -12   1    3.90    4.20
  -8 -12   1    4.10    3.90
  -8 -12   1   22.80    9.70
   7  12  -1  161.18   32.10
   7  12  -1  100.59   23.90
   7  12  -1   77.69   28.40
  -7 -12   1  171.68   27.20
  -7 -12   1   92.79   28.20
  -7 -12   1  130.99   21.50
  -7 -12   1  137.09   21.50
   6  12  -1   15.10    8.50
   6  12  -1   21.70   11.00
   6  12  -1   13.70   11.20
  -6 -12   1   48.90   13.30
  -6 -12   1   22.20    7.70
  -6 -12   1   17.80    8.00
  -6 -12   1   35.30    9.20
   5  12  -1   65.69   17.00
   5  12  -1   24.10   10.30
   5  12  -1  121.19   33.00
   5  12  -1   58.09   17.00
   5  12  -1   37.00   14.40
  -5 -12   1   95.69   17.60
  -5 -12   1   68.49   20.50
  -5 -12   1  109.49   20.80
  -5 -12   1   75.89   13.00
  -5 -12   1   47.10   12.10
   4  12  -1   50.19   14.80
   4  12  -1   39.30   13.90
   4  12  -1   85.39   25.70
   4  12  -1   33.40   13.40
   4  12  -1   73.09   19.70
  -4 -12   1   45.70   12.20
  -4 -12   1   59.59   11.30
  -4 -12   1   76.39   15.80
  -4 -12   1   80.19   21.50
  -4 -12   1   55.89   13.00
  -4 -12   1   72.09   16.40
   3  12  -1  521.75   57.89
   3  12  -1  424.56   54.59
   3  12  -1  354.66   61.69
   3  12  -1  561.84   75.49
  -3 -12   1  487.35   49.00
  -3 -12   1  403.26   63.49
  -3 -12   1  504.65   54.39
  -3 -12   1  681.53   67.69
  -3 -12   1  485.85   52.69
  -3 -12   1  495.35   52.99
   2  12  -1   33.90   11.00
   2  12  -1   21.60   13.80
   2  12  -1   19.30    9.50
   2  12  -1   10.50    6.60
   2  12  -1   19.00    8.30
  -2 -12   1   25.90   12.20
  -2 -12   1   19.00    5.10
  -2 -12   1    9.70    5.00
  -2 -12   1    6.00    4.70
  -2 -12   1   11.50    6.00
  -2 -12   1   15.80    6.70
   1  12  -1   88.59   24.90
   1  12  -1   79.49   21.20
   1  12  -1   75.39   18.00
   1  12  -1   65.89   17.20
   1  12  -1   52.89   14.60
   1  12  -1   98.79   19.30
  -1 -12   1   84.59   16.80
  -1 -12   1   72.59   20.00
  -1 -12   1   75.09   15.90
  -1 -12   1   59.09   14.40
  -1 -12   1   77.69   15.60
   0  12  -1  107.29   24.40
   0  12  -1  217.88   31.20
   0  12  -1  186.88   28.60
   0  12  -1  177.98   30.20
   0  12  -1  292.87   45.20
   0  12  -1  186.88   29.30
   0 -12   1  198.78   28.20
   0 -12   1  138.29   24.10
   0 -12   1  124.69   27.70
   0 -12   1  203.58   28.90
   0 -12   1  177.88   27.40
  -1  12  -1   19.90    8.20
  -1  12  -1   34.10   11.10
  -1  12  -1   35.70   11.20
  -1  12  -1   35.10   12.80
  -1  12  -1   43.20   16.00
  -1  12  -1   40.60   12.40
   1 -12   1   15.70    6.80
   1 -12   1   35.20   12.40
   1 -12   1   40.10   10.70
   1 -12   1   35.30   10.60
   1 -12   1   35.90    9.60
  -2  12  -1   45.40   12.00
  -2  12  -1   65.29   14.50
  -2  12  -1   42.20   11.60
  -2  12  -1   47.20   15.30
  -2  12  -1   28.90   12.30
  -2  12  -1   63.69   14.60
  -2  12  -1   24.20   10.20
   2 -12   1   56.99   13.20
   2 -12   1   37.00   10.20
   2 -12   1   44.40   10.40
   2 -12   1   42.30   12.00
   2 -12   1   60.49   15.40
   2 -12   1   40.50   10.60
  -3  12  -1  278.07   38.30
  -3  12  -1  334.77   36.40
  -3  12  -1  237.28   31.60
  -3  12  -1  264.17   35.50
  -3  12  -1  377.46   37.60
  -3  12  -1  288.47   44.50
  -3  12  -1  228.18   42.60
   3 -12   1  269.27   35.40
   3 -12   1  259.57   39.70
   3 -12   1  286.07   32.70
   3 -12   1  245.38   31.70
   3 -12   1  260.77   36.10
   3 -12   1  258.77   39.80
   3 -12   1  281.17   31.50
  -4  12  -1   20.80    7.80
  -4  12  -1    9.90   11.60
  -4  12  -1    8.50    5.00
  -4  12  -1    8.00    6.80
  -4  12  -1   18.70    7.10
  -4  12  -1   15.20    8.20
   4 -12   1   23.50   10.20
   4 -12   1   11.30    5.40
   4 -12   1   21.70    7.80
   4 -12   1   32.40    9.60
   4 -12   1   13.90    6.10
   4 -12   1   21.20    6.90
  -5  12  -1  135.29   21.40
  -5  12  -1   94.39   20.20
  -5  12  -1   85.89   18.40
  -5  12  -1  120.59   27.60
  -5  12  -1  135.09   29.70
  -5  12  -1  109.79   12.00
   5 -12   1   84.89   19.60
   5 -12   1   67.29   16.40
   5 -12   1  100.69   18.60
   5 -12   1   75.99   17.20
   5 -12   1   79.69   15.60
  -6  12  -1   48.20   14.30
  -6  12  -1   58.39   16.10
  -6  12  -1   70.89   16.10
  -6  12  -1   68.39   14.60
  -6  12  -1   34.10   13.70
   6 -12   1   38.10    9.40
   6 -12   1   41.40   10.10
   6 -12   1   58.69   13.40
   6 -12   1   36.90    9.40
   6 -12   1   31.00   10.00
   6 -12   1   53.89   13.50
  -7  12  -1  250.07   38.50
  -7  12  -1  247.78   28.60
  -7  12  -1  163.68   29.00
   7 -12   1  205.08   26.60
   7 -12   1  267.07   35.90
   7 -12   1  144.89   30.10
   7 -12   1  199.88   29.80
   7 -12   1  164.08   25.40
   7 -12   1  193.48   28.10
  -8  12  -1    6.60    4.50
  -8  12  -1    3.90    3.80
   8 -12   1    2.20    2.70
   8 -12   1   -0.70    1.10
   8 -12   1   -1.50    1.00
   8 -12   1    7.40    7.30
   8 -12   1   -1.50    1.80
   8 -12   1    0.70    2.30
  -9  12  -1   43.40    8.70
   9 -12   1   41.20    9.40
   9 -12   1   47.20   17.10
   9 -12   1   53.39   10.00
   9 -12   1   45.60   12.30
   9 -12   1   50.89    9.90
   9 -12   1   52.59   15.20
  10 -12   1   33.20   10.70
  10 -12   1   31.70    7.20
  10 -12   1   27.00   12.70
  10 -12   1   58.39    9.60
  10 -12   1   31.80   13.90
  10 -12   1   40.60    8.40
  11 -12   1    4.90    7.40
  11 -12   1   11.10    4.50
  11 -12   1   15.20    4.30
  11 -12   1   16.20    7.20
  11 -12   1   16.10    4.50
  11 -12   1   16.50   10.20
   9  11  -1   80.49   20.80
   9  11  -1   68.89   26.60
   9  11  -1   93.99   25.10
   9  11  -1   86.59   30.90
  -9 -11   1  110.79   22.10
   8  11  -1  132.69   27.20
   8  11  -1  148.59   37.60
   8  11  -1  128.39   29.90
  -8 -11   1  149.99   22.10
  -8 -11   1  151.58   26.10
  -8 -11   1  152.88   25.20
  -8 -11   1  130.69   22.80
   7  11  -1    5.50    5.90
   7  11  -1   18.70   13.90
   7  11  -1    6.50    5.80
  -7 -11   1    7.50    7.50
  -7 -11   1   24.00    7.90
  -7 -11   1    8.40    5.70
  -7 -11   1    5.80    4.20
  -7 -11   1   25.10    9.00
   6  11  -1  176.58   32.60
   6  11  -1  156.08   29.20
   6  11  -1  179.88   40.80
   6  11  -1  156.88   29.10
   6  11  -1  161.98   28.90
  -6 -11   1  240.28   30.60
  -6 -11   1  159.78   34.30
  -6 -11   1  136.49   23.80
  -6 -11   1  183.88   22.40
  -6 -11   1  243.38   32.40
   5  11  -1   29.20   15.80
   5  11  -1   11.10    6.50
   5  11  -1    9.40   11.20
   5  11  -1   10.20    7.00
  -5 -11   1    4.80    4.20
  -5 -11   1   15.30    7.00
  -5 -11   1   20.30    5.90
  -5 -11   1    4.40    3.70
  -5 -11   1    8.10    6.90
   4  11  -1   57.99   15.00
   4  11  -1   63.39   16.90
   4  11  -1   28.60   14.90
   4  11  -1   28.60   10.90
   4  11  -1   49.10   14.70
  -4 -11   1   48.20    9.70
  -4 -11   1   55.19   13.40
  -4 -11   1   74.49   15.50
  -4 -11   1   64.09   13.70
  -4 -11   1   66.49   19.00
  -4 -11   1   60.99   13.10
   3  11  -1   67.79   16.70
   3  11  -1   56.59   16.60
   3  11  -1   70.59   23.60
   3  11  -1   72.59   16.40
   3  11  -1   63.39   16.00
  -3 -11   1   70.39   11.70
  -3 -11   1   77.49   15.30
  -3 -11   1   59.59   14.30
  -3 -11   1   92.29   22.40
  -3 -11   1   82.59   15.20
  -3 -11   1   70.99   15.50
   2  11  -1  138.59   23.70
   2  11  -1   89.99   19.50
   2  11  -1   78.79   18.00
   2  11  -1   93.09   25.50
   2  11  -1   86.89   18.40
  -2 -11   1   80.59   16.70
  -2 -11   1   95.29   17.50
  -2 -11   1   90.79   17.70
  -2 -11   1  139.59   28.00
  -2 -11   1   99.39   14.10
  -2 -11   1  113.59   18.70
   1  11  -1  165.78   27.00
   1  11  -1  164.08   33.20
   1  11  -1  160.18   27.20
   1  11  -1  142.19   26.30
   1  11  -1  181.98   27.50
  -1 -11   1  169.88   25.00
  -1 -11   1  161.28   24.80
  -1 -11   1  139.89   21.70
  -1 -11   1  158.18   24.80
  -1 -11   1  181.68   32.50
   0  11  -1    2.30    4.40
   0  11  -1   -0.90    1.10
   0  11  -1   -2.10    2.30
   0  11  -1    5.50    4.60
   0  11  -1    2.90    3.80
   0  11  -1   -1.10    1.10
   0 -11   1   13.20    7.40
   0 -11   1   -0.30    1.60
   0 -11   1    1.40    2.60
   0 -11   1    4.20    3.80
   0 -11   1   -1.50    1.00
  -1  11  -1    9.60    5.20
  -1  11  -1    5.80    4.30
  -1  11  -1    0.60    3.10
  -1  11  -1   -0.60    1.20
  -1  11  -1    7.40    5.50
  -1  11  -1   -0.50    2.60
   1 -11   1    1.30    2.20
   1 -11   1   -0.70    1.60
   1 -11   1    3.40    3.20
   1 -11   1    2.50    2.90
   1 -11   1    6.40    5.00
  -2  11  -1   15.90    7.00
  -2  11  -1   22.50   10.00
  -2  11  -1   33.50   10.60
  -2  11  -1   19.40    7.80
  -2  11  -1   18.40    7.90
  -2  11  -1   19.40    8.50
  -2  11  -1   18.70    7.00
   2 -11   1   28.70    8.70
   2 -11   1   27.60    7.50
   2 -11   1    8.80    5.10
   2 -11   1    8.10    5.00
   2 -11   1   11.30    6.90
   2 -11   1   28.70    7.70
  -3  11  -1   73.09   15.10
  -3  11  -1   31.80   11.80
  -3  11  -1   74.99   16.10
  -3  11  -1   76.79   14.10
  -3  11  -1   51.69   15.30
  -3  11  -1   47.60   12.60
  -3  11  -1   62.89   15.40
   3 -11   1   65.29   13.50
   3 -11   1   72.59   17.00
   3 -11   1   65.59   13.80
   3 -11   1   50.59   11.40
   3 -11   1   67.49   15.50
   3 -11   1   87.59   14.30
   3 -11   1   74.29   14.20
  -4  11  -1  779.92   83.99
  -4  11  -1  823.22   85.89
  -4  11  -1  797.42   86.29
  -4  11  -1 1127.19   94.29
  -4  11  -1  787.92   86.59
  -4  11  -1  723.53   88.09
  -4  11  -1  838.92   93.19
   4 -11   1  899.81   86.19
   4 -11   1  932.51   85.59
   4 -11   1  867.31   86.29
   4 -11   1  878.21   85.59
   4 -11   1  883.31   90.29
   4 -11   1  838.72   86.89
  -5  11  -1   17.70    9.90
  -5  11  -1    6.70    5.50
  -5  11  -1   34.40   10.00
  -5  11  -1   33.90    9.70
   5 -11   1   35.00    9.60
   5 -11   1    8.10    4.80
   5 -11   1   31.00    8.90
   5 -11   1   18.10    7.60
   5 -11   1   24.20    7.50
   5 -11   1   27.80    7.30
   5 -11   1   24.20    7.10
  -6  11  -1   -0.50    2.10
  -6  11  -1    4.40    4.20
  -6  11  -1    1.70    3.00
  -6  11  -1    0.20    2.10
  -6  11  -1    0.90    3.80
   6 -11   1   -0.10    2.40
   6 -11   1    0.70    1.90
   6 -11   1   -1.40    1.30
   6 -11   1    0.80    2.90
   6 -11   1    2.60    2.70
   6 -11   1   -0.10    2.10
   6 -11   1   -0.60    1.50
  -7  11  -1   19.00   10.60
  -7  11  -1   25.30    9.20
  -7  11  -1   35.50    9.90
  -7  11  -1   20.40    8.50
   7 -11   1   24.90    7.70
   7 -11   1   23.60   10.30
   7 -11   1   25.90   10.90
   7 -11   1   19.60    6.80
   7 -11   1   24.10    8.50
   7 -11   1   17.80    5.70
   7 -11   1   20.50    8.00
  -8  11  -1   30.80    8.70
  -8  11  -1   31.70    8.50
   8 -11   1   39.10   15.20
   8 -11   1   25.80    9.00
   8 -11   1   21.60    6.00
   8 -11   1   33.00   12.60
   8 -11   1   26.90    7.10
   8 -11   1   26.50    7.30
   9 -11   1  119.39   28.20
   9 -11   1  164.58   25.10
   9 -11   1  148.19   19.40
   9 -11   1  158.68   20.70
   9 -11   1  145.69   30.00
   9 -11   1  141.99   19.70
  10 -11   1  123.49   29.10
  10 -11   1  101.99   14.30
  10 -11   1  113.19   25.80
  10 -11   1   91.89   14.10
  10 -11   1   84.99   18.00
  10 -11   1  105.59   14.40
  11 -11   1   67.79   10.20
  11 -11   1   77.99   22.00
  11 -11   1   66.59   10.00
  11 -11   1   81.19   16.20
  11 -11   1   65.39   10.60
  11 -11   1   93.69   25.60
  10  10  -1   19.80   17.70
  10  10  -1   -1.90    3.70
  10  10  -1   -1.20    3.30
  10  10  -1   -4.10    4.30
 -10 -10   1    1.70    2.70
 -10 -10   1    2.20    3.10
 -10 -10   1    2.00    2.30
 -10 -10   1    2.90    4.00
   9  10  -1    1.30    4.20
   9  10  -1    2.00    6.60
   9  10  -1    1.70    4.30
   9  10  -1    2.90    6.00
  -9 -10   1    1.10    3.60
  -9 -10   1    2.50    3.20
  -9 -10   1    6.50    4.40
   8  10  -1    6.90    8.60
   8  10  -1   -1.10    2.70
  -8 -10   1    5.30    5.60
  -8 -10   1   -1.40    1.20
  -8 -10   1    0.70    2.30
  -8 -10   1    1.10    2.40
   7  10  -1   53.19   15.40
   7  10  -1   88.99   19.10
   7  10  -1   56.59   20.60
   7  10  -1   48.80   16.10
  -7 -10   1   82.19   15.60
  -7 -10   1   53.49   13.20
  -7 -10   1   68.99   15.00
  -7 -10   1   41.10   12.00
  -7 -10   1   39.10   16.10
   6  10  -1   20.40   10.00
   6  10  -1   26.40   13.10
   6  10  -1    4.10    6.90
   6  10  -1   14.80    7.30
  -6 -10   1   19.60    8.00
  -6 -10   1   19.50   10.10
  -6 -10   1   19.90    7.50
  -6 -10   1   11.50    5.50
  -6 -10   1   10.90    5.00
   5  10  -1    3.50    3.50
   5  10  -1   25.60   13.80
   5  10  -1   -1.70    1.80
   5  10  -1    5.30    4.50
  -5 -10   1    2.90    2.70
  -5 -10   1    9.30    7.90
  -5 -10   1   13.10    6.30
  -5 -10   1    5.10    3.90
  -5 -10   1    6.50    3.80
   4  10  -1  119.29   22.60
   4  10  -1   95.59   19.60
   4  10  -1  112.79   23.70
   4  10  -1   61.49   15.80
   4  10  -1  138.89   31.10
  -4 -10   1  111.89   25.50
  -4 -10   1   91.49   17.30
  -4 -10   1  111.19   18.60
  -4 -10   1  109.89   16.10
  -4 -10   1   76.59   15.10
  -4 -10   1   73.59   14.10
   3  10  -1  457.35   54.19
   3  10  -1  479.55   67.29
   3  10  -1  463.15   53.59
   3  10  -1  472.15   53.19
   3  10  -1  484.85   53.89
  -3 -10   1  479.85   48.00
  -3 -10   1  503.25   52.19
  -3 -10   1  466.55   50.59
  -3 -10   1  476.55   51.49
  -3 -10   1  507.25   66.59
  -3 -10   1  442.76   50.39
   2  10  -1  222.58   31.60
   2  10  -1  189.38   27.00
   2  10  -1  146.59   31.80
   2  10  -1  121.79   24.20
   2  10  -1  161.88   26.80
  -2 -10   1  154.28   23.90
  -2 -10   1  168.18   31.20
  -2 -10   1  142.59   23.00
  -2 -10   1  143.79   22.70
  -2 -10   1  159.68   23.00
   1  10  -1   11.20    7.60
   1  10  -1   10.20    5.80
   1  10  -1   19.80    8.70
   1  10  -1    9.40    5.80
   1  10  -1   13.50    7.00
   1  10  -1    6.10    4.80
  -1 -10   1   14.50    5.90
  -1 -10   1   11.40    4.90
  -1 -10   1   15.90    6.10
  -1 -10   1   12.70    6.00
  -1 -10   1   16.50    8.40
   0  10  -1  244.88   33.70
   0  10  -1  238.98   37.70
   0  10  -1  262.47   37.10
   0  10  -1  242.18   32.60
   0  10  -1  234.58   36.00
   0  10  -1  256.47   33.40
   0 -10   1  238.08   28.20
   0 -10   1  194.48   28.90
   0 -10   1  183.18   28.60
   0 -10   1  227.68   27.20
   0 -10   1  190.08   33.10
  -1  10  -1  222.18   35.10
  -1  10  -1  238.38   34.90
  -1  10  -1  285.87   33.50
  -1  10  -1  298.37   41.80
  -1  10  -1  210.38   37.60
  -1  10  -1  272.17   32.30
   1 -10   1  291.17   31.50
   1 -10   1  284.47   32.90
   1 -10   1  279.17   31.60
   1 -10   1  281.87   39.90
   1 -10   1  270.97   31.80
  -2  10  -1  231.48   26.70
  -2  10  -1  236.28   33.50
  -2  10  -1  273.17   38.10
  -2  10  -1  183.18   33.00
  -2  10  -1  235.98   33.20
  -2  10  -1  207.28   29.00
  -2  10  -1  234.18   31.20
   2 -10   1  198.48   25.60
   2 -10   1  271.77   34.70
   2 -10   1  207.48   25.60
   2 -10   1  282.47   36.60
   2 -10   1  195.48   25.40
   2 -10   1  198.58   29.00
  -3  10  -1   26.40    9.80
  -3  10  -1   26.50    9.20
  -3  10  -1   19.30    8.70
  -3  10  -1   34.90    9.80
  -3  10  -1   26.00    8.30
  -3  10  -1   41.10   10.20
  -3  10  -1   30.20   10.40
   3 -10   1   25.90    7.50
   3 -10   1   46.80   12.10
   3 -10   1   36.70    9.30
   3 -10   1   29.00    9.70
   3 -10   1   33.40    8.40
   3 -10   1   29.60    8.70
  -4  10  -1   -1.40    1.70
  -4  10  -1    2.70    3.60
  -4  10  -1    2.50    2.90
  -4  10  -1    1.50    2.80
  -4  10  -1    6.00    4.00
  -4  10  -1    5.50    4.40
  -4  10  -1    3.40    2.80
   4 -10   1    2.60    2.70
   4 -10   1    8.10    5.70
   4 -10   1    3.50    3.40
   4 -10   1   10.30    5.30
   4 -10   1    1.50    2.60
   4 -10   1    4.10    3.20
   4 -10   1    6.70    4.20
  -5  10  -1  198.88   34.00
  -5  10  -1  255.37   40.70
  -5  10  -1  226.98   27.00
  -5  10  -1  198.48   31.50
  -5  10  -1  207.28   26.40
   5 -10   1  181.38   23.90
   5 -10   1  231.08   28.40
   5 -10   1  249.38   27.40
   5 -10   1  219.38   26.50
   5 -10   1  242.18   31.20
   5 -10   1  222.38   26.70
   5 -10   1  183.58   24.40
   5 -10   1  249.68   35.30
  -6  10  -1  610.14   73.79
  -6  10  -1  792.42   69.39
  -6  10  -1  530.95   70.09
  -6  10  -1  593.84   67.29
  -6  10  -1  597.24   66.09
   6 -10   1  622.34   66.59
   6 -10   1  820.32   68.19
   6 -10   1  572.84   65.09
   6 -10   1  651.13   69.69
   6 -10   1  647.54   64.49
   6 -10   1  640.04   70.89
   6 -10   1  615.94   63.69
  -7  10  -1  208.08   29.20
  -7  10  -1  252.57   28.50
  -7  10  -1  377.16   47.80
  -7  10  -1  220.98   27.60
   7 -10   1  187.58   25.10
   7 -10   1  237.68   26.80
   7 -10   1  218.68   34.90
   7 -10   1  208.18   24.90
   7 -10   1  226.68   31.60
   7 -10   1  295.27   32.40
   7 -10   1  295.67   40.80
  -8  10  -1   47.00   10.20
  -8  10  -1   71.29   12.50
   8 -10   1   40.40   11.50
   8 -10   1   55.09   15.90
   8 -10   1   57.09   13.10
   8 -10   1   57.39   10.20
   8 -10   1   52.59   16.10
   8 -10   1   48.00    9.10
   8 -10   1   54.79   10.20
   9 -10   1   47.00    9.00
   9 -10   1   34.40   14.70
   9 -10   1   54.89    9.30
   9 -10   1   31.20   13.70
   9 -10   1   48.60   12.00
   9 -10   1   29.60    7.00
  10 -10   1   51.99   12.70
  10 -10   1   64.79    9.90
  10 -10   1   55.89    9.30
  10 -10   1   39.10   16.80
  10 -10   1   54.99   18.30
  11 -10   1   15.90   11.60
  11 -10   1   11.80    6.60
  11 -10   1   17.50    4.50
  11 -10   1   14.50    9.60
  11 -10   1   16.00    3.90
  11 -10   1   15.00    4.00
  12 -10   1   98.39   13.30
  12 -10   1  111.19   20.60
  12 -10   1   73.39   23.90
  12 -10   1  133.99   29.40
  10   9  -1  100.69   25.40
  10   9  -1  132.79   39.50
  10   9  -1   86.49   29.20
  10   9  -1  118.49   24.80
 -10  -9   1  118.09   22.70
 -10  -9   1  151.08   21.10
 -10  -9   1  150.98   24.20
 -10  -9   1  115.59   17.20
   9   9  -1    2.60    5.40
   9   9  -1    5.90    7.20
   9   9  -1    8.10    5.60
  -9  -9   1    1.70    2.30
  -9  -9   1    1.10    3.30
  -9  -9   1    6.40    4.80
   8   9  -1  353.16   45.50
   8   9  -1  310.77   56.79
   8   9  -1  288.57   43.30
   8   9  -1  302.37   47.40
   8   9  -1  363.76   40.60
  -8  -9   1  298.17   34.80
  -8  -9   1  374.86   39.20
  -8  -9   1  331.57   52.69
  -8  -9   1  264.87   36.30
  -8  -9   1  334.67   37.10
   7   9  -1   24.80    9.40
   7   9  -1   13.10    7.40
   7   9  -1   16.80    7.70
   7   9  -1   26.50   14.90
  -7  -9   1   26.10    7.90
  -7  -9   1   23.10   11.30
  -7  -9   1   30.60    7.70
  -7  -9   1   21.50    7.60
  -7  -9   1   26.70    9.30
   6   9  -1  159.48   26.00
   6   9  -1  188.58   29.70
   6   9  -1  138.29   26.60
   6   9  -1  175.28   36.80
   6   9  -1  144.59   25.20
  -6  -9   1  154.38   31.10
  -6  -9   1  197.38   27.30
  -6  -9   1  176.88   24.70
  -6  -9   1  122.79   20.70
  -6  -9   1  152.08   24.00
   5   9  -1  329.97   48.10
   5   9  -1  358.66   43.00
   5   9  -1  417.46   44.20
   5   9  -1  392.56   59.69
   5   9  -1  383.16   44.10
  -5  -9   1  369.56   40.60
  -5  -9   1  383.26   42.20
  -5  -9   1  370.16   39.90
  -5  -9   1  378.36   53.49
  -5  -9   1  360.16   42.00
   4   9  -1   35.70   11.60
   4   9  -1   49.10   12.90
   4   9  -1   60.09   19.00
   4   9  -1   44.20   11.50
   4   9  -1   66.39   14.90
  -4  -9   1   39.70    8.70
  -4  -9   1   55.79   10.10
  -4  -9   1   47.00   11.10
  -4  -9   1   57.39   11.20
  -4  -9   1   57.29   12.70
   3   9  -1   50.49   12.70
   3   9  -1   46.30   12.00
   3   9  -1   71.39   15.30
   3   9  -1   50.59   13.70
   3   9  -1   60.89   17.70
  -3  -9   1   64.89   17.70
  -3  -9   1   61.09   12.40
  -3  -9   1   76.49   13.70
  -3  -9   1   55.09    9.70
  -3  -9   1   53.79   12.10
  -3  -9   1   66.29   13.10
   2   9  -1  436.26   50.19
   2   9  -1  422.76   50.69
   2   9  -1  403.46   50.49
   2   9  -1  490.65   52.09
  -2  -9   1  516.35   55.79
  -2  -9   1  480.65   49.99
  -2  -9   1  499.15   49.60
  -2  -9   1  498.65   49.60
  -2  -9   1  440.36   49.20
   1   9  -1    1.60    2.50
   1   9  -1   -2.00    1.10
   1   9  -1    1.30    3.40
   1   9  -1   -0.40    1.50
   1   9  -1   -1.70    0.90
   1   9  -1   -2.30    3.00
  -1  -9   1   -0.60    2.00
  -1  -9   1   -0.50    1.80
  -1  -9   1   -0.50    1.70
  -1  -9   1    3.40    3.50
  -1  -9   1    0.20    1.70
   0   9  -1  643.04   70.99
   0   9  -1  648.94   70.69
   0   9  -1  681.53   70.89
   0   9  -1  706.53   70.59
   0   9  -1  664.03   74.99
   0   9  -1  697.23   72.89
   0  -9   1  669.43   69.49
   0  -9   1  737.53   70.19
   0  -9   1  721.83   70.79
   0  -9   1  629.84   72.89
  -1   9  -1   23.30   10.00
  -1   9  -1   15.00   10.80
  -1   9  -1   35.60    9.30
  -1   9  -1   31.70    9.70
  -1   9  -1   29.00    8.40
  -1   9  -1   28.20    9.30
   1  -9   1   28.70    7.80
   1  -9   1   32.40    8.10
   1  -9   1   25.00    7.60
   1  -9   1   47.30   10.80
   1  -9   1   32.40   10.50
  -2   9  -1  401.66   46.90
  -2   9  -1  412.56   45.00
  -2   9  -1  440.16   49.70
  -2   9  -1  392.86   46.40
  -2   9  -1  441.76   52.29
  -2   9  -1  402.96   44.80
  -2   9  -1  457.95   47.40
   2  -9   1  456.75   44.80
   2  -9   1  396.96   44.30
   2  -9   1  421.36   44.90
   2  -9   1  380.26   49.50
   2  -9   1  469.85   48.00
   2  -9   1  464.65   46.30
  -3   9  -1  116.79   17.70
  -3   9  -1   88.79   14.10
  -3   9  -1   99.09   16.50
  -3   9  -1   60.59   15.10
  -3   9  -1   91.49   18.30
  -3   9  -1   71.19   15.00
   3  -9   1  104.99   18.10
   3  -9   1   78.69   13.50
   3  -9   1   64.79   13.90
   3  -9   1   79.49   14.80
   3  -9   1   72.99   13.20
   3  -9   1   99.39   14.90
  -4   9  -1   60.39   14.40
  -4   9  -1   69.69   13.90
  -4   9  -1   53.39   14.50
  -4   9  -1   69.79   12.60
  -4   9  -1   58.39   12.30
  -4   9  -1   61.79   17.40
  -4   9  -1   55.09    9.70
   4  -9   1   78.69   13.90
   4  -9   1   72.29   11.70
   4  -9   1  100.49   19.40
   4  -9   1   35.70    8.70
   4  -9   1   56.99   11.30
   4  -9   1   51.79   11.60
   4  -9   1   59.19   13.20
  -5   9  -1    4.10    4.80
  -5   9  -1    4.30    3.70
  -5   9  -1    3.90    4.00
  -5   9  -1   -0.70    1.20
  -5   9  -1    3.40    2.80
   5  -9   1    3.30    3.60
   5  -9   1    5.40    3.30
   5  -9   1    2.60    2.60
   5  -9   1    0.10    2.50
   5  -9   1    3.40    2.70
   5  -9   1    4.40    5.40
   5  -9   1    5.20    3.00
  -6   9  -1   25.90   10.80
  -6   9  -1   35.00    9.10
  -6   9  -1   27.70    8.40
  -6   9  -1   16.70    7.40
   6  -9   1   23.80    8.00
   6  -9   1   22.80    7.60
   6  -9   1   25.40   10.30
   6  -9   1   25.20    9.40
   6  -9   1   33.30    8.00
   6  -9   1   21.30    6.00
   6  -9   1   32.50    6.70
  -7   9  -1  196.08   37.20
  -7   9  -1  199.18   24.30
  -7   9  -1  217.78   27.90
  -7   9  -1  230.58   25.30
   7  -9   1  231.18   36.40
   7  -9   1  142.59   24.80
   7  -9   1  220.28   34.20
   7  -9   1  215.98   23.40
   7  -9   1  186.28   22.90
   7  -9   1  233.98   30.00
   7  -9   1  200.68   22.30
  -8   9  -1    7.20    3.40
  -8   9  -1    3.80    3.10
   8  -9   1   -2.10    1.80
   8  -9   1    6.30    2.70
   8  -9   1    3.70    3.70
   8  -9   1    3.20    2.40
   8  -9   1    7.00    3.00
   8  -9   1    2.60    3.70
   8  -9   1   15.80    9.30
   8  -9   1    5.30    5.60
   9  -9   1   38.20    6.80
   9  -9   1   40.60    7.50
   9  -9   1   40.70   11.00
   9  -9   1   39.90   11.40
   9  -9   1   26.70    6.50
   9  -9   1   38.30   14.10
   9  -9   1   17.70   10.40
 -10   9  -1   11.30    6.60
  10  -9   1   17.90    4.40
  10  -9   1   20.30    4.80
  10  -9   1   14.10    5.80
  10  -9   1   12.00    6.50
  10  -9   1   31.40   15.10
  10  -9   1   15.80   10.20
 -11   9  -1    7.80    7.70
  11  -9   1   11.00    2.90
  11  -9   1   17.80   10.00
  11  -9   1    0.80    2.60
  11  -9   1   10.10   10.10
  11  -9   1    5.90    2.70
  11  -9   1    4.70    2.30
 -12   9  -1   19.80    9.80
  12  -9   1   43.40   12.30
  12  -9   1   57.99   18.90
  12  -9   1   35.80    6.40
  12  -9   1   32.50   16.80
  11   8  -1  197.38   43.70
  11   8  -1  165.08   35.50
  11   8  -1  165.08   30.80
  11   8  -1  160.68   48.60
 -11  -8   1  184.48   25.10
 -11  -8   1  206.98   21.90
 -11  -8   1  207.78   33.40
 -11  -8   1  192.78   29.60
  10   8  -1   50.69   20.70
  10   8  -1   36.30   13.60
  10   8  -1   46.50   24.20
  10   8  -1   59.59   15.50
 -10  -8   1   55.49   11.30
 -10  -8   1   54.89   13.20
 -10  -8   1   33.60   11.80
 -10  -8   1   59.99    9.70
   9   8  -1  204.18   34.80
   9   8  -1  148.69   27.90
   9   8  -1  155.78   28.60
   9   8  -1  145.49   27.80
   9   8  -1  122.79   33.60
  -9  -8   1  262.87   31.90
  -9  -8   1  193.18   25.70
  -9  -8   1  234.68   39.90
  -9  -8   1  178.18   29.50
  -9  -8   1  187.58   21.00
   8   8  -1   93.19   19.00
   8   8  -1   74.29   21.50
   8   8  -1   63.59   15.70
   8   8  -1  107.29   20.00
   8   8  -1   97.39   26.70
  -8  -8   1   93.19   15.60
  -8  -8   1   63.29   12.40
  -8  -8   1   64.99   19.50
  -8  -8   1   97.79   17.90
  -8  -8   1   75.29   16.50
   7   8  -1   37.70   12.00
   7   8  -1   20.10   11.80
   7   8  -1   20.50    8.50
   7   8  -1   24.40    8.90
   7   8  -1   26.20    9.10
  -7  -8   1   48.80   11.60
  -7  -8   1   35.70    9.30
  -7  -8   1   19.90    6.50
  -7  -8   1   20.40    7.50
  -7  -8   1   34.30   13.00
   6   8  -1   54.59   14.20
   6   8  -1   68.89   14.80
   6   8  -1   50.49   12.70
   6   8  -1  108.59   26.30
   6   8  -1   22.80    8.20
  -6  -8   1   52.99   11.30
  -6  -8   1   54.99   10.60
  -6  -8   1   50.79   10.90
  -6  -8   1   67.19   14.00
  -6  -8   1   51.49   15.90
   5   8  -1  548.75   58.89
   5   8  -1  565.14   66.79
   5   8  -1  549.65   58.79
   5   8  -1  528.85   58.69
   5   8  -1  580.34   60.89
  -5  -8   1  529.85   55.99
  -5  -8   1  498.85   62.19
  -5  -8   1  562.54   57.59
  -5  -8   1  549.74   55.89
   4   8  -1   45.40   11.40
   4   8  -1   37.00   10.10
   4   8  -1   47.80   11.40
   4   8  -1   56.19   17.10
   4   8  -1   45.80   12.00
  -4  -8   1   37.70    9.80
  -4  -8   1   28.30   11.20
  -4  -8   1   55.09   10.60
  -4  -8   1   46.40   10.90
  -4  -8   1   42.90    8.80
  -4  -8   1   46.20    9.00
   3   8  -1  157.48   24.60
   3   8  -1  170.58   30.80
   3   8  -1  181.88   25.40
   3   8  -1  170.78   25.10
   3   8  -1  158.48   23.30
  -3  -8   1  155.08   22.50
  -3  -8   1  161.88   19.70
  -3  -8   1  160.78   21.80
  -3  -8   1  195.38   31.30
  -3  -8   1  186.78   23.90
  -3  -8   1  137.39   17.60
   2   8  -1  106.59   18.10
   2   8  -1  112.79   18.20
   2   8  -1   96.59   16.50
   2   8  -1   85.49   17.60
   2   8  -1  105.79   21.90
  -2  -8   1   76.29   13.30
  -2  -8   1   51.49   12.20
  -2  -8   1   79.49   18.60
  -2  -8   1   96.49   15.50
  -2  -8   1   89.69   15.10
   1   8  -1   22.80    7.80
   1   8  -1   35.80    9.00
   1   8  -1   26.30    7.70
   1   8  -1   33.50   11.10
   1   8  -1   34.10    9.40
  -1  -8   1   38.70    8.90
  -1  -8   1   34.70    8.70
  -1  -8   1   27.10    7.80
  -1  -8   1   40.70    9.20
  -1  -8   1   54.79   14.30
   0   8  -1   37.20   11.90
   0   8  -1   34.30    8.90
   0   8  -1   34.60   10.10
   0   8  -1   33.60    8.80
   0   8  -1   36.00    8.90
   0   8  -1   27.30    8.20
   0  -8   1   29.90    7.50
   0  -8   1   31.50    7.70
   0  -8   1   42.10    8.80
   0  -8   1   17.80    7.80
   0  -8   1   11.80    4.80
  -1   8  -1  212.98   26.50
  -1   8  -1  194.38   27.00
  -1   8  -1  175.48   24.30
  -1   8  -1  156.48   26.60
  -1   8  -1  136.89   25.80
  -1   8  -1  203.18   27.50
   1  -8   1  167.98   21.40
   1  -8   1  247.98   31.10
   1  -8   1  171.88   24.10
   1  -8   1  196.68   27.30
   1  -8   1  180.98   23.80
  -2   8  -1   18.20    7.70
  -2   8  -1   25.10    8.60
  -2   8  -1   26.30    8.20
  -2   8  -1   21.20    6.40
  -2   8  -1   26.10    7.30
  -2   8  -1   28.60    7.60
  -2   8  -1   12.80    5.80
   2  -8   1   22.20    6.30
   2  -8   1   44.80   11.20
   2  -8   1   35.20    9.80
   2  -8   1   25.80    6.50
   2  -8   1   32.30    8.30
   2  -8   1   23.10    6.70
  -3   8  -1    3.70    3.50
  -3   8  -1    5.40    3.00
  -3   8  -1   10.60    4.90
  -3   8  -1   -1.20    1.30
  -3   8  -1    4.10    3.90
  -3   8  -1    7.40    4.20
   3  -8   1    8.10    4.20
   3  -8   1    6.70    4.10
   3  -8   1    6.90    4.10
   3  -8   1    3.90    2.40
   3  -8   1    8.90    4.40
   3  -8   1    1.90    3.10
   3  -8   1    8.50    3.60
  -4   8  -1  223.48   27.00
  -4   8  -1  223.58   26.70
  -4   8  -1  307.27   40.00
  -4   8  -1  207.28   25.20
  -4   8  -1  261.17   36.80
  -4   8  -1  242.48   28.50
  -4   8  -1  236.18   24.30
   4  -8   1  207.68   26.60
   4  -8   1  232.18   36.10
   4  -8   1  213.18   25.50
   4  -8   1  273.37   29.80
   4  -8   1  251.97   34.30
   4  -8   1  245.78   27.20
   4  -8   1  231.58   25.20
   4  -8   1  216.78   26.30
  -5   8  -1  405.06   47.20
  -5   8  -1  461.25   49.50
  -5   8  -1  357.76   42.20
  -5   8  -1  365.46   41.30
  -5   8  -1  364.96   41.90
   5  -8   1  361.66   44.80
   5  -8   1  383.56   39.20
   5  -8   1  392.76   42.20
   5  -8   1  393.86   40.90
   5  -8   1  367.76   39.90
   5  -8   1  402.56   42.50
   5  -8   1  388.06   41.40
   5  -8   1  417.66   46.20
  -6   8  -1  213.78   27.50
  -6   8  -1  212.98   25.50
  -6   8  -1  197.78   25.10
  -6   8  -1  176.58   34.50
   6  -8   1  208.18   24.20
   6  -8   1  270.97   35.90
   6  -8   1  236.48   24.40
   6  -8   1  221.48   29.50
   6  -8   1  219.08   27.40
   6  -8   1  208.88   23.10
   6  -8   1  219.08   34.90
  -7   8  -1    3.20    4.60
  -7   8  -1   -0.60    1.30
  -7   8  -1    4.80    3.10
   7  -8   1    5.70    5.10
   7  -8   1    3.00    2.40
   7  -8   1    2.80    3.40
   7  -8   1    5.30    6.60
   7  -8   1    2.60    2.30
   7  -8   1    2.00    1.70
   7  -8   1   -0.30    2.70
   7  -8   1    3.20    2.00
  -8   8  -1  312.17   35.40
  -8   8  -1  281.47   36.90
  -8   8  -1  273.57   29.90
  -8   8  -1  274.07   30.60
   8  -8   1  277.77   33.30
   8  -8   1  298.77   47.40
   8  -8   1  295.47   30.90
   8  -8   1  312.77   30.10
   8  -8   1  327.37   46.50
   8  -8   1  288.97   30.50
   8  -8   1  263.67   36.80
   8  -8   1  316.97   37.80
  -9   8  -1   69.19   17.90
  -9   8  -1  122.09   21.80
   9  -8   1  126.89   13.40
   9  -8   1  122.39   28.80
   9  -8   1  104.39   17.80
   9  -8   1  118.19   14.10
   9  -8   1  117.99   13.70
   9  -8   1  119.69   25.70
 -10   8  -1    8.70    6.20
 -10   8  -1    5.00    4.40
  10  -8   1   -1.00    2.30
  10  -8   1    6.40    5.20
  10  -8   1    9.70    2.90
  10  -8   1    5.90    2.50
  10  -8   1    1.80    5.90
  10  -8   1    8.30    2.80
 -11   8  -1  121.19   23.30
 -11   8  -1   98.49   24.80
  11  -8   1  121.69   27.90
  11  -8   1  145.69   15.70
  11  -8   1  139.29   35.00
  11  -8   1  172.78   16.30
  11  -8   1  136.79   15.30
  11  -8   1  120.09   23.50
 -12   8  -1  167.58   28.50
 -12   8  -1  251.87   43.40
  12  -8   1  104.99   32.40
  12  -8   1  162.18   34.00
  12  -8   1  206.08   30.90
 -13   8  -1    1.60    3.10
 -13   8  -1    2.10    4.00
  13  -8   1    0.30    3.10
  13  -8   1   10.40    9.30
  13  -8   1    2.30    1.80
  13  -8   1    8.10   10.60
  12   7  -1   43.80   18.80
  12   7  -1   22.90   16.40
  12   7  -1   62.89   19.50
  12   7  -1   62.29   15.70
 -12  -7   1   68.79   13.60
 -12  -7   1   76.19   15.30
 -12  -7   1   35.60   13.20
 -12  -7   1   42.10    7.50
 -12  -7   1   31.00   10.00
 -12  -7   1   51.89   12.70
  11   7  -1    6.10    5.50
  11   7  -1    0.70    5.80
  11   7  -1    3.40    4.40
  11   7  -1   -0.20    6.90
 -11  -7   1    9.00    6.60
 -11  -7   1    0.30    2.00
 -11  -7   1    4.40    2.40
 -11  -7   1    7.70    6.50
 -11  -7   1    0.30    1.70
 -11  -7   1   -0.60    1.40
  10   7  -1   61.29   14.70
  10   7  -1   44.60   18.10
  10   7  -1   37.70   12.30
  10   7  -1   61.59   26.50
  10   7  -1   79.69   17.20
  10   7  -1   70.19   18.50
 -10  -7   1   68.99   10.30
 -10  -7   1   92.39   13.60
 -10  -7   1   83.49   22.40
 -10  -7   1   35.30   12.90
 -10  -7   1   65.89   14.00
   9   7  -1  102.79   20.60
   9   7  -1  153.08   33.60
   9   7  -1  119.09   25.70
   9   7  -1  112.39   21.70
   9   7  -1  104.89   20.50
  -9  -7   1  135.69   24.10
  -9  -7   1  149.19   22.00
  -9  -7   1   99.99   33.90
  -9  -7   1  119.09   16.40
  -9  -7   1  161.68   20.40
   8   7  -1   39.30   13.00
   8   7  -1   46.70   12.30
   8   7  -1   56.29   18.50
   8   7  -1   53.09   12.60
   8   7  -1   49.80   13.30
  -8  -7   1   40.70    9.60
  -8  -7   1   40.20   13.90
  -8  -7   1   54.09   13.40
  -8  -7   1   66.79   13.50
   7   7  -1  392.96   60.39
   7   7  -1  467.45   48.20
   7   7  -1  433.56   49.70
   7   7  -1  405.46   46.90
   7   7  -1  389.36   46.20
  -7  -7   1  443.86   45.50
  -7  -7   1  455.55   46.60
  -7  -7   1  398.96   43.80
  -7  -7   1  406.66   45.90
  -7  -7   1  457.55   52.59
   6   7  -1    3.70    6.20
   6   7  -1   -0.70    2.30
   6   7  -1    2.00    2.20
   6   7  -1    7.80    4.80
   6   7  -1    2.50    3.30
  -6  -7   1   -1.80    0.80
  -6  -7   1    4.50    4.50
  -6  -7   1    0.30    1.50
  -6  -7   1    1.50    2.60
  -6  -7   1    0.90    1.90
   5   7  -1  178.58   23.90
   5   7  -1  100.09   20.70
   5   7  -1  122.69   27.40
   5   7  -1  143.19   22.30
   5   7  -1  154.58   23.30
  -5  -7   1  101.49   25.10
  -5  -7   1  138.79   17.30
  -5  -7   1  136.19   20.50
  -5  -7   1  157.58   19.80
   4   7  -1   25.20   10.60
   4   7  -1   11.40    5.10
   4   7  -1    7.70    4.40
   4   7  -1   12.70    6.20
  -4  -7   1    9.20    4.00
  -4  -7   1   21.30    8.90
  -4  -7   1    8.30    3.70
  -4  -7   1   16.90    5.50
  -4  -7   1   10.90    5.40
  -4  -7   1   12.10    5.00
   3   7  -1  209.88   31.00
   3   7  -1  246.38   29.20
   3   7  -1  258.47   29.60
   3   7  -1  285.87   45.40
   3   7  -1  261.27   33.70
  -3  -7   1  253.27   28.20
  -3  -7   1  269.97   28.90
  -3  -7   1  222.28   27.50
  -3  -7   1  220.08   28.20
  -3  -7   1  301.67   39.80
  -3  -7   1  289.07   27.00
   2   7  -1  791.92   90.79
   2   7  -1  902.41   91.39
   2   7  -1  936.31   91.09
   2   7  -1  892.61   91.29
   2   7  -1  842.22   94.99
  -2  -7   1  997.10   90.39
  -2  -7   1  921.91   90.49
  -2  -7   1  918.81   90.09
  -2  -7   1  928.51   94.49
  -2  -7   1  963.40   90.49
   1   7  -1   22.90    7.20
   1   7  -1   37.30    9.60
   1   7  -1   32.70   10.60
   1   7  -1   26.40    7.40
   1   7  -1   16.80    6.90
  -1  -7   1   19.40    6.10
  -1  -7   1   36.80   10.80
  -1  -7   1   34.70   11.70
  -1  -7   1   24.50    6.60
  -1  -7   1   34.60    8.20
   0   7  -1    4.20    3.60
   0   7  -1    0.70    2.30
   0   7  -1    5.10    3.80
   0   7  -1    1.10    1.80
   0   7  -1    0.30    3.00
   0   7  -1    0.50    2.00
   0  -7   1    0.90    2.00
   0  -7   1    0.90    2.90
   0  -7   1    3.00    2.90
   0  -7   1    5.50    3.50
   0  -7   1    1.30    2.00
  -1   7  -1  661.23   68.79
  -1   7  -1  646.44   67.29
  -1   7  -1  659.03   69.39
  -1   7  -1  630.24   67.49
  -1   7  -1  738.33   66.69
  -1   7  -1  674.03   66.59
   1  -7   1  648.04   67.39
   1  -7   1  644.74   65.89
   1  -7   1  641.94   65.39
  -2   7  -1  361.16   37.30
  -2   7  -1  302.37   39.20
  -2   7  -1  427.96   40.00
  -2   7  -1  325.37   39.40
  -2   7  -1  348.77   37.90
  -2   7  -1  302.67   36.60
   2  -7   1  380.06   38.60
   2  -7   1  364.46   39.30
   2  -7   1  356.66   36.90
   2  -7   1  343.67   38.20
   2  -7   1  356.76   39.70
   2  -7   1  410.26   37.80
   2  -7   1  351.46   37.30
  -3   7  -1  770.92   85.19
  -3   7  -1  818.02   82.39
  -3   7  -1  810.92   81.99
  -3   7  -1  804.32   80.59
  -3   7  -1  789.32   83.69
  -3   7  -1  813.12   82.79
  -3   7  -1  833.02   86.49
   3  -7   1  883.61   82.09
   3  -7   1  834.42   83.89
   3  -7   1  822.62   80.89
   3  -7   1  818.72   82.79
   3  -7   1  876.71   83.39
   3  -7   1  865.31   85.29
   3  -7   1  816.62   81.39
   3  -7   1  921.71   86.09
  -4   7  -1    5.00    2.20
  -4   7  -1    3.80    4.50
  -4   7  -1    2.90    2.80
  -4   7  -1    2.70    1.60
  -4   7  -1    3.60    3.00
  -4   7  -1   -0.20    2.00
  -4   7  -1   -1.70    1.30
   4  -7   1    0.00    1.10
   4  -7   1   -1.60    1.30
   4  -7   1    3.60    3.10
   4  -7   1    7.80    3.50
   4  -7   1    4.20    3.90
   4  -7   1    3.10    2.20
   4  -7   1   -1.00    1.00
   4  -7   1    6.90    4.70
   4  -7   1    6.90    3.10
  -5   7  -1  378.36   43.30
  -5   7  -1  388.16   41.80
  -5   7  -1  480.55   43.00
  -5   7  -1  364.56   47.20
   5  -7   1  387.06   40.70
   5  -7   1  439.16   43.50
   5  -7   1  368.96   41.50
   5  -7   1  397.66   46.80
   5  -7   1  392.46   45.70
   5  -7   1  386.16   42.50
   5  -7   1  386.26   40.50
   5  -7   1  376.86   42.90
   5  -7   1  382.66   39.50
   5  -7   1  403.56   45.10
  -6   7  -1   81.09   17.20
  -6   7  -1   74.89   19.80
  -6   7  -1   82.59   15.30
  -6   7  -1   79.69   14.00
  -6   7  -1   84.19   18.40
  -6   7  -1   64.79   12.20
   6  -7   1   91.59   17.70
   6  -7   1   81.19   12.20
   6  -7   1   73.69   14.40
   6  -7   1   69.79   14.70
   6  -7   1   98.49   21.20
   6  -7   1   77.09   12.10
   6  -7   1   97.09   16.20
   6  -7   1   81.39   11.20
   6  -7   1   71.29   16.60
  -7   7  -1  934.41   97.69
  -7   7  -1  971.40   94.59
  -7   7  -1  890.91  105.39
  -7   7  -1  963.80  100.29
  -7   7  -1  936.31   95.39
   7  -7   1  905.71   99.69
   7  -7   1  953.60   93.99
   7  -7   1  975.30  105.19
   7  -7   1  955.50   97.89
   7  -7   1  955.10   93.19
   7  -7   1  910.71   96.49
   7  -7   1 1166.38   95.19
   7  -7   1 1227.58  105.79
  -8   7  -1  475.55   57.59
  -8   7  -1  470.85   55.49
   8  -7   1  520.85   60.89
   8  -7   1  482.35   55.49
   8  -7   1  527.95   64.79
   8  -7   1  544.35   52.19
   8  -7   1  502.55   54.29
   8  -7   1  554.24   51.59
   8  -7   1  515.35   50.59
   8  -7   1  557.54   59.49
  -9   7  -1    0.50    2.40
  -9   7  -1   -0.70    2.10
   9  -7   1   -1.30    1.40
   9  -7   1    2.20    2.20
   9  -7   1    0.00    4.60
   9  -7   1    3.90    1.80
   9  -7   1   -0.70    1.60
 -10   7  -1   18.00    9.20
 -10   7  -1    5.90    4.90
  10  -7   1   13.10    3.40
  10  -7   1   16.60    3.90
  10  -7   1   13.00   11.20
  10  -7   1   13.70    4.40
  10  -7   1   13.10    8.70
 -11   7  -1  183.18   30.80
 -11   7  -1  132.69   28.60
  11  -7   1  152.08   16.90
  11  -7   1  150.48   38.20
  11  -7   1  159.18   16.90
  11  -7   1  177.58   35.10
  11  -7   1  166.68   28.00
 -12   7  -1   37.90   11.40
 -12   7  -1   23.10    9.60
  12  -7   1   37.20    6.30
  12  -7   1   29.90    5.20
  12  -7   1   19.20    8.90
  12  -7   1   25.80   15.30
  12  -7   1   29.50   13.70
  12  -7   1   36.30    6.30
 -13   7  -1   27.50   10.80
 -13   7  -1   60.39   15.40
  13  -7   1   50.39   17.70
  13  -7   1   66.49   24.70
  13  -7   1   46.40    7.50
  13  -7   1   52.59   15.50
  12   6  -1   94.39   24.40
  12   6  -1  174.18   49.60
  12   6  -1   92.49   20.60
  12   6  -1   86.19   27.70
 -12  -6   1   73.59   18.70
 -12  -6   1  135.39   20.90
 -12  -6   1  118.29   13.30
 -12  -6   1  103.09   23.30
 -12  -6   1  125.29   12.90
  11   6  -1   57.69   15.00
  11   6  -1   58.29   17.10
  11   6  -1  121.89   21.40
  11   6  -1   63.59   21.30
  11   6  -1   93.79   17.80
  11   6  -1   58.59   27.20
 -11  -6   1   83.99   10.60
 -11  -6   1   37.90   11.10
 -11  -6   1   98.29   16.70
 -11  -6   1   67.49   13.00
 -11  -6   1   73.99   11.10
 -11  -6   1   80.89   18.60
  10   6  -1  189.78   32.50
  10   6  -1  132.09   34.70
  10   6  -1  167.08   27.00
  10   6  -1  185.88   28.30
  10   6  -1  144.59   41.40
 -10  -6   1  174.88   32.10
 -10  -6   1  201.08   28.20
 -10  -6   1  168.28   19.20
 -10  -6   1  198.88   26.70
   9   6  -1  148.19   32.30
   9   6  -1  195.58   27.30
   9   6  -1  118.79   20.90
   9   6  -1  213.58   28.00
   9   6  -1  156.28   27.10
  -9  -6   1  121.19   26.20
  -9  -6   1  208.58   25.20
  -9  -6   1  139.99   16.90
  -9  -6   1  144.29   24.60
   8   6  -1    0.70    3.70
   8   6  -1    6.90    4.60
   8   6  -1    0.50    1.80
   8   6  -1    6.90    4.30
   8   6  -1   -1.20    2.20
  -8  -6   1    5.00    2.60
  -8  -6   1    9.40    4.80
  -8  -6   1   11.20    7.00
  -8  -6   1    5.50    3.60
  -8  -6   1   13.60    6.70
   7   6  -1  188.78   25.30
   7   6  -1  175.18   25.50
   7   6  -1  163.98   26.70
   7   6  -1  191.08   35.10
   7   6  -1  178.88   24.90
  -7  -6   1  152.28   22.70
  -7  -6   1  120.89   25.80
  -7  -6   1  155.88   18.90
  -7  -6   1  176.78   23.10
  -7  -6   1  164.58   25.70
   6   6  -1   12.60    8.80
   6   6  -1   20.30    7.10
   6   6  -1   15.80    6.10
   6   6  -1   23.90    8.30
   6   6  -1   27.30    7.90
  -6  -6   1    8.70    6.20
  -6  -6   1   20.10    6.90
  -6  -6   1   31.70    7.60
  -6  -6   1   17.20    6.10
  -6  -6   1   28.80    6.60
   5   6  -1  418.26   43.50
   5   6  -1  399.16   43.70
   5   6  -1  366.66   44.50
   5   6  -1  378.46   54.19
   5   6  -1  402.66   43.70
  -5  -6   1  423.56   43.50
  -5  -6   1  438.76   42.30
  -5  -6   1  404.26   42.50
  -5  -6   1  379.26   42.70
  -5  -6   1  434.86   48.40
   4   6  -1   33.30    8.70
   4   6  -1   32.50    9.20
   4   6  -1   30.90    8.00
   4   6  -1   21.60    9.40
   4   6  -1   32.10    8.20
  -4  -6   1   22.60    5.80
  -4  -6   1   16.40    5.00
  -4  -6   1   30.50    6.40
  -4  -6   1   26.10    7.00
  -4  -6   1   31.10    7.30
  -4  -6   1   47.00   12.90
   3   6  -1  998.00  115.69
   3   6  -1 1192.98  112.19
   3   6  -1 1215.68  112.39
   3   6  -1 1178.68  112.79
   3   6  -1 1114.29  112.09
  -3  -6   1 1098.89  111.29
  -3  -6   1 1119.89  109.59
  -3  -6   1 1165.58  110.69
  -3  -6   1 1152.28  110.89
  -3  -6   1 1179.38  111.49
  -3  -6   1 1144.19  115.59
   2   6  -1  287.07   38.00
   2   6  -1  276.57   28.90
   2   6  -1  233.98   28.00
   2   6  -1  240.48   28.20
   2   6  -1  252.87   28.10
  -2  -6   1  219.38   32.70
  -2  -6   1  222.18   27.30
  -2  -6   1  255.57   27.50
  -2  -6   1  273.57   27.80
  -2  -6   1  253.67   27.30
   1   6  -1   67.79   12.20
   1   6  -1   61.49   11.50
   1   6  -1   97.29   18.50
   1   6  -1   72.19   13.70
   1   6  -1   70.99   12.10
  -1  -6   1   52.49   10.30
  -1  -6   1   70.09   11.30
  -1  -6   1   68.99   14.00
   0   6  -1  342.07   36.00
   0   6  -1  342.27   36.10
   0   6  -1  340.07   38.10
   0   6  -1  300.77   34.80
   0   6  -1  302.27   34.80
   0   6  -1  319.97   36.40
   0  -6   1  332.77   37.30
   0  -6   1  360.76   34.80
   0  -6   1  310.77   34.70
   0  -6   1  344.47   35.30
   0  -6   1  356.36   35.90
  -1   6  -1  392.06   44.20
  -1   6  -1  404.16   43.00
  -1   6  -1  380.16   42.00
  -1   6  -1  411.16   44.10
  -1   6  -1  388.86   43.30
  -1   6  -1  396.56   41.70
   1  -6   1  460.75   43.80
   1  -6   1  384.66   43.50
   1  -6   1  397.16   41.30
   1  -6   1  423.26   41.80
   1  -6   1  450.85   43.00
  -2   6  -1  275.07   29.80
  -2   6  -1  276.57   30.10
  -2   6  -1  277.97   30.80
  -2   6  -1  286.87   31.70
  -2   6  -1  274.87   32.80
   2  -6   1  277.27   30.10
   2  -6   1  296.07   31.50
   2  -6   1  272.17   31.30
   2  -6   1  348.67   32.80
   2  -6   1  318.07   32.20
   2  -6   1  284.77   29.80
  -3   6  -1  133.19   16.60
  -3   6  -1  167.58   21.00
  -3   6  -1  163.18   22.50
  -3   6  -1  144.29   18.20
  -3   6  -1  175.38   27.30
  -3   6  -1  163.58   18.70
  -3   6  -1  223.58   29.10
   3  -6   1  154.68   19.20
   3  -6   1  136.19   17.70
   3  -6   1  144.79   18.20
   3  -6   1  151.68   17.00
   3  -6   1  199.08   26.30
   3  -6   1  180.88   24.70
   3  -6   1  158.88   17.80
   3  -6   1  170.78   21.80
  -4   6  -1  884.81   87.89
  -4   6  -1  830.92   87.79
  -4   6  -1  924.31   88.49
  -4   6  -1  907.81   93.29
   4  -6   1  872.61   86.69
   4  -6   1  996.80   93.19
   4  -6   1  919.41   88.89
   4  -6   1  899.91   88.69
   4  -6   1  876.81   87.69
   4  -6   1  885.11   87.19
   4  -6   1  874.41   85.79
   4  -6   1  989.60   92.19
   4  -6   1  845.02   88.59
  -5   6  -1  315.67   34.90
  -5   6  -1  328.97   35.60
  -5   6  -1  310.57   34.40
  -5   6  -1  365.26   42.30
  -5   6  -1  314.47   36.80
  -5   6  -1  348.77   37.40
   5  -6   1  315.07   32.60
   5  -6   1  390.26   37.20
   5  -6   1  334.67   36.20
   5  -6   1  325.77   39.20
   5  -6   1  324.17   40.20
   5  -6   1  280.27   34.60
   5  -6   1  302.07   36.40
   5  -6   1  335.07   34.00
   5  -6   1  339.47   33.90
  -6   6  -1   15.00    5.30
  -6   6  -1    8.60    4.40
  -6   6  -1   15.30    4.70
  -6   6  -1   11.20    7.80
  -6   6  -1   16.30    6.00
   6  -6   1   15.00    3.50
   6  -6   1   10.20    7.40
   6  -6   1   15.80    6.20
   6  -6   1   16.70    6.00
   6  -6   1   14.50    4.10
   6  -6   1   22.00    9.70
   6  -6   1   14.40    4.40
   6  -6   1   25.40    8.00
   6  -6   1   25.70    9.30
  -7   6  -1  111.89   19.50
  -7   6  -1  104.69   26.50
  -7   6  -1  111.49   16.80
  -7   6  -1  124.09   22.80
  -7   6  -1  111.59   14.00
   7  -6   1  127.39   14.00
   7  -6   1  136.09   15.20
   7  -6   1  102.19   17.20
   7  -6   1  155.78   27.10
   7  -6   1  150.98   25.30
   7  -6   1  113.09   13.00
   7  -6   1  133.39   21.10
   7  -6   1  130.39   29.20
  -8   6  -1   33.10   11.20
  -8   6  -1   44.70   10.20
   8  -6   1   73.89    9.60
   8  -6   1   23.40   12.10
   8  -6   1   82.49   15.20
   8  -6   1   64.59   10.30
   8  -6   1   59.09   15.70
   8  -6   1   57.99    7.60
   8  -6   1   32.10   12.00
  -9   6  -1   12.00    5.60
  -9   6  -1   21.30    9.80
   9  -6   1   17.00    5.00
   9  -6   1    4.20    6.30
   9  -6   1   10.10    4.20
   9  -6   1    9.40    2.80
   9  -6   1    3.10    4.80
   9  -6   1    5.60    4.70
   9  -6   1   10.10    3.30
 -10   6  -1  249.88   39.50
 -10   6  -1  237.78   34.90
  10  -6   1  208.98   23.70
  10  -6   1  247.88   35.20
  10  -6   1  225.38   25.20
  10  -6   1  240.58   23.50
  10  -6   1  250.27   42.50
  10  -6   1  223.38   44.30
 -11   6  -1   46.10   13.40
 -11   6  -1   62.29   19.10
  11  -6   1   64.59    9.60
  11  -6   1   67.69   24.50
  11  -6   1   87.09   17.90
  11  -6   1   71.49   11.50
  11  -6   1   77.99    9.80
  11  -6   1   81.29   23.60
 -12   6  -1   -0.70    2.00
 -12   6  -1   -2.70    1.90
  12  -6   1    1.50    1.50
  12  -6   1    3.20    1.80
  12  -6   1   -1.00    3.10
  12  -6   1    3.40    2.30
  12  -6   1   -1.00    2.00
  12  -6   1    2.40    3.60
 -13   6  -1    1.80    2.90
 -13   6  -1   -1.00    1.60
  13  -6   1   -0.60    3.80
  13  -6   1    3.20    2.00
  13  -6   1    0.90    3.70
  13  -6   1   -3.00    3.00
  13  -6   1    0.30    1.10
  13  -6   1    0.60    1.50
  13   5  -1   -0.70    3.20
  13   5  -1    5.90    8.60
  13   5  -1    4.00   10.00
  13   5  -1    4.70    4.80
 -13  -5   1    7.10    4.40
 -13  -5   1    3.80    3.80
 -13  -5   1   -0.70    1.90
 -13  -5   1    6.20    6.10
  12   5  -1   -2.80    4.00
  12   5  -1   -1.90    2.40
  12   5  -1   19.20   12.20
  12   5  -1    4.60    4.60
  12   5  -1   32.10   10.20
 -12  -5   1   13.40    2.70
 -12  -5   1   14.90    9.60
 -12  -5   1   12.70    5.50
 -12  -5   1    5.40    4.20
 -12  -5   1   11.00    2.30
 -12  -5   1   15.50    5.80
  11   5  -1   57.39   26.30
  11   5  -1   72.29   16.50
  11   5  -1   33.30   10.10
  11   5  -1   72.69   15.30
  11   5  -1   30.30   15.50
  11   5  -1   34.50   14.10
 -11  -5   1   30.80    9.60
 -11  -5   1   46.60    6.70
 -11  -5   1   41.60   15.00
 -11  -5   1   37.30    9.50
 -11  -5   1   48.30    7.40
 -11  -5   1   34.20   12.10
  10   5  -1  110.49   28.30
  10   5  -1   86.99   18.50
  10   5  -1  127.19   24.50
  10   5  -1   99.59   19.00
  10   5  -1  105.79   35.20
  10   5  -1   91.89   21.60
 -10  -5   1  152.38   15.40
 -10  -5   1  137.19   14.10
 -10  -5   1  117.29   30.20
 -10  -5   1  153.78   21.40
 -10  -5   1  159.88   27.80
 -10  -5   1  103.39   17.60
 -10  -5   1  102.69   20.50
   9   5  -1   14.30    6.20
   9   5  -1   19.70   11.10
   9   5  -1    6.20    4.30
   9   5  -1   11.00    6.30
   9   5  -1   11.20    4.70
  -9  -5   1   19.20    6.70
  -9  -5   1    6.30    2.70
  -9  -5   1   11.80    7.10
  -9  -5   1    7.30    5.40
  -9  -5   1   13.60    4.30
   8   5  -1  260.07   35.00
   8   5  -1  228.88   31.10
   8   5  -1  220.38   39.40
   8   5  -1  201.68   26.20
   8   5  -1  234.28   30.60
  -8  -5   1  253.37   29.00
  -8  -5   1  209.28   26.10
  -8  -5   1  224.88   25.10
  -8  -5   1  226.28   23.70
  -8  -5   1  230.08   36.20
   7   5  -1  159.78   22.00
   7   5  -1  138.79   23.00
   7   5  -1  141.59   21.20
   7   5  -1  131.29   20.90
   7   5  -1  118.59   26.90
  -7  -5   1  172.88   27.70
  -7  -5   1  140.09   19.60
  -7  -5   1  225.48   28.10
  -7  -5   1  135.59   16.40
  -7  -5   1  134.49   20.60
   6   5  -1  229.78   27.70
   6   5  -1  254.37   30.10
   6   5  -1  246.18   28.90
   6   5  -1  240.98   28.50
   6   5  -1  310.67   43.40
  -6  -5   1  290.87   41.80
  -6  -5   1  259.07   28.30
  -6  -5   1  244.08   26.60
  -6  -5   1  247.08   27.50
  -6  -5   1  253.37   28.60
   5   5  -1   53.99   11.20
   5   5  -1   41.40    8.70
   5   5  -1   31.20    8.10
   5   5  -1   43.90    9.50
   5   5  -1   45.00   13.70
  -5  -5   1   35.80    7.10
  -5  -5   1   32.10    7.90
  -5  -5   1   29.80    7.30
  -5  -5   1   25.40    9.90
  -5  -5   1   35.40    7.90
   4   5  -1  345.87   34.60
   4   5  -1  284.77   40.60
   4   5  -1  312.17   33.30
   4   5  -1  323.57   33.60
   4   5  -1  324.87   33.00
  -4  -5   1  272.27   31.60
  -4  -5   1  340.17   37.30
  -4  -5   1  275.77   32.20
  -4  -5   1  293.57   31.90
  -4  -5   1  317.77   33.00
   3   5  -1  333.57   34.70
   3   5  -1  298.87   36.30
   3   5  -1  320.97   34.80
   3   5  -1  318.87   34.80
   3   5  -1  305.97   38.30
  -3  -5   1  329.87   33.20
  -3  -5   1  339.07   34.70
  -3  -5   1  337.37   34.50
  -3  -5   1  332.07   37.90
   2   5  -1  575.84   56.09
   2   5  -1  643.34   56.69
   2   5  -1  558.64   59.29
   2   5  -1  555.94   55.59
   2   5  -1  540.85   55.69
  -2  -5   1  535.25   54.79
  -2  -5   1  504.05   55.09
  -2  -5   1  573.94   55.19
  -2  -5   1  561.14   58.39
  -2  -5   1  514.35   54.89
   1   5  -1  701.73   68.89
   1   5  -1  733.43   68.49
   1   5  -1  722.03   68.99
   1   5  -1  659.53   68.19
   1   5  -1  630.34   70.69
  -1  -5   1  650.83   70.39
  -1  -5   1  677.93   67.99
  -1  -5   1  699.93   68.19
  -1  -5   1  698.63   67.79
  -1  -5   1  713.43   68.19
   0   5  -1   87.49   13.10
   0   5  -1   61.39   11.50
   0   5  -1   79.69   15.00
   0   5  -1   83.49   12.10
   0   5  -1   55.19   10.40
   0   5  -1   76.79   13.20
   0  -5   1   79.59   12.60
   0  -5   1   87.79   12.90
   0  -5   1   97.79   16.70
   0  -5   1   92.59   12.30
   0  -5   1   75.59   11.00
  -1   5  -1  836.42   80.09
  -1   5  -1  789.02   80.79
  -1   5  -1  817.92   80.89
  -1   5  -1  806.22   79.19
  -1   5  -1  756.52   80.29
  -1   5  -1  810.22   78.59
   1  -5   1  843.02   79.69
   1  -5   1  737.93   79.89
   1  -5   1  851.51   78.89
   1  -5   1  817.82   79.69
   1  -5   1  833.62   80.49
   1  -5   1  832.92   78.39
   1  -5   1  805.92   78.29
  -2   5  -1   63.09    8.70
  -2   5  -1   50.59   11.40
  -2   5  -1   61.19    9.10
  -2   5  -1   63.99   12.80
  -2   5  -1   73.59   11.30
  -2   5  -1   69.09   11.80
   2  -5   1   63.99    9.90
   2  -5   1   58.39   10.50
   2  -5   1   76.49   13.90
   2  -5   1   60.09   11.10
   2  -5   1   81.29   11.40
   2  -5   1   70.09    9.40
   2  -5   1   59.39   10.50
   2  -5   1   80.99   13.30
  -3   5  -1  587.04   64.09
  -3   5  -1  594.64   60.09
  -3   5  -1  621.64   60.19
  -3   5  -1  571.14   57.99
  -3   5  -1  598.84   60.39
  -3   5  -1  596.54   63.49
  -3   5  -1  657.43   60.89
  -3   5  -1  603.74   59.49
   3  -5   1  638.44   60.09
   3  -5   1  556.24   62.29
   3  -5   1  611.04   58.59
   3  -5   1  568.14   60.79
   3  -5   1  641.74   61.09
   3  -5   1  606.74   59.49
   3  -5   1  598.94   59.79
   3  -5   1  586.14   60.69
   3  -5   1  617.44   61.89
   3  -5   1  667.53   64.19
  -4   5  -1  123.39   18.50
  -4   5  -1  126.09   16.90
  -4   5  -1  120.59   19.60
  -4   5  -1  139.39   16.80
  -4   5  -1  118.79   20.90
   4  -5   1   76.29   13.90
   4  -5   1  126.99   20.50
   4  -5   1  128.19   18.60
   4  -5   1   95.89   13.90
   4  -5   1  102.89   14.40
   4  -5   1  108.19   20.10
   4  -5   1  106.39   11.80
   4  -5   1  110.09   12.80
   4  -5   1  131.49   18.10
   4  -5   1   79.19   13.60
  -5   5  -1   16.80    5.10
  -5   5  -1   26.90    5.90
  -5   5  -1   18.50    7.00
  -5   5  -1   18.00    6.70
  -5   5  -1   31.50    7.10
  -5   5  -1   21.60    9.10
   5  -5   1   24.10    4.20
   5  -5   1   29.90    7.40
   5  -5   1   19.70    6.40
   5  -5   1   29.00    5.70
   5  -5   1   26.10    6.00
   5  -5   1   25.50    7.90
   5  -5   1   23.00    9.70
   5  -5   1   36.90    9.80
   5  -5   1   23.80    8.40
  -6   5  -1    4.50    3.10
  -6   5  -1    0.10    2.00
  -6   5  -1    2.10    2.20
  -6   5  -1    4.40    2.20
  -6   5  -1   -1.00    1.40
   6  -5   1    3.40    2.40
   6  -5   1    3.00    3.10
   6  -5   1    4.60    3.80
   6  -5   1    8.10    6.20
   6  -5   1    1.00    2.10
   6  -5   1    1.30    1.40
   6  -5   1    1.80    1.80
   6  -5   1    3.40    1.60
   6  -5   1    3.20    3.90
   6  -5   1    1.30    3.00
  -7   5  -1  107.89   25.00
  -7   5  -1   95.79   18.10
  -7   5  -1  125.49   16.60
  -7   5  -1  178.18   23.70
  -7   5  -1  103.69   13.30
   7  -5   1  118.99   12.70
   7  -5   1  118.49   13.50
   7  -5   1  142.69   20.10
   7  -5   1  103.29   23.50
   7  -5   1  123.99   23.90
   7  -5   1  159.08   15.80
   7  -5   1   98.59   16.80
  -8   5  -1  513.65   56.79
  -8   5  -1  513.95   52.09
  -8   5  -1  531.55   59.29
   8  -5   1  538.65   60.59
   8  -5   1  512.45   52.59
   8  -5   1  540.25   51.79
   8  -5   1  547.55   55.49
   8  -5   1  562.74   54.49
   8  -5   1  545.15   57.29
   8  -5   1  676.03   65.29
   8  -5   1  524.55   66.69
  -9   5  -1   50.19   12.50
  -9   5  -1   56.29   15.70
   9  -5   1   47.50   16.20
   9  -5   1   76.09   11.80
   9  -5   1   72.19   23.00
   9  -5   1   48.60   12.50
   9  -5   1   51.59    7.30
   9  -5   1   45.40    7.90
 -10   5  -1   75.19   19.60
 -10   5  -1   58.29   14.00
  10  -5   1   61.59   19.60
  10  -5   1   57.09    8.00
  10  -5   1   46.10   10.00
  10  -5   1   50.89    9.20
  10  -5   1   31.70   16.40
  10  -5   1   67.89   19.60
 -11   5  -1  295.87   46.50
 -11   5  -1  295.47   41.90
  11  -5   1  302.27   30.60
  11  -5   1  302.17   41.70
  11  -5   1  270.27   54.59
  11  -5   1  221.58   49.60
  11  -5   1  308.87   30.10
  11  -5   1  283.97   32.40
 -12   5  -1    1.40    3.30
 -12   5  -1   12.30    5.90
  12  -5   1    1.50    3.70
  12  -5   1   -0.50    3.00
  12  -5   1   10.10    4.60
  12  -5   1   19.50   11.80
  12  -5   1    5.20    2.30
 -13   5  -1  192.78   30.50
 -13   5  -1  125.69   27.70
  13  -5   1  183.48   21.50
  13  -5   1  128.19   32.00
  13  -5   1  174.58   19.70
  13  -5   1  183.78   32.50
  13  -5   1  179.28   43.60
  13  -5   1  208.08   20.10
  13   4  -1  139.59   33.80
  13   4  -1  185.68   30.60
  13   4  -1  147.09   43.00
  13   4  -1  188.98   33.70
  13   4  -1  102.69   22.30
 -13  -4   1  162.88   32.50
 -13  -4   1  161.78   23.50
 -13  -4   1  182.88   26.20
 -13  -4   1  143.69   29.00
  12   4  -1   98.39   18.90
  12   4  -1   73.19   23.80
  12   4  -1   79.99   15.90
  12   4  -1  131.09   42.10
 -12  -4   1  122.09   18.70
 -12  -4   1  105.59   23.10
 -12  -4   1  103.89   17.10
 -12  -4   1   84.89   20.70
  11   4  -1   43.30   10.90
  11   4  -1   51.49   12.60
  11   4  -1   73.59   25.80
  11   4  -1   53.19   12.00
  11   4  -1   44.40   13.60
  11   4  -1   50.89   17.40
 -11  -4   1   51.89   11.00
 -11  -4   1   19.40    7.90
 -11  -4   1   52.79    6.50
 -11  -4   1   48.00   10.40
 -11  -4   1   38.90   12.60
 -11  -4   1   61.09    6.30
 -11  -4   1   39.60   13.80
  10   4  -1  471.95   45.30
  10   4  -1  315.57   38.90
  10   4  -1  278.17   53.79
  10   4  -1  354.46   39.10
  10   4  -1  362.76   58.79
  10   4  -1  325.37   39.50
 -10  -4   1  474.15   40.50
 -10  -4   1  300.77   39.60
 -10  -4   1  282.37   36.90
 -10  -4   1  393.26   44.60
 -10  -4   1  310.07   41.60
 -10  -4   1  402.96   35.50
   9   4  -1    1.10    4.70
   9   4  -1   -0.70    1.40
   9   4  -1    1.70    2.00
   9   4  -1   -0.80    2.30
   9   4  -1    3.40    3.00
   9   4  -1   -1.10    3.70
  -9  -4   1    0.40    2.80
  -9  -4   1   -0.10    1.10
  -9  -4   1    2.70    3.10
  -9  -4   1   -0.80    1.00
  -9  -4   1    0.00    1.20
  -9  -4   1    2.90    3.60
   8   4  -1  134.79   22.00
   8   4  -1  148.59   20.50
   8   4  -1  130.49   19.10
   8   4  -1  128.59   19.90
   8   4  -1  142.19   27.90
  -8  -4   1  123.19   15.00
  -8  -4   1  119.39   17.90
  -8  -4   1  124.39   13.90
  -8  -4   1   86.19   20.10
  -8  -4   1  150.88   23.90
   7   4  -1  203.98   22.20
   7   4  -1  196.18   22.70
   7   4  -1  194.38   23.20
   7   4  -1  226.38   28.50
   7   4  -1  181.38   31.90
   7   4  -1  174.58   23.90
  -7  -4   1  168.28   28.00
  -7  -4   1  174.88   21.40
  -7  -4   1  175.68   20.40
  -7  -4   1  163.88   19.10
  -7  -4   1  194.58   23.50
   6   4  -1   27.00    6.80
   6   4  -1   35.40    7.70
   6   4  -1   33.20   11.10
   6   4  -1   30.90    8.40
  -6  -4   1   59.39   13.50
  -6  -4   1   26.60    6.20
  -6  -4   1   30.80    6.10
  -6  -4   1   25.70    7.10
  -6  -4   1   31.40    7.20
   5   4  -1   69.99   11.70
   5   4  -1   51.89    9.80
   5   4  -1   75.39   11.20
   5   4  -1   33.40   11.20
   5   4  -1   61.29   11.50
  -5  -4   1   51.89    9.50
  -5  -4   1   53.69    8.90
  -5  -4   1   63.39   10.50
  -5  -4   1   73.99   12.10
  -5  -4   1   42.90   12.30
   4   4  -1 2650.03  248.88
   4   4  -1 2625.74  253.07
  -4  -4   1 2594.64  251.87
   3   4  -1  150.28   17.80
   3   4  -1  141.69   17.20
   3   4  -1  147.29   18.00
   3   4  -1  153.28   23.50
   3   4  -1  163.08   18.00
  -3  -4   1  153.18   17.10
  -3  -4   1  130.79   21.40
  -3  -4   1  176.58   18.10
  -3  -4   1  161.28   17.00
  -3  -4   1  143.59   17.30
   2   4  -1 1323.17  137.19
   2   4  -1 1417.36  134.69
   2   4  -1 1434.86  134.89
   2   4  -1 1380.56  134.69
  -2  -4   1 1487.05  137.39
   1   4  -1  390.16   38.50
   1   4  -1  381.46   38.10
   1   4  -1  364.06   38.30
  -1  -4   1  362.66   37.80
  -1  -4   1  367.76   37.50
  -1  -4   1  384.46   38.00
  -1  -4   1  365.46   39.80
   0   4  -1 3373.36  306.57
   0  -4   1 3063.19  305.77
  -1   4  -1   77.29    8.80
  -1   4  -1   75.89    9.90
  -1   4  -1   69.29   10.40
  -1   4  -1   78.69   11.80
  -1   4  -1   84.39   13.20
  -1   4  -1   75.09   11.50
  -1   4  -1   50.69   10.00
   1  -4   1   68.99    8.80
   1  -4   1   83.09    9.00
   1  -4   1   87.49   11.10
   1  -4   1   78.89   11.60
   1  -4   1   90.09   12.20
   1  -4   1   74.89   11.00
   1  -4   1   47.00    9.60
  -2   4  -1  122.19   13.90
  -2   4  -1  124.49   14.60
  -2   4  -1  138.69   15.00
  -2   4  -1  143.19   15.40
  -2   4  -1  131.99   18.40
  -2   4  -1  128.89   19.60
   2  -4   1  130.59   14.00
   2  -4   1  119.39   14.90
   2  -4   1  117.89   14.50
   2  -4   1  141.29   15.00
   2  -4   1  150.88   16.20
   2  -4   1  121.59   15.30
   2  -4   1  148.29   17.50
   2  -4   1  150.48   17.40
   2  -4   1  132.99   14.90
  -3   4  -1 1194.08  116.79
  -3   4  -1 1304.87  116.49
  -3   4  -1 1173.18  115.69
  -3   4  -1 1209.08  120.89
  -3   4  -1 1184.48  114.39
  -3   4  -1 1154.78  113.59
   3  -4   1 1244.98  116.99
   3  -4   1 1208.48  116.89
   3  -4   1 1184.88  116.59
   3  -4   1 1205.48  118.99
   3  -4   1 1248.88  120.19
   3  -4   1 1223.88  115.59
   3  -4   1 1246.38  115.39
  -4   4  -1 1576.64  161.08
  -4   4  -1 1584.64  156.08
  -4   4  -1 1712.53  155.28
   4  -4   1 1689.93  158.98
   4  -4   1 1623.34  160.78
   4  -4   1 1575.44  155.78
   4  -4   1 1692.33  155.68
   4  -4   1 1637.64  156.38
   4  -4   1 1531.55  155.28
  -5   4  -1  348.67   35.60
  -5   4  -1  302.87   41.30
  -5   4  -1  336.07   37.10
   5  -4   1  322.57   35.70
   5  -4   1  317.17   33.30
   5  -4   1  317.77   32.60
   5  -4   1  333.87   42.00
   5  -4   1  319.37   35.80
   5  -4   1  346.07   35.00
   5  -4   1  394.16   35.30
   5  -4   1  333.47   37.80
   5  -4   1  411.66   41.30
  -6   4  -1  819.22   80.09
  -6   4  -1  762.02   75.49
  -6   4  -1  799.02   78.39
  -6   4  -1  724.33   77.19
  -6   4  -1  819.32   87.19
   6  -4   1  761.02   82.99
   6  -4   1  827.42   79.69
   6  -4   1  810.92   77.29
   6  -4   1  802.02   75.39
   6  -4   1  766.72   78.09
   6  -4   1  780.52   74.39
   6  -4   1  767.02   86.49
   6  -4   1  758.02   80.79
  -7   4  -1  118.39   19.50
  -7   4  -1  134.69   17.90
  -7   4  -1  158.08   24.40
  -7   4  -1  126.89   14.40
   7  -4   1  127.59   14.40
   7  -4   1  129.49   18.30
   7  -4   1  121.99   13.40
   7  -4   1  112.29   18.90
   7  -4   1  171.78   26.20
   7  -4   1  172.38   33.60
  -8   4  -1  212.88   30.20
  -8   4  -1  124.79   21.30
  -8   4  -1  162.78   18.30
   8  -4   1  276.77   40.00
   8  -4   1  164.38   18.40
   8  -4   1  180.88   25.40
   8  -4   1  231.78   22.70
   8  -4   1  164.18   17.60
   8  -4   1  189.08   36.40
  -9   4  -1   89.39   19.50
  -9   4  -1   71.09   11.10
  -9   4  -1   73.29   10.10
  -9   4  -1   89.99   16.60
   9  -4   1   74.49    8.90
   9  -4   1   71.59   10.90
   9  -4   1   95.89   27.30
   9  -4   1   81.29   16.00
   9  -4   1   92.69   15.10
 -10   4  -1  108.89   22.80
 -10   4  -1   69.39   15.00
  10  -4   1  106.19   17.50
  10  -4   1  124.09   34.40
  10  -4   1  112.89   12.70
  10  -4   1  105.09   11.70
  10  -4   1   94.39   19.00
 -11   4  -1   89.59   21.70
 -11   4  -1   99.29   19.40
  11  -4   1  116.39   12.60
  11  -4   1   98.29   20.80
  11  -4   1   73.29   27.80
  11  -4   1  107.79   14.70
  11  -4   1  108.59   18.40
 -12   4  -1    3.90    5.60
 -12   4  -1    7.70    5.20
  12  -4   1   15.40   13.60
  12  -4   1   13.70    4.40
  12  -4   1    3.20    4.90
  12  -4   1   12.40    5.90
  12  -4   1   12.50    3.40
 -13   4  -1   14.70    8.80
 -13   4  -1   16.50    7.80
  13  -4   1   10.30    4.00
  13  -4   1   11.10    5.60
  13  -4   1    9.10    3.60
  13  -4   1   19.50    9.60
  13  -4   1    4.60    7.70
  13   3  -1   14.50   10.50
  13   3  -1   22.20    9.80
  13   3  -1   20.70   16.40
  13   3  -1   19.30    7.40
  13   3  -1    9.50    5.60
 -13  -3   1   11.10    6.10
 -13  -3   1    3.90    4.70
 -13  -3   1   23.30    7.20
 -13  -3   1   11.30    7.40
  12   3  -1    7.60   10.60
  12   3  -1   10.70    5.90
  12   3  -1   17.20    9.00
  12   3  -1   23.40    7.60
  12   3  -1    7.90    7.80
  12   3  -1   14.00    5.80
 -12  -3   1   13.70    6.20
 -12  -3   1   15.20    8.80
 -12  -3   1   24.90   14.90
 -12  -3   1   15.90    9.10
 -12  -3   1   12.90    5.40
  11   3  -1  404.96   43.90
  11   3  -1  359.06   67.99
  11   3  -1  406.86   44.50
  11   3  -1  472.45   63.79
  11   3  -1  386.06   43.70
  11   3  -1  409.76   47.80
 -11  -3   1  424.96   48.20
 -11  -3   1  366.66   43.20
 -11  -3   1  315.27   45.00
 -11  -3   1  447.56   49.80
 -11  -3   1  503.35   44.30
  10   3  -1  692.53   76.49
  10   3  -1  695.23   76.59
  10   3  -1  728.63   79.89
  10   3  -1  845.32   98.99
  10   3  -1  705.33   77.39
  10   3  -1  728.23   85.69
 -10  -3   1  724.13   80.79
 -10  -3   1  741.63   81.29
 -10  -3   1  859.71   72.59
 -10  -3   1  703.63   76.19
 -10  -3   1  595.44   80.39
 -10  -3   1  939.11   77.59
 -10  -3   1  823.12   72.29
   9   3  -1   78.29   20.60
   9   3  -1   89.09   15.20
   9   3  -1   32.00   16.50
   9   3  -1  117.99   16.60
   9   3  -1  101.99   15.70
   9   3  -1  102.59   18.30
  -9  -3   1   85.29   17.30
  -9  -3   1   97.79   15.20
  -9  -3   1   94.09   18.80
  -9  -3   1   81.39   17.20
  -9  -3   1   75.99    9.30
  -9  -3   1   81.69    9.80
  -9  -3   1  110.89   15.00
   8   3  -1  157.78   21.80
   8   3  -1  169.18   20.80
   8   3  -1  172.78   20.30
   8   3  -1  207.58   26.70
   8   3  -1  133.59   27.80
  -8  -3   1  177.28   21.50
  -8  -3   1  190.28   27.60
  -8  -3   1  167.98   17.40
  -8  -3   1  162.08   26.00
  -8  -3   1  182.38   19.90
  -8  -3   1  150.18   18.00
   7   3  -1   73.69   14.10
   7   3  -1   76.09   12.20
   7   3  -1   91.69   20.00
   7   3  -1  123.09   17.40
   7   3  -1   82.09   13.70
   7   3  -1   85.29   13.10
  -7  -3   1   84.09   11.60
  -7  -3   1   63.79   13.50
  -7  -3   1   81.29    9.30
   6   3  -1   10.60    5.00
   6   3  -1   13.20    4.10
   6   3  -1   17.30    5.30
   6   3  -1   12.50    4.20
   6   3  -1    9.00    3.70
   6   3  -1   13.60    6.70
   6   3  -1   13.50    7.70
  -6  -3   1   16.10    5.90
  -6  -3   1   17.90    5.30
  -6  -3   1   14.20    3.30
  -6  -3   1    8.40    5.10
  -6  -3   1   17.60    4.30
   5   3  -1  482.95   46.00
   5   3  -1  422.96   44.70
   5   3  -1  451.15   46.20
   5   3  -1  424.66   44.90
   5   3  -1  495.75   50.49
   5   3  -1  453.25   45.30
  -5  -3   1  442.16   44.60
  -5  -3   1  446.76   43.90
  -5  -3   1  439.06   46.00
  -5  -3   1  444.86   45.10
  -5  -3   1  467.35   48.60
   4   3  -1   26.90    6.40
   4   3  -1   40.30    7.00
   4   3  -1   32.50    6.40
   4   3  -1   20.70    4.70
   4   3  -1   25.40    8.10
  -4  -3   1   29.80    6.40
  -4  -3   1   32.10    6.30
  -4  -3   1   24.20    5.60
  -4  -3   1   25.40    7.70
  -4  -3   1   31.40    5.40
   3   3  -1   73.59   13.50
   3   3  -1   56.69    9.90
   3   3  -1   55.89    9.50
   3   3  -1   83.59   10.90
   3   3  -1   68.99    9.60
  -3  -3   1   75.09    8.90
  -3  -3   1   83.09   10.10
  -3  -3   1   54.69    9.00
  -3  -3   1   69.59   12.40
  -3  -3   1   61.39    9.40
   2   3  -1   25.20    5.20
   2   3  -1   30.40    5.70
   2   3  -1   23.60    6.90
   2   3  -1   14.90    4.20
  -2  -3   1   25.20    5.10
  -2  -3   1   22.20    4.90
  -2  -3   1   23.00    4.70
  -2  -3   1   30.00    5.10
  -2  -3   1   26.70    6.80
   1   3  -1 1444.06  140.69
   1   3  -1 1526.75  142.29
   0   3  -1 1037.90  105.79
   0   3  -1 1156.98  105.49
   0   3  -1 1047.60  104.39
   0  -3   1 1107.99  105.19
   0  -3   1 1167.68  105.89
  -1   3  -1 1532.25  143.69
   1  -3   1 1501.55  142.29
   1  -3   1 1569.94  143.39
   1  -3   1 1388.76  142.69
  -2   3  -1    1.60    1.20
  -2   3  -1    1.20    1.50
  -2   3  -1    4.20    2.40
  -2   3  -1    0.60    1.80
  -2   3  -1    1.40    2.50
  -2   3  -1    0.60    2.40
  -2   3  -1    2.00    1.70
  -2   3  -1   -0.30    0.80
  -2   3  -1    1.90    1.80
   2  -3   1    4.20    2.10
   2  -3   1    1.30    1.10
   2  -3   1    3.40    2.20
   2  -3   1    2.70    1.90
   2  -3   1    2.60    2.10
   2  -3   1    0.10    1.90
   2  -3   1    1.50    2.70
   2  -3   1    1.20    2.50
   2  -3   1    1.70    1.30
  -3   3  -1    1.70    1.50
  -3   3  -1    0.20    1.20
  -3   3  -1    1.80    3.20
  -3   3  -1    0.40    1.30
  -3   3  -1    0.40    1.70
   3  -3   1    3.40    2.70
   3  -3   1    0.40    0.80
   3  -3   1    0.70    1.20
   3  -3   1    1.90    3.10
   3  -3   1    0.20    0.90
   3  -3   1   -0.50    1.20
   3  -3   1   -0.50    0.90
   3  -3   1   -0.80    1.30
   3  -3   1    3.90    3.40
   3  -3   1    1.30    1.90
  -4   3  -1    3.80    4.50
  -4   3  -1    5.80    3.10
  -4   3  -1    0.60    1.40
  -4   3  -1    0.70    1.70
  -4   3  -1    2.90    2.30
   4  -3   1    7.30    3.50
   4  -3   1    4.30    2.80
   4  -3   1    3.20    3.50
   4  -3   1    2.10    1.40
   4  -3   1    0.90    1.30
   4  -3   1    1.40    1.90
   4  -3   1    3.40    2.80
   4  -3   1    3.10    1.20
   4  -3   1    3.10    2.90
  -5   3  -1  368.96   42.20
  -5   3  -1  283.17   31.30
  -5   3  -1  308.77   34.40
  -5   3  -1  321.37   33.80
  -5   3  -1  328.57   33.40
   5  -3   1  314.37   34.30
   5  -3   1  371.06   34.40
   5  -3   1  292.57   31.20
   5  -3   1  304.97   33.20
   5  -3   1  317.27   36.10
   5  -3   1  334.67   33.60
   5  -3   1  366.16   41.90
   5  -3   1  295.87   30.30
  -6   3  -1    3.90    3.00
  -6   3  -1    0.30    1.40
  -6   3  -1    0.00    1.50
  -6   3  -1    2.50    1.50
   6  -3   1    0.60    0.80
   6  -3   1    2.30    2.10
   6  -3   1    0.70    2.30
   6  -3   1   -0.50    1.00
   6  -3   1    2.10    1.50
   6  -3   1   -0.10    1.10
   6  -3   1    1.30    2.70
   6  -3   1    4.60    4.80
  -7   3  -1  404.16   43.10
  -7   3  -1  368.56   40.10
  -7   3  -1  365.56   42.20
  -7   3  -1  364.26   44.20
   7  -3   1  498.85   67.09
   7  -3   1  422.46   44.00
   7  -3   1  416.56   39.20
   7  -3   1  527.25   49.99
   7  -3   1  396.16   43.10
   7  -3   1  416.36   40.30
  -8   3  -1   16.30    5.70
  -8   3  -1   22.00    4.60
  -8   3  -1   16.40    6.20
  -8   3  -1    8.60    5.20
   8  -3   1   11.30    9.70
   8  -3   1   16.10    6.70
   8  -3   1   18.50    3.60
   8  -3   1   20.60    4.80
   8  -3   1   13.70    6.20
  -9   3  -1  307.97   33.60
  -9   3  -1  324.37   37.70
  -9   3  -1  320.47   35.50
  -9   3  -1  352.56   40.50
   9  -3   1  271.97   50.89
   9  -3   1  322.27   38.20
   9  -3   1  344.67   38.80
   9  -3   1  338.87   34.30
   9  -3   1  359.16   33.20
 -10   3  -1   99.59   10.60
 -10   3  -1   75.99   12.50
 -10   3  -1   63.69   15.00
 -10   3  -1   78.19   19.60
  10  -3   1   66.29   15.80
  10  -3   1   75.89   11.90
  10  -3   1   67.29   10.10
  10  -3   1   59.59   24.70
  10  -3   1   75.99   16.00
 -11   3  -1  200.58   19.50
 -11   3  -1  118.29   24.80
 -11   3  -1  159.98   26.90
 -11   3  -1  186.68   19.10
  11  -3   1  138.49   26.10
  11  -3   1  195.58   37.40
  11  -3   1  148.99   17.80
  11  -3   1  153.48   18.80
 -12   3  -1    2.30    4.50
 -12   3  -1    3.90    4.20
  12  -3   1    1.00    4.20
  12  -3   1    8.80    3.60
  12  -3   1    5.50    4.60
  12  -3   1    4.20    4.20
  12  -3   1    5.60    3.20
 -13   3  -1   86.99   20.30
 -13   3  -1   55.59   19.10
  13  -3   1   70.39   19.50
  13  -3   1   74.39   16.80
  13  -3   1   58.49   27.50
  13  -3   1   85.79   13.10
  13  -3   1   76.59   12.70
  14   2  -1   60.69   17.70
  14   2  -1   47.70   12.50
  14   2  -1   90.09   16.70
  14   2  -1   79.19   21.90
  14   2  -1   41.90   23.20
 -14  -2   1   40.10   15.60
 -14  -2   1   69.39   21.20
 -14  -2   1   58.49   13.10
  13   2  -1    5.80    7.90
  13   2  -1    1.10    2.70
  13   2  -1    5.40    3.80
  13   2  -1    4.90    7.00
  13   2  -1   -1.30    2.80
 -13  -2   1    5.00    4.90
 -13  -2   1    5.00    3.50
 -13  -2   1   -1.20    2.20
  12   2  -1   47.00   21.90
  12   2  -1   33.30    9.00
  12   2  -1   22.50    9.60
  12   2  -1   16.30    9.30
  12   2  -1   22.60    7.30
 -12  -2   1   30.10    9.60
 -12  -2   1   18.80    7.00
 -12  -2   1   32.40    7.90
 -12  -2   1   32.30   11.90
 -12  -2   1   22.90    9.60
  11   2  -1  439.66   44.30
  11   2  -1  403.66   47.30
  11   2  -1  367.76   56.69
  11   2  -1  421.16   44.70
  11   2  -1  401.96   77.39
 -11  -2   1  338.87   43.60
 -11  -2   1  467.75   47.80
 -11  -2   1  396.26   49.30
 -11  -2   1  503.35   44.00
 -11  -2   1  349.77   46.60
  10   2  -1    5.90    3.60
  10   2  -1   13.90    9.40
  10   2  -1    6.40    5.00
  10   2  -1   11.50    6.30
  10   2  -1    9.20    4.20
 -10  -2   1   17.80    5.50
 -10  -2   1    6.00    4.90
 -10  -2   1    5.30    4.80
 -10  -2   1    5.90    4.60
 -10  -2   1   13.10    4.90
   9   2  -1   27.10    8.60
   9   2  -1   26.30   10.80
   9   2  -1   11.90   10.60
   9   2  -1   22.20    6.30
   9   2  -1   19.00    6.30
  -9  -2   1   31.60    9.50
  -9  -2   1   23.10    8.30
  -9  -2   1   26.10    7.20
  -9  -2   1   24.10    3.20
  -9  -2   1   26.70    9.00
  -9  -2   1   26.00    3.30
  -9  -2   1   24.20    8.60
   8   2  -1  158.68   20.60
   8   2  -1  126.19   28.50
   8   2  -1  127.89   17.60
   8   2  -1  145.09   25.00
   8   2  -1  143.99   17.40
  -8  -2   1  155.68   22.80
  -8  -2   1  131.29   21.00
  -8  -2   1  119.39   12.40
  -8  -2   1   91.39   15.10
  -8  -2   1  115.79   16.00
  -8  -2   1  113.49   18.20
  -8  -2   1  106.89   12.00
   7   2  -1  199.48   21.80
   7   2  -1  168.78   19.30
   7   2  -1  145.69   19.60
   7   2  -1  185.88   29.60
   7   2  -1  173.38   27.90
   7   2  -1  198.08   26.40
  -7  -2   1  159.48   19.30
  -7  -2   1  177.58   25.20
  -7  -2   1  169.98   20.70
  -7  -2   1  179.58   18.00
  -7  -2   1  163.38   19.30
  -7  -2   1  175.28   17.50
  -7  -2   1  215.18   23.30
   6   2  -1   77.29   11.00
   6   2  -1   66.89   11.30
   6   2  -1   89.99   13.70
   6   2  -1   72.69   18.40
   6   2  -1   48.10   13.10
   6   2  -1   71.39   10.20
  -6  -2   1   55.59   11.30
  -6  -2   1   74.29   13.70
  -6  -2   1   55.99   10.80
  -6  -2   1   57.79    8.70
  -6  -2   1   68.29    7.50
   5   2  -1   56.69    8.30
   5   2  -1   49.40    8.90
   5   2  -1   49.50    8.60
   5   2  -1   59.29   14.70
   5   2  -1   68.19   11.10
  -5  -2   1   53.79   10.30
  -5  -2   1   50.19    6.10
  -5  -2   1   41.70    9.80
  -5  -2   1   49.40    7.50
   4   2  -1  403.36   40.10
   4   2  -1  423.56   40.30
   4   2  -1  389.16   39.90
   4   2  -1  397.36   42.70
   4   2  -1  413.26   39.50
  -4  -2   1  394.36   38.80
  -4  -2   1  408.86   40.60
  -4  -2   1  362.66   39.50
  -4  -2   1  396.86   39.20
  -4  -2   1  418.66   42.10
   3   2  -1   14.40    5.00
   3   2  -1    7.30    2.60
   3   2  -1    8.30    2.20
   3   2  -1    6.20    2.10
   3   2  -1   12.00    3.20
   3   2  -1   11.80    3.20
  -3  -2   1    9.90    2.90
  -3  -2   1    7.20    2.20
  -3  -2   1   11.20    2.70
  -3  -2   1    9.50    2.80
  -3  -2   1    3.90    3.20
   2   2  -1   30.50    4.90
   2   2  -1   25.20    4.80
   2   2  -1   21.30    4.30
   2   2  -1   29.40    6.70
   2   2  -1   33.60    4.60
  -2  -2   1   24.90    4.50
  -2  -2   1   31.10    4.70
  -2  -2   1   15.80    4.70
  -2  -2   1   21.40    3.90
  -2  -2   1   24.70    4.10
  -2  -2   1   15.40    3.10
   1   2  -1  141.89   16.50
   1   2  -1  146.89   15.70
   1   2  -1  176.78   15.90
   1   2  -1  143.59   15.30
  -1  -2   1  139.79   15.40
  -1  -2   1  128.29   15.30
  -1  -2   1  177.68   15.50
  -1  -2   1  137.59   15.20
   0   2  -1  453.05   41.80
   0   2  -1  424.96   41.40
   0   2  -1  453.35   41.10
   0   2  -1  425.16   40.00
   0   2  -1  418.16   40.50
   0   2  -1  418.76   40.90
   0  -2   1  389.46   39.80
   0  -2   1  404.76   40.40
   0  -2   1  393.66   40.70
   0  -2   1  428.46   40.80
   0  -2   1  402.16   41.00
   0  -2   1  398.56   40.80
  -1   2  -1  167.68   15.20
  -1   2  -1  138.89   15.90
  -1   2  -1  134.39   14.60
  -1   2  -1  137.49   13.70
  -1   2  -1  126.99   15.10
  -1   2  -1  131.99   14.10
   1  -2   1  126.39   14.20
   1  -2   1  143.19   14.10
   1  -2   1  134.49   13.70
   1  -2   1  140.09   16.40
   1  -2   1  132.69   14.60
   1  -2   1  140.79   14.60
   1  -2   1  145.59   15.40
   1  -2   1  136.79   15.70
   1  -2   1  132.09   14.00
  -2   2  -1  493.95   48.30
  -2   2  -1  491.95   52.19
  -2   2  -1  490.15   48.10
  -2   2  -1  484.65   47.10
  -2   2  -1  502.95   48.00
  -2   2  -1  507.75   49.20
  -2   2  -1  494.05   48.80
   2  -2   1  508.95   52.19
   2  -2   1  527.55   48.90
   2  -2   1  463.95   48.70
   2  -2   1  523.25   49.30
   2  -2   1  527.65   48.20
   2  -2   1  507.25   47.20
   2  -2   1  476.55   49.10
   2  -2   1  485.75   49.20
   2  -2   1  485.25   47.80
  -3   2  -1    3.20    2.80
  -3   2  -1    5.50    2.70
  -3   2  -1    3.50    3.30
  -3   2  -1    1.50    1.50
  -3   2  -1    4.20    1.20
  -3   2  -1    3.20    0.90
  -3   2  -1    2.60    2.10
   3  -2   1    2.20    3.80
   3  -2   1    4.50    2.70
   3  -2   1    7.60    3.20
   3  -2   1    2.70    1.60
   3  -2   1    3.20    2.40
   3  -2   1    5.90    3.50
   3  -2   1    3.60    2.10
   3  -2   1    5.10    2.30
  -4   2  -1    4.00    2.30
  -4   2  -1    4.20    4.90
  -4   2  -1    3.30    3.00
  -4   2  -1    7.30    2.90
  -4   2  -1    4.50    3.10
  -4   2  -1    2.30    1.70
   4  -2   1    6.70    3.50
   4  -2   1    1.40    1.60
   4  -2   1    5.80    3.80
   4  -2   1    3.40    1.20
   4  -2   1    3.90    2.60
   4  -2   1    2.60    2.10
   4  -2   1    0.90    1.30
   4  -2   1    5.30    4.70
  -5   2  -1    3.80    5.10
  -5   2  -1    4.60    3.30
  -5   2  -1    2.80    3.00
  -5   2  -1    4.60    3.10
  -5   2  -1    4.30    2.80
   5  -2   1    4.00    3.90
   5  -2   1    1.90    1.20
   5  -2   1    4.00    3.10
   5  -2   1    4.10    2.00
   5  -2   1    1.50    4.30
   5  -2   1    2.60    2.10
   5  -2   1    2.50    2.30
  -6   2  -1 1151.78  110.99
  -6   2  -1 1132.99  108.99
  -6   2  -1 1196.68  112.19
  -6   2  -1 1074.49  113.29
  -6   2  -1 1153.58  112.69
   6  -2   1 1160.18  107.79
   6  -2   1 1100.09  112.89
   6  -2   1 1101.29  115.49
   6  -2   1 1143.49  111.19
   6  -2   1 1092.39  120.69
   6  -2   1 1278.77  113.19
   6  -2   1 1109.79  108.89
  -7   2  -1  607.64   65.09
  -7   2  -1  570.14   59.69
  -7   2  -1  600.54   62.49
  -7   2  -1  593.74   61.99
   7  -2   1  570.54   64.09
   7  -2   1  586.44   59.69
   7  -2   1  691.13   66.29
   7  -2   1  597.14   58.49
   7  -2   1  607.14   62.49
   7  -2   1  779.82   69.89
   7  -2   1  643.54   74.09
  -8   2  -1  325.07   37.20
  -8   2  -1  319.67   34.70
  -8   2  -1  353.06   37.70
  -8   2  -1  354.56   41.10
   8  -2   1  342.87   35.00
   8  -2   1  358.56   40.40
   8  -2   1  336.37   33.60
   8  -2   1  325.77   56.39
   8  -2   1  362.46   38.50
  -9   2  -1   10.10    5.60
  -9   2  -1   11.90    6.80
  -9   2  -1    8.80    4.40
  -9   2  -1   10.90    7.30
  -9   2  -1    8.60    3.30
   9  -2   1   15.30    7.00
   9  -2   1   15.00    4.30
   9  -2   1   11.90    3.30
   9  -2   1    8.50    5.00
   9  -2   1    7.20    7.00
 -10   2  -1  254.17   30.70
 -10   2  -1  204.08   30.70
 -10   2  -1  323.67   28.10
 -10   2  -1  247.68   33.50
  10  -2   1  208.08   45.00
  10  -2   1  243.18   35.50
  10  -2   1  230.88   27.40
  10  -2   1  260.77   37.90
 -11   2  -1   47.90   10.10
 -11   2  -1   46.90   15.00
 -11   2  -1   45.50    8.20
 -11   2  -1   32.60    9.20
  11  -2   1   23.80   11.40
  11  -2   1   40.60   12.20
  11  -2   1   19.60   14.80
  11  -2   1   32.20    7.10
  11  -2   1   56.39    9.60
 -12   2  -1  247.48   27.70
 -12   2  -1  170.58   32.60
 -12   2  -1  255.37   35.80
  12  -2   1  254.97   38.00
  12  -2   1  232.08   26.10
  12  -2   1  207.38   36.20
  12  -2   1  258.37   27.20
  12  -2   1  229.98   55.69
 -13   2  -1    1.40    1.80
 -13   2  -1   -2.00    1.50
 -13   2  -1    2.40    1.90
 -13   2  -1    0.10    2.00
  13  -2   1    1.30    2.10
  13  -2   1    5.90    5.90
  13  -2   1    8.70    9.30
  13  -2   1    3.00    4.70
  13  -2   1   -1.10    1.30
  14   1  -1    3.90    4.80
  14   1  -1    7.50    6.60
  14   1  -1    1.40    4.20
  14   1  -1    0.00    8.70
  14   1  -1    0.10    3.50
 -14  -1   1    3.70    3.40
 -14  -1   1    2.70    5.40
 -14  -1   1    0.00    3.40
 -14  -1   1    0.50    2.10
  13   1  -1    5.10    3.90
  13   1  -1   -1.30    2.40
  13   1  -1    0.60    1.90
  13   1  -1   -2.20    3.70
  13   1  -1   22.20   10.00
 -13  -1   1    1.20    4.90
 -13  -1   1    1.60    3.00
 -13  -1   1    1.80    3.10
 -13  -1   1   -1.00    2.40
 -13  -1   1    2.60    2.70
  12   1  -1   57.39   14.70
  12   1  -1   56.89   12.10
  12   1  -1   61.49   25.40
  12   1  -1   57.89   19.00
  12   1  -1   68.09   12.50
 -12  -1   1   48.60   15.40
 -12  -1   1   67.29   18.40
 -12  -1   1   60.39   14.50
 -12  -1   1   96.59   13.00
 -12  -1   1   70.49   13.90
  11   1  -1   31.70    7.80
  11   1  -1   30.60    7.40
  11   1  -1   25.60    9.10
  11   1  -1   26.70   16.40
  11   1  -1   21.10    9.60
 -11  -1   1   23.10    8.50
 -11  -1   1   26.50    6.60
 -11  -1   1   24.60    8.10
 -11  -1   1   22.50   10.40
 -11  -1   1   27.20    8.30
  10   1  -1  280.67   32.90
  10   1  -1  353.26   61.09
  10   1  -1  268.37   29.80
  10   1  -1  265.47   30.60
  10   1  -1  300.07   43.50
 -10  -1   1  359.96   30.80
 -10  -1   1  239.28   31.80
 -10  -1   1  297.07   41.80
 -10  -1   1  260.57   31.40
 -10  -1   1  239.18   33.20
   9   1  -1  197.68   44.40
   9   1  -1  291.67   30.70
   9   1  -1  268.67   27.60
   9   1  -1  275.27   28.60
   9   1  -1  231.98   37.10
  -9  -1   1  214.98   34.80
  -9  -1   1  235.78   30.50
  -9  -1   1  278.07   29.30
  -9  -1   1  237.08   29.80
  -9  -1   1  260.07   27.40
   8   1  -1    5.00    3.20
   8   1  -1    2.20    3.60
   8   1  -1   -1.70    1.80
   8   1  -1    2.30    2.00
   8   1  -1    1.70    1.90
  -8  -1   1    0.20    1.40
  -8  -1   1    6.00    4.40
  -8  -1   1    1.60    2.90
  -8  -1   1    3.20    2.60
  -8  -1   1    1.20    2.30
   7   1  -1  243.88   25.60
   7   1  -1  211.48   23.90
   7   1  -1  219.98   31.30
   7   1  -1  216.98   22.60
   7   1  -1  227.08   23.50
   7   1  -1  228.68   30.00
  -7  -1   1  210.98   22.70
  -7  -1   1  210.38   24.80
  -7  -1   1  218.88   23.70
  -7  -1   1  206.38   25.90
  -7  -1   1  206.68   25.10
  -7  -1   1  205.38   20.40
   6   1  -1    6.90    4.90
   6   1  -1   11.60    4.70
   6   1  -1    6.50    2.70
   6   1  -1    7.90    3.20
   6   1  -1    8.60    2.60
   6   1  -1    5.30    3.80
  -6  -1   1    8.90    4.40
  -6  -1   1    6.60    1.70
  -6  -1   1    9.50    3.00
  -6  -1   1   10.10    3.50
  -6  -1   1   12.10    4.80
  -6  -1   1    8.00    1.60
  -6  -1   1    8.30    4.10
   5   1  -1 1295.67  119.79
   5   1  -1 1198.28  124.39
   5   1  -1 1216.68  120.79
   5   1  -1 1231.28  122.69
   5   1  -1 1253.17  118.89
   5   1  -1 1255.47  119.59
  -5  -1   1 1336.67  121.79
  -5  -1   1 1241.08  121.39
  -5  -1   1 1275.57  120.39
   4   1  -1  126.09   14.80
   4   1  -1  152.38   14.60
   4   1  -1  153.48   16.10
   4   1  -1  128.39   18.00
   4   1  -1  143.69   15.00
   4   1  -1  143.19   17.20
  -4  -1   1  133.79   13.70
  -4  -1   1  130.89   14.00
  -4  -1   1  158.88   16.60
  -4  -1   1  134.99   14.70
  -4  -1   1  135.99   16.30
  -4  -1   1  147.39   14.90
   3   1  -1 1465.25  139.39
   3   1  -1 1414.36  140.59
  -3  -1   1 1505.45  138.99
   2   1  -1   17.00    3.70
   2   1  -1   20.60    3.30
   2   1  -1   20.40    4.40
   2   1  -1   24.00    3.50
   2   1  -1   24.20    3.80
   2   1  -1   24.40    5.60
  -2  -1   1   22.40    3.20
  -2  -1   1   20.50    3.20
  -2  -1   1   24.20    4.20
  -2  -1   1   33.70    5.50
  -2  -1   1   29.50    6.50
   1   1  -1 3605.84  321.87
  -1  -1   1 3251.57  321.57
   0   1  -1  785.62   75.59
  -1   1  -1    1.50    1.80
  -1   1  -1    1.30    0.70
  -1   1  -1    1.60    0.90
  -1   1  -1    1.50    1.10
  -1   1  -1    0.80    1.60
  -1   1  -1    1.00    1.80
   1  -1   1    2.10    1.90
   1  -1   1    1.50    0.70
   1  -1   1    2.70    1.30
   1  -1   1    1.80    1.50
   1  -1   1    3.40    1.30
   1  -1   1    0.90    1.50
  -2   1  -1  491.45   50.79
  -2   1  -1  550.34   52.29
  -2   1  -1  561.74   55.19
  -2   1  -1  539.15   50.39
  -2   1  -1  518.95   50.39
   2  -1   1  497.65   51.09
   2  -1   1  519.35   50.19
   2  -1   1  553.64   52.29
  -3   1  -1   63.79    6.60
  -3   1  -1   45.90   10.00
  -3   1  -1   93.59   12.90
  -3   1  -1   50.99   12.10
  -3   1  -1   57.09    8.10
  -3   1  -1   69.19    8.00
  -3   1  -1   63.19    7.30
   3  -1   1   76.99   11.60
   3  -1   1   63.79    7.50
   3  -1   1   59.59    6.70
   3  -1   1   62.69    7.90
   3  -1   1   64.69    9.60
   3  -1   1   56.19   13.70
  -4   1  -1   72.59   10.50
  -4   1  -1   41.60    8.90
  -4   1  -1   72.19   12.60
  -4   1  -1   78.09    8.60
  -4   1  -1   63.99   11.50
  -4   1  -1   75.79    7.80
  -4   1  -1   69.39    7.20
  -4   1  -1   70.49   15.60
   4  -1   1   71.49   17.30
   4  -1   1   76.99   12.80
   4  -1   1   78.69   12.90
   4  -1   1   86.29   14.50
   4  -1   1   68.99   10.80
   4  -1   1   67.39    8.90
   4  -1   1   75.29    8.50
   4  -1   1   69.49    7.50
  -5   1  -1 1086.99  106.49
  -5   1  -1 1174.38  110.29
  -5   1  -1 1108.99  109.79
  -5   1  -1 1109.39  107.49
  -5   1  -1 1096.49  104.99
   5  -1   1 1169.48  106.69
   5  -1   1 1155.48  108.39
   5  -1   1 1116.79  112.59
   5  -1   1 1135.69  111.99
   5  -1   1 1115.29  122.39
   5  -1   1 1045.80  108.69
  -6   1  -1  379.96   42.10
  -6   1  -1  345.17   40.90
  -6   1  -1  369.86   42.50
  -6   1  -1  385.66   38.90
  -6   1  -1  377.96   41.50
   6  -1   1  441.36   41.60
   6  -1   1  385.86   37.70
   6  -1   1  369.76   44.40
   6  -1   1  389.06   38.90
   6  -1   1  404.36   43.60
   6  -1   1  312.37   52.79
   6  -1   1  505.15   45.20
  -7   1  -1  143.19   24.70
  -7   1  -1  171.78   20.20
  -7   1  -1  221.88   28.20
  -7   1  -1  174.58   21.60
  -7   1  -1  194.18   23.50
   7  -1   1  174.58   37.60
   7  -1   1  242.38   24.80
   7  -1   1  182.58   19.10
   7  -1   1  236.18   28.60
   7  -1   1  145.09   23.90
   7  -1   1  168.08   28.20
   7  -1   1  189.18   20.50
  -8   1  -1   38.20    9.60
  -8   1  -1   29.70    6.60
  -8   1  -1   29.10    8.60
  -8   1  -1   13.50    6.60
  -8   1  -1   44.20   10.10
   8  -1   1   34.50    5.80
   8  -1   1   49.60   12.90
   8  -1   1   42.10    7.80
   8  -1   1   34.40   17.00
  -9   1  -1  280.37   33.00
  -9   1  -1  245.58   30.60
  -9   1  -1  248.28   29.90
  -9   1  -1  281.77   40.60
  -9   1  -1  258.47   28.00
   9  -1   1  261.77   28.20
   9  -1   1  262.27   27.20
   9  -1   1  166.28   41.30
   9  -1   1  281.27   36.20
   9  -1   1  248.68   38.30
 -10   1  -1   -1.40    1.40
 -10   1  -1    7.90    3.80
 -10   1  -1   13.20    7.30
 -10   1  -1    4.80    4.10
  10  -1   1    2.70    2.60
  10  -1   1    6.10    9.40
  10  -1   1    3.10    3.80
  10  -1   1   11.00    6.60
  10  -1   1    5.10    3.00
 -11   1  -1  226.98   23.80
 -11   1  -1  176.48   33.10
 -11   1  -1  173.18   27.20
 -11   1  -1  215.98   29.20
  11  -1   1  215.38   24.30
  11  -1   1  184.08   33.40
  11  -1   1  184.98   46.00
  11  -1   1  204.48   32.80
  11  -1   1  201.98   23.20
 -12   1  -1   58.29   10.60
 -12   1  -1   49.70   12.90
 -12   1  -1   58.69   12.50
 -12   1  -1   49.60   15.90
  12  -1   1   55.99   10.50
  12  -1   1   48.70   10.60
  12  -1   1   59.99   17.40
  12  -1   1   46.40   15.10
  12  -1   1   59.89   25.10
 -13   1  -1    1.10    2.30
 -13   1  -1    2.00    3.60
 -13   1  -1    0.00    2.10
  13  -1   1    0.40    2.00
  13  -1   1   -0.80    3.40
  13  -1   1   -0.30    3.60
  13  -1   1    4.90    3.40
  13  -1   1   -0.80    5.20
  14   0  -1   40.10   14.30
  14   0  -1   21.10    7.10
  14   0  -1   14.10    8.90
  14   0  -1   32.40    8.70
 -14   0   1   33.40   11.10
 -14   0   1   20.30   10.70
 -14   0   1   14.80   10.50
 -14   0   1   31.90    5.60
  13   0  -1  256.27   26.60
  13   0  -1  181.48   31.90
  13   0  -1  214.18   36.40
  13   0  -1  207.48   29.60
  13   0  -1  225.98   54.69
 -13   0   1  212.68   36.90
 -13   0   1  168.98   34.70
 -13   0   1  220.78   24.80
 -13   0   1  247.58   24.00
 -13   0   1  161.28   30.30
  12   0  -1  142.09   42.00
  12   0  -1  142.69   19.50
  12   0  -1  122.39   25.10
  12   0  -1  110.99   21.60
  12   0  -1  134.09   18.40
 -12   0   1  114.49   25.40
 -12   0   1  159.18   16.00
 -12   0   1   91.79   18.70
 -12   0   1  125.59   18.50
 -12   0   1  136.99   29.10
  11   0  -1   27.90    6.40
  11   0  -1   18.70    5.50
  11   0  -1    6.80    7.90
  11   0  -1   12.30    6.20
  11   0  -1   14.30    8.10
 -11   0   1    7.40    3.90
 -11   0   1   18.70    9.70
 -11   0   1   18.30    4.90
 -11   0   1   12.50    5.30
 -11   0   1   25.70   10.50
  10   0  -1   82.39   24.80
  10   0  -1  109.29   17.40
  10   0  -1  108.69   21.90
  10   0  -1   97.59   14.20
  10   0  -1  115.59   15.80
 -10   0   1   77.79   18.20
 -10   0   1  131.49   20.10
 -10   0   1   84.09   18.40
 -10   0   1  106.29   14.20
 -10   0   1  135.59   18.10
   9   0  -1  206.78   22.30
   9   0  -1  190.68   29.60
   9   0  -1  195.98   40.50
   9   0  -1  200.68   20.50
   9   0  -1  177.58   19.40
  -9   0   1  183.58   21.70
  -9   0   1  203.38   24.30
  -9   0   1  152.38   26.70
  -9   0   1  165.58   19.20
  -9   0   1  128.59   21.50
   8   0  -1  128.49   21.90
   8   0  -1  134.09   29.00
   8   0  -1  145.89   15.90
   8   0  -1  142.09   18.50
   8   0  -1  131.89   14.90
  -8   0   1  138.29   18.40
  -8   0   1  124.39   18.20
  -8   0   1  139.29   15.10
  -8   0   1  105.59   19.60
  -8   0   1  139.09   19.00
   7   0  -1   27.00   10.40
   7   0  -1   16.20    9.60
   7   0  -1   14.90    5.30
   7   0  -1   16.00    6.60
   7   0  -1   10.40    2.90
   7   0  -1   14.50    4.10
   7   0  -1   10.90    3.60
  -7   0   1   19.50    6.70
  -7   0   1   15.10    6.50
  -7   0   1   12.20    4.70
  -7   0   1   15.00    3.60
  -7   0   1   16.40    4.70
   6   0  -1    1.20    2.50
   6   0  -1    2.40    1.60
   6   0  -1    4.70    2.20
   6   0  -1    1.70    3.00
   6   0  -1    4.50    3.00
   6   0  -1    6.60    2.00
  -6   0   1    4.60    3.40
  -6   0   1    1.70    1.70
  -6   0   1    7.30    3.50
  -6   0   1    5.10    2.00
  -6   0   1    3.70    2.90
   5   0  -1  131.49   18.20
   5   0  -1  134.39   13.70
   5   0  -1  156.98   19.40
   5   0  -1  122.59   15.40
   5   0  -1  127.49   13.70
   5   0  -1  128.89   13.00
  -5   0   1  123.39   13.30
  -5   0   1  134.59   14.90
  -5   0   1  111.29   14.80
  -5   0   1  124.49   15.90
  -5   0   1  133.59   14.60
   4   0  -1  366.96   35.70
   4   0  -1  350.76   37.20
   4   0  -1  383.96   37.50
   4   0  -1  356.76   39.70
   4   0  -1  358.06   35.30
  -4   0   1  344.47   36.40
  -4   0   1  350.66   35.30
  -4   0   1  418.66   40.90
  -4   0   1  368.36   36.40
  -4   0   1  433.36   38.20
  -4   0   1  365.56   36.90
   3   0  -1   40.30    5.10
   3   0  -1   47.40    4.80
   3   0  -1   48.60    5.60
   3   0  -1   71.59   12.00
   3   0  -1   45.60    6.20
   3   0  -1   51.19    7.20
  -3   0   1   42.10    5.90
  -3   0   1   45.30    5.70
  -3   0   1   47.40    9.30
  -3   0   1   65.99    8.80
  -3   0   1   41.30    5.00
  -3   0   1   39.10    6.00
   2   0  -1 2121.19  194.18
  -2   0   1 2016.00  193.98
  -1   0   1   41.70    5.40
  -1   0  -1   44.60    6.40
  -1   0  -1   55.99    9.20
  -1   0  -1   44.30    4.80
  -1   0  -1   37.20    5.10
   1   0   1   44.80    6.90
   1   0   1   43.70    5.60
   1   0   1   45.60    5.30
   1   0   1   52.19    8.30
   1   0   1   46.80    9.10
   1   0   1   48.10    4.80
  -2   0  -1  101.19   11.00
  -2   0  -1  125.79   12.30
  -2   0  -1   94.39   11.60
  -2   0  -1   80.99   13.70
  -2   0  -1   96.59   10.10
   2   0   1  105.59   14.90
   2   0   1   99.49   10.90
   2   0   1  105.09   12.00
   2   0   1   99.09   17.20
   2   0   1   95.39   12.10
   2   0   1  102.19   10.20
  -3   0  -1    6.30    2.60
  -3   0  -1    2.90    2.50
  -3   0  -1   11.80    4.60
  -3   0  -1    5.90    1.50
  -3   0  -1    4.00    2.00
   3   0   1    5.60    2.90
   3   0   1    1.20    1.50
   3   0   1    4.30    1.40
   3   0   1    4.00    1.80
   3   0   1    1.70    3.20
   3   0   1    3.40    4.00
  -4   0  -1  643.04   71.29
  -4   0  -1  747.23   73.39
  -4   0  -1  735.63   69.49
   4   0   1  758.82   69.89
   4   0   1  753.72   74.09
   4   0   1  674.93   71.09
   4   0   1  700.03   77.69
   4   0   1  789.02   71.59
  -5   0  -1   47.10    7.20
  -5   0  -1   47.80    8.00
  -5   0  -1   49.80    5.80
  -5   0  -1   49.40    8.40
  -5   0  -1   66.49   12.70
  -5   0  -1   51.29    9.90
  -5   0  -1   41.30    9.90
   5   0   1   45.30   11.50
   5   0   1   45.10    9.50
   5   0   1   79.79   20.40
   5   0   1   45.80    7.90
   5   0   1   50.79    9.60
   5   0   1   61.19    7.30
  -6   0  -1  175.78   22.60
  -6   0  -1  198.68   19.20
  -6   0  -1  216.58   28.70
  -6   0  -1  185.28   21.00
  -6   0  -1  211.38   23.20
  -6   0  -1  181.18   19.70
  -6   0  -1  180.48   23.80
   6   0   1  242.18   28.20
   6   0   1  183.58   25.60
   6   0   1  188.28   35.90
   6   0   1  172.58   27.80
   6   0   1  204.78   21.40
  -7   0  -1   71.19   15.30
  -7   0  -1   75.49   11.90
  -7   0  -1   85.79   15.60
  -7   0  -1   62.29   16.20
  -7   0  -1   67.99    7.90
  -7   0  -1   90.59   14.00
   7   0   1   59.79   14.80
   7   0   1   80.29   10.90
   7   0   1   68.59   21.80
   7   0   1   94.79   17.10
   7   0   1   73.29   17.50
   7   0   1   72.99   18.70
   7   0   1   92.49   12.70
  -8   0  -1  627.94   64.79
  -8   0  -1  765.82   70.39
  -8   0  -1  624.44   67.59
  -8   0  -1  636.54   67.09
   8   0   1  599.74   66.79
   8   0   1  641.34   62.89
   8   0   1  579.14   69.89
   8   0   1  651.13   63.99
   8   0   1  615.04   79.09
  -9   0  -1   29.30    7.70
  -9   0  -1   36.00   10.20
  -9   0  -1   27.80    9.70
  -9   0  -1   14.90    6.50
  -9   0  -1   31.80    7.20
   9   0   1   23.70    9.10
   9   0   1   30.80   17.20
   9   0   1   36.30   12.30
   9   0   1   30.30    7.30
   9   0   1   22.30    5.80
 -10   0  -1  128.29   22.10
 -10   0  -1   89.89   17.20
 -10   0  -1  126.79   24.10
 -10   0  -1  175.88   17.40
  10   0   1   82.29   26.40
  10   0   1  145.29   27.50
  10   0   1  107.09   16.60
  10   0   1  119.99   23.20
  10   0   1  120.19   18.50
 -11   0  -1   43.20   14.50
 -11   0  -1   67.79   11.20
 -11   0  -1   39.80   14.00
 -11   0  -1   47.50   15.20
 -11   0  -1   23.10    8.10
  11   0   1   54.69   16.00
  11   0   1   32.90    7.70
  11   0   1   55.59   16.30
  11   0   1   39.60   22.10
  11   0   1   43.00    9.90
 -12   0  -1   22.60    7.70
 -12   0  -1   28.00   10.80
 -12   0  -1   21.50    8.20
 -12   0  -1   37.50    8.40
  12   0   1   18.90    6.50
  12   0   1   26.90    7.90
  12   0   1   20.30   15.70
  12   0   1   25.80   12.10
  12   0   1   35.70   12.30
 -13   0  -1    4.30    3.90
 -13   0  -1    8.70    4.30
 -13   0  -1    5.80    5.80
  13   0   1    9.60    5.70
  13   0   1    6.20    7.30
  13   0   1   13.30    9.40
  13   0   1    8.80   12.40
  13   0   1   13.80    6.00
  14  -1  -1   19.60    8.10
  14  -1  -1    6.60    5.70
  14  -1  -1   31.40   21.90
  14  -1  -1   13.20    5.40
  14  -1  -1   29.00    7.50
 -14   1   1    9.30    8.10
 -14   1   1   24.70    9.40
 -14   1   1   13.60    8.60
  13  -1  -1   41.60   12.60
  13  -1  -1   20.80    6.10
  13  -1  -1   50.09   23.20
  13  -1  -1   24.90    6.30
  13  -1  -1   21.70    8.80
 -13   1   1    8.20    7.40
 -13   1   1   22.10   11.50
  12  -1  -1   19.50   13.90
  12  -1  -1   35.20   10.90
  12  -1  -1   42.70   13.00
 -12   1   1   36.90   15.00
 -12   1   1   37.70   13.60
 -12   1   1   54.79    7.30
 -12   1   1   48.00   12.50
  11  -1  -1   72.79   16.50
  11  -1  -1   62.99   10.70
  11  -1  -1   90.39   12.90
  11  -1  -1   75.89   15.10
  11  -1  -1   42.20   20.60
 -11   1   1   60.89   10.60
 -11   1   1   76.79   19.30
 -11   1   1   78.99   18.50
 -11   1   1   73.99   15.70
 -11   1   1   96.29    9.80
  10  -1  -1   17.00    8.00
  10  -1  -1   18.20    4.30
  10  -1  -1   10.80    3.90
  10  -1  -1   15.90    5.90
  10  -1  -1    4.30    8.90
 -10   1   1   11.70    3.90
 -10   1   1   13.50    7.60
 -10   1   1   12.00    5.00
 -10   1   1   17.20    3.90
 -10   1   1    9.20    5.50
   9  -1  -1   15.00    6.90
   9  -1  -1   -2.30    2.70
   9  -1  -1    6.40    2.80
   9  -1  -1    4.30    2.00
   9  -1  -1    5.50    2.90
  -9   1   1   10.80    6.20
  -9   1   1    1.40    2.50
  -9   1   1    8.20    2.60
  -9   1   1    6.30    2.80
  -9   1   1    9.90    6.50
   8  -1  -1    0.20    1.30
   8  -1  -1    0.00    2.70
   8  -1  -1    1.30    1.30
   8  -1  -1    0.30    1.70
  -8   1   1   -0.60    0.80
  -8   1   1    0.40    1.20
  -8   1   1   -0.50    1.80
  -8   1   1   -0.80    0.90
  -8   1   1   -0.10    1.90
   7  -1  -1 1442.66  127.79
   7  -1  -1 1244.48  131.49
   7  -1  -1 1326.47  122.29
   7  -1  -1 1248.08  121.59
   7  -1  -1 1218.58  118.49
   7  -1  -1 1263.57  118.19
  -7   1   1 1246.38  122.19
  -7   1   1 1195.88  120.69
  -7   1   1 1237.88  123.09
  -7   1   1 1195.08  117.69
  -7   1   1 1185.58  118.79
   6  -1  -1    0.80    1.40
   6  -1  -1    4.30    1.80
   6  -1  -1    4.40    3.90
   6  -1  -1    7.90    3.30
   6  -1  -1    5.40    1.30
   6  -1  -1    3.80    1.50
   6  -1  -1    2.40    3.20
   6  -1  -1    2.60    8.60
  -6   1   1    0.60    2.00
  -6   1   1    6.90    1.90
  -6   1   1    5.00    2.60
  -6   1   1    1.80    2.40
  -6   1   1    1.00    1.60
   5  -1  -1   61.39    8.50
   5  -1  -1   64.49   16.30
   5  -1  -1   63.19    6.70
   5  -1  -1   46.90   11.10
   5  -1  -1   73.19   10.20
   5  -1  -1   61.59    9.70
   5  -1  -1   65.39    7.10
   5  -1  -1   89.09   12.90
   5  -1  -1   64.29    6.40
  -5   1   1   64.99    6.80
  -5   1   1   73.19   10.40
  -5   1   1   54.79    7.30
  -5   1   1   77.69   16.30
  -5   1   1   72.19   12.40
  -5   1   1   72.09   11.80
   4  -1  -1   80.09   10.00
   4  -1  -1   79.09   12.30
   4  -1  -1   90.29   10.60
   4  -1  -1  129.49   19.00
   4  -1  -1   89.09    8.80
   4  -1  -1   90.59   10.00
  -4   1   1   83.39   15.70
  -4   1   1   84.49   10.40
  -4   1   1   88.89   11.10
  -4   1   1  121.99   15.20
  -4   1   1   80.79    8.50
   3  -1  -1    5.20    1.80
   3  -1  -1    7.80    2.60
   3  -1  -1   11.00    4.60
   3  -1  -1   15.10    3.80
  -3   1   1   12.60    3.90
  -3   1   1   11.90    4.90
  -3   1   1    9.80    3.00
  -3   1   1    7.90    2.30
   2  -1  -1  604.94   59.19
   2  -1  -1  617.14   57.69
   2  -1  -1  565.94   57.49
  -2   1   1  600.84   59.29
  -2   1   1  592.24   57.89
  -2   1   1  643.04   57.89
   1  -1  -1  385.96   35.30
   1  -1  -1  342.87   34.40
   1  -1  -1  362.16   34.90
  -1   1   1  352.96   34.00
  -1   1   1  365.66   34.60
   0  -1  -1   71.39    8.40
   0  -1  -1   63.69    7.10
   0  -1  -1   71.99    7.40
   0  -1  -1   60.19    7.00
   0   1   1   60.29    7.10
   0   1   1   62.89    7.30
   0   1   1   82.39   10.90
   0   1   1   75.59    9.30
   0   1   1   95.89    9.00
   0   1   1   77.49    7.30
   1   1   1  881.91   82.59
   1   1   1  882.31   84.59
   1   1   1  807.72   83.79
  -2  -1  -1 1349.66  127.19
   2   1   1 1272.67  128.79
   2   1   1 1259.67  125.09
   2   1   1 1372.46  127.59
  -3  -1  -1 1316.37  138.59
   3   1   1 1656.33  137.39
   3   1   1 1388.66  142.29
   3   1   1 1326.57  139.09
  -4  -1  -1  475.65   46.60
  -4  -1  -1  466.45   50.29
  -4  -1  -1  500.85   48.30
  -4  -1  -1  468.15   46.60
  -4  -1  -1  461.45   45.10
   4   1   1  512.75   51.79
   4   1   1  469.75   46.70
   4   1   1  432.46   47.20
   4   1   1  490.75   48.40
   4   1   1  460.55   45.80
  -5  -1  -1  439.06   43.90
  -5  -1  -1  391.06   47.10
  -5  -1  -1  424.76   46.20
  -5  -1  -1  439.36   49.40
  -5  -1  -1  470.95   45.50
   5   1   1  475.85   51.49
   5   1   1  545.25   46.40
   5   1   1  477.35   45.10
   5   1   1  447.46   47.60
   5   1   1  449.76   55.39
   5   1   1  470.45   47.00
  -6  -1  -1   36.90    5.60
  -6  -1  -1   53.59   10.80
  -6  -1  -1   35.70    8.80
  -6  -1  -1   40.40    7.00
  -6  -1  -1   31.80    9.70
   6   1   1   39.30    7.60
   6   1   1   41.30    7.10
   6   1   1   34.10   11.70
   6   1   1   36.90   13.60
   6   1   1   36.60    9.40
  -7  -1  -1  523.85   61.09
  -7  -1  -1  612.24   60.09
  -7  -1  -1  625.24   60.49
  -7  -1  -1  572.14   58.29
  -7  -1  -1  574.34   63.19
  -7  -1  -1  621.74   64.89
  -7  -1  -1  560.74   57.29
   7   1   1  639.34   67.89
   7   1   1  632.94   60.59
   7   1   1  660.13   63.79
   7   1   1  650.53   62.59
   7   1   1  630.14   74.29
   7   1   1  623.64   59.39
  -8  -1  -1    3.50    1.60
  -8  -1  -1    4.30    1.70
  -8  -1  -1    8.30    5.10
  -8  -1  -1    5.30    4.60
  -8  -1  -1    5.50    3.10
  -8  -1  -1    3.70    4.30
  -8  -1  -1    3.80    3.10
   8   1   1    1.10    4.40
   8   1   1    6.80    3.10
   8   1   1    3.80    2.90
   8   1   1    1.20    2.70
   8   1   1    7.60    5.30
  -9  -1  -1  315.37   29.30
  -9  -1  -1  276.67   35.50
  -9  -1  -1  337.17   33.70
  -9  -1  -1  327.67   42.70
  -9  -1  -1  293.37   37.70
  -9  -1  -1  300.37   34.00
   9   1   1  266.17   44.90
   9   1   1  309.57   33.70
   9   1   1  263.87   40.30
   9   1   1  441.96   68.29
   9   1   1  271.17   32.20
 -10  -1  -1   60.59   14.90
 -10  -1  -1   30.00    9.70
 -10  -1  -1   78.59   12.70
 -10  -1  -1   52.99   11.80
  10   1   1   52.29   11.30
  10   1   1   43.80   19.10
  10   1   1   57.69   10.60
  10   1   1   62.19   15.90
  10   1   1   60.39   18.60
 -11  -1  -1   80.39   16.80
 -11  -1  -1   48.10   17.20
 -11  -1  -1  112.29   16.30
 -11  -1  -1  103.59   19.80
  11   1   1   58.19   23.50
  11   1   1   80.99   15.40
  11   1   1   83.79   14.50
  11   1   1   93.59   23.60
  11   1   1   98.29   21.70
 -12  -1  -1    0.70    1.80
 -12  -1  -1    2.30    2.60
 -12  -1  -1    6.70    4.80
  12   1   1    0.80    2.40
  12   1   1   -1.90    2.40
  12   1   1   15.40    8.90
  12   1   1    3.10    5.80
  12   1   1    0.40    1.90
 -13  -1  -1   33.70    8.70
 -13  -1  -1   37.00   10.60
 -13  -1  -1   21.50   11.10
  13   1   1   16.60    9.60
  13   1   1   19.20   11.10
  13   1   1   15.60    7.00
  13   1   1   25.90    8.20
  13   1   1   27.50   17.30
  14  -2  -1   55.29   10.60
  14  -2  -1   57.59   16.00
  14  -2  -1   63.09   14.30
  14  -2  -1   92.19   13.20
  14  -2  -1   91.49   33.00
 -14   2   1   61.89   18.80
 -14   2   1   93.79   24.00
 -14   2   1   77.39   18.20
  13  -2  -1    4.50    7.20
  13  -2  -1   33.80    9.50
  13  -2  -1   11.20    4.10
  13  -2  -1   26.10    5.90
  13  -2  -1    7.50    5.70
 -13   2   1   20.00   10.00
 -13   2   1   17.80    9.80
 -13   2   1   24.60   11.70
  12  -2  -1   96.69   14.10
  12  -2  -1   86.19   32.30
  12  -2  -1  123.89   20.80
  12  -2  -1  120.49   13.60
  12  -2  -1  117.39   19.80
 -12   2   1   86.89   20.60
 -12   2   1   90.29   23.10
 -12   2   1  109.29   20.50
  11  -2  -1   82.49   17.80
  11  -2  -1   87.19   16.60
  11  -2  -1   88.39   16.50
  11  -2  -1   95.19   31.20
  11  -2  -1  108.89   11.70
 -11   2   1   63.89   17.20
 -11   2   1  122.89   20.90
 -11   2   1   80.09   17.30
  10  -2  -1  415.66   69.49
  10  -2  -1  528.45   53.29
  10  -2  -1  489.35   51.09
  10  -2  -1  479.25   48.60
 -10   2   1  545.05   57.39
 -10   2   1  488.15   52.99
 -10   2   1  486.05   55.29
   9  -2  -1   64.89    7.80
   9  -2  -1   69.09    9.70
   9  -2  -1   96.99   15.30
   9  -2  -1   71.19   11.20
   9  -2  -1   71.49   23.80
  -9   2   1   81.09   17.20
  -9   2   1   95.39   16.60
  -9   2   1   43.50   13.30
   8  -2  -1  552.24   55.89
   8  -2  -1  572.34   58.29
   8  -2  -1  525.75   67.99
   8  -2  -1  563.54   55.09
   8  -2  -1  548.35   54.29
   8  -2  -1  684.23   65.99
  -8   2   1  566.54   58.79
  -8   2   1  597.24   60.99
  -8   2   1  589.84   61.59
   7  -2  -1  320.87   39.30
   7  -2  -1  292.97   30.30
   7  -2  -1  281.47   27.90
   7  -2  -1  267.57   26.90
   7  -2  -1  333.17   32.60
   7  -2  -1  260.97   29.60
   7  -2  -1  325.57   31.10
   7  -2  -1  206.48   38.50
   7  -2  -1  276.67   27.70
  -7   2   1  265.57   30.90
  -7   2   1  298.17   33.20
  -7   2   1  272.97   32.20
   6  -2  -1  455.95   41.30
   6  -2  -1  425.26   41.90
   6  -2  -1  439.46   41.60
   6  -2  -1  409.36   44.10
   6  -2  -1  460.35   43.90
   6  -2  -1  449.95   52.09
   6  -2  -1  408.96   48.50
   6  -2  -1  406.36   44.60
  -6   2   1  493.15   47.30
  -6   2   1  459.35   46.40
  -6   2   1  436.26   49.50
  -6   2   1  446.66   45.10
   5  -2  -1    4.30    1.80
   5  -2  -1    1.00    2.70
   5  -2  -1    5.30    4.90
   5  -2  -1    0.80    1.20
   5  -2  -1    2.00    0.90
   5  -2  -1    2.50    2.10
   5  -2  -1    4.20    2.30
  -5   2   1    1.30    2.10
  -5   2   1    2.20    3.50
  -5   2   1   -0.70    1.20
  -5   2   1    1.70    1.50
   4  -2  -1  621.04   61.09
   4  -2  -1  589.84   61.59
   4  -2  -1  656.23   64.19
   4  -2  -1  675.73   61.89
   4  -2  -1  691.53   65.99
  -4   2   1  618.54   61.99
  -4   2   1  604.64   64.19
  -4   2   1  562.24   61.89
  -4   2   1  655.63   61.49
   3  -2  -1 1250.07  119.09
   2  -2  -1 1867.51  173.68
  -2   2   1 1818.52  173.78
   1  -2  -1    0.90    0.90
   1  -2  -1    1.00    1.30
   1  -2  -1    0.60    1.90
   1  -2  -1    0.00    0.60
   1  -2  -1    0.30    1.50
   1  -2  -1    0.10    0.80
  -1   2   1    1.40    1.10
  -1   2   1    1.00    1.00
  -1   2   1   -0.30    0.70
  -1   2   1    0.60    1.60
   0  -2  -1  851.71   83.29
   0  -2  -1  838.62   81.79
   0   2   1  857.81   83.49
   0   2   1  838.82   80.89
   0   2   1  877.31   82.09
  -1  -2  -1 1252.97  118.69
   1   2   1 1215.18  118.89
   1   2   1 1196.98  116.89
  -2  -2  -1  368.76   35.20
  -2  -2  -1  367.26   35.60
  -2  -2  -1  451.45   40.50
  -2  -2  -1  353.76   35.80
  -2  -2  -1  343.57   36.50
   2   2   1  339.17   35.90
   2   2   1  374.76   40.00
   2   2   1  339.47   37.00
   2   2   1  348.77   35.40
   2   2   1  354.76   35.30
  -3  -2  -1   51.29    8.50
  -3  -2  -1   60.19    9.90
  -3  -2  -1   58.09    7.60
  -3  -2  -1   57.59    9.50
  -3  -2  -1   49.20   11.50
   3   2   1   52.69    8.50
   3   2   1   50.79   12.30
   3   2   1   44.40    9.60
   3   2   1   55.39    9.10
   3   2   1   67.89   16.90
   3   2   1   64.59    8.80
  -4  -2  -1  553.84   54.69
  -4  -2  -1  546.45   52.99
  -4  -2  -1  579.14   59.09
  -4  -2  -1  525.55   55.39
  -4  -2  -1  588.64   55.09
   4   2   1  599.94   63.79
   4   2   1  510.15   53.89
   4   2   1  569.84   56.69
   4   2   1  567.54   54.89
   4   2   1  517.55   54.59
   4   2   1  589.24   60.69
  -5  -2  -1   11.10    2.90
  -5  -2  -1   13.00    4.60
  -5  -2  -1   18.80    7.20
  -5  -2  -1    9.60    3.70
  -5  -2  -1   10.50    4.00
   5   2   1    9.70    3.30
   5   2   1   23.80    6.40
   5   2   1   14.90    4.80
   5   2   1   13.50    6.30
   5   2   1   19.40   10.50
   5   2   1   17.70    7.90
  -6  -2  -1  598.04   57.19
  -6  -2  -1  557.64   55.19
  -6  -2  -1  551.24   62.09
  -6  -2  -1  552.24   57.39
  -6  -2  -1  544.85   59.39
   6   2   1  595.74   57.99
   6   2   1  554.34   69.39
   6   2   1  631.24   65.49
   6   2   1  560.74   56.89
   6   2   1  622.94   60.89
  -7  -2  -1   -1.00    0.80
  -7  -2  -1    1.60    3.30
  -7  -2  -1    7.30    5.10
  -7  -2  -1    2.50    2.00
  -7  -2  -1    0.30    0.90
  -7  -2  -1    0.50    2.40
   7   2   1    0.00    3.20
   7   2   1   -1.70    3.30
   7   2   1    2.70    3.80
   7   2   1   -0.20    0.80
   7   2   1    1.60    2.30
   7   2   1    3.80    2.50
  -8  -2  -1   23.70    5.40
  -8  -2  -1   29.50   10.70
  -8  -2  -1   21.00    6.60
  -8  -2  -1   31.20    5.10
  -8  -2  -1   29.00    9.60
   8   2   1   23.10    8.40
   8   2   1   25.60    7.20
   8   2   1   38.90   17.70
   8   2   1   31.10   12.80
   8   2   1   35.80    8.70
  -9  -2  -1   36.30   12.00
  -9  -2  -1   26.30    7.20
  -9  -2  -1   16.70    7.00
  -9  -2  -1   26.90   10.30
  -9  -2  -1   20.00    6.30
  -9  -2  -1   26.30    5.00
  -9  -2  -1   18.00    3.80
   9   2   1   13.60    7.30
   9   2   1   17.90    6.00
   9   2   1   23.00   10.90
   9   2   1   30.00    8.10
   9   2   1   25.40   16.70
 -10  -2  -1   17.60    7.70
 -10  -2  -1   13.20    5.10
 -10  -2  -1   22.10    3.50
 -10  -2  -1   17.80   11.10
 -10  -2  -1   29.60    7.80
 -10  -2  -1   22.60    3.80
 -10  -2  -1   16.60    8.30
  10   2   1   22.00    7.30
  10   2   1    1.60    6.70
  10   2   1    7.30    9.20
  10   2   1   10.50    6.40
  10   2   1   18.20    5.80
 -11  -2  -1   31.80    8.70
 -11  -2  -1   23.60   10.80
 -11  -2  -1   23.50    8.50
 -11  -2  -1   10.80    7.70
 -11  -2  -1   14.90    6.60
  11   2   1    3.10    6.20
  11   2   1   12.30    7.20
  11   2   1   17.40    6.60
  11   2   1   19.30    6.50
  11   2   1    9.80    9.00
 -12  -2  -1   21.90   11.30
 -12  -2  -1   54.29   17.50
 -12  -2  -1   34.60    9.90
 -12  -2  -1   48.70   10.80
  12   2   1   72.39   22.20
  12   2   1   43.20   23.20
  12   2   1   26.50    9.00
  12   2   1   47.50   13.50
 -13  -2  -1   11.00    7.10
 -13  -2  -1   31.70    9.60
 -13  -2  -1   10.80    5.40
  13   2   1   23.80   12.40
  13   2   1   34.40   10.50
  13   2   1   47.70   18.80
  13   2   1    7.00   11.50
  14  -3  -1   14.30   14.80
  14  -3  -1    8.20    3.80
  14  -3  -1    6.10    2.90
  14  -3  -1    3.00    1.70
  14  -3  -1    2.30    4.60
 -14   3   1    3.50    5.20
 -14   3   1    0.10    2.80
  13  -3  -1   15.00   14.60
  13  -3  -1   35.70    8.60
  13  -3  -1   51.49    8.70
  13  -3  -1   55.49   13.00
  13  -3  -1   61.19    8.40
 -13   3   1   43.90   14.90
 -13   3   1   70.29   19.70
 -13   3   1   45.80   12.80
  12  -3  -1   42.70    6.70
  12  -3  -1   42.30   10.60
  12  -3  -1   40.80    6.50
  12  -3  -1   40.10    8.20
  12  -3  -1   24.80   18.10
 -12   3   1   16.00    7.70
 -12   3   1   27.00    9.20
 -12   3   1   22.70   10.00
  11  -3  -1  256.67   25.20
  11  -3  -1  264.97   25.70
  11  -3  -1  208.98   44.90
  11  -3  -1  269.97   28.10
  11  -3  -1  236.68   28.70
 -11   3   1  371.96   47.40
 -11   3   1  167.08   32.50
 -11   3   1  243.28   30.80
  10  -3  -1  128.79   13.90
  10  -3  -1  106.39   29.60
  10  -3  -1  130.49   14.40
  10  -3  -1  139.69   16.60
  10  -3  -1  162.08   19.90
 -10   3   1  133.39   21.90
 -10   3   1  114.49   23.90
 -10   3   1  160.98   26.10
   9  -3  -1  522.65   66.39
   9  -3  -1  520.95   51.89
   9  -3  -1  544.75   51.89
   9  -3  -1  518.85   49.99
   9  -3  -1  503.45   49.40
  -9   3   1  491.35   57.39
  -9   3   1  501.75   56.59
  -9   3   1  554.74   55.39
   8  -3  -1   15.30    5.50
   8  -3  -1   16.20    3.00
   8  -3  -1   11.40    7.50
   8  -3  -1   13.40    2.30
   8  -3  -1   24.80    5.10
   8  -3  -1    9.40    8.20
   8  -3  -1   19.60    4.10
  -8   3   1    9.40    5.40
  -8   3   1   13.20    4.80
  -8   3   1   21.00    8.00
   7  -3  -1  745.83   72.79
   7  -3  -1  879.01   78.59
   7  -3  -1  793.32   72.89
   7  -3  -1  902.21   77.49
   7  -3  -1  759.32   73.79
   7  -3  -1  751.32   72.39
   7  -3  -1  822.72   86.39
  -7   3   1  724.63   76.69
  -7   3   1  695.53   77.89
  -7   3   1  719.33   78.49
  -7   3   1  754.82   82.09
   6  -3  -1  785.62   73.99
   6  -3  -1  719.73   77.79
   6  -3  -1  803.82   71.29
   6  -3  -1  711.73   74.19
   6  -3  -1  803.42   75.39
   6  -3  -1  732.13   77.49
   6  -3  -1  735.33   80.99
  -6   3   1  720.83   78.49
  -6   3   1  778.92   76.19
  -6   3   1  681.83   74.09
   5  -3  -1    8.50    3.80
   5  -3  -1    8.40    5.70
   5  -3  -1    9.00    4.30
   5  -3  -1    5.70    3.40
   5  -3  -1    6.00    1.30
   5  -3  -1    5.40    2.80
   5  -3  -1    1.70    2.00
  -5   3   1    3.40    3.60
  -5   3   1    4.60    2.80
  -5   3   1    4.00    3.20
  -5   3   1    3.50    3.10
   4  -3  -1    4.40    3.00
   4  -3  -1    5.60    1.40
   4  -3  -1    9.70    4.50
   4  -3  -1    4.30    2.40
   4  -3  -1    6.50    3.30
   4  -3  -1    6.30    4.50
   4  -3  -1    1.80    1.40
  -4   3   1    8.80    3.80
  -4   3   1   17.20    6.70
  -4   3   1    5.70    2.60
  -4   3   1    5.70    2.90
   3  -3  -1   49.90    8.90
   3  -3  -1   61.19    9.30
   3  -3  -1   57.89    6.20
   3  -3  -1   58.59   10.60
   3  -3  -1   53.49    9.20
   3  -3  -1   52.19    6.40
   3  -3  -1   62.39   10.20
   3  -3  -1   47.10    7.70
   3  -3  -1   48.70    7.50
   3  -3  -1   55.49    6.40
  -3   3   1   71.49   12.60
  -3   3   1   53.09    6.20
  -3   3   1   67.09   10.10
  -3   3   1   73.39   13.30
  -3   3   1   48.00    7.60
  -3   3   1   59.89   10.50
  -3   3   1   39.50    7.70
   2  -3  -1   19.10    3.70
   2  -3  -1   15.40    4.30
   2  -3  -1   17.30    3.20
   2  -3  -1   10.50    3.90
   2  -3  -1   22.50    4.00
   2  -3  -1   18.60    3.60
  -2   3   1   21.10    3.70
  -2   3   1   17.60    4.10
  -2   3   1   23.60    6.50
  -2   3   1   20.00    4.00
  -2   3   1   12.80    4.50
  -2   3   1   17.70    3.40
  -2   3   1   11.30    4.10
   1  -3  -1  783.72   81.09
   1  -3  -1  879.71   82.89
   1  -3  -1  823.02   80.59
   1  -3  -1  940.41   81.69
  -1   3   1  824.72   81.59
  -1   3   1  850.71   83.19
   0  -3  -1  605.74   57.39
   0  -3  -1  595.24   57.49
   0  -3  -1  600.74   60.39
   0  -3  -1  581.34   57.59
   0  -3  -1  575.94   58.39
   0   3   1  618.34   57.79
   0   3   1  603.04   57.69
   0   3   1  627.84   61.09
   0   3   1  559.74   57.79
  -1  -3  -1  716.33   67.89
  -1  -3  -1  734.03   69.59
  -1  -3  -1  732.83   68.99
  -1  -3  -1  769.12   73.09
  -1  -3  -1  707.83   70.29
   1   3   1  704.33   70.69
   1   3   1  727.23   69.29
   1   3   1  740.63   69.59
   1   3   1  650.23   69.09
  -2  -3  -1  119.49   13.60
  -2  -3  -1  136.89   17.10
  -2  -3  -1  127.59   13.50
  -2  -3  -1  112.39   14.10
  -2  -3  -1  143.49   21.00
   2   3   1  146.99   22.60
   2   3   1  117.89   13.10
   2   3   1  178.68   20.20
   2   3   1  109.69   13.80
   2   3   1  125.29   14.50
   2   3   1  122.99   14.10
  -3  -3  -1  886.91   83.39
  -3  -3  -1  827.12   82.39
  -3  -3  -1  824.12   86.59
  -3  -3  -1  871.21   82.29
   3   3   1  830.12   82.59
   3   3   1  831.72   87.79
   3   3   1  886.91   82.29
   3   3   1  851.81   82.09
   3   3   1  819.72   81.49
  -4  -3  -1  523.35   54.39
  -4  -3  -1  507.55   58.19
  -4  -3  -1  547.65   54.39
  -4  -3  -1  533.65   54.09
   4   3   1  523.65   53.59
   4   3   1  544.55   54.39
   4   3   1  594.64   63.39
   4   3   1  534.75   53.59
   4   3   1  541.15   53.59
   4   3   1  606.34   61.39
  -5  -3  -1   23.00    4.60
  -5  -3  -1   23.50    6.30
  -5  -3  -1   19.40    5.50
  -5  -3  -1   23.50    8.80
  -5  -3  -1   23.40    6.90
   5   3   1    7.50    6.20
   5   3   1   17.60    6.60
   5   3   1   26.50   11.70
   5   3   1   17.40    4.80
   5   3   1   18.80    6.10
   5   3   1   30.60    7.30
  -6  -3  -1    3.50    2.90
  -6  -3  -1    4.30    2.00
  -6  -3  -1    8.30    3.70
  -6  -3  -1    0.30    3.10
  -6  -3  -1    4.10    3.60
   6   3   1    6.40    4.80
   6   3   1    7.40    7.20
   6   3   1    9.20    4.20
   6   3   1    2.40    2.20
   6   3   1    3.70    4.60
  -7  -3  -1  121.79   17.50
  -7  -3  -1  113.59   13.60
  -7  -3  -1  125.89   24.00
  -7  -3  -1  178.18   21.20
  -7  -3  -1  117.69   20.80
   7   3   1  174.78   22.60
   7   3   1  120.89   21.50
   7   3   1   78.99   23.00
   7   3   1  116.99   25.30
  -8  -3  -1  155.38   26.10
  -8  -3  -1  172.08   21.50
  -8  -3  -1  147.09   21.80
  -8  -3  -1  196.08   31.70
  -8  -3  -1  169.18   17.50
  -8  -3  -1  142.99   18.50
   8   3   1  160.98   22.10
   8   3   1  164.78   23.30
   8   3   1  140.29   30.90
   8   3   1  156.58   26.90
   8   3   1  175.68   41.60
  -9  -3  -1  169.08   17.30
  -9  -3  -1  173.08   26.60
  -9  -3  -1  150.08   26.30
  -9  -3  -1  138.59   15.60
  -9  -3  -1  150.58   27.80
   9   3   1  112.69   29.10
   9   3   1  122.29   32.80
   9   3   1  137.19   20.60
   9   3   1  149.69   22.90
   9   3   1   98.69   22.60
 -10  -3  -1   19.80   10.50
 -10  -3  -1   13.10    4.00
 -10  -3  -1   19.80    6.70
 -10  -3  -1   19.80    6.50
 -10  -3  -1   15.60    7.30
 -10  -3  -1   23.60    4.50
 -10  -3  -1   27.10   10.90
  10   3   1   24.30    7.40
  10   3   1   19.90   14.50
  10   3   1   17.10    8.50
  10   3   1   23.10   11.90
  10   3   1   34.70    9.50
 -11  -3  -1   71.99   13.40
 -11  -3  -1   48.30   14.90
 -11  -3  -1   59.79    6.60
 -11  -3  -1   44.20   11.20
 -11  -3  -1   51.49    7.10
 -11  -3  -1   54.39   16.30
  11   3   1   45.80   15.50
  11   3   1   22.90   13.60
  11   3   1   76.29   31.00
  11   3   1   48.80   11.90
  11   3   1   53.99   13.00
  11   3   1   64.59   13.70
 -12  -3  -1  103.59   24.10
 -12  -3  -1   98.29   18.90
 -12  -3  -1  123.89   26.60
 -12  -3  -1  115.09   18.80
  12   3   1  107.39   19.30
  12   3   1   92.59   33.30
  12   3   1   90.39   23.40
  12   3   1  111.49   20.20
  12   3   1   83.49   26.00
  14  -4  -1   56.69   19.30
  14  -4  -1   41.00   20.20
  14  -4  -1   77.49   16.70
  14  -4  -1   53.89   10.40
 -14   4   1   60.69   15.40
 -14   4   1   39.20   16.30
  13  -4  -1   14.80    7.40
  13  -4  -1   36.20   13.70
  13  -4  -1   21.30   14.80
  13  -4  -1   22.00    4.90
 -13   4   1   28.90   10.50
 -13   4   1   13.90    8.30
  12  -4  -1   39.50    5.90
  12  -4  -1   25.60   15.80
  12  -4  -1   66.49   13.10
  12  -4  -1   29.60   13.00
 -12   4   1   30.50   10.50
 -12   4   1   31.10   12.10
 -12   4   1   32.90   10.40
  11  -4  -1   13.60   11.20
  11  -4  -1   11.60    2.60
  11  -4  -1   11.70    4.90
  11  -4  -1   12.70    3.20
  11  -4  -1   14.20    2.70
 -11   4   1    1.00    2.70
 -11   4   1    4.50    5.40
 -11   4   1   16.50    9.30
  10  -4  -1  254.37   47.80
  10  -4  -1  222.98   26.80
  10  -4  -1  253.67   24.10
  10  -4  -1  192.58   36.60
  10  -4  -1  247.08   24.80
 -10   4   1  284.27   39.80
 -10   4   1  258.77   30.50
 -10   4   1  232.78   31.80
   9  -4  -1    5.40    3.20
   9  -4  -1    9.50    2.50
   9  -4  -1    2.60    4.30
   9  -4  -1   13.00    9.50
   9  -4  -1    8.20    1.80
   9  -4  -1    7.90    1.90
   9  -4  -1    7.50    3.00
  -9   4   1   22.30    9.70
  -9   4   1    5.20    4.10
  -9   4   1    8.90    6.40
   8  -4  -1  157.58   25.30
   8  -4  -1  110.49   12.70
   8  -4  -1  148.09   19.10
   8  -4  -1  108.99   24.60
   8  -4  -1  117.49   22.50
  -8   4   1   82.69   17.20
  -8   4   1   94.59   20.10
  -8   4   1  135.39   26.40
  -8   4   1  135.29   20.50
   7  -4  -1   44.30    8.70
   7  -4  -1   54.79   13.60
   7  -4  -1   88.69   15.00
   7  -4  -1   55.69   16.50
   7  -4  -1   50.49    9.40
   7  -4  -1   83.59   19.60
   7  -4  -1   45.80    5.30
  -7   4   1   47.20   11.80
  -7   4   1   39.70    8.40
  -7   4   1   68.49   14.30
  -7   4   1   57.79   16.00
   6  -4  -1  181.28   23.60
   6  -4  -1  272.07   36.20
   6  -4  -1  181.68   26.00
   6  -4  -1  208.88   20.30
   6  -4  -1  215.68   23.60
  -6   4   1  276.57   26.90
  -6   4   1  197.48   25.50
  -6   4   1  204.48   27.20
  -6   4   1  184.48   24.80
   5  -4  -1  106.49    9.90
   5  -4  -1  148.29   23.10
   5  -4  -1   95.69   10.10
   5  -4  -1   77.69   13.80
   5  -4  -1  117.09   20.50
   5  -4  -1   86.99   15.60
   5  -4  -1   86.29   14.50
   5  -4  -1   98.09   10.40
  -5   4   1  122.59   18.20
  -5   4   1  104.09   19.20
  -5   4   1  117.49   16.10
  -5   4   1   58.49   12.30
   4  -4  -1  307.47   32.50
   4  -4  -1  338.97   32.20
   4  -4  -1  305.77   34.60
   4  -4  -1  341.07   32.10
   4  -4  -1  346.57   34.30
   4  -4  -1  342.87   36.50
   4  -4  -1  351.96   34.40
   4  -4  -1  336.57   33.00
   4  -4  -1  321.97   36.30
   4  -4  -1  343.97   36.00
  -4   4   1  313.37   36.40
  -4   4   1  296.87   35.80
  -4   4   1  311.37   33.00
  -4   4   1  362.26   37.10
  -4   4   1  321.27   32.30
  -4   4   1  335.17   34.90
  -4   4   1  315.37   35.00
   3  -4  -1   31.80    7.00
   3  -4  -1   43.70    6.70
   3  -4  -1   40.00    7.60
   3  -4  -1   37.40    7.30
   3  -4  -1   34.10    6.20
   3  -4  -1   29.80    6.90
   3  -4  -1   41.10    8.70
   3  -4  -1   30.60    5.30
   3  -4  -1   41.50    6.40
  -3   4   1   24.00    6.90
  -3   4   1   32.00    7.00
  -3   4   1   46.50    6.50
  -3   4   1   44.70    8.20
  -3   4   1   66.29   13.10
   2  -4  -1  113.49   13.70
   2  -4  -1  111.39   12.30
   2  -4  -1  113.39   13.00
   2  -4  -1  117.09   12.60
   2  -4  -1  115.39   11.80
   2  -4  -1  122.59   16.40
   2  -4  -1  101.69   12.00
  -2   4   1  104.19   12.60
  -2   4   1   99.29   12.30
  -2   4   1   87.59   14.50
  -2   4   1  112.49   12.40
  -2   4   1  119.79   13.20
   1  -4  -1 1280.57  124.59
   1  -4  -1 1282.97  122.69
   1  -4  -1 1247.38  121.79
  -1   4   1 1241.58  122.09
  -1   4   1 1249.47  124.89
  -1   4   1 1370.56  123.39
  -1   4   1 1309.67  123.19
   0  -4  -1 1138.59  112.59
   0  -4  -1 1140.79  112.39
   0  -4  -1 1250.27  113.79
   0   4   1 1185.68  112.79
   0   4   1 1194.38  114.29
   0   4   1 1184.88  112.89
  -1  -4  -1   21.10    5.90
  -1  -4  -1   20.00    4.80
  -1  -4  -1   34.80    6.10
  -1  -4  -1   18.80    7.20
  -1  -4  -1   31.10    4.20
  -1  -4  -1   31.00    5.90
   1   4   1   29.10    6.50
   1   4   1   20.50    5.10
   1   4   1   29.70    9.10
   1   4   1   18.60    5.70
   1   4   1   11.10    3.80
  -2  -4  -1 2902.61  268.17
   2   4   1 2835.82  265.27
   2   4   1 2617.84  268.37
  -3  -4  -1   14.90    4.90
  -3  -4  -1   12.50    6.30
  -3  -4  -1    7.90    3.90
  -3  -4  -1   15.00    4.90
  -3  -4  -1    9.80    3.70
   3   4   1   16.70    5.00
   3   4   1   13.90    4.70
   3   4   1   10.70    6.20
   3   4   1   16.00    3.70
   3   4   1   10.90    4.80
   3   4   1    6.70    3.50
  -4  -4  -1  417.66   46.80
  -4  -4  -1  388.16   41.20
  -4  -4  -1  397.66   40.90
  -4  -4  -1  389.06   39.90
  -4  -4  -1  383.76   41.70
   4   4   1  383.16   40.90
   4   4   1  412.76   41.10
   4   4   1  412.36   41.80
   4   4   1  403.16   48.00
   4   4   1  406.96   40.20
   4   4   1  359.96   43.00
  -5  -4  -1   56.29   14.80
  -5  -4  -1   31.70    8.30
  -5  -4  -1   32.70    8.00
  -5  -4  -1   34.70    8.20
  -5  -4  -1   39.10    6.70
   5   4   1   39.80    8.30
   5   4   1   56.49   10.10
   5   4   1   42.00    9.10
   5   4   1   28.40    9.00
   5   4   1   29.80    7.70
   5   4   1   28.80   11.20
   5   4   1   18.30   10.70
  -6  -4  -1  980.90   95.89
  -6  -4  -1  901.81   96.19
  -6  -4  -1  996.00   95.69
  -6  -4  -1  998.10  102.09
  -6  -4  -1  997.70   93.09
   6   4   1  899.81  103.79
   6   4   1 1076.89  100.19
   6   4   1  961.60   95.49
   6   4   1  963.70  108.69
   6   4   1  932.01   96.19
  -7  -4  -1   19.10    5.90
  -7  -4  -1   14.90    4.00
  -7  -4  -1   18.90    6.60
  -7  -4  -1   17.70    8.90
  -7  -4  -1   17.80    7.60
   7   4   1   11.50    5.20
   7   4   1   33.20    8.30
   7   4   1   14.50    5.90
   7   4   1   11.00    8.70
   7   4   1   20.60    6.80
   7   4   1    9.90    9.30
   7   4   1   10.70    6.70
  -8  -4  -1  417.06   43.80
  -8  -4  -1  433.36   46.00
  -8  -4  -1  445.06   49.60
  -8  -4  -1  428.06   58.79
  -8  -4  -1  584.24   49.20
   8   4   1  333.07   60.89
   8   4   1  459.15   47.50
   8   4   1  471.15   48.70
   8   4   1  466.85   52.49
   8   4   1  407.96   61.49
   8   4   1  389.66   46.70
  -9  -4  -1   93.99   12.90
  -9  -4  -1  105.09   23.40
  -9  -4  -1   95.79   20.30
  -9  -4  -1   93.39   17.70
  -9  -4  -1  129.59   19.20
  -9  -4  -1  105.39   15.20
   9   4   1   88.19   31.30
   9   4   1  111.39   27.60
   9   4   1   86.29   16.70
   9   4   1  118.79   18.80
   9   4   1   84.09   17.00
   9   4   1  131.49   25.40
 -10  -4  -1   83.99   19.60
 -10  -4  -1   80.29   15.30
 -10  -4  -1  103.49   11.90
 -10  -4  -1  100.39   23.10
 -10  -4  -1  110.99   14.60
 -10  -4  -1  124.09   19.20
  10   4   1  117.39   20.20
  10   4   1   78.29   24.60
  10   4   1  118.19   19.70
  10   4   1   84.69   17.00
  10   4   1   76.89   29.70
  10   4   1  101.79   23.10
 -11  -4  -1   11.80    5.60
 -11  -4  -1   10.30    3.00
 -11  -4  -1   18.90    8.70
 -11  -4  -1   17.60    8.90
 -11  -4  -1    8.30    3.10
  11   4   1   35.40   16.90
  11   4   1   27.40    8.90
  11   4   1    7.20    7.60
  11   4   1    3.10    6.00
 -12  -4  -1  305.47   28.90
 -12  -4  -1  268.77   46.00
 -12  -4  -1  270.27   38.00
 -12  -4  -1  286.77   30.60
 -12  -4  -1  321.17   36.10
 -12  -4  -1  303.97   35.50
  12   4   1  392.26   76.99
  12   4   1  265.87   40.00
  12   4   1  377.76   59.39
  12   4   1  265.37   46.60
  14  -5  -1   -1.20    2.60
  14  -5  -1    0.90    7.80
  14  -5  -1   -0.20    1.10
  14  -5  -1   -1.00    2.40
 -14   5   1   -3.10    2.20
 -14   5   1    5.70    6.30
  13  -5  -1  253.57   43.80
  13  -5  -1  247.88   24.90
  13  -5  -1  262.47   51.99
 -13   5   1  193.78   32.50
 -13   5   1  297.77   46.50
  12  -5  -1   10.50    8.40
  12  -5  -1   27.10    7.90
  12  -5  -1    9.20    2.60
  12  -5  -1    6.40    7.00
 -12   5   1    6.40    6.10
 -12   5   1    9.60    5.10
  11  -5  -1  259.37   25.30
  11  -5  -1  218.08   46.80
  11  -5  -1  256.27   42.10
  11  -5  -1  246.48   29.50
 -11   5   1  254.57   34.80
 -11   5   1  268.97   32.70
  10  -5  -1   28.20    7.60
  10  -5  -1   29.20   15.10
  10  -5  -1   46.60   14.20
  10  -5  -1   29.50    4.30
  10  -5  -1   34.60    7.90
 -10   5   1   42.50   11.20
 -10   5   1   13.30    7.00
   9  -5  -1  382.86   48.30
   9  -5  -1  295.27   28.90
   9  -5  -1  319.17   51.59
   9  -5  -1  297.97   31.70
   9  -5  -1  276.57   33.10
  -9   5   1  309.17   35.20
  -9   5   1  308.97   37.30
  -9   5   1  288.17   37.20
   8  -5  -1    3.70    2.20
   8  -5  -1    7.60    7.40
   8  -5  -1    3.30    1.20
   8  -5  -1    7.00    6.00
   8  -5  -1    6.40    4.60
   8  -5  -1    2.30    2.00
  -8   5   1   10.60    6.00
  -8   5   1    0.60    2.10
  -8   5   1    3.30    3.50
  -8   5   1    4.30    4.80
   7  -5  -1   94.19   16.00
   7  -5  -1  105.89   13.20
   7  -5  -1  140.39   23.00
   7  -5  -1  137.59   28.80
   7  -5  -1  118.99   11.80
   7  -5  -1   86.99   15.30
   7  -5  -1  123.09   12.00
  -7   5   1  139.99   23.20
  -7   5   1  114.29   19.60
  -7   5   1   98.09   16.60
  -7   5   1  114.09   22.70
   6  -5  -1   28.70   10.90
   6  -5  -1   41.10   10.30
   6  -5  -1   41.10   12.30
   6  -5  -1   35.90    9.10
   6  -5  -1   39.90    6.90
   6  -5  -1   34.10    5.50
   6  -5  -1   27.70    7.70
   6  -5  -1   34.70    5.20
   6  -5  -1   37.30   11.30
  -6   5   1   38.90   10.10
  -6   5   1   29.80    9.70
   5  -5  -1  154.68   18.30
   5  -5  -1  138.79   20.10
   5  -5  -1  144.69   18.80
   5  -5  -1  153.08   16.00
   5  -5  -1  137.89   16.70
   5  -5  -1  166.38   16.10
   5  -5  -1  130.79   17.80
   5  -5  -1  148.29   23.40
   5  -5  -1  179.08   25.70
  -5   5   1  149.19   20.70
  -5   5   1  181.98   20.50
  -5   5   1  153.58   16.20
  -5   5   1  148.19   16.70
   4  -5  -1    2.70    2.50
   4  -5  -1    2.70    2.10
   4  -5  -1    2.30    1.90
   4  -5  -1    1.70    1.90
   4  -5  -1   -0.10    1.00
   4  -5  -1   -0.10    1.60
   4  -5  -1    4.10    2.50
   4  -5  -1    3.60    3.30
  -4   5   1   -0.80    1.90
  -4   5   1    5.00    3.90
  -4   5   1    6.60    2.60
  -4   5   1   -0.50    2.30
  -4   5   1    1.30    2.10
   3  -5  -1  979.80   94.39
   3  -5  -1 1011.70   96.09
   3  -5  -1 1060.89   96.99
   3  -5  -1  970.20   96.19
   3  -5  -1  961.20   94.39
   3  -5  -1  990.80   95.29
   3  -5  -1  976.90   93.99
   3  -5  -1  978.40   94.49
   3  -5  -1  997.80   94.49
  -3   5   1  996.60   93.99
  -3   5   1  991.00   96.59
  -3   5   1  929.41   93.89
  -3   5   1 1044.40   97.79
  -3   5   1  958.90   95.59
  -3   5   1  943.61   97.19
  -3   5   1  967.70   94.19
   2  -5  -1   25.30    7.50
   2  -5  -1   36.10    7.10
   2  -5  -1   38.60    6.90
   2  -5  -1   41.00    6.60
   2  -5  -1   31.90    7.90
   2  -5  -1   36.20    6.90
  -2   5   1   29.70    8.10
  -2   5   1   43.90    7.40
  -2   5   1   40.90    6.90
  -2   5   1   35.60    7.40
  -2   5   1   25.30    6.30
   1  -5  -1 1162.38  110.09
   1  -5  -1 1200.68  110.99
   1  -5  -1 1231.58  111.09
   1  -5  -1 1113.79  112.99
   1  -5  -1 1087.19  109.89
  -1   5   1 1163.18  111.59
  -1   5   1 1076.09  111.19
  -1   5   1 1161.48  110.29
  -1   5   1 1083.29  113.49
  -1   5   1 1167.08  110.59
   0  -5  -1  115.79   17.50
   0  -5  -1  140.29   16.00
   0  -5  -1  128.79   15.50
   0  -5  -1  148.09   22.30
   0  -5  -1  133.49   15.90
   0   5   1  178.58   25.80
   0   5   1  121.89   15.80
   0   5   1  135.19   16.60
   0   5   1  144.49   16.50
   0   5   1  151.28   20.10
  -1  -5  -1 2536.15  240.88
  -1  -5  -1 2539.65  237.28
   1   5   1 2531.55  242.08
   1   5   1 2396.66  236.28
  -2  -5  -1  202.18   25.10
  -2  -5  -1  229.38   24.00
  -2  -5  -1  214.28   22.60
  -2  -5  -1  209.78   24.50
  -2  -5  -1  235.08   24.10
  -2  -5  -1  239.58   33.50
   2   5   1  209.38   24.80
   2   5   1  219.08   33.80
   2   5   1  252.17   27.30
   2   5   1  209.58   24.50
   2   5   1  235.28   25.00
  -3  -5  -1   33.60    8.00
  -3  -5  -1   47.00   13.10
  -3  -5  -1   48.90    8.50
  -3  -5  -1   37.10    8.80
   3   5   1   38.30   10.10
   3   5   1   37.10    8.50
   3   5   1   49.40   11.80
   3   5   1   53.19   10.30
   3   5   1   28.60   10.70
  -4  -5  -1  120.09   15.90
  -4  -5  -1  154.48   26.50
  -4  -5  -1  120.29   17.90
  -4  -5  -1  120.69   18.20
  -4  -5  -1  115.29   14.40
   4   5   1  112.09   17.40
   4   5   1   96.39   16.30
   4   5   1  116.19   23.90
   4   5   1  133.69   18.20
   4   5   1   84.59   18.00
  -5  -5  -1   49.50   14.60
  -5  -5  -1   34.20    9.10
  -5  -5  -1   52.69   10.80
  -5  -5  -1   66.09   11.60
  -5  -5  -1   40.70    8.20
   5   5   1   42.40   10.40
   5   5   1   68.39   19.10
   5   5   1   83.89   12.10
   5   5   1   47.50   10.20
   5   5   1   56.99   13.80
  -6  -5  -1    2.30    2.50
  -6  -5  -1   -0.40    3.40
  -6  -5  -1    3.40    3.40
  -6  -5  -1    1.50    1.70
  -6  -5  -1    3.80    3.50
   6   5   1    1.60    1.70
   6   5   1    1.80    2.50
   6   5   1    0.90    2.10
   6   5   1    5.00    6.70
   6   5   1    2.00    2.90
   6   5   1   -0.60    4.00
   6   5   1   -2.10    2.10
  -7  -5  -1  302.87   43.80
  -7  -5  -1  268.67   31.10
  -7  -5  -1  233.08   26.80
  -7  -5  -1  262.07   30.10
  -7  -5  -1  239.68   30.50
   7   5   1  292.77   54.39
   7   5   1  238.78   29.60
   7   5   1  288.97   39.50
   7   5   1  272.87   45.40
   7   5   1  293.77   31.30
   7   5   1  258.97   30.70
   7   5   1  243.58   29.70
  -8  -5  -1   96.99   16.10
  -8  -5  -1   62.29   14.00
  -8  -5  -1   67.69   10.20
  -8  -5  -1   95.09   21.90
  -8  -5  -1   70.09   15.90
   8   5   1   41.90   16.70
   8   5   1   67.79   13.50
   8   5   1   44.50   21.20
   8   5   1   65.09   13.20
   8   5   1   59.19   16.30
   8   5   1   70.29   14.50
  -9  -5  -1  421.36   51.59
  -9  -5  -1  527.35   46.10
  -9  -5  -1  524.95   50.79
  -9  -5  -1  481.35   48.30
   9   5   1  291.47   60.09
   9   5   1  455.75   62.09
   9   5   1  446.76   50.99
   9   5   1  405.86   49.40
   9   5   1  432.36   50.49
   9   5   1  353.26   72.69
 -10  -5  -1   69.79   14.60
 -10  -5  -1   76.09   16.90
 -10  -5  -1   68.29   10.20
 -10  -5  -1   61.69   19.50
 -10  -5  -1   78.89   18.10
  10   5   1   47.90   22.90
  10   5   1   54.89   14.40
  10   5   1   41.10   18.60
  10   5   1   95.99   17.20
  10   5   1   52.89   17.30
  10   5   1   66.09   14.90
 -11  -5  -1   20.70    7.20
 -11  -5  -1   21.00    7.70
 -11  -5  -1   23.30   10.00
 -11  -5  -1   15.10    8.60
 -11  -5  -1   15.50    4.70
 -11  -5  -1   20.30    4.60
  11   5   1   21.00   16.30
  11   5   1   19.40   11.10
  11   5   1   17.10    7.60
  11   5   1   37.70   19.10
 -12  -5  -1   25.50   11.10
 -12  -5  -1   31.70    5.50
 -12  -5  -1   26.70    5.50
 -12  -5  -1   45.70   10.30
 -12  -5  -1   39.10   14.20
  12   5   1   20.60    9.10
  12   5   1   60.09   22.80
  12   5   1   47.20   27.00
  12   5   1   47.10   17.30
  14  -6  -1   32.90    5.30
  14  -6  -1   26.20   16.20
  14  -6  -1   14.70    7.50
  14  -6  -1   36.60   15.50
 -14   6   1   21.40   10.50
 -14   6   1   16.80    9.80
  13  -6  -1   -0.50    2.90
  13  -6  -1    9.30    9.30
  13  -6  -1    5.20    1.90
  13  -6  -1    6.10    6.30
 -13   6   1    7.20    6.00
 -13   6   1    1.70    3.60
  12  -6  -1  270.77   25.80
  12  -6  -1  193.88   39.60
  12  -6  -1  263.67   31.30
  12  -6  -1  271.37   52.89
 -12   6   1  283.37   37.10
 -12   6   1  211.48   35.20
  11  -6  -1   27.30    7.80
  11  -6  -1   76.29   19.80
  11  -6  -1   48.90    6.30
  11  -6  -1   62.49   12.20
  11  -6  -1   41.50   17.70
 -11   6   1   62.99   17.90
 -11   6   1   64.49   15.90
  10  -6  -1   75.19   22.70
  10  -6  -1   62.29    7.40
  10  -6  -1   90.99   16.40
  10  -6  -1   67.49   12.40
  10  -6  -1   61.59   17.00
 -10   6   1   63.69   15.30
   9  -6  -1    0.70    1.80
   9  -6  -1    1.50    4.00
   9  -6  -1    1.00    3.30
   9  -6  -1    0.50    1.40
   9  -6  -1    0.10    0.60
  -9   6   1    8.90    5.10
  -9   6   1    2.20    4.30
  -9   6   1    2.20    4.00
   8  -6  -1   77.39   18.90
   8  -6  -1   35.80    9.00
   8  -6  -1   53.69   14.20
   8  -6  -1   64.09    6.80
   8  -6  -1   63.29    7.00
   8  -6  -1   70.59   11.40
   8  -6  -1   57.19    6.90
   8  -6  -1   77.89   17.70
  -8   6   1   50.59   12.40
  -8   6   1   59.69   15.80
  -8   6   1   31.90    9.20
   7  -6  -1   88.89   22.10
   7  -6  -1   65.09    8.10
   7  -6  -1   86.39   12.00
   7  -6  -1   65.69    8.30
   7  -6  -1   69.39   12.60
   7  -6  -1   97.99   18.40
   7  -6  -1   45.20   10.00
   7  -6  -1   77.99    8.30
  -7   6   1   92.69   17.80
  -7   6   1   64.59   17.50
   6  -6  -1  107.89   17.40
   6  -6  -1  103.69   12.50
   6  -6  -1  113.19   17.70
   6  -6  -1  119.99   15.30
   6  -6  -1  158.38   25.20
   6  -6  -1  108.99   16.50
   6  -6  -1  119.59   20.50
   6  -6  -1  126.39   22.70
   6  -6  -1   98.89   11.80
   6  -6  -1   89.39   11.70
  -6   6   1   90.99   19.90
  -6   6   1  105.89   12.00
  -6   6   1  114.79   12.60
   5  -6  -1  345.87   39.60
   5  -6  -1  361.76   36.80
   5  -6  -1  426.26   40.10
   5  -6  -1  388.66   40.60
   5  -6  -1  338.47   35.30
   5  -6  -1  351.56   35.60
   5  -6  -1  300.47   36.90
   5  -6  -1  344.57   36.40
  -5   6   1  339.17   35.80
  -5   6   1  332.87   39.70
  -5   6   1  403.76   37.80
  -5   6   1  351.26   41.30
  -5   6   1  357.66   40.40
   4  -6  -1  279.17   30.30
   4  -6  -1  277.07   30.20
   4  -6  -1  300.17   29.10
   4  -6  -1  239.88   29.00
   4  -6  -1  257.97   28.30
   4  -6  -1  257.57   31.60
   4  -6  -1  294.87   30.40
   4  -6  -1  270.17   31.00
   4  -6  -1  280.17   29.30
  -4   6   1  304.27   29.20
  -4   6   1  302.67   32.80
  -4   6   1  261.27   30.80
  -4   6   1  261.17   32.60
  -4   6   1  302.87   44.20
   3  -6  -1    7.20    3.40
   3  -6  -1    4.80    4.70
   3  -6  -1    9.30    3.10
   3  -6  -1    6.40    3.30
   3  -6  -1   13.30    5.60
   3  -6  -1   11.30    3.60
   3  -6  -1    8.30    4.20
   3  -6  -1   12.60    3.90
  -3   6   1   11.10    3.90
  -3   6   1    6.30    4.60
  -3   6   1   15.20    6.40
  -3   6   1   11.00    4.00
  -3   6   1   13.60    6.00
  -3   6   1    5.10    2.90
   2  -6  -1 1188.28  117.39
   2  -6  -1 1167.48  117.99
   2  -6  -1 1310.97  117.89
   2  -6  -1 1179.88  118.99
   2  -6  -1 1417.56  121.59
  -2   6   1 1192.68  117.99
  -2   6   1 1146.69  120.99
  -2   6   1 1202.98  118.59
  -2   6   1 1371.06  120.79
  -2   6   1 1152.78  117.19
  -2   6   1 1206.38  117.69
   1  -6  -1  232.28   22.60
   1  -6  -1  228.78   32.60
   1  -6  -1  192.18   22.60
  -1   6   1  199.08   23.70
  -1   6   1  205.78   26.70
  -1   6   1  200.98   22.80
  -1   6   1  193.18   21.40
  -1   6   1  127.89   25.30
  -1   6   1  197.18   22.20
   0  -6  -1  142.19   18.90
   0  -6  -1  166.28   19.40
   0  -6  -1  164.88   22.00
   0  -6  -1  191.98   28.20
   0  -6  -1  177.28   19.30
   0   6   1  155.58   19.50
   0   6   1  174.98   20.10
   0   6   1  170.48   20.50
   0   6   1  168.08   26.40
   0   6   1  206.18   29.80
  -1  -6  -1   41.60    8.10
  -1  -6  -1   38.50    4.60
  -1  -6  -1   34.90    8.40
  -1  -6  -1   32.30    7.00
  -1  -6  -1   32.60    7.80
  -1  -6  -1   34.80   10.70
   1   6   1   38.30   12.40
   1   6   1   30.30    7.70
   1   6   1   28.00    7.70
   1   6   1   20.00    6.00
   1   6   1   38.80    9.50
  -2  -6  -1   59.39    8.20
  -2  -6  -1   54.69   11.10
  -2  -6  -1   61.99   10.00
  -2  -6  -1   33.90    7.40
  -2  -6  -1   33.20   11.50
  -2  -6  -1   60.79   10.80
   2   6   1   74.19   13.20
   2   6   1   37.80   10.50
   2   6   1   41.50   13.60
   2   6   1   55.19   10.60
   2   6   1   74.39   12.10
  -3  -6  -1    1.70    2.20
  -3  -6  -1   -2.10    1.10
  -3  -6  -1   -0.80    1.20
  -3  -6  -1    1.40    3.50
  -3  -6  -1    2.00    2.70
   3   6   1   -1.60    1.60
   3   6   1    1.50    2.00
   3   6   1    3.00    2.50
   3   6   1    1.50    2.00
   3   6   1   -1.00    2.50
  -4  -6  -1   97.69   16.50
  -4  -6  -1  112.49   15.50
  -4  -6  -1  117.19   13.90
  -4  -6  -1  145.99   26.30
  -4  -6  -1  114.59   17.60
   4   6   1  100.89   16.70
   4   6   1   95.59   16.30
   4   6   1   82.09   21.70
   4   6   1  100.49   17.00
   4   6   1   96.69   18.90
  -5  -6  -1  144.39   16.60
  -5  -6  -1  179.08   23.70
  -5  -6  -1  163.98   29.90
  -5  -6  -1  138.09   19.70
  -5  -6  -1  125.29   19.80
   5   6   1   82.39   23.50
   5   6   1  116.29   19.80
   5   6   1  138.29   21.70
   5   6   1  125.49   19.70
   5   6   1  134.79   24.10
  -6  -6  -1  115.49   18.10
  -6  -6  -1  126.79   19.60
  -6  -6  -1  131.09   19.10
  -6  -6  -1  120.09   25.20
   6   6   1  145.49   31.20
   6   6   1  135.49   21.00
   6   6   1  128.29   23.20
   6   6   1   98.89   17.30
   6   6   1   61.19   13.80
   6   6   1   88.09   23.90
  -7  -6  -1  178.48   23.70
  -7  -6  -1  123.69   20.00
  -7  -6  -1  135.19   22.60
  -7  -6  -1  106.59   16.30
  -7  -6  -1  115.39   26.70
   7   6   1  116.79   21.20
   7   6   1  163.38   23.70
   7   6   1  136.59   36.10
   7   6   1  142.29   26.90
   7   6   1  164.38   23.30
   7   6   1   95.49   26.20
  -8  -6  -1   14.90    6.10
  -8  -6  -1   15.70    4.70
  -8  -6  -1   16.90    7.50
  -8  -6  -1   19.50    7.20
  -8  -6  -1   19.50   10.20
   8   6   1    9.50    4.70
   8   6   1   10.90    5.70
   8   6   1   19.70   11.90
   8   6   1   20.70   15.90
   8   6   1   24.80   10.60
   8   6   1   21.20    8.10
  -9  -6  -1   72.59   10.40
  -9  -6  -1   47.30   10.70
  -9  -6  -1   64.89   19.10
  -9  -6  -1   61.49   15.70
  -9  -6  -1   82.69   15.50
   9   6   1   37.40   11.70
   9   6   1   59.69   14.00
   9   6   1   71.79   23.40
   9   6   1   18.20   13.60
   9   6   1   82.89   20.90
   9   6   1   63.99   14.40
 -10  -6  -1  128.29   15.50
 -10  -6  -1  112.89   17.10
 -10  -6  -1   73.19   19.60
 -10  -6  -1   90.09   20.20
 -10  -6  -1  122.89   20.70
  10   6   1  103.99   20.90
  10   6   1  151.88   30.00
  10   6   1   96.99   21.10
  10   6   1   93.99   31.00
  10   6   1  100.09   30.30
 -11  -6  -1   23.90    8.80
 -11  -6  -1   40.20   11.10
 -11  -6  -1   49.60   16.30
 -11  -6  -1   27.10    8.80
 -11  -6  -1   37.90    8.00
 -11  -6  -1   33.10    6.60
  11   6   1   46.60   23.00
  11   6   1   40.60   13.00
  11   6   1   51.99   18.80
  11   6   1   44.80   21.10
  14  -7  -1    9.50    2.70
  14  -7  -1   15.60   10.80
  14  -7  -1    5.80    5.30
  14  -7  -1   18.40   15.40
 -14   7   1    6.60    6.50
  13  -7  -1  110.89   26.50
  13  -7  -1   87.69   10.20
  13  -7  -1   76.09   16.10
  13  -7  -1   86.59   28.80
 -13   7   1  105.29   20.20
 -13   7   1  116.79   26.50
  12  -7  -1   18.50    3.50
  12  -7  -1   14.30   10.70
  12  -7  -1   14.10    5.70
  12  -7  -1   24.80   13.30
 -12   7   1   14.40    7.00
 -12   7   1   16.40    8.70
  11  -7  -1   85.99   23.40
  11  -7  -1   91.49    9.30
  11  -7  -1   65.19   22.90
  11  -7  -1   78.19   20.60
  11  -7  -1   93.99   15.70
 -11   7   1   48.80   14.70
  10  -7  -1  104.89   17.70
  10  -7  -1   80.49   19.40
  10  -7  -1   40.50   16.20
  10  -7  -1   57.19    8.20
  10  -7  -1   69.69   12.50
 -10   7   1   75.39   19.60
   9  -7  -1  327.27   32.30
   9  -7  -1  346.97   42.40
   9  -7  -1  343.67   36.10
   9  -7  -1  334.47   33.00
   9  -7  -1  407.86   57.19
   9  -7  -1  337.37   37.70
  -9   7   1  312.87   40.70
  -9   7   1  326.47   43.30
   8  -7  -1   45.30    7.00
   8  -7  -1   42.10   12.90
   8  -7  -1   37.10    9.40
   8  -7  -1   55.49   16.50
   8  -7  -1   35.50   13.30
   8  -7  -1   48.40    6.80
   8  -7  -1   36.80    8.20
  -8   7   1   38.50   12.50
  -8   7   1   54.99   15.50
   7  -7  -1  380.56   41.60
   7  -7  -1  376.26   41.10
   7  -7  -1  305.57   33.30
   7  -7  -1  303.27   33.60
   7  -7  -1  310.07   34.90
   7  -7  -1  360.46   37.70
   7  -7  -1  350.06   37.10
   7  -7  -1  346.47   41.30
   7  -7  -1  347.97   33.40
  -7   7   1  305.17   40.30
   6  -7  -1  193.28   25.70
   6  -7  -1  228.08   28.80
   6  -7  -1  229.68   25.10
   6  -7  -1  254.77   29.70
   6  -7  -1  232.28   24.00
   6  -7  -1  225.38   23.60
   6  -7  -1  221.38   24.60
  -6   7   1  229.28   25.30
  -6   7   1  176.88   30.50
  -6   7   1  219.58   28.90
  -6   7   1  246.58   24.50
   5  -7  -1  124.19   17.10
   5  -7  -1  160.78   22.00
   5  -7  -1  192.08   24.10
   5  -7  -1  128.99   21.00
   5  -7  -1  134.59   19.50
   5  -7  -1  174.18   25.60
   5  -7  -1  149.09   16.30
   5  -7  -1  150.18   19.50
   5  -7  -1  125.19   16.10
  -5   7   1  158.48   23.80
  -5   7   1  158.48   25.70
  -5   7   1  139.89   16.70
  -5   7   1  132.19   24.10
  -5   7   1  130.69   20.50
   4  -7  -1  229.98   26.50
   4  -7  -1  198.48   23.70
   4  -7  -1  220.28   25.80
   4  -7  -1  223.18   23.60
   4  -7  -1  205.08   23.90
   4  -7  -1  227.48   24.10
   4  -7  -1  241.08   27.30
   4  -7  -1  227.48   25.50
   4  -7  -1  210.18   24.20
  -4   7   1  220.78   25.70
  -4   7   1  239.78   33.30
  -4   7   1  218.58   27.30
  -4   7   1  213.68   22.50
  -4   7   1  194.98   23.80
  -4   7   1  214.88   29.90
  -4   7   1  216.28   22.50
   3  -7  -1 1195.58  115.29
   3  -7  -1 1192.18  115.39
   3  -7  -1 1192.68  114.79
   3  -7  -1 1252.17  118.09
   3  -7  -1 1208.28  117.29
   3  -7  -1 1142.29  114.09
  -3   7   1 1151.98  115.19
  -3   7   1 1211.68  118.49
  -3   7   1 1176.08  115.49
  -3   7   1 1210.28  115.59
  -3   7   1 1192.58  118.89
  -3   7   1 1274.67  122.69
  -3   7   1 1154.78  115.09
   2  -7  -1  184.38   21.20
   2  -7  -1  182.98   22.60
   2  -7  -1  189.88   19.90
   2  -7  -1  206.48   25.20
   2  -7  -1  184.38   27.40
  -2   7   1  152.38   26.50
  -2   7   1  168.28   20.70
  -2   7   1  196.78   24.00
  -2   7   1  186.38   22.10
  -2   7   1  180.88   21.50
  -2   7   1  227.68   23.50
   1  -7  -1  609.64   59.59
   1  -7  -1  616.64   60.49
   1  -7  -1  592.84   59.59
   1  -7  -1  613.84   60.59
   1  -7  -1  622.64   63.99
  -1   7   1  581.94   61.69
  -1   7   1  522.95   63.89
  -1   7   1  549.65   60.09
  -1   7   1  600.04   58.99
  -1   7   1  583.44   59.89
   0  -7  -1  669.33   64.99
   0  -7  -1  611.64   63.69
   0  -7  -1  682.83   69.09
   0  -7  -1  648.64   63.59
   0  -7  -1  601.74   63.69
   0   7   1  585.44   65.59
   0   7   1  611.24   63.99
   0   7   1  660.63   64.89
   0   7   1  628.84   65.29
   0   7   1  680.63   70.69
  -1  -7  -1  176.88   23.20
  -1  -7  -1  183.38   28.90
  -1  -7  -1  153.88   16.70
  -1  -7  -1  189.08   24.70
  -1  -7  -1  124.09   20.10
  -1  -7  -1  167.58   19.70
   1   7   1  190.78   24.50
   1   7   1  196.88   33.00
   1   7   1  174.68   20.80
   1   7   1  210.78   26.60
   1   7   1  155.18   24.50
  -2  -7  -1    7.70    4.60
  -2  -7  -1   10.10    4.30
  -2  -7  -1    4.90    2.20
  -2  -7  -1    9.90    3.70
  -2  -7  -1    5.60    5.60
  -2  -7  -1   11.70    4.80
   2   7   1    9.10    4.50
   2   7   1    3.70    3.60
   2   7   1    9.00    5.50
   2   7   1    5.50    6.20
   2   7   1   12.90    4.70
  -3  -7  -1  131.39   20.20
  -3  -7  -1  128.39   19.30
  -3  -7  -1  124.19   14.50
  -3  -7  -1  131.79   17.90
  -3  -7  -1  105.09   22.90
   3   7   1  103.99   18.80
   3   7   1  159.28   21.70
   3   7   1  111.19   18.80
   3   7   1  104.99   24.90
   3   7   1   99.99   20.10
  -4  -7  -1   57.49   16.60
  -4  -7  -1   56.59   12.50
  -4  -7  -1   57.79   10.10
  -4  -7  -1   68.49   11.50
   4   7   1   43.90   16.10
   4   7   1   48.70   11.50
   4   7   1   44.80   11.30
   4   7   1   41.70   12.80
   4   7   1   43.80   11.30
  -5  -7  -1  227.08   27.20
  -5  -7  -1  204.88   25.30
  -5  -7  -1  265.87   41.50
  -5  -7  -1  232.28   31.20
  -5  -7  -1  218.98   25.40
   5   7   1  213.98   41.10
   5   7   1  214.28   27.30
   5   7   1  226.78   35.30
   5   7   1  242.88   32.10
   5   7   1  258.97   33.00
  -6  -7  -1    6.50    4.00
  -6  -7  -1    2.40    2.10
  -6  -7  -1   13.60    5.70
  -6  -7  -1    1.40    3.90
  -6  -7  -1    8.50    4.30
   6   7   1    0.10    3.50
   6   7   1    5.30    7.40
   6   7   1   -1.10    1.10
   6   7   1    5.70    4.00
   6   7   1   17.10    7.40
   6   7   1    8.50    8.20
  -7  -7  -1  573.64   59.69
  -7  -7  -1  507.75   65.99
  -7  -7  -1  680.43   61.39
  -7  -7  -1  533.05   59.19
  -7  -7  -1  557.14   56.19
   7   7   1  594.44   81.29
   7   7   1  599.44   61.59
   7   7   1  526.05   79.39
   7   7   1  501.65   63.99
   7   7   1  535.55   59.99
   7   7   1  516.15   59.99
  -8  -7  -1   11.80    3.80
  -8  -7  -1   22.30    7.50
  -8  -7  -1    4.30    4.80
  -8  -7  -1    3.70    3.40
   8   7   1   10.90    6.20
   8   7   1    2.50    3.10
   8   7   1   18.40    9.80
   8   7   1   11.30   10.30
   8   7   1    8.80   14.40
  -9  -7  -1  277.27   43.10
  -9  -7  -1  248.58   29.30
  -9  -7  -1  246.58   31.70
  -9  -7  -1  165.18   30.00
  -9  -7  -1  204.28   22.20
   9   7   1  124.39   36.10
   9   7   1  130.89   25.70
   9   7   1  170.58   29.60
   9   7   1  267.47   34.90
   9   7   1  186.78   36.10
   9   7   1  212.48   43.60
 -10  -7  -1   45.60   13.00
 -10  -7  -1   51.59   15.20
 -10  -7  -1   68.19   13.00
 -10  -7  -1   73.19   11.00
  10   7   1   68.99   27.80
  10   7   1   60.49   23.40
  10   7   1   56.09   15.40
  10   7   1   61.59   19.90
 -11  -7  -1   95.39   16.10
 -11  -7  -1  104.69   22.90
 -11  -7  -1  122.79   22.00
 -11  -7  -1   80.59   18.80
 -11  -7  -1  129.99   15.60
  11   7   1  145.89   37.20
  11   7   1   88.39   21.20
  11   7   1   96.89   26.00
  11   7   1   69.09   31.10
  13  -8  -1   -0.90    2.10
  13  -8  -1    0.90    2.40
  13  -8  -1    0.50    1.10
  13  -8  -1   13.70   12.40
 -13   8   1    5.30    6.50
  12  -8  -1   28.20    4.60
  12  -8  -1   16.90    6.50
  12  -8  -1   59.69   21.60
  12  -8  -1   28.80   12.80
 -12   8   1   13.90    7.50
  11  -8  -1   20.00    3.90
  11  -8  -1   12.10    5.10
  11  -8  -1   26.40   13.80
  11  -8  -1   17.10    9.40
 -11   8   1   11.20    7.50
  10  -8  -1  190.58   26.20
  10  -8  -1  265.47   29.90
  10  -8  -1  242.78   43.40
  10  -8  -1  258.87   39.70
  10  -8  -1  242.48   24.10
 -10   8   1  242.08   39.00
 -10   8   1  220.28   40.30
   9  -8  -1   54.69   10.70
   9  -8  -1   43.90    7.10
   9  -8  -1   62.49   16.70
   9  -8  -1   51.89    7.40
   9  -8  -1   68.69   18.40
   9  -8  -1   55.49    8.10
  -9   8   1   66.69   19.20
   8  -8  -1  330.57   34.30
   8  -8  -1  383.46   45.80
   8  -8  -1  319.97   34.20
   8  -8  -1  337.27   38.10
   8  -8  -1  342.67   33.90
   8  -8  -1  350.16   42.00
   8  -8  -1  367.96   43.80
   8  -8  -1  337.57   36.30
  -8   8   1  304.87   41.70
   7  -8  -1   68.19   11.30
   7  -8  -1   78.39   11.30
   7  -8  -1   51.19   11.10
   7  -8  -1   75.49   10.90
   7  -8  -1   97.89   19.00
   7  -8  -1   68.29   15.90
   7  -8  -1   77.09   13.10
  -7   8   1   67.89   11.30
  -7   8   1   88.19   11.70
  -7   8   1  106.59   22.20
   6  -8  -1  616.04   65.89
   6  -8  -1  641.84   63.09
   6  -8  -1  736.23   66.29
   6  -8  -1  642.94   67.19
   6  -8  -1  634.54   64.59
   6  -8  -1  637.74   63.39
   6  -8  -1  601.64   68.19
  -6   8   1  636.34   63.99
  -6   8   1  628.24   65.69
  -6   8   1  624.74   69.19
   5  -8  -1   23.40    6.80
   5  -8  -1   33.20    7.20
   5  -8  -1   27.90    7.80
   5  -8  -1   24.30    7.80
   5  -8  -1   33.20   10.30
   5  -8  -1   41.80    9.00
   5  -8  -1   37.70    8.70
   5  -8  -1   33.30    7.20
  -5   8   1   32.10   10.20
  -5   8   1   25.90    7.10
  -5   8   1   29.00    8.80
  -5   8   1   33.30   11.00
  -5   8   1   25.00    8.40
   4  -8  -1  225.88   25.60
   4  -8  -1  234.28   27.90
   4  -8  -1  200.38   24.70
   4  -8  -1  218.88   26.50
   4  -8  -1  261.07   28.90
   4  -8  -1  248.98   25.50
  -4   8   1  232.58   33.10
  -4   8   1  201.78   33.30
  -4   8   1  230.18   28.80
  -4   8   1  239.98   25.30
  -4   8   1  213.38   26.30
  -4   8   1  230.88   24.90
   3  -8  -1    5.50    4.00
   3  -8  -1   11.60    4.70
   3  -8  -1   12.60    5.80
   3  -8  -1   14.90    4.50
   3  -8  -1   11.50    4.80
   3  -8  -1   13.80    4.60
  -3   8   1   15.30    5.60
  -3   8   1    9.70    4.10
  -3   8   1   13.20    5.30
  -3   8   1   19.20    7.90
  -3   8   1   15.20    5.00
  -3   8   1   13.70    6.50
   2  -8  -1  326.97   37.10
   2  -8  -1  329.67   33.10
   2  -8  -1  291.37   32.80
   2  -8  -1  315.37   34.30
   2  -8  -1  313.47   33.50
   2  -8  -1  285.07   30.60
  -2   8   1  301.57   33.20
  -2   8   1  272.57   31.80
  -2   8   1  332.07   36.40
  -2   8   1  268.17   40.10
  -2   8   1  307.27   33.90
   1  -8  -1   -0.40    0.80
   1  -8  -1    3.30    3.00
   1  -8  -1   -0.20    1.20
   1  -8  -1    3.40    3.50
   1  -8  -1    0.20    1.60
  -1   8   1    5.10    3.50
  -1   8   1   -1.50    0.90
  -1   8   1    4.00    3.40
  -1   8   1    2.50    2.80
  -1   8   1    0.40    3.10
  -1   8   1   -0.60    1.00
   0  -8  -1  297.27   32.00
   0  -8  -1  284.27   32.50
   0  -8  -1  316.47   31.90
   0  -8  -1  288.07   31.80
   0  -8  -1  323.67   42.90
   0   8   1  243.28   32.50
   0   8   1  243.48   40.80
   0   8   1  255.77   32.20
   0   8   1  300.07   32.50
   0   8   1  284.67   38.20
  -1  -8  -1    6.00    4.10
  -1  -8  -1    4.80    1.80
  -1  -8  -1    6.60    4.30
  -1  -8  -1    3.40    3.00
  -1  -8  -1    8.50    6.00
  -1  -8  -1    7.10    3.60
   1   8   1    5.30    3.50
   1   8   1    1.60    3.10
   1   8   1    6.90    4.80
   1   8   1    0.10    3.60
   1   8   1   18.10    6.70
  -2  -8  -1   22.40    4.40
  -2  -8  -1   18.90    5.90
  -2  -8  -1   22.30    9.80
  -2  -8  -1    9.70    4.20
  -2  -8  -1   13.90    5.80
  -2  -8  -1    7.80    4.50
   2   8   1   22.70    7.90
   2   8   1    6.00    7.80
   2   8   1   28.20    9.40
   2   8   1    9.30    5.10
   2   8   1   16.60    6.40
  -3  -8  -1   41.80   10.70
  -3  -8  -1   46.50   10.00
  -3  -8  -1   33.20    9.30
  -3  -8  -1   39.00   14.40
  -3  -8  -1   45.50    7.90
   3   8   1   39.50   10.80
   3   8   1   38.30   12.60
   3   8   1   39.30   10.00
   3   8   1   18.80   11.50
   3   8   1   36.50   10.00
  -4  -8  -1  981.90   96.29
  -4  -8  -1 1001.90   98.99
  -4  -8  -1 1038.50   95.19
  -4  -8  -1  959.40   97.99
  -4  -8  -1  934.01  104.69
   4   8   1  948.01   98.79
   4   8   1  913.61   98.29
   4   8   1 1039.30  109.59
   4   8   1  957.80   98.99
   4   8   1  948.41  102.09
  -5  -8  -1    1.00    2.10
  -5  -8  -1    1.20    2.00
  -5  -8  -1    1.70    2.50
  -5  -8  -1   -0.60    2.70
  -5  -8  -1   -0.60    2.10
   5   8   1    1.80    3.90
   5   8   1   -0.60    1.80
   5   8   1   -0.70    2.30
   5   8   1   -0.10    1.20
   5   8   1    3.40    4.10
  -6  -8  -1  138.79   23.30
  -6  -8  -1  202.28   26.50
  -6  -8  -1  181.38   20.80
  -6  -8  -1  151.38   31.80
  -6  -8  -1  155.18   21.20
   6   8   1  130.29   31.70
   6   8   1  113.09   31.00
   6   8   1  151.88   25.40
   6   8   1  152.18   29.20
   6   8   1  132.49   24.10
   6   8   1  134.99   24.20
  -7  -8  -1  292.47   47.40
  -7  -8  -1  256.57   28.60
  -7  -8  -1  374.46   34.80
  -7  -8  -1  323.07   33.90
  -7  -8  -1  227.98   30.60
   7   8   1  320.97   54.99
   7   8   1  147.99   36.90
   7   8   1  223.08   46.10
   7   8   1  231.58   40.60
   7   8   1  297.57   39.60
   7   8   1  221.98   48.40
  -8  -8  -1  295.27   30.20
  -8  -8  -1  285.17   32.90
  -8  -8  -1  213.18   23.50
  -8  -8  -1  211.98   30.50
  -8  -8  -1  207.48   39.50
   8   8   1  143.29   32.90
   8   8   1  142.99   38.20
   8   8   1  187.98   31.00
   8   8   1  121.89   26.10
   8   8   1  206.88   47.60
   8   8   1  244.48   33.70
  -9  -8  -1    5.70    3.90
  -9  -8  -1   10.30    5.60
  -9  -8  -1    3.60    3.90
  -9  -8  -1    5.80    4.40
   9   8   1   12.10   11.20
   9   8   1    4.90    6.80
   9   8   1    1.60    3.40
   9   8   1   -4.00    4.10
 -10  -8  -1  174.18   26.20
 -10  -8  -1  213.38   22.50
 -10  -8  -1  150.48   29.70
 -10  -8  -1  256.27   33.40
  10   8   1  160.48   36.20
  10   8   1  114.99   35.60
  10   8   1  210.78   33.00
  10   8   1  195.68   47.90
  13  -9  -1   -1.20    2.70
  13  -9  -1    2.10    1.60
  13  -9  -1    0.20    4.30
  12  -9  -1    7.30    7.30
  12  -9  -1   16.10    3.80
  12  -9  -1   18.90    6.30
  12  -9  -1    2.60    4.90
  11  -9  -1  176.28   23.80
  11  -9  -1  153.68   30.70
  11  -9  -1  178.98   36.90
  11  -9  -1  167.58   18.20
  10  -9  -1    4.80    4.50
  10  -9  -1   20.50   11.30
  10  -9  -1   16.20    5.60
  10  -9  -1   14.70    3.10
  10  -9  -1   17.60    3.30
  10  -9  -1   17.40    4.20
 -10   9   1   18.10    9.70
   9  -9  -1  237.48   39.70
   9  -9  -1  231.98   25.20
   9  -9  -1  248.78   30.10
   9  -9  -1  234.08   36.70
   9  -9  -1  259.97   25.90
   9  -9  -1  236.98   24.90
   9  -9  -1  246.18   27.90
  -9   9   1  231.58   40.00
   8  -9  -1   10.10    6.70
   8  -9  -1   23.80    5.10
   8  -9  -1   12.00    7.60
   8  -9  -1   19.80    5.10
   8  -9  -1   17.40    6.70
   8  -9  -1   22.40    5.40
   8  -9  -1   25.50    7.30
  -8   9   1    7.80    6.40
   7  -9  -1  636.84   64.89
   7  -9  -1  604.14   59.29
   7  -9  -1  631.24   60.89
   7  -9  -1  586.64   62.89
   7  -9  -1  638.04   66.69
   7  -9  -1  582.14   59.59
  -7   9   1  568.54   61.19
  -7   9   1  599.04   60.19
  -7   9   1  546.95   65.49
   6  -9  -1    3.50    3.40
   6  -9  -1    2.10    2.50
   6  -9  -1   16.10    7.20
   6  -9  -1    1.30    1.80
   6  -9  -1    7.00    3.60
   6  -9  -1   11.50    5.50
   6  -9  -1    2.90    2.30
   6  -9  -1    3.10    2.30
  -6   9   1   15.10    6.10
  -6   9   1    9.60    4.20
  -6   9   1    9.00    6.20
  -6   9   1    5.80    5.40
   5  -9  -1   71.89   12.00
   5  -9  -1   58.29   10.90
   5  -9  -1   51.79   10.70
   5  -9  -1   68.29   13.70
   5  -9  -1   73.49   15.60
   5  -9  -1   72.19   12.00
   5  -9  -1   53.99   11.20
   5  -9  -1   52.19   12.30
  -5   9   1   64.99   16.60
  -5   9   1   63.39   12.40
  -5   9   1   42.50   13.20
  -5   9   1   56.19   13.70
  -5   9   1   75.89   14.30
   4  -9  -1   31.80    8.70
   4  -9  -1   24.40    6.60
   4  -9  -1   27.50    7.60
   4  -9  -1   28.70    9.20
   4  -9  -1   36.50    8.80
   4  -9  -1   28.50    8.30
   4  -9  -1   27.80    7.00
  -4   9   1   37.30    8.80
  -4   9   1   30.40    8.10
  -4   9   1   42.00   12.40
  -4   9   1   26.70    7.10
  -4   9   1   33.20   10.50
  -4   9   1   38.80    8.80
  -4   9   1   27.90   10.30
   3  -9  -1   61.99   10.20
   3  -9  -1   60.19   11.60
   3  -9  -1   50.89   10.20
   3  -9  -1   48.30   12.90
   3  -9  -1   63.59   13.60
   3  -9  -1   58.79   11.40
  -3   9   1   57.19   16.50
  -3   9   1   56.19   11.90
  -3   9   1   47.20   11.10
  -3   9   1   65.49   16.20
  -3   9   1   58.29   11.10
  -3   9   1   43.80   12.80
  -3   9   1   60.59   11.70
   2  -9  -1  134.49   18.50
   2  -9  -1  149.88   19.90
   2  -9  -1  142.89   23.30
   2  -9  -1   72.39   15.20
   2  -9  -1  101.39   12.70
   2  -9  -1   96.79   16.30
  -2   9   1  109.69   22.90
  -2   9   1  147.19   21.30
  -2   9   1  143.49   18.30
  -2   9   1   88.69   18.70
  -2   9   1   98.19   18.50
  -2   9   1  124.89   18.70
   1  -9  -1   20.90    6.90
   1  -9  -1   19.60    6.90
   1  -9  -1   27.30   10.90
   1  -9  -1   12.10    5.10
   1  -9  -1   13.70    5.10
  -1   9   1   21.40    7.00
  -1   9   1   18.20    7.40
  -1   9   1   22.90    6.90
  -1   9   1   24.20    8.50
  -1   9   1   23.10    7.50
  -1   9   1   26.00   11.30
   0  -9  -1  470.85   52.09
   0  -9  -1  531.55   58.59
   0  -9  -1  486.15   53.19
   0  -9  -1  528.15   52.29
   0  -9  -1  506.25   52.49
   0   9   1  515.55   53.49
   0   9   1  562.74   61.59
   0   9   1  408.26   53.29
   0   9   1  515.25   53.99
   0   9   1  494.35   55.29
  -1  -9  -1  308.37   34.60
  -1  -9  -1  325.17   35.70
  -1  -9  -1  339.37   35.30
  -1  -9  -1  308.37   45.30
  -1  -9  -1  306.57   30.70
  -1  -9  -1  323.97   36.40
   1   9   1  356.36   45.00
   1   9   1  345.97   37.30
   1   9   1  338.77   44.80
   1   9   1  287.57   36.60
   1   9   1  189.78   41.70
  -2  -9  -1  353.66   34.80
  -2  -9  -1  374.66   38.50
  -2  -9  -1  334.47   37.90
  -2  -9  -1  475.15   56.89
  -2  -9  -1  362.56   39.60
  -2  -9  -1  379.96   40.50
   2   9   1  266.57   49.30
   2   9   1  337.97   46.60
   2   9   1  301.47   39.30
   2   9   1  327.07   40.20
  -3  -9  -1   84.29   11.10
  -3  -9  -1   40.70    9.10
  -3  -9  -1   43.80   10.30
  -3  -9  -1   58.49   17.70
  -3  -9  -1   69.99   14.80
  -3  -9  -1   45.40   11.30
   3   9   1   80.39   22.70
   3   9   1   66.79   14.90
   3   9   1   57.69   13.90
   3   9   1   71.09   17.50
  -4  -9  -1   -0.20    1.00
  -4  -9  -1   -1.10    1.10
  -4  -9  -1    1.00    2.50
  -4  -9  -1    1.90    5.00
  -4  -9  -1    0.50    1.70
   4   9   1    2.80    5.50
   4   9   1    2.00    2.90
   4   9   1    2.40    3.00
   4   9   1   -3.40    2.20
   4   9   1   -2.90    2.80
  -5  -9  -1  122.79   18.90
  -5  -9  -1  180.18   25.00
  -5  -9  -1  100.49   25.60
  -5  -9  -1  106.89   20.30
  -5  -9  -1  118.69   18.50
   5   9   1  108.69   21.30
   5   9   1  128.99   26.10
   5   9   1  136.99   24.80
   5   9   1  127.79   32.40
  -6  -9  -1  433.06   50.39
  -6  -9  -1  468.85   50.59
  -6  -9  -1  378.16   63.29
  -6  -9  -1  619.34   55.79
  -6  -9  -1  579.04   54.99
   6   9   1  547.55   60.89
   6   9   1  412.06   70.89
   6   9   1  398.26   69.39
   6   9   1  436.26   63.09
  -7  -9  -1  349.47   36.30
  -7  -9  -1  314.77   35.70
  -7  -9  -1  235.58   32.10
   7   9   1  268.17   40.90
   7   9   1  327.97   42.60
   7   9   1  272.57   45.70
   7   9   1  218.88   48.10
  -8  -9  -1   61.09   17.10
  -8  -9  -1   16.60   12.30
  -8  -9  -1   31.80   10.30
  -8  -9  -1   37.30    8.40
  -8  -9  -1   34.60   11.00
   8   9   1   54.19   22.50
   8   9   1   19.60   14.80
   8   9   1   25.50   12.40
  -9  -9  -1    4.60    3.30
  -9  -9  -1    7.70    4.90
  -9  -9  -1    1.70    2.90
  -9  -9  -1   -1.50    2.20
   9   9   1    8.50   10.20
   9   9   1    7.30    6.20
   9   9   1   14.40    9.50
   9   9   1    1.80    4.10
  12 -10  -1   22.00   12.50
  12 -10  -1   28.00    5.70
  12 -10  -1   41.20    9.80
  12 -10  -1   39.90   14.90
  11 -10  -1   16.60   10.10
  11 -10  -1   33.00   13.20
  11 -10  -1   27.50    5.90
  11 -10  -1   33.10    8.50
  10 -10  -1  146.99   16.50
  10 -10  -1  159.38   22.40
  10 -10  -1  161.68   18.00
  10 -10  -1  148.69   17.50
  10 -10  -1  148.39   29.80
 -10  10   1  144.59   30.10
   9 -10  -1  129.59   26.10
   9 -10  -1  150.88   16.90
   9 -10  -1  158.18   22.40
   9 -10  -1  141.19   17.50
   9 -10  -1  141.49   27.40
   9 -10  -1  167.58   18.10
  -9  10   1  152.08   30.10
   8 -10  -1  136.39   20.00
   8 -10  -1  145.99   17.20
   8 -10  -1  109.49   20.20
   8 -10  -1  112.49   23.80
   8 -10  -1  167.38   27.10
   8 -10  -1  140.59   19.50
   8 -10  -1  141.79   21.50
  -8  10   1  139.69   28.10
  -8  10   1  176.68   18.10
  -8  10   1  183.38   18.80
   7 -10  -1   -1.00    1.40
   7 -10  -1   -0.20    1.60
   7 -10  -1   -1.70    1.40
   7 -10  -1    0.00    1.50
   7 -10  -1    0.20    2.20
   7 -10  -1    0.10    1.30
   7 -10  -1   -0.60    1.30
  -7  10   1   -0.50    2.80
  -7  10   1    2.50    3.20
  -7  10   1    3.90    2.70
  -7  10   1   -1.10    1.70
   6 -10  -1  375.76   40.50
   6 -10  -1  397.26   41.40
   6 -10  -1  377.26   40.70
   6 -10  -1  371.46   41.10
   6 -10  -1  346.17   39.50
   6 -10  -1  376.26   42.50
   6 -10  -1  363.66   44.60
  -6  10   1  414.76   56.59
  -6  10   1  467.75   46.00
  -6  10   1  372.46   44.90
  -6  10   1  372.66   41.10
   5 -10  -1   18.70    6.90
   5 -10  -1   26.80    9.50
   5 -10  -1   39.20    9.60
   5 -10  -1   31.50    7.90
   5 -10  -1   28.20    9.00
   5 -10  -1   21.10    6.90
   5 -10  -1   24.30    6.90
  -5  10   1   39.10    9.40
  -5  10   1   31.20   12.20
  -5  10   1   39.60   14.30
  -5  10   1   30.00    8.60
  -5  10   1   25.00    9.80
   4 -10  -1  399.06   44.70
   4 -10  -1  405.06   41.70
   4 -10  -1  373.76   39.50
   4 -10  -1  397.36   42.50
   4 -10  -1  372.16   43.40
   4 -10  -1  362.66   40.40
  -4  10   1  387.16   46.80
  -4  10   1  413.16   45.40
  -4  10   1  361.96   40.60
  -4  10   1  401.76   42.10
  -4  10   1  361.36   41.00
  -4  10   1  340.17   50.49
  -4  10   1  351.96   40.40
   3 -10  -1  305.77   31.80
   3 -10  -1  276.17   29.40
   3 -10  -1  281.37   32.10
   3 -10  -1  279.37   39.60
   3 -10  -1  267.77   31.70
   3 -10  -1  262.97   33.00
  -3  10   1  254.07   30.50
  -3  10   1  280.37   32.30
  -3  10   1  277.97   32.80
  -3  10   1  260.87   41.20
  -3  10   1  319.67   44.40
  -3  10   1  291.07   33.00
  -3  10   1  271.47   34.30
   2 -10  -1    6.60    2.60
   2 -10  -1    4.20    3.80
   2 -10  -1    4.90    3.60
   2 -10  -1    3.80    3.00
   2 -10  -1    0.10    2.00
   2 -10  -1    9.30    6.10
  -2  10   1    4.00    4.40
  -2  10   1    3.60    3.40
  -2  10   1   14.60    9.20
  -2  10   1    2.20    2.40
  -2  10   1    4.80    4.00
  -2  10   1    7.80    6.00
   1 -10  -1  224.88   35.10
   1 -10  -1  164.58   26.30
   1 -10  -1  220.68   29.60
   1 -10  -1  210.08   25.80
   1 -10  -1  227.68   26.70
  -1  10   1  215.48   32.20
  -1  10   1  215.38   25.40
  -1  10   1  277.67   33.50
  -1  10   1  186.08   28.40
  -1  10   1  175.18   34.10
  -1  10   1  240.88   34.10
   0 -10  -1  443.76   51.69
   0 -10  -1  494.45   51.09
   0 -10  -1  478.75   57.29
   0 -10  -1  462.05   51.29
   0 -10  -1  547.45   52.29
   0  10   1  435.16   64.69
   0  10   1  472.75   52.19
   0  10   1  493.15   54.99
   0  10   1  486.95   51.29
   0  10   1  436.46   52.39
  -1 -10  -1   90.89   15.50
  -1 -10  -1  101.49   16.40
  -1 -10  -1  105.39   17.90
  -1 -10  -1  117.39   24.50
  -1 -10  -1  129.99   20.30
   1  10   1  110.79   20.40
   1  10   1   91.69   18.00
   1  10   1   56.79   15.00
   1  10   1  106.09   21.80
  -2 -10  -1  246.98   23.80
  -2 -10  -1  196.78   29.00
  -2 -10  -1  209.88   31.40
  -2 -10  -1  283.67   43.90
  -2 -10  -1  235.78   33.00
  -2 -10  -1  219.18   27.30
   2  10   1  173.88   37.70
   2  10   1  256.67   35.10
   2  10   1  240.28   37.30
   2  10   1  201.98   32.10
   2  10   1  235.88   35.40
  -3 -10  -1  179.78   28.50
  -3 -10  -1  173.18   25.20
  -3 -10  -1  199.68   36.20
  -3 -10  -1  174.78   21.30
  -3 -10  -1  162.18   26.00
  -3 -10  -1  231.88   24.40
   3  10   1  203.58   29.60
   3  10   1  149.29   29.50
   3  10   1  161.18   35.60
   3  10   1  168.38   27.20
   3  10   1  183.68   28.90
  -4 -10  -1  265.87   31.20
  -4 -10  -1  339.57   35.50
  -4 -10  -1  276.97   33.40
  -4 -10  -1  282.67   29.10
  -4 -10  -1  305.57   48.10
   4  10   1  207.08   35.00
   4  10   1  239.38   41.90
   4  10   1  213.78   35.70
   4  10   1  217.38   45.00
   4  10   1  339.37   41.80
  -5 -10  -1   31.10   10.00
  -5 -10  -1   16.60    6.30
  -5 -10  -1   18.00    7.60
  -5 -10  -1   23.80    6.70
   5  10   1   34.30   10.60
   5  10   1   27.30   10.00
   5  10   1    9.40    9.70
   5  10   1   35.70   13.70
   5  10   1   24.90    9.80
  -6 -10  -1  133.29   22.40
  -6 -10  -1  144.69   33.20
  -6 -10  -1  183.68   27.60
  -6 -10  -1  166.58   20.60
  -6 -10  -1  171.38   26.50
   6  10   1  154.38   32.20
   6  10   1  162.38   28.20
   6  10   1  145.99   27.00
   6  10   1  127.19   35.90
   6  10   1  191.18   43.20
  -7 -10  -1   19.40    7.30
  -7 -10  -1   50.79   13.30
  -7 -10  -1   33.10   10.60
  -7 -10  -1   32.90   15.90
   7  10   1   12.90   12.50
   7  10   1   24.50   16.30
   7  10   1   26.00   10.80
   7  10   1   28.40   12.40
  -8 -10  -1    4.90    5.70
  -8 -10  -1    4.20    4.50
  -8 -10  -1    3.90    2.90
  -8 -10  -1   10.50    5.70
   8  10   1    0.30    6.10
   8  10   1   40.90   23.00
   8  10   1   -1.50    2.30
   8  10   1    2.00    6.40
  12 -11  -1   28.40   13.80
  12 -11  -1   24.90    8.00
  12 -11  -1   33.70    7.40
  12 -11  -1   28.20   13.40
  11 -11  -1  246.48   29.60
  11 -11  -1  207.58   38.30
  11 -11  -1  329.87   46.60
  10 -11  -1   -0.60    2.00
  10 -11  -1   -1.10    1.60
  10 -11  -1    5.80    3.80
  10 -11  -1   -0.20    0.90
  10 -11  -1    2.00    2.10
 -10  11   1   -2.90    1.90
   9 -11  -1  157.48   27.20
   9 -11  -1  148.09   20.90
   9 -11  -1  200.58   25.10
   9 -11  -1  157.28   18.20
   9 -11  -1  142.19   31.10
  -9  11   1  150.08   29.60
   8 -11  -1   40.20    8.20
   8 -11  -1   31.30   11.40
   8 -11  -1   31.30    9.30
   8 -11  -1   44.20   10.40
   8 -11  -1   40.90    9.80
   8 -11  -1   42.10   15.70
  -8  11   1   35.40    9.20
  -8  11   1   42.30    9.00
  -8  11   1   42.50   14.80
   7 -11  -1   51.09   10.90
   7 -11  -1   30.10    7.80
   7 -11  -1   55.79   10.70
   7 -11  -1   46.00   11.10
   7 -11  -1   45.80   10.50
   7 -11  -1   24.40    9.80
   7 -11  -1   41.20   11.50
  -7  11   1   54.09   11.40
  -7  11   1   50.69   14.60
  -7  11   1   60.59   19.80
  -7  11   1   57.59   13.30
   6 -11  -1   55.19   11.70
   6 -11  -1   70.89   14.10
   6 -11  -1   55.79   13.90
   6 -11  -1   67.19   16.20
   6 -11  -1   60.69   13.70
   6 -11  -1   73.79   13.60
   6 -11  -1   66.49   12.00
  -6  11   1   76.19   18.70
  -6  11   1   60.59   15.70
  -6  11   1   56.99   18.80
  -6  11   1   73.19   13.90
   5 -11  -1   80.99   13.30
   5 -11  -1   47.90   11.60
   5 -11  -1   39.60   10.60
   5 -11  -1   46.00   10.50
   5 -11  -1   58.29   14.40
   5 -11  -1   48.40   11.60
   5 -11  -1   58.29   15.60
  -5  11   1   82.09   14.70
  -5  11   1   65.89   17.40
  -5  11   1   49.70   11.50
  -5  11   1  100.09   22.90
   4 -11  -1   49.60   11.40
   4 -11  -1   77.39   15.70
   4 -11  -1   21.80    9.10
   4 -11  -1   51.89   11.90
   4 -11  -1   52.19   14.80
   4 -11  -1   46.90   10.50
   4 -11  -1   56.49   10.30
  -4  11   1   58.29   12.60
  -4  11   1   45.00   13.30
  -4  11   1   62.89   16.20
  -4  11   1   51.19   12.10
  -4  11   1   65.49   12.50
  -4  11   1   86.69   22.90
   3 -11  -1   -1.50    0.80
   3 -11  -1    1.40    2.70
   3 -11  -1    1.00    1.30
   3 -11  -1   -2.00    1.60
   3 -11  -1    1.00    2.00
   3 -11  -1    0.30    2.60
  -3  11   1    3.50    3.50
  -3  11   1    0.30    4.60
  -3  11   1   -0.90    1.30
  -3  11   1   -1.60    1.60
  -3  11   1    1.10    2.70
  -3  11   1    0.40    2.40
  -3  11   1   -0.40    2.30
   2 -11  -1    9.70    5.30
   2 -11  -1   16.50    7.30
   2 -11  -1   11.00    5.50
   2 -11  -1    6.50    4.70
   2 -11  -1   19.70    9.30
   2 -11  -1   12.60    3.80
  -2  11   1   26.60   11.20
  -2  11   1   18.00    7.50
  -2  11   1   15.90   10.30
  -2  11   1   16.30    6.80
  -2  11   1   13.00    7.00
  -2  11   1   15.40    5.90
   1 -11  -1  390.96   41.70
   1 -11  -1  495.05   59.69
   1 -11  -1  367.46   41.70
   1 -11  -1  390.36   42.50
   1 -11  -1  348.07   42.00
  -1  11   1  353.06   40.80
  -1  11   1  332.57   47.40
  -1  11   1  375.46   45.50
  -1  11   1  387.26   43.00
  -1  11   1  371.96   43.50
  -1  11   1  316.17   52.39
   0 -11  -1  126.79   21.20
   0 -11  -1   89.29   23.20
   0 -11  -1  109.09   19.10
   0 -11  -1  122.39   21.50
   0 -11  -1  121.79   19.90
   0  11   1  153.98   32.70
   0  11   1  137.09   23.50
   0  11   1  152.18   26.80
   0  11   1  129.79   22.70
   0  11   1  125.89   24.20
   0  11   1  128.89   21.30
  -1 -11  -1  529.45   55.29
  -1 -11  -1  491.65   55.59
  -1 -11  -1  487.55   53.89
  -1 -11  -1  522.55   62.19
  -1 -11  -1  544.75   54.39
   1  11   1  474.15   55.59
   1  11   1  488.65   57.39
   1  11   1  510.85   57.09
   1  11   1  479.85   58.59
   1  11   1  535.55   75.69
  -2 -11  -1  179.88   33.60
  -2 -11  -1   89.79   17.50
  -2 -11  -1  213.78   28.10
  -2 -11  -1  138.59   23.60
  -2 -11  -1  165.58   23.20
   2  11   1  108.19   23.10
   2  11   1  169.88   26.40
   2  11   1  112.89   30.10
   2  11   1  128.79   26.20
   2  11   1  143.99   25.20
  -3 -11  -1   67.49   15.70
  -3 -11  -1  101.89   18.70
  -3 -11  -1   30.80   11.20
  -3 -11  -1   73.89   21.10
  -3 -11  -1   45.60   11.60
  -3 -11  -1   61.49   11.30
   3  11   1   63.69   22.40
   3  11   1  105.29   21.00
   3  11   1  101.99   20.10
   3  11   1   94.49   26.70
   3  11   1   80.49   17.60
  -4 -11  -1    1.10    2.90
  -4 -11  -1    3.80    2.40
  -4 -11  -1    4.20    3.90
  -4 -11  -1    3.20    5.40
  -4 -11  -1    9.40    5.90
   4  11   1    2.10    3.70
   4  11   1   -0.90    1.70
   4  11   1    2.10    2.60
   4  11   1    3.10    5.10
   4  11   1    8.80    9.30
  -5 -11  -1   12.60    6.50
  -5 -11  -1   22.60    9.20
  -5 -11  -1   18.00    6.60
  -5 -11  -1    9.00    8.00
  -5 -11  -1   15.60    5.40
   5  11   1    5.70    6.70
   5  11   1   16.10   10.00
   5  11   1    7.40   10.40
   5  11   1   22.60   10.60
   5  11   1    4.40    4.20
   5  11   1    9.40    6.30
  -6 -11  -1    5.70    4.00
  -6 -11  -1    0.70    2.40
  -6 -11  -1    1.80    3.50
  -6 -11  -1   -0.40    3.60
  -6 -11  -1   -0.60    1.60
   6  11   1   -0.80    3.40
   6  11   1    1.10    3.80
   6  11   1    2.00    3.10
  -7 -11  -1   24.40    7.70
  -7 -11  -1   30.20    9.20
  -7 -11  -1   27.10    9.50
   7  11   1   26.50   15.60
   7  11   1   35.50   18.90
   7  11   1   17.80   11.30
   7  11   1   23.20   11.50
  -8 -11  -1   34.60   12.00
  -8 -11  -1   31.40    8.10
  -8 -11  -1   20.40    7.60
   8  11   1   23.20   15.30
   8  11   1   20.30   14.90
   8  11   1   57.39   20.20
   8  11   1   41.30   14.20
  11 -12  -1    5.20    2.00
  11 -12  -1   -0.70    1.60
  11 -12  -1   -0.10    1.10
  11 -12  -1    2.00    2.90
  11 -12  -1    7.90    7.10
  11 -12  -1    1.50    4.10
  10 -12  -1    0.60    2.20
  10 -12  -1   12.20    3.60
  10 -12  -1    7.00    3.50
  10 -12  -1   10.40    6.90
  10 -12  -1    8.90    5.30
  10 -12  -1    5.60    5.50
 -10  12   1   25.50   11.50
   9 -12  -1   19.40    6.10
   9 -12  -1   18.40    9.30
   9 -12  -1   17.00    5.90
   9 -12  -1   13.00    6.20
   9 -12  -1   14.60    4.90
   9 -12  -1   21.30    7.30
  -9  12   1   14.90    9.10
   8 -12  -1   56.39   16.00
   8 -12  -1   66.49   11.80
   8 -12  -1   49.20   12.10
   8 -12  -1   57.99   12.80
   8 -12  -1   75.89   14.10
   8 -12  -1   62.29   12.30
  -8  12   1   81.29   20.60
  -8  12   1   78.89   14.70
   7 -12  -1    9.90    5.90
   7 -12  -1    8.20    5.00
   7 -12  -1    5.00    3.30
   7 -12  -1   15.70    5.60
  -7  12   1   15.10    8.10
  -7  12   1    3.10    5.60
  -7  12   1    7.30    6.00
   6 -12  -1   -1.60    1.40
   6 -12  -1   -1.10    1.20
   6 -12  -1    1.70    2.00
   6 -12  -1    5.00    3.50
   6 -12  -1    0.40    2.10
   6 -12  -1    0.80    2.50
   6 -12  -1   -0.30    0.80
  -6  12   1    0.60    2.60
  -6  12   1    9.00    6.60
  -6  12   1   -1.90    2.00
  -6  12   1   -0.80    1.60
   5 -12  -1   88.99   18.50
   5 -12  -1  101.39   18.10
   5 -12  -1  139.49   24.70
   5 -12  -1  112.79   18.40
   5 -12  -1   71.69   16.20
   5 -12  -1  104.79   21.20
  -5  12   1  101.99   18.80
  -5  12   1  116.59   14.60
  -5  12   1  171.68   29.10
  -5  12   1   92.89   22.40
  -5  12   1   97.39   22.00
   4 -12  -1   -0.70    1.30
   4 -12  -1    4.60    3.60
   4 -12  -1    1.30    2.60
   4 -12  -1    2.90    3.90
   4 -12  -1   -1.20    0.70
   4 -12  -1    3.50    2.60
   4 -12  -1    4.80    4.40
  -4  12   1    1.20    3.80
  -4  12   1    5.10    4.00
  -4  12   1    3.90    4.60
  -4  12   1    0.70    2.90
  -4  12   1    2.80    3.30
   3 -12  -1    1.10    2.60
   3 -12  -1    9.60    6.30
   3 -12  -1   10.50    3.70
   3 -12  -1   10.30    6.60
   3 -12  -1    7.80    4.50
   3 -12  -1    6.30    4.60
  -3  12   1   10.10    5.50
  -3  12   1   32.10    9.90
  -3  12   1   16.30   10.10
  -3  12   1   17.40    9.50
  -3  12   1    9.90    6.30
  -3  12   1   18.30    8.30
   2 -12  -1   53.09   12.50
   2 -12  -1   59.29   13.70
   2 -12  -1   73.09   19.20
   2 -12  -1   46.20   12.30
   2 -12  -1   54.59   12.30
   2 -12  -1   42.10    7.70
  -2  12   1   49.40   17.30
  -2  12   1   48.60   13.30
  -2  12   1   62.89   16.60
  -2  12   1   54.49   11.70
  -2  12   1   44.80   13.60
  -2  12   1   57.59   13.90
   1 -12  -1   84.49   17.30
   1 -12  -1   89.79   18.60
   1 -12  -1  109.19   25.10
   1 -12  -1  126.39   20.30
   1 -12  -1  130.59   21.90
  -1  12   1  155.68   25.50
  -1  12   1  193.88   24.00
  -1  12   1  114.39   21.70
  -1  12   1   80.49   20.40
  -1  12   1  167.18   33.10
  -1  12   1  136.69   26.90
   0 -12  -1   26.70   13.40
   0 -12  -1   18.50    6.90
   0 -12  -1   15.50    6.90
   0 -12  -1   11.00    6.40
   0 -12  -1   21.80    7.40
   0  12   1   32.40   12.60
   0  12   1   20.50   10.00
   0  12   1   31.80   11.30
   0  12   1    7.60    4.90
   0  12   1   29.80    9.80
   0  12   1   32.40   16.00
  -1 -12  -1  107.89   19.80
  -1 -12  -1   84.39   17.00
  -1 -12  -1   63.49   22.00
  -1 -12  -1   78.19   16.30
  -1 -12  -1  131.79   28.90
   1  12   1  115.89   20.00
   1  12   1  166.88   34.50
   1  12   1   73.49   17.30
   1  12   1   54.39   15.10
   1  12   1   83.19   20.40
   1  12   1  108.89   21.50
  -2 -12  -1  577.74   56.79
  -2 -12  -1  464.65   52.79
  -2 -12  -1  441.86   53.79
  -2 -12  -1  441.06   52.39
  -2 -12  -1  449.06   67.19
   2  12   1  496.65   72.89
   2  12   1  549.85   58.39
   2  12   1  488.15   57.39
   2  12   1  719.33   84.99
   2  12   1  480.95   55.89
  -3 -12  -1   92.39   19.50
  -3 -12  -1  107.29   19.20
  -3 -12  -1  154.28   24.90
  -3 -12  -1  116.79   28.30
   3  12   1   96.09   21.20
   3  12   1   73.39   19.20
   3  12   1   93.09   23.40
   3  12   1  101.19   30.00
   3  12   1  140.09   26.40
  -4 -12  -1   10.30    5.60
  -4 -12  -1   15.50    7.40
  -4 -12  -1   19.50    9.70
  -4 -12  -1   23.10    5.20
  -4 -12  -1   14.90   10.50
   4  12   1   38.60   17.10
   4  12   1   14.30    7.90
   4  12   1    5.80    6.30
   4  12   1    6.20    6.10
   4  12   1   12.90    8.60
  -5 -12  -1  138.69   43.90
  -5 -12  -1  136.49   23.70
  -5 -12  -1   84.79   14.50
  -5 -12  -1  107.59   18.60
   5  12   1  104.39   32.50
   5  12   1  120.49   24.20
   5  12   1   96.79   30.00
   5  12   1   86.29   24.70
  -6 -12  -1    6.90    5.40
  -6 -12  -1   -1.20    1.40
  -6 -12  -1    1.80    2.50
  -6 -12  -1   14.40    9.90
   6  12   1    1.00    5.00
   6  12   1   -2.30    3.60
   6  12   1    0.40    2.70
   6  12   1   20.00   16.50
  -7 -12  -1  148.29   23.30
  -7 -12  -1  135.99   22.20
  -7 -12  -1  181.48   29.90
   7  12   1  174.58   43.30
   7  12   1   97.89   35.50
   7  12   1  212.88   40.30
   7  12   1  231.68   35.60
  10 -13  -1    1.50    2.30
  10 -13  -1    1.60    2.60
  10 -13  -1    2.80    2.10
  10 -13  -1    2.40    4.10
  10 -13  -1   -1.10    1.50
  10 -13  -1    3.30    3.60
 -10  13   1   -1.60    2.10
   9 -13  -1   24.80    6.70
   9 -13  -1   19.90    7.80
   9 -13  -1   24.20    8.10
   9 -13  -1   27.20   11.40
   9 -13  -1   44.40    9.90
  -9  13   1   34.40    7.50
  -9  13   1   26.80    7.10
  -9  13   1   24.40   11.80
   8 -13  -1  116.09   19.70
   8 -13  -1  110.59   18.40
   8 -13  -1  110.09   17.30
   8 -13  -1   93.19   21.70
   8 -13  -1   98.59   19.00
  -8  13   1  127.59   26.60
  -8  13   1  126.99   19.60
  -8  13   1  126.59   21.90
   7 -13  -1    8.90    5.10
   7 -13  -1   11.80    5.60
   7 -13  -1    9.50    6.20
   7 -13  -1    8.40    4.50
   7 -13  -1   19.80   10.30
  -7  13   1   18.70   11.60
  -7  13   1   12.60    7.70
  -7  13   1   15.50    8.60
  -7  13   1   24.60    8.50
   6 -13  -1  131.99   27.90
   6 -13  -1  170.28   25.50
   6 -13  -1  175.28   29.30
   6 -13  -1  163.98   24.70
   6 -13  -1  171.38   23.90
  -6  13   1  111.39   27.80
  -6  13   1  212.98   33.00
  -6  13   1  187.38   27.30
  -6  13   1  163.78   30.30
   5 -13  -1  123.39   21.60
   5 -13  -1  128.29   21.00
   5 -13  -1   88.39   19.70
   5 -13  -1  111.89   20.60
   5 -13  -1  138.49   25.90
   5 -13  -1  146.19   19.90
  -5  13   1  141.79   20.00
  -5  13   1  146.79   28.90
  -5  13   1  151.38   27.50
  -5  13   1  134.89   17.60
  -5  13   1  139.99   41.80
  -5  13   1  129.59   23.00
   4 -13  -1   10.50    5.30
   4 -13  -1   32.60   12.20
   4 -13  -1    8.20    4.70
   4 -13  -1   12.50    6.50
   4 -13  -1   18.60    5.30
   4 -13  -1    2.40    3.50
   4 -13  -1   17.60    7.70
  -4  13   1   20.40    7.50
  -4  13   1   15.30    7.70
  -4  13   1   25.90   11.10
  -4  13   1   14.60    6.60
   3 -13  -1  233.68   35.00
   3 -13  -1  227.48   34.80
   3 -13  -1  251.67   28.30
   3 -13  -1  340.57   35.70
   3 -13  -1  260.37   36.80
   3 -13  -1  238.38   37.20
   3 -13  -1  269.67   42.80
  -3  13   1  360.76   53.29
  -3  13   1  335.27   41.00
  -3  13   1  276.07   39.30
  -3  13   1  311.67   35.60
  -3  13   1  273.97   43.90
   2 -13  -1  130.89   28.50
   2 -13  -1  139.49   23.90
   2 -13  -1  104.49   20.90
   2 -13  -1  101.29   24.10
   2 -13  -1   98.49   20.70
  -2  13   1  116.79   29.60
  -2  13   1  154.78   21.70
  -2  13   1  166.88   26.50
  -2  13   1  142.69   25.80
  -2  13   1  144.59   25.20
   1 -13  -1  346.17   41.10
   1 -13  -1  224.68   34.00
   1 -13  -1  260.37   33.20
   1 -13  -1  237.28   43.00
   1 -13  -1  272.97   37.20
  -1  13   1  324.17   41.30
  -1  13   1  251.57   38.90
  -1  13   1  310.97   52.99
  -1  13   1  257.47   32.10
  -1  13   1  240.08   40.30
  -1  13   1  280.87   40.60
   0 -13  -1  106.59   20.90
   0 -13  -1  103.89   20.10
   0 -13  -1  101.59   26.80
   0 -13  -1  114.39   30.20
   0 -13  -1  244.08   31.10
   0  13   1  174.08   33.00
   0  13   1  201.28   40.40
   0  13   1  168.88   28.00
   0  13   1  198.98   27.60
   0  13   1  161.78   33.40
   0  13   1  143.39   28.90
  -1 -13  -1   44.30   11.50
  -1 -13  -1   27.20    9.10
  -1 -13  -1   66.19   15.10
   1  13   1   51.59   16.90
   1  13   1   42.50   14.40
   1  13   1   77.19   16.80
   1  13   1   94.39   27.20
   1  13   1   58.79   17.10
  -2 -13  -1    3.70    3.30
  -2 -13  -1    1.90    4.20
  -2 -13  -1    4.90    6.70
  -2 -13  -1    1.80    3.10
   2  13   1   -0.10    2.40
   2  13   1   -1.20    2.30
   2  13   1    9.90    7.30
   2  13   1    2.90    4.60
   2  13   1   13.10   12.50
   2  13   1    3.90    4.80
  -3 -13  -1    3.00    3.20
  -3 -13  -1   -1.30    1.50
  -3 -13  -1   -0.70    3.50
   3  13   1    7.80    6.60
   3  13   1    8.00    7.80
   3  13   1   -1.20    3.40
   3  13   1    0.70    5.50
  -4 -13  -1  225.78   47.40
  -4 -13  -1  310.27   44.30
  -4 -13  -1  303.77   34.30
   4  13   1  244.08   44.50
   4  13   1  288.47   43.30
   4  13   1  179.88   45.60
   4  13   1  303.17   52.59
  -5 -13  -1   23.80   13.50
  -5 -13  -1   46.30   11.90
   5  13   1   40.10   21.40
   5  13   1   35.80   13.30
   5  13   1   33.10   14.10
   9 -14  -1    1.80    2.70
   9 -14  -1   -0.30    1.60
   9 -14  -1    7.30    6.50
   9 -14  -1   -0.50    1.60
   9 -14  -1    1.00    3.00
  -9  14   1    1.30    4.00
  -9  14   1    3.40    4.10
   8 -14  -1  102.79   17.10
   8 -14  -1  100.89   20.50
   8 -14  -1  129.69   26.20
   8 -14  -1  117.69   19.40
   8 -14  -1  102.69   19.20
  -8  14   1  136.59   26.80
  -8  14   1   89.19   22.40
   7 -14  -1   28.30    9.90
   7 -14  -1   18.70    7.60
   7 -14  -1   17.40    6.60
   7 -14  -1   25.70    9.00
   7 -14  -1   29.80   12.00
  -7  14   1   37.10   13.00
  -7  14   1   20.00   10.10
   6 -14  -1  102.89   20.10
   6 -14  -1  101.29   22.90
   6 -14  -1  107.29   21.80
   6 -14  -1  131.79   20.30
  -6  14   1  140.29   27.20
  -6  14   1  228.18   52.29
   5 -14  -1   87.29   20.30
   5 -14  -1   67.79   18.90
   5 -14  -1   74.29   13.10
   5 -14  -1   68.79   14.80
   5 -14  -1   84.19   18.60
  -5  14   1   85.19   13.00
  -5  14   1  108.49   16.00
  -5  14   1   98.09   21.70
  -5  14   1   89.89   24.20
  -5  14   1   45.30   17.30
   4 -14  -1   92.99   22.50
   4 -14  -1  150.58   23.10
   4 -14  -1   91.59   17.90
   4 -14  -1   83.69   13.70
   4 -14  -1  108.99   21.40
   4 -14  -1  102.79   19.10
  -4  14   1  112.19   20.40
  -4  14   1   34.60   24.00
  -4  14   1  130.19   25.70
  -4  14   1   80.29   21.70
  -4  14   1  117.39   20.30
   3 -14  -1   71.89   20.60
   3 -14  -1   96.59   19.20
   3 -14  -1   60.79   15.70
   3 -14  -1   65.99   15.30
   3 -14  -1   52.89    9.60
   3 -14  -1   79.29   16.10
  -3  14   1   95.39   18.90
  -3  14   1   69.99   17.40
  -3  14   1  100.79   26.80
  -3  14   1   92.59   21.00
  -3  14   1   85.99   24.20
   2 -14  -1  150.08   31.40
   2 -14  -1  182.68   27.70
   2 -14  -1  267.67   33.50
   2 -14  -1  111.49   22.40
   2 -14  -1  164.68   26.50
  -2  14   1  185.68   31.30
  -2  14   1  189.38   30.60
  -2  14   1  152.98   30.50
  -2  14   1  198.08   45.00
  -2  14   1  189.28   39.10
   1 -14  -1    5.70    4.40
   1 -14  -1    6.80    6.80
   1 -14  -1    1.00    2.90
   1 -14  -1    1.70    2.30
   1 -14  -1    6.90    6.50
  -1  14   1    1.10    3.80
  -1  14   1   -0.10    3.90
  -1  14   1   14.50   12.00
  -1  14   1    7.10    8.30
  -1  14   1    4.80    4.70
   0 -14  -1    7.20    5.40
   0 -14  -1    0.00    1.90
   0 -14  -1    5.60    3.80
   0 -14  -1   12.50   10.30
   0  14   1    1.30    2.70
   0  14   1    9.70    7.10
   0  14   1    6.20    6.50
   0  14   1    2.90    4.50
   0  14   1    4.50    6.30
  -1 -14  -1    8.50    5.10
  -1 -14  -1    8.80    6.10
  -1 -14  -1   20.40   12.50
  -1 -14  -1    7.00    4.90
   1  14   1   13.80    9.30
   1  14   1   19.40   10.20
   1  14   1    9.70    7.80
   1  14   1   -4.60    3.80
   1  14   1    6.70    5.80
  -2 -14  -1    5.00    4.20
  -2 -14  -1   -0.60    1.20
  -2 -14  -1    2.50    5.10
  -2 -14  -1    0.70    2.10
   2  14   1   -1.00    3.80
   2  14   1   -1.60    3.30
   2  14   1    1.70    3.70
   2  14   1   12.30   11.30
  -3 -14  -1   86.39   26.60
  -3 -14  -1  108.39   19.00
  -3 -14  -1   91.59   20.40
   3  14   1   74.99   27.40
   3  14   1  117.99   28.10
   3  14   1  110.49   28.30
  -4 -14  -1    1.80    5.70
  -4 -14  -1    1.70    3.60
  -4 -14  -1    2.60    3.50
   4  14   1   -1.20    3.50
   4  14   1    2.00    7.20
   4  14   1   -0.70    4.10
   7 -15  -1  105.79   23.40
   7 -15  -1   76.19   20.20
   7 -15  -1  152.48   23.10
   7 -15  -1  139.09   20.90
   7 -15  -1  108.49   20.90
  -7  15   1  135.59   26.30
  -7  15   1  129.19   26.60
   6 -15  -1   34.80   10.50
   6 -15  -1   25.90   11.40
   6 -15  -1   24.20    9.20
   6 -15  -1   25.60    8.60
  -6  15   1   18.00    9.10
  -6  15   1   17.70   10.30
   5 -15  -1   35.70   11.60
   5 -15  -1   89.09   16.00
   5 -15  -1   39.70   14.60
   5 -15  -1   48.00   12.60
  -5  15   1   29.90   14.40
  -5  15   1   51.69    9.30
  -5  15   1   62.69   17.10
   4 -15  -1   61.69   14.30
   4 -15  -1   63.69   10.40
   4 -15  -1   53.69   18.50
   4 -15  -1   50.99   13.60
   4 -15  -1   73.39   16.80
  -4  15   1   87.59   17.80
  -4  15   1   87.29   21.70
  -4  15   1  111.49   19.20
  -4  15   1   48.30   18.50
   3 -15  -1   10.10    8.60
   3 -15  -1   33.80   10.40
   3 -15  -1   52.19   13.00
   3 -15  -1   14.90    7.60
  -3  15   1   29.10   11.50
  -3  15   1   51.69   20.00
  -3  15   1   57.49   15.00
  -3  15   1   24.90   10.10
   2 -15  -1   13.20   10.00
   2 -15  -1    8.40    5.70
   2 -15  -1   13.10    7.00
   2 -15  -1   26.40    9.50
  -2  15   1   -1.30    4.10
  -2  15   1    9.10    6.80
  -2  15   1   20.90   10.00
  -2  15   1   23.80   11.20
   1 -15  -1    8.50    6.40
   1 -15  -1    2.90    3.70
   1 -15  -1    4.70    7.20
   1 -15  -1   -0.60    1.60
  -1  15   1    5.90    5.00
  -1  15   1   11.70    8.10
  -1  15   1    0.60    3.70
   0 -15  -1  116.79   21.60
   0 -15  -1   71.59   17.30
   0 -15  -1   90.19   25.60
   0 -15  -1  114.39   21.80
   0  15   1   96.59   29.90
   0  15   1  119.39   21.90
   0  15   1   93.09   22.80
   0  15   1   89.09   23.80
  -1 -15  -1   -0.10    4.20
  -1 -15  -1    5.70    5.20
  -1 -15  -1    2.20    4.20
  -1 -15  -1    2.40    3.20
   1  15   1    7.10   10.90
   1  15   1    5.50    8.00
   1  15   1    0.50    4.60
  -2 -15  -1   98.29   21.20
  -2 -15  -1  137.19   23.90
  -2 -15  -1   84.99   27.40
  -2 -15  -1  118.89   21.80
   2  15   1   94.49   25.20
   2  15   1  113.09   35.00
   2  15   1   65.49   22.70
   2  15   1   96.29   21.80
   4 -16  -1  124.69   24.00
   4 -16  -1  151.38   24.60
   4 -16  -1  159.38   29.00
  -4  16   1  150.18   29.40
   3 -16  -1   12.70    6.70
   3 -16  -1   10.50    6.80
   3 -16  -1    3.00    4.50
   3 -16  -1    5.20    6.70
  -3  16   1    4.50    6.40
  -3  16   1   13.10    7.70
  -3  16   1    7.20    9.40
  -3  16   1    7.20    6.10
   2 -16  -1   -1.00    4.20
   2 -16  -1    4.30    4.40
   2 -16  -1    2.10    3.70
   2 -16  -1   11.10    6.40
  -2  16   1    1.50    3.30
  -2  16   1    1.90    5.40
  -2  16   1    0.50    4.60
  -2  16   1   10.10    9.80
   2  16  -2   53.19   18.10
   2  16  -2   39.20   15.10
   2  16  -2   41.80   21.10
  -2 -16   2   43.10   12.40
  -2 -16   2   67.69   17.00
  -2 -16   2   29.90   15.30
  -2 -16   2   27.80    7.20
  -2 -16   2   45.40   13.50
   1  16  -2    3.40    5.60
   1  16  -2    3.90    6.80
   1  16  -2    2.90    8.60
  -1 -16   2   12.00    6.90
  -1 -16   2    6.10    5.10
  -1 -16   2   -2.00    3.60
  -1 -16   2    0.40    2.40
  -1 -16   2    5.40    3.00
   0  16  -2    4.90    8.50
   0  16  -2    3.50    5.10
   0  16  -2   -0.70    3.10
   0  16  -2    3.30    5.90
   0 -16   2    0.10    2.30
   0 -16   2   -0.50    1.60
   0 -16   2    0.40    2.50
   0 -16   2    0.80    4.50
  -1  16  -2  139.89   26.20
  -1  16  -2  128.59   22.10
  -1  16  -2  111.29   25.50
  -1  16  -2  117.29   25.60
  -1  16  -2  148.59   36.90
   1 -16   2   79.49   19.50
   1 -16   2   84.99   24.30
   1 -16   2  103.19   21.40
   1 -16   2  101.79   21.00
   1 -16   2  142.49   24.70
  -2  16  -2   30.90    9.00
  -2  16  -2   29.10   15.80
  -2  16  -2   35.70   16.10
  -2  16  -2   33.50   14.40
  -2  16  -2   14.50    8.80
   2 -16   2   30.40   10.40
   2 -16   2   30.70   12.10
   2 -16   2   27.40   10.00
  -3  16  -2  226.58   45.00
  -3  16  -2  243.68   39.10
  -3  16  -2  207.38   32.50
  -3  16  -2  248.48   38.30
   3 -16   2  188.88   33.70
   3 -16   2  222.98   35.20
   3 -16   2  214.58   32.80
   3 -16   2  236.78   39.60
  -4  16  -2    9.00   11.50
  -4  16  -2    4.80    4.80
  -4  16  -2    1.10    3.20
  -4  16  -2    1.40    4.00
   4 -16   2   -0.80    1.50
   4 -16   2    0.50    2.70
   4 -16   2    0.00    2.10
   4 -16   2    2.90    5.00
  -5  16  -2   56.39   19.80
  -5  16  -2  106.99   23.20
   5 -16   2   99.79   18.60
   5 -16   2  104.19   20.00
   5 -16   2   66.19   18.50
   5 -16   2   61.59   18.20
   4  15  -2   24.30   15.80
   4  15  -2   29.30   13.80
   4  15  -2   24.10   11.50
  -4 -15   2   24.30   10.10
  -4 -15   2   33.20   10.90
  -4 -15   2   30.40    7.70
  -4 -15   2   39.60   10.90
   3  15  -2    3.80    5.30
   3  15  -2   18.20   16.80
   3  15  -2    2.10    5.50
  -3 -15   2    6.50    3.50
  -3 -15   2   10.30    6.20
  -3 -15   2    7.60    5.70
  -3 -15   2    2.10    5.20
  -3 -15   2    6.80    5.60
   2  15  -2  162.58   32.50
   2  15  -2  164.78   40.90
   2  15  -2  158.28   32.50
   2  15  -2  202.78   45.20
   2  15  -2  215.88   36.40
  -2 -15   2  147.99   26.30
  -2 -15   2  177.18   35.70
  -2 -15   2  131.89   25.60
  -2 -15   2  246.08   33.80
  -2 -15   2  157.18   19.50
   1  15  -2   54.99   21.50
   1  15  -2   52.89   16.00
   1  15  -2   68.69   17.90
   1  15  -2   27.00   13.20
  -1 -15   2   46.10   12.80
  -1 -15   2   32.00   10.80
  -1 -15   2   32.40   14.90
  -1 -15   2   32.50   11.90
   0  15  -2   84.49   25.00
   0  15  -2   78.89   20.90
   0  15  -2   96.49   21.60
   0  15  -2   91.69   21.00
   0 -15   2   83.29   17.90
   0 -15   2   58.19   15.00
   0 -15   2   76.89   15.40
   0 -15   2   55.79   16.10
   0 -15   2   61.09   19.90
  -1  15  -2    5.50    4.00
  -1  15  -2   16.30    9.70
  -1  15  -2    4.10    5.50
  -1  15  -2    8.90    8.60
  -1  15  -2   17.70    8.80
   1 -15   2   13.10    7.00
   1 -15   2    3.70    4.10
   1 -15   2   13.10    7.50
   1 -15   2    6.90    6.60
   1 -15   2   12.80    6.90
  -2  15  -2  195.98   33.40
  -2  15  -2  153.88   28.20
  -2  15  -2  171.78   22.50
  -2  15  -2  176.68   38.00
  -2  15  -2  258.67   37.60
   2 -15   2  116.19   24.90
   2 -15   2  246.98   41.80
   2 -15   2  215.08   30.80
   2 -15   2  205.08   29.50
   2 -15   2  187.18   30.50
  -3  15  -2    2.20    4.20
  -3  15  -2    1.90    3.90
  -3  15  -2    4.00    7.70
  -3  15  -2   -1.40    2.70
   3 -15   2    4.00    4.30
   3 -15   2    7.10    5.00
   3 -15   2    5.90    4.50
   3 -15   2    5.70    5.40
   3 -15   2   -0.80    1.50
  -4  15  -2  135.89   23.60
  -4  15  -2  132.29   25.90
  -4  15  -2  109.59   18.90
   4 -15   2   91.09   18.80
   4 -15   2  125.79   21.00
   4 -15   2  106.79   22.70
   4 -15   2  118.59   23.10
   4 -15   2   79.79   19.30
  -5  15  -2   11.50    3.70
  -5  15  -2    8.10    7.00
  -5  15  -2    9.80    7.40
   5 -15   2   13.00    6.10
   5 -15   2   14.70    6.90
   5 -15   2    9.80    6.70
   5 -15   2   11.50    7.00
   5 -15   2    3.00    3.50
  -6  15  -2   43.00   15.10
   6 -15   2   21.40    7.80
   6 -15   2   22.10    8.70
   6 -15   2   18.40    9.00
   6 -15   2   26.70    8.70
   6 -15   2   16.90    8.20
  -7  15  -2    1.20    3.90
  -7  15  -2    3.40    6.70
   7 -15   2    4.90    4.30
   7 -15   2    5.70    5.50
   7 -15   2    8.30    4.90
   7 -15   2    2.10    3.60
   7 -15   2    2.50    3.50
   6  14  -2   -6.20    2.80
   6  14  -2    5.40    7.80
   6  14  -2    2.10    5.00
  -6 -14   2    8.50    6.40
  -6 -14   2   -0.20    2.00
  -6 -14   2    3.70    3.10
   5  14  -2   46.20   21.30
   5  14  -2   33.00   13.60
   5  14  -2   26.80   12.20
  -5 -14   2   55.19   13.50
  -5 -14   2   37.60    9.10
  -5 -14   2   72.39   22.60
  -5 -14   2   53.79   14.90
   4  14  -2    7.20    9.30
   4  14  -2   22.60   12.10
   4  14  -2    0.60    3.00
   4  14  -2   -2.20    2.80
  -4 -14   2    3.10    3.60
  -4 -14   2    5.80    4.60
  -4 -14   2    6.70    3.60
  -4 -14   2    8.80    5.70
  -4 -14   2   13.20   10.30
   3  14  -2   -3.00    2.20
   3  14  -2   11.90    8.00
   3  14  -2    1.60    5.20
   3  14  -2   13.20   10.00
   3  14  -2    4.60    6.40
  -3 -14   2    6.10    4.50
  -3 -14   2    2.80    2.20
  -3 -14   2    3.10    5.20
  -3 -14   2    0.50    1.70
  -3 -14   2    2.00    4.70
   2  14  -2   81.09   21.60
   2  14  -2  168.28   33.30
   2  14  -2  131.99   27.70
   2  14  -2  211.88   34.40
   2  14  -2  113.09   29.80
   2  14  -2  124.79   32.20
  -2 -14   2  122.29   15.20
  -2 -14   2  122.39   28.00
  -2 -14   2   91.99   19.30
  -2 -14   2  117.49   21.90
   1  14  -2  323.27   48.90
   1  14  -2  210.88   37.30
   1  14  -2  326.77   44.50
   1  14  -2  201.48   43.40
   1  14  -2  264.47   39.80
   1  14  -2  281.47   42.90
  -1 -14   2  216.88   35.80
  -1 -14   2  286.37   36.80
  -1 -14   2  241.38   39.30
  -1 -14   2  220.48   35.00
  -1 -14   2  224.68   41.00
   0  14  -2   37.20   13.00
   0  14  -2   22.50   10.20
   0  14  -2   25.30   10.90
   0  14  -2   31.30   14.30
   0  14  -2   28.80   11.40
   0 -14   2   25.90    8.40
   0 -14   2   24.30    9.20
   0 -14   2   37.20   11.00
   0 -14   2   26.80   10.00
   0 -14   2   34.70   11.20
   0 -14   2   55.09   16.80
  -1  14  -2  434.46   51.39
  -1  14  -2  437.56   47.10
  -1  14  -2  465.65   59.59
  -1  14  -2  463.25   66.19
  -1  14  -2  454.55   52.59
  -1  14  -2  561.34   53.19
  -1  14  -2  527.35   69.79
   1 -14   2  469.45   62.49
   1 -14   2  370.66   47.50
   1 -14   2  395.86   49.40
   1 -14   2  398.26   49.40
   1 -14   2  366.56   46.80
   1 -14   2  370.66   47.90
  -2  14  -2    5.70    7.40
  -2  14  -2    1.60    3.30
  -2  14  -2    4.40    4.50
  -2  14  -2    0.80    2.40
  -2  14  -2   15.80    9.90
  -2  14  -2   -1.60    1.90
  -2  14  -2    4.10    4.70
   2 -14   2    5.30    4.60
   2 -14   2    2.40    5.00
   2 -14   2    2.90    3.10
   2 -14   2   -0.40    1.30
   2 -14   2    1.00    3.10
   2 -14   2   -1.10    1.40
  -3  14  -2  291.57   42.10
  -3  14  -2  274.87   34.50
  -3  14  -2  174.68   38.70
  -3  14  -2  259.47   38.50
  -3  14  -2  244.68   51.29
  -3  14  -2  257.37   27.40
  -3  14  -2  262.67   43.40
   3 -14   2  154.38   30.90
   3 -14   2  234.98   37.10
   3 -14   2  178.38   30.70
   3 -14   2  280.07   36.50
  -4  14  -2    5.10    6.60
  -4  14  -2    1.50    2.30
  -4  14  -2    2.30    3.90
  -4  14  -2    1.60    3.20
  -4  14  -2    9.20    5.00
  -4  14  -2    4.90    4.80
   4 -14   2    5.00    4.90
   4 -14   2    3.00    4.60
   4 -14   2    3.20    3.10
   4 -14   2   -0.10    2.50
   4 -14   2    3.60    3.30
  -5  14  -2  319.27   46.10
  -5  14  -2  289.37   32.10
  -5  14  -2  348.27   45.80
  -5  14  -2  258.67   27.80
  -5  14  -2  198.98   43.20
   5 -14   2  266.97   35.90
   5 -14   2  278.27   38.80
   5 -14   2  215.98   36.40
   5 -14   2  287.07   35.70
   5 -14   2  195.28   37.40
  -6  14  -2   22.40   10.80
   6 -14   2    3.60    3.60
   6 -14   2   16.00    6.50
   6 -14   2   16.70    9.10
   6 -14   2   11.70    7.40
  -7  14  -2    7.80    5.80
  -7  14  -2    2.90    4.50
   7 -14   2   -0.90    1.40
   7 -14   2   10.00    5.40
   7 -14   2    5.70    5.20
   7 -14   2    6.10    4.50
   7 -14   2    0.60    2.60
  -8  14  -2    4.70    7.20
  -8  14  -2   16.90    7.90
   8 -14   2    1.40    4.00
   8 -14   2    6.70    6.40
   8 -14   2   12.00    9.60
   8 -14   2    6.80    4.70
   8 -14   2    2.20    3.40
   8 -14   2    2.50    2.70
   9 -14   2  125.99   22.00
   9 -14   2  205.88   21.50
   9 -14   2  120.49   30.50
   9 -14   2  114.79   26.00
   7  13  -2    4.90    5.80
   7  13  -2   11.70   10.60
   7  13  -2   21.70   15.20
  -7 -13   2   26.90   10.20
  -7 -13   2   10.80    6.00
  -7 -13   2   19.60    7.50
   6  13  -2   11.00   14.60
   6  13  -2   29.50   12.50
   6  13  -2   37.50   15.50
  -6 -13   2   21.90    7.20
  -6 -13   2   51.69   11.70
  -6 -13   2   26.40   10.50
  -6 -13   2   24.30   13.70
   5  13  -2   58.49   23.90
   5  13  -2   39.70   14.40
   5  13  -2   44.10   14.10
  -5 -13   2   37.30   11.10
  -5 -13   2   61.39   19.80
  -5 -13   2   66.69   16.10
  -5 -13   2   47.50   12.70
  -5 -13   2   43.20   10.60
   4  13  -2  154.38   30.30
   4  13  -2  169.28   29.70
   4  13  -2  163.68   31.40
   4  13  -2  168.48   31.30
   4  13  -2  241.68   45.80
  -4 -13   2  145.89   19.10
  -4 -13   2  167.38   26.00
  -4 -13   2  181.18   28.70
  -4 -13   2  125.99   29.80
  -4 -13   2  164.38   26.30
  -4 -13   2  136.79   24.00
   3  13  -2   10.60    9.70
   3  13  -2    1.20    2.70
   3  13  -2    2.20    3.80
   3  13  -2    3.50    4.60
   3  13  -2    3.40    4.10
   3  13  -2    1.30    4.40
  -3 -13   2    2.40    2.70
  -3 -13   2    6.90    5.30
  -3 -13   2    3.30    3.60
  -3 -13   2    8.50    4.90
  -3 -13   2    8.50    6.90
  -3 -13   2   11.00    4.30
   2  13  -2  513.85   57.49
   2  13  -2  440.16   66.39
   2  13  -2  590.84   60.49
   2  13  -2  400.36   54.59
   2  13  -2  616.94   78.19
   2  13  -2  490.65   58.59
  -2 -13   2  466.45   53.99
  -2 -13   2  431.76   52.79
  -2 -13   2  492.05   67.99
  -2 -13   2  461.85   53.29
  -2 -13   2  552.04   54.69
   1  13  -2   44.30   15.00
   1  13  -2   31.40   11.90
   1  13  -2   66.39   20.80
   1  13  -2   55.79   15.70
   1  13  -2   98.69   20.60
  -1 -13   2   82.19   21.30
  -1 -13   2   65.79   14.80
  -1 -13   2   63.29   14.50
  -1 -13   2   70.79   16.50
   0  13  -2   68.19   18.20
   0  13  -2   76.79   20.60
   0  13  -2   63.49   17.60
   0  13  -2   95.79   25.30
   0  13  -2   67.19   16.50
   0  13  -2   65.09   17.20
   0 -13   2   75.79   19.70
   0 -13   2   78.09   20.40
   0 -13   2   85.09   15.10
   0 -13   2   78.59   16.90
   0 -13   2   51.89   13.40
   0 -13   2   58.59   14.50
  -1  13  -2   34.50   13.50
  -1  13  -2   21.40    9.90
  -1  13  -2   35.90   12.00
  -1  13  -2   18.50    8.70
  -1  13  -2   28.80   11.50
  -1  13  -2   34.20    9.80
  -1  13  -2   22.10    8.70
   1 -13   2   20.60    7.50
   1 -13   2   31.40    9.30
   1 -13   2   18.20    7.80
   1 -13   2   27.20   11.20
   1 -13   2   52.19   12.10
  -2  13  -2  344.87   50.69
  -2  13  -2  250.37   40.30
  -2  13  -2  316.67   44.80
  -2  13  -2  349.07   34.20
  -2  13  -2  286.97   46.60
  -2  13  -2  421.86   48.30
  -2  13  -2  270.47   38.50
   2 -13   2  222.58   36.70
   2 -13   2  240.48   41.20
   2 -13   2  268.67   34.60
   2 -13   2  272.57   37.00
   2 -13   2  286.57   34.30
  -3  13  -2   38.00   12.70
  -3  13  -2   66.39   17.10
  -3  13  -2   58.29   17.10
  -3  13  -2   79.09   20.10
  -3  13  -2   34.10    9.70
  -3  13  -2   59.39   11.60
  -3  13  -2   46.10   14.30
   3 -13   2   33.60   11.70
   3 -13   2   38.70    9.60
   3 -13   2   57.59   13.60
   3 -13   2   58.09   15.20
   3 -13   2   30.00   11.40
   3 -13   2   41.90   11.00
  -4  13  -2  164.58   28.30
  -4  13  -2  197.38   29.30
  -4  13  -2  165.68   31.40
  -4  13  -2  164.88   24.10
  -4  13  -2  184.78   21.80
   4 -13   2  179.28   29.00
   4 -13   2  161.78   31.50
   4 -13   2  182.58   30.00
   4 -13   2  166.98   25.10
   4 -13   2  169.68   26.50
   4 -13   2  185.28   27.00
  -5  13  -2   -0.50    2.70
  -5  13  -2    4.50    4.40
  -5  13  -2    4.50    3.60
  -5  13  -2    3.50    2.30
  -5  13  -2    1.00    4.00
  -5  13  -2   10.10    5.10
  -5  13  -2   -1.20    2.50
   5 -13   2    2.00    3.40
   5 -13   2   -0.60    1.70
   5 -13   2   -0.90    1.30
   5 -13   2   11.40    5.30
   5 -13   2    3.40    3.60
   5 -13   2   -0.10    2.20
  -6  13  -2   26.90   11.40
  -6  13  -2   24.90   15.10
  -6  13  -2   24.90   11.80
  -6  13  -2   33.70   10.80
   6 -13   2   31.00    8.60
   6 -13   2   16.10    7.90
   6 -13   2   32.50   10.40
   6 -13   2   16.80    9.10
   6 -13   2   21.30    7.20
   6 -13   2   36.00   11.90
  -7  13  -2  177.78   31.70
  -7  13  -2  140.19   24.50
  -7  13  -2  145.59   24.40
   7 -13   2  130.19   19.10
   7 -13   2  134.39   22.90
   7 -13   2  120.89   23.80
   7 -13   2  110.19   18.80
   7 -13   2   93.29   19.00
   7 -13   2   78.49   21.40
  -8  13  -2  108.39   19.20
  -8  13  -2   81.59   23.00
   8 -13   2   95.89   18.80
   8 -13   2  102.09   15.10
   8 -13   2   87.69   21.70
   8 -13   2   59.99   17.90
   8 -13   2   66.79   13.60
   8 -13   2   53.09   13.40
  -9  13  -2    1.80    3.50
   9 -13   2    2.40    3.00
   9 -13   2    1.20    4.20
   9 -13   2    4.20    3.10
   9 -13   2   -0.80    2.00
   9 -13   2    5.20    4.10
   9 -13   2   -0.50    2.50
  10 -13   2    2.70    3.60
  10 -13   2   19.10   10.90
  10 -13   2   10.10    4.40
   8  12  -2    8.00    8.00
   8  12  -2   15.70   12.30
   8  12  -2   -0.30    3.10
  -8 -12   2    8.30    5.10
  -8 -12   2   -0.50    2.20
  -8 -12   2    7.60    4.60
   7  12  -2   72.99   17.90
   7  12  -2   59.39   23.90
   7  12  -2   42.60   15.30
  -7 -12   2   29.40   14.00
  -7 -12   2   39.80   10.40
  -7 -12   2   48.30   11.60
  -7 -12   2   71.99   15.20
  -7 -12   2   56.39   15.00
   6  12  -2    2.40    4.60
   6  12  -2   -4.10    4.70
   6  12  -2    1.40    3.00
   6  12  -2   13.40    7.70
  -6 -12   2    9.20    4.80
  -6 -12   2   20.00   11.00
  -6 -12   2    1.90    4.00
  -6 -12   2   17.60    7.50
  -6 -12   2    8.20    5.20
   5  12  -2  352.36   52.89
   5  12  -2  506.45   70.29
   5  12  -2  433.26   48.80
   5  12  -2  273.27   47.20
  -5 -12   2  345.87   42.10
  -5 -12   2  353.86   40.50
  -5 -12   2  479.15   46.80
  -5 -12   2  351.16   42.10
  -5 -12   2  435.66   44.70
  -5 -12   2  360.06   56.09
   4  12  -2   11.60    7.40
   4  12  -2    5.50    6.60
   4  12  -2   21.30   11.20
   4  12  -2   16.30    8.00
  -4 -12   2   14.70    6.70
  -4 -12   2   12.80    5.20
  -4 -12   2    9.90    5.80
  -4 -12   2   12.10    5.40
  -4 -12   2    6.20    6.00
   3  12  -2   69.09   17.50
   3  12  -2   32.70   11.20
   3  12  -2   28.90   14.40
   3  12  -2   22.60   10.60
   3  12  -2   47.20   13.80
   3  12  -2   40.70   13.00
  -3 -12   2   50.69   12.30
  -3 -12   2   49.20   12.00
  -3 -12   2   46.70   13.40
  -3 -12   2   21.70   11.80
  -3 -12   2   26.80   10.30
  -3 -12   2   36.70    8.50
   2  12  -2   62.49   16.90
   2  12  -2   63.69   15.90
   2  12  -2   47.00   14.00
   2  12  -2   14.80    8.40
   2  12  -2   66.79   20.80
   2  12  -2   63.89   16.20
  -2 -12   2   33.60   10.40
  -2 -12   2   39.40   10.80
  -2 -12   2   43.20   11.80
  -2 -12   2   40.50   14.30
  -2 -12   2   45.20   12.20
   1  12  -2  175.58   31.60
   1  12  -2  269.37   43.40
   1  12  -2  214.28   33.70
   1  12  -2  234.38   38.40
   1  12  -2  265.27   38.30
   1  12  -2  311.27   40.30
  -1 -12   2  162.88   33.90
  -1 -12   2  185.98   30.20
  -1 -12   2  260.47   34.70
  -1 -12   2  239.18   31.80
  -1 -12   2  231.48   32.40
   0  12  -2   10.60    6.60
   0  12  -2    6.10    7.30
   0  12  -2    6.10    6.00
   0  12  -2   10.10    6.30
   0  12  -2   18.10    8.40
   0  12  -2   11.90    6.40
   0 -12   2   16.90    6.80
   0 -12   2    6.00    4.40
   0 -12   2   13.40    8.30
   0 -12   2    5.30    4.30
   0 -12   2   11.00    5.90
  -1  12  -2  406.46   57.59
  -1  12  -2  350.06   46.00
  -1  12  -2  373.96   44.70
  -1  12  -2  380.06   42.60
  -1  12  -2  368.36   45.50
  -1  12  -2  367.46   51.79
  -1  12  -2  432.16   58.89
   1 -12   2  538.85   45.30
   1 -12   2  392.76   48.30
   1 -12   2  344.87   42.60
   1 -12   2  434.76   46.80
   1 -12   2  359.06   44.30
   1 -12   2  388.06   44.20
  -2  12  -2    1.80    4.00
  -2  12  -2    5.40    4.20
  -2  12  -2    3.90    5.20
  -2  12  -2    4.80    5.80
  -2  12  -2   -0.20    1.70
  -2  12  -2    5.30    4.80
  -2  12  -2    1.00    1.90
   2 -12   2    3.60    3.50
   2 -12   2    0.60    1.70
   2 -12   2    1.40    2.80
   2 -12   2    0.40    2.40
   2 -12   2    2.10    2.80
   2 -12   2    3.40    4.00
  -3  12  -2    2.00    4.70
  -3  12  -2    0.40    3.00
  -3  12  -2    5.30    5.60
  -3  12  -2   16.50   10.60
  -3  12  -2    4.60    4.60
  -3  12  -2   -0.40    1.70
  -3  12  -2   10.50    6.00
   3 -12   2    4.00    4.70
   3 -12   2    0.90    2.70
   3 -12   2    0.10    1.10
   3 -12   2    4.90    4.90
   3 -12   2   14.60    8.10
   3 -12   2   12.30    5.30
  -4  12  -2  170.38   30.80
  -4  12  -2  157.78   26.00
  -4  12  -2  215.68   29.90
  -4  12  -2  215.08   29.90
  -4  12  -2  182.28   21.00
  -4  12  -2  116.49   29.20
   4 -12   2  140.59   22.10
   4 -12   2  236.88   29.30
   4 -12   2  137.99   24.60
   4 -12   2  121.89   25.20
   4 -12   2  193.58   28.30
   4 -12   2  104.89   21.30
  -5  12  -2   41.70   11.80
  -5  12  -2   49.10   14.00
  -5  12  -2   28.10   12.80
  -5  12  -2   42.50   10.30
  -5  12  -2   31.60    6.20
  -5  12  -2   20.70   11.60
   5 -12   2   26.90    8.10
   5 -12   2   26.10    9.90
   5 -12   2   34.10   10.40
   5 -12   2   27.40    9.60
   5 -12   2   27.70   10.40
  -6  12  -2   12.70    7.70
  -6  12  -2   14.70    9.70
  -6  12  -2   15.50    8.50
  -6  12  -2    3.40    4.70
   6 -12   2   12.20    4.90
   6 -12   2   11.00    6.80
   6 -12   2    9.80    4.90
   6 -12   2   20.10    8.50
   6 -12   2   11.30    5.50
   6 -12   2   13.30    8.30
   6 -12   2   17.90    7.00
  -7  12  -2   44.40   12.60
  -7  12  -2   29.40   13.30
  -7  12  -2   62.29   13.70
   7 -12   2   41.00   11.60
   7 -12   2   43.50   13.90
   7 -12   2   34.20    8.80
   7 -12   2   41.30   10.50
   7 -12   2   20.90    6.70
   7 -12   2   24.80   11.10
  -8  12  -2  297.87   35.00
  -8  12  -2  358.16   37.20
  -8  12  -2  265.77   47.10
   8 -12   2  270.07   32.80
   8 -12   2  269.87   45.30
   8 -12   2  240.98   38.40
   8 -12   2  356.86   50.69
   8 -12   2  276.97   31.70
   8 -12   2  298.87   32.90
  -9  12  -2   19.40    6.30
  -9  12  -2   23.90    7.70
   9 -12   2   17.80    6.80
   9 -12   2   38.20   14.40
   9 -12   2   11.10    9.00
   9 -12   2   33.10    7.30
   9 -12   2   16.30    5.90
   9 -12   2   22.60    9.20
  10 -12   2   11.90    4.60
  10 -12   2   24.80    9.40
  10 -12   2   32.40   14.40
  10 -12   2   20.70   11.10
  10 -12   2   19.20    5.80
  10 -12   2   20.80    6.20
   9  11  -2    3.00    9.40
   9  11  -2    0.00    3.90
   9  11  -2   12.00    7.80
  -9 -11   2   16.70    7.80
  -9 -11   2   17.40    8.50
  -9 -11   2    5.10    4.40
  -9 -11   2   19.40    6.70
   8  11  -2   13.60   11.30
   8  11  -2   26.80   11.80
   8  11  -2   35.20   12.80
  -8 -11   2   10.90    8.90
  -8 -11   2    9.00    5.20
  -8 -11   2   19.50    7.80
  -8 -11   2    7.10    5.00
  -8 -11   2   29.80   10.10
   7  11  -2   96.99   22.00
   7  11  -2  124.99   24.10
   7  11  -2   72.99   20.20
   7  11  -2  102.09   23.30
   7  11  -2   57.99   26.60
  -7 -11   2  132.19   21.20
  -7 -11   2  103.59   18.80
  -7 -11   2   83.49   16.60
  -7 -11   2  136.59   22.50
   6  11  -2  312.07   42.10
   6  11  -2  235.98   36.10
   6  11  -2  261.37   40.10
   6  11  -2  175.08   41.50
   6  11  -2  219.98   36.40
  -6 -11   2  233.08   28.70
  -6 -11   2  299.37   33.10
  -6 -11   2  293.47   31.80
  -6 -11   2  212.08   40.40
  -6 -11   2  208.88   31.20
   5  11  -2   -1.10    1.40
   5  11  -2    1.70    3.50
   5  11  -2    3.20    3.90
   5  11  -2    1.50    4.40
  -5 -11   2    7.40    4.10
  -5 -11   2   -2.50    2.10
  -5 -11   2    0.60    1.70
  -5 -11   2    4.40    3.50
  -5 -11   2   -0.20    1.60
  -5 -11   2    1.00    2.50
   4  11  -2  488.35   56.59
   4  11  -2  493.05   57.19
   4  11  -2  498.45   56.19
   4  11  -2  506.45   72.19
   4  11  -2  499.55   57.29
  -4 -11   2  522.95   53.29
  -4 -11   2  512.95   50.99
  -4 -11   2  454.35   53.69
  -4 -11   2  489.05   53.19
  -4 -11   2  445.66   52.79
  -4 -11   2  498.25   60.19
   3  11  -2   73.89   16.90
   3  11  -2   62.09   17.00
   3  11  -2   55.09   14.80
   3  11  -2   82.09   18.50
   3  11  -2   39.20   16.50
  -3 -11   2   82.69   12.80
  -3 -11   2   71.29   15.50
  -3 -11   2   78.49   15.70
  -3 -11   2   70.99   14.20
  -3 -11   2   75.79   14.80
  -3 -11   2   74.09   20.50
   2  11  -2  199.78   32.70
   2  11  -2  178.78   30.00
   2  11  -2  181.28   30.90
   2  11  -2  211.18   38.70
   2  11  -2  175.28   29.10
   2  11  -2  158.98   28.70
  -2 -11   2  158.88   26.70
  -2 -11   2  218.38   28.90
  -2 -11   2  201.88   35.30
  -2 -11   2  276.47   31.20
  -2 -11   2  217.28   30.20
   1  11  -2   38.80   14.60
   1  11  -2   29.70    9.70
   1  11  -2   33.40   10.60
   1  11  -2   12.00    6.80
   1  11  -2   29.00   10.80
   1  11  -2   32.10   10.70
  -1 -11   2   37.30   10.10
  -1 -11   2   29.40   11.40
  -1 -11   2   22.10    7.60
  -1 -11   2   23.40    8.20
  -1 -11   2   13.80    6.50
   0  11  -2    4.70    4.10
   0  11  -2    1.80    3.30
   0  11  -2    3.50    4.80
   0  11  -2   -0.90    2.30
   0  11  -2    3.70    4.40
   0  11  -2   -1.60    1.40
   0 -11   2    3.80    3.10
   0 -11   2    1.90    2.50
   0 -11   2   -1.10    0.90
   0 -11   2   -1.60    1.50
   0 -11   2    7.10    4.00
  -1  11  -2   85.19   18.10
  -1  11  -2   98.99   22.90
  -1  11  -2  103.09   21.40
  -1  11  -2   75.99   18.80
  -1  11  -2  106.19   18.60
  -1  11  -2   77.89   20.70
   1 -11   2  103.39   18.60
   1 -11   2  101.89   17.10
   1 -11   2  122.09   19.00
   1 -11   2  115.89   20.90
   1 -11   2   89.79   20.20
   1 -11   2   78.99   14.60
  -2  11  -2  262.17   36.80
  -2  11  -2  196.68   29.80
  -2  11  -2  192.88   36.40
  -2  11  -2  294.27   43.10
  -2  11  -2  241.98   33.60
  -2  11  -2  244.08   35.90
   2 -11   2  205.68   33.60
   2 -11   2  220.38   27.00
   2 -11   2  221.08   30.80
   2 -11   2  222.68   35.10
   2 -11   2  225.98   32.20
   2 -11   2  256.07   27.80
  -3  11  -2  143.29   28.60
  -3  11  -2  141.29   23.90
  -3  11  -2  144.19   27.20
  -3  11  -2  143.09   23.20
  -3  11  -2  124.49   16.20
  -3  11  -2  124.19   24.90
  -3  11  -2  118.59   18.90
   3 -11   2  113.79   18.40
   3 -11   2  120.29   21.20
   3 -11   2  133.19   24.10
   3 -11   2  132.39   20.80
   3 -11   2  105.09   20.60
   3 -11   2  116.79   18.60
  -4  11  -2  278.77   34.80
  -4  11  -2  206.18   26.40
  -4  11  -2  332.57   47.50
  -4  11  -2  227.68   38.10
  -4  11  -2  339.87   42.30
  -4  11  -2  230.88   33.40
   4 -11   2  240.78   28.50
   4 -11   2  217.68   28.10
   4 -11   2  226.58   35.40
   4 -11   2  237.78   27.40
   4 -11   2  277.97   31.50
   4 -11   2  206.88   31.80
   4 -11   2  223.68   32.60
  -5  11  -2   38.80   10.10
  -5  11  -2   41.70    6.40
  -5  11  -2   40.40   17.30
  -5  11  -2   41.60   11.50
  -5  11  -2   43.70   15.00
  -5  11  -2   17.60   10.70
   5 -11   2   54.49   14.30
   5 -11   2   38.60    9.50
   5 -11   2   41.10   11.00
   5 -11   2   48.60   12.40
   5 -11   2   32.60   13.20
   5 -11   2   26.40    7.40
   5 -11   2   33.00    9.50
  -6  11  -2  237.88   31.30
  -6  11  -2  223.68   30.00
  -6  11  -2  189.78   34.10
   6 -11   2  140.09   23.90
   6 -11   2  214.88   29.90
   6 -11   2  125.99   27.80
   6 -11   2  150.38   23.30
   6 -11   2  225.38   35.10
   6 -11   2  214.68   31.50
   6 -11   2  151.38   22.10
  -7  11  -2  262.67   40.60
  -7  11  -2  173.98   27.00
  -7  11  -2  184.58   27.10
   7 -11   2  154.78   25.70
   7 -11   2  175.18   31.50
   7 -11   2  142.19   34.20
   7 -11   2  192.28   28.50
   7 -11   2  169.98   24.30
   7 -11   2  171.18   22.30
   7 -11   2  140.49   23.80
  -8  11  -2  336.47   36.10
  -8  11  -2  330.27   53.29
  -8  11  -2  393.86   36.10
   8 -11   2  292.37   47.20
   8 -11   2  262.37   32.40
   8 -11   2  247.58   38.40
   8 -11   2  230.68   31.70
   8 -11   2  310.67   49.30
   8 -11   2  324.87   32.20
  -9  11  -2    2.00    2.80
  -9  11  -2   -1.10    3.40
  -9  11  -2    9.70    4.80
   9 -11   2    2.40    2.50
   9 -11   2   13.40    4.50
   9 -11   2    3.40    4.20
   9 -11   2   -0.70    2.70
   9 -11   2    0.50    2.00
  10 -11   2   52.29   16.70
  10 -11   2   11.20    9.70
  10 -11   2   45.20    8.10
  10 -11   2   21.90    6.10
  10 -11   2   30.80   10.50
  10 -11   2   30.20    7.00
  11 -11   2   30.10    6.20
  11 -11   2   21.20    5.40
  11 -11   2   19.60    8.50
  11 -11   2    1.40    4.30
  11 -11   2   17.50    4.90
  11 -11   2   29.90   15.30
  10  10  -2   -3.50    3.80
  10  10  -2    7.80    8.80
  10  10  -2   12.20    7.60
 -10 -10   2    7.50    5.70
 -10 -10   2    9.40    4.20
 -10 -10   2    9.10    5.80
   9  10  -2  122.59   26.40
   9  10  -2  161.58   39.60
   9  10  -2  140.39   30.90
  -9 -10   2  177.48   23.50
  -9 -10   2  182.48   25.70
  -9 -10   2  163.88   29.00
  -9 -10   2  196.98   29.30
   8  10  -2   48.70   14.70
   8  10  -2   33.90   11.90
   8  10  -2   25.50   10.60
   8  10  -2   33.10   16.70
   8  10  -2   36.30   13.50
  -8 -10   2   43.90   16.80
  -8 -10   2   45.10   12.30
  -8 -10   2   61.19   13.40
  -8 -10   2   33.40   10.50
  -8 -10   2   32.20   10.10
   7  10  -2  158.48   39.40
   7  10  -2  271.87   38.60
   7  10  -2  240.78   35.10
   7  10  -2  205.98   35.40
  -7 -10   2  269.77   32.60
  -7 -10   2  263.17   34.60
  -7 -10   2  235.88   30.00
  -7 -10   2  175.48   28.70
  -7 -10   2  175.28   35.60
   6  10  -2    0.20    2.20
   6  10  -2    6.80    5.00
   6  10  -2    4.60    4.60
   6  10  -2   -1.20    1.30
   6  10  -2   12.30    9.20
  -6 -10   2    0.10    1.90
  -6 -10   2    3.30    3.60
  -6 -10   2   -0.40    2.20
  -6 -10   2    0.30    2.40
  -6 -10   2    2.60    3.40
   5  10  -2  151.88   34.80
   5  10  -2  164.68   29.70
   5  10  -2  207.88   32.30
   5  10  -2  223.78   32.00
   5  10  -2  169.98   29.90
  -5 -10   2  191.28   22.80
  -5 -10   2  178.78   26.70
  -5 -10   2  185.08   33.50
  -5 -10   2  219.58   28.80
  -5 -10   2  189.28   28.50
  -5 -10   2  192.48   26.40
   4  10  -2   48.20   17.30
   4  10  -2   18.90    8.30
   4  10  -2   49.99   13.60
   4  10  -2   38.50   12.60
   4  10  -2   39.50   12.30
  -4 -10   2   36.10    9.90
  -4 -10   2   42.10   10.00
  -4 -10   2   47.10   12.00
  -4 -10   2   28.60   11.80
  -4 -10   2   30.60    9.30
  -4 -10   2   37.60    8.40
   3  10  -2 1052.39  112.59
   3  10  -2 1139.59  112.79
   3  10  -2 1094.39  114.99
   3  10  -2 1068.19  112.19
   3  10  -2 1092.89  118.49
  -3 -10   2 1167.88  116.49
  -3 -10   2 1053.19  110.19
  -3 -10   2 1029.30  109.29
  -3 -10   2 1125.99  109.59
  -3 -10   2 1223.98  110.39
   2  10  -2    6.60    6.60
   2  10  -2    4.10    5.40
   2  10  -2   -1.20    1.30
   2  10  -2    1.70    3.40
   2  10  -2    0.30    1.80
   2  10  -2    3.40    4.10
  -2 -10   2    4.40    3.60
  -2 -10   2   -1.10    1.40
  -2 -10   2   -0.50    2.00
  -2 -10   2   -0.60    1.30
  -2 -10   2   -1.30    1.30
   1  10  -2   76.19   16.50
   1  10  -2   44.60   12.60
   1  10  -2   74.09   15.30
   1  10  -2   58.99   16.90
   1  10  -2   57.29   13.90
   1  10  -2   53.79   12.80
  -1 -10   2   50.89   12.10
  -1 -10   2   62.49   14.20
  -1 -10   2   74.69   17.90
  -1 -10   2   74.29   13.70
  -1 -10   2   72.69   14.30
   0  10  -2   15.60    7.40
   0  10  -2    9.50    6.00
   0  10  -2   17.20    7.50
   0  10  -2   11.50    6.00
   0  10  -2    9.70    6.00
   0 -10   2    8.40    6.20
   0 -10   2    6.20    4.10
   0 -10   2    7.30    4.60
   0 -10   2   16.60    6.30
   0 -10   2    4.90    3.90
  -1  10  -2   72.89   14.50
  -1  10  -2   80.09   18.70
  -1  10  -2   75.29   15.50
  -1  10  -2   81.89   17.50
  -1  10  -2   80.79   19.50
  -1  10  -2   87.19   17.80
   1 -10   2  105.19   17.30
   1 -10   2   68.29   15.10
   1 -10   2   66.99   12.60
   1 -10   2  112.59   20.40
   1 -10   2  103.69   16.80
   1 -10   2   67.59   13.30
  -2  10  -2  109.79   18.90
  -2  10  -2  120.39   17.90
  -2  10  -2   87.89   19.70
  -2  10  -2   66.49   17.40
  -2  10  -2  102.39   22.20
  -2  10  -2  115.29   21.00
  -2  10  -2   94.99   12.80
   2 -10   2   92.09   19.10
   2 -10   2   97.99   16.50
   2 -10   2   64.09   15.00
   2 -10   2   97.19   18.70
   2 -10   2   86.39   14.60
   2 -10   2  113.09   16.80
  -3  10  -2   71.59   18.60
  -3  10  -2   97.59   22.00
  -3  10  -2  116.89   14.80
  -3  10  -2  124.69   26.10
  -3  10  -2  132.99   21.40
  -3  10  -2  138.29   22.50
  -3  10  -2  120.49   17.90
   3 -10   2  128.29   19.60
   3 -10   2   94.79   16.70
   3 -10   2  143.19   21.80
   3 -10   2   94.79   20.00
   3 -10   2  135.29   21.80
  -4  10  -2  191.48   29.00
  -4  10  -2  271.97   41.10
  -4  10  -2  189.48   34.00
  -4  10  -2  178.78   22.70
  -4  10  -2  200.08   31.30
  -4  10  -2  245.18   30.00
   4 -10   2  191.98   24.60
   4 -10   2  281.77   33.30
   4 -10   2  182.88   30.00
   4 -10   2  183.98   26.50
   4 -10   2  221.28   27.80
   4 -10   2  227.68   26.50
   4 -10   2  215.98   29.20
   4 -10   2  202.78   30.90
  -5  10  -2  222.18   39.60
  -5  10  -2  212.18   27.80
  -5  10  -2  209.58   36.80
  -5  10  -2  260.77   30.60
   5 -10   2  246.68   27.10
   5 -10   2  236.88   28.60
   5 -10   2  224.28   31.60
   5 -10   2  269.77   39.10
   5 -10   2  267.57   28.80
   5 -10   2  291.07   33.70
   5 -10   2  260.17   34.80
  -6  10  -2    1.00    2.70
  -6  10  -2    5.50    4.00
  -6  10  -2   -1.70    2.10
   6 -10   2   -1.70    1.10
   6 -10   2    1.00    3.60
   6 -10   2    1.30    2.10
   6 -10   2   -1.30    2.10
   6 -10   2    4.10    3.20
   6 -10   2    0.30    2.50
   6 -10   2   -0.70    1.20
  -7  10  -2  410.66   57.59
  -7  10  -2  318.97   39.70
  -7  10  -2  377.66   40.20
   7 -10   2  344.87   37.80
   7 -10   2  325.77   37.30
   7 -10   2  357.56   41.20
   7 -10   2  336.67   37.90
   7 -10   2  417.46   54.99
   7 -10   2  353.96   51.49
  -8  10  -2    2.10    3.10
  -8  10  -2    7.40    8.30
  -8  10  -2    0.60    2.80
   8 -10   2   -0.50    1.60
   8 -10   2    6.00    6.80
   8 -10   2    2.20    2.90
   8 -10   2    0.20    2.30
   8 -10   2    0.10    4.20
   8 -10   2    1.60    4.00
  -9  10  -2   46.80    8.80
  -9  10  -2   46.70    8.00
  -9  10  -2   16.50   12.50
   9 -10   2   13.50    7.40
   9 -10   2   31.30    7.60
   9 -10   2   20.00   11.50
   9 -10   2   37.00    7.30
   9 -10   2   37.40   15.20
  10 -10   2    6.10    6.30
  10 -10   2    3.90    2.50
  10 -10   2    1.00    1.60
  10 -10   2   -1.60    1.80
  10 -10   2    3.10    2.80
  10 -10   2   -1.90    3.30
  11 -10   2   57.89   19.80
  11 -10   2  106.09   30.50
  11 -10   2   69.29   11.00
  11 -10   2   79.89   11.60
  11 -10   2   76.49   11.80
  11 -10   2   75.19   17.50
  12 -10   2   35.20   15.60
  11   9  -2   15.80   10.80
  11   9  -2   29.00   17.90
  11   9  -2   17.90    9.50
  11   9  -2   25.40   18.10
 -11  -9   2   20.00    9.00
 -11  -9   2   33.90    7.10
 -11  -9   2   35.90    8.50
 -11  -9   2   19.80    8.40
  10   9  -2  335.17   56.49
  10   9  -2  356.46   66.59
  10   9  -2  408.56   51.59
 -10  -9   2  374.66   49.50
 -10  -9   2  461.55   49.99
 -10  -9   2  476.55   47.30
 -10  -9   2  490.45   45.40
   9   9  -2   17.80    9.20
   9   9  -2    9.60    9.00
   9   9  -2   12.50    7.70
   9   9  -2    2.60    3.50
   9   9  -2   18.60    9.10
  -9  -9   2   28.50    9.40
  -9  -9   2   20.40    6.10
  -9  -9   2   30.70   12.50
  -9  -9   2   10.90    5.60
  -9  -9   2    6.90    4.90
   8   9  -2    0.50    2.60
   8   9  -2   11.70    6.40
   8   9  -2   13.10   10.00
   8   9  -2    8.00    6.50
  -8  -9   2   12.20    5.10
  -8  -9   2   10.60    5.70
  -8  -9   2    5.00    3.80
  -8  -9   2    6.00    6.10
  -8  -9   2    5.00    4.40
   7   9  -2   25.40   14.10
   7   9  -2   29.80   10.00
   7   9  -2   39.20   12.70
   7   9  -2   40.30   11.20
   7   9  -2   27.60    9.90
  -7  -9   2   29.10    7.80
  -7  -9   2   29.20   12.60
  -7  -9   2   47.10   12.60
  -7  -9   2   41.30    9.80
  -7  -9   2   23.30    7.90
   6   9  -2   51.09   18.20
   6   9  -2   74.99   17.40
   6   9  -2   98.59   19.00
   6   9  -2   52.69   13.50
   6   9  -2   84.29   17.90
  -6  -9   2   58.39   13.80
  -6  -9   2   67.49   13.10
  -6  -9   2   99.49   16.40
  -6  -9   2  117.89   24.40
  -6  -9   2   84.59   14.30
   5   9  -2   69.39   20.80
   5   9  -2   57.39   15.40
   5   9  -2   76.29   16.10
   5   9  -2   97.99   17.70
   5   9  -2   51.69   13.70
  -5  -9   2   44.70    9.70
  -5  -9   2   76.19   18.60
  -5  -9   2   57.29   11.70
  -5  -9   2   67.79   13.30
  -5  -9   2   77.29   14.30
  -5  -9   2   53.99   11.00
   4   9  -2  461.35   58.19
   4   9  -2  559.84   65.39
   4   9  -2  540.45   58.89
   4   9  -2  493.85   58.69
   4   9  -2  495.25   57.99
  -4  -9   2  545.65   56.79
  -4  -9   2  588.14   58.09
  -4  -9   2  507.15   56.09
  -4  -9   2  625.84   56.99
  -4  -9   2  521.55   61.99
  -4  -9   2  564.14   55.09
   3   9  -2   70.39   18.70
   3   9  -2   43.20   11.90
   3   9  -2   34.60    9.60
   3   9  -2   61.59   14.20
   3   9  -2   53.89   12.20
  -3  -9   2   34.70    9.30
  -3  -9   2   62.89   12.00
  -3  -9   2   33.70    8.30
  -3  -9   2   54.19   12.10
  -3  -9   2   56.29   15.40
   2   9  -2   14.40    7.90
   2   9  -2   21.50    8.10
   2   9  -2   24.40    9.10
   2   9  -2   14.00    6.30
   2   9  -2   10.50    5.90
  -2  -9   2   16.40    5.80
  -2  -9   2   15.40    8.20
  -2  -9   2   16.60    6.70
  -2  -9   2   17.00    5.20
  -2  -9   2   13.00    5.50
   1   9  -2  348.17   39.40
   1   9  -2  347.07   40.40
   1   9  -2  324.87   38.80
   1   9  -2  385.06   41.20
   1   9  -2  302.67   46.60
   1   9  -2  343.07   41.00
  -1  -9   2  314.27   37.90
  -1  -9   2  371.26   42.50
  -1  -9   2  331.57   37.80
  -1  -9   2  350.06   38.70
  -1  -9   2  385.66   39.50
   0   9  -2  236.98   29.80
   0   9  -2  216.08   30.20
   0   9  -2  232.58   35.50
   0   9  -2  239.78   33.50
   0   9  -2  227.68   28.40
   0  -9   2  261.17   29.10
   0  -9   2  251.67   27.30
   0  -9   2  214.98   30.10
   0  -9   2  255.77   35.50
   0  -9   2  210.08   27.10
  -1   9  -2    4.70    4.90
  -1   9  -2   12.00    5.80
  -1   9  -2   13.50    5.70
  -1   9  -2    7.10    5.50
  -1   9  -2   10.40    6.10
   1  -9   2   11.20    6.10
   1  -9   2    5.10    4.50
   1  -9   2    6.60    3.60
   1  -9   2    4.10    2.70
   1  -9   2    2.70    3.40
   1  -9   2   11.90    4.70
  -2   9  -2  243.58   34.00
  -2   9  -2  236.78   34.40
  -2   9  -2  258.47   33.40
  -2   9  -2  217.88   25.20
  -2   9  -2  205.28   23.60
  -2   9  -2  203.88   32.00
   2  -9   2  206.18   26.10
   2  -9   2  223.48   25.60
   2  -9   2  208.88   31.20
   2  -9   2  245.58   35.30
   2  -9   2  216.38   29.80
   2  -9   2  198.68   24.20
  -3   9  -2  229.98   25.60
  -3   9  -2  236.48   36.70
  -3   9  -2  237.38   26.20
  -3   9  -2  273.47   34.40
  -3   9  -2  308.27   42.60
  -3   9  -2  235.78   28.40
   3  -9   2  230.08   26.70
   3  -9   2  223.78   26.90
   3  -9   2  268.27   29.20
   3  -9   2  247.78   26.20
   3  -9   2  245.78   32.00
   3  -9   2  145.79   28.60
  -4   9  -2  207.98   23.50
  -4   9  -2  316.37   43.30
  -4   9  -2  225.18   37.50
  -4   9  -2  224.08   31.80
  -4   9  -2  216.78   25.80
  -4   9  -2  199.98   29.30
  -4   9  -2  193.48   24.60
   4  -9   2  239.48   31.20
   4  -9   2  220.88   25.60
   4  -9   2  227.88   27.00
   4  -9   2  215.08   24.30
   4  -9   2  244.38   34.00
   4  -9   2  216.38   26.30
   4  -9   2  211.98   25.30
   4  -9   2  234.68   34.70
  -5   9  -2  199.88   34.00
  -5   9  -2  233.98   40.60
  -5   9  -2  245.88   33.50
  -5   9  -2  215.78   38.30
  -5   9  -2  258.87   29.20
   5  -9   2  233.58   28.50
   5  -9   2  245.18   26.90
   5  -9   2  338.97   42.10
   5  -9   2  267.57   38.00
   5  -9   2  253.67   34.00
   5  -9   2  244.68   28.20
   5  -9   2  253.07   28.80
  -6   9  -2   22.40    7.70
  -6   9  -2    5.00    5.50
  -6   9  -2   22.20    7.40
   6  -9   2   12.50    5.00
   6  -9   2   28.80   11.70
   6  -9   2   25.20   10.70
   6  -9   2   26.20    6.80
   6  -9   2   23.00    8.30
   6  -9   2   15.10    4.50
   6  -9   2   15.60    6.30
  -7   9  -2    1.30    3.10
  -7   9  -2    7.70    4.60
   7  -9   2    3.30    1.90
   7  -9   2    5.70    3.30
   7  -9   2    0.90    1.70
   7  -9   2   -1.00    1.80
   7  -9   2    0.00    1.90
   7  -9   2    8.80    6.20
   7  -9   2    1.50    2.60
   7  -9   2    1.50    3.50
  -8   9  -2  163.68   27.20
  -8   9  -2  164.98   24.10
  -8   9  -2  187.58   20.60
  -8   9  -2  200.38   39.40
   8  -9   2  157.68   33.50
   8  -9   2  145.19   20.70
   8  -9   2  130.89   17.60
   8  -9   2  225.18   23.40
   8  -9   2  155.18   21.60
   8  -9   2  136.29   25.10
   8  -9   2  129.49   28.10
   8  -9   2  188.38   30.80
  -9   9  -2   33.20   10.90
  -9   9  -2   18.60    9.30
  -9   9  -2   37.00    7.20
   9  -9   2   50.39   18.90
   9  -9   2   38.20   17.10
   9  -9   2   46.30   12.70
   9  -9   2   42.20    7.20
   9  -9   2   19.10    7.50
   9  -9   2   32.80    9.40
 -10   9  -2   20.80    9.90
 -10   9  -2   19.20    8.00
  10  -9   2   14.80    9.60
  10  -9   2   18.60    5.10
  10  -9   2   18.30    5.70
  10  -9   2   28.00   15.50
  10  -9   2   24.00    9.00
  10  -9   2   27.70    6.50
 -11   9  -2  148.49   31.30
 -11   9  -2  169.68   30.70
  11  -9   2  165.58   34.20
  11  -9   2  132.39   16.60
  11  -9   2  172.98   39.30
  11  -9   2  155.78   18.00
  11  -9   2  124.29   25.00
  11  -9   2  158.58   17.20
 -12   9  -2    7.70    6.20
 -12   9  -2   12.80    9.80
  12  -9   2   14.50   10.30
  12  -9   2   13.90    4.00
  12  -9   2    2.10    6.10
  12  -9   2    4.10    2.70
  12  -9   2    5.90    2.50
  12  -9   2   13.10    7.40
 -12  -8   2  100.29   16.30
 -12  -8   2   65.39   15.70
  11   8  -2   22.50   15.90
  11   8  -2   59.19   21.80
  11   8  -2   38.10   12.40
  11   8  -2   14.80    9.60
 -11  -8   2   45.00    7.90
 -11  -8   2   52.69   10.00
 -11  -8   2   59.29   13.70
 -11  -8   2   37.70   12.80
 -11  -8   2   42.50    9.40
  10   8  -2   12.90    6.80
  10   8  -2    2.50    3.60
  10   8  -2   10.10   10.80
  10   8  -2    8.00    5.90
  10   8  -2    4.70    5.10
 -10  -8   2    6.50    3.60
 -10  -8   2    8.10    5.30
 -10  -8   2   13.70    6.80
 -10  -8   2    7.90    3.50
   9   8  -2   75.09   17.10
   9   8  -2   75.69   25.90
   9   8  -2   79.99   20.00
   9   8  -2  102.29   20.30
   9   8  -2  104.29   27.70
  -9  -8   2   56.19   11.30
  -9  -8   2   97.19   14.90
  -9  -8   2   78.89   15.90
  -9  -8   2   51.69   14.70
  -9  -8   2   58.99   18.20
   8   8  -2   65.59   15.00
   8   8  -2   47.20   18.60
   8   8  -2   67.29   15.50
   8   8  -2   44.10   11.10
   8   8  -2   69.49   16.70
  -8  -8   2   52.99   10.60
  -8  -8   2   81.59   13.40
  -8  -8   2   63.79   13.80
  -8  -8   2   78.59   19.10
  -8  -8   2   47.10   12.00
   7   8  -2  678.13   70.49
   7   8  -2  596.34   68.79
   7   8  -2  641.64   70.09
   7   8  -2  670.43   78.69
   7   8  -2  667.53   71.69
  -7  -8   2  653.03   74.19
  -7  -8   2  730.03   69.19
  -7  -8   2  647.84   67.99
  -7  -8   2  618.64   67.09
  -7  -8   2  682.73   66.59
   6   8  -2   -0.10    1.90
   6   8  -2    6.40    4.70
   6   8  -2    9.40    6.40
   6   8  -2    3.50    2.80
   6   8  -2    1.60    2.70
  -6  -8   2    3.90    3.30
  -6  -8   2    2.80    2.70
  -6  -8   2    5.90    4.60
  -6  -8   2    0.00    1.80
  -6  -8   2    4.10    3.30
   5   8  -2   46.40   12.80
   5   8  -2   75.99   20.50
   5   8  -2   71.69   15.30
   5   8  -2   55.99   13.20
   5   8  -2   60.39   14.50
  -5  -8   2   63.49   17.20
  -5  -8   2   66.29   12.60
  -5  -8   2   79.19   14.40
  -5  -8   2   75.69   13.10
  -5  -8   2   68.39   13.20
  -5  -8   2   66.89   12.50
   4   8  -2  174.88   25.20
   4   8  -2  170.38   25.40
   4   8  -2  147.39   23.40
   4   8  -2  217.78   35.50
   4   8  -2  144.99   24.60
  -4  -8   2  153.78   27.30
  -4  -8   2  163.98   19.80
  -4  -8   2  149.49   25.00
  -4  -8   2  158.38   22.30
  -4  -8   2  155.48   18.80
  -4  -8   2  175.48   23.30
   3   8  -2  276.37   31.50
   3   8  -2  266.77   41.00
   3   8  -2  267.47   31.80
   3   8  -2  280.17   39.60
   3   8  -2  266.17   31.60
  -3  -8   2  282.27   31.90
  -3  -8   2  244.38   29.90
  -3  -8   2  259.67   29.80
  -3  -8   2  273.47   38.60
  -3  -8   2  257.97   30.80
   2   8  -2  181.48   26.40
   2   8  -2  163.88   24.60
   2   8  -2  185.78   26.00
   2   8  -2  197.88   32.10
   2   8  -2  145.29   23.60
  -2  -8   2  230.28   31.90
  -2  -8   2  188.88   25.00
  -2  -8   2  157.78   23.00
  -2  -8   2  158.08   22.70
  -2  -8   2  179.28   21.50
   1   8  -2  571.84   58.19
   1   8  -2  513.15   56.69
   1   8  -2  505.35   60.09
   1   8  -2  585.74   57.09
   1   8  -2  542.15   58.29
   1   8  -2  530.05   57.89
  -1  -8   2  581.94   57.09
  -1  -8   2  545.05   59.39
  -1  -8   2  572.74   55.69
  -1  -8   2  466.45   55.69
  -1  -8   2  548.55   56.29
   0   8  -2  426.86   45.00
   0   8  -2  408.86   46.20
   0   8  -2  419.06   48.00
   0   8  -2  421.86   46.20
   0   8  -2  409.76   44.10
   0   8  -2  383.96   45.30
   0  -8   2  435.16   45.20
   0  -8   2  443.36   47.00
   0  -8   2  405.16   43.80
   0  -8   2  401.76   43.00
   0  -8   2  396.66   44.30
  -1   8  -2  202.28   24.50
  -1   8  -2  228.18   32.40
  -1   8  -2  230.48   32.60
  -1   8  -2  144.59   26.60
  -1   8  -2  243.78   32.10
  -1   8  -2  198.38   25.40
   1  -8   2  243.18   26.60
   1  -8   2  205.98   23.90
   1  -8   2  232.68   25.30
   1  -8   2  218.48   24.00
   1  -8   2  219.98   26.70
   1  -8   2  245.78   32.20
  -2   8  -2  594.34   59.29
  -2   8  -2  515.55   62.89
  -2   8  -2  569.14   61.99
  -2   8  -2  540.65   62.29
  -2   8  -2  576.74   60.99
  -2   8  -2  578.44   57.89
   2  -8   2  694.33   62.39
   2  -8   2  605.94   61.89
   2  -8   2  561.14   59.59
   2  -8   2  573.54   58.99
   2  -8   2  612.94   61.49
   2  -8   2  605.44   58.99
  -3   8  -2 1019.70  111.59
  -3   8  -2 1058.09  108.49
  -3   8  -2 1061.29  107.89
  -3   8  -2 1049.00  105.29
  -3   8  -2 1079.49  105.39
  -3   8  -2 1030.60  111.59
   3  -8   2 1086.29  105.49
   3  -8   2 1128.99  108.69
   3  -8   2 1012.20  109.79
   3  -8   2 1105.69  107.79
   3  -8   2 1158.58  106.99
   3  -8   2 1144.19  110.19
   3  -8   2 1240.68  110.49
  -4   8  -2   52.99   16.30
  -4   8  -2   66.59   11.80
  -4   8  -2   63.99   12.20
  -4   8  -2   49.10    8.50
  -4   8  -2   45.30   11.80
  -4   8  -2   83.59   21.90
   4  -8   2   53.29   13.90
   4  -8   2   55.59   10.80
   4  -8   2   96.99   17.10
   4  -8   2   48.70   10.90
   4  -8   2   60.29   10.00
   4  -8   2   71.29   12.60
   4  -8   2   62.69   15.30
   4  -8   2   59.59   12.80
  -5   8  -2  474.05   52.69
  -5   8  -2  447.56   52.49
  -5   8  -2  502.95   59.19
   5  -8   2  494.35   51.79
   5  -8   2  502.15   49.70
   5  -8   2  480.05   52.29
   5  -8   2  493.75   51.29
   5  -8   2  471.05   56.99
   5  -8   2  525.25   57.39
   5  -8   2  571.14   54.69
   5  -8   2  534.55   55.89
   5  -8   2  506.25   51.49
  -6   8  -2  225.38   31.00
  -6   8  -2  239.08   40.50
  -6   8  -2  200.08   24.80
  -6   8  -2  219.58   29.60
   6  -8   2  223.38   23.90
   6  -8   2  200.08   24.50
   6  -8   2  187.48   23.50
   6  -8   2  220.88   35.00
   6  -8   2  222.68   32.60
   6  -8   2  208.78   22.30
   6  -8   2  193.08   34.50
   6  -8   2  186.68   25.40
  -7   8  -2   52.69   14.90
  -7   8  -2   79.09   13.80
  -7   8  -2   67.59   14.00
  -7   8  -2   75.09   15.70
   7  -8   2   79.29   12.60
   7  -8   2   78.89   10.90
   7  -8   2   70.69   12.70
   7  -8   2   74.99   21.00
   7  -8   2   81.79   16.80
   7  -8   2   83.89   20.30
   7  -8   2   74.89   17.20
   7  -8   2   74.69   14.20
  -8   8  -2   37.70   11.60
  -8   8  -2   56.59    9.80
  -8   8  -2   32.30   17.00
  -8   8  -2   29.60    8.40
  -8   8  -2   22.80   11.10
   8  -8   2   39.20   11.20
   8  -8   2   19.10   10.10
   8  -8   2   40.20    8.00
   8  -8   2   51.49   12.00
   8  -8   2   25.70   12.90
   8  -8   2   53.39   15.50
   8  -8   2   28.00    7.50
   8  -8   2   38.40    6.80
  -9   8  -2   41.20    7.20
  -9   8  -2   18.90    9.30
  -9   8  -2   27.50    8.40
   9  -8   2   31.00    5.80
   9  -8   2   23.30   14.10
   9  -8   2   25.10    9.10
   9  -8   2   31.50    6.70
   9  -8   2   34.60    7.90
   9  -8   2   15.50    5.50
   9  -8   2   27.10   12.30
 -10   8  -2   41.30   14.80
 -10   8  -2   60.09   18.80
  10  -8   2   66.89   16.30
  10  -8   2   67.89   23.10
  10  -8   2   72.09   11.00
  10  -8   2   54.89   18.10
  10  -8   2   71.79   10.00
  10  -8   2   67.89   11.50
 -11   8  -2   24.20    8.30
 -11   8  -2    9.70    6.50
  11  -8   2   26.30    6.40
  11  -8   2   22.80   15.30
  11  -8   2   12.20    7.70
  11  -8   2   27.30    5.60
  11  -8   2   26.10    5.40
  11  -8   2   21.40   11.40
 -12   8  -2  153.28   31.50
 -12   8  -2  167.98   31.10
  12  -8   2  166.38   31.00
  12  -8   2  147.69   18.10
  12  -8   2  213.08   19.20
  12  -8   2  142.59   38.10
  12  -8   2  186.58   37.00
  12  -8   2  154.38   19.10
  12   7  -2  239.58   56.09
  12   7  -2  302.47   41.90
  12   7  -2  187.58   38.60
  12   7  -2  200.58   46.70
 -12  -7   2  277.77   27.50
 -12  -7   2  235.18   39.30
 -12  -7   2  274.37   31.00
 -12  -7   2  268.17   28.10
 -12  -7   2  285.37   33.20
  11   7  -2   55.29   13.30
  11   7  -2   34.30   15.90
  11   7  -2   22.90   16.40
  11   7  -2   60.09   14.90
  11   7  -2   40.40   12.50
  11   7  -2   52.79   15.60
 -11  -7   2   17.30    9.10
 -11  -7   2   31.00    7.10
 -11  -7   2   41.10    9.10
 -11  -7   2   37.90   11.60
 -11  -7   2   47.20   11.90
 -11  -7   2   39.00    6.90
  10   7  -2  345.17   60.09
  10   7  -2  246.28   47.90
  10   7  -2  259.67   39.20
  10   7  -2  211.48   40.50
 -10  -7   2  214.98   40.60
 -10  -7   2  354.66   35.80
 -10  -7   2  282.47   31.60
 -10  -7   2  256.87   42.00
 -10  -7   2  335.07   30.90
   9   7  -2    1.50    2.70
   9   7  -2    7.70    6.30
   9   7  -2    1.30    3.60
   9   7  -2   12.40    6.30
   9   7  -2   12.70    5.70
  -9  -7   2   11.50    4.40
  -9  -7   2    3.00    4.40
  -9  -7   2    9.10    4.90
  -9  -7   2    8.70    5.70
   8   7  -2  161.68   27.60
   8   7  -2  138.49   24.60
   8   7  -2  156.08   33.30
   8   7  -2  185.18   27.10
   8   7  -2   94.49   19.90
  -8  -7   2  166.88   19.10
  -8  -7   2  165.08   30.40
  -8  -7   2  218.68   23.00
  -8  -7   2  170.48   26.70
  -8  -7   2  201.38   23.90
   7   7  -2   31.40   10.40
   7   7  -2   20.80    8.00
   7   7  -2   74.29   21.20
   7   7  -2   45.30   10.70
   7   7  -2   18.60    7.80
  -7  -7   2   21.80    7.30
  -7  -7   2   44.00   13.70
  -7  -7   2   40.20    8.30
  -7  -7   2   49.60   11.00
  -7  -7   2   38.70    8.90
   6   7  -2  156.98   23.00
   6   7  -2  151.08   29.70
   6   7  -2  131.19   21.70
   6   7  -2  112.49   18.60
   6   7  -2  174.98   25.20
  -6  -7   2  142.29   25.30
  -6  -7   2  112.49   17.50
  -6  -7   2  142.99   20.20
  -6  -7   2  122.69   19.70
   5   7  -2  111.09   23.10
   5   7  -2  107.79   17.80
   5   7  -2   71.89   15.50
   5   7  -2  102.29   17.50
  -5  -7   2   94.59   14.60
  -5  -7   2   87.79   14.30
  -5  -7   2  101.59   15.60
  -5  -7   2   83.39   18.80
  -5  -7   2  102.19   16.60
   4   7  -2  251.27   30.30
   4   7  -2  222.28   29.00
   4   7  -2  244.38   30.10
   4   7  -2  308.67   42.70
   4   7  -2  267.97   30.20
  -4  -7   2  269.57   29.60
  -4  -7   2  239.08   27.90
  -4  -7   2  260.37   27.70
  -4  -7   2  323.87   40.40
  -4  -7   2  245.78   28.50
  -4  -7   2  272.47   28.90
   3   7  -2   33.80    9.10
   3   7  -2   18.90    8.90
   3   7  -2   36.30    9.40
   3   7  -2   30.60    9.00
   3   7  -2   42.70    9.80
  -3  -7   2   31.60   10.10
  -3  -7   2   30.70    8.10
  -3  -7   2   28.60    7.30
  -3  -7   2   37.00    8.50
  -3  -7   2   32.40    7.40
   2   7  -2  525.15   56.99
   2   7  -2  557.64   60.49
   2   7  -2  541.55   56.59
   2   7  -2  538.25   56.79
   2   7  -2  552.04   56.39
  -2  -7   2  527.05   58.69
  -2  -7   2  562.94   56.09
  -2  -7   2  503.85   55.39
  -2  -7   2  555.64   55.69
  -2  -7   2  561.44   55.29
   1   7  -2 1100.29  102.29
   1   7  -2 1025.50  101.89
   1   7  -2 1001.70  101.49
   1   7  -2 1031.10  104.19
   1   7  -2 1002.40  100.69
   1   7  -2  994.40  100.19
  -1  -7   2 1050.39  103.19
  -1  -7   2 1012.20   99.29
  -1  -7   2 1032.60  100.49
  -1  -7   2  981.70  100.29
  -1  -7   2 1003.90  100.09
   0   7  -2  507.55   54.99
   0   7  -2  537.75   57.29
   0   7  -2  498.25   55.59
   0   7  -2  500.95   55.69
   0   7  -2  509.55   54.49
   0   7  -2  530.95   55.59
   0  -7   2  647.34   55.79
   0  -7   2  505.05   55.79
   0  -7   2  506.35   52.89
   0  -7   2  525.55   54.09
   0  -7   2  547.85   55.19
  -1   7  -2   83.29   14.70
  -1   7  -2  100.79   18.70
  -1   7  -2  107.99   17.70
  -1   7  -2   84.89   13.60
  -1   7  -2  100.29   18.10
  -1   7  -2   76.69   10.50
  -1   7  -2   79.29   16.10
   1  -7   2   97.49   14.70
   1  -7   2   92.69   13.30
   1  -7   2  125.69   19.10
   1  -7   2  100.19   13.70
  -2   7  -2    0.30    2.80
  -2   7  -2   -0.50    1.10
  -2   7  -2   -0.20    1.60
  -2   7  -2    3.00    2.50
  -2   7  -2    4.70    4.00
  -2   7  -2    0.60    1.40
  -2   7  -2    1.80    3.50
   2  -7   2    2.30    3.20
   2  -7   2    4.40    3.20
   2  -7   2    2.10    2.60
   2  -7   2    0.80    2.00
   2  -7   2   -1.50    1.10
   2  -7   2    5.50    2.90
   2  -7   2    3.50    3.40
   2  -7   2    1.80    1.80
  -3   7  -2   30.10    8.30
  -3   7  -2   37.90    7.90
  -3   7  -2   33.10   12.00
  -3   7  -2   22.50    8.90
  -3   7  -2   32.10    6.60
  -3   7  -2   28.10    8.00
   3  -7   2   51.79    9.80
   3  -7   2   30.70    7.30
   3  -7   2   31.20   10.00
   3  -7   2   34.20    9.00
   3  -7   2   37.50   10.70
   3  -7   2   27.30    8.70
   3  -7   2   26.40    7.20
   3  -7   2   40.70    7.30
  -4   7  -2  189.08   20.00
  -4   7  -2  185.18   30.80
  -4   7  -2  166.58   22.00
  -4   7  -2  206.18   23.90
  -4   7  -2  201.58   23.00
  -4   7  -2  155.08   29.30
  -4   7  -2  200.48   21.90
  -4   7  -2  169.08   25.30
   4  -7   2  203.28   30.30
   4  -7   2  217.98   24.40
   4  -7   2  196.78   20.90
   4  -7   2  181.68   22.10
   4  -7   2  213.08   22.60
   4  -7   2  180.48   26.40
   4  -7   2  196.28   22.50
   4  -7   2  186.88   31.90
  -5   7  -2  187.58   26.80
  -5   7  -2  212.48   37.10
  -5   7  -2  202.58   25.20
  -5   7  -2  227.48   25.40
   5  -7   2  280.07   32.70
   5  -7   2  190.98   23.60
   5  -7   2  226.38   35.50
   5  -7   2  198.18   22.10
   5  -7   2  247.68   26.90
   5  -7   2  212.08   25.50
   5  -7   2  238.28   34.20
   5  -7   2  198.68   24.00
   5  -7   2  188.28   23.20
  -6   7  -2  459.05   50.29
  -6   7  -2  492.15   51.99
  -6   7  -2  489.85   51.99
  -6   7  -2  442.16   58.79
  -6   7  -2  495.75   54.09
   6  -7   2  476.25   48.00
   6  -7   2  492.15   52.99
   6  -7   2  471.05   50.59
   6  -7   2  533.95   60.29
   6  -7   2  511.75   49.50
   6  -7   2  480.95   56.59
   6  -7   2  507.05   53.69
   6  -7   2  487.25   50.09
  -7   7  -2   52.89   11.70
  -7   7  -2   42.00    9.00
  -7   7  -2   73.49   25.70
  -7   7  -2   59.69   14.90
  -7   7  -2   39.60   10.40
   7  -7   2   44.90    8.30
   7  -7   2   27.70   12.50
   7  -7   2   29.60   10.40
   7  -7   2   35.80   12.80
   7  -7   2   40.20    7.00
   7  -7   2   54.29   11.60
   7  -7   2   46.30   12.40
   7  -7   2   42.10    9.20
  -8   7  -2   73.49   23.10
  -8   7  -2   86.69   15.40
  -8   7  -2  114.79   15.10
  -8   7  -2  104.49   21.20
  -8   7  -2   89.29   17.20
   8  -7   2  100.29   15.60
   8  -7   2   76.49   23.60
   8  -7   2  117.69   22.60
   8  -7   2   98.19   11.40
   8  -7   2   55.29   17.10
   8  -7   2  121.89   18.10
   8  -7   2   91.39   13.60
  -9   7  -2   81.29   12.60
  -9   7  -2  102.79   11.30
  -9   7  -2   74.29   16.10
  -9   7  -2   83.69   19.60
   9  -7   2   77.19   12.30
   9  -7   2  117.69   28.50
   9  -7   2   92.89   23.10
   9  -7   2   97.49   20.00
   9  -7   2   80.69   11.30
   9  -7   2   82.99   14.20
 -10   7  -2   77.19   19.30
 -10   7  -2   59.39   13.60
  10  -7   2   71.69    9.80
  10  -7   2   81.79   26.00
  10  -7   2   93.29   19.00
  10  -7   2  105.99   29.80
  10  -7   2   73.69   13.70
  10  -7   2   54.69   10.00
 -11   7  -2  125.59   25.50
 -11   7  -2  102.29   23.80
  11  -7   2  104.19   23.50
  11  -7   2  136.69   31.70
  11  -7   2  139.19   18.60
  11  -7   2   89.29   29.20
  11  -7   2  108.69   14.20
  11  -7   2  144.99   15.00
 -12   7  -2   36.90   12.70
 -12   7  -2   31.00   12.00
  12  -7   2   53.39    8.60
[truncated: 1,960,332 more chars]
