# Supplementary material for: Bistability in Palladium Complexes with Two Different Redox‐Active Ligands of Orthogonal Charge Regimes
Source: Chemistry. 2025 Nov 4;31(69):e03160. doi: 10.1002/chem.202503160 (PMC12699171; doi:10.1002/chem.202503160)
Supplement: Supplementary file 2 — Supporting Information [file CHEM-31-e03160-s002.zip › mo_2024_fkpb19_1ma.cif]

data_mo_2024_fkpb19_1ma

# 1. SUBMISSION DETAILS
 
_publ_contact_author
;
       Prof. Dr. Dr. Hans-Joerg Himmel
       Anorganisch-Chemisches Institut
       Ruprecht-Karls Universitaet Heidelberg
       Im Neuenheimer Feld 270
       69120 Heidelberg
       Germany
;
_publ_contact_author_phone        '049 6221 54-8446'
_publ_contact_author_fax          '049 6221 54-5707'
_publ_contact_author_email        'hans-jorg.himmel@aci.uni-heidelberg.de'
_publ_requested_journal           'Angew. Chem.'
_publ_requested_coeditor_name     
;
'Kreis Franka, Poddelskii Andrei, Hammermueller Leon, Bootz Pascal, 
Bodenmueller Franz, Kaifer Elisabeth, Koehn Andrea' 
;    
#==============================================================================
 
# 2. TITLE AND AUTHOR LIST

_publ_section_title
;
   'Bistability in Palladium Complexes with Two Different Redox-Active 
Ligands of Orthogonal Charge Regimes'
;
_publ_section_abstract
;
      'Bistability in Palladium Complexes with Two Different Redox-Active 
Ligands of Orthogonal Charge Regimes'
;

loop_
 _publ_author_name
 _publ_author_address
     'Kreis, Franka'
;     Anorganisch-Chemisches Institut
      Ruprecht-Karls Universitaet Heidelberg
      Im Neuenheimer Feld 270
      69120 Heidelberg
      Bundesrepublik Deutschland
; 
     'Poddelkii, Andrei'
;     Anorganisch-Chemisches Institut
      Ruprecht-Karls Universitaet Heidelberg
      Im Neuenheimer Feld 270
      69120 Heidelberg
      Bundesrepublik Deutschland
;
     'Hammermueller, Leon'
;     Anorganisch-Chemisches Institut
      Ruprecht-Karls Universitaet Heidelberg
      Im Neuenheimer Feld 270
      69120 Heidelberg
      Bundesrepublik Deutschland
;
     'Bootz, Pascal'
;     Anorganisch-Chemisches Institut
      Ruprecht-Karls Universitaet Heidelberg
      Im Neuenheimer Feld 270
      69120 Heidelberg
      Bundesrepublik Deutschland
;
     'Bodenmueller, Franz'
;     Anorganisch-Chemisches Institut
      Ruprecht-Karls Universitaet Heidelberg
      Im Neuenheimer Feld 270
      69120 Heidelberg
      Bundesrepublik Deutschland
;
     'Kaifer, Elisabeth'
;     Anorganisch-Chemisches Institut
      Ruprecht-Karls Universitaet Heidelberg
      Im Neuenheimer Feld 270
      69120 Heidelberg
      Bundesrepublik Deutschland
;
     'Koehn, Andreas'
;     Institute of Theoretical Chemistry
      University of Stuttgart
      Pfaffenwaldring 55
      70569 Stuttgart
      Germany
;
     'Himmel, Hans-Joerg' 
;     Anorganisch-Chemisches Institut
      Ruprecht-Karls Universitaet Heidelberg
      Im Neuenheimer Feld 270
      69120 Heidelberg
      Bundesrepublik Deutschland
;

#==============================================================================

_audit_creation_date               2024-11-28
_audit_creation_method
;
Olex2 1.5
(compiled 2024.02.16 svn.r378c4104 for OlexSys, GUI svn.r6928)
;
_shelx_SHELXL_version_number       '2018/3'
_audit_contact_author_address      ?
_audit_contact_author_email        ?
_audit_contact_author_name         ''
_audit_contact_author_phone        ?
_publ_contact_author_id_orcid      ?
_publ_section_references
;
Dolomanov, O.V., Bourhis, L.J., Gildea, R.J, Howard, J.A.K. & Puschmann, H.
 (2009), J. Appl. Cryst. 42, 339-341.

Sheldrick, G.M. (2008). Acta Cryst. A64, 112-122.

Sheldrick, G.M. (2015). Acta Cryst. A71, 3-8.
;
_chemical_name_common              ?
_chemical_name_systematic          ?
_chemical_formula_moiety           'C27 H28 Cl2 N6 O2 Pd, 1[CH2Cl2]'
_chemical_formula_sum              'C28 H30 Cl4 N6 O2 Pd'
_chemical_formula_weight           730.78
_chemical_melting_point            ?
loop_
  _atom_type_symbol
  _atom_type_description
  _atom_type_scat_dispersion_real
  _atom_type_scat_dispersion_imag
  _atom_type_scat_source
 'C' 'C' 0.0033 0.0016 'International Tables Vol C Tables 4.2.6.8 and 6.1.1.4'
 'H' 'H' 0.0000 0.0000 'International Tables Vol C Tables 4.2.6.8 and 6.1.1.4'
 'Cl' 'Cl' 0.1484 0.1585 'International Tables Vol C Tables 4.2.6.8 and 6.1.1.4'
 'N' 'N' 0.0061 0.0033 'International Tables Vol C Tables 4.2.6.8 and 6.1.1.4'
 'O' 'O' 0.0106 0.0060 'International Tables Vol C Tables 4.2.6.8 and 6.1.1.4'
 'Pd' 'Pd' -0.9988 1.0072
 'International Tables Vol C Tables 4.2.6.8 and 6.1.1.4'

_shelx_space_group_comment
;
The symmetry employed for this shelxl refinement is uniquely defined
by the following loop, which should always be used as a source of
symmetry information in preference to the above space-group names.
They are only intended as comments.
;
_space_group_crystal_system        'monoclinic'
_space_group_IT_number             14
_space_group_name_H-M_alt          'P 1 21/n 1'
_space_group_name_Hall             '-P 2yn'
loop_
  _space_group_symop_operation_xyz
 'x, y, z'
 '-x+1/2, y+1/2, -z+1/2'
 '-x, -y, -z'
 'x-1/2, -y-1/2, z-1/2'

_cell_length_a                     12.2882(14)
_cell_length_b                     14.8310(15)
_cell_length_c                     16.847(2)
_cell_angle_alpha                  90
_cell_angle_beta                   100.829(4)
_cell_angle_gamma                  90
_cell_volume                       3015.6(6)
_cell_formula_units_Z              4
_cell_measurement_reflns_used      9936
_cell_measurement_temperature      100.00
_cell_measurement_theta_max        25.05
_cell_measurement_theta_min        2.27
_shelx_estimated_absorpt_T_max     ?
_shelx_estimated_absorpt_T_min     ?
_exptl_absorpt_coefficient_mu      1.007
_exptl_absorpt_correction_T_max    0.7455
_exptl_absorpt_correction_T_min    0.6337
_exptl_absorpt_correction_type     multi-scan
_exptl_absorpt_process_details
;
SADABS-2016/2 (Bruker,2016/2) was used for absorption correction.
wR2(int) was 0.1184 before and 0.0872 after correction.
The Ratio of minimum to maximum transmission is 0.8500.
The \l/2 correction factor is Not present.
;
_exptl_absorpt_special_details     ?
_exptl_crystal_colour              'dark green'
_exptl_crystal_colour_modifier     dark
_exptl_crystal_colour_primary      green
_exptl_crystal_density_diffrn      1.610
_exptl_crystal_density_meas        ?
_exptl_crystal_density_method      ?
_exptl_crystal_description         block
_exptl_crystal_F_000               1480
_exptl_crystal_size_max            0.23
_exptl_crystal_size_mid            0.14
_exptl_crystal_size_min            0.1
_exptl_transmission_factor_max     ?
_exptl_transmission_factor_min     ?
_diffrn_reflns_av_R_equivalents    0.1181
_diffrn_reflns_av_unetI/netI       0.0447
_diffrn_reflns_Laue_measured_fraction_full  1.000
_diffrn_reflns_Laue_measured_fraction_max  1.000
_diffrn_reflns_limit_h_max         15
_diffrn_reflns_limit_h_min         -15
_diffrn_reflns_limit_k_max         18
_diffrn_reflns_limit_k_min         -18
_diffrn_reflns_limit_l_max         20
_diffrn_reflns_limit_l_min         -20
_diffrn_reflns_number              87151
_diffrn_reflns_point_group_measured_fraction_full  1.000
_diffrn_reflns_point_group_measured_fraction_max  1.000
_diffrn_reflns_theta_full          25.242
_diffrn_reflns_theta_max           25.997
_diffrn_reflns_theta_min           1.892
_diffrn_ambient_temperature        100.00
_diffrn_detector                   'Bruker Photon III detector'
_diffrn_detector_type              'CPAD detector'
_diffrn_measured_fraction_theta_full  1.000
_diffrn_measured_fraction_theta_max  1.000
_diffrn_measurement_device         'three-circle diffractometer'
_diffrn_measurement_device_type    'Bruker D8-Venture Dual Source'
_diffrn_measurement_method         '\w and \f scans'
_diffrn_radiation_monochromator    'mirror optics'
_diffrn_radiation_probe            x-ray
_diffrn_radiation_type             MoK\a
_diffrn_radiation_wavelength       0.71073
_diffrn_source                     'microfocus sealed X-ray tube'
_diffrn_source_current             1.4
_diffrn_source_power               0.07
_diffrn_source_type                'Incoatec I\ms'
_diffrn_source_voltage             50.0
_diffrn_standards_number           0
_reflns_Friedel_coverage           0.000
_reflns_Friedel_fraction_full      .
_reflns_Friedel_fraction_max       .
_reflns_number_gt                  5096
_reflns_number_total               5930
_reflns_special_details
;
 Reflections were merged by SHELXL according to the crystal
 class for the calculation of statistics and refinement.
 
 Structure factors included contributions from the .fab file.
 
 _reflns_Friedel_fraction is defined as the number of unique
 Friedel pairs measured divided by the number that would be
 possible theoretically, ignoring centric projections and
 systematic absences.
;
_reflns_threshold_expression       'I > 2\s(I)'
_computing_cell_refinement         'SAINT V8.40B (Bruker, 2019)'
_computing_data_collection         'APEX 4 V2021.11-0 (Bruker, 2021)'
_computing_data_reduction          'SAINT V8.40B (Bruker, 2019)'
_computing_molecular_graphics      'Olex2 1.5 (Dolomanov et al., 2009)'
_computing_publication_material    'Olex2 1.5 (Dolomanov et al., 2009)'
_computing_structure_refinement    'XL  (Sheldrick, 2008)'
_computing_structure_solution      'SHELXT 2018/2 (Sheldrick, 2018)'
_refine_diff_density_max           1.178
_refine_diff_density_min           -0.647
_refine_diff_density_rms           0.098
_refine_ls_extinction_coef         .
_refine_ls_extinction_method       none
_refine_ls_goodness_of_fit_ref     1.042
_refine_ls_hydrogen_treatment      constr
_refine_ls_matrix_type             full
_refine_ls_number_parameters       349
_refine_ls_number_reflns           5930
_refine_ls_number_restraints       0
_refine_ls_R_factor_all            0.0480
_refine_ls_R_factor_gt             0.0401
_refine_ls_restrained_S_all        1.042
_refine_ls_shift/su_max            0.001
_refine_ls_shift/su_mean           0.000
_refine_ls_structure_factor_coef   Fsqd
_refine_ls_weighting_details      
 'w=1/[\s^2^(Fo^2^)+(0.0313P)^2^+8.3628P] where P=(Fo^2^+2Fc^2^)/3'
_refine_ls_weighting_scheme        calc
_refine_ls_wR_factor_gt            0.0937
_refine_ls_wR_factor_ref           0.0992
_refine_special_details            ?
_olex2_refinement_description
;
1. Fixed Uiso
 At 1.2 times of:
  All C(H) groups
 At 1.5 times of:
  All C(H,H,H) groups
2.a Aromatic/amide H refined with riding coordinates:
 C3(H3), C6(H6), C9(H9), C10(H10), C11(H11), C12(H12), C18(H18), C19(H19),
 C20(H20), C21(H21)
2.b Idealised Me refined as rotating group:
 C14(H14A,H14B,H14C), C15(H15A,H15B,H15C), C23(H23A,H23B,H23C), C24(H24A,H24B,
 H24C), C26(H26A,H26B,H26C), C27(H27A,H27B,H27C)
;
_atom_sites_solution_hydrogens     geom
_atom_sites_solution_primary       dual
_atom_sites_solution_secondary     ?
loop_
  _atom_site_label
  _atom_site_type_symbol
  _atom_site_fract_x
  _atom_site_fract_y
  _atom_site_fract_z
  _atom_site_U_iso_or_equiv
  _atom_site_adp_type
  _atom_site_occupancy
  _atom_site_site_symmetry_order
  _atom_site_calc_flag
  _atom_site_refinement_flags_posn
  _atom_site_refinement_flags_adp
  _atom_site_refinement_flags_occupancy
  _atom_site_disorder_assembly
  _atom_site_disorder_group
 Pd1 Pd 0.57398(2) 0.23471(2) 0.52425(2) 0.01701(9) Uani 1 1 d . . . . .
 Cl1 Cl 0.71575(7) 0.21878(6) 0.63586(5) 0.0250(2) Uani 1 1 d . . . . .
 Cl2 Cl 0.67636(7) 0.33254(6) 0.45977(5) 0.02211(19) Uani 1 1 d . . . . .
 O1 O 0.03249(19) 0.20623(17) 0.42287(14) 0.0192(5) Uani 1 1 d . . . . .
 O2 O 0.0628(2) 0.12059(17) 0.53930(15) 0.0226(5) Uani 1 1 d . . . . .
 N1 N 0.4685(2) 0.1557(2) 0.57189(18) 0.0217(6) Uani 1 1 d . . . . .
 N2 N 0.4653(2) 0.1436(2) 0.71477(18) 0.0221(6) Uani 1 1 d . . . . .
 N3 N 0.5628(2) 0.0447(2) 0.66087(18) 0.0202(6) Uani 1 1 d . . . . .
 N4 N 0.4357(2) 0.24780(19) 0.43658(17) 0.0171(6) Uani 1 1 d . . . . .
 N5 N 0.4603(2) 0.3205(2) 0.31524(18) 0.0216(6) Uani 1 1 d . . . . .
 N6 N 0.4002(2) 0.4052(2) 0.40477(18) 0.0204(6) Uani 1 1 d . . . . .
 C1 C 0.3568(3) 0.1698(2) 0.5364(2) 0.0182(7) Uani 1 1 d . . . . .
 C2 C 0.3390(3) 0.2212(2) 0.4652(2) 0.0159(7) Uani 1 1 d . . . . .
 C3 C 0.2304(3) 0.2377(2) 0.4222(2) 0.0183(7) Uani 1 1 d . . . . .
 H3 H 0.217284 0.272181 0.373793 0.022 Uiso 1 1 calc R U . . .
 C4 C 0.1451(3) 0.2018(2) 0.4537(2) 0.0169(7) Uani 1 1 d . . . . .
 C5 C 0.1626(3) 0.1501(2) 0.5225(2) 0.0184(7) Uani 1 1 d . . . . .
 C6 C 0.2671(3) 0.1311(2) 0.5646(2) 0.0203(7) Uani 1 1 d . . . . .
 H6 H 0.278122 0.093336 0.610980 0.024 Uiso 1 1 calc R U . . .
 C7 C 0.4961(3) 0.1176(2) 0.6451(2) 0.0201(7) Uani 1 1 d . . . . .
 C8 C 0.5137(3) 0.0868(2) 0.7766(2) 0.0222(8) Uani 1 1 d . . . . .
 C9 C 0.5092(3) 0.0842(3) 0.8588(2) 0.0288(9) Uani 1 1 d . . . . .
 H9 H 0.467142 0.126582 0.882760 0.035 Uiso 1 1 calc R U . . .
 C10 C 0.5697(3) 0.0161(3) 0.9037(2) 0.0321(9) Uani 1 1 d . . . . .
 H10 H 0.569629 0.012629 0.959968 0.039 Uiso 1 1 calc R U . . .
 C11 C 0.6299(3) -0.0466(3) 0.8693(3) 0.0314(9) Uani 1 1 d . . . . .
 H11 H 0.669126 -0.092431 0.902342 0.038 Uiso 1 1 calc R U . . .
 C12 C 0.6342(3) -0.0442(3) 0.7880(2) 0.0274(8) Uani 1 1 d . . . . .
 H12 H 0.675499 -0.087340 0.764252 0.033 Uiso 1 1 calc R U . . .
 C13 C 0.5757(3) 0.0239(2) 0.7428(2) 0.0215(7) Uani 1 1 d . . . . .
 C14 C 0.4012(3) 0.2237(3) 0.7247(3) 0.0307(9) Uani 1 1 d . . . . .
 H14A H 0.323858 0.206778 0.723724 0.046 Uiso 1 1 calc R U . . .
 H14B H 0.404754 0.265958 0.680491 0.046 Uiso 1 1 calc R U . . .
 H14C H 0.431671 0.252478 0.776436 0.046 Uiso 1 1 calc R U . . .
 C15 C 0.6160(3) -0.0025(3) 0.6030(2) 0.0277(8) Uani 1 1 d . . . . .
 H15A H 0.588098 -0.064477 0.596647 0.042 Uiso 1 1 calc R U . . .
 H15B H 0.696353 -0.003461 0.622598 0.042 Uiso 1 1 calc R U . . .
 H15C H 0.599630 0.028538 0.550790 0.042 Uiso 1 1 calc R U . . .
 C16 C 0.4309(3) 0.3206(2) 0.3883(2) 0.0184(7) Uani 1 1 d . . . . .
 C17 C 0.4497(3) 0.4075(3) 0.2840(2) 0.0252(8) Uani 1 1 d . . . . .
 C18 C 0.4669(4) 0.4424(3) 0.2106(3) 0.0342(10) Uani 1 1 d . . . . .
 H18 H 0.491049 0.405456 0.171172 0.041 Uiso 1 1 calc R U . . .
 C19 C 0.4469(4) 0.5331(3) 0.1981(3) 0.0404(11) Uani 1 1 d . . . . .
 H19 H 0.456675 0.559236 0.148423 0.048 Uiso 1 1 calc R U . . .
 C20 C 0.4130(4) 0.5877(3) 0.2561(3) 0.0387(11) Uani 1 1 d . . . . .
 H20 H 0.401239 0.650163 0.245079 0.046 Uiso 1 1 calc R U . . .
 C21 C 0.3958(3) 0.5536(3) 0.3294(3) 0.0321(9) Uani 1 1 d . . . . .
 H21 H 0.373807 0.590906 0.369469 0.038 Uiso 1 1 calc R U . . .
 C22 C 0.4128(3) 0.4612(2) 0.3405(2) 0.0229(8) Uani 1 1 d . . . . .
 C23 C 0.5049(4) 0.2446(3) 0.2778(2) 0.0296(9) Uani 1 1 d . . . . .
 H23A H 0.580473 0.258556 0.270801 0.044 Uiso 1 1 calc R U . . .
 H23B H 0.458359 0.232522 0.225001 0.044 Uiso 1 1 calc R U . . .
 H23C H 0.506126 0.191298 0.312390 0.044 Uiso 1 1 calc R U . . .
 C24 C 0.3706(3) 0.4324(3) 0.4808(2) 0.0269(8) Uani 1 1 d . . . . .
 H24A H 0.294505 0.413245 0.481798 0.040 Uiso 1 1 calc R U . . .
 H24B H 0.375865 0.498091 0.486087 0.040 Uiso 1 1 calc R U . . .
 H24C H 0.421332 0.404084 0.525691 0.040 Uiso 1 1 calc R U . . .
 C25 C -0.0198(3) 0.1768(2) 0.4893(2) 0.0212(7) Uani 1 1 d . . . . .
 C26 C -0.0433(3) 0.2578(3) 0.5362(2) 0.0297(9) Uani 1 1 d . . . . .
 H26A H 0.025908 0.290367 0.555971 0.044 Uiso 1 1 calc R U . . .
 H26B H -0.076060 0.238672 0.582198 0.044 Uiso 1 1 calc R U . . .
 H26C H -0.095167 0.297577 0.501175 0.044 Uiso 1 1 calc R U . . .
 C27 C -0.1208(3) 0.1208(3) 0.4581(3) 0.0344(10) Uani 1 1 d . . . . .
 H27A H -0.174239 0.156855 0.420595 0.052 Uiso 1 1 calc R U . . .
 H27B H -0.154569 0.101266 0.503480 0.052 Uiso 1 1 calc R U . . .
 H27C H -0.099394 0.067791 0.429845 0.052 Uiso 1 1 calc R U . . .

loop_
  _atom_site_aniso_label
  _atom_site_aniso_U_11
  _atom_site_aniso_U_22
  _atom_site_aniso_U_33
  _atom_site_aniso_U_23
  _atom_site_aniso_U_13
  _atom_site_aniso_U_12
 Pd1 0.01167(13) 0.01670(15) 0.02191(15) 0.00253(10) 0.00119(10) 0.00128(10)
 Cl1 0.0152(4) 0.0292(5) 0.0283(5) 0.0049(4) -0.0020(3) -0.0005(3)
 Cl2 0.0162(4) 0.0214(4) 0.0278(5) 0.0026(3) 0.0017(3) -0.0019(3)
 O1 0.0112(11) 0.0228(13) 0.0223(12) 0.0005(10) -0.0003(9) 0.0006(9)
 O2 0.0150(12) 0.0234(14) 0.0301(14) 0.0079(11) 0.0059(10) 0.0007(10)
 N1 0.0149(15) 0.0229(17) 0.0254(16) 0.0081(12) -0.0009(12) -0.0006(12)
 N2 0.0192(15) 0.0214(16) 0.0242(16) 0.0011(12) 0.0001(12) -0.0030(12)
 N3 0.0159(14) 0.0184(16) 0.0242(16) 0.0035(12) -0.0017(12) 0.0013(11)
 N4 0.0135(14) 0.0164(15) 0.0206(15) 0.0006(11) 0.0013(11) -0.0001(11)
 N5 0.0225(16) 0.0191(16) 0.0229(16) 0.0013(12) 0.0038(13) -0.0043(12)
 N6 0.0186(15) 0.0150(15) 0.0269(16) 0.0006(12) 0.0023(12) 0.0018(11)
 C1 0.0146(16) 0.0164(18) 0.0233(18) 0.0005(13) 0.0027(14) 0.0005(13)
 C2 0.0125(16) 0.0130(17) 0.0213(17) -0.0001(13) 0.0015(13) 0.0021(12)
 C3 0.0180(17) 0.0194(18) 0.0158(16) 0.0011(13) -0.0011(13) 0.0022(13)
 C4 0.0128(16) 0.0149(17) 0.0221(17) -0.0034(13) 0.0007(13) 0.0028(12)
 C5 0.0165(17) 0.0167(18) 0.0225(18) -0.0011(13) 0.0054(14) -0.0022(13)
 C6 0.0195(17) 0.0190(18) 0.0218(18) 0.0048(14) 0.0024(14) -0.0022(14)
 C7 0.0134(16) 0.0179(18) 0.0265(19) 0.0027(14) -0.0022(14) -0.0017(13)
 C8 0.0178(17) 0.0204(19) 0.0251(19) 0.0014(14) -0.0045(14) -0.0081(14)
 C9 0.028(2) 0.033(2) 0.025(2) -0.0026(16) 0.0034(16) -0.0091(16)
 C10 0.029(2) 0.043(3) 0.0210(19) 0.0069(17) -0.0047(16) -0.0152(18)
 C11 0.023(2) 0.030(2) 0.036(2) 0.0155(17) -0.0081(17) -0.0092(16)
 C12 0.0222(19) 0.022(2) 0.034(2) 0.0077(16) -0.0038(16) -0.0039(15)
 C13 0.0177(17) 0.0201(19) 0.0233(18) 0.0039(14) -0.0051(14) -0.0060(14)
 C14 0.033(2) 0.022(2) 0.035(2) -0.0041(16) 0.0007(17) 0.0033(16)
 C15 0.025(2) 0.024(2) 0.032(2) -0.0006(16) 0.0005(16) 0.0074(16)
 C16 0.0115(16) 0.0201(19) 0.0218(17) 0.0013(14) -0.0016(13) -0.0018(13)
 C17 0.025(2) 0.022(2) 0.0252(19) 0.0052(15) -0.0026(15) -0.0051(15)
 C18 0.039(2) 0.033(2) 0.028(2) 0.0063(17) 0.0009(18) -0.0121(19)
 C19 0.037(2) 0.041(3) 0.041(3) 0.022(2) 0.001(2) -0.006(2)
 C20 0.030(2) 0.024(2) 0.058(3) 0.021(2) -0.002(2) -0.0043(17)
 C21 0.023(2) 0.018(2) 0.050(3) 0.0050(17) -0.0066(18) -0.0003(15)
 C22 0.0186(18) 0.0181(19) 0.0289(19) 0.0060(14) -0.0035(15) -0.0014(14)
 C23 0.042(2) 0.021(2) 0.028(2) -0.0076(15) 0.0129(18) -0.0067(17)
 C24 0.024(2) 0.022(2) 0.034(2) -0.0052(16) 0.0051(16) 0.0033(15)
 C25 0.0123(17) 0.024(2) 0.0272(19) 0.0034(15) 0.0027(14) -0.0001(14)
 C26 0.026(2) 0.031(2) 0.034(2) 0.0032(17) 0.0092(17) 0.0077(16)
 C27 0.0181(19) 0.031(2) 0.053(3) 0.0031(19) 0.0030(18) -0.0072(16)

_geom_special_details
;
 All esds (except the esd in the dihedral angle between two l.s. planes)
 are estimated using the full covariance matrix.  The cell esds are taken
 into account individually in the estimation of esds in distances, angles
 and torsion angles; correlations between esds in cell parameters are only
 used when they are defined by crystal symmetry.  An approximate (isotropic)
 treatment of cell esds is used for estimating esds involving l.s. planes.
;
loop_
  _geom_bond_atom_site_label_1
  _geom_bond_atom_site_label_2
  _geom_bond_distance
  _geom_bond_site_symmetry_2
  _geom_bond_publ_flag
 Pd1 Cl1 2.3227(9) . ?
 Pd1 Cl2 2.3197(9) . ?
 Pd1 N1 2.022(3) . ?
 Pd1 N4 2.040(3) . ?
 O1 C4 1.385(4) . ?
 O1 C25 1.458(4) . ?
 O2 C5 1.381(4) . ?
 O2 C25 1.453(4) . ?
 N1 C1 1.406(4) . ?
 N1 C7 1.342(5) . ?
 N2 C7 1.355(5) . ?
 N2 C8 1.383(5) . ?
 N2 C14 1.453(5) . ?
 N3 C7 1.352(5) . ?
 N3 C13 1.394(5) . ?
 N3 C15 1.452(5) . ?
 N4 C2 1.420(4) . ?
 N4 C16 1.347(4) . ?
 N5 C16 1.346(5) . ?
 N5 C17 1.391(5) . ?
 N5 C23 1.447(5) . ?
 N6 C16 1.353(5) . ?
 N6 C22 1.396(5) . ?
 N6 C24 1.452(5) . ?
 C1 C2 1.403(5) . ?
 C1 C6 1.403(5) . ?
 C2 C3 1.415(5) . ?
 C3 H3 0.9500 . ?
 C3 C4 1.369(5) . ?
 C4 C5 1.373(5) . ?
 C5 C6 1.374(5) . ?
 C6 H6 0.9500 . ?
 C8 C9 1.398(5) . ?
 C8 C13 1.392(5) . ?
 C9 H9 0.9500 . ?
 C9 C10 1.389(6) . ?
 C10 H10 0.9500 . ?
 C10 C11 1.382(6) . ?
 C11 H11 0.9500 . ?
 C11 C12 1.381(6) . ?
 C12 H12 0.9500 . ?
 C12 C13 1.383(5) . ?
 C14 H14A 0.9800 . ?
 C14 H14B 0.9800 . ?
 C14 H14C 0.9800 . ?
 C15 H15A 0.9800 . ?
 C15 H15B 0.9800 . ?
 C15 H15C 0.9800 . ?
 C17 C18 1.393(5) . ?
 C17 C22 1.381(5) . ?
 C18 H18 0.9500 . ?
 C18 C19 1.377(6) . ?
 C19 H19 0.9500 . ?
 C19 C20 1.391(7) . ?
 C20 H20 0.9500 . ?
 C20 C21 1.387(6) . ?
 C21 H21 0.9500 . ?
 C21 C22 1.395(5) . ?
 C23 H23A 0.9800 . ?
 C23 H23B 0.9800 . ?
 C23 H23C 0.9800 . ?
 C24 H24A 0.9800 . ?
 C24 H24B 0.9800 . ?
 C24 H24C 0.9800 . ?
 C25 C26 1.497(5) . ?
 C25 C27 1.504(5) . ?
 C26 H26A 0.9800 . ?
 C26 H26B 0.9800 . ?
 C26 H26C 0.9800 . ?
 C27 H27A 0.9800 . ?
 C27 H27B 0.9800 . ?
 C27 H27C 0.9800 . ?

loop_
  _geom_angle_atom_site_label_1
  _geom_angle_atom_site_label_2
  _geom_angle_atom_site_label_3
  _geom_angle
  _geom_angle_site_symmetry_1
  _geom_angle_site_symmetry_3
  _geom_angle_publ_flag
 Cl2 Pd1 Cl1 93.00(3) . . ?
 N1 Pd1 Cl1 93.39(9) . . ?
 N1 Pd1 Cl2 173.13(9) . . ?
 N1 Pd1 N4 80.42(11) . . ?
 N4 Pd1 Cl1 172.55(8) . . ?
 N4 Pd1 Cl2 93.02(8) . . ?
 C4 O1 C25 104.5(2) . . ?
 C5 O2 C25 104.5(3) . . ?
 C1 N1 Pd1 113.1(2) . . ?
 C7 N1 Pd1 122.6(2) . . ?
 C7 N1 C1 120.8(3) . . ?
 C7 N2 C8 109.1(3) . . ?
 C7 N2 C14 125.3(3) . . ?
 C8 N2 C14 125.3(3) . . ?
 C7 N3 C13 108.9(3) . . ?
 C7 N3 C15 126.0(3) . . ?
 C13 N3 C15 125.2(3) . . ?
 C2 N4 Pd1 111.4(2) . . ?
 C16 N4 Pd1 116.7(2) . . ?
 C16 N4 C2 118.9(3) . . ?
 C16 N5 C17 108.8(3) . . ?
 C16 N5 C23 126.0(3) . . ?
 C17 N5 C23 125.0(3) . . ?
 C16 N6 C22 108.4(3) . . ?
 C16 N6 C24 124.3(3) . . ?
 C22 N6 C24 127.0(3) . . ?
 C2 C1 N1 115.4(3) . . ?
 C2 C1 C6 120.4(3) . . ?
 C6 C1 N1 124.1(3) . . ?
 C1 C2 N4 115.8(3) . . ?
 C1 C2 C3 120.8(3) . . ?
 C3 C2 N4 123.2(3) . . ?
 C2 C3 H3 121.6 . . ?
 C4 C3 C2 116.8(3) . . ?
 C4 C3 H3 121.6 . . ?
 C3 C4 O1 128.3(3) . . ?
 C3 C4 C5 122.3(3) . . ?
 C5 C4 O1 109.3(3) . . ?
 C4 C5 O2 110.2(3) . . ?
 C4 C5 C6 122.3(3) . . ?
 C6 C5 O2 127.5(3) . . ?
 C1 C6 H6 121.4 . . ?
 C5 C6 C1 117.3(3) . . ?
 C5 C6 H6 121.4 . . ?
 N1 C7 N2 127.8(3) . . ?
 N1 C7 N3 123.8(3) . . ?
 N3 C7 N2 108.4(3) . . ?
 N2 C8 C9 132.2(4) . . ?
 N2 C8 C13 107.0(3) . . ?
 C13 C8 C9 120.9(3) . . ?
 C8 C9 H9 121.9 . . ?
 C10 C9 C8 116.2(4) . . ?
 C10 C9 H9 121.9 . . ?
 C9 C10 H10 118.8 . . ?
 C11 C10 C9 122.4(4) . . ?
 C11 C10 H10 118.8 . . ?
 C10 C11 H11 119.3 . . ?
 C12 C11 C10 121.4(4) . . ?
 C12 C11 H11 119.3 . . ?
 C11 C12 H12 121.6 . . ?
 C11 C12 C13 116.9(4) . . ?
 C13 C12 H12 121.6 . . ?
 C8 C13 N3 106.7(3) . . ?
 C12 C13 N3 131.1(4) . . ?
 C12 C13 C8 122.2(4) . . ?
 N2 C14 H14A 109.5 . . ?
 N2 C14 H14B 109.5 . . ?
 N2 C14 H14C 109.5 . . ?
 H14A C14 H14B 109.5 . . ?
 H14A C14 H14C 109.5 . . ?
 H14B C14 H14C 109.5 . . ?
 N3 C15 H15A 109.5 . . ?
 N3 C15 H15B 109.5 . . ?
 N3 C15 H15C 109.5 . . ?
 H15A C15 H15B 109.5 . . ?
 H15A C15 H15C 109.5 . . ?
 H15B C15 H15C 109.5 . . ?
 N4 C16 N6 127.0(3) . . ?
 N5 C16 N4 124.2(3) . . ?
 N5 C16 N6 108.8(3) . . ?
 N5 C17 C18 131.4(4) . . ?
 C22 C17 N5 107.1(3) . . ?
 C22 C17 C18 121.5(4) . . ?
 C17 C18 H18 121.8 . . ?
 C19 C18 C17 116.5(4) . . ?
 C19 C18 H18 121.8 . . ?
 C18 C19 H19 119.0 . . ?
 C18 C19 C20 122.0(4) . . ?
 C20 C19 H19 119.0 . . ?
 C19 C20 H20 119.0 . . ?
 C21 C20 C19 121.9(4) . . ?
 C21 C20 H20 119.0 . . ?
 C20 C21 H21 122.2 . . ?
 C20 C21 C22 115.7(4) . . ?
 C22 C21 H21 122.2 . . ?
 C17 C22 N6 106.9(3) . . ?
 C17 C22 C21 122.3(4) . . ?
 C21 C22 N6 130.8(4) . . ?
 N5 C23 H23A 109.5 . . ?
 N5 C23 H23B 109.5 . . ?
 N5 C23 H23C 109.5 . . ?
 H23A C23 H23B 109.5 . . ?
 H23A C23 H23C 109.5 . . ?
 H23B C23 H23C 109.5 . . ?
 N6 C24 H24A 109.5 . . ?
 N6 C24 H24B 109.5 . . ?
 N6 C24 H24C 109.5 . . ?
 H24A C24 H24B 109.5 . . ?
 H24A C24 H24C 109.5 . . ?
 H24B C24 H24C 109.5 . . ?
 O1 C25 C26 108.7(3) . . ?
 O1 C25 C27 110.6(3) . . ?
 O2 C25 O1 104.9(3) . . ?
 O2 C25 C26 109.7(3) . . ?
 O2 C25 C27 109.1(3) . . ?
 C26 C25 C27 113.5(3) . . ?
 C25 C26 H26A 109.5 . . ?
 C25 C26 H26B 109.5 . . ?
 C25 C26 H26C 109.5 . . ?
 H26A C26 H26B 109.5 . . ?
 H26A C26 H26C 109.5 . . ?
 H26B C26 H26C 109.5 . . ?
 C25 C27 H27A 109.5 . . ?
 C25 C27 H27B 109.5 . . ?
 C25 C27 H27C 109.5 . . ?
 H27A C27 H27B 109.5 . . ?
 H27A C27 H27C 109.5 . . ?
 H27B C27 H27C 109.5 . . ?

loop_
  _geom_torsion_atom_site_label_1
  _geom_torsion_atom_site_label_2
  _geom_torsion_atom_site_label_3
  _geom_torsion_atom_site_label_4
  _geom_torsion
  _geom_torsion_site_symmetry_1
  _geom_torsion_site_symmetry_2
  _geom_torsion_site_symmetry_3
  _geom_torsion_site_symmetry_4
  _geom_torsion_publ_flag
 Pd1 N1 C1 C2 12.1(4) . . . . ?
 Pd1 N1 C1 C6 -172.5(3) . . . . ?
 Pd1 N1 C7 N2 103.3(4) . . . . ?
 Pd1 N1 C7 N3 -76.0(4) . . . . ?
 Pd1 N4 C2 C1 -16.5(4) . . . . ?
 Pd1 N4 C2 C3 168.8(3) . . . . ?
 Pd1 N4 C16 N5 96.1(3) . . . . ?
 Pd1 N4 C16 N6 -81.6(4) . . . . ?
 O1 C4 C5 O2 -0.9(4) . . . . ?
 O1 C4 C5 C6 177.6(3) . . . . ?
 O2 C5 C6 C1 -179.3(3) . . . . ?
 N1 C1 C2 N4 3.2(4) . . . . ?
 N1 C1 C2 C3 178.0(3) . . . . ?
 N1 C1 C6 C5 -178.9(3) . . . . ?
 N2 C8 C9 C10 180.0(4) . . . . ?
 N2 C8 C13 N3 0.0(4) . . . . ?
 N2 C8 C13 C12 -179.1(3) . . . . ?
 N4 C2 C3 C4 174.7(3) . . . . ?
 N5 C17 C18 C19 179.1(4) . . . . ?
 N5 C17 C22 N6 -0.8(4) . . . . ?
 N5 C17 C22 C21 178.4(3) . . . . ?
 C1 N1 C7 N2 -54.2(5) . . . . ?
 C1 N1 C7 N3 126.6(4) . . . . ?
 C1 C2 C3 C4 0.3(5) . . . . ?
 C2 N4 C16 N5 -125.8(4) . . . . ?
 C2 N4 C16 N6 56.5(5) . . . . ?
 C2 C1 C6 C5 -3.6(5) . . . . ?
 C2 C3 C4 O1 -178.4(3) . . . . ?
 C2 C3 C4 C5 -1.6(5) . . . . ?
 C3 C4 C5 O2 -178.3(3) . . . . ?
 C3 C4 C5 C6 0.2(6) . . . . ?
 C4 O1 C25 O2 -24.9(3) . . . . ?
 C4 O1 C25 C26 92.4(3) . . . . ?
 C4 O1 C25 C27 -142.3(3) . . . . ?
 C4 C5 C6 C1 2.4(5) . . . . ?
 C5 O2 C25 O1 24.3(3) . . . . ?
 C5 O2 C25 C26 -92.3(3) . . . . ?
 C5 O2 C25 C27 142.7(3) . . . . ?
 C6 C1 C2 N4 -172.5(3) . . . . ?
 C6 C1 C2 C3 2.3(5) . . . . ?
 C7 N1 C1 C2 171.6(3) . . . . ?
 C7 N1 C1 C6 -13.0(5) . . . . ?
 C7 N2 C8 C9 179.8(4) . . . . ?
 C7 N2 C8 C13 -0.3(4) . . . . ?
 C7 N3 C13 C8 0.2(4) . . . . ?
 C7 N3 C13 C12 179.3(4) . . . . ?
 C8 N2 C7 N1 -178.9(3) . . . . ?
 C8 N2 C7 N3 0.4(4) . . . . ?
 C8 C9 C10 C11 -0.9(6) . . . . ?
 C9 C8 C13 N3 179.9(3) . . . . ?
 C9 C8 C13 C12 0.8(5) . . . . ?
 C9 C10 C11 C12 0.9(6) . . . . ?
 C10 C11 C12 C13 0.1(6) . . . . ?
 C11 C12 C13 N3 -179.8(4) . . . . ?
 C11 C12 C13 C8 -0.9(5) . . . . ?
 C13 N3 C7 N1 179.0(3) . . . . ?
 C13 N3 C7 N2 -0.4(4) . . . . ?
 C13 C8 C9 C10 0.1(5) . . . . ?
 C14 N2 C7 N1 -4.8(6) . . . . ?
 C14 N2 C7 N3 174.5(3) . . . . ?
 C14 N2 C8 C9 5.7(6) . . . . ?
 C14 N2 C8 C13 -174.4(3) . . . . ?
 C15 N3 C7 N1 1.1(6) . . . . ?
 C15 N3 C7 N2 -178.3(3) . . . . ?
 C15 N3 C13 C8 178.2(3) . . . . ?
 C15 N3 C13 C12 -2.8(6) . . . . ?
 C16 N4 C2 C1 -156.7(3) . . . . ?
 C16 N4 C2 C3 28.7(5) . . . . ?
 C16 N5 C17 C18 -178.2(4) . . . . ?
 C16 N5 C17 C22 0.1(4) . . . . ?
 C16 N6 C22 C17 1.3(4) . . . . ?
 C16 N6 C22 C21 -177.8(4) . . . . ?
 C17 N5 C16 N4 -177.3(3) . . . . ?
 C17 N5 C16 N6 0.8(4) . . . . ?
 C17 C18 C19 C20 0.9(6) . . . . ?
 C18 C17 C22 N6 177.6(3) . . . . ?
 C18 C17 C22 C21 -3.2(6) . . . . ?
 C18 C19 C20 C21 -0.9(7) . . . . ?
 C19 C20 C21 C22 -1.1(6) . . . . ?
 C20 C21 C22 N6 -178.0(4) . . . . ?
 C20 C21 C22 C17 3.1(6) . . . . ?
 C22 N6 C16 N4 176.7(3) . . . . ?
 C22 N6 C16 N5 -1.3(4) . . . . ?
 C22 C17 C18 C19 1.1(6) . . . . ?
 C23 N5 C16 N4 -2.3(5) . . . . ?
 C23 N5 C16 N6 175.8(3) . . . . ?
 C23 N5 C17 C18 6.7(6) . . . . ?
 C23 N5 C17 C22 -175.0(3) . . . . ?
 C24 N6 C16 N4 2.5(5) . . . . ?
 C24 N6 C16 N5 -175.5(3) . . . . ?
 C24 N6 C22 C17 175.4(3) . . . . ?
 C24 N6 C22 C21 -3.7(6) . . . . ?
 C25 O1 C4 C3 -166.5(4) . . . . ?
 C25 O1 C4 C5 16.4(4) . . . . ?
 C25 O2 C5 C4 -15.0(4) . . . . ?
 C25 O2 C5 C6 166.6(4) . . . . ?

_smtbx_masks_special_details       ?
loop_
  _smtbx_masks_void_nr
  _smtbx_masks_void_average_x
  _smtbx_masks_void_average_y
  _smtbx_masks_void_average_z
  _smtbx_masks_void_volume
  _smtbx_masks_void_count_electrons
  _smtbx_masks_void_content
 1 0.221 0.444 0.723 125.1 43.6 '1 CH2Cl2'
 2 -0.221 0.556 0.277 125.1 43.6 '1 CH2Cl2'
 3 0.279 -0.056 0.777 125.1 43.6 '1 CH2Cl2'
 4 0.721 0.056 0.223 125.1 43.6 '1 CH2Cl2'

_smtbx_masks_void_probe_radius     1.2
_smtbx_masks_void_truncation_radius  1.2
_shelx_res_file
;
TITL mo_2024_fkpb19_1ma_a.res in P2(1)/n
    mo_2024_fkpb19_1ma.res
    created by SHELXL-2018/3 at 11:22:48 on 28-Nov-2024
REM Old TITL mo_2024_fkpb19_1ma in P2(1)/n
REM SHELXT solution in P2(1)/n: R1 0.111, Rweak 0.006, Alpha 0.039
REM <I/s> 0.191 for 258 systematic absences, Orientation as input
REM Formula found by SHELXT: C29 N6 O3 Cl3 Pd
CELL 0.71073 12.2882 14.831 16.8467 90 100.829 90
ZERR 4 0.0014 0.0015 0.002 0 0.004 0
LATT 1
SYMM 0.5-X,0.5+Y,0.5-Z
SFAC C H Cl N O Pd
UNIT 112 120 16 24 8 4

L.S. 10
PLAN  20
TEMP -173.15
CONF
BOND
list 4
MORE -1
BOND $H
ABIN
fmap 2
acta
OMIT -3 52
REM <olex2.extras>
REM <HklSrc "%.\\mo_2024_fkpb19_1ma.hkl">
REM </olex2.extras>

WGHT    0.031300    8.362801
FVAR       0.24059
PD1   6    0.573981    0.234708    0.524247    11.00000    0.01167    0.01670 =
         0.02191    0.00253    0.00119    0.00128
CL1   3    0.715746    0.218783    0.635857    11.00000    0.01522    0.02921 =
         0.02829    0.00490   -0.00202   -0.00055
CL2   3    0.676358    0.332540    0.459775    11.00000    0.01621    0.02140 =
         0.02776    0.00259    0.00166   -0.00191
O1    5    0.032490    0.206234    0.422873    11.00000    0.01117    0.02281 =
         0.02228    0.00048   -0.00035    0.00060
O2    5    0.062814    0.120589    0.539295    11.00000    0.01500    0.02340 =
         0.03012    0.00791    0.00586    0.00065
N1    4    0.468464    0.155713    0.571888    11.00000    0.01492    0.02293 =
         0.02537    0.00805   -0.00087   -0.00057
N2    4    0.465284    0.143559    0.714768    11.00000    0.01918    0.02136 =
         0.02425    0.00108    0.00006   -0.00301
N3    4    0.562816    0.044732    0.660873    11.00000    0.01594    0.01839 =
         0.02417    0.00350   -0.00173    0.00126
N4    4    0.435714    0.247796    0.436585    11.00000    0.01346    0.01637 =
         0.02062    0.00059    0.00134   -0.00014
N5    4    0.460311    0.320468    0.315244    11.00000    0.02251    0.01914 =
         0.02292    0.00133    0.00380   -0.00425
N6    4    0.400210    0.405182    0.404768    11.00000    0.01856    0.01505 =
         0.02686    0.00059    0.00231    0.00183
C1    1    0.356827    0.169843    0.536359    11.00000    0.01459    0.01643 =
         0.02335    0.00050    0.00272    0.00055
C2    1    0.338976    0.221204    0.465181    11.00000    0.01253    0.01303 =
         0.02134   -0.00008    0.00145    0.00206
C3    1    0.230366    0.237746    0.422203    11.00000    0.01804    0.01943 =
         0.01583    0.00114   -0.00109    0.00220
AFIX  43
H3    2    0.217284    0.272181    0.373793    11.00000   -1.20000
AFIX   0
C4    1    0.145066    0.201792    0.453674    11.00000    0.01277    0.01486 =
         0.02207   -0.00342    0.00066    0.00284
C5    1    0.162633    0.150087    0.522477    11.00000    0.01651    0.01674 =
         0.02252   -0.00109    0.00538   -0.00223
C6    1    0.267099    0.131115    0.564620    11.00000    0.01954    0.01896 =
         0.02179    0.00477    0.00238   -0.00221
AFIX  43
H6    2    0.278122    0.093336    0.610980    11.00000   -1.20000
AFIX   0
C7    1    0.496089    0.117560    0.645141    11.00000    0.01338    0.01792 =
         0.02653    0.00267   -0.00224   -0.00171
C8    1    0.513691    0.086775    0.776555    11.00000    0.01776    0.02041 =
         0.02513    0.00138   -0.00454   -0.00810
C9    1    0.509183    0.084196    0.858849    11.00000    0.02784    0.03251 =
         0.02540   -0.00258    0.00342   -0.00906
AFIX  43
H9    2    0.467142    0.126582    0.882760    11.00000   -1.20000
AFIX   0
C10   1    0.569667    0.016139    0.903667    11.00000    0.02908    0.04254 =
         0.02099    0.00695   -0.00468   -0.01521
AFIX  43
H10   2    0.569629    0.012629    0.959968    11.00000   -1.20000
AFIX   0
C11   1    0.629881   -0.046637    0.869321    11.00000    0.02280    0.02977 =
         0.03629    0.01550   -0.00806   -0.00917
AFIX  43
H11   2    0.669126   -0.092431    0.902342    11.00000   -1.20000
AFIX   0
C12   1    0.634227   -0.044224    0.788005    11.00000    0.02217    0.02221 =
         0.03425    0.00769   -0.00376   -0.00391
AFIX  43
H12   2    0.675499   -0.087340    0.764252    11.00000   -1.20000
AFIX   0
C13   1    0.575695    0.023882    0.742808    11.00000    0.01770    0.02011 =
         0.02335    0.00388   -0.00506   -0.00601
C14   1    0.401175    0.223716    0.724660    11.00000    0.03255    0.02249 =
         0.03492   -0.00411    0.00070    0.00335
AFIX 137
H14A  2    0.323858    0.206778    0.723724    11.00000   -1.50000
H14B  2    0.404754    0.265958    0.680491    11.00000   -1.50000
H14C  2    0.431671    0.252478    0.776436    11.00000   -1.50000
AFIX   0
C15   1    0.616049   -0.002505    0.603027    11.00000    0.02524    0.02395 =
         0.03192   -0.00065    0.00049    0.00741
AFIX 137
H15A  2    0.588098   -0.064477    0.596647    11.00000   -1.50000
H15B  2    0.696353   -0.003461    0.622598    11.00000   -1.50000
H15C  2    0.599630    0.028538    0.550790    11.00000   -1.50000
AFIX   0
C16   1    0.430909    0.320621    0.388273    11.00000    0.01146    0.02013 =
         0.02177    0.00126   -0.00155   -0.00177
C17   1    0.449700    0.407508    0.283997    11.00000    0.02526    0.02238 =
         0.02516    0.00521   -0.00259   -0.00513
C18   1    0.466868    0.442351    0.210576    11.00000    0.03926    0.03283 =
         0.02838    0.00634    0.00090   -0.01206
AFIX  43
H18   2    0.491049    0.405456    0.171172    11.00000   -1.20000
AFIX   0
C19   1    0.446941    0.533116    0.198104    11.00000    0.03710    0.04094 =
         0.04079    0.02204    0.00121   -0.00586
AFIX  43
H19   2    0.456675    0.559236    0.148423    11.00000   -1.20000
AFIX   0
C20   1    0.412984    0.587725    0.256054    11.00000    0.03049    0.02374 =
         0.05766    0.02058   -0.00240   -0.00434
AFIX  43
H20   2    0.401239    0.650163    0.245079    11.00000   -1.20000
AFIX   0
C21   1    0.395779    0.553647    0.329396    11.00000    0.02270    0.01807 =
         0.05019    0.00500   -0.00663   -0.00032
AFIX  43
H21   2    0.373807    0.590906    0.369469    11.00000   -1.20000
AFIX   0
C22   1    0.412816    0.461169    0.340506    11.00000    0.01864    0.01813 =
         0.02886    0.00595   -0.00346   -0.00136
C23   1    0.504916    0.244589    0.277841    11.00000    0.04204    0.02081 =
         0.02843   -0.00760    0.01286   -0.00670
AFIX 137
H23A  2    0.580473    0.258556    0.270801    11.00000   -1.50000
H23B  2    0.458359    0.232522    0.225001    11.00000   -1.50000
H23C  2    0.506126    0.191298    0.312390    11.00000   -1.50000
AFIX   0
C24   1    0.370568    0.432361    0.480766    11.00000    0.02418    0.02232 =
         0.03400   -0.00517    0.00511    0.00328
AFIX 137
H24A  2    0.294505    0.413245    0.481798    11.00000   -1.50000
H24B  2    0.375865    0.498091    0.486087    11.00000   -1.50000
H24C  2    0.421332    0.404084    0.525691    11.00000   -1.50000
AFIX   0
C25   1   -0.019761    0.176768    0.489280    11.00000    0.01227    0.02371 =
         0.02718    0.00339    0.00267   -0.00006
C26   1   -0.043302    0.257845    0.536207    11.00000    0.02591    0.03089 =
         0.03357    0.00317    0.00920    0.00769
AFIX 137
H26A  2    0.025908    0.290367    0.555971    11.00000   -1.50000
H26B  2   -0.076060    0.238672    0.582198    11.00000   -1.50000
H26C  2   -0.095167    0.297577    0.501175    11.00000   -1.50000
AFIX   0
C27   1   -0.120788    0.120796    0.458083    11.00000    0.01808    0.03113 =
         0.05260    0.00308    0.00297   -0.00719
AFIX 137
H27A  2   -0.174239    0.156855    0.420595    11.00000   -1.50000
H27B  2   -0.154569    0.101266    0.503480    11.00000   -1.50000
H27C  2   -0.099394    0.067791    0.429845    11.00000   -1.50000
AFIX   0
HKLF 4


REM  mo_2024_fkpb19_1ma_a.res in P2(1)/n
REM wR2 = 0.099188, GooF = S = 1.04240, Restrained GooF = 1.04240 for all data
REM R1 = 0.040103 for 5096 Fo > 4sig(Fo) and 0.048032 for all 5930 data
REM 349 parameters refined using 0 restraints

END

WGHT      0.0313      8.3613

REM Highest difference peak  1.178,  deepest hole -0.647,  1-sigma level  0.098
Q1    1   0.5737  0.1840  0.4992  11.00000  0.05    1.18
Q2    1   0.5002  0.2458  0.4620  11.00000  0.05    0.66
Q3    1   0.5587  0.2642  0.5807  11.00000  0.05    0.55
Q4    1   0.6781  0.2618  0.4477  11.00000  0.05    0.53
Q5    1   0.6423  0.2456  0.5989  11.00000  0.05    0.50
Q6    1   0.6613  0.2969  0.5048  11.00000  0.05    0.47
Q7    1   0.7335  0.1750  0.5975  11.00000  0.05    0.45
Q8    1   0.5651  0.2020  0.5697  11.00000  0.05    0.45
Q9    1   0.4615 -0.0793  0.7906  11.00000  0.05    0.41
Q10   1  -0.0727  0.1575  0.4778  11.00000  0.05    0.39
Q11   1   0.3194  0.2360  0.5009  11.00000  0.05    0.38
Q12   1   0.3713 -0.0613  0.7679  11.00000  0.05    0.37
Q13   1   0.5723  0.0900  0.3615  11.00000  0.05    0.36
Q14   1   0.6830  0.0526  1.1327  11.00000  0.05    0.36
Q15   1   0.5983  0.2838  0.4684  11.00000  0.05    0.35
Q16   1   0.1371  0.1397  0.5927  11.00000  0.05    0.35
Q17   1  -0.2241  0.0733  0.2799  11.00000  0.05    0.34
Q18   1   0.5955  0.5653  0.2943  11.00000  0.05    0.33
Q19   1   0.6921  0.1957  0.6858  11.00000  0.05    0.32
Q20   1   0.3795  0.5410  0.2065  11.00000  0.05    0.32
;
_shelx_res_checksum                65587
_shelx_hkl_file
;
  -2   0   0 2835.52  227.78
  -2   0   0 3092.19  229.38
  -2   0   0 2922.21  228.48
   2   0   0 3043.90  228.68
   2   0   0 2926.11  227.88
   2   0   0 2822.12  228.88
  -3   0   0    2.30    2.40
  -3   0   0   -1.20    2.50
  -3   0   0    3.60    3.60
  -3   0   0   -0.80    3.00
   3   0   0   -0.10    3.00
   3   0   0    1.80    2.60
   3   0   0    1.00    1.90
   3   0   0    1.70    3.50
  -4   0   0   67.29   12.50
  -4   0   0   64.29   12.50
  -4   0   0   64.39   12.10
  -4   0   0   64.79    9.90
   4   0   0   64.09   12.20
   4   0   0   71.69   11.10
   4   0   0   91.49   15.10
   4   0   0   59.69   11.30
  -5   0   0    1.50    4.60
  -5   0   0   -2.40    3.40
  -5   0   0   -4.50    4.30
  -5   0   0   -1.60    3.10
   5   0   0    0.20    5.20
   5   0   0    3.00    3.20
   5   0   0    2.60    4.00
   5   0   0    4.70    5.50
  -6   0   0 1409.36  116.39
  -6   0   0 1434.16  119.69
  -6   0   0 1388.66  121.29
  -6   0   0 1361.76  119.99
   6   0   0 1579.54  134.29
   6   0   0 1508.65  120.69
   6   0   0 1465.55  116.99
   6   0   0 1411.56  121.19
  -7   0   0   -0.50    3.00
  -7   0   0   -4.20    2.80
  -7   0   0   -4.40    3.10
  -7   0   0   -3.00    4.90
   7   0   0   -3.70    5.00
   7   0   0    1.60    5.60
   7   0   0   -5.30    2.70
   7   0   0    1.50    4.00
  -8   0   0  723.83   66.99
  -8   0   0  635.54   67.19
  -8   0   0  686.43   65.69
  -8   0   0  690.63   61.49
   8   0   0  672.03   65.49
   8   0   0  706.53   67.19
   8   0   0  712.13   62.39
   8   0   0  699.43   65.99
  -9   0   0   13.10   10.60
  -9   0   0    0.30    6.80
  -9   0   0   -0.20    6.00
  -9   0   0   -5.50    2.50
   9   0   0   -4.40    3.90
   9   0   0   -0.50    4.10
   9   0   0   -5.80    2.70
   9   0   0   -5.10    3.70
 -10   0   0   37.80   15.80
 -10   0   0   16.00   11.60
 -10   0   0    8.20   10.10
 -10   0   0   13.30    7.40
  10   0   0   20.40   11.90
  10   0   0    4.80    7.50
  10   0   0   10.50    9.90
 -11   0   0    1.00    5.60
 -11   0   0    4.50    7.30
 -11   0   0   -8.00    3.80
 -11   0   0    4.40    9.50
  11   0   0   -3.20    3.70
  11   0   0    2.30    7.40
  11   0   0    2.20    9.80
 -12   0   0   52.29   21.00
 -12   0   0  177.48   36.60
 -12   0   0  148.89   32.00
 -12   0   0  151.18   26.10
  12   0   0   78.09   25.10
  12   0   0  102.99   26.90
  12   0   0   93.29   21.90
  12   0   0   72.29   23.90
 -13   0   0    7.70   10.50
 -13   0   0   -3.60    5.70
 -13   0   0   -4.40    5.10
  13   0   0   32.80   18.10
  13   0   0    4.60   10.30
  13   0   0    7.20    7.60
 -14   0   0  315.67   54.19
 -14   0   0  316.27   55.99
 -14   0   0  362.96   46.90
 -14   0   0  303.47   57.79
  14   0   0  407.56   59.49
  14   0   0  342.47   47.50
  14   0   0  456.15   74.59
  14   0   0  207.88   45.90
 -15   0   0   -1.00    7.80
 -15   0   0    0.30    8.10
 -15   0   0   -4.30    4.30
 -15   0   0    1.60   12.20
  15   0   0    8.30   10.10
  15   0   0    3.60    6.80
  15   0   0   -2.90    9.00
  15   0   0    8.30    9.80
  15   1   0   34.00   16.40
  15   1   0   37.40   19.00
  15   1   0   47.90   18.80
  15   1   0   37.80   14.90
 -15  -1   0   59.19   24.50
 -15  -1   0   50.69   20.80
 -15  -1   0   88.29   20.40
 -15  -1   0   54.99   23.50
  14   1   0   48.70   21.50
  14   1   0   54.39   17.70
  14   1   0   39.70   19.60
  14   1   0   35.00   14.90
 -14  -1   0   28.70   17.70
 -14  -1   0   39.10   16.70
 -14  -1   0   71.79   26.70
 -14  -1   0   22.60   17.40
  13   1   0   65.59   21.00
  13   1   0   17.60   17.00
  13   1   0   23.50   13.00
  13   1   0   38.00   16.70
 -13  -1   0   34.40   16.90
 -13  -1   0   28.60   18.00
 -13  -1   0   24.60   12.80
 -13  -1   0   42.20   19.20
  12   1   0  176.18   30.70
  12   1   0  141.99   31.90
  12   1   0  167.68   34.30
  12   1   0  230.58   41.20
 -12  -1   0  158.28   33.30
 -12  -1   0  152.38   35.80
 -12  -1   0  191.48   29.60
 -12  -1   0  132.59   33.20
  11   1   0   15.90   11.40
  11   1   0    7.90    9.60
  11   1   0   15.20   10.90
 -11  -1   0   16.80    9.10
 -11  -1   0    6.00    8.60
 -11  -1   0   19.60   13.50
 -11  -1   0    4.80    9.20
  10   1   0  403.36   55.49
  10   1   0  441.06   50.59
  10   1   0  460.65   51.99
 -10  -1   0  453.95   62.19
 -10  -1   0  477.55   61.29
 -10  -1   0  487.65   51.89
 -10  -1   0  483.75   45.80
   9   1   0   87.19   21.50
   9   1   0   84.59   21.20
   9   1   0   63.99   14.60
   9   1   0   62.59   17.80
  -9  -1   0  107.49   25.00
  -9  -1   0   99.29   22.10
  -9  -1   0   98.69   18.10
  -9  -1   0   60.89   18.50
   8   1   0  671.93   62.59
   8   1   0  674.83   62.49
   8   1   0  670.13   57.89
   8   1   0  627.84   62.79
  -8  -1   0  619.34   56.99
  -8  -1   0  651.73   62.99
  -8  -1   0  547.55   62.39
  -8  -1   0  703.63   62.99
   7   1   0    5.90    4.60
   7   1   0    8.70    7.20
   7   1   0    2.20    4.10
   7   1   0    2.80    7.60
  -7  -1   0    8.70    8.30
  -7  -1   0   -4.70    4.30
  -7  -1   0    7.00    7.40
  -7  -1   0   -1.90    2.70
   6   1   0  630.14   58.39
   6   1   0  654.93   59.49
   6   1   0  679.03   59.09
  -6  -1   0  664.83   64.09
  -6  -1   0  618.44   59.49
  -6  -1   0  619.04   54.29
  -6  -1   0  597.54   57.49
   5   1   0  238.28   29.60
   5   1   0  251.07   26.90
   5   1   0  321.97   47.10
   5   1   0  219.68   22.30
  -5  -1   0  236.48   30.20
  -5  -1   0  241.28   26.20
  -5  -1   0  237.98   22.70
  -5  -1   0  216.28   25.20
   4   1   0   57.39   12.20
   4   1   0   77.89   13.40
   4   1   0   66.79   13.00
   4   1   0   77.39   11.10
  -4  -1   0   82.69   14.90
  -4  -1   0   78.09   13.80
  -4  -1   0   76.29   10.30
  -4  -1   0   63.39   12.30
   3   1   0   30.10    5.40
   3   1   0   19.30    6.10
   3   1   0   25.60    7.30
   3   1   0   21.90    6.80
  -3  -1   0   31.00    7.40
  -3  -1   0   24.80    5.20
  -3  -1   0   30.10    8.30
  -3  -1   0   28.90    6.90
   2   1   0  735.33   57.99
   2   1   0  682.23   58.19
   2   1   0  704.13   57.79
  -2  -1   0  715.93   57.99
  -2  -1   0  718.63   57.79
  -2  -1   0  721.23   56.29
  -2  -1   0  705.53   58.39
   1   1   0    0.80    1.00
   1   1   0    2.60    1.50
   1   1   0    0.30    1.10
  -1  -1   0    0.10    0.90
  -1  -1   0    1.20    1.30
  -1   1   0    0.80    1.10
  -1   1   0    0.80    1.30
  -1   1   0   -1.00    0.60
  -1   1   0    1.40    1.20
   1  -1   0   -0.20    0.70
   1  -1   0    0.90    1.00
  -2   1   0  761.12   58.89
  -2   1   0  722.03   58.79
  -2   1   0  734.53   58.49
  -2   1   0  743.53   59.39
   2  -1   0  707.83   59.19
   2  -1   0  713.53   58.79
   2  -1   0  741.73   58.89
   2  -1   0  676.03   58.39
  -3   1   0   29.20    7.30
  -3   1   0   28.80    7.20
  -3   1   0   17.10    6.00
  -3   1   0   29.50    6.90
   3  -1   0   18.30    6.40
   3  -1   0   20.70    5.30
   3  -1   0   30.20    7.50
   3  -1   0   26.40    6.80
  -4   1   0   56.59   12.30
  -4   1   0   61.79   12.40
  -4   1   0   71.39   11.40
  -4   1   0   76.09   12.90
   4  -1   0   69.69   11.50
   4  -1   0   62.49   12.70
   4  -1   0   76.69   13.00
   4  -1   0   66.49   12.40
  -5   1   0  251.47   31.10
  -5   1   0  233.98   30.50
  -5   1   0  244.08   26.20
  -5   1   0  242.58   24.30
   5  -1   0  229.28   24.40
   5  -1   0  243.38   26.70
   5  -1   0  244.28   31.60
   5  -1   0  271.97   27.10
  -6   1   0  617.64   56.99
  -6   1   0  602.34   57.29
  -6   1   0  645.04   54.49
  -6   1   0  586.84   58.09
   6  -1   0  667.43   55.39
   6  -1   0  606.54   56.89
   6  -1   0  598.94   56.69
  -7   1   0    7.70    5.20
  -7   1   0    9.60    8.20
  -7   1   0   -5.00    3.20
  -7   1   0    0.70    5.30
   7  -1   0    8.50    7.20
   7  -1   0    2.00    5.00
   7  -1   0    3.60    4.20
   7  -1   0    7.80    9.40
  -8   1   0  725.23   63.99
  -8   1   0  708.43   62.79
  -8   1   0  594.14   57.49
  -8   1   0  628.74   63.89
   8  -1   0  626.74   62.59
   8  -1   0  621.64   61.49
   8  -1   0  637.54   61.89
   8  -1   0  623.94   58.79
  -9   1   0   57.09   14.30
  -9   1   0   58.49   18.00
  -9   1   0   75.59   20.60
  -9   1   0   79.59   19.80
   9  -1   0   90.49   21.80
   9  -1   0   68.39   18.70
   9  -1   0   91.89   20.90
 -10   1   0  477.05   61.39
 -10   1   0  502.35   65.59
 -10   1   0  508.65   52.79
 -10   1   0  449.06   46.90
  10  -1   0  427.36   50.69
  10  -1   0  480.05   53.69
  10  -1   0  502.15   61.89
 -11   1   0   18.20   11.50
 -11   1   0   -6.40    7.50
 -11   1   0   14.80    9.50
 -11   1   0   17.50   12.70
  11  -1   0   11.60    9.50
  11  -1   0   -0.30    8.00
  11  -1   0   14.00    9.50
 -12   1   0  154.48   33.50
 -12   1   0  140.59   32.40
 -12   1   0  209.78   33.20
 -12   1   0  171.78   38.30
  12  -1   0  141.19   32.10
  12  -1   0  192.58   37.60
  12  -1   0  173.68   35.60
 -13   1   0   55.59   20.10
 -13   1   0   34.00   17.10
 -13   1   0   25.70   17.00
 -13   1   0   30.80   12.70
  13  -1   0   20.70   11.30
  13  -1   0   44.00   17.90
  13  -1   0   26.40   14.00
  13  -1   0   41.30   18.00
 -14   1   0   38.10   18.20
 -14   1   0   37.70   16.00
 -14   1   0   36.60   17.90
 -14   1   0   33.20   19.00
  14  -1   0   29.80   11.60
  14  -1   0   19.00   12.90
  14  -1   0   35.70   19.40
  14  -1   0   38.80   17.40
 -15   1   0   67.79   19.70
 -15   1   0   47.40   21.40
 -15   1   0    7.20   11.90
 -15   1   0   87.99   29.10
  15  -1   0   39.00   18.90
  15  -1   0   52.59   22.90
  15  -1   0   42.50   15.10
  15  -1   0   75.29   26.20
  15   2   0   29.40   18.30
  15   2   0   24.20   14.70
  15   2   0   30.40   14.80
  15   2   0   40.90   20.20
 -15  -2   0   34.60   21.00
 -15  -2   0   12.90   17.20
 -15  -2   0    7.10   10.80
 -15  -2   0   57.89   17.10
  14   2   0  233.48   44.10
  14   2   0  212.98   37.80
  14   2   0  179.38   41.40
 -14  -2   0  220.18   47.70
 -14  -2   0  214.18   43.50
 -14  -2   0  170.28   57.59
 -14  -2   0  215.68   34.50
  13   2   0  112.29   29.10
  13   2   0   51.49   19.40
  13   2   0   51.59   19.00
  13   2   0  100.39   23.60
 -13  -2   0   75.49   20.10
 -13  -2   0   51.79   21.60
 -13  -2   0  109.69   30.50
 -13  -2   0   57.09   21.90
  12   2   0  118.29   29.70
  12   2   0  104.39   26.40
  12   2   0  100.49   26.00
  12   2   0  128.59   29.20
 -12  -2   0  180.98   27.60
 -12  -2   0   45.20   20.30
 -12  -2   0  127.79   30.60
 -12  -2   0   73.89   24.30
  11   2   0   66.09   20.60
  11   2   0   38.50   16.00
  11   2   0   35.20   15.30
 -11  -2   0   63.59   16.30
 -11  -2   0   76.39   24.60
 -11  -2   0   47.60   17.20
 -11  -2   0   53.19   18.60
  10   2   0   16.20   10.80
  10   2   0   -0.50    9.10
  10   2   0    7.50    8.50
 -10  -2   0    0.40    4.20
 -10  -2   0    3.00    6.70
 -10  -2   0    4.00    6.80
 -10  -2   0    1.60    8.80
   9   2   0  100.99   18.30
   9   2   0  105.69   24.90
   9   2   0  151.08   27.60
   9   2   0  133.19   25.80
  -9  -2   0  112.39   24.70
  -9  -2   0  102.89   23.40
  -9  -2   0  116.99   27.30
  -9  -2   0  117.19   19.60
   8   2   0  918.81   81.79
   8   2   0  870.51   79.69
   8   2   0  853.71   79.59
   8   2   0  871.91   74.29
  -8  -2   0  920.41   81.39
  -8  -2   0  777.82   80.69
  -8  -2   0  871.11   74.29
  -8  -2   0  895.11   80.09
   7   2   0  110.79   16.40
   7   2   0   77.49   17.70
   7   2   0   81.59   18.30
  -7  -2   0   81.89   19.30
  -7  -2   0  100.49   20.90
  -7  -2   0  109.39   20.60
  -7  -2   0  113.29   16.70
   6   2   0   25.80   10.00
   6   2   0   54.89   13.70
   6   2   0   28.40    7.30
   6   2   0   37.10   12.00
  -6  -2   0   29.70   11.20
  -6  -2   0   29.40   10.80
  -6  -2   0   32.30    7.80
  -6  -2   0   27.20   10.90
   5   2   0  380.46   33.60
   5   2   0  416.16   38.10
   5   2   0  366.06   37.80
   5   2   0  394.26   37.70
  -5  -2   0  398.46   34.10
  -5  -2   0  359.16   38.10
  -5  -2   0  356.36   37.40
  -5  -2   0  432.76   38.10
   4   2   0   42.50   10.30
   4   2   0   43.20    6.70
   4   2   0   55.89   11.10
  -4  -2   0   41.20    7.30
  -4  -2   0   36.90    9.10
  -4  -2   0   55.99   11.00
   3   2   0    1.30    2.80
   3   2   0    1.50    1.70
   3   2   0   -1.00    2.60
   3   2   0    3.00    3.50
  -3  -2   0    0.60    3.10
  -3  -2   0    1.90    2.10
  -3  -2   0    0.30    2.60
  -3  -2   0   -1.50    2.50
   2   2   0  460.75   37.40
   2   2   0  413.96   37.10
   2   2   0  440.86   37.70
  -2  -2   0  444.96   37.80
  -2  -2   0  460.75   37.30
   1   2   0    4.20    1.70
   1   2   0    1.40    1.80
   1   2   0    0.10    1.40
   1   2   0   -0.60    1.40
  -1  -2   0    0.10    1.50
  -1  -2   0    1.20    1.50
  -1  -2   0    0.80    1.70
  -1  -2   0    0.90    1.80
   0   2   0 1896.31  148.59
   0   2   0 1820.12  147.99
   0  -2   0 1746.03  148.49
   0  -2   0 2127.59  148.19
  -1   2   0   -1.50    1.70
  -1   2   0    1.20    1.60
  -1   2   0    0.30    1.70
  -1   2   0    1.20    1.60
  -1   2   0    1.80    1.90
   1  -2   0   -0.10    1.30
   1  -2   0    0.20    1.50
   1  -2   0    1.70    1.90
  -2   2   0  457.95   38.00
  -2   2   0  452.55   38.00
  -2   2   0  456.55   38.40
  -2   2   0  488.95   38.80
   2  -2   0  407.46   38.20
   2  -2   0  449.16   37.90
  -3   2   0   -1.10    2.40
  -3   2   0   -0.40    2.40
  -3   2   0   -1.00    2.70
  -3   2   0    2.10    3.30
   3  -2   0   -0.20    2.90
   3  -2   0   -1.70    2.00
   3  -2   0    0.40    3.20
   3  -2   0    0.00    2.70
  -4   2   0   46.10   10.50
  -4   2   0   53.29   11.30
  -4   2   0   49.80   10.60
  -4   2   0   34.70    9.00
   4  -2   0   58.19   12.60
   4  -2   0   42.10   10.20
   4  -2   0   34.30    9.00
  -5   2   0  416.36   38.30
  -5   2   0  406.26   36.40
  -5   2   0  353.06   38.00
  -5   2   0  344.07   36.80
   5  -2   0  389.16   38.40
   5  -2   0  397.06   37.50
   5  -2   0  402.16   36.80
   5  -2   0  380.96   37.30
  -6   2   0   20.60    9.50
  -6   2   0   38.20   12.30
  -6   2   0   32.40   10.40
  -6   2   0   38.00   11.30
   6  -2   0   28.40   10.60
   6  -2   0   43.70   11.90
   6  -2   0   35.10    9.60
   6  -2   0   21.20    9.60
  -7   2   0  119.59   19.80
  -7   2   0   96.79   20.40
  -7   2   0   82.29   18.90
  -7   2   0   78.79   23.10
   7  -2   0  111.79   21.10
   7  -2   0  110.79   20.80
   7  -2   0   87.99   19.30
   7  -2   0  111.69   17.80
  -8   2   0  790.32   74.89
  -8   2   0  889.61   79.69
  -8   2   0  894.41   78.99
  -8   2   0  830.92   80.49
   8  -2   0 1007.00   84.99
   8  -2   0  764.22   77.49
   8  -2   0  840.32   79.59
   8  -2   0  912.51   77.09
  -9   2   0  117.99   21.30
  -9   2   0  131.59   28.10
  -9   2   0  145.69   28.60
  -9   2   0  104.59   23.20
   9  -2   0  131.39   25.20
   9  -2   0   86.39   21.20
   9  -2   0   82.69   22.30
 -10   2   0    1.60    5.30
 -10   2   0   25.80   14.20
 -10   2   0   -2.30    6.90
 -10   2   0   -2.80    6.50
  10  -2   0   -1.00    5.60
  10  -2   0    1.60    7.30
  10  -2   0   13.30    8.70
 -11   2   0   42.60   16.70
 -11   2   0   62.39   17.30
 -11   2   0   46.40   19.50
 -11   2   0   66.59   21.00
  11  -2   0   82.09   23.10
  11  -2   0   98.89   25.80
  11  -2   0   46.00   16.80
 -12   2   0  143.09   34.20
 -12   2   0  105.79   27.40
 -12   2   0  167.18   40.60
 -12   2   0   96.89   30.50
  12  -2   0  110.99   27.20
  12  -2   0  128.69   32.60
  12  -2   0  113.69   30.40
 -13   2   0   51.89   20.20
 -13   2   0  122.79   30.30
 -13   2   0   74.09   20.50
 -13   2   0  106.99   31.20
  13  -2   0   84.39   19.30
  13  -2   0   97.89   26.70
  13  -2   0   44.80   19.60
  13  -2   0   99.79   28.50
 -14   2   0  186.58   43.00
 -14   2   0  136.09   33.90
 -14   2   0  156.88   32.00
 -14   2   0  201.28   59.09
  14  -2   0  264.07   46.10
  14  -2   0  186.98   39.20
  14  -2   0  197.08   31.50
  14  -2   0  223.98   48.40
 -15   2   0   23.00   16.90
 -15   2   0   16.90   12.70
 -15   2   0   43.30   21.50
 -15   2   0   40.30   20.50
  15  -2   0   15.20    9.40
  15  -2   0   19.70   15.80
  15  -2   0   81.19   26.70
  15  -2   0   36.60   19.20
  15   3   0   40.30   20.30
  15   3   0    1.70    8.30
  15   3   0   -0.50    4.70
  15   3   0   -2.10    4.80
 -15  -3   0    6.50   14.50
 -15  -3   0   -0.20    8.10
 -15  -3   0   -1.70    6.50
 -15  -3   0   25.30   12.80
  14   3   0   27.50   14.90
  14   3   0   32.50   16.10
  14   3   0   16.80   10.30
  14   3   0   -6.10    5.20
 -14  -3   0   11.10   11.40
 -14  -3   0   11.60    9.30
 -14  -3   0    6.70   10.90
 -14  -3   0   30.50   18.50
  13   3   0   47.60   17.90
  13   3   0   59.19   22.30
  13   3   0    3.80    7.60
 -13  -3   0   49.50   14.60
 -13  -3   0   58.09   21.60
 -13  -3   0   36.60   19.10
 -13  -3   0   25.00   17.20
  12   3   0  105.29   27.90
  12   3   0  110.49   27.20
  12   3   0   99.69   26.50
  12   3   0   75.39   22.60
 -12  -3   0  124.59   30.10
 -12  -3   0  138.49   23.50
 -12  -3   0  105.09   28.20
 -12  -3   0   75.69   27.10
  11   3   0   11.50    7.50
  11   3   0    8.50   12.00
  11   3   0   17.20   10.40
  11   3   0   13.30   10.50
 -11  -3   0   45.20   18.50
 -11  -3   0   10.10    9.10
 -11  -3   0   12.40   11.50
 -11  -3   0    2.00    8.90
  10   3   0   41.30   15.90
  10   3   0   34.30   14.00
  10   3   0   47.80   15.50
 -10  -3   0   36.20   15.30
 -10  -3   0   63.09   19.60
 -10  -3   0   53.29   13.40
 -10  -3   0   23.30   13.30
   9   3   0  191.48   32.70
   9   3   0  180.08   31.40
   9   3   0  140.99   28.40
   9   3   0  182.08   24.50
  -9  -3   0  180.98   35.10
  -9  -3   0  191.58   33.10
  -9  -3   0  206.58   26.80
  -9  -3   0  179.78   31.10
   8   3   0  130.29   19.10
   8   3   0  117.99   24.20
   8   3   0  143.89   28.30
   8   3   0  159.58   27.20
  -8  -3   0  164.88   22.10
  -8  -3   0  175.58   28.50
  -8  -3   0  164.88   29.60
  -8  -3   0  132.49   26.20
   7   3   0  168.18   27.50
   7   3   0  188.98   28.40
   7   3   0  143.29   25.40
   7   3   0  156.48   20.20
  -7  -3   0  140.59   27.30
  -7  -3   0  210.48   29.00
  -7  -3   0  186.38   24.60
  -7  -3   0  156.18   27.00
   6   3   0    3.50    3.10
   6   3   0    4.20    6.00
   6   3   0    0.90    5.40
   6   3   0    1.90    4.60
  -6  -3   0   -1.10    5.70
  -6  -3   0   -3.80    3.80
  -6  -3   0    2.60    5.70
  -6  -3   0   -0.50    3.60
   5   3   0   71.09   10.10
   5   3   0   62.29   14.40
   5   3   0   84.89   15.40
   5   3   0   66.19   13.70
  -5  -3   0   72.49   11.30
  -5  -3   0   65.29   14.50
  -5  -3   0   76.59   16.80
  -5  -3   0   52.19   13.50
   4   3   0  251.07   26.10
   4   3   0  256.57   22.10
   4   3   0  272.47   26.10
   4   3   0  269.07   26.20
  -4  -3   0  288.77   27.30
  -4  -3   0  234.68   25.40
  -4  -3   0  225.88   25.60
  -4  -3   0  265.87   23.10
   3   3   0  125.19   16.50
  -3  -3   0  117.39   15.70
  -3  -3   0  154.48   19.80
  -3  -3   0  112.39   16.40
   2   3   0  742.43   61.29
   2   3   0  897.91   61.59
   2   3   0  703.23   60.79
  -2  -3   0  716.53   60.89
  -2  -3   0  748.73   61.79
  -2  -3   0  725.63   61.39
   1   3   0  105.39   11.40
   1   3   0  106.49   11.40
   1   3   0  110.89    9.60
   1   3   0  103.39    9.60
   1   3   0   94.39    9.30
  -1  -3   0   96.59    9.70
  -1  -3   0  103.49   12.20
  -1  -3   0   92.69    9.40
  -1  -3   0   99.49    9.70
   0   3   0   -2.90    1.90
   0   3   0    0.70    2.00
   0  -3   0    0.70    2.40
  -1   3   0  112.59   15.00
  -1   3   0  117.19   11.70
  -1   3   0  110.79   10.10
  -1   3   0  109.39    9.80
  -1   3   0  105.79    9.70
  -1   3   0  110.59    9.90
   1  -3   0   69.79   12.20
   1  -3   0  109.29    9.70
   1  -3   0   96.79    9.80
   1  -3   0   85.59    9.50
   1  -3   0  101.69    9.80
  -2   3   0  738.03   60.29
  -2   3   0  777.32   60.39
  -2   3   0  728.73   63.59
  -2   3   0  745.73   61.69
  -2   3   0  712.23   60.79
   2  -3   0  752.82   60.39
   2  -3   0  742.73   60.29
  -3   3   0  130.59   16.20
  -3   3   0  117.39   16.40
   3  -3   0  111.79   16.60
   3  -3   0  151.68   17.60
   3  -3   0  129.49   18.80
  -4   3   0  273.67   26.60
  -4   3   0  271.77   27.70
  -4   3   0  265.37   26.80
  -4   3   0  299.77   27.10
   4  -3   0  241.08   26.50
   4  -3   0  284.47   26.90
   4  -3   0  259.27   27.20
   4  -3   0  243.38   26.10
  -5   3   0   53.49   11.00
  -5   3   0   72.59   14.40
  -5   3   0   74.29   14.80
  -5   3   0   73.09   15.10
   5  -3   0   55.99   13.00
   5  -3   0   82.89   15.60
   5  -3   0   62.49   14.10
   5  -3   0   62.99   13.60
  -6   3   0    3.20    4.00
  -6   3   0   -4.30    5.00
  -6   3   0    0.60    5.50
  -6   3   0   -1.60    6.00
   6  -3   0    0.00    4.30
   6  -3   0   -4.30    4.10
   6  -3   0    0.30    5.50
   6  -3   0    0.90    4.30
  -7   3   0  181.18   29.80
  -7   3   0  151.88   24.00
  -7   3   0  151.38   25.80
  -7   3   0  146.19   24.70
   7  -3   0  173.98   27.20
   7  -3   0  123.39   24.10
   7  -3   0  144.39   25.00
   7  -3   0  162.18   24.40
  -8   3   0  114.09   20.00
  -8   3   0  114.09   23.70
  -8   3   0  147.99   25.40
  -8   3   0  130.99   25.70
   8  -3   0  186.88   29.30
   8  -3   0  110.89   22.20
   8  -3   0  109.79   22.90
  -9   3   0  211.68   32.50
  -9   3   0  167.58   32.80
  -9   3   0  174.58   26.50
  -9   3   0  168.78   30.60
   9  -3   0  212.48   35.80
   9  -3   0  176.38   31.30
   9  -3   0  134.39   28.20
 -10   3   0   30.80   14.10
 -10   3   0   62.39   20.60
 -10   3   0   33.90   14.90
 -10   3   0   31.90   11.70
  10  -3   0   33.60   15.30
  10  -3   0   25.70   11.90
  10  -3   0   52.09   18.20
 -11   3   0   25.50   15.30
 -11   3   0   17.00   11.90
 -11   3   0    6.40    7.40
 -11   3   0    6.20    9.00
  11  -3   0   21.20   13.50
  11  -3   0   -0.50   10.70
  11  -3   0   16.60   10.70
 -12   3   0  143.39   30.70
 -12   3   0  117.59   29.10
 -12   3   0   92.09   22.80
 -12   3   0  122.09   31.10
  12  -3   0   76.29   22.60
  12  -3   0   98.59   19.70
  12  -3   0  116.19   29.50
  12  -3   0   83.79   24.40
 -13   3   0   37.40   16.00
 -13   3   0   31.20   18.30
 -13   3   0    4.90    9.40
 -13   3   0   30.60   14.90
  13  -3   0   30.50   15.30
  13  -3   0   39.40   18.80
  13  -3   0   68.99   16.10
  13  -3   0   30.70   16.80
 -14   3   0    6.30    7.80
 -14   3   0   27.30   15.40
 -14   3   0    4.50    8.00
 -14   3   0   13.80   13.40
  14  -3   0   10.90    7.80
  14  -3   0   11.20    8.50
  14  -3   0   26.80   17.70
  14  -3   0    5.80    8.90
 -15   3   0    6.20    8.90
 -15   3   0   20.30   15.00
 -15   3   0   34.30   20.30
 -15   3   0    3.30    8.30
  15  -3   0   23.20   14.60
  15  -3   0    0.90    6.30
  15  -3   0    7.10   10.10
  15  -3   0   23.00   18.40
  15   4   0    8.80    8.70
  15   4   0   84.39   27.80
  15   4   0   11.80   13.80
 -15  -4   0   45.20   14.10
 -15  -4   0   14.40   16.10
 -15  -4   0   86.69   45.90
  14   4   0  427.86   59.29
  14   4   0  261.37   50.49
  14   4   0  260.67   45.60
  14   4   0  241.88   47.20
 -14  -4   0  262.47   37.90
 -14  -4   0  296.97   51.19
 -14  -4   0  276.17   48.80
 -14  -4   0  221.98   48.60
  13   4   0  125.39   30.40
  13   4   0  141.19   31.10
  13   4   0   90.09   26.60
  13   4   0  103.89   29.20
 -13  -4   0  123.89   31.40
 -13  -4   0   70.99   25.90
 -13  -4   0  112.69   30.00
 -13  -4   0  140.69   24.90
  12   4   0  137.59   30.10
  12   4   0  132.09   30.60
  12   4   0  122.59   28.60
  12   4   0  132.59   29.20
 -12  -4   0  148.69   32.00
 -12  -4   0  139.79   24.00
 -12  -4   0   73.39   25.90
 -12  -4   0  164.98   34.80
  11   4   0   21.80   16.70
  11   4   0    8.10    8.30
  11   4   0   -1.20    4.70
  11   4   0    8.00    8.40
 -11  -4   0   19.40   13.10
 -11  -4   0   -0.50    7.50
 -11  -4   0   -2.80    9.10
 -11  -4   0   -5.00    5.70
  10   4   0   20.50   11.40
  10   4   0   39.00   15.70
  10   4   0   65.79   19.30
 -10  -4   0   11.40   11.70
 -10  -4   0   37.90   11.20
 -10  -4   0   23.90   14.10
 -10  -4   0   53.89   17.50
   9   4   0  105.69   23.90
   9   4   0  111.39   17.40
   9   4   0  138.09   27.50
   9   4   0  120.39   24.60
  -9  -4   0  109.79   24.80
  -9  -4   0  105.29   23.20
  -9  -4   0  121.19   19.30
  -9  -4   0  118.99   28.20
   8   4   0  286.07   38.20
   8   4   0  230.38   35.30
   8   4   0  265.07   38.30
   8   4   0  321.77   39.50
  -8  -4   0  219.28   34.30
  -8  -4   0  215.78   36.30
  -8  -4   0  267.37   35.50
  -8  -4   0  329.17   43.80
   7   4   0  211.08   21.10
   7   4   0  283.87   35.30
   7   4   0  216.38   30.70
   7   4   0  229.08   33.20
  -7  -4   0  241.88   33.90
  -7  -4   0  251.77   36.10
  -7  -4   0  267.17   33.90
  -7  -4   0  182.78   21.70
   6   4   0 2144.99  156.38
   6   4   0 1899.71  162.28
   6   4   0 1943.61  162.18
   6   4   0 1941.41  163.08
  -6  -4   0 1901.61  163.58
  -6  -4   0 1920.51  162.68
  -6  -4   0 2082.69  162.68
   5   4   0  184.48   25.20
   5   4   0  214.08   29.30
   5   4   0  171.48   25.40
  -5  -4   0  202.58   27.40
  -5  -4   0  230.18   28.10
  -5  -4   0  167.48   25.20
   4   4   0  149.99   20.00
   4   4   0  114.09   17.60
   4   4   0   97.59   15.40
  -4  -4   0   73.89   14.10
  -4  -4   0   93.39   16.10
  -4  -4   0  121.69   17.50
  -4  -4   0  113.39   17.00
   3   4   0    0.50    3.10
   3   4   0    0.80    3.50
   3   4   0    1.50    2.50
  -3  -4   0    0.80    2.60
  -3  -4   0    2.90    3.40
  -3  -4   0    3.80    3.50
   2   4   0  231.58   21.80
   2   4   0  230.28   22.60
   2   4   0  240.48   21.50
   2   4   0  266.57   21.90
  -2  -4   0  245.98   22.10
  -2  -4   0  241.68   21.80
  -2  -4   0  222.08   21.40
  -2  -4   0  231.18   22.90
   1   4   0  294.77   27.30
   1   4   0  292.37   27.50
   1   4   0  287.27   24.40
  -1  -4   0  309.97   24.80
  -1  -4   0  307.27   27.90
   0   4   0 1729.03  138.99
   0  -4   0 1750.92  139.49
  -1   4   0  314.47   25.60
  -1   4   0  356.56   26.90
  -1   4   0  273.07   27.80
  -1   4   0  314.87   29.90
   1  -4   0  286.07   25.50
   1  -4   0  339.67   31.10
   1  -4   0  312.17   26.70
  -2   4   0  263.87   25.10
  -2   4   0  243.98   25.90
  -2   4   0  253.67   22.20
  -2   4   0  230.78   22.60
  -2   4   0  252.87   22.50
   2  -4   0  242.78   22.20
   2  -4   0  251.07   22.20
   2  -4   0  238.78   22.40
  -3   4   0    0.30    2.40
  -3   4   0    5.70    5.50
  -3   4   0   -0.60    2.70
  -3   4   0   -2.80    2.60
  -3   4   0    1.90    2.80
   3  -4   0   -0.60    2.60
   3  -4   0   -1.00    3.00
  -4   4   0  101.69   15.40
  -4   4   0  111.69   16.90
  -4   4   0  102.19   17.00
  -4   4   0   86.39   15.70
   4  -4   0  110.09   16.80
   4  -4   0   99.89   16.10
   4  -4   0  141.59   21.40
  -5   4   0  177.28   24.90
  -5   4   0  197.78   24.90
  -5   4   0  164.48   24.50
  -5   4   0  159.88   24.20
   5  -4   0  150.28   23.00
   5  -4   0  120.89   24.60
   5  -4   0  194.18   25.50
  -6   4   0 1989.00  156.88
  -6   4   0 1884.41  155.38
  -6   4   0 1970.80  155.98
  -6   4   0 1837.92  157.28
   6  -4   0 1889.31  157.18
   6  -4   0 1895.21  155.98
   6  -4   0 1860.81  155.68
  -7   4   0  273.87   34.40
  -7   4   0  251.17   32.50
  -7   4   0  156.28   28.30
  -7   4   0  242.78   35.70
   7  -4   0  214.98   31.40
   7  -4   0  248.88   33.10
   7  -4   0  222.08   32.50
  -8   4   0  273.67   36.90
  -8   4   0  204.98   34.90
  -8   4   0  276.57   40.50
  -8   4   0  257.67   36.70
   8  -4   0  239.08   35.10
   8  -4   0  267.47   36.80
   8  -4   0  213.08   34.40
  -9   4   0   99.59   24.00
  -9   4   0   57.79   15.20
  -9   4   0  111.19   23.50
  -9   4   0  102.19   23.50
   9  -4   0  114.19   24.30
   9  -4   0  103.79   23.00
   9  -4   0   88.89   22.00
 -10   4   0   30.50   14.60
 -10   4   0   61.29   18.50
 -10   4   0   27.50   11.90
 -10   4   0   47.80   17.70
  10  -4   0   20.10   10.80
  10  -4   0   22.10   11.80
  10  -4   0   48.70   19.90
 -11   4   0   -6.10    4.30
 -11   4   0   15.20    8.90
 -11   4   0    0.00    6.70
 -11   4   0   -1.10    7.70
  11  -4   0   -5.20    6.90
  11  -4   0    2.10    6.60
  11  -4   0   -8.70    6.10
 -12   4   0  138.79   31.50
 -12   4   0  166.68   34.50
 -12   4   0  145.29   29.90
 -12   4   0  127.79   32.40
  12  -4   0  116.69   29.00
  12  -4   0  164.48   34.10
  12  -4   0  157.18   24.30
  12  -4   0  175.98   36.00
 -13   4   0  103.79   32.00
 -13   4   0  126.29   32.90
 -13   4   0  154.08   35.60
 -13   4   0  162.58   29.90
  13  -4   0  131.89   32.70
  13  -4   0  115.29   21.50
  13  -4   0   51.19   19.60
  13  -4   0   95.89   28.50
 -14   4   0  306.67   48.30
 -14   4   0  265.07   53.89
 -14   4   0  389.86   61.19
 -14   4   0  180.18   41.90
  14  -4   0  283.57   49.50
  14  -4   0  257.27   35.30
  14  -4   0  378.06   57.29
  14  -4   0  212.88   44.50
 -15   4   0   22.90   20.00
 -15   4   0   13.10   16.20
 -15   4   0   38.20   16.40
 -15   4   0   20.90   15.00
  15  -4   0   69.09   17.90
  15  -4   0   38.70   22.50
  15  -4   0   63.19   25.70
 -15  -5   0    6.00    8.40
  14   5   0  123.69   31.10
  14   5   0   33.20   17.40
  14   5   0   47.00   21.90
  14   5   0   76.89   23.30
 -14  -5   0   78.39   17.80
 -14  -5   0   55.29   22.60
 -14  -5   0   58.59   27.10
 -14  -5   0   63.99   24.60
  13   5   0  100.99   24.70
  13   5   0   66.79   21.10
  13   5   0   73.49   23.50
  13   5   0   56.89   20.80
 -13  -5   0   62.89   24.80
 -13  -5   0   42.80   20.10
 -13  -5   0   81.39   26.40
 -13  -5   0  104.39   20.00
  12   5   0  194.68   38.00
  12   5   0  209.08   38.60
  12   5   0  168.18   34.40
  12   5   0  154.58   33.30
 -12  -5   0  223.28   42.40
 -12  -5   0  183.18   27.90
 -12  -5   0  186.88   37.00
 -12  -5   0  199.78   40.20
  11   5   0   -5.00    5.30
  11   5   0    4.70    6.90
  11   5   0    1.20    7.40
  11   5   0   -8.90    5.80
 -11  -5   0    3.10    6.50
 -11  -5   0   -5.40    8.30
 -11  -5   0    8.10   11.30
 -11  -5   0   -2.80    6.00
  10   5   0   -3.90    3.20
  10   5   0   16.70    9.90
  10   5   0   -4.90   10.30
 -10  -5   0   19.70   11.40
 -10  -5   0   12.10   11.20
 -10  -5   0   12.80    7.90
   9   5   0    2.10    4.50
   9   5   0    0.30    6.30
   9   5   0    3.60    4.80
   9   5   0    6.40    6.40
  -9  -5   0   14.90   10.80
  -9  -5   0    0.50    6.70
  -9  -5   0   -6.10    3.40
  -9  -5   0    8.20    6.80
   8   5   0  282.07   39.60
   8   5   0  285.17   27.40
   8   5   0  348.07   43.20
   8   5   0  302.37   43.30
  -8  -5   0  292.47   29.00
  -8  -5   0  297.17   41.80
  -8  -5   0  328.27   45.40
  -8  -5   0  303.67   41.30
   7   5   0  413.96   42.10
   7   5   0  417.16   41.50
   7   5   0  396.86   41.00
  -7  -5   0  383.46   42.70
  -7  -5   0  400.76   42.10
  -7  -5   0  372.16   40.50
   6   5   0  546.45   52.49
   6   5   0  523.35   51.59
   6   5   0  554.94   52.19
  -6  -5   0  588.44   54.19
  -6  -5   0  606.44   52.89
  -6  -5   0  529.15   52.39
   5   5   0 1493.95  119.09
   5   5   0 1440.16  118.99
  -5  -5   0 1444.46  118.49
  -5  -5   0 1394.86  118.89
  -5  -5   0 1458.05  118.49
  -5  -5   0 1396.86  119.59
   4   5   0 1555.34  126.09
   4   5   0 1509.75  126.49
   4   5   0 1608.84  126.39
  -4  -5   0 1578.34  126.29
  -4  -5   0 1563.74  126.99
  -4  -5   0 1543.85  127.19
   3   5   0   73.99   12.70
   3   5   0   95.19   13.30
   3   5   0  100.39   14.60
  -3  -5   0   89.29   14.40
  -3  -5   0  107.09   14.30
  -3  -5   0  101.69   15.20
  -3  -5   0   85.49   14.20
   2   5   0  165.58   16.40
   2   5   0  152.18   16.20
   2   5   0  170.78   18.60
   2   5   0  225.98   17.60
   2   5   0  182.68   19.70
  -2  -5   0  192.58   19.50
  -2  -5   0  170.78   17.00
  -2  -5   0  175.48   16.90
  -2  -5   0  159.88   16.50
   1   5   0  362.96   34.60
   1   5   0  386.56   35.00
   1   5   0  385.66   30.70
  -1  -5   0  386.06   31.00
  -1  -5   0  373.66   35.40
   0   5   0    3.40    3.30
   0   5   0    4.00    3.00
   0  -5   0    2.10    3.30
  -1   5   0  366.76   37.10
  -1   5   0  421.06   32.20
  -1   5   0  397.46   34.10
  -1   5   0  408.96   35.80
   1  -5   0  386.46   34.10
   1  -5   0  364.66   38.10
  -2   5   0  176.78   19.50
  -2   5   0  187.28   17.40
  -2   5   0  187.08   17.30
  -2   5   0  178.68   17.90
  -2   5   0  221.38   28.40
   2  -5   0  166.18   16.60
   2  -5   0  184.88   17.60
   2  -5   0  195.98   17.40
   2  -5   0  173.58   17.20
  -3   5   0   70.39   14.70
  -3   5   0   89.49   17.20
  -3   5   0  113.39   15.20
  -3   5   0   70.69   12.40
  -3   5   0   77.69   12.50
   3  -5   0   94.39   13.20
   3  -5   0   97.59   14.10
   3  -5   0   91.79   14.20
  -4   5   0 1519.95  129.39
  -4   5   0 1499.05  123.99
  -4   5   0 1484.35  125.29
  -4   5   0 1531.35  124.89
  -4   5   0 1549.14  123.69
   4  -5   0 1560.64  124.09
   4  -5   0 1543.95  124.09
  -5   5   0 1434.06  118.49
  -5   5   0 1453.05  123.39
  -5   5   0 1384.86  119.19
  -5   5   0 1450.05  117.89
  -5   5   0 1534.85  119.59
   5  -5   0 1357.96  118.69
   5  -5   0 1508.15  118.69
   5  -5   0 1349.07  117.69
  -6   5   0  548.35   52.39
  -6   5   0  506.35   50.09
  -6   5   0  554.24   51.39
  -6   5   0  559.74   51.39
   6  -5   0  540.55   50.99
   6  -5   0  528.15   51.39
  -7   5   0  423.56   41.00
  -7   5   0  338.17   38.10
  -7   5   0  363.66   38.90
  -7   5   0  349.77   40.10
   7  -5   0  364.66   39.20
   7  -5   0  389.76   39.80
   7  -5   0  397.36   40.70
  -8   5   0  270.27   40.30
  -8   5   0  329.97   33.70
  -8   5   0  251.87   37.50
  -8   5   0  294.37   39.50
   8  -5   0  279.47   38.40
   8  -5   0  254.37   38.00
   8  -5   0  247.78   37.90
  -9   5   0   -3.20    5.60
  -9   5   0    3.30    7.40
  -9   5   0   15.00    8.80
  -9   5   0   12.20   10.60
   9  -5   0   -3.00    5.20
   9  -5   0    1.40    5.70
 -10   5   0    6.30    9.10
 -10   5   0   13.50   10.70
  10  -5   0    4.00   10.00
  10  -5   0    3.60    6.10
 -11   5   0   -6.80    5.50
 -11   5   0   -8.00    3.40
 -11   5   0   -1.60    9.90
 -11   5   0    0.20    4.50
  11  -5   0    1.80    5.70
  11  -5   0  -10.30    8.30
  11  -5   0   -0.90    6.90
 -12   5   0  218.68   37.10
 -12   5   0  203.78   42.40
 -12   5   0  151.78   33.60
 -12   5   0  223.68   41.40
  12  -5   0  201.28   37.90
  12  -5   0  202.88   39.80
  12  -5   0  239.38   40.30
 -13   5   0   61.59   22.00
 -13   5   0   76.99   23.70
 -13   5   0   77.69   26.80
 -13   5   0  104.59   23.90
  13  -5   0  131.19   30.90
  13  -5   0   89.59   26.00
  13  -5   0   59.39   14.10
  13  -5   0   55.49   20.80
 -14   5   0   48.20   20.00
 -14   5   0   54.99   18.50
 -14   5   0   26.20   16.90
 -14   5   0   14.20   12.00
  14  -5   0   19.50   13.70
  14  -5   0   26.70   14.10
  14  -5   0   44.20   20.10
 -15   5   0   11.90   10.20
  14   6   0  387.56   58.79
  14   6   0  319.87   57.69
  14   6   0  477.55   72.39
 -14  -6   0  405.16   62.19
  13   6   0    4.50    7.30
  13   6   0   10.00   10.60
  13   6   0    6.30    9.10
  13   6   0   13.90   13.20
 -13  -6   0   23.30   15.90
 -13  -6   0   40.00   19.30
 -13  -6   0    2.50   11.00
  12   6   0   50.79   17.10
  12   6   0   52.39   17.80
  12   6   0    8.20   11.00
  12   6   0   32.10   15.40
 -12  -6   0   28.80   15.00
 -12  -6   0   33.50   16.40
 -12  -6   0   10.60   12.50
  11   6   0  150.68   31.30
  11   6   0  125.89   29.60
  11   6   0  134.59   29.70
  11   6   0  174.88   33.00
 -11  -6   0  218.88   40.50
 -11  -6   0  140.89   30.00
 -11  -6   0  182.68   35.10
  10   6   0   61.89   18.70
  10   6   0   64.09   19.40
  10   6   0   82.59   21.90
 -10  -6   0   21.80   12.90
 -10  -6   0   84.49   23.50
 -10  -6   0  124.59   43.20
   9   6   0  173.18   30.00
   9   6   0  158.88   30.30
   9   6   0  147.69   29.00
   9   6   0  201.38   32.30
  -9  -6   0  143.29   30.80
  -9  -6   0  173.98   31.90
   8   6   0   92.69   19.70
   8   6   0   99.09   20.60
   8   6   0   85.49   20.20
   8   6   0   51.79   15.60
  -8  -6   0   69.49   18.70
  -8  -6   0   98.89   22.50
  -8  -6   0   91.19   19.80
  -8  -6   0   67.19   16.20
   7   6   0    1.40    5.30
   7   6   0    3.20    4.50
   7   6   0    7.20    6.80
   7   6   0    1.30    5.40
  -7  -6   0    5.90    7.00
  -7  -6   0    0.40    5.80
  -7  -6   0   -0.90    6.30
  -7  -6   0    0.50    4.40
   6   6   0  805.12   73.99
   6   6   0  799.32   73.19
   6   6   0  851.51   73.89
  -6  -6   0  867.11   73.49
  -6  -6   0  890.71   76.09
  -6  -6   0  799.52   74.19
  -6  -6   0  842.32   73.99
   5   6   0 1161.18  101.39
   5   6   0 1208.38  104.79
   5   6   0 1265.37  102.29
   5   6   0 1302.47  103.09
  -5  -6   0 1128.09  101.59
  -5  -6   0 1195.38  103.09
  -5  -6   0 1322.27  103.29
   4   6   0    6.90    5.60
   4   6   0    1.20    3.50
   4   6   0    7.90    6.10
   4   6   0    4.70    4.00
  -4  -6   0    5.00    4.70
  -4  -6   0   17.30    7.30
  -4  -6   0    3.80    4.70
  -4  -6   0    3.00    5.00
   3   6   0  187.48   20.80
   3   6   0  240.38   30.00
   3   6   0  177.68   19.20
   3   6   0  176.38   19.10
   3   6   0  183.48   19.20
  -3  -6   0  256.57   28.80
  -3  -6   0  187.38   19.80
  -3  -6   0  210.38   20.60
  -3  -6   0  182.18   20.10
   2   6   0  515.45   45.80
   2   6   0  458.95   41.50
   2   6   0  500.65   41.90
   2   6   0  501.85   42.30
   2   6   0  534.05   46.70
  -2  -6   0  528.75   42.50
  -2  -6   0  521.05   42.50
  -2  -6   0  473.05   45.70
  -2  -6   0  523.55   42.80
   1   6   0  133.59   17.40
   1   6   0   62.39    6.90
   1   6   0   99.79   15.00
  -1  -6   0   87.49    7.50
  -1  -6   0   49.70   12.00
   0   6   0 1195.68  103.99
   0   6   0 1272.77  101.79
   0   6   0 1320.27  102.39
   0  -6   0 1221.98  105.09
  -1   6   0  118.59   17.50
  -1   6   0   81.09    8.10
  -1   6   0  135.09   15.90
  -1   6   0   70.89    8.00
  -1   6   0  110.39   20.90
   1  -6   0   87.69   17.00
  -2   6   0  531.85   44.10
  -2   6   0  528.65   44.70
  -2   6   0  536.95   50.49
  -2   6   0  523.95   44.00
  -2   6   0  546.05   47.90
  -2   6   0  548.65   44.30
   2  -6   0  532.05   44.60
   2  -6   0  518.95   44.10
   2  -6   0  545.25   44.30
   2  -6   0  505.85   43.90
  -3   6   0  172.88   27.00
  -3   6   0  205.38   22.00
  -3   6   0  255.47   30.20
  -3   6   0  211.38   21.50
  -3   6   0  265.97   22.20
   3  -6   0  210.68   21.30
   3  -6   0  200.48   21.00
   3  -6   0  194.88   21.30
  -4   6   0    0.30    4.10
  -4   6   0   -2.40    3.80
  -4   6   0    5.40    4.80
  -4   6   0    8.20    5.50
  -4   6   0    2.60    4.40
   4  -6   0    6.40    5.20
   4  -6   0    0.30    3.40
   4  -6   0    3.10    3.60
  -5   6   0 1225.78  101.39
  -5   6   0 1263.87   99.69
  -5   6   0 1218.88   99.89
  -5   6   0 1150.18  105.19
  -5   6   0 1104.79  100.19
   5  -6   0 1191.98   99.49
   5  -6   0 1154.98   99.19
  -6   6   0  841.62   74.59
  -6   6   0  892.91   74.49
  -6   6   0  771.52   74.89
  -6   6   0  806.42   79.39
  -6   6   0  835.52   75.29
   6  -6   0  890.41   74.79
   6  -6   0  783.62   74.19
   6  -6   0  887.71   74.79
  -7   6   0   10.50    8.70
  -7   6   0   12.50    7.60
  -7   6   0   -2.50    3.70
  -7   6   0    0.70    4.50
  -7   6   0   -6.70    3.00
   7  -6   0   10.20    7.80
   7  -6   0    5.70    5.00
  -8   6   0   74.99   18.90
  -8   6   0   99.99   21.40
  -8   6   0   97.19   22.80
  -8   6   0   88.79   21.60
  -8   6   0  100.99   19.70
   8  -6   0   97.59   20.60
   8  -6   0   84.79   19.20
   8  -6   0   72.29   18.40
  -9   6   0  149.88   29.50
  -9   6   0  171.38   29.50
  -9   6   0  133.19   29.00
  -9   6   0  215.38   37.10
  -9   6   0  175.38   29.40
   9  -6   0  173.88   30.30
   9  -6   0  142.89   28.40
   9  -6   0  223.08   34.90
 -10   6   0   68.29   18.90
 -10   6   0   43.80   23.70
 -10   6   0   38.00   15.20
 -10   6   0   67.59   19.70
  10  -6   0   97.09   24.40
  10  -6   0  101.39   24.50
  10  -6   0   52.99   17.00
 -11   6   0  176.38   35.90
 -11   6   0  185.88   33.50
 -11   6   0  190.48   38.70
 -11   6   0  185.98   35.80
  11  -6   0  195.28   36.60
  11  -6   0  305.97   44.30
  11  -6   0  240.78   38.00
 -12   6   0   43.60   19.40
 -12   6   0   46.60   14.80
 -12   6   0   48.30   18.40
 -12   6   0   35.40   16.00
  12  -6   0   68.09   24.60
  12  -6   0   11.90   10.80
  12  -6   0   25.60   13.10
 -13   6   0   12.80   11.10
 -13   6   0   18.30   16.30
 -13   6   0   14.90   11.90
 -13   6   0    7.40   10.40
  13  -6   0   39.00   18.50
  13  -6   0   36.20   16.50
  13  -6   0    0.00    3.50
 -14   6   0  349.67   56.39
 -14   6   0  273.27   45.60
 -14   6   0  191.08   47.50
 -14   6   0  296.27   56.19
  14  -6   0  340.87   54.59
  14  -6   0  430.46   59.79
  14   7   0   17.20   12.30
  14   7   0   13.00   10.70
  14   7   0    8.10   10.10
  14   7   0   13.30   10.70
 -14  -7   0   -1.40   10.80
 -14  -7   0   26.40   17.90
 -14  -7   0   12.70   12.80
 -14  -7   0    7.20    8.90
  13   7   0  157.28   33.30
  13   7   0  131.09   31.90
  13   7   0  207.38   41.40
  13   7   0  154.28   35.60
 -13  -7   0  160.78   39.20
 -13  -7   0  174.28   38.30
 -13  -7   0  134.49   27.30
 -13  -7   0  206.68   39.30
  12   7   0   60.89   21.70
  12   7   0   40.10   16.30
  12   7   0   68.39   21.30
  12   7   0   67.69   20.60
 -12  -7   0   39.30   17.60
 -12  -7   0   42.10   19.60
 -12  -7   0   51.89   19.40
  11   7   0   48.80   17.20
  11   7   0   36.50   19.40
  11   7   0   37.70   15.80
  11   7   0   36.80   14.10
 -11  -7   0   37.80   17.80
 -11  -7   0   33.30   13.10
 -11  -7   0   93.09   23.80
 -11  -7   0   44.40   17.90
  10   7   0   18.40   11.40
  10   7   0   14.00   12.30
  10   7   0   -2.50    6.20
  10   7   0   19.80   12.10
 -10  -7   0   -1.50    7.10
 -10  -7   0   -2.30    4.50
 -10  -7   0   47.50   14.50
 -10  -7   0   24.40   16.10
   9   7   0   51.69   16.20
   9   7   0   53.89   15.90
   9   7   0   34.70   14.40
   9   7   0   70.69   19.10
  -9  -7   0   70.99   18.10
  -9  -7   0   91.19   22.10
  -9  -7   0   32.80   15.10
  -9  -7   0   51.59   14.60
   8   7   0  108.09   22.60
   8   7   0  105.49   23.60
   8   7   0  138.99   26.60
   8   7   0  171.38   27.60
  -8  -7   0  159.68   24.90
  -8  -7   0  155.18   27.80
  -8  -7   0  150.38   28.20
  -8  -7   0  122.09   33.80
   7   7   0  283.57   35.30
   7   7   0  182.08   29.80
   7   7   0  244.58   34.40
   7   7   0  173.38   31.60
  -7  -7   0  312.47   40.40
  -7  -7   0  262.67   36.70
  -7  -7   0  222.98   31.20
  -7  -7   0  239.48   33.10
   6   7   0   74.39   17.00
   6   7   0   64.19   14.90
   6   7   0   57.49   14.10
   6   7   0   62.19   14.60
  -6  -7   0   84.39   18.40
  -6  -7   0   55.29   14.20
  -6  -7   0   62.29   15.50
   5   7   0    4.00    4.50
   5   7   0   -2.90    2.50
   5   7   0    3.80    3.70
   5   7   0    8.80    5.70
  -5  -7   0    2.40    4.40
  -5  -7   0   -3.10    3.00
  -5  -7   0    5.10    4.70
  -5  -7   0   -6.40    3.10
   4   7   0  222.08   24.80
   4   7   0  246.58   25.20
   4   7   0  290.17   26.70
   4   7   0  287.77   36.10
  -4  -7   0  293.37   27.20
  -4  -7   0  250.47   26.60
  -4  -7   0  239.98   27.50
  -4  -7   0  237.18   25.70
   3   7   0  178.28   23.20
   3   7   0  145.99   18.10
   3   7   0  150.08   18.90
   3   7   0  175.18   26.30
   3   7   0  129.09   17.40
  -3  -7   0  117.79   20.20
  -3  -7   0  167.18   21.10
  -3  -7   0  151.38   19.50
  -3  -7   0  138.29   18.20
   2   7   0  169.08   23.20
   2   7   0  110.79   12.80
   2   7   0  153.18   22.40
  -2  -7   0  147.89   14.00
  -2  -7   0  153.38   22.50
   1   7   0  136.99   20.50
   1   7   0   89.19   16.60
  -1  -7   0   76.49   15.40
   0   7   0   -0.40    3.00
   0   7   0    0.30    3.80
   0   7   0   -1.70    3.30
   0  -7   0    5.60    6.10
  -1   7   0   65.39   12.60
  -1   7   0   62.69    6.50
  -1   7   0   86.79   13.40
  -1   7   0   70.09   15.80
   1  -7   0  106.89   20.70
  -2   7   0  176.68   27.70
  -2   7   0  130.09   18.90
  -2   7   0  137.59   13.70
   2  -7   0   94.99   19.60
   2  -7   0  113.29   12.60
  -3   7   0  105.29   19.20
  -3   7   0  152.08   19.00
  -3   7   0  159.18   26.30
  -3   7   0  141.39   17.70
  -3   7   0  154.58   20.10
   3  -7   0  138.89   17.60
   3  -7   0  131.99   15.10
   3  -7   0  137.29   17.70
  -4   7   0  347.47   44.10
  -4   7   0  242.88   26.00
  -4   7   0  261.37   26.20
  -4   7   0  267.87   27.40
  -4   7   0  319.17   37.50
   4  -7   0  240.38   25.70
   4  -7   0  236.38   25.80
   4  -7   0  267.77   26.50
  -5   7   0    7.20    5.60
  -5   7   0   -1.40    2.40
  -5   7   0   -1.50    3.30
  -5   7   0   -0.60    4.10
  -5   7   0    3.60    4.80
   5  -7   0    6.40    5.20
   5  -7   0    1.80    2.80
   5  -7   0    9.50    5.70
  -6   7   0   66.49   15.30
  -6   7   0   86.19   17.90
  -6   7   0   70.09   16.30
  -6   7   0   58.39   14.90
  -6   7   0   64.29   18.00
   6  -7   0   82.89   16.80
   6  -7   0   66.29   14.80
  -7   7   0  304.37   44.40
  -7   7   0  242.48   34.40
  -7   7   0  288.27   36.10
  -7   7   0  285.37   40.00
  -7   7   0  296.17   41.30
   7  -7   0  189.48   30.90
   7  -7   0  252.17   34.70
   7  -7   0  253.87   35.20
  -8   7   0  152.18   27.90
  -8   7   0  169.68   27.60
  -8   7   0  154.68   28.80
  -8   7   0  141.29   28.30
  -8   7   0  111.19   26.50
   8  -7   0  137.99   25.60
   8  -7   0  139.29   25.50
  -9   7   0   63.89   20.00
  -9   7   0   34.90   14.30
  -9   7   0   58.79   16.90
  -9   7   0   32.00   13.50
   9  -7   0  107.19   24.20
   9  -7   0   70.79   18.70
   9  -7   0   57.89   16.70
 -10   7   0   10.40    8.40
 -10   7   0    6.20    9.00
 -10   7   0   27.50   13.40
 -10   7   0    2.60    7.70
  10  -7   0    1.90    5.70
  10  -7   0   20.90   13.40
  10  -7   0   31.00   14.70
 -11   7   0   39.80   14.70
 -11   7   0   27.90   15.30
 -11   7   0   47.50   19.70
 -11   7   0   71.79   20.70
  11  -7   0   47.20   16.60
  11  -7   0   74.89   21.30
  11  -7   0   40.60   16.20
 -12   7   0   57.09   18.50
 -12   7   0   24.20   14.80
 -12   7   0   73.29   24.80
 -12   7   0   37.90   17.90
  12  -7   0   83.39   24.10
  12  -7   0   61.99   20.20
  12  -7   0   72.69   21.90
 -13   7   0  127.49   32.10
 -13   7   0  186.68   45.00
 -13   7   0  115.29   28.30
 -13   7   0  132.59   31.80
  13  -7   0  154.68   33.50
  13  -7   0  154.48   35.10
  13  -7   0  201.48   38.30
 -14   7   0   26.70   18.50
 -14   7   0    0.60    7.10
 -14   7   0   15.70   14.20
 -14   7   0   25.50   14.40
  14  -7   0   37.30   18.50
  14  -7   0    8.80   11.60
  14  -7   0    4.00    6.60
  14   8   0   93.49   27.70
  14   8   0   87.19   27.70
  14   8   0  205.48   40.40
  14   8   0  148.89   34.80
 -14  -8   0  122.39   34.40
 -14  -8   0  100.99   24.10
 -14  -8   0  157.98   42.20
 -14  -8   0   96.49   38.40
  13   8   0    7.10   11.60
  13   8   0   -2.80    6.50
  13   8   0    7.10    7.90
  13   8   0   24.10   19.30
 -13  -8   0   27.10   14.40
 -13  -8   0   10.90    9.70
 -13  -8   0   42.90   35.00
 -13  -8   0   22.00   14.10
  12   8   0   45.70   17.20
  12   8   0   67.19   20.40
  12   8   0   72.59   22.60
  12   8   0   74.19   23.20
 -12  -8   0   88.79   27.20
 -12  -8   0   42.80   19.00
 -12  -8   0   35.90   16.80
 -12  -8   0   76.99   20.70
  11   8   0   -0.10    6.90
  11   8   0    5.40    5.70
  11   8   0   15.80   10.80
  11   8   0   -1.70    6.50
 -11  -8   0   -2.60    4.10
 -11  -8   0    6.70   10.00
 -11  -8   0    3.50    7.70
 -11  -8   0   12.40   13.00
  10   8   0   -5.30    3.10
  10   8   0    1.70    7.70
  10   8   0    3.10    6.60
  10   8   0    8.60    8.70
 -10  -8   0    3.10    7.40
 -10  -8   0   11.50   12.00
 -10  -8   0    2.80    6.60
 -10  -8   0   11.90   10.70
   9   8   0  123.29   27.50
   9   8   0   73.69   20.20
   9   8   0   83.19   20.60
   9   8   0   91.69   21.80
  -9  -8   0   91.39   23.90
  -9  -8   0  121.69   26.40
  -9  -8   0  111.19   24.20
  -9  -8   0  134.59   24.40
   8   8   0  152.98   29.80
   8   8   0  119.69   33.10
   8   8   0  158.08   27.30
   8   8   0  165.48   27.40
  -8  -8   0  150.58   28.30
  -8  -8   0  139.29   25.70
  -8  -8   0  128.19   23.90
   7   8   0   23.70    9.40
   7   8   0   29.40   11.20
   7   8   0   24.30   10.50
   7   8   0    9.60    7.00
  -7  -8   0   41.40   13.60
  -7  -8   0   35.40   11.60
  -7  -8   0   49.10   15.40
   6   8   0  570.64   52.99
   6   8   0  571.04   52.49
   6   8   0  528.45   55.99
   6   8   0  519.85   51.49
  -6  -8   0  534.25   53.29
  -6  -8   0  593.64   53.99
  -6  -8   0  548.15   52.69
  -6  -8   0  608.24   54.39
   5   8   0   16.80    7.70
   5   8   0   30.00    8.90
   5   8   0   16.20    7.30
   5   8   0   13.10    6.50
  -5  -8   0   20.20    9.00
  -5  -8   0   23.10    8.70
  -5  -8   0   43.00   11.50
  -5  -8   0   24.20    8.70
   4   8   0   23.90    7.70
   4   8   0   15.00    6.00
   4   8   0   12.40    5.70
   4   8   0   21.20    9.30
  -4  -8   0   19.50    8.10
  -4  -8   0    9.20    6.30
  -4  -8   0    4.90    4.80
  -4  -8   0    5.90    6.00
   3   8   0   87.29   18.60
   3   8   0   94.39   13.10
   3   8   0   98.99   14.50
   3   8   0   67.39   11.50
   3   8   0  100.89   17.60
  -3  -8   0  102.49   14.40
  -3  -8   0   88.69   14.70
  -3  -8   0   99.89   18.70
  -3  -8   0   95.59   13.80
   2   8   0   43.70   11.40
   2   8   0   53.29   13.60
   2   8   0   47.10    7.50
  -2  -8   0   64.49    8.60
  -2  -8   0   51.49   15.00
   1   8   0  558.94   45.90
   1   8   0  515.25   47.60
   1   8   0  475.85   48.10
  -1  -8   0  490.95   49.90
   0   8   0  484.25   42.90
   0   8   0  484.05   42.50
   0   8   0  434.36   44.80
   0  -8   0  428.46   46.30
  -1   8   0  523.65   44.70
  -1   8   0  510.05   49.30
  -1   8   0  480.45   45.80
   1  -8   0  482.05   50.89
  -2   8   0   32.10   11.20
  -2   8   0   58.69   10.30
  -2   8   0   54.89    8.50
  -2   8   0   61.89   12.10
   2  -8   0   51.99   17.20
  -3   8   0   71.99   12.60
  -3   8   0   71.59   14.50
  -3   8   0   74.19   19.60
  -3   8   0   94.49   12.70
  -3   8   0  102.79   14.20
  -3   8   0   87.09   14.10
   3  -8   0   87.39   12.90
   3  -8   0   78.69   12.80
   3  -8   0  100.49   13.60
  -4   8   0   29.70    8.70
  -4   8   0   20.80    7.30
  -4   8   0   16.30    6.70
  -4   8   0   20.10   10.80
  -4   8   0    4.30    4.50
   4  -8   0   19.70    8.70
   4  -8   0   20.00    7.10
   4  -8   0   16.40    6.90
  -5   8   0   25.60    9.20
  -5   8   0   16.40    7.80
  -5   8   0   21.90    8.50
  -5   8   0   30.70   12.50
  -5   8   0   11.70    7.10
   5  -8   0   24.40    8.80
   5  -8   0   24.10    8.20
   5  -8   0   16.50    7.20
  -6   8   0  552.44   52.89
  -6   8   0  614.24   55.39
  -6   8   0  540.75   52.29
  -6   8   0  639.54   75.29
  -6   8   0  578.34   55.49
   6  -8   0  586.54   53.19
   6  -8   0  536.55   52.69
   6  -8   0  516.05   52.39
  -7   8   0   34.50   12.10
  -7   8   0   93.59   24.70
  -7   8   0   40.00   13.80
  -7   8   0   54.29   15.00
  -7   8   0   23.20    9.30
   7  -8   0   35.30   12.10
   7  -8   0   31.10   10.90
  -8   8   0  171.88   31.50
  -8   8   0  176.18   29.90
  -8   8   0  172.78   32.30
  -8   8   0  151.48   30.80
   8  -8   0  150.78   27.30
   8  -8   0  182.48   30.30
  -9   8   0   72.19   22.20
  -9   8   0  112.09   24.20
  -9   8   0   92.69   21.20
  -9   8   0   77.89   20.50
   9  -8   0   88.69   21.00
   9  -8   0   99.89   23.00
   9  -8   0  153.68   27.90
 -10   8   0    8.60    8.40
 -10   8   0   10.80   10.00
 -10   8   0    5.10    7.80
 -10   8   0    0.60    8.10
  10  -8   0    4.30    8.80
  10  -8   0    9.00    9.70
 -11   8   0   -3.90    7.50
 -11   8   0   11.00   10.30
 -11   8   0    2.30    6.10
 -11   8   0    3.40    8.00
  11  -8   0   22.00   14.00
  11  -8   0   -9.40    5.60
  11  -8   0   10.40    8.20
 -12   8   0   52.79   19.30
 -12   8   0   95.29   22.20
 -12   8   0   33.90   14.90
 -12   8   0   47.10   19.20
  12  -8   0   57.79   19.90
  12  -8   0   76.99   22.30
  12  -8   0   58.89   20.70
 -13   8   0   30.00   16.60
 -13   8   0   26.10   17.00
 -13   8   0   21.70   14.90
  13  -8   0   25.40   14.70
  13  -8   0   23.20   14.50
  13  -8   0   10.70   10.10
 -14   8   0   98.79   30.30
 -14   8   0  113.89   30.80
 -14   8   0  104.79   26.60
  14  -8   0  116.49   30.90
  14  -8   0  128.09   30.60
  13   9   0  108.29   28.40
  13   9   0  129.89   30.50
  13   9   0   72.89   22.90
  13   9   0   88.89   26.00
 -13  -9   0   88.69   26.90
 -13  -9   0  110.19   30.20
 -13  -9   0   90.39   26.30
 -13  -9   0   89.79   22.60
  12   9   0   77.09   22.00
  12   9   0   88.79   26.40
  12   9   0   72.69   22.90
 -12  -9   0   42.90   16.20
 -12  -9   0   94.19   40.30
 -12  -9   0  104.79   25.90
 -12  -9   0   85.29   26.50
  11   9   0   92.19   26.30
  11   9   0   97.29   27.70
  11   9   0  140.09   29.30
  11   9   0  132.69   29.40
 -11  -9   0  174.08   32.50
 -11  -9   0  157.98   33.30
 -11  -9   0  195.78   31.40
 -11  -9   0  163.88   34.00
  10   9   0  223.78   37.30
  10   9   0  269.07   42.80
  10   9   0  254.87   39.80
  10   9   0  206.38   41.20
 -10  -9   0  241.68   37.60
 -10  -9   0  289.87   42.60
 -10  -9   0  323.87   45.40
 -10  -9   0  210.78   40.50
   9   9   0    1.70    6.00
   9   9   0    8.80    8.30
   9   9   0   24.40   12.00
   9   9   0   -2.00    2.40
  -9  -9   0    2.70    8.60
  -9  -9   0    0.50    4.80
  -9  -9   0   -3.10    7.80
   8   9   0  102.49   21.40
   8   9   0  126.59   28.10
   8   9   0  113.79   22.80
   8   9   0  118.49   24.40
  -8  -9   0  127.79   24.70
  -8  -9   0  131.49   26.80
  -8  -9   0  100.39   21.10
   7   9   0  421.06   61.09
   7   9   0  434.56   46.30
   7   9   0  458.45   46.70
   7   9   0  478.75   50.19
  -7  -9   0  488.15   48.10
  -7  -9   0  521.75   48.80
  -7  -9   0  488.45   49.00
  -7  -9   0  451.45   48.00
   6   9   0   24.20    8.70
   6   9   0   21.70    8.60
   6   9   0   16.10    9.30
   6   9   0   32.00   10.40
  -6  -9   0   22.40   10.40
  -6  -9   0   20.90    9.80
  -6  -9   0   24.90   10.30
  -6  -9   0   31.80   10.70
   5   9   0   31.70   12.40
   5   9   0   29.50    9.30
   5   9   0   28.70    9.10
   5   9   0   19.20    7.40
  -5  -9   0   45.60   13.50
  -5  -9   0   26.30    9.40
  -5  -9   0   39.50   11.50
  -5  -9   0   36.70   10.50
   4   9   0  232.28   33.70
   4   9   0  205.28   21.70
   4   9   0  234.58   23.00
   4   9   0  194.48   21.40
  -4  -9   0  246.08   32.70
  -4  -9   0  216.28   22.80
  -4  -9   0  201.18   23.00
  -4  -9   0  204.58   22.60
   3   9   0  122.29   20.80
   3   9   0  138.39   15.90
   3   9   0   87.69   20.00
   3   9   0   87.09   13.70
   3   9   0   95.89   13.30
  -3  -9   0  105.29   14.50
  -3  -9   0   78.39   17.60
   2   9   0  196.18   22.70
   2   9   0  223.48   28.30
   2   9   0  189.28   26.10
   2   9   0  147.09   14.20
  -2  -9   0  153.18   14.30
  -2  -9   0  147.49   25.60
   1   9   0  768.52   69.49
   1   9   0  759.12   65.59
   1   9   0  792.62   68.39
  -1  -9   0  746.53   71.09
   0   9   0   -0.80    3.20
   0   9   0    5.60    4.60
   0   9   0    3.70    5.10
   0  -9   0   -5.50    2.20
  -1   9   0  830.32   71.69
  -1   9   0  851.91   75.89
  -1   9   0  777.52   69.89
   1  -9   0  859.11   78.49
  -2   9   0  215.68   33.80
  -2   9   0  181.78   16.60
  -2   9   0  211.88   26.90
  -2   9   0  163.38   16.10
  -2   9   0  174.38   21.90
   2  -9   0  175.18   30.80
  -3   9   0   87.29   19.80
  -3   9   0  152.68   17.10
  -3   9   0   70.49   17.90
  -3   9   0   83.19   13.70
  -3   9   0  123.69   15.30
   3  -9   0  117.59   14.90
   3  -9   0   91.89   13.40
  -4   9   0  187.38   31.60
  -4   9   0  198.88   29.00
  -4   9   0  219.88   26.70
  -4   9   0  189.88   21.60
  -4   9   0  230.98   22.60
   4  -9   0  199.98   21.70
   4  -9   0  197.58   21.70
   4  -9   0  209.18   21.70
  -5   9   0   22.50   12.30
  -5   9   0   18.40   12.90
  -5   9   0   41.00   11.90
  -5   9   0   29.30    9.30
  -5   9   0   22.20    9.30
   5  -9   0   32.40   10.20
   5  -9   0   20.60    7.50
   5  -9   0   37.90   10.20
  -6   9   0   29.80   10.60
  -6   9   0   36.00   15.30
  -6   9   0   26.80    9.70
  -6   9   0   22.70   11.20
  -6   9   0   26.70   11.00
   6  -9   0   24.40   10.10
   6  -9   0   11.80    6.50
   6  -9   0   29.80    9.60
  -7   9   0  433.56   48.70
  -7   9   0  483.65   61.39
  -7   9   0  439.36   47.30
  -7   9   0  430.36   51.29
   7  -9   0  459.45   47.80
   7  -9   0  518.85   48.80
   7  -9   0  632.74   51.79
  -8   9   0  120.49   24.40
  -8   9   0  121.29   23.60
  -8   9   0   96.79   22.50
  -8   9   0  117.89   23.40
   8  -9   0  110.59   22.50
   8  -9   0  139.69   26.30
  -9   9   0    9.90   10.10
  -9   9   0   -6.20    5.70
  -9   9   0    1.90    7.50
  -9   9   0   -0.20    6.80
   9  -9   0    7.00    6.90
   9  -9   0    4.40    6.70
   9  -9   0  -13.40    4.40
 -10   9   0  253.47   39.40
 -10   9   0  225.68   38.60
 -10   9   0  194.98   36.10
 -10   9   0  233.48   40.20
  10  -9   0  291.07   43.40
  10  -9   0  256.87   39.50
  10  -9   0  250.77   39.50
 -11   9   0  160.68   30.40
 -11   9   0  107.39   27.10
 -11   9   0  118.59   29.80
 -11   9   0  187.68   35.20
  11  -9   0  197.48   35.00
  11  -9   0  143.49   29.40
 -12   9   0   56.29   17.30
 -12   9   0   65.89   22.60
 -12   9   0   74.69   22.60
 -12   9   0   93.29   26.40
  12  -9   0  103.39   27.00
  12  -9   0   68.99   20.90
  12  -9   0  125.39   35.60
 -13   9   0   59.09   23.30
 -13   9   0  155.58   32.30
 -13   9   0  107.29   25.60
 -13   9   0   95.69   27.20
  13  -9   0  131.79   30.60
  13  -9   0   95.49   26.00
  13  10   0   34.40   16.40
  13  10   0   38.40   16.60
  13  10   0   51.89   21.20
 -13 -10   0   34.70   13.50
 -13 -10   0   40.90   18.20
 -13 -10   0   42.30   18.50
  12  10   0   18.50   11.50
  12  10   0   39.40   17.70
  12  10   0   49.90   18.80
  12  10   0   24.20   13.90
 -12 -10   0   36.50   14.00
 -12 -10   0   75.79   25.30
 -12 -10   0   79.89   24.60
 -12 -10   0   60.99   20.60
  11  10   0   73.99   20.40
  11  10   0  118.29   28.50
  11  10   0  121.49   27.00
  11  10   0  102.89   25.90
 -11 -10   0   75.19   24.30
 -11 -10   0   95.09   26.90
 -11 -10   0  109.69   36.50
  10  10   0   60.19   17.70
  10  10   0   71.49   19.60
  10  10   0   47.30   17.20
  10  10   0   72.09   21.20
 -10 -10   0   61.39   19.50
 -10 -10   0   50.09   16.00
 -10 -10   0   90.39   24.80
 -10 -10   0   50.09   18.50
   9  10   0  453.45   49.50
   9  10   0  465.45   50.99
   9  10   0  569.94   69.19
   9  10   0  519.95   50.99
  -9 -10   0  468.35   60.19
  -9 -10   0  425.96   49.70
  -9 -10   0  434.06   48.20
   8  10   0   68.89   17.00
   8  10   0   96.09   20.50
   8  10   0   78.59   19.70
   8  10   0   72.09   18.10
  -8 -10   0   96.19   20.30
  -8 -10   0  140.29   26.30
  -8 -10   0   65.09   17.40
  -8 -10   0  192.78   30.90
   7  10   0    9.50    7.40
   7  10   0   14.70    8.60
   7  10   0    2.50    4.30
   7  10   0   13.30    8.10
  -7 -10   0   17.50    9.20
  -7 -10   0    4.40    8.20
  -7 -10   0   14.90    9.40
  -7 -10   0    9.00    9.10
   6  10   0  146.89   30.30
   6  10   0   79.29   16.70
   6  10   0  107.19   18.50
   6  10   0   94.19   17.50
  -6 -10   0  110.99   20.30
  -6 -10   0   79.89   17.60
  -6 -10   0   83.59   19.10
  -6 -10   0   92.19   19.70
   5  10   0   17.20    6.90
   5  10   0   23.30    7.40
   5  10   0   34.90   12.60
   5  10   0   33.20    9.30
  -5 -10   0   18.70    9.00
  -5 -10   0   33.50   10.60
  -5 -10   0   16.50    8.80
  -5 -10   0   21.70    9.30
   4  10   0   42.50    8.60
   4  10   0   24.30    9.80
   4  10   0   41.20    9.30
   4  10   0   38.70    9.10
   4  10   0   38.70   14.90
   4  10   0   32.60   12.10
  -4 -10   0   23.50    8.00
  -4 -10   0   46.10   15.00
  -4 -10   0   30.10    9.10
   3  10   0   26.80    9.80
   3  10   0   12.70    4.50
   3  10   0   11.00    8.00
   3  10   0   29.10    8.20
  -3 -10   0   18.40    5.50
  -3 -10   0    9.40    7.30
   2  10   0  124.79   18.40
   2  10   0  117.69   21.80
   2  10   0   87.39   19.00
  -2 -10   0   90.09   21.30
   1  10   0  425.36   40.50
   1  10   0  368.76   40.90
   1  10   0  403.66   37.80
  -1 -10   0  378.66   43.10
   0  10   0  370.86   37.20
   0  10   0  410.96   41.50
   0  10   0  351.06   37.40
   0 -10   0  422.96   44.40
  -1  10   0  382.96   37.80
  -1  10   0  368.66   41.00
  -1  10   0  358.56   36.00
   1 -10   0  431.76   54.59
  -2  10   0  130.49   27.10
  -2  10   0  117.99   18.00
  -2  10   0  128.89   23.30
  -3  10   0    6.80    4.30
  -3  10   0   11.70    5.10
  -3  10   0   36.20   12.50
  -3  10   0   12.10    5.50
  -3  10   0   41.10   14.40
  -4  10   0   31.10    8.80
  -4  10   0   31.00    8.70
  -4  10   0    6.80    7.00
  -4  10   0   40.80   13.50
   4 -10   0   30.40    7.80
   4 -10   0   33.40    8.50
   4 -10   0   34.20    8.20
  -5  10   0   33.30    9.90
  -5  10   0   35.70   10.60
  -5  10   0   25.70    9.50
  -5  10   0   23.80    9.40
  -5  10   0   39.10   14.20
   5 -10   0   26.80    9.10
   5 -10   0   25.80    9.20
   5 -10   0   43.10   10.70
  -6  10   0  101.99   22.10
  -6  10   0  107.09   19.80
  -6  10   0  127.19   21.10
  -6  10   0  119.89   21.50
   6 -10   0  100.79   19.20
   6 -10   0  112.49   20.20
   6 -10   0   69.79   15.90
  -7  10   0   18.40    9.20
  -7  10   0   11.80    9.60
  -7  10   0    2.50    6.40
  -7  10   0    6.20    6.70
   7 -10   0    5.10   11.60
   7 -10   0    0.80    4.20
   7 -10   0    8.60    7.50
  -8  10   0   80.79   20.40
  -8  10   0   88.19   20.90
  -8  10   0  115.09   23.90
  -8  10   0   89.49   22.10
   8 -10   0  116.49   23.00
   8 -10   0  123.59   23.70
   8 -10   0  140.59   25.40
  -9  10   0  456.45   52.79
  -9  10   0  470.65   52.89
  -9  10   0  509.15   52.29
  -9  10   0  422.16   50.39
   9 -10   0  704.13   57.79
   9 -10   0  433.56   50.39
 -10  10   0   53.99   17.70
 -10  10   0   64.99   20.40
 -10  10   0   27.60   14.90
 -10  10   0   57.09   18.70
  10 -10   0   53.59   16.90
  10 -10   0  102.09   24.10
  10 -10   0   47.50   16.60
 -11  10   0   78.39   21.10
 -11  10   0   97.19   25.10
 -11  10   0   91.19   24.40
 -11  10   0   89.89   23.80
  11 -10   0   84.29   22.60
  11 -10   0   64.99   20.20
  11 -10   0  129.19   29.00
 -12  10   0   83.59   27.10
 -12  10   0   88.29   26.00
 -12  10   0   95.99   25.30
 -12  10   0   34.10   19.10
  12 -10   0   72.69   21.80
  12 -10   0   48.60   18.00
  12 -10   0  139.39   30.80
 -13  10   0   18.70   15.50
 -13  10   0   41.70   17.70
 -13  10   0   -4.90    8.70
 -13  10   0   32.30   15.90
  13 -10   0   17.40   12.50
  13 -10   0   42.00   20.20
  12  11   0   17.80   10.20
  12  11   0   39.80   17.00
  12  11   0   32.20   14.90
  12  11   0   12.10   11.90
 -12 -11   0   16.10   11.10
 -12 -11   0    5.40    7.70
 -12 -11   0    0.00    6.80
  11  11   0   -0.50    5.90
  11  11   0   -2.10    7.30
  11  11   0    0.80    7.40
  11  11   0    0.30    3.60
 -11 -11   0   12.10   12.20
 -11 -11   0   -0.60    4.60
  10  11   0  142.19   32.00
  10  11   0  159.58   30.80
  10  11   0  159.28   30.20
  10  11   0  182.78   33.30
 -10 -11   0  182.88   31.00
 -10 -11   0  125.99   29.50
 -10 -11   0  227.08   38.70
 -10 -11   0  230.98   37.30
   9  11   0   66.89   18.00
   9  11   0   62.59   17.70
   9  11   0   41.90   15.80
   9  11   0   70.39   18.50
  -9 -11   0   39.70   13.60
  -9 -11   0   85.29   20.90
  -9 -11   0   64.19   18.60
  -9 -11   0   69.09   20.10
   8  11   0   25.60   10.00
   8  11   0   12.80    9.00
   8  11   0   38.90   12.70
   8  11   0   31.10   11.60
  -8 -11   0   21.30   12.00
  -8 -11   0   25.90   12.50
  -8 -11   0   17.00    9.70
  -8 -11   0   28.60   12.70
   7  11   0  382.06   42.00
   7  11   0  369.56   53.19
   7  11   0  431.36   43.70
   7  11   0  388.76   42.10
  -7 -11   0  492.55   46.70
  -7 -11   0  428.16   44.70
  -7 -11   0  435.06   44.40
  -7 -11   0  466.95   46.90
   6  11   0   94.39   17.50
   6  11   0   90.79   17.30
   6  11   0   63.59   19.60
   6  11   0   76.19   15.70
  -6 -11   0   91.79   18.90
  -6 -11   0  137.89   24.60
  -6 -11   0   59.39   15.60
  -6 -11   0  100.49   19.80
   5  11   0   42.50   15.40
   5  11   0   27.90    8.60
   5  11   0   27.20    8.30
   5  11   0   31.40    8.80
  -5 -11   0   21.30    9.50
  -5 -11   0   46.80   14.80
  -5 -11   0   34.80   10.00
  -5 -11   0   34.20   10.80
   4  11   0    4.60    3.90
   4  11   0    1.90    5.50
   4  11   0    4.40    4.30
  -4 -11   0    3.20    4.60
  -4 -11   0   -2.80    3.40
   3  11   0    3.60    4.90
   3  11   0    0.40    2.20
   3  11   0    0.00    3.00
   3  11   0   -4.00    1.90
  -3 -11   0    2.70    2.80
  -3 -11   0   -2.20    5.20
   2  11   0   10.60    7.50
   2  11   0   -0.60    3.40
   2  11   0   10.00    5.60
  -2 -11   0   -5.60    3.30
   1  11   0  759.72   68.19
   1  11   0  749.82   72.59
   1  11   0  806.52   71.49
  -1 -11   0  833.52   76.89
   0  11   0    1.70    4.00
   0  11   0    5.80    5.20
   0  11   0    2.00    4.20
   0 -11   0   -2.20    3.20
  -1  11   0  720.93   73.49
  -1  11   0  797.92   70.59
  -1  11   0  850.91   69.79
   1 -11   0  741.53   77.69
  -2  11   0   18.50    8.80
  -3  11   0   -1.90    3.00
  -3  11   0    3.40    3.10
  -3  11   0   -5.60    3.20
  -3  11   0   -4.20    2.10
  -3  11   0    3.70    3.20
  -4  11   0   -3.70    3.30
  -4  11   0    6.20    5.90
  -4  11   0    5.10    6.60
  -5  11   0   37.80   11.00
  -5  11   0   41.30   11.00
  -5  11   0   42.50   11.60
  -5  11   0   47.90   15.80
   5 -11   0   42.40   10.40
   5 -11   0   22.40    8.40
  -6  11   0   74.09   20.20
  -6  11   0   72.79   16.10
  -6  11   0  115.89   21.00
  -6  11   0   97.19   18.50
   6 -11   0  140.79   21.70
   6 -11   0   75.29   16.50
   6 -11   0   73.09   15.30
  -7  11   0  477.45   60.99
  -7  11   0  429.66   46.40
  -7  11   0  349.47   43.70
  -7  11   0  381.86   44.60
   7 -11   0  600.54   48.30
   7 -11   0  575.04   48.60
   7 -11   0  420.96   44.70
  -8  11   0   15.40    8.20
  -8  11   0   16.50   10.90
  -8  11   0   41.80   15.00
  -8  11   0   22.80   12.40
   8 -11   0   32.20   12.20
   8 -11   0   38.90   15.30
   8 -11   0   36.10   13.10
  -9  11   0   51.09   16.80
  -9  11   0   20.90   10.80
  -9  11   0   36.00   13.70
  -9  11   0   93.09   21.50
   9 -11   0  100.69   21.00
   9 -11   0   55.29   15.90
   9 -11   0   29.00   19.70
 -10  11   0  199.28   37.10
 -10  11   0  120.69   28.50
 -10  11   0  192.78   34.10
 -10  11   0  176.48   32.70
  10 -11   0  193.48   33.40
  10 -11   0  233.28   37.60
 -11  11   0   -1.80    6.50
 -11  11   0    4.70    8.90
 -11  11   0    2.70    8.40
  11 -11   0    8.00   11.70
  11 -11   0    9.30    9.20
 -12  11   0   61.79   20.30
 -12  11   0   13.20   12.10
 -12  11   0   13.70   12.30
 -12  11   0   32.10   17.40
  12 -11   0    3.00    8.20
  12 -11   0   25.80   13.50
  12 -11   0   19.10   12.30
  12  12   0   93.19   24.00
 -12 -12   0  124.89   26.10
  11  12   0  104.69   27.00
  11  12   0   95.99   23.60
  11  12   0   67.89   20.30
  11  12   0   72.69   20.90
 -11 -12   0   73.89   21.60
 -11 -12   0   24.60   13.20
 -11 -12   0   62.69   20.70
 -11 -12   0   54.99   17.00
  10  12   0   -4.50    3.70
  10  12   0    7.40    7.50
  10  12   0    0.60    3.70
  10  12   0   -1.10    5.10
 -10 -12   0   -4.00    4.80
 -10 -12   0    8.20    7.80
 -10 -12   0   -8.40    4.40
 -10 -12   0   -3.70    4.90
   9  12   0  141.19   26.50
   9  12   0  124.39   24.30
   9  12   0  217.38   38.90
   9  12   0  132.49   26.20
  -9 -12   0  107.09   24.40
  -9 -12   0  169.28   28.90
  -9 -12   0  103.49   24.90
  -9 -12   0  173.28   31.70
   8  12   0   63.19   20.90
   8  12   0   57.79   16.20
   8  12   0   63.49   16.70
   8  12   0   75.49   17.20
  -8 -12   0   76.99   19.90
  -8 -12   0   51.59   16.90
  -8 -12   0   80.29   19.70
  -8 -12   0   67.09   18.50
   7  12   0    5.60    6.60
   7  12   0   19.30   11.90
   7  12   0   -1.00    2.20
  -7 -12   0    1.20    8.60
  -7 -12   0    4.90    6.80
  -7 -12   0    3.70    7.40
  -7 -12   0    8.70    7.30
   6  12   0    7.60    5.00
   6  12   0   11.10    8.30
   6  12   0    5.70    4.30
  -6 -12   0    0.80    5.80
  -6 -12   0    0.20    6.00
  -6 -12   0    7.70    5.90
  -6 -12   0   -2.10    3.20
   5  12   0   37.70   10.00
   5  12   0   47.80   16.30
   5  12   0   44.80   10.00
  -5 -12   0   32.50   13.50
  -5 -12   0   48.50   11.60
  -5 -12   0   49.30   12.80
   4  12   0   23.20    6.30
   4  12   0   11.70    9.20
   4  12   0   22.40   10.30
  -4 -12   0   23.80   11.20
  -4 -12   0   18.80    6.10
   3  12   0  147.49   28.30
   3  12   0  110.39   22.90
   3  12   0  169.48   23.30
  -3 -12   0  114.99   25.60
   2  12   0  136.29   25.00
   2  12   0  139.89   21.30
   2  12   0  110.09   24.10
  -2 -12   0  146.29   28.20
   1  12   0    1.70    3.50
   1  12   0   -1.10    2.40
   1  12   0   -1.60    2.80
  -1 -12   0    2.10    5.10
   0  12   0   71.19   16.50
   0  12   0   63.79   15.20
   0 -12   0   29.60   13.70
  -1  12   0   -4.70    2.50
  -1  12   0   -1.60    4.70
  -1  12   0    2.70    4.40
   1 -12   0    4.70    6.70
  -2  12   0  206.68   32.00
  -2  12   0  167.38   24.90
  -2  12   0  197.08   32.90
  -3  12   0  133.69   20.20
  -3  12   0  145.59   28.10
  -3  12   0  142.09   26.90
  -4  12   0   47.60   16.00
  -4  12   0   20.20    7.00
  -4  12   0   20.30    7.20
  -5  12   0   49.60   14.90
  -5  12   0   42.50   11.20
  -5  12   0   66.19   16.60
   5 -12   0   50.49   12.70
   5 -12   0   30.30    8.60
  -6  12   0    3.40    6.10
  -6  12   0    0.70    4.80
  -6  12   0    4.70    5.60
  -6  12   0    9.10    8.00
   6 -12   0    6.30    5.20
   6 -12   0   11.00    7.90
   6 -12   0   15.80    7.70
  -7  12   0   16.20   10.90
  -7  12   0    2.40    5.80
  -7  12   0    3.20    7.50
  -7  12   0   16.60    8.50
   7 -12   0   10.60    7.20
   7 -12   0   14.20   10.70
   7 -12   0    4.10    5.60
  -8  12   0   49.60   16.50
  -8  12   0   76.09   18.20
  -8  12   0   49.90   16.20
  -8  12   0   82.09   18.30
   8 -12   0   28.60   11.80
   8 -12   0   60.49   17.20
   8 -12   0   62.29   15.70
  -9  12   0  164.18   28.60
  -9  12   0  105.29   25.10
  -9  12   0   90.19   23.10
  -9  12   0  161.98   29.30
   9 -12   0  101.49   22.10
   9 -12   0  156.18   28.50
   9 -12   0  197.98   32.10
 -10  12   0    5.50    9.50
 -10  12   0    3.80   11.10
 -10  12   0    0.50    4.80
 -10  12   0    3.20    6.80
  10 -12   0   -0.80    4.60
  10 -12   0    0.40    3.90
  10 -12   0    5.50    9.10
 -11  12   0   80.79   22.90
 -11  12   0   94.69   24.00
 -11  12   0   80.99   25.30
  11 -12   0   77.89   21.80
  11 -12   0   65.29   18.40
  11 -12   0   73.59   21.70
 -12  12   0   57.19   19.70
  11  13   0   13.30    8.90
  11  13   0   14.50   10.00
  11  13   0    2.20    7.80
 -11 -13   0    2.60   10.90
 -11 -13   0    1.20    6.40
 -11 -13   0    7.60    9.10
  10  13   0   83.49   23.60
  10  13   0   64.59   17.80
  10  13   0   67.19   17.60
  10  13   0   67.69   18.30
 -10 -13   0   98.79   25.50
 -10 -13   0   60.79   18.60
 -10 -13   0  113.29   24.50
 -10 -13   0  113.29   26.80
   9  13   0   36.30   12.70
   9  13   0   31.70   11.50
   9  13   0   65.69   23.90
   9  13   0   42.20   13.90
  -9 -13   0   29.00   13.20
  -9 -13   0   26.30   15.50
  -9 -13   0   60.79   17.90
  -9 -13   0   85.19   22.30
   8  13   0    8.50   11.50
   8  13   0    0.70    3.20
   8  13   0    2.70    4.30
   8  13   0   -0.70    2.80
  -8 -13   0   -3.00    5.90
  -8 -13   0    4.90    6.00
  -8 -13   0   -5.60    6.10
   7  13   0  148.69   24.90
   7  13   0  161.78   25.40
   7  13   0  174.08   26.40
   7  13   0  162.08   32.20
  -7 -13   0  171.68   27.00
  -7 -13   0  183.98   28.20
  -7 -13   0  266.37   35.00
  -7 -13   0  164.48   30.40
   6  13   0   14.50    6.30
   6  13   0   25.00   12.60
   6  13   0    2.20    4.80
   6  13   0   13.90    7.10
  -6 -13   0   15.40    9.20
  -6 -13   0   12.50    7.00
  -6 -13   0   26.20   10.00
   5  13   0  177.68   20.30
   5  13   0  190.78   36.00
  -5 -13   0  209.68   35.90
  -5 -13   0  218.18   22.00
   4  13   0    2.60    4.10
   4  13   0    4.90    6.90
   4  13   0   -1.90    2.50
  -4 -13   0    6.60    6.70
  -4 -13   0    1.20    2.80
   3  13   0  131.89   25.50
   3  13   0  132.19   20.30
   3  13   0  133.09   26.20
  -3 -13   0  108.69   25.30
   2  13   0   -0.90    4.30
   2  13   0   16.50    9.60
   2  13   0   16.70    7.40
  -2 -13   0   10.50    8.40
   1  13   0  411.96   46.50
   1  13   0  447.26   44.50
   1  13   0  572.44   52.89
  -1 -13   0  424.66   57.99
   0  13   0   -1.30    3.70
   0  13   0    3.30    4.80
   0  13   0    8.80    8.40
  -1  13   0  457.65   45.10
  -1  13   0  430.16   45.50
  -1  13   0  518.25   52.59
   1 -13   0  414.96   60.49
  -2  13   0   11.50    6.10
  -2  13   0    7.40    7.30
  -3  13   0  119.59   22.80
  -3  13   0  132.99   20.00
  -4  13   0   -0.90    2.70
  -4  13   0   -6.60    2.90
  -4  13   0    3.40    4.50
  -5  13   0  156.98   29.50
  -5  13   0  194.08   24.20
  -5  13   0  169.18   22.80
  -6  13   0    7.70    7.90
  -6  13   0   17.60    8.20
  -6  13   0    7.50    8.10
   6 -13   0   27.30    9.10
   6 -13   0   18.80    7.90
  -7  13   0  129.89   29.20
  -7  13   0  181.08   27.60
  -7  13   0  191.58   28.90
  -7  13   0  146.09   26.20
   7 -13   0  170.98   26.60
   7 -13   0  248.78   31.80
  -8  13   0    0.60    5.40
  -8  13   0   -0.90    6.40
  -8  13   0    2.30    5.80
  -8  13   0   11.90    8.50
   8 -13   0    4.40    7.80
   8 -13   0    3.90    3.90
   8 -13   0   12.60   10.30
  -9  13   0   53.89   16.50
  -9  13   0   45.90   16.60
  -9  13   0   29.30   12.70
  -9  13   0   48.80   16.30
   9 -13   0   20.90    9.00
   9 -13   0   50.89   16.80
   9 -13   0   33.10   12.50
 -10  13   0   52.99   17.10
 -10  13   0  135.89   28.40
 -10  13   0   53.79   19.40
 -10  13   0  101.99   24.20
  10 -13   0   79.59   20.30
  10 -13   0   57.79   17.50
  10 -13   0  113.49   26.40
 -11  13   0   -2.30    7.70
 -11  13   0    3.50    6.40
 -11  13   0   12.90   11.10
 -11  13   0    8.50    9.30
  11 -13   0    6.30    9.20
  11 -13   0   14.60   10.20
  11 -13   0    6.90    7.20
  10  14   0   -1.00    3.20
  10  14   0   13.00    9.20
  10  14   0   13.70   11.10
 -10 -14   0    6.20    7.90
 -10 -14   0    1.50    7.50
 -10 -14   0   -1.90    4.10
   9  14   0  117.09   30.80
   9  14   0  107.49   21.50
   9  14   0   75.69   18.10
  -9 -14   0   59.59   17.50
  -9 -14   0   80.19   21.60
  -9 -14   0   98.39   24.10
   8  14   0   52.99   21.10
   8  14   0   49.90   13.40
   8  14   0   68.89   15.60
   8  14   0   47.10   13.60
  -8 -14   0   78.99   19.60
  -8 -14   0   61.99   16.70
  -8 -14   0   73.59   18.50
  -8 -14   0   81.89   22.50
   7  14   0   27.90    9.20
   7  14   0   48.40   17.80
   7  14   0   51.49   12.50
   7  14   0   30.40    9.40
  -7 -14   0   46.50   13.30
  -7 -14   0   46.40   14.60
  -7 -14   0   35.70   11.30
  -7 -14   0   49.99   18.00
   6  14   0   21.30    7.40
   6  14   0   37.40   16.50
  -6 -14   0   34.60   10.10
  -6 -14   0   39.80   15.60
   5  14   0  244.28   42.40
  -5 -14   0  219.48   39.40
  -5 -14   0  250.67   23.70
   4  14   0   -1.60    3.20
   4  14   0   -3.70    3.10
  -4 -14   0   -2.10    4.20
   3  14   0  444.36   52.19
   3  14   0  274.57   42.50
   3  14   0  292.07   30.90
  -3 -14   0  270.57   44.40
   2  14   0   87.19   16.70
   2  14   0   54.49   16.90
   2  14   0   51.69   16.20
  -2 -14   0   41.40   15.60
   1  14   0   11.70    8.10
   1  14   0   19.90    8.40
  -1 -14   0   14.60   11.60
   0  14   0  150.68   26.10
   0  14   0  201.68   29.50
   0 -14   0  106.79   29.00
  -1  14   0   16.00    9.20
  -1  14   0   29.00   10.80
  -2  14   0   42.20   13.60
  -2  14   0   49.20   12.30
  -3  14   0  277.87   28.90
  -3  14   0  259.77   37.90
  -4  14   0   -0.90    7.00
  -5  14   0  218.98   22.80
  -5  14   0  233.28   24.10
  -5  14   0  280.87   43.40
  -6  14   0   52.79   13.80
  -6  14   0   51.39   17.60
  -6  14   0   35.40   10.00
  -7  14   0   38.60   13.40
  -7  14   0   36.20   12.80
  -7  14   0   40.40   12.10
   7 -14   0   24.60    9.10
   7 -14   0   57.69   13.50
  -8  14   0   90.69   20.80
  -8  14   0   71.99   17.80
  -8  14   0  114.69   29.10
   8 -14   0   85.19   19.20
  -9  14   0   45.20   15.10
  -9  14   0  107.09   27.10
  -9  14   0   81.49   20.50
   9 -14   0   64.99   17.60
 -10  14   0   12.40    9.40
 -10  14   0    1.40    5.30
 -10  14   0    0.10    7.30
 -10  14   0   -2.20    4.90
  10 -14   0   -3.00    5.20
  10 -14   0   -0.90    4.40
  10 -14   0    2.90    6.30
   9  15   0   24.20   13.10
   9  15   0   17.00    8.50
   9  15   0   11.60    7.10
  -9 -15   0   24.40   12.60
  -9 -15   0   31.70   13.70
  -9 -15   0   30.60   13.30
   8  15   0    9.60    6.10
   8  15   0   17.50    7.50
   8  15   0    9.40    6.70
   8  15   0   12.90   13.00
  -8 -15   0   20.70   11.90
  -8 -15   0   24.20   10.30
  -8 -15   0   18.90   10.50
  -8 -15   0   18.90   11.50
   7  15   0   62.49   18.60
   7  15   0  101.29   26.90
  -7 -15   0  125.09   26.10
   6  15   0   -0.30    3.80
  -6 -15   0    3.10    5.30
  -6 -15   0    7.90    9.20
   5  15   0  109.79   25.90
  -5 -15   0  133.09   29.30
   4  15   0   -0.40    3.50
   4  15   0    1.10    4.80
  -4 -15   0   -2.60    3.40
   3  15   0   24.10   11.70
   3  15   0   27.80   10.10
  -3 -15   0   23.20   13.50
   2  15   0    0.80    3.80
   2  15   0    7.00    5.40
  -2 -15   0   -4.20    3.80
   1  15   0  213.48   31.10
   1  15   0  257.67   38.10
  -1 -15   0  156.08   35.70
   0  15   0   -0.70    2.50
   0  15   0    1.00    4.20
   0 -15   0   11.80    9.00
  -1  15   0  273.37   37.10
  -1  15   0  180.38   31.40
  -2  15   0    2.70    4.90
  -2  15   0   10.10    6.30
  -3  15   0   26.70   11.80
  -3  15   0   23.30    8.70
  -4  15   0   -1.30    3.50
  -5  15   0   95.59   22.20
  -6  15   0   -1.00    3.70
  -6  15   0    5.70    4.20
  -6  15   0    0.00    6.70
  -7  15   0   94.29   20.60
  -7  15   0   77.09   20.40
  -8  15   0    3.60    6.30
  -8  15   0   15.30    8.20
  -8  15   0   16.50   12.40
  -8  15   0    8.50    8.30
  -8  15   0    4.90    6.10
   8 -15   0   33.20   10.60
   8 -15   0   12.50    7.60
  -9  15   0    1.70    5.70
  -9  15   0   11.50   10.30
  -9  15   0   32.20   13.90
   9 -15   0   11.10    7.80
   9 -15   0   33.30   12.00
   8  16   0   16.30   12.30
  -8 -16   0   -3.30    4.70
   7  16   0    7.00    8.60
  -7 -16   0   17.90   10.10
  -7 -16   0    7.80    5.60
   6  16   0   14.40    8.60
  -6 -16   0    8.00   10.80
   5  16   0  274.27   47.70
  -5 -16   0  232.88   42.10
   4  16   0    1.80    3.50
   4  16   0   -1.10    3.30
  -4 -16   0   -2.30    3.40
   3  16   0  198.98   28.40
   3  16   0  131.89   30.40
  -3 -16   0  197.98   41.40
   2  16   0   21.90    9.30
   2  16   0    4.60    6.80
  -2 -16   0   20.60   15.10
   1  16   0   22.00   10.70
   1  16   0   24.90   10.60
  -1 -16   0   29.40   14.70
   0  16   0   19.30   11.70
   0  16   0   25.30   10.80
   0 -16   0   12.50   10.10
  -1  16   0    3.40    6.50
  -1  16   0   10.90    6.40
  -2  16   0   32.60   11.00
  -2  16   0   15.70    9.80
  -3  16   0  161.38   34.20
  -3  16   0  257.87   27.00
  -4  16   0    3.70    5.70
  -5  16   0  203.48   35.90
  -6  16   0    0.90    5.70
  -6  16   0    0.00    3.80
  -7  16   0    1.30    6.60
  -7  16   0    5.10    5.10
  -7  16   0   16.10   12.50
  -8  16   0    3.50    6.40
  -8  16   0   27.10   11.70
   6  17   0   86.59   28.10
  -6 -17   0   99.39   25.30
   5  17   0  135.79   30.40
  -5 -17   0   84.49   23.80
   4  17   0   20.00   11.40
   4  17   0   38.80   10.90
  -4 -17   0    9.30   11.20
   3  17   0    3.20    6.20
   3  17   0    6.20    5.90
  -3 -17   0   -3.90    5.00
   2  17   0    6.30    6.70
   2  17   0   -0.90    2.60
  -2 -17   0    2.20    6.00
   1  17   0  110.79   24.60
   1  17   0  109.99   22.80
  -1 -17   0  112.29   30.50
   0  17   0   -0.40    2.90
   0  17   0    2.90    4.70
  -1  17   0  109.19   23.20
  -1  17   0  124.09   25.20
  -2  17   0   18.60   11.00
  -3  17   0    1.40    4.40
  -3  17   0    7.50    5.60
  -4  17   0   33.30   15.50
  -5  17   0   91.59   25.60
  -6  17   0   81.49   21.60
  -5 -18   0    7.00   10.20
   4  18   0   30.10   14.80
   4  18   0    0.20    3.60
  -4 -18   0    4.50    8.30
   3  18   0  234.58   40.60
   3  18   0  244.58   32.90
  -3 -18   0  137.29   37.30
   2  18   0   60.19   16.00
   2  18   0   28.40   14.00
  -2 -18   0   39.20   18.20
   1  18   0   43.90   14.30
   1  18   0   20.80   11.10
   0  18   0   63.89   18.70
   0  18   0   56.49   18.30
  -1  18   0   27.20   11.90
  -1  18   0   32.80   12.30
  -2  18   0   22.10    9.50
  -2  18   0   46.10   17.60
  -3  18   0  162.68   27.50
  -3  18   0  264.37   42.20
  -4  18   0    8.60    8.70
  -5  18   0   30.80   15.40
   1  19   0   90.99   22.10
   0  19   0    0.20    3.90
   0  19   0   -0.70    3.60
  -1  19   0  138.79   31.10
   0  19  -1   58.79   17.60
  -4  18  -1   88.59   24.80
  -3  18  -1   11.60    7.80
  -3  18  -1    1.90    6.40
  -2  18  -1   32.90   11.80
  -2  18  -1   23.10   11.30
  -1  18  -1    9.70    7.70
  -1  18  -1   25.80   12.60
   0  18  -1    1.00    4.70
   0  18  -1   -1.10    2.80
  -1 -18   1   19.80   13.70
   1  18  -1   35.30   13.60
   1  18  -1   19.30   10.00
  -2 -18   1   12.70   12.80
   2  18  -1   11.70    8.80
  -3 -18   1   58.09   23.00
   3  18  -1   66.79   16.80
   3  18  -1   42.30   17.00
  -4 -18   1  291.17   50.29
   4  18  -1  216.58   39.40
   4  18  -1  214.58   30.90
  -5 -18   1    4.90    8.00
   5  18  -1   -1.70    4.00
  -6  17  -1  175.98   36.70
  -5  17  -1    2.00    6.60
  -4  17  -1   80.79   24.90
  -3  17  -1    8.00    7.80
  -3  17  -1   -0.30    2.40
  -2  17  -1   69.89   19.40
  -2  17  -1   53.99   15.40
  -1  17  -1   34.90   13.40
  -1  17  -1   57.99   16.40
   0 -17   1  133.09   32.50
   0  17  -1  119.89   25.00
   0  17  -1   84.39   20.80
  -1 -17   1   27.20   17.20
   1  17  -1   33.90   14.50
   1  17  -1   46.80   15.70
  -2 -17   1  120.39   32.00
   2  17  -1  143.19   25.90
   2  17  -1  178.48   32.70
  -3 -17   1    3.40    8.90
   3  17  -1   -1.80    3.10
   3  17  -1   10.70    7.00
  -4 -17   1    1.60    5.10
   4  17  -1    3.70    4.30
   4  17  -1    0.50    4.70
  -5 -17   1    4.00    9.70
   5  17  -1    5.20    7.40
  -6 -17   1  260.97   44.50
   6  17  -1  165.98   36.30
  -7 -17   1   27.50   13.60
   7  17  -1    0.40    4.40
  -8  16  -1  248.88   33.10
  -8  16  -1  265.37   47.30
  -8  16  -1  204.98   30.30
  -8  16  -1  160.98   28.40
  -7  16  -1    8.30    6.60
  -7  16  -1    3.80    7.90
  -7  16  -1    4.20    7.80
  -6  16  -1    1.10    5.40
  -6  16  -1   11.20    7.90
  -5  16  -1    8.90    8.00
  -4  16  -1  338.97   47.50
  -3  16  -1    1.20    5.40
  -3  16  -1   13.10    7.40
  -2  16  -1   81.19   17.10
  -2  16  -1   63.69   18.30
  -1  16  -1    1.60    3.30
  -1  16  -1   -2.90    2.50
   0 -16   1    3.60    9.20
   0  16  -1    2.30    4.10
   0  16  -1    9.60    7.60
  -1 -16   1   22.80   13.20
   1  16  -1   14.90    9.70
   1  16  -1   11.60    7.80
  -2 -16   1    3.40    7.70
   2  16  -1   22.60   11.80
   2  16  -1    4.20    4.70
  -3 -16   1   21.50   14.30
   3  16  -1   39.20   12.50
   3  16  -1   27.80   14.50
  -4 -16   1  430.26   63.89
   4  16  -1  414.96   60.59
   4  16  -1  546.55   47.70
  -5 -16   1   22.80   13.30
   5  16  -1   38.80   16.50
  -6 -16   1   32.10   14.30
   6  16  -1   67.99   20.50
  -7 -16   1   11.80    6.00
  -7 -16   1   14.20   11.70
   7  16  -1    9.00    5.30
   7  16  -1    4.70    8.40
  -8 -16   1   35.50   14.70
   8  16  -1    8.40    9.90
   9 -15   1    0.50    5.40
   9 -15   1    2.10    4.30
  -9  15  -1    4.40    5.10
  -9  15  -1    5.40    8.20
  -9  15  -1   -3.30    5.00
  -9  15  -1   -1.00    5.60
   8 -15   1   92.59   21.90
   8 -15   1   40.00   12.10
  -8  15  -1   64.09   21.30
  -8  15  -1   80.69   18.70
  -8  15  -1   84.69   18.10
  -8  15  -1   57.79   16.20
   7 -15   1   37.60   10.90
   7 -15   1   37.90   11.00
  -7  15  -1   31.50   11.00
  -7  15  -1   36.30   16.40
  -7  15  -1   21.30   12.60
  -7  15  -1   22.40    9.80
  -6  15  -1  193.38   24.80
  -6  15  -1  195.18   34.70
  -5  15  -1   68.09   18.90
  -5  15  -1   74.79   11.90
  -5  15  -1   51.29    9.60
  -4  15  -1    7.90    6.40
  -3  15  -1   67.99   15.30
  -3  15  -1   43.90   15.30
  -2  15  -1   75.29   20.10
  -2  15  -1   69.69   17.00
   1 -15   1   55.49   20.70
  -1  15  -1   43.70   13.50
   0 -15   1   55.39   20.90
   0  15  -1   72.39   17.80
   0  15  -1   50.99   16.40
  -1 -15   1   73.79   22.20
   1  15  -1   54.89   15.80
   1  15  -1   68.79   18.30
  -2 -15   1  126.49   32.70
   2  15  -1  123.29   22.10
   2  15  -1  134.69   28.50
  -3 -15   1   42.90   17.50
   3  15  -1   72.29   15.60
   3  15  -1   69.99   21.70
  -4 -15   1   26.50   13.30
   4  15  -1   -0.90    3.40
   4  15  -1    7.50    5.60
  -5 -15   1    9.30   10.10
   5  15  -1   -3.10    3.90
   5  15  -1   -0.30    3.20
  -6 -15   1  184.88   19.10
  -6 -15   1  168.08   33.60
   6  15  -1  145.79   31.70
   6  15  -1  136.39   18.90
  -7 -15   1   11.60   10.10
   7  15  -1    8.20    6.90
  -8 -15   1   43.90   13.60
  -8 -15   1   38.40   14.40
  -8 -15   1   21.40   10.80
  -8 -15   1   41.90   17.10
   8  15  -1   41.00   11.20
   8  15  -1   48.10   12.30
   8  15  -1   29.40   14.40
   8  15  -1   31.30   10.30
  -9 -15   1   28.60   14.70
  -9 -15   1   20.20   11.20
  -9 -15   1   57.89   17.00
   9  15  -1   29.60   11.30
   9  15  -1   21.00   10.50
   9  15  -1   20.60   13.10
  10 -14   1   20.60   10.70
  10 -14   1   25.70   17.40
 -10  14  -1   24.60   12.70
 -10  14  -1   31.40   13.70
 -10  14  -1   40.70   20.50
   9 -14   1   66.59   18.00
  -9  14  -1   53.69   15.90
  -9  14  -1   33.70   16.10
  -9  14  -1   88.19   20.40
   8 -14   1  331.07   40.50
  -8  14  -1  306.47   39.40
  -8  14  -1  260.57   45.30
  -8  14  -1  201.18   33.20
   7 -14   1   15.50    8.40
   7 -14   1   21.30    8.70
  -7  14  -1    0.20    6.20
  -7  14  -1    6.40    7.00
  -7  14  -1    7.50    6.30
  -7  14  -1    0.10    4.30
  -7  14  -1    2.50    8.60
  -6  14  -1   14.10    7.00
  -6  14  -1   15.60    8.40
  -6  14  -1   22.30   12.20
  -5  14  -1   47.20   11.30
  -5  14  -1   43.50   14.80
  -5  14  -1   46.40   10.40
  -4  14  -1   79.19   10.90
  -4  14  -1   87.99   21.60
  -3  14  -1   96.19   23.50
  -3  14  -1   58.29   13.80
  -2  14  -1   99.49   19.80
   1 -14   1   89.59   26.90
  -1  14  -1   66.79   16.70
  -1  14  -1   89.09   18.80
   0 -14   1   80.79   24.50
   0  14  -1  111.49   21.90
   0  14  -1   94.59   19.90
  -1 -14   1    0.50    5.60
   1  14  -1    3.70    5.80
   1  14  -1    5.70    5.30
  -2 -14   1   61.39   21.50
   2  14  -1   60.09   14.60
   2  14  -1   59.29   18.30
  -3 -14   1  144.69   31.30
   3  14  -1  177.88   25.80
   3  14  -1  179.28   34.40
  -4 -14   1  278.07   43.80
   4  14  -1  258.87   41.10
   4  14  -1  277.27   28.90
  -5 -14   1    2.90    4.60
  -5 -14   1   -0.20    4.20
   5  14  -1    2.00    3.70
   5  14  -1    7.40    7.70
  -6 -14   1   66.09   13.40
  -6 -14   1   35.20   14.70
   6  14  -1   56.79   11.40
   6  14  -1   31.70   13.50
  -7 -14   1    4.20    7.30
  -7 -14   1    6.00    4.90
  -7 -14   1    2.30    7.00
  -7 -14   1    7.90    8.30
   7  14  -1    2.00    3.30
   7  14  -1    3.00    4.90
   7  14  -1    4.20    6.60
   7  14  -1    4.00    3.80
  -8 -14   1  200.58   30.90
  -8 -14   1  158.38   27.00
  -8 -14   1  232.38   38.10
  -8 -14   1  209.48   33.50
   8  14  -1  165.28   25.40
   8  14  -1  163.88   28.60
   8  14  -1  138.79   31.00
   8  14  -1  123.79   24.30
  -9 -14   1   32.50   13.80
  -9 -14   1   58.39   19.00
  -9 -14   1   92.39   23.00
   9  14  -1   70.89   17.60
   9  14  -1  100.19   20.70
   9  14  -1   67.49   21.60
 -10 -14   1  114.49   25.60
 -10 -14   1   45.10   18.00
 -10 -14   1   44.20   16.90
  10  14  -1   73.89   19.00
  10  14  -1   65.69   16.90
  10  14  -1   47.80   17.40
  11 -13   1   15.00   12.40
  11 -13   1   16.60   11.50
  11 -13   1   -3.70    4.70
 -11  13  -1   15.00   13.40
 -11  13  -1   21.70   13.60
 -11  13  -1    9.30   12.50
 -11  13  -1   18.70   16.40
  10 -13   1    8.00    8.40
  10 -13   1    1.70    7.40
  10 -13   1   10.90    8.60
 -10  13  -1    1.90    5.80
 -10  13  -1    7.40    7.20
 -10  13  -1    6.60    8.30
 -10  13  -1    1.10    6.00
   9 -13   1   10.30    9.10
   9 -13   1   22.20   10.50
   9 -13   1   10.30    7.80
  -9  13  -1   15.40   10.40
  -9  13  -1    1.70    8.00
  -9  13  -1    8.00   11.20
  -9  13  -1    4.20    6.80
   8 -13   1   61.09   16.90
   8 -13   1   61.39   15.60
   8 -13   1   17.70   14.80
  -8  13  -1   33.50   14.70
  -8  13  -1   48.50   15.20
  -8  13  -1   34.50   11.70
   7 -13   1   81.59   17.10
   7 -13   1   82.19   17.80
  -7  13  -1  116.69   21.10
  -7  13  -1   91.99   18.70
  -7  13  -1   74.49   22.60
   6 -13   1  372.36   39.00
  -6  13  -1  364.66   40.10
  -6  13  -1  413.26   40.70
  -6  13  -1  441.16   41.50
  -6  13  -1  466.05   58.89
  -6  13  -1  415.86   42.10
  -5  13  -1   12.10    7.10
  -5  13  -1   16.10    8.00
  -5  13  -1   27.00   13.40
  -4  13  -1    1.40    2.90
  -4  13  -1    2.00    3.60
  -4  13  -1    0.70    4.70
  -4  13  -1   -2.10    3.10
  -3  13  -1   17.60    7.30
  -3  13  -1   15.40   10.00
   2 -13   1    3.60    6.70
  -2  13  -1   -4.40    3.50
  -2  13  -1    1.50    3.70
   1 -13   1    0.60    5.30
  -1  13  -1    1.50    4.20
  -1  13  -1    3.30    6.30
   0 -13   1  374.26   56.89
   0  13  -1  339.37   37.90
   0  13  -1  348.27   38.50
   0  13  -1  452.25   53.09
  -1 -13   1   55.69   26.10
   1  13  -1   45.40   13.60
   1  13  -1   38.80   12.60
   1  13  -1   80.29   20.30
  -2 -13   1   55.29   22.40
   2  13  -1   96.89   22.50
   2  13  -1   67.19   15.30
   2  13  -1   76.79   20.40
  -3 -13   1    4.80    7.70
   3  13  -1    1.10    4.90
   3  13  -1   12.50    6.10
   3  13  -1    4.90    4.60
  -4 -13   1   29.50    6.70
  -4 -13   1   41.00   15.60
   4  13  -1   60.29   16.40
   4  13  -1   34.70    6.60
   4  13  -1   41.20   10.10
   4  13  -1   20.20   10.00
  -5 -13   1   -3.10    4.50
  -5 -13   1   -2.30    4.30
   5  13  -1    7.20    4.20
   5  13  -1   -3.20    3.30
   5  13  -1    8.80    6.30
  -6 -13   1   85.79   17.70
  -6 -13   1  117.59   19.40
  -6 -13   1  140.89   23.40
   6  13  -1   82.19   15.70
   6  13  -1   89.39   16.40
   6  13  -1   81.59   21.40
   6  13  -1  106.69   17.10
  -7 -13   1    5.30    5.20
  -7 -13   1   26.40   11.20
  -7 -13   1   26.30   13.00
  -7 -13   1   27.80   12.50
   7  13  -1   15.10    6.60
   7  13  -1   19.70    8.60
   7  13  -1   12.30   10.30
   7  13  -1   13.40    6.40
  -8 -13   1  232.28   38.60
  -8 -13   1  238.38   36.70
  -8 -13   1  231.68   37.90
  -8 -13   1  297.37   38.40
   8  13  -1  161.78   28.50
   8  13  -1  226.38   32.40
   8  13  -1  207.98   31.80
   8  13  -1  322.07   51.79
  -9 -13   1   -1.00    5.20
  -9 -13   1   18.80   10.40
  -9 -13   1    7.60   10.30
  -9 -13   1   -2.30    6.90
   9  13  -1    4.40    5.90
   9  13  -1    1.20    3.40
   9  13  -1   14.00    8.30
   9  13  -1    3.60    6.10
 -10 -13   1    2.60    9.40
 -10 -13   1    3.50    8.30
 -10 -13   1   -3.20    5.70
 -10 -13   1   -1.10    4.10
  10  13  -1   14.40    8.50
  10  13  -1    3.00    5.10
  10  13  -1    5.70    6.90
  10  13  -1    2.50    4.50
 -11 -13   1   33.40   15.40
 -11 -13   1   59.49   17.60
 -11 -13   1   46.70   18.40
  11  13  -1   48.60   16.20
  11  13  -1   23.80   12.30
  11  13  -1   40.00   17.60
  11 -12   1   -2.50    3.50
  11 -12   1   25.50   14.50
 -11  12  -1   11.00   15.90
 -11  12  -1   12.10   10.60
 -11  12  -1   16.20   10.90
 -11  12  -1    6.50    8.30
  10 -12   1   34.50   13.80
  10 -12   1   55.09   16.70
  10 -12   1   75.69   20.80
 -10  12  -1   32.50   14.60
 -10  12  -1   52.69   17.80
 -10  12  -1   92.09   22.90
 -10  12  -1   75.49   21.60
   9 -12   1   70.19   17.70
   9 -12   1   62.09   17.60
   9 -12   1   80.29   21.70
  -9  12  -1   37.20   14.40
  -9  12  -1   59.99   19.10
  -9  12  -1   59.69   18.80
  -9  12  -1   69.39   20.30
   8 -12   1  160.58   27.40
   8 -12   1  181.48   29.00
   8 -12   1  146.69   25.30
  -8  12  -1  105.09   24.60
  -8  12  -1  133.69   27.00
  -8  12  -1   98.29   22.80
  -8  12  -1  133.89   24.90
   7 -12   1   -3.90    3.60
   7 -12   1   -1.70    2.10
   7 -12   1    4.80    8.30
  -7  12  -1   -4.80    5.40
  -7  12  -1   -2.00    4.10
  -7  12  -1    4.50    5.60
  -7  12  -1   13.90    9.10
   6 -12   1   27.20   10.70
   6 -12   1   51.29   20.90
  -6  12  -1   19.30   10.60
  -6  12  -1   36.00   11.50
  -6  12  -1   32.60   11.30
   5 -12   1  168.38   23.30
   5 -12   1  161.78   22.30
  -5  12  -1  182.68   30.70
  -5  12  -1  174.08   23.70
  -5  12  -1  168.28   25.40
  -5  12  -1  120.49   21.30
  -4  12  -1  184.08   19.70
  -4  12  -1  143.89   29.20
  -4  12  -1  162.78   21.60
  -3  12  -1   52.79    9.10
  -3  12  -1   55.09   14.70
  -3  12  -1   74.29   14.00
  -3  12  -1   66.69   10.30
   2 -12   1   51.09   19.60
  -2  12  -1   96.39   20.50
  -2  12  -1  119.39   26.90
  -2  12  -1  128.29   20.30
   1 -12   1  213.88   44.20
  -1  12  -1  266.57   35.70
  -1  12  -1  293.17   39.90
  -1  12  -1  395.06   48.30
   0 -12   1   45.20   16.20
   0  12  -1   26.70   10.30
   0  12  -1   60.09   15.10
   0  12  -1   46.70   15.70
  -1 -12   1  255.87   41.20
   1  12  -1  314.87   38.70
   1  12  -1  228.48   35.90
   1  12  -1  437.76   60.29
  -2 -12   1  409.66   55.99
   2  12  -1  387.66   43.80
   2  12  -1  562.64   76.69
   2  12  -1  415.76   40.40
  -3 -12   1   29.60   12.80
  -3 -12   1   37.60    6.00
   3  12  -1   42.50   15.70
   3  12  -1   54.39   12.30
   3  12  -1   59.79   16.90
   3  12  -1   37.80    6.00
  -4 -12   1   32.40   13.80
  -4 -12   1   38.70    8.90
   4  12  -1   44.60   10.80
   4  12  -1   52.99   18.50
   4  12  -1   31.70    7.60
   4  12  -1   35.10   14.20
  -5 -12   1   -0.80    5.20
  -5 -12   1    9.50    7.10
  -5 -12   1    2.70    5.70
  -5 -12   1    5.60    6.20
   5  12  -1    4.50    8.40
   5  12  -1   -2.00    2.70
   5  12  -1   14.70    6.40
   5  12  -1    2.30    3.10
  -6 -12   1  104.09   19.00
  -6 -12   1  100.49   22.90
  -6 -12   1   79.09   17.00
  -6 -12   1  138.89   24.10
   6  12  -1  140.69   28.70
   6  12  -1   85.29   16.30
   6  12  -1   69.39   15.00
   6  12  -1   95.59   16.90
  -7 -12   1   17.90   10.50
  -7 -12   1   53.29   14.90
  -7 -12   1   46.00   15.70
  -7 -12   1   39.10   12.50
   7  12  -1   43.80   12.10
   7  12  -1   25.90    9.90
   7  12  -1   55.79   14.30
   7  12  -1   30.90   14.80
  -8 -12   1   97.79   21.20
  -8 -12   1   92.79   23.90
  -8 -12   1   90.19   31.30
  -8 -12   1   57.89   16.50
   8  12  -1   43.80   13.30
   8  12  -1   70.69   20.10
   8  12  -1   42.80   13.50
   8  12  -1   51.89   14.70
  -9 -12   1  120.39   27.30
  -9 -12   1   97.99   23.40
  -9 -12   1  116.09   25.30
  -9 -12   1   98.99   22.90
   9  12  -1  111.69   23.20
   9  12  -1  110.09   22.30
   9  12  -1  182.28   34.30
   9  12  -1   92.99   21.10
 -10 -12   1  112.79   27.20
 -10 -12   1  156.58   28.30
 -10 -12   1   99.19   26.10
 -10 -12   1   96.69   23.60
  10  12  -1  110.89   24.80
  10  12  -1  143.19   31.70
  10  12  -1   87.19   21.50
  10  12  -1  104.19   24.50
 -11 -12   1   11.60    9.30
 -11 -12   1    2.10    6.80
 -11 -12   1   13.10   11.70
 -11 -12   1   16.70   12.60
  11  12  -1   -6.20    3.60
  11  12  -1   19.80   13.00
  11  12  -1   13.70    9.50
  11  12  -1   13.10    9.90
 -12 -12   1   57.89   33.00
 -12 -12   1   26.50   11.40
  12  12  -1    4.40    5.60
  12  12  -1   38.60   17.80
  12 -11   1  316.57   47.50
  12 -11   1  287.97   45.20
  12 -11   1  328.27   49.70
 -12  11  -1  221.28   43.70
 -12  11  -1  239.18   41.90
 -12  11  -1  330.37   49.60
 -12  11  -1  277.67   45.60
  11 -11   1   75.79   21.30
  11 -11   1   26.50   12.20
  11 -11   1   35.20   22.10
 -11  11  -1    7.70   10.00
 -11  11  -1   36.30   16.60
 -11  11  -1   49.80   30.60
 -11  11  -1   31.20   14.50
  10 -11   1   20.40   11.70
  10 -11   1    1.40    4.00
 -10  11  -1   -0.50    4.70
 -10  11  -1   24.80   13.70
 -10  11  -1    0.90    6.90
 -10  11  -1   -0.90    6.60
   9 -11   1   96.09   22.60
   9 -11   1   92.49   21.80
  -9  11  -1   77.49   21.10
  -9  11  -1  128.49   28.40
  -9  11  -1   85.79   21.20
  -9  11  -1   82.69   20.50
   8 -11   1  322.27   39.60
   8 -11   1  222.98   34.00
   8 -11   1  270.57   37.50
  -8  11  -1  178.78   31.80
  -8  11  -1  226.68   37.60
  -8  11  -1  232.28   37.30
   7 -11   1   28.70   12.70
   7 -11   1   17.40    9.60
   7 -11   1   22.70    9.90
  -7  11  -1   31.20   12.60
  -7  11  -1   14.50    9.00
  -7  11  -1   22.40   10.60
  -7  11  -1   17.30    9.40
   6 -11   1  283.47   32.60
   6 -11   1  298.57   33.20
   6 -11   1  353.96   35.10
  -6  11  -1  324.07   46.70
  -6  11  -1  306.37   33.20
  -6  11  -1  342.77   42.00
  -6  11  -1  304.77   33.50
   5 -11   1   10.00    5.30
   5 -11   1   15.70    6.40
  -5  11  -1    2.70    6.80
  -5  11  -1   22.20    8.60
  -5  11  -1   13.60    7.50
   4 -11   1    9.00    4.50
   4 -11   1    6.30    4.50
  -4  11  -1   14.50    6.50
  -4  11  -1   32.70   14.20
  -4  11  -1    2.00    4.20
  -4  11  -1   10.40    5.90
  -4  11  -1    5.80    5.50
  -4  11  -1    0.70    6.80
  -4  11  -1   12.00    5.00
  -3  11  -1   61.49   16.00
  -3  11  -1   96.79   13.40
  -3  11  -1   88.89   13.10
  -3  11  -1   74.09   19.00
  -3  11  -1   78.99   14.60
   2 -11   1    3.70    7.30
  -2  11  -1    1.90    3.80
  -2  11  -1    9.20    8.20
  -2  11  -1    4.90    4.30
   1 -11   1   26.20   12.40
  -1  11  -1   67.19   17.10
  -1  11  -1   37.80   12.80
  -1  11  -1   32.60   10.40
   0 -11   1 1046.00   96.19
   0  11  -1 1066.49   88.89
   0  11  -1  919.51   91.29
   0  11  -1 1042.80   88.39
  -1 -11   1  217.78   37.20
   1  11  -1  252.77   37.60
   1  11  -1  222.38   33.50
   1  11  -1  246.08   33.30
  -2 -11   1  154.88   29.30
   2  11  -1  191.68   25.90
   2  11  -1  225.48   33.80
   2  11  -1  164.58   28.20
  -3 -11   1  163.68   31.80
  -3 -11   1  113.59   13.20
   3  11  -1  147.79   26.60
   3  11  -1  135.49   13.30
   3  11  -1  148.89   27.40
  -4 -11   1    2.70    5.20
  -4 -11   1    2.70    4.40
   4  11  -1   -5.10    2.30
   4  11  -1    4.90    5.20
   4  11  -1    1.60    4.70
   4  11  -1    1.00    2.60
  -5 -11   1  118.09   26.90
  -5 -11   1  112.49   18.70
  -5 -11   1  105.69   17.50
  -5 -11   1   80.89   19.70
   5  11  -1   63.09   13.30
   5  11  -1   98.99   21.80
   5  11  -1  100.19   16.80
   5  11  -1  104.29   16.80
   5  11  -1  122.19   28.00
  -6 -11   1  177.28   27.50
  -6 -11   1  232.28   32.20
  -6 -11   1  175.58   31.40
  -6 -11   1  198.78   29.00
   6  11  -1  196.48   27.10
   6  11  -1  195.98   26.80
   6  11  -1  159.98   33.80
   6  11  -1  151.48   23.90
  -7 -11   1   74.19   19.30
  -7 -11   1   86.39   20.40
  -7 -11   1   57.89   15.90
  -7 -11   1   62.29   16.90
   7  11  -1   63.69   14.80
   7  11  -1   62.09   15.50
   7  11  -1   57.09   14.40
   7  11  -1   50.19   16.20
  -8 -11   1  473.25   47.40
  -8 -11   1  356.06   48.60
  -8 -11   1  420.06   45.60
  -8 -11   1  404.56   51.79
   8  11  -1  362.76   42.00
   8  11  -1  389.06   42.20
   8  11  -1  365.06   55.59
  -9 -11   1   96.29   24.00
  -9 -11   1  121.19   25.90
  -9 -11   1  129.49   26.30
  -9 -11   1  130.49   27.80
   9  11  -1  102.89   22.10
   9  11  -1   85.99   21.00
   9  11  -1  113.69   29.00
   9  11  -1  121.99   24.00
 -10 -11   1   19.40   13.90
 -10 -11   1   17.50   11.80
 -10 -11   1   29.10   16.10
 -10 -11   1   29.80   12.60
  10  11  -1   10.90    7.00
  10  11  -1   15.80    9.50
  10  11  -1    7.80    9.30
  10  11  -1   13.10    9.80
 -11 -11   1   49.60   16.90
 -11 -11   1   23.00   15.00
 -11 -11   1   75.99   23.40
  11  11  -1   27.60   12.50
  11  11  -1   77.19   20.90
  11  11  -1   49.20   16.90
  11  11  -1   49.99   18.40
 -12 -11   1   -1.20    7.90
 -12 -11   1   36.20   13.90
 -12 -11   1   14.40   12.80
 -12 -11   1    6.70    9.80
  12  11  -1   28.40   14.00
  12  11  -1   15.40   11.80
  12  11  -1   12.50    8.50
  12  11  -1   14.50   12.30
  13 -10   1  129.69   39.80
 -13  10  -1   55.89   22.80
 -13  10  -1   67.89   25.00
 -13  10  -1   69.29   22.90
  12 -10   1    1.20    6.80
  12 -10   1    5.20    8.80
  12 -10   1    1.40    6.10
 -12  10  -1   21.70   13.00
 -12  10  -1   10.80    9.90
 -12  10  -1    6.20    9.50
 -12  10  -1    2.30    9.30
  11 -10   1   55.89   19.00
  11 -10   1   48.60   17.30
  11 -10   1   49.70   18.70
 -11  10  -1   14.20   10.80
 -11  10  -1   32.90   15.30
 -11  10  -1   54.39   17.30
 -11  10  -1   55.49   19.40
  10 -10   1   54.29   17.50
  10 -10   1   54.99   18.00
  10 -10   1   60.49   18.60
 -10  10  -1   82.49   21.20
 -10  10  -1   62.49   19.10
 -10  10  -1   92.59   21.80
 -10  10  -1   73.19   22.60
   9 -10   1   14.60    9.10
   9 -10   1   17.20   12.00
  -9  10  -1   27.30   12.80
  -9  10  -1   28.50   11.60
  -9  10  -1   17.70   11.40
  -9  10  -1   24.70   11.30
   8 -10   1   59.39   16.10
   8 -10   1   42.70   13.50
   8 -10   1   67.99   18.50
  -8  10  -1   64.29   16.70
  -8  10  -1   43.40   16.30
  -8  10  -1   38.90   14.00
  -8  10  -1   24.20   11.20
   7 -10   1   57.19   14.60
   7 -10   1  113.29   31.80
   7 -10   1   48.70   14.30
  -7  10  -1   50.69   16.20
  -7  10  -1   78.79   18.30
  -7  10  -1   60.49   16.40
  -7  10  -1   73.19   16.40
   6 -10   1   11.20    7.50
   6 -10   1   22.90    9.30
   6 -10   1   23.00   10.80
  -6  10  -1   18.20   12.90
  -6  10  -1   22.10    9.80
  -6  10  -1   16.30    8.60
  -6  10  -1   12.40   12.60
   5 -10   1    4.00    4.10
   5 -10   1    1.00    5.00
   5 -10   1    9.70    5.70
  -5  10  -1   19.40    8.00
  -5  10  -1    1.30    4.30
  -5  10  -1   19.60   12.00
  -5  10  -1   11.10    6.50
  -5  10  -1   20.80    8.90
   4 -10   1  114.59   17.00
   4 -10   1   81.79   15.30
  -4  10  -1  105.99   23.70
  -4  10  -1  104.59   21.10
  -4  10  -1  114.49   17.10
  -4  10  -1  109.09   16.70
  -3  10  -1   -1.10    1.90
  -3  10  -1   -1.60    2.80
  -3  10  -1    2.30    3.60
  -3  10  -1    3.10    3.70
  -3  10  -1   -1.30    2.50
  -3  10  -1    5.40    4.70
   2 -10   1  363.76   51.59
  -2  10  -1  320.87   28.90
  -2  10  -1  327.17   35.50
  -2  10  -1  374.36   33.30
  -2  10  -1  320.07   42.70
   1 -10   1  301.27   44.70
  -1  10  -1  383.76   36.00
  -1  10  -1  289.27   32.60
  -1  10  -1  442.36   49.70
   0 -10   1    5.70    7.50
   0  10  -1    1.70    4.40
   0  10  -1    1.40    4.50
   0  10  -1    0.50    3.10
  -1 -10   1  345.37   45.50
   1  10  -1  296.77   39.90
   1  10  -1  307.17   32.00
   1  10  -1  341.37   34.80
  -2 -10   1  310.47   26.90
  -2 -10   1  374.76   45.00
   2  10  -1  327.37   35.90
   2  10  -1  333.47   35.30
  -3 -10   1   45.90    9.00
  -3 -10   1   67.09   17.10
   3  10  -1   55.19    9.10
   3  10  -1   76.39   19.10
   3  10  -1   81.89   18.50
  -4 -10   1  265.67   29.90
  -4 -10   1  346.17   43.80
  -4 -10   1  309.17   30.40
  -4 -10   1  330.27   33.10
   4  10  -1  305.07   40.90
   4  10  -1  376.86   43.00
   4  10  -1  295.57   29.30
   4  10  -1  362.16   30.60
  -5 -10   1   51.09   12.80
  -5 -10   1   48.20   12.40
  -5 -10   1   46.10   13.70
  -5 -10   1   56.89   15.30
   5  10  -1   44.50   14.90
   5  10  -1   55.49   11.90
   5  10  -1   67.89   13.20
   5  10  -1   50.59   11.30
  -6 -10   1  398.26   42.40
  -6 -10   1  399.56   42.10
  -6 -10   1  473.55   46.70
  -6 -10   1  422.76   43.50
   6  10  -1  379.16   40.40
   6  10  -1  452.35   42.50
   6  10  -1  489.55   48.70
   6  10  -1  402.06   40.90
  -7 -10   1  215.18   31.70
  -7 -10   1  187.28   31.50
  -7 -10   1  233.38   34.00
  -7 -10   1  155.98   27.60
   7  10  -1  159.38   25.60
   7  10  -1  198.08   30.10
   7  10  -1  180.98   27.70
   7  10  -1  228.88   37.50
  -8 -10   1    4.80    6.00
  -8 -10   1   -2.40    6.40
  -8 -10   1    1.70    9.80
  -8 -10   1    9.90    8.20
   8  10  -1   -2.10    3.30
   8  10  -1    3.40    7.10
   8  10  -1    1.60    4.60
   8  10  -1   -0.50    4.80
  -9 -10   1  110.59   25.80
  -9 -10   1   75.59   20.60
  -9 -10   1  147.29   27.20
   9  10  -1  120.69   23.70
   9  10  -1  112.99   23.20
   9  10  -1  112.89   26.20
   9  10  -1  114.99   24.50
 -10 -10   1  313.57   44.70
 -10 -10   1  246.38   42.00
 -10 -10   1  284.57   44.80
 -10 -10   1  242.98   42.70
  10  10  -1  242.38   39.20
  10  10  -1  414.76   54.09
  10  10  -1  224.28   37.40
  10  10  -1  215.28   36.10
 -11 -10   1   12.30   12.10
 -11 -10   1   -4.60    4.70
 -11 -10   1    7.20    9.40
 -11 -10   1   -1.20    8.60
  11  10  -1    3.40    8.10
  11  10  -1    4.10    6.30
  11  10  -1    0.60    8.60
  11  10  -1   20.10   11.50
 -12 -10   1   58.19   21.10
 -12 -10   1   94.29   27.80
 -12 -10   1   60.69   22.40
 -12 -10   1   59.39   18.50
  12  10  -1   21.20   14.10
  12  10  -1   75.19   20.90
  12  10  -1   37.50   16.30
 -13 -10   1   25.40   17.40
 -13 -10   1    2.50    9.60
 -13 -10   1    4.80    7.80
  13  10  -1   12.50    9.90
  13  10  -1    5.50    8.90
  13  10  -1    1.30    4.80
  13  -9   1   32.80   14.30
  13  -9   1   26.50   15.10
  13  -9   1   10.70   10.80
 -13   9  -1   14.70   12.50
 -13   9  -1    8.40    9.00
 -13   9  -1   15.40   13.50
 -13   9  -1   -1.20    6.20
  12  -9   1   94.99   38.10
  12  -9   1  202.88   38.30
  12  -9   1  188.58   38.40
 -12   9  -1  167.58   35.30
 -12   9  -1  149.29   35.00
 -12   9  -1  147.69   31.40
 -12   9  -1  113.69   32.00
  11  -9   1   55.39   18.00
  11  -9   1   84.19   22.90
 -11   9  -1   70.89   21.60
 -11   9  -1   36.80   17.80
 -11   9  -1   56.49   19.10
 -11   9  -1   60.79   19.40
  10  -9   1   -1.40    7.70
  10  -9   1   -1.70    5.50
  10  -9   1    1.00    4.00
 -10   9  -1    7.40    8.40
 -10   9  -1    7.40    9.00
 -10   9  -1    7.90    9.30
 -10   9  -1    2.30    6.30
   9  -9   1  135.19   26.70
   9  -9   1  192.38   32.70
   9  -9   1  185.58   30.40
  -9   9  -1   92.69   23.20
  -9   9  -1  142.29   30.00
  -9   9  -1  153.48   30.90
  -9   9  -1  185.58   30.60
   8  -9   1  105.09   34.60
   8  -9   1  128.89   24.40
   8  -9   1   97.99   22.00
  -8   9  -1  133.29   27.50
  -8   9  -1   93.29   21.20
  -8   9  -1   81.69   21.30
  -8   9  -1   94.99   21.40
   7  -9   1  119.19   22.00
   7  -9   1   63.09   16.60
  -7   9  -1   90.99   19.10
  -7   9  -1   71.79   19.20
  -7   9  -1   95.19   25.00
   6  -9   1  304.77   31.90
   6  -9   1  278.97   31.00
   6  -9   1  225.28   33.40
  -6   9  -1  282.27   38.70
  -6   9  -1  265.27   37.50
  -6   9  -1  287.67   31.00
  -6   9  -1  273.07   30.90
  -6   9  -1  410.56   52.99
   5  -9   1    0.20    3.20
   5  -9   1    3.90    4.50
  -5   9  -1    2.10    5.10
  -5   9  -1    0.90    4.30
  -5   9  -1    1.90    4.60
  -5   9  -1    1.20    4.50
  -5   9  -1   -2.50    2.70
   4  -9   1  257.07   25.80
   4  -9   1  254.07   25.60
   4  -9   1  233.78   25.40
  -4   9  -1  263.27   26.00
  -4   9  -1  249.28   26.80
  -4   9  -1  214.78   31.60
  -4   9  -1  260.67   40.30
  -4   9  -1  240.28   25.20
   3  -9   1  526.05   47.10
   3  -9   1  533.65   46.80
   3  -9   1  561.34   48.80
  -3   9  -1  548.35   46.80
  -3   9  -1  488.45   49.90
  -3   9  -1  557.84   47.10
  -3   9  -1  556.34   55.79
  -3   9  -1  590.24   48.80
  -3   9  -1  541.35   52.09
   2  -9   1    4.40    3.60
   2  -9   1    1.30    6.70
  -2   9  -1   10.50    7.80
  -2   9  -1    7.80    4.00
  -2   9  -1    7.80    5.60
  -2   9  -1    6.80    3.60
  -2   9  -1    2.50    3.40
   1  -9   1   91.19   21.70
  -1   9  -1   83.19   19.00
  -1   9  -1  116.59   20.20
  -1   9  -1   95.89   16.30
  -1   9  -1   81.59    8.30
   0  -9   1 1239.58  103.39
   0   9  -1 1159.28   96.79
   0   9  -1 1155.08   96.49
   0   9  -1 1063.09   99.29
  -1  -9   1    2.90    6.20
   1   9  -1    6.70    5.90
   1   9  -1    2.00    4.20
  -2  -9   1   58.49    8.60
  -2  -9   1   69.29   18.80
   2   9  -1   53.89   13.30
   2   9  -1   53.19    7.70
   2   9  -1   70.49   15.80
  -3  -9   1  345.47   36.40
  -3  -9   1  348.37   30.50
  -3  -9   1  309.07   29.00
  -3  -9   1  308.67   29.00
   3   9  -1  330.17   35.00
   3   9  -1  312.67   33.70
   3   9  -1  279.47   27.90
   3   9  -1  324.57   28.60
  -4  -9   1    6.60    4.80
  -4  -9   1   -4.00    2.70
  -4  -9   1    7.00    5.40
  -4  -9   1    7.70    5.50
   4   9  -1   14.30    5.90
   4   9  -1    7.20    6.30
   4   9  -1    7.60    4.50
   4   9  -1    4.20    3.70
   4   9  -1    6.80    5.50
  -5  -9   1   45.10   12.40
  -5  -9   1  101.19   17.80
  -5  -9   1   67.09   16.20
  -5  -9   1   98.79   18.70
   5   9  -1   82.49   15.30
   5   9  -1   47.00   14.30
   5   9  -1   96.59   16.20
   5   9  -1   90.99   15.40
  -6  -9   1   59.29   15.80
  -6  -9   1   99.89   19.50
  -6  -9   1   69.19   16.50
  -6  -9   1   90.09   18.00
   6   9  -1   56.89   13.50
   6   9  -1   84.89   16.60
   6   9  -1   61.79   14.60
   6   9  -1   75.49   19.10
  -7  -9   1   33.90   12.00
  -7  -9   1   25.50   11.00
  -7  -9   1   23.80   11.70
  -7  -9   1   16.90    9.40
   7   9  -1   16.30    9.60
   7   9  -1   15.80    9.00
   7   9  -1   29.50   10.70
   7   9  -1   31.20   11.70
  -8  -9   1  254.17   38.50
  -8  -9   1  279.87   38.80
  -8  -9   1  269.17   41.10
   8   9  -1  282.87   38.60
   8   9  -1  244.78   37.20
   8   9  -1  237.38   35.20
   8   9  -1  309.07   46.00
  -9  -9   1    1.80    7.80
  -9  -9   1    7.20    8.80
  -9  -9   1   -7.20    6.40
  -9  -9   1   10.90    8.60
   9   9  -1    0.70    7.30
   9   9  -1    0.00    4.20
   9   9  -1    6.40    8.10
   9   9  -1    0.30    4.90
 -10  -9   1   -7.50    5.30
 -10  -9   1    1.80    9.30
 -10  -9   1   -0.90    5.60
 -10  -9   1    0.50    6.00
  10   9  -1    4.20    5.30
  10   9  -1   -3.80    2.90
  10   9  -1   -1.60    6.80
  10   9  -1    2.70    4.60
 -11  -9   1   29.60   15.30
 -11  -9   1   11.70    8.70
 -11  -9   1   16.90   12.40
 -11  -9   1   16.20   11.60
  11   9  -1   13.00   13.00
  11   9  -1   24.80   13.30
  11   9  -1   24.40   12.50
  11   9  -1   38.40   15.40
 -12  -9   1   55.89   17.70
 -12  -9   1   14.20   12.30
 -12  -9   1   17.40   13.60
  12   9  -1   56.49   21.60
  12   9  -1   63.29   20.30
  12   9  -1   37.20   15.70
  12   9  -1   26.60   11.80
 -13  -9   1    7.00   10.60
 -13  -9   1   29.20   17.60
 -13  -9   1   -0.40   10.50
 -13  -9   1   -3.90    4.90
  13   9  -1   10.60    8.80
  13   9  -1   11.50   10.00
  13   9  -1    8.60    7.40
  13   9  -1    3.90    8.40
  13  -8   1  106.79   28.10
  13  -8   1  108.69   27.60
  13  -8   1  127.69   32.70
 -13   8  -1   73.39   36.00
 -13   8  -1   35.20   16.80
 -13   8  -1   96.79   29.90
 -13   8  -1   65.49   23.10
  12  -8   1   42.80   17.30
  12  -8   1   26.60   14.40
  12  -8   1   47.20   19.30
 -12   8  -1   50.79   19.00
 -12   8  -1   26.50   16.30
 -12   8  -1   45.90   15.50
 -12   8  -1   72.39   22.50
  11  -8   1   85.39   22.40
  11  -8   1   38.60   15.60
  11  -8   1  132.09   35.70
 -11   8  -1  105.69   25.00
 -11   8  -1   57.09   18.40
 -11   8  -1   59.29   19.30
 -11   8  -1   94.69   26.70
  10  -8   1   23.40   11.10
  10  -8   1   32.70   18.50
  10  -8   1   27.30   13.90
 -10   8  -1    5.20    7.50
 -10   8  -1   23.30   12.60
 -10   8  -1    4.60    5.50
 -10   8  -1   21.80   14.70
   9  -8   1   23.80   12.40
   9  -8   1    7.30    9.30
   9  -8   1   25.90   18.40
  -9   8  -1   15.60   10.00
  -9   8  -1   22.80   12.50
  -9   8  -1   11.50   11.30
  -9   8  -1    7.60    8.00
   8  -8   1    5.50    5.70
   8  -8   1    7.10    7.00
   8  -8   1   -0.50    8.90
  -8   8  -1    3.50    7.80
  -8   8  -1    7.50    8.60
  -8   8  -1    6.10    8.50
  -8   8  -1    0.90    5.80
   7  -8   1    0.00    3.60
   7  -8   1    8.10    6.20
   7  -8   1    1.00    6.70
  -7   8  -1   -3.60    5.10
  -7   8  -1   14.60    8.10
  -7   8  -1   22.30   11.40
  -7   8  -1   12.80    8.10
  -7   8  -1    5.00    6.60
   6  -8   1  103.89   19.20
   6  -8   1  100.09   19.50
   6  -8   1  114.19   21.00
  -6   8  -1  110.09   22.20
  -6   8  -1  130.79   22.60
  -6   8  -1  119.39   20.50
  -6   8  -1  100.59   24.30
  -6   8  -1   96.39   18.70
   5  -8   1   39.20   11.10
   5  -8   1   27.80    9.20
   5  -8   1   32.20    9.70
  -5   8  -1   32.70   11.90
  -5   8  -1   61.59   15.00
  -5   8  -1   42.20   13.10
  -5   8  -1   31.40    9.80
  -5   8  -1   43.40   11.30
   4  -8   1  290.97   28.30
   4  -8   1  268.57   28.10
   4  -8   1  253.17   27.80
  -4   8  -1  253.77   27.30
  -4   8  -1  435.66   50.49
  -4   8  -1  276.97   29.10
  -4   8  -1  270.87   27.50
  -4   8  -1  311.97   32.10
   3  -8   1  370.06   33.60
   3  -8   1  326.37   33.10
   3  -8   1  411.56   33.70
   3  -8   1  355.56   33.20
  -3   8  -1  301.37   37.00
  -3   8  -1  373.76   33.30
  -3   8  -1  365.56   32.90
  -3   8  -1  399.46   38.20
  -3   8  -1  387.16   34.60
  -3   8  -1  391.96   48.90
   2  -8   1  299.97   28.50
  -2   8  -1  326.17   42.80
  -2   8  -1  283.47   26.00
  -2   8  -1  292.17   31.00
  -2   8  -1  292.07   26.70
   1  -8   1  398.26   36.90
   1  -8   1  375.46   42.30
  -1   8  -1  389.36   40.90
  -1   8  -1  425.86   32.50
  -1   8  -1  373.96   32.50
  -1   8  -1  377.66   36.30
  -1   8  -1  387.86   38.00
   0  -8   1   13.80    8.60
   0   8  -1   21.10    8.90
   0   8  -1   19.40    7.40
  -1  -8   1   27.40    9.80
  -1  -8   1   31.20    4.90
   1   8  -1   45.80   12.30
   1   8  -1   25.80    4.00
   1   8  -1   23.50    8.20
  -2  -8   1  803.12   61.89
  -2  -8   1  766.72   69.39
   2   8  -1  802.42   68.69
   2   8  -1  856.41   68.89
   2   8  -1  666.53   60.99
  -3  -8   1   75.49   13.30
  -3  -8   1   72.79   11.80
  -3  -8   1   69.09   11.80
  -3  -8   1   86.49   18.10
   3   8  -1   60.39   13.20
   3   8  -1   66.89   11.10
   3   8  -1   50.59    9.80
   3   8  -1   50.19   14.00
   3   8  -1   71.29   11.20
  -4  -8   1  154.58   22.20
  -4  -8   1  163.58   25.90
  -4  -8   1  173.28   24.60
  -4  -8   1  190.28   24.00
   4   8  -1  183.28   23.20
   4   8  -1  179.28   19.80
   4   8  -1  188.68   28.40
   4   8  -1  170.38   21.70
  -5  -8   1  275.17   34.90
  -5  -8   1  286.37   35.20
  -5  -8   1  245.88   27.60
  -5  -8   1  248.48   27.60
   5   8  -1  282.17   27.70
   5   8  -1  257.07   26.90
   5   8  -1  243.48   24.20
   5   8  -1  243.68   27.20
   5   8  -1  228.48   33.20
  -6  -8   1  267.87   35.80
  -6  -8   1  330.37   37.90
  -6  -8   1  238.98   32.60
  -6  -8   1  227.38   33.30
   6   8  -1  268.67   29.40
   6   8  -1  195.18   32.30
   6   8  -1  267.37   34.00
   6   8  -1  252.07   32.30
  -7  -8   1  105.19   20.70
  -7  -8   1  125.09   23.70
  -7  -8   1   87.99   18.50
   7   8  -1  105.69   23.90
   7   8  -1   91.69   19.10
   7   8  -1   97.29   19.90
   7   8  -1  151.08   24.60
  -8  -8   1  144.49   27.80
  -8  -8   1  167.78   41.60
  -8  -8   1  141.89   26.70
  -8  -8   1  179.78   28.50
   8   8  -1  126.99   24.40
   8   8  -1  148.79   26.90
  -9  -8   1   30.40   13.20
  -9  -8   1   55.19   14.90
  -9  -8   1   68.19   20.40
  -9  -8   1   40.40   17.30
   9   8  -1   31.20   13.40
   9   8  -1   31.90   13.20
   9   8  -1   48.60   15.50
   9   8  -1   29.60   12.90
 -10  -8   1  144.59   30.30
 -10  -8   1  133.39   28.90
 -10  -8   1  131.49   26.90
 -10  -8   1  136.09   25.90
  10   8  -1  176.88   31.70
  10   8  -1  120.89   26.40
  10   8  -1  134.79   27.60
  10   8  -1  160.18   30.50
 -11  -8   1    8.20    8.30
 -11  -8   1    6.60    9.50
 -11  -8   1   -1.60    4.80
 -11  -8   1  -10.90    6.30
  11   8  -1   22.80   12.40
  11   8  -1   11.40   10.30
  11   8  -1    1.60    4.50
  11   8  -1    0.20    4.30
 -12  -8   1   10.00   11.20
 -12  -8   1   12.40    9.90
 -12  -8   1    3.10   10.70
 -12  -8   1   -2.70    8.80
  12   8  -1   14.40   11.50
  12   8  -1   -2.40    6.70
  12   8  -1   24.70   13.00
  12   8  -1    5.00    6.20
 -13  -8   1  101.59   24.50
 -13  -8   1   84.89   26.40
 -13  -8   1   95.69   28.10
  13   8  -1  182.68   37.20
  13   8  -1  136.69   31.30
  13   8  -1  145.49   46.10
 -14  -8   1   20.40   15.30
 -14  -8   1    9.70   12.10
 -14  -8   1   -5.50    8.60
 -14  -8   1   13.00   11.90
  14   8  -1    9.00    8.40
  14   8  -1   18.30   12.60
  14   8  -1   13.40   10.60
  14   8  -1    2.40    8.00
  14  -7   1   41.50   18.80
  14  -7   1  114.39   31.00
  14  -7   1  136.99   33.70
 -14   7  -1  141.09   30.90
 -14   7  -1   73.49   25.30
 -14   7  -1   46.10   24.90
 -14   7  -1  114.19   31.20
  13  -7   1   11.60   11.80
  13  -7   1   -0.80    3.50
  13  -7   1    0.10   10.40
 -13   7  -1    2.70    7.30
 -13   7  -1    7.80    9.00
 -13   7  -1   -3.00    8.70
 -13   7  -1    4.80    9.70
  12  -7   1  140.59   33.80
  12  -7   1   87.79   24.80
  12  -7   1  166.68   33.80
 -12   7  -1  130.99   33.00
 -12   7  -1  122.69   29.30
 -12   7  -1  153.68   29.50
 -12   7  -1  101.69   27.10
  11  -7   1  121.79   28.80
  11  -7   1  149.39   30.50
  11  -7   1   79.49   23.30
 -11   7  -1  105.29   25.60
 -11   7  -1  135.79   29.70
 -11   7  -1  107.79   25.80
 -11   7  -1   58.19   21.60
  10  -7   1   41.10   14.70
  10  -7   1   57.79   19.00
  10  -7   1   62.59   19.50
 -10   7  -1   31.40   13.80
 -10   7  -1   27.20   15.10
 -10   7  -1   36.30   15.80
 -10   7  -1   25.20   11.10
   9  -7   1    8.50   10.90
   9  -7   1    7.00    6.60
   9  -7   1    3.70    7.00
  -9   7  -1   11.20    9.50
  -9   7  -1    2.00    6.50
  -9   7  -1   -2.00    6.20
  -9   7  -1    3.90    5.90
   8  -7   1  308.07   43.10
   8  -7   1  310.77   42.70
  -8   7  -1  322.87   43.50
  -8   7  -1  342.77   48.50
  -8   7  -1  356.66   38.00
  -8   7  -1  315.57   46.40
  -8   7  -1  368.16   52.29
   7  -7   1   17.70    9.40
   7  -7   1    2.80    4.10
   7  -7   1   -4.70    5.10
  -7   7  -1    5.10    6.60
  -7   7  -1   15.90   11.10
  -7   7  -1    8.10    6.80
  -7   7  -1    7.40    7.80
  -7   7  -1    6.90    6.80
   6  -7   1  421.76   42.10
   6  -7   1  351.86   50.69
   6  -7   1  427.66   41.70
  -6   7  -1  450.85   47.90
  -6   7  -1  395.26   42.40
  -6   7  -1  439.36   43.80
  -6   7  -1  404.96   41.40
  -6   7  -1  408.16   41.00
   5  -7   1  168.58   24.60
   5  -7   1  145.09   23.40
   5  -7   1  149.29   24.00
  -5   7  -1  161.98   23.90
  -5   7  -1  172.88   28.00
  -5   7  -1  188.88   24.50
  -5   7  -1  183.38   27.00
  -5   7  -1  161.78   28.40
   4  -7   1   80.49   14.50
   4  -7   1   60.89   12.50
   4  -7   1   86.59   15.50
  -4   7  -1   59.89   12.60
  -4   7  -1   88.49   14.20
  -4   7  -1   52.79   12.60
  -4   7  -1   60.19   15.60
  -4   7  -1   66.59   14.40
   3  -7   1  603.94   51.69
   3  -7   1  591.14   52.69
   3  -7   1  608.44   53.39
   3  -7   1  603.94   52.99
  -3   7  -1  737.43   53.49
  -3   7  -1  632.94   56.69
  -3   7  -1  620.94   59.59
  -3   7  -1  590.64   51.49
  -3   7  -1  600.94   53.89
  -3   7  -1  610.54   52.49
   2  -7   1    7.20    6.90
   2  -7   1   14.60    4.90
   2  -7   1    9.70    3.90
   2  -7   1   14.70    5.20
  -2   7  -1   12.50    4.90
  -2   7  -1   14.40    5.00
  -2   7  -1   10.60    4.70
  -2   7  -1    4.50    6.30
  -2   7  -1   11.10    6.20
   1  -7   1   -2.40    3.90
   1  -7   1    4.10    3.80
  -1   7  -1    0.90    3.90
  -1   7  -1    3.20    2.90
  -1   7  -1    4.30    3.30
   0  -7   1  384.26   34.90
   0  -7   1  310.47   37.10
   0   7  -1  387.46   29.60
   0   7  -1  368.96   29.40
   0   7  -1  314.17   33.60
   0   7  -1  347.87   36.70
   0   7  -1  368.26   29.40
  -1  -7   1   22.40    9.20
  -1  -7   1   30.60    5.30
   1   7  -1   27.30    8.90
   1   7  -1   20.50    8.00
   1   7  -1   23.40    4.60
  -2  -7   1   32.50   10.60
  -2  -7   1   35.60    7.40
  -2  -7   1   36.00    7.40
   2   7  -1   23.90    5.80
   2   7  -1   41.10    7.40
   2   7  -1   25.30    5.90
   2   7  -1   22.20    8.80
   2   7  -1   26.40    9.10
  -3  -7   1  791.32   70.09
  -3  -7   1  809.82   70.89
  -3  -7   1  830.52   70.39
  -3  -7   1  927.31   75.29
   3   7  -1  863.61   74.59
   3   7  -1  803.92   73.19
   3   7  -1  889.51   70.29
   3   7  -1  911.11   70.09
   3   7  -1  808.02   69.29
  -4  -7   1   26.20    8.80
  -4  -7   1   13.10    7.40
  -4  -7   1   38.60   10.40
  -4  -7   1   14.50    6.70
   4   7  -1   28.00    7.90
   4   7  -1   23.50    7.60
   4   7  -1   14.50    7.10
   4   7  -1   30.60    8.40
   4   7  -1   32.40    8.70
  -5  -7   1  183.78   26.00
  -5  -7   1  202.88   28.50
  -5  -7   1  192.58   27.30
  -5  -7   1  252.07   30.50
   5   7  -1  191.68   26.50
   5   7  -1  181.58   18.80
   5   7  -1  179.98   24.90
   5   7  -1  213.28   22.60
   5   7  -1  185.08   29.50
  -6  -7   1    5.50    5.40
  -6  -7   1   14.50    8.10
  -6  -7   1   -0.80    4.00
   6   7  -1   12.60    7.40
   6   7  -1   15.50    9.70
   6   7  -1    1.80    5.10
   6   7  -1   10.80    6.90
  -7  -7   1   66.79   16.20
  -7  -7   1   77.79   16.70
  -7  -7   1   81.59   19.20
  -7  -7   1   61.19   16.20
   7   7  -1   83.09   17.60
   7   7  -1   57.69   14.70
   7   7  -1   91.99   20.40
   7   7  -1   67.19   17.30
  -8  -7   1  376.96   44.90
  -8  -7   1  334.17   45.00
  -8  -7   1  435.86   51.09
  -8  -7   1  310.97   44.90
   8   7  -1  357.86   39.40
   8   7  -1  271.17   41.50
   8   7  -1  347.07   43.80
   8   7  -1  334.77   38.20
  -9  -7   1  117.79   27.50
  -9  -7   1  123.09   25.50
  -9  -7   1   85.79   19.70
  -9  -7   1  148.99   28.10
   9   7  -1   93.69   21.70
   9   7  -1   84.29   21.40
   9   7  -1  111.69   23.80
   9   7  -1   92.39   22.50
 -10  -7   1   15.70   13.00
 -10  -7   1   27.70   13.90
 -10  -7   1   12.70    9.30
 -10  -7   1    5.60   11.10
  10   7  -1    9.30    7.50
  10   7  -1   39.00   15.70
  10   7  -1   64.39   18.60
  10   7  -1   12.60    9.30
 -11  -7   1  203.48   37.70
 -11  -7   1  153.58   32.00
 -11  -7   1   85.29   21.50
 -11  -7   1  101.59   28.10
  11   7  -1  161.28   32.90
  11   7  -1  133.29   27.90
  11   7  -1  147.89   29.30
  11   7  -1   85.79   23.20
 -12  -7   1   10.20   11.50
 -12  -7   1   -0.60    8.20
 -12  -7   1   -1.00    8.80
 -12  -7   1    6.20    7.40
  12   7  -1   10.50    8.90
  12   7  -1   21.80   12.10
  12   7  -1   34.60   17.60
  12   7  -1    7.30   10.00
 -13  -7   1   95.09   28.70
 -13  -7   1   78.69   25.40
 -13  -7   1  127.29   32.10
 -13  -7   1  135.09   27.20
  13   7  -1  139.39   32.10
  13   7  -1   57.89   22.20
  13   7  -1  131.79   29.60
  13   7  -1   90.09   27.00
 -14  -7   1   36.40   18.00
 -14  -7   1  121.09   33.30
 -14  -7   1  110.29   29.20
 -14  -7   1  109.79   25.60
  14   7  -1  111.39   29.10
  14   7  -1   80.09   26.30
  14   7  -1   58.59   22.70
  14   7  -1  114.29   32.70
  14  -6   1   24.50   18.70
  14  -6   1   95.69   28.20
  14  -6   1   73.79   25.70
 -14   6  -1   30.20   15.90
 -14   6  -1   36.30   16.50
 -14   6  -1   47.70   23.00
  13  -6   1  213.18   40.90
  13  -6   1  156.98   35.00
  13  -6   1  134.29   31.80
 -13   6  -1  204.68   44.60
 -13   6  -1  152.18   34.50
 -13   6  -1  172.38   37.00
 -13   6  -1  142.89   31.10
  12  -6   1   51.79   18.60
  12  -6   1  117.59   29.30
  12  -6   1   54.29   29.20
 -12   6  -1   67.89   25.80
 -12   6  -1   86.79   21.30
 -12   6  -1   60.59   21.30
 -12   6  -1  136.89   29.80
  11  -6   1   23.60   11.50
  11  -6   1   82.49   23.20
  11  -6   1   22.40   14.00
 -11   6  -1   27.80   11.80
 -11   6  -1   34.80   15.30
 -11   6  -1    1.10    6.50
 -11   6  -1   37.20   15.80
  10  -6   1   42.40   17.70
  10  -6   1   89.59   21.80
  10  -6   1   67.99   19.60
 -10   6  -1   65.69   19.10
 -10   6  -1   68.89   18.90
 -10   6  -1   27.80   14.60
 -10   6  -1   76.89   19.80
   9  -6   1   63.39   18.10
   9  -6   1   31.30   12.90
   9  -6   1   68.29   19.60
  -9   6  -1   35.70   13.50
  -9   6  -1   55.69   18.60
  -9   6  -1   51.79   17.10
  -9   6  -1   55.69   17.90
  -9   6  -1   56.39   16.90
   8  -6   1  496.25   54.09
   8  -6   1  607.14   57.09
   8  -6   1  538.85   54.89
  -8   6  -1  531.85   53.89
  -8   6  -1  687.63   63.19
  -8   6  -1  513.15   53.59
  -8   6  -1  500.55   54.09
  -8   6  -1  554.04   57.39
   7  -6   1  489.45   49.80
   7  -6   1  510.05   49.50
  -7   6  -1  490.35   50.79
  -7   6  -1  398.86   47.00
  -7   6  -1  559.94   55.19
  -7   6  -1  507.25   49.20
  -7   6  -1  495.55   48.30
   6  -6   1   17.00    9.40
   6  -6   1   16.00    7.50
   6  -6   1   17.90    9.10
  -6   6  -1   12.80    7.90
  -6   6  -1   22.60   10.70
  -6   6  -1   14.10    8.80
  -6   6  -1   18.90    8.20
  -6   6  -1   22.10    9.60
   5  -6   1 1018.10   82.39
   5  -6   1  905.21   81.59
  -5   6  -1 1005.50   83.79
  -5   6  -1  916.41   86.59
  -5   6  -1  979.50   81.79
  -5   6  -1  879.11   82.79
  -5   6  -1  960.80   81.29
   4  -6   1   56.99   12.40
   4  -6   1   68.29   13.90
   4  -6   1   66.59   12.90
  -4   6  -1   46.20   13.60
  -4   6  -1   68.79   12.70
  -4   6  -1   53.69   12.30
  -4   6  -1   71.39   13.10
  -4   6  -1   71.09   14.60
   3  -6   1   50.79   10.60
   3  -6   1   63.49   10.90
   3  -6   1   31.80    9.00
   3  -6   1   42.00    8.00
  -3   6  -1   37.10    7.90
  -3   6  -1   52.99   11.70
  -3   6  -1   60.49   10.80
  -3   6  -1   51.59   13.80
  -3   6  -1   49.80    9.80
  -3   6  -1   47.60   12.20
   2  -6   1  272.07   25.10
   2  -6   1  277.67   24.90
   2  -6   1  265.07   35.90
   2  -6   1  263.47   25.40
   2  -6   1  249.78   24.90
  -2   6  -1  311.27   25.30
  -2   6  -1  281.47   28.30
  -2   6  -1  260.57   25.70
  -2   6  -1  282.97   25.00
  -2   6  -1  331.77   31.60
  -2   6  -1  250.17   24.60
   1  -6   1   53.29   14.00
   1  -6   1   62.89   11.40
  -1   6  -1   53.29   10.30
  -1   6  -1   47.00    7.70
  -1   6  -1   63.59    8.30
  -1   6  -1   51.09   12.10
   0  -6   1   17.10    6.00
   0  -6   1    9.50    6.90
   0   6  -1    9.10    2.90
   0   6  -1    3.50    4.60
   0   6  -1   13.80    3.30
  -1  -6   1  856.81   73.69
  -1  -6   1  820.22   67.29
   1   6  -1  832.32   67.09
   1   6  -1  931.41   72.19
   1   6  -1  831.92   72.69
  -2  -6   1 1092.39   92.19
  -2  -6   1 1140.99   96.89
  -2  -6   1 1116.09   92.29
  -2  -6   1 1207.48   93.29
   2   6  -1 1203.98   92.49
   2   6  -1 1147.99   91.79
   2   6  -1 1160.98   92.09
   2   6  -1 1186.58   96.59
   2   6  -1 1138.89   96.09
  -3  -6   1  134.39   20.60
  -3  -6   1  155.78   21.10
  -3  -6   1  146.39   19.20
  -3  -6   1  176.38   20.40
   3   6  -1  126.59   17.00
   3   6  -1  149.19   21.40
   3   6  -1  145.19   16.30
   3   6  -1  146.19   16.40
  -4  -6   1  111.69   17.40
  -4  -6   1   80.29   15.90
  -4  -6   1   94.29   17.00
  -4  -6   1  115.79   19.90
   4   6  -1   89.69   15.90
   4   6  -1  106.49   15.80
   4   6  -1  128.69   21.00
   4   6  -1  114.09   16.90
   4   6  -1  125.89   15.60
  -5  -6   1  332.37   35.60
  -5  -6   1  383.26   37.20
  -5  -6   1  340.07   36.00
   5   6  -1  360.66   35.50
   5   6  -1  344.47   37.40
   5   6  -1  352.16   35.30
   5   6  -1  411.06   36.90
   5   6  -1  359.26   31.50
  -6  -6   1  569.94   54.49
  -6  -6   1  547.65   53.49
  -6  -6   1  544.65   53.39
  -6  -6   1  537.65   53.99
   6   6  -1  568.84   53.39
   6   6  -1  618.74   54.59
   6   6  -1  581.14   53.69
   6   6  -1  624.64   56.59
  -7  -6   1  310.57   34.70
  -7  -6   1  295.57   33.50
  -7  -6   1  302.17   40.20
  -7  -6   1  322.77   42.10
   7   6  -1  290.37   33.50
   7   6  -1  345.87   45.20
   7   6  -1  300.87   33.80
   7   6  -1  329.17   41.60
  -8  -6   1    6.30    7.30
  -8  -6   1   -1.90    5.30
  -8  -6   1    0.70    4.90
  -8  -6   1   -2.50    4.70
   8   6  -1    2.30    4.70
   8   6  -1   -1.60    3.50
   8   6  -1   -3.20    5.30
   8   6  -1    3.40    5.20
   8   6  -1   -1.60    1.90
  -9  -6   1   -1.80    4.50
  -9  -6   1    9.90    9.50
  -9  -6   1  -10.60    7.30
   9   6  -1   13.70    9.00
   9   6  -1   10.60    7.50
   9   6  -1    9.50    9.50
   9   6  -1    0.80    5.10
 -10  -6   1   29.10   15.00
 -10  -6   1   29.70   11.00
 -10  -6   1   19.60   12.40
  10   6  -1   20.50    6.90
  10   6  -1   13.00   10.60
  10   6  -1   12.70    9.00
  10   6  -1    5.20    9.50
 -11  -6   1   17.20   13.00
 -11  -6   1    9.00    8.20
 -11  -6   1   14.50   12.70
 -11  -6   1   17.20   14.10
  11   6  -1   15.30    9.20
  11   6  -1   12.20    8.50
  11   6  -1   19.60   12.00
  11   6  -1   33.20   14.40
 -12  -6   1   74.29   24.80
 -12  -6   1   53.99   21.60
 -12  -6   1   56.59   20.20
 -12  -6   1   47.90   14.20
  12   6  -1   54.29   19.60
  12   6  -1   83.99   24.40
  12   6  -1   77.29   21.80
  12   6  -1   79.79   23.00
 -13  -6   1  247.98   47.10
 -13  -6   1  296.17   55.39
 -13  -6   1  251.97   47.50
  13   6  -1  318.57   50.39
  13   6  -1  392.46   59.29
  13   6  -1  238.18   43.50
  13   6  -1  319.57   50.19
 -14  -6   1   21.90   17.50
 -14  -6   1   24.80   19.60
 -14  -6   1   43.70   20.90
  14   6  -1   82.09   25.70
  14   6  -1   25.60   16.30
  14   6  -1   35.30   16.40
  14   6  -1   37.10   17.50
  14  -5   1  119.19   22.30
  14  -5   1  107.19   28.00
  14  -5   1  161.48   34.10
  14  -5   1   87.89   26.20
 -14   5  -1  110.29   27.00
 -14   5  -1   74.29   28.20
 -14   5  -1   82.59   26.00
 -14   5  -1  107.69   29.50
  13  -5   1   64.29   21.40
  13  -5   1   71.09   25.20
  13  -5   1   35.90   16.00
  13  -5   1   66.69   15.40
 -13   5  -1   95.59   30.40
 -13   5  -1   74.39   24.80
 -13   5  -1   71.59   20.90
 -13   5  -1   67.49   23.10
  12  -5   1    5.10    6.50
  12  -5   1    9.80    9.80
  12  -5   1   -3.20   11.30
  12  -5   1    1.50    9.80
 -12   5  -1   -1.80    4.50
 -12   5  -1   11.00   12.50
 -12   5  -1   -5.10    4.70
 -12   5  -1   -7.30    4.10
  11  -5   1   40.10   16.90
  11  -5   1   77.59   22.50
  11  -5   1   57.79   14.40
 -11   5  -1   25.20   13.90
 -11   5  -1   38.90   13.20
 -11   5  -1   32.50   16.30
 -11   5  -1   58.39   20.50
  10  -5   1   -3.90    9.80
  10  -5   1   15.00   11.20
  10  -5   1   17.20   11.90
  10  -5   1   15.50    6.50
 -10   5  -1   11.10   11.10
 -10   5  -1   13.40   11.00
 -10   5  -1   -4.70    4.40
   9  -5   1  317.27   43.10
   9  -5   1  223.48   36.50
   9  -5   1  225.28   25.40
   9  -5   1  231.68   37.50
  -9   5  -1  254.97   35.20
  -9   5  -1  306.27   45.40
  -9   5  -1  207.98   35.70
  -9   5  -1  248.98   37.50
  -9   5  -1  270.07   51.19
   8  -5   1   77.29   19.40
   8  -5   1   90.79   21.30
   8  -5   1  142.79   25.30
   8  -5   1   92.39   16.20
  -8   5  -1  105.29   22.70
  -8   5  -1  114.89   22.60
  -8   5  -1  118.49   24.50
  -8   5  -1   73.89   17.70
  -8   5  -1  106.39   22.70
   7  -5   1  307.97   37.00
   7  -5   1  397.06   40.30
   7  -5   1  361.26   38.20
  -7   5  -1  327.77   42.70
  -7   5  -1  363.46   47.50
  -7   5  -1  334.27   37.60
  -7   5  -1  345.67   37.30
  -7   5  -1  424.16   43.80
   6  -5   1  191.48   29.10
   6  -5   1  205.48   30.30
   6  -5   1  219.38   29.70
  -6   5  -1  202.98   29.00
  -6   5  -1  270.47   35.50
  -6   5  -1  184.38   27.90
  -6   5  -1  274.27   34.20
  -6   5  -1  189.78   34.10
   5  -5   1  479.65   45.30
   5  -5   1  487.45   44.70
  -5   5  -1  404.06   44.90
  -5   5  -1  479.35   44.10
  -5   5  -1  457.95   43.80
  -5   5  -1  502.85   45.50
  -5   5  -1  464.35   48.20
   4  -5   1   45.90   11.60
   4  -5   1   52.89   12.00
  -4   5  -1   56.29   15.70
  -4   5  -1   49.10   11.40
  -4   5  -1   54.09   11.80
  -4   5  -1   52.09   12.30
  -4   5  -1   51.09   12.50
   3  -5   1  520.95   45.90
   3  -5   1  514.45   42.80
   3  -5   1  535.05   45.40
   3  -5   1  503.35   45.30
  -3   5  -1  526.95   45.10
  -3   5  -1  513.45   45.00
  -3   5  -1  509.05   46.20
  -3   5  -1  517.45   47.10
  -3   5  -1  510.95   49.50
   2  -5   1   79.49   16.00
   2  -5   1  116.19   14.60
   2  -5   1  113.69   12.80
   2  -5   1  119.39   12.70
   2  -5   1  114.39   12.10
  -2   5  -1  123.99   18.90
  -2   5  -1  123.89   15.80
  -2   5  -1  108.09   25.70
  -2   5  -1  103.69   12.10
  -2   5  -1  128.09   12.80
  -2   5  -1  121.89   12.20
   1  -5   1  316.57   32.90
   1  -5   1  318.87   28.10
   1  -5   1  305.67   28.60
  -1   5  -1  327.37   27.80
  -1   5  -1  319.87   27.20
  -1   5  -1  344.67   27.50
  -1   5  -1  340.97   28.70
  -1   5  -1  319.47   32.10
  -1   5  -1  302.37   27.70
   0  -5   1 1266.47   98.49
   0  -5   1 1179.08  100.69
   0   5  -1 1214.88  100.39
   0   5  -1 1197.78   98.19
  -1  -5   1  126.09   12.40
  -1  -5   1  167.48   20.20
  -1  -5   1  124.59   12.60
  -1  -5   1  109.89   16.90
   1   5  -1  129.39   12.50
   1   5  -1  142.79   18.40
   1   5  -1  169.28   16.60
  -2  -5   1  338.17   28.80
  -2  -5   1  300.57   31.30
  -2  -5   1  319.17   29.40
  -2  -5   1  307.47   28.70
   2   5  -1  315.47   28.80
   2   5  -1  336.77   28.80
   2   5  -1  335.97   31.70
   2   5  -1  354.36   31.60
   2   5  -1  332.77   28.50
  -3  -5   1 1162.08   95.19
  -3  -5   1 1074.49   92.89
  -3  -5   1 1089.29   93.29
  -3  -5   1 1116.69   92.99
   3   5  -1 1156.48   92.89
   3   5  -1 1200.28   95.69
   3   5  -1 1165.58   92.49
   3   5  -1 1179.18   93.29
  -4  -5   1  122.29   18.40
  -4  -5   1  128.79   19.60
  -4  -5   1  109.89   17.70
   4   5  -1   95.09   16.70
   4   5  -1  121.49   15.30
   4   5  -1  112.79   17.80
   4   5  -1  144.79   20.90
   4   5  -1  130.39   21.50
  -5  -5   1  982.40   87.89
  -5  -5   1 1045.10   88.69
  -5  -5   1  951.00   87.19
  -5  -5   1 1026.10   87.99
   5   5  -1 1066.79   87.69
   5   5  -1 1149.19   83.49
   5   5  -1 1067.29   88.09
   5   5  -1  983.20   89.19
   5   5  -1  977.50   86.99
  -6  -5   1   -0.10    5.00
  -6  -5   1   -3.90    3.90
  -6  -5   1   -1.10    3.50
   6   5  -1    2.30    4.90
   6   5  -1    7.70    5.50
   6   5  -1    0.40    2.30
   6   5  -1    4.70    5.60
   6   5  -1   -6.40    3.80
  -7  -5   1  155.48   26.00
  -7  -5   1  163.38   26.70
  -7  -5   1  161.38   21.50
  -7  -5   1  174.58   27.20
   7   5  -1  115.79   22.40
   7   5  -1  116.79   22.10
   7   5  -1  137.09   14.90
   7   5  -1  134.09   25.30
   7   5  -1  123.09   23.80
  -8  -5   1  284.37   41.80
  -8  -5   1  257.77   38.10
  -8  -5   1  224.88   34.50
  -8  -5   1  246.78   37.60
   8   5  -1  255.77   31.80
   8   5  -1  226.58   34.00
   8   5  -1  252.27   36.80
   8   5  -1  204.28   32.90
   8   5  -1  273.67   39.10
  -9  -5   1   73.09   21.30
  -9  -5   1   72.39   21.00
  -9  -5   1   51.79   13.40
  -9  -5   1   48.20   16.50
   9   5  -1   86.69   20.90
   9   5  -1   83.89   19.90
   9   5  -1   55.69   17.10
   9   5  -1   55.99   18.10
   9   5  -1   52.89   11.40
 -10  -5   1    5.40    6.30
 -10  -5   1    6.40    9.30
 -10  -5   1    3.70    7.20
  10   5  -1   12.30    6.10
  10   5  -1    3.60    8.40
  10   5  -1    7.30    7.30
  10   5  -1   -6.60    6.50
  10   5  -1   10.00    8.50
 -11  -5   1  304.47   49.10
 -11  -5   1  349.57   50.69
 -11  -5   1  250.17   42.40
 -11  -5   1  323.47   31.70
  11   5  -1  216.58   38.90
  11   5  -1  235.78   42.20
  11   5  -1  214.58   30.20
  11   5  -1  231.68   39.70
  11   5  -1  275.37   44.40
 -12  -5   1    3.90    7.90
 -12  -5   1   -6.30    4.00
 -12  -5   1   36.30   18.50
 -12  -5   1    0.90    7.90
  12   5  -1   15.90   13.30
  12   5  -1   27.30   15.90
  12   5  -1   10.30    7.40
  12   5  -1   20.10   12.60
 -13  -5   1  160.78   38.40
 -13  -5   1   90.39   28.20
 -13  -5   1  206.88   30.40
 -13  -5   1  178.88   37.70
  13   5  -1  122.69   30.10
  13   5  -1  196.18   36.90
  13   5  -1  131.89   32.90
  13   5  -1  179.68   36.10
 -14  -5   1   80.69   27.40
 -14  -5   1   27.60   16.20
 -14  -5   1   67.69   23.20
 -14  -5   1   94.69   20.60
  14   5  -1   53.39   20.50
  14   5  -1   67.09   22.20
  14   5  -1  146.59   33.70
  14   5  -1   65.89   21.50
 -15  -5   1   68.99   25.00
 -15  -5   1   61.79   27.10
 -15  -5   1   56.89   16.70
 -15  -5   1   32.50   17.90
  15   5  -1   74.09   25.30
  15   5  -1   71.09   26.50
  14  -4   1    8.90    6.80
  14  -4   1    4.70    9.20
  14  -4   1    4.40    8.00
  14  -4   1   -0.40    3.90
  14  -4   1   -1.20    4.40
 -14   4  -1    3.90    7.80
 -14   4  -1    5.80   11.40
 -14   4  -1   15.30   12.40
 -14   4  -1   -7.30    5.00
  13  -4   1  400.56   62.99
  13  -4   1  537.95   70.89
  13  -4   1  718.73   67.39
 -13   4  -1  535.95   71.29
 -13   4  -1  361.36   62.69
 -13   4  -1  375.46   66.89
 -13   4  -1  542.75   55.59
  12  -4   1  229.48   41.10
  12  -4   1  103.69   28.50
  12  -4   1  187.28   36.90
 -12   4  -1  159.88   37.10
 -12   4  -1  199.58   40.50
 -12   4  -1  197.88   32.30
 -12   4  -1  194.08   37.60
  11  -4   1   21.70   13.40
  11  -4   1   29.30   14.20
  11  -4   1   24.60   12.80
 -11   4  -1   19.20   13.70
 -11   4  -1    9.40    9.50
 -11   4  -1    4.20    8.00
 -11   4  -1   13.10    7.90
  10  -4   1   -1.10    5.20
  10  -4   1   -3.30    4.50
 -10   4  -1    5.10    7.20
 -10   4  -1   -3.70    6.50
 -10   4  -1    0.40    5.20
 -10   4  -1   -3.40    2.90
   9  -4   1   -4.20    5.10
   9  -4   1   -2.70    4.00
   9  -4   1    9.20    7.30
  -9   4  -1    3.70    6.70
  -9   4  -1   -0.70    4.30
  -9   4  -1   -4.80    3.10
  -9   4  -1   -1.30    4.40
   8  -4   1  146.09   26.50
   8  -4   1  148.19   27.30
  -8   4  -1  178.08   30.80
  -8   4  -1  144.29   26.70
  -8   4  -1  158.78   27.40
  -8   4  -1  151.68   24.30
   7  -4   1 1281.27  117.59
   7  -4   1 1356.96  116.79
   7  -4   1 1311.07  116.29
  -7   4  -1 1380.66  116.99
  -7   4  -1 1406.46  115.79
  -7   4  -1 1384.16  118.89
  -7   4  -1 1440.96  116.79
   6  -4   1   36.20   12.20
   6  -4   1   36.90    8.30
   6  -4   1   32.00   10.60
   6  -4   1   50.19   13.90
  -6   4  -1   48.40   12.10
  -6   4  -1   22.40    9.70
  -6   4  -1   33.80   11.20
  -6   4  -1   30.00   11.40
   5  -4   1  698.83   64.59
   5  -4   1  669.03   59.29
   5  -4   1  775.12   64.19
   5  -4   1  785.22   64.39
  -5   4  -1  707.53   63.09
  -5   4  -1  817.02   64.69
  -5   4  -1  661.23   65.99
  -5   4  -1  691.93   63.19
  -5   4  -1  692.13   64.79
   4  -4   1   99.59   13.30
   4  -4   1   92.89   16.70
   4  -4   1   89.39   15.90
  -4   4  -1  113.39   18.50
  -4   4  -1   97.69   16.40
  -4   4  -1  110.69   16.50
  -4   4  -1   82.69   19.60
  -4   4  -1  118.79   18.00
   3  -4   1  251.27   25.20
   3  -4   1  287.47   23.40
   3  -4   1  261.67   25.50
  -3   4  -1  313.27   37.70
  -3   4  -1  249.38   26.20
  -3   4  -1  269.17   25.30
  -3   4  -1  233.28   26.00
  -3   4  -1  273.27   23.30
  -3   4  -1  243.78   24.90
   2  -4   1  482.25   45.70
   2  -4   1  554.14   50.69
   2  -4   1  552.04   45.00
   2  -4   1  526.65   46.60
   2  -4   1  589.74   47.80
  -2   4  -1  542.95   46.80
  -2   4  -1  510.55   45.80
  -2   4  -1  646.54   45.50
  -2   4  -1  512.25   49.20
  -2   4  -1  569.04   46.00
   1  -4   1  102.79   10.60
   1  -4   1   97.19   11.10
   1  -4   1  123.89   18.20
   1  -4   1  109.69   11.50
  -1   4  -1  111.09   10.70
  -1   4  -1  103.09   11.00
  -1   4  -1  115.59   10.90
  -1   4  -1  106.49   16.80
   0  -4   1  342.07   30.50
   0  -4   1  338.97   28.50
   0  -4   1  373.16   32.90
   0   4  -1  333.77   28.30
   0   4  -1  366.36   30.50
   0   4  -1  340.97   32.00
  -1  -4   1 2903.61  229.58
  -1  -4   1 2947.71  232.68
  -1  -4   1 3026.20  233.28
  -1  -4   1 2894.11  229.18
   1   4  -1 3065.29  233.18
   1   4  -1 2997.80  229.38
   1   4  -1 3008.40  228.98
   1   4  -1 2904.11  232.38
   1   4  -1 2872.71  229.38
  -2  -4   1  359.06   32.40
  -2  -4   1  384.76   32.10
  -2  -4   1  406.36   34.40
  -2  -4   1  371.86   32.10
   2   4  -1  363.46   33.40
   2   4  -1  372.96   32.10
   2   4  -1  365.76   31.90
   2   4  -1  339.87   33.10
   2   4  -1  345.97   35.50
  -3  -4   1   10.40    5.60
  -3  -4   1   15.60    5.60
  -3  -4   1   21.70    7.30
   3   4  -1   20.70    6.90
   3   4  -1   17.10    6.60
   3   4  -1    9.90    5.00
   3   4  -1   23.70    6.30
   3   4  -1   16.00    5.00
  -4  -4   1  603.34   55.99
  -4  -4   1  641.84   55.89
  -4  -4   1  586.44   55.79
  -4  -4   1  656.33   56.49
   4   4  -1  669.63   55.79
   4   4  -1  643.34   55.89
   4   4  -1  645.24   52.69
   4   4  -1  644.44   57.29
   4   4  -1  675.83   56.19
  -5  -4   1  135.89   21.40
  -5  -4   1  145.09   22.20
  -5  -4   1  156.58   22.40
  -5  -4   1  148.69   18.40
   5   4  -1   93.39   18.20
   5   4  -1  146.49   21.40
   5   4  -1  142.99   20.90
   5   4  -1  120.19   19.70
   5   4  -1  121.39   13.60
  -6  -4   1  229.28   31.60
  -6  -4   1  268.97   34.00
  -6  -4   1  213.58   30.70
  -6  -4   1  210.48   23.20
   6   4  -1  235.28   31.50
   6   4  -1  244.38   22.40
   6   4  -1  210.08   29.70
   6   4  -1  233.48   31.10
   6   4  -1  290.57   35.30
  -7  -4   1  525.75   50.09
  -7  -4   1  532.25   50.59
  -7  -4   1  453.95   49.50
  -7  -4   1  519.95   45.60
   7   4  -1  490.15   43.40
   7   4  -1  488.45   49.20
   7   4  -1  482.75   49.00
   7   4  -1  535.15   50.39
   7   4  -1  478.45   48.80
  -8  -4   1  100.59   21.90
  -8  -4   1  120.19   24.50
  -8  -4   1   99.59   22.20
  -8  -4   1  121.99   19.00
   8   4  -1   53.39   16.10
   8   4  -1   79.39   18.50
   8   4  -1   83.39   13.90
   8   4  -1   95.29   20.60
   8   4  -1   69.99   17.90
  -9  -4   1  127.89   28.60
  -9  -4   1  158.98   24.70
  -9  -4   1  168.08   31.50
  -9  -4   1  235.48   35.50
   9   4  -1  163.18   30.60
   9   4  -1  169.98   29.20
   9   4  -1  172.58   23.00
   9   4  -1  183.18   32.20
   9   4  -1  186.18   31.30
 -10  -4   1    7.70   10.50
 -10  -4   1    5.60    9.00
 -10  -4   1   -0.30    8.00
 -10  -4   1   10.30    7.80
  10   4  -1    0.10    6.60
  10   4  -1    3.90    5.10
  10   4  -1    8.30    8.00
  10   4  -1   10.70    6.20
  10   4  -1    6.40    8.40
 -11  -4   1   60.69   16.20
 -11  -4   1   46.70   19.90
 -11  -4   1   62.19   22.10
 -11  -4   1   46.60   19.80
  11   4  -1   86.79   33.90
  11   4  -1   48.00   18.20
  11   4  -1   67.79   20.20
  11   4  -1   56.49   13.60
  11   4  -1   44.90   16.50
 -12  -4   1   12.60   11.10
 -12  -4   1   16.30   13.20
 -12  -4   1   18.10   13.60
 -12  -4   1   25.70   12.70
  12   4  -1   10.40    9.30
  12   4  -1   -4.10    7.90
  12   4  -1   27.60   14.50
  12   4  -1   16.30    9.70
 -13  -4   1   51.99   23.10
 -13  -4   1   96.99   20.80
 -13  -4   1   66.19   22.50
 -13  -4   1   36.00   18.40
  13   4  -1   64.59   22.70
  13   4  -1   72.59   21.10
  13   4  -1   57.79   22.80
  13   4  -1   60.59   22.80
 -14  -4   1    4.30   10.40
 -14  -4   1  -10.80    5.10
 -14  -4   1   10.80   10.40
 -14  -4   1    5.30    7.90
  14   4  -1   -5.80    6.30
  14   4  -1   28.10   15.90
  14   4  -1   -2.40    4.20
  14   4  -1   20.60   16.20
 -15  -4   1  318.57   70.89
 -15  -4   1  314.87   43.90
 -15  -4   1  313.87   71.59
 -15  -4   1  253.87   50.19
  15   4  -1  332.07   55.69
  15   4  -1  390.16   66.69
  15   4  -1  317.27   50.39
  15  -3   1  145.49   36.80
  15  -3   1   96.79   28.00
  15  -3   1   53.09   24.50
  15  -3   1   71.79   18.50
 -15   3  -1   63.89   26.10
 -15   3  -1  117.49   30.70
 -15   3  -1  143.29   31.00
 -15   3  -1   36.40   20.10
  14  -3   1   96.39   26.80
  14  -3   1   92.09   20.90
  14  -3   1   75.89   24.60
  14  -3   1   63.89   22.50
 -14   3  -1   58.19   23.60
 -14   3  -1  135.29   33.10
 -14   3  -1   42.50   19.50
 -14   3  -1   90.69   24.90
  13  -3   1   26.90   14.70
  13  -3   1   38.40   19.50
  13  -3   1   47.80   21.10
 -13   3  -1    8.40   12.90
 -13   3  -1   32.50   16.00
 -13   3  -1   33.50   16.70
 -13   3  -1   26.80   13.40
  12  -3   1    5.20    6.20
  12  -3   1    0.50    8.20
  12  -3   1    3.50    9.70
 -12   3  -1   -3.80    9.10
 -12   3  -1   -0.20    5.90
 -12   3  -1    9.70   12.40
 -12   3  -1    0.30    5.30
  11  -3   1  345.97   52.99
  11  -3   1  424.46   57.39
  11  -3   1  393.96   53.59
 -11   3  -1  365.36   50.29
 -11   3  -1  335.57   53.69
 -11   3  -1  254.57   50.79
 -11   3  -1  275.17   41.50
  10  -3   1    2.60    7.80
  10  -3   1   12.50    9.70
  10  -3   1    1.50    6.10
 -10   3  -1   -6.00    3.50
 -10   3  -1    1.00    5.40
 -10   3  -1    3.00    7.70
 -10   3  -1    0.00    7.30
   9  -3   1  349.96   57.79
   9  -3   1  295.97   43.80
   9  -3   1  267.37   41.10
  -9   3  -1  321.97   44.70
  -9   3  -1  334.27   35.30
  -9   3  -1  318.87   43.70
  -9   3  -1  354.06   49.10
   8  -3   1  105.49   23.30
   8  -3   1  100.79   22.90
   8  -3   1  122.19   23.50
  -8   3  -1   89.79   18.20
  -8   3  -1   93.49   20.70
  -8   3  -1  138.79   25.60
  -8   3  -1   77.59   21.30
   7  -3   1  301.27   41.50
   7  -3   1  297.17   38.10
   7  -3   1  326.87   40.60
  -7   3  -1  278.17   40.20
  -7   3  -1  286.47   31.30
  -7   3  -1  284.37   38.20
  -7   3  -1  323.67   39.30
   6  -3   1   26.60   10.70
   6  -3   1   14.40    8.00
   6  -3   1   29.20   11.20
  -6   3  -1   24.70   10.80
  -6   3  -1   25.70    9.80
  -6   3  -1   17.10    8.00
  -6   3  -1   27.90    9.40
   5  -3   1 1117.49   95.59
   5  -3   1 1131.99   94.39
   5  -3   1 1084.49   94.09
  -5   3  -1 1085.89   93.59
  -5   3  -1 1131.39   95.89
  -5   3  -1 1134.39   93.49
  -5   3  -1 1125.89   94.09
   4  -3   1  208.18   25.80
   4  -3   1  216.38   22.30
   4  -3   1  198.18   21.70
   4  -3   1  192.48   19.10
  -4   3  -1  188.88   21.30
  -4   3  -1  216.28   22.10
  -4   3  -1  188.08   21.30
  -4   3  -1  205.28   26.80
   3  -3   1   18.10    4.90
   3  -3   1    4.90    4.30
  -3   3  -1   16.50    5.90
  -3   3  -1    9.50    5.30
  -3   3  -1   13.80    6.60
  -3   3  -1   17.00    5.70
  -3   3  -1   19.20    6.30
   2  -3   1 1246.18   90.99
   2  -3   1 1036.20   89.09
   2  -3   1 1077.59   90.49
  -2   3  -1 1091.19   90.29
  -2   3  -1 1076.49   91.19
  -2   3  -1 1100.19   93.09
  -2   3  -1 1189.48   89.29
  -2   3  -1 1221.88   90.69
   1  -3   1  363.36   31.90
   1  -3   1  356.66   31.80
   1  -3   1  388.56   32.60
   1  -3   1  436.76   35.90
   1  -3   1  384.26   32.00
  -1   3  -1  424.66   32.80
  -1   3  -1  403.86   34.90
  -1   3  -1  388.36   32.00
  -1   3  -1  339.97   31.70
  -1   3  -1  406.56   32.00
   0   3  -1 1666.63  132.49
  -1  -3   1 1065.19   85.39
  -1  -3   1 1094.79   85.09
  -1  -3   1 1030.80   83.49
   1   3  -1 1072.09   85.19
   1   3  -1 1014.20   84.69
  -2  -3   1    1.80    2.70
  -2  -3   1    6.90    3.80
  -2  -3   1    2.30    2.80
   2   3  -1    3.00    2.90
   2   3  -1   -0.40    2.30
   2   3  -1   -1.90    2.40
   2   3  -1    2.30    2.70
  -3  -3   1 3038.40  261.17
  -3  -3   1 3417.06  261.87
  -3  -3   1 3351.96  259.87
   3   3  -1 3486.15  259.97
   3   3  -1 3380.56  261.27
  -4  -3   1  173.98   21.90
  -4  -3   1  153.48   16.70
  -4  -3   1  181.48   23.10
  -4  -3   1  209.78   25.10
   4   3  -1  159.68   21.70
   4   3  -1  151.18   15.90
   4   3  -1  166.98   21.90
   4   3  -1  187.48   22.30
   4   3  -1  199.68   25.30
  -5  -3   1  877.31   75.19
  -5  -3   1  922.11   75.09
  -5  -3   1  839.32   71.39
  -5  -3   1  888.11   75.79
   5   3  -1  852.11   74.79
   5   3  -1  861.71   74.39
   5   3  -1  857.01   74.49
   5   3  -1  850.81   74.49
   5   3  -1  854.01   70.39
  -6  -3   1  169.48   26.10
  -6  -3   1  164.48   26.30
  -6  -3   1  154.68   25.10
  -6  -3   1  182.78   21.90
   6   3  -1  173.98   26.10
   6   3  -1  153.78   17.10
   6   3  -1  209.28   29.60
   6   3  -1  176.28   26.20
  -7  -3   1  229.38   27.30
  -7  -3   1  193.18   29.80
  -7  -3   1  261.17   36.00
  -7  -3   1  237.58   33.70
   7   3  -1  205.38   29.20
   7   3  -1  208.08   31.30
   7   3  -1  209.08   31.40
   7   3  -1  204.58   31.70
   7   3  -1  210.38   28.10
  -8  -3   1   -2.40    6.50
  -8  -3   1   -2.70    3.70
  -8  -3   1   12.20    8.90
  -8  -3   1    2.90    5.20
   8   3  -1    2.50    3.00
   8   3  -1   -6.10    2.90
   8   3  -1    5.30    6.80
   8   3  -1   13.40    8.40
   8   3  -1    8.70    6.70
  -9  -3   1  766.22   78.19
  -9  -3   1  814.02   77.99
  -9  -3   1  818.52   71.59
  -9  -3   1  824.72   77.29
   9   3  -1  825.42   75.49
   9   3  -1  839.52   70.49
   9   3  -1  794.62   77.39
   9   3  -1  767.92   76.29
   9   3  -1  836.72   77.59
 -10  -3   1  144.79   23.40
 -10  -3   1  110.99   26.40
 -10  -3   1  125.19   26.80
 -10  -3   1  117.19   27.40
  10   3  -1  119.19   25.70
  10   3  -1   92.29   23.50
  10   3  -1   97.39   18.40
  10   3  -1  110.99   25.50
  10   3  -1   94.49   21.90
 -11  -3   1    3.90   10.90
 -11  -3   1   -0.40    9.50
 -11  -3   1    4.00    8.40
 -11  -3   1   -5.90    4.20
  11   3  -1    4.90    6.80
  11   3  -1   22.60   11.90
  11   3  -1    6.40    5.50
  11   3  -1    7.00    8.40
  11   3  -1   -2.90    7.70
 -12  -3   1   10.90   10.40
 -12  -3   1   -0.30    7.20
 -12  -3   1   -3.60    4.90
 -12  -3   1   -9.10    7.50
  12   3  -1   -0.60    4.60
  12   3  -1   -6.60    4.60
  12   3  -1   -0.60    7.50
  12   3  -1    0.50    6.20
 -13  -3   1   43.10   18.70
 -13  -3   1   64.69   17.30
 -13  -3   1   43.30   20.20
 -13  -3   1   50.59   20.60
  13   3  -1   67.69   23.30
  13   3  -1   28.00   14.40
  13   3  -1   96.29   27.60
  13   3  -1   17.90   11.60
 -14  -3   1  190.48   31.30
 -14  -3   1  133.39   35.60
 -14  -3   1  126.59   35.20
 -14  -3   1  116.89   31.20
  14   3  -1  113.59   30.60
  14   3  -1  126.99   32.40
  14   3  -1  201.58   38.80
  14   3  -1  103.39   26.90
 -15  -3   1  143.59   41.30
 -15  -3   1  114.19   37.60
 -15  -3   1  105.69   31.40
 -15  -3   1  153.78   35.10
  15   3  -1  152.98   35.40
  15   3  -1   88.89   28.20
  15   3  -1  107.19   29.80
  15   3  -1  118.39   29.50
  15  -2   1  121.29   32.60
  15  -2   1   70.79   24.10
  15  -2   1   54.99   16.50
 -15   2  -1   80.59   20.90
 -15   2  -1   63.59   28.40
 -15   2  -1   29.90   18.90
 -15   2  -1   47.40   21.10
  14  -2   1   14.90    9.80
  14  -2   1   -0.80    7.30
  14  -2   1    1.10    4.80
  14  -2   1    4.90   10.10
 -14   2  -1   -7.40    4.20
 -14   2  -1   15.70   15.10
 -14   2  -1   31.90   17.70
 -14   2  -1   13.70   15.80
  13  -2   1  404.06   64.69
  13  -2   1  516.45   68.79
  13  -2   1  436.66   64.49
 -13   2  -1  453.65   71.59
 -13   2  -1  552.34   53.09
 -13   2  -1  588.64   75.09
 -13   2  -1  364.26   60.29
  12  -2   1   51.89   20.20
  12  -2   1   78.79   23.80
  12  -2   1   63.79   18.60
 -12   2  -1   35.70   22.60
 -12   2  -1   84.89   24.10
 -12   2  -1   37.70   17.40
 -12   2  -1   53.19   23.30
  11  -2   1   89.49   23.80
  11  -2   1  149.39   31.10
  11  -2   1  169.78   32.70
 -11   2  -1  138.79   29.20
 -11   2  -1  108.69   27.80
 -11   2  -1  115.69   29.80
 -11   2  -1  110.19   23.00
  10  -2   1   76.19   20.50
  10  -2   1   64.89   20.10
  10  -2   1   80.59   22.30
 -10   2  -1   60.79   19.30
 -10   2  -1   78.69   23.10
 -10   2  -1   98.79   20.70
 -10   2  -1   85.49   21.90
   9  -2   1  291.17   43.10
   9  -2   1  306.97   45.00
   9  -2   1  272.47   41.60
  -9   2  -1  256.37   41.30
  -9   2  -1  295.27   32.20
  -9   2  -1  380.76   46.10
  -9   2  -1  256.17   43.80
   8  -2   1   86.19   23.80
   8  -2   1   61.49   18.20
   8  -2   1   64.39   17.60
  -8   2  -1  113.99   23.00
  -8   2  -1   77.09   20.50
  -8   2  -1  134.59   23.90
  -8   2  -1  101.49   19.90
   7  -2   1  814.22   77.09
   7  -2   1  854.61   76.49
   7  -2   1  843.32   76.19
  -7   2  -1  842.72   76.19
  -7   2  -1  866.11   73.29
  -7   2  -1  818.02   75.29
  -7   2  -1  828.72   77.59
   6  -2   1    4.40    5.30
   6  -2   1   -2.40    3.30
   6  -2   1   -3.30    5.60
  -6   2  -1    2.90    4.20
  -6   2  -1    3.60    5.80
  -6   2  -1   14.10    8.20
  -6   2  -1    1.80    5.60
   5  -2   1  634.94   57.39
   5  -2   1  590.74   57.99
   5  -2   1  614.44   57.09
  -5   2  -1  610.84   58.29
  -5   2  -1  642.84   57.19
  -5   2  -1  694.03   56.19
  -5   2  -1  664.03   57.29
   4  -2   1 2068.19  159.38
   4  -2   1 1843.22  159.48
   4  -2   1 1976.00  158.88
  -4   2  -1 2068.09  158.88
  -4   2  -1 2018.30  158.08
  -4   2  -1 2019.70  158.78
  -4   2  -1 1858.41  159.58
   3  -2   1 2090.79  164.58
   3  -2   1 2262.87  165.08
   3  -2   1 1996.90  165.28
  -3   2  -1 2031.40  164.38
  -3   2  -1 2061.49  164.28
  -3   2  -1 2004.60  165.38
   2  -2   1 1464.55  117.99
   2  -2   1 1503.95  117.39
  -2   2  -1 1436.76  116.99
  -2   2  -1 1500.35  117.19
  -2   2  -1 1501.95  119.19
  -2   2  -1 1465.75  118.19
   1  -2   1  693.53   56.09
   1  -2   1  725.23   55.59
   1  -2   1  699.73   57.99
  -1   2  -1  697.93   56.59
  -1   2  -1  669.83   55.89
  -1   2  -1  697.43   56.09
  -1   2  -1  714.03   57.89
   0  -2   1  845.92   66.89
   0   2  -1  779.82   65.19
  -1  -2   1 2229.38  169.68
  -1  -2   1 2159.18  168.88
  -1  -2   1 2154.18  168.08
   1   2  -1 2087.39  168.18
   1   2  -1 2199.18  169.68
   1   2  -1 2148.39  167.78
  -2  -2   1  890.51   70.49
  -2  -2   1  852.71   70.79
  -2  -2   1  846.72   70.79
  -2  -2   1 1011.80   73.69
   2   2  -1  908.61   71.19
   2   2  -1  883.01   69.99
   2   2  -1  903.91   71.49
   2   2  -1  840.12   70.89
   2   2  -1  799.32   70.49
  -3  -2   1 2587.24  203.98
  -4  -2   1  113.29   12.90
  -4  -2   1  145.09   20.10
  -4  -2   1  124.89   17.70
   4   2  -1  116.19   12.50
   4   2  -1  105.09   18.40
   4   2  -1  111.49   16.70
   4   2  -1  150.18   21.30
  -5  -2   1   -2.20    3.40
  -5  -2   1   -1.50    4.70
  -5  -2   1    1.60    5.20
  -5  -2   1   -0.90    4.60
   5   2  -1    5.40    5.70
   5   2  -1    0.60    4.50
   5   2  -1    2.00    2.80
   5   2  -1    4.90    5.70
  -6  -2   1   39.80   11.10
  -6  -2   1   25.90   10.40
  -6  -2   1   21.20   10.00
  -6  -2   1   16.40    9.20
   6   2  -1   45.80    8.90
   6   2  -1   55.19   13.60
   6   2  -1   22.10    9.70
   6   2  -1   36.70   11.60
  -7  -2   1 1090.99   98.19
  -7  -2   1 1149.78   97.29
  -7  -2   1 1134.19   92.79
  -7  -2   1 1121.89   98.39
   7   2  -1 1063.69   91.49
   7   2  -1 1128.89   97.69
   7   2  -1 1127.69   96.89
  -8  -2   1   15.70    9.40
  -8  -2   1   10.80    8.70
  -8  -2   1   24.80   11.30
  -8  -2   1    8.60    6.60
   8   2  -1   38.30   12.30
   8   2  -1   12.70    8.80
   8   2  -1   20.90    7.60
   8   2  -1   21.90   10.60
  -9  -2   1  252.87   37.70
  -9  -2   1  264.27   28.20
  -9  -2   1  323.17   44.90
  -9  -2   1  233.48   37.50
   9   2  -1  229.38   36.00
   9   2  -1  250.97   31.60
   9   2  -1  223.18   37.00
   9   2  -1  210.38   33.60
   9   2  -1  250.87   39.30
 -10  -2   1    9.50   10.80
 -10  -2   1    2.10    7.30
 -10  -2   1   -6.40    4.70
 -10  -2   1    8.80    7.20
  10   2  -1   -0.90    5.20
  10   2  -1   11.70    6.90
  10   2  -1    4.40    7.50
  10   2  -1    5.90    7.60
  10   2  -1   16.10   10.50
 -11  -2   1   64.19   16.30
 -11  -2   1   60.79   22.10
 -11  -2   1   27.50   16.50
 -11  -2   1   25.30   14.70
  11   2  -1   72.39   16.60
  11   2  -1   27.50   15.50
  11   2  -1   39.20   14.20
  11   2  -1   37.80   15.60
  11   2  -1   58.69   20.30
 -12  -2   1  244.88   43.00
 -12  -2   1  225.18   32.90
 -12  -2   1  104.99   47.90
 -12  -2   1  150.88   33.70
  12   2  -1  198.58   35.50
  12   2  -1  186.48   37.30
  12   2  -1  160.58   33.80
  12   2  -1  195.98   48.50
 -13  -2   1  249.88   35.30
 -13  -2   1  165.88   39.00
 -13  -2   1  291.07   49.50
 -13  -2   1  153.98   35.90
  13   2  -1  153.08   33.20
  13   2  -1  189.68   40.30
  13   2  -1  184.08   37.50
  13   2  -1  170.98   33.10
 -14  -2   1    7.60   11.50
 -14  -2   1   -6.60    8.70
 -14  -2   1   -3.70    6.80
 -14  -2   1   -5.10    6.40
  14   2  -1   -5.70    6.40
  14   2  -1    5.70    9.50
  14   2  -1   10.80   12.90
 -15  -2   1  256.27   39.40
 -15  -2   1  315.27   55.39
 -15  -2   1  277.77   56.39
 -15  -2   1  260.87   49.60
  15   2  -1  261.47   48.20
  15   2  -1  272.07   43.70
  15   2  -1  168.28   42.70
  15   2  -1  181.28   40.90
  15  -1   1   23.10   11.10
  15  -1   1    5.70    8.40
  15  -1   1   46.90   22.70
  15  -1   1   12.90   11.50
 -15   1  -1   27.40   18.70
 -15   1  -1   14.20   12.80
 -15   1  -1   33.60   20.30
 -15   1  -1   35.40   15.20
  14  -1   1   22.00   14.80
  14  -1   1   -0.40    9.70
  14  -1   1   47.80   20.80
  14  -1   1   20.60   11.20
 -14   1  -1   41.50   21.10
 -14   1  -1    4.80    8.10
 -14   1  -1   14.00   11.20
  13  -1   1    7.00   12.10
  13  -1   1    5.70    6.80
  13  -1   1   28.80   16.70
 -13   1  -1    1.10    6.70
 -13   1  -1   31.00   16.30
 -13   1  -1   17.90   13.10
 -13   1  -1   37.90   14.10
  12  -1   1   -8.20    5.80
  12  -1   1   12.50   12.10
  12  -1   1    8.10    9.20
 -12   1  -1   34.70   16.50
 -12   1  -1   12.20    9.40
 -12   1  -1   63.19   22.10
 -12   1  -1    1.30    7.00
  11  -1   1  202.08   37.70
  11  -1   1  153.48   33.00
  11  -1   1  278.77   42.80
 -11   1  -1  194.08   37.60
 -11   1  -1  152.58   27.10
 -11   1  -1  204.58   35.80
 -11   1  -1  184.68   37.80
  10  -1   1   11.30    9.80
  10  -1   1   18.20   11.00
  10  -1   1   17.70   12.90
 -10   1  -1    9.10    5.90
 -10   1  -1   21.60   13.90
 -10   1  -1    7.80    9.10
 -10   1  -1   18.00   12.60
   9  -1   1  382.66   51.79
   9  -1   1  374.26   48.70
   9  -1   1  458.85   54.09
  -9   1  -1  342.07   37.00
  -9   1  -1  334.27   50.19
  -9   1  -1  361.56   47.60
  -9   1  -1  343.77   47.50
   8  -1   1   -1.10    2.90
   8  -1   1   -5.30    2.60
   8  -1   1    4.90    8.50
  -8   1  -1    0.40    2.60
  -8   1  -1   -7.70    4.10
  -8   1  -1   -2.50    3.20
  -8   1  -1   -7.20    5.10
   7  -1   1   75.09   18.20
   7  -1   1   94.39   20.30
   7  -1   1   75.99   17.20
  -7   1  -1   63.89   13.40
  -7   1  -1   70.19   16.60
  -7   1  -1   93.29   18.90
  -7   1  -1   84.99   20.10
   6  -1   1   54.39   15.10
   6  -1   1   50.69   13.90
   6  -1   1   80.69   17.00
  -6   1  -1   54.69   14.00
  -6   1  -1   63.79   12.80
  -6   1  -1   71.99   15.70
   5  -1   1  128.79   20.30
   5  -1   1  161.08   22.40
   5  -1   1  140.59   21.90
  -5   1  -1   99.39   18.00
  -5   1  -1  145.49   21.20
  -5   1  -1  157.08   24.30
  -5   1  -1  119.79   17.50
   4  -1   1  290.47   28.10
   4  -1   1  248.48   28.10
   4  -1   1  284.67   27.90
  -4   1  -1  313.57   28.50
  -4   1  -1  284.77   29.10
  -4   1  -1  255.67   27.30
  -4   1  -1  281.77   26.30
   3  -1   1  462.55   40.90
   3  -1   1  448.06   41.60
   3  -1   1  489.05   41.20
  -3   1  -1  473.85   39.90
  -3   1  -1  461.55   40.70
  -3   1  -1  431.36   40.50
  -3   1  -1  499.15   42.20
   2  -1   1  249.08   25.30
   2  -1   1  269.77   24.90
   2  -1   1  290.87   25.10
  -2   1  -1  271.57   24.80
  -2   1  -1  281.37   25.80
  -2   1  -1  298.17   25.10
   1  -1   1  166.78   15.30
   1  -1   1  184.78   15.70
   1  -1   1  146.39   14.60
   1  -1   1  184.98   14.50
  -1   1  -1  157.18   14.70
  -1   1  -1  143.89   15.00
  -1   1  -1  169.98   15.30
  -1   1  -1  154.58   14.20
  -1   1  -1  164.28   14.70
  -1  -1   1   29.80    4.70
  -1  -1   1   56.29    7.90
  -1  -1   1   21.80    3.90
  -1  -1   1   28.60    4.70
   1   1  -1   31.10    5.20
   1   1  -1   30.20    4.80
   1   1  -1   29.60    5.20
   1   1  -1   32.40    4.80
   1   1  -1   31.30    4.90
  -2  -1   1  101.59   11.40
  -2  -1   1  107.69   11.50
  -2  -1   1   97.99   10.50
  -2  -1   1  110.59   13.60
   2   1  -1   95.29   11.10
   2   1  -1  113.39   10.60
   2   1  -1   97.09   11.20
   2   1  -1  101.99   10.90
   2   1  -1  112.99   11.80
  -3  -1   1  329.77   30.30
  -3  -1   1  313.97   30.30
  -3  -1   1  324.37   28.80
  -3  -1   1  296.67   30.20
   3   1  -1  328.27   30.40
   3   1  -1  344.57   30.70
   3   1  -1  358.26   28.70
   3   1  -1  341.07   29.70
   3   1  -1  346.27   30.30
  -4  -1   1    5.40    4.10
  -4  -1   1   -1.40    3.20
  -4  -1   1   10.00    5.20
  -4  -1   1    9.50    4.30
   4   1  -1   11.50    4.30
   4   1  -1    5.60    4.90
   4   1  -1   10.10    5.20
   4   1  -1   11.80    5.30
  -5  -1   1  233.58   28.00
  -5  -1   1  162.88   18.50
  -5  -1   1  215.08   27.70
  -5  -1   1  169.98   24.30
   5   1  -1  212.58   26.30
   5   1  -1  208.28   26.80
   5   1  -1  153.98   18.10
   5   1  -1  223.68   27.20
  -6  -1   1  191.78   23.00
  -6  -1   1  164.08   29.80
  -6  -1   1  160.48   24.90
  -6  -1   1  238.78   32.90
   6   1  -1  169.88   19.10
   6   1  -1  169.98   25.80
   6   1  -1  172.68   26.10
   6   1  -1  183.78   26.20
  -7  -1   1   -3.00    4.00
  -7  -1   1    3.40    4.90
  -7  -1   1    0.60    5.50
  -7  -1   1    0.10    5.50
   7   1  -1   -7.50    3.30
   7   1  -1    0.50    5.20
   7   1  -1    2.20    3.40
   7   1  -1   -4.30    3.00
  -8  -1   1   12.50    8.50
  -8  -1   1    3.40    6.50
  -8  -1   1   12.40    8.40
  -8  -1   1    7.50    5.70
   8   1  -1    3.80    5.10
   8   1  -1    4.10    7.10
   8   1  -1   14.90    8.30
   8   1  -1   10.60    7.00
  -9  -1   1 1008.60   95.19
  -9  -1   1 1027.30   96.09
  -9  -1   1 1044.40   90.39
  -9  -1   1 1050.89   97.69
   9   1  -1 1103.49   97.29
   9   1  -1 1018.80   95.09
   9   1  -1 1098.49   96.39
   9   1  -1 1075.89   90.59
 -10  -1   1  113.69   20.40
 -10  -1   1   96.19   24.40
 -10  -1   1   64.69   19.10
 -10  -1   1   74.19   21.90
  10   1  -1   69.59   19.90
  10   1  -1   89.19   19.40
  10   1  -1   81.89   21.80
  10   1  -1   68.09   19.10
  10   1  -1   61.39   14.90
 -11  -1   1  152.28   30.90
 -11  -1   1  147.99   25.20
 -11  -1   1  149.79   33.40
 -11  -1   1   97.99   26.60
  11   1  -1  133.89   29.50
  11   1  -1  130.29   23.40
  11   1  -1  126.29   24.40
  11   1  -1  142.79   30.70
  11   1  -1   89.09   24.70
 -12  -1   1   -0.90    5.40
 -12  -1   1   31.20   11.70
 -12  -1   1   17.50   13.50
 -12  -1   1   13.40   13.70
  12   1  -1   15.60   12.30
  12   1  -1    5.40    6.60
  12   1  -1    0.80   11.70
  12   1  -1    6.70    8.00
 -13  -1   1   21.40   10.80
 -13  -1   1   34.90   18.50
 -13  -1   1   43.60   19.50
  13   1  -1   45.40   20.60
  13   1  -1   18.80   11.60
  13   1  -1   28.80   12.40
  13   1  -1    2.70   10.00
 -14  -1   1   40.80   19.30
 -14  -1   1    1.90    9.90
 -14  -1   1   -2.40    6.00
 -14  -1   1    2.40    9.80
  14   1  -1   -8.20    6.20
  14   1  -1    7.70    8.20
  14   1  -1   -5.80    5.10
  14   1  -1   19.30   11.00
 -15  -1   1   32.00   16.60
 -15  -1   1   31.20   21.60
 -15  -1   1   27.40   17.80
 -15  -1   1   48.80   17.40
  15   1  -1   22.40   15.20
  15   1  -1   17.50   11.80
  15   1  -1   29.60   13.60
  15   1  -1   19.10   14.50
  15   0   1    9.50   11.80
  15   0   1    3.40    5.70
  15   0   1   20.50   17.20
  15   0   1    1.30    5.20
 -15   0  -1   17.20   14.20
 -15   0  -1    3.90   10.20
 -15   0  -1    6.80    8.50
 -15   0  -1   -0.60    7.60
  14   0   1   -3.10    8.60
  14   0   1    4.80    7.90
  14   0   1   -5.50    5.10
  14   0   1    0.20    5.90
 -14   0  -1    2.80    8.10
 -14   0  -1    7.60   12.20
 -14   0  -1   23.50   15.40
 -14   0  -1    3.90    8.10
  13   0   1  503.05   74.39
  13   0   1  740.03   72.89
 -13   0  -1  519.35   82.59
 -13   0  -1  632.04   61.19
 -13   0  -1  577.54   77.69
 -13   0  -1  606.94   83.29
  12   0   1   -1.40    3.40
  12   0   1   -2.70    8.40
  12   0   1   -0.50    9.00
 -12   0  -1   -5.10    4.90
 -12   0  -1    2.80    9.90
 -12   0  -1    0.40    8.30
 -12   0  -1   -5.30   10.30
  11   0   1  228.98   39.20
  11   0   1  189.68   37.70
  11   0   1  209.78   37.40
 -11   0  -1  283.57   47.40
 -11   0  -1  182.78   29.10
 -11   0  -1  203.18   37.10
 -11   0  -1  243.88   41.10
  10   0   1  -11.90    3.10
  10   0   1   -0.50    4.70
  10   0   1    8.80    7.70
 -10   0  -1   -2.70    4.10
 -10   0  -1   -1.50    6.20
 -10   0  -1   -4.90    5.00
 -10   0  -1   -5.00    4.50
   9   0   1   38.20   14.20
   9   0   1   33.80   14.80
   9   0   1   37.20   16.00
  -9   0  -1   30.10   13.20
  -9   0  -1   51.49   17.70
  -9   0  -1   36.00   14.10
  -9   0  -1   45.60   11.40
   8   0   1   -0.70    4.70
   8   0   1    0.80    7.00
   8   0   1   -3.80    3.50
  -8   0  -1    5.10    6.50
  -8   0  -1   -3.60    2.20
  -8   0  -1    0.00    5.80
  -8   0  -1    6.70    7.40
   7   0   1 1158.18   98.79
   7   0   1 1123.69   99.99
   7   0   1 1093.09   97.99
  -7   0  -1 1016.20   99.29
  -7   0  -1 1085.59   98.19
  -7   0  -1 1169.28   93.89
  -7   0  -1 1249.38   99.09
   6   0   1   -5.80    2.70
   6   0   1    4.20    6.60
   6   0   1    3.10    5.30
  -6   0  -1   -1.50    3.20
  -6   0  -1    2.60    5.90
  -6   0  -1   -3.80    4.80
  -6   0  -1    6.00    6.90
   5   0   1 1392.06  119.09
   5   0   1 1386.26  118.99
  -5   0  -1 1507.55  119.89
  -5   0  -1 1495.75  116.49
  -5   0  -1 1406.26  120.69
  -5   0  -1 1469.75  119.09
   4   0   1    2.10    3.40
   4   0   1    4.10    4.30
   4   0   1    1.30    3.60
  -4   0  -1    0.40    1.80
  -4   0  -1    2.20    3.90
  -4   0  -1    6.00    4.80
  -4   0  -1   -1.20    2.70
   3   0   1 6132.99  473.55
   3   0   1 6022.80  472.25
  -3   0  -1 6140.99  471.05
  -3   0  -1 6138.19  473.45
  -3   0  -1 6038.90  473.15
  -3   0  -1 6063.49  472.05
   2   0   1   -0.30    1.80
   2   0   1    0.10    2.80
   2   0   1   -2.10    2.60
  -2   0  -1   -2.80    1.30
  -2   0  -1   -1.60    2.80
  -2   0  -1    0.70    1.60
  -2   0  -1    2.10    3.10
   1   0   1 1256.67   97.99
  -1   0  -1 1222.48   97.89
   1   0  -1 2961.90  230.38
  -2   0   1   -1.00    3.00
  -2   0   1   -2.20    2.40
  -2   0   1   -1.20    1.80
  -2   0   1    1.80    2.60
   2   0  -1   -2.70    2.90
   2   0  -1   -0.50    2.10
   2   0  -1   -0.60    2.10
   2   0  -1   -1.30    2.30
   2   0  -1   -0.40    1.50
  -3   0   1 2222.98  177.78
  -3   0   1 2408.86  177.78
   3   0  -1 2212.08  177.18
   3   0  -1 2201.98  177.58
   3   0  -1 2197.78  177.58
  -4   0   1   -0.60    1.80
  -4   0   1    0.80    3.50
  -4   0   1   -3.40    2.70
  -4   0   1    5.20    4.40
   4   0  -1    0.60    3.20
   4   0  -1    2.10    3.50
   4   0  -1   -0.50    2.10
   4   0  -1    1.80    2.40
  -5   0   1  120.29   20.10
  -5   0   1  144.39   21.30
  -5   0   1  179.68   24.90
  -5   0   1  140.79   20.70
   5   0  -1  129.09   17.20
   5   0  -1  115.79   19.60
   5   0  -1  131.89   21.30
   5   0  -1  169.38   21.80
  -6   0   1    1.10    5.40
  -6   0   1   -3.20    5.20
  -6   0   1   -5.20    5.40
  -6   0   1    2.40    3.90
   6   0  -1   -3.00    3.80
   6   0  -1   -3.40    3.50
   6   0  -1    1.50    4.50
   6   0  -1   -1.60    5.70
  -7   0   1  863.11   82.09
  -7   0   1  949.90   83.79
  -7   0   1  939.21   78.49
  -7   0   1  969.80   82.59
   7   0  -1  951.30   78.79
   7   0  -1  922.01   82.69
   7   0  -1  848.42   81.39
   7   0  -1  930.71   81.99
  -8   0   1   -8.80    4.50
  -8   0   1   -0.40    4.20
  -8   0   1    3.70    7.80
  -8   0   1    2.70    5.90
   8   0  -1    0.50    5.60
   8   0  -1   -0.90    4.20
   8   0  -1   -5.10    4.60
   8   0  -1    5.50    5.10
  -9   0   1  334.97   45.50
  -9   0   1  302.97   44.60
  -9   0   1  336.87   47.50
  -9   0   1  336.57   34.40
   9   0  -1  301.37   33.60
   9   0  -1  293.17   44.30
   9   0  -1  366.06   46.80
   9   0  -1  298.27   43.40
 -10   0   1   -5.50    5.10
 -10   0   1   -2.80    5.90
 -10   0   1    2.10    5.80
 -10   0   1   -2.80    7.20
  10   0  -1   -3.90    2.70
  10   0  -1   -6.00    3.60
  10   0  -1   -5.20    5.80
  10   0  -1   -4.00    4.70
  10   0  -1   -5.30    2.50
 -11   0   1  116.69   22.50
 -11   0   1  103.19   24.90
 -11   0   1   98.19   27.60
 -11   0   1  106.39   26.60
  11   0  -1  111.59   26.90
  11   0  -1  109.39   25.40
  11   0  -1  142.79   25.30
  11   0  -1  151.38   31.70
  11   0  -1   72.49   18.70
 -12   0   1    7.80    8.80
 -12   0   1   -1.10    8.80
 -12   0   1   -3.10    6.00
 -12   0   1  -15.60    7.20
  12   0  -1    0.30    4.40
  12   0  -1   12.20   13.70
  12   0  -1   10.70   12.00
  12   0  -1   -6.10    4.30
 -13   0   1  164.88   55.99
 -13   0   1  135.79   40.10
 -13   0   1  165.28   35.70
 -13   0   1  161.48   47.20
  13   0  -1  151.08   27.30
  13   0  -1  114.79   31.20
 -14   0   1    5.60   11.20
 -14   0   1   20.70   13.50
 -14   0   1   -2.10   11.50
 -14   0   1    6.40    8.70
  14   0  -1   10.00   10.30
  14   0  -1   -1.50    6.40
  14   0  -1   12.70   10.20
 -15   0   1  172.48   43.80
 -15   0   1  163.68   37.90
 -15   0   1  135.69   37.30
 -15   0   1  122.99   26.50
  15   0  -1  102.19   29.40
  15   0  -1   93.59   31.40
  15   0  -1  242.38   44.80
  15   0  -1  144.59   29.90
  15   1   1   28.20   16.00
  15   1   1    6.00    8.90
  15   1   1   42.40   20.50
  15   1   1   31.60   18.10
 -15  -1  -1   23.80   13.40
 -15  -1  -1   24.10   15.20
 -15  -1  -1   11.60   14.30
 -15  -1  -1   10.90   11.60
  14   1   1    8.50   12.20
  14   1   1   22.40   11.40
  14   1   1   25.00   14.80
  14   1   1   22.30   16.50
 -14  -1  -1   14.60   12.80
 -14  -1  -1    5.10   11.70
 -14  -1  -1   -0.10   16.10
 -14  -1  -1   18.30   16.50
  13   1   1    4.30    6.40
  13   1   1    7.70    8.90
 -13  -1  -1   19.10   10.50
 -13  -1  -1    3.90   10.40
 -13  -1  -1   21.90   12.80
 -13  -1  -1    4.20    7.50
  12   1   1   10.50   12.00
  12   1   1   17.40   11.10
  12   1   1    2.90   10.00
 -12  -1  -1   60.09   21.30
 -12  -1  -1    5.00    7.30
 -12  -1  -1   37.60   13.20
 -12  -1  -1   14.00   14.00
  11   1   1  204.88   37.00
  11   1   1  147.09   32.40
  11   1   1  230.78   38.90
 -11  -1  -1  180.68   35.90
 -11  -1  -1  184.98   38.30
 -11  -1  -1  171.58   34.40
 -11  -1  -1  183.78   29.40
  10   1   1   27.40   13.70
  10   1   1   11.40    9.80
  10   1   1   21.80   13.70
 -10  -1  -1   17.80   11.30
 -10  -1  -1   17.50    9.00
 -10  -1  -1    4.60    8.90
 -10  -1  -1   24.40   13.20
   9   1   1  384.96   52.19
   9   1   1  389.36   42.80
   9   1   1  376.06   49.99
  -9  -1  -1  391.76   42.10
  -9  -1  -1  368.36   49.10
  -9  -1  -1  370.96   51.79
  -9  -1  -1  323.47   35.60
   8   1   1    2.50    6.50
   8   1   1    2.60    5.40
   8   1   1    3.50    5.40
  -8  -1  -1    3.30    4.60
  -8  -1  -1    5.90    7.20
  -8  -1  -1    3.40    5.80
  -8  -1  -1   -5.50    3.30
   7   1   1   86.49   19.30
   7   1   1   65.69   16.50
   7   1   1   83.59   18.70
  -7  -1  -1  105.09   22.20
  -7  -1  -1   86.59   18.40
  -7  -1  -1   67.09   12.90
  -7  -1  -1   71.29   17.00
   6   1   1   66.29   15.90
   6   1   1   43.70   13.30
   6   1   1   68.69   15.60
  -6  -1  -1   67.69   16.70
  -6  -1  -1   66.29   14.10
  -6  -1  -1   78.19   16.00
   5   1   1  117.49   19.50
   5   1   1  121.99   20.20
   5   1   1  122.99   16.30
   5   1   1  120.19   20.80
  -5  -1  -1  126.29   15.90
  -5  -1  -1  128.89   19.60
  -5  -1  -1  140.29   22.20
  -5  -1  -1  121.49   19.10
   4   1   1  262.37   24.70
   4   1   1  286.47   27.80
   4   1   1  265.17   27.40
   4   1   1  284.07   28.80
  -4  -1  -1  292.97   27.80
  -4  -1  -1  294.07   28.00
  -4  -1  -1  274.97   24.60
  -4  -1  -1  278.37   28.80
   3   1   1  422.26   40.60
   3   1   1  490.65   40.50
   3   1   1  453.15   40.00
  -3  -1  -1  426.26   40.80
  -3  -1  -1  466.65   37.50
  -3  -1  -1  449.66   40.10
  -3  -1  -1  486.35   40.30
   2   1   1  275.87   25.20
   2   1   1  281.37   25.90
   2   1   1  312.47   25.60
  -2  -1  -1  280.97   23.10
  -2  -1  -1  270.27   25.90
  -2  -1  -1  287.07   25.30
  -2  -1  -1  271.77   25.10
   1   1   1  153.58   15.00
   1   1   1  173.88   15.40
   1   1   1  182.58   15.90
  -1  -1  -1  177.28   15.80
  -1  -1  -1  174.08   15.20
  -1   1   1   32.20    4.90
  -1   1   1   39.00    5.50
  -1   1   1   34.50    5.30
  -1   1   1   27.00    4.80
   1  -1  -1   30.20    5.10
   1  -1  -1   38.10    5.60
  -2   1   1  113.49   13.50
  -2   1   1   97.99   10.60
  -2   1   1  110.59   11.30
  -2   1   1  106.29   13.10
   2  -1  -1  105.19   10.70
   2  -1  -1   99.39   11.00
   2  -1  -1  101.19   11.00
   2  -1  -1   81.89   11.60
  -3   1   1  319.67   29.50
  -3   1   1  349.87   30.70
  -3   1   1  331.77   30.80
  -3   1   1  355.96   31.10
   3  -1  -1  334.47   30.60
   3  -1  -1  358.76   29.90
   3  -1  -1  319.07   30.20
   3  -1  -1  319.67   30.50
  -4   1   1   15.20    6.40
  -4   1   1    8.30    4.90
  -4   1   1    4.40    4.80
  -4   1   1    1.30    2.60
   4  -1  -1    5.20    3.00
   4  -1  -1    1.00    2.70
   4  -1  -1    9.60    5.30
   4  -1  -1    4.30    4.70
  -5   1   1  170.58   19.90
  -5   1   1  196.48   25.50
  -5   1   1  220.08   28.00
  -5   1   1  171.98   25.30
   5  -1  -1  211.08   20.90
   5  -1  -1  190.78   25.70
   5  -1  -1  222.68   26.80
   5  -1  -1  186.88   25.40
  -6   1   1  146.09   24.00
  -6   1   1  178.58   26.90
  -6   1   1  180.98   24.40
  -6   1   1  179.78   26.40
   6  -1  -1  139.39   23.90
   6  -1  -1  203.38   27.40
   6  -1  -1  169.68   22.40
   6  -1  -1  149.29   25.40
  -7   1   1    7.10    8.80
  -7   1   1    2.20    4.00
  -7   1   1   -3.40    3.50
  -7   1   1   -3.00    3.90
   7  -1  -1   -3.30    3.40
   7  -1  -1    2.20    4.70
   7  -1  -1    0.10    3.80
   7  -1  -1    8.20    7.90
  -8   1   1   15.70    9.40
  -8   1   1   12.90    6.80
  -8   1   1    7.90    7.50
  -8   1   1   11.70    9.30
   8  -1  -1    0.80    4.80
   8  -1  -1   -1.80    3.30
   8  -1  -1    9.20    7.70
   8  -1  -1   30.90   12.40
  -9   1   1 1040.90   97.59
  -9   1   1 1093.39   99.19
  -9   1   1 1062.09   99.99
  -9   1   1 1056.59   93.79
   9  -1  -1 1136.69   98.59
   9  -1  -1 1047.10   94.19
   9  -1  -1 1135.59   98.39
   9  -1  -1 1143.79   99.99
 -10   1   1   90.29   23.20
 -10   1   1   94.19   24.50
 -10   1   1  113.29   27.00
 -10   1   1   70.79   16.80
  10  -1  -1  110.69   22.60
  10  -1  -1   93.09   19.10
  10  -1  -1   90.59   23.60
  10  -1  -1   81.29   21.50
  10  -1  -1   83.19   22.10
 -11   1   1  125.79   26.80
 -11   1   1  163.78   34.80
 -11   1   1   96.99   24.80
 -11   1   1  125.49   25.00
  11  -1  -1  139.19   23.70
  11  -1  -1   99.69   23.80
  11  -1  -1   85.89   23.50
  11  -1  -1   88.09   20.30
  11  -1  -1  104.59   25.40
 -12   1   1   25.70   14.90
 -12   1   1   41.00   18.90
 -12   1   1   10.50   11.10
 -12   1   1   32.30   12.50
  12  -1  -1   44.60   20.50
  12  -1  -1   23.70   10.40
  12  -1  -1    2.40    8.70
  12  -1  -1    7.50    7.90
 -13   1   1   35.70   17.50
 -13   1   1   26.10   11.80
 -13   1   1   31.00   18.40
 -13   1   1   41.60   18.20
  13  -1  -1   35.50   18.30
  13  -1  -1   51.89   19.60
  13  -1  -1   15.80    9.10
  13  -1  -1   38.70   18.50
 -14   1   1    7.30    9.60
 -14   1   1   22.20   15.30
 -14   1   1  -11.90    6.10
 -14   1   1   -6.70    5.20
  14  -1  -1    3.50    7.40
  14  -1  -1   19.50   12.40
  14  -1  -1    7.60   11.90
  14  -1  -1    2.00   11.40
 -15   1   1   13.70   14.80
 -15   1   1   76.39   28.30
 -15   1   1    1.60    7.50
 -15   1   1   11.30    9.90
  15  -1  -1   41.00   20.40
  15  -1  -1   30.80   11.20
  15  -1  -1    9.30   14.80
  15  -1  -1   36.00   17.00
  15   2   1   53.09   20.30
  15   2   1   67.89   26.30
  15   2   1   59.79   20.50
  15   2   1  126.29   32.30
 -15  -2  -1   94.99   29.90
 -15  -2  -1   42.20   23.30
 -15  -2  -1   81.29   20.50
 -15  -2  -1   81.89   26.50
  14   2   1   -0.10    5.30
  14   2   1   -4.00    5.10
  14   2   1   -2.20    6.20
  14   2   1    0.40    9.80
 -14  -2  -1   18.60   14.00
 -14  -2  -1   22.60   11.20
 -14  -2  -1    9.50   13.50
 -14  -2  -1   20.60   21.90
  13   2   1  651.33   79.49
  13   2   1  422.76   67.29
  13   2   1  416.56   66.19
  13   2   1  549.15   57.99
 -13  -2  -1  526.45   71.09
 -13  -2  -1  401.26   70.09
 -13  -2  -1  583.04   53.99
 -13  -2  -1  561.84   73.99
  12   2   1   54.59   21.70
  12   2   1   47.40   18.70
  12   2   1   69.89   22.20
 -12  -2  -1   60.69   16.00
 -12  -2  -1   42.50   20.30
 -12  -2  -1   30.20   16.70
  11   2   1  115.59   27.50
  11   2   1  124.19   27.60
  11   2   1  115.79   26.90
 -11  -2  -1  129.49   28.70
 -11  -2  -1  123.19   21.90
 -11  -2  -1   90.39   27.40
 -11  -2  -1  139.29   29.40
  10   2   1   73.19   20.90
  10   2   1   83.89   22.60
  10   2   1   84.79   22.50
 -10  -2  -1   84.69   22.90
 -10  -2  -1  114.99   27.60
 -10  -2  -1   64.99   20.70
 -10  -2  -1   64.09   15.20
   9   2   1  325.37   44.40
   9   2   1  316.27   45.40
   9   2   1  360.46   47.20
  -9  -2  -1  317.87   44.30
  -9  -2  -1  271.17   41.80
  -9  -2  -1  297.27   31.30
  -9  -2  -1  284.17   45.20
   8   2   1  101.89   22.10
   8   2   1   98.39   21.30
   8   2   1   72.09   18.20
  -8  -2  -1   76.69   20.20
  -8  -2  -1  112.09   22.70
  -8  -2  -1   95.49   15.70
  -8  -2  -1   70.29   19.10
   7   2   1  828.12   74.89
   7   2   1  879.11   77.09
   7   2   1  902.71   81.99
  -7  -2  -1  791.62   74.99
  -7  -2  -1  784.92   76.39
  -7  -2  -1  796.12   74.09
  -7  -2  -1  836.12   69.39
   6   2   1    7.80    6.10
   6   2   1   -2.00    3.30
   6   2   1    8.40    6.90
  -6  -2  -1   -3.80    5.20
  -6  -2  -1   -3.70    4.60
  -6  -2  -1   -0.30    3.00
  -6  -2  -1   -0.30    4.10
   5   2   1  634.14   52.89
   5   2   1  658.53   57.59
   5   2   1  593.74   56.69
   5   2   1  625.04   58.09
  -5  -2  -1  652.13   57.49
  -5  -2  -1  668.43   57.29
  -5  -2  -1  657.93   58.99
  -5  -2  -1  630.04   52.69
   4   2   1 1953.40  162.38
   4   2   1 1988.90  162.38
   4   2   1 2085.19  158.68
   4   2   1 2042.00  163.78
  -4  -2  -1 1937.91  162.28
  -4  -2  -1 2176.38  164.38
   3   2   1 2142.69  167.98
   3   2   1 2128.09  166.88
  -3  -2  -1 2041.80  166.88
  -3  -2  -1 2129.89  166.88
  -3  -2  -1 2104.09  167.98
   2   2   1 1443.16  113.69
   2   2   1 1486.05  114.39
  -2  -2  -1 1373.46  114.19
   1   2   1  651.53   54.19
   1   2   1  668.73   53.39
   1   2   1  678.43   53.89
   1   2   1  713.93   53.89
  -1  -2  -1  647.24   53.39
  -1  -2  -1  669.93   53.69
  -1  -2  -1  690.73   54.39
   0   2   1  862.11   67.79
   0  -2  -1  839.52   67.99
  -1   2   1 2166.38  162.98
  -1   2   1 2058.29  162.98
  -1   2   1 2201.38  164.08
   1  -2  -1 2077.19  162.78
   1  -2  -1 2046.80  162.78
   1  -2  -1 2041.50  163.88
  -2   2   1  850.31   68.09
  -2   2   1  841.12   68.19
  -2   2   1  844.02   68.19
  -2   2   1  884.41   68.29
   2  -2  -1  814.32   67.89
   2  -2  -1  820.42   68.19
   3  -2  -1 2617.64  205.98
  -4   2   1  119.99   18.60
  -4   2   1  164.78   20.70
  -4   2   1  114.59   16.70
  -4   2   1  133.79   17.90
   4  -2  -1  113.49   17.50
   4  -2  -1  114.19   17.30
   4  -2  -1  120.19   19.50
  -5   2   1   -0.50    4.60
  -5   2   1   -3.20    4.20
  -5   2   1    0.10    3.60
  -5   2   1    1.10    3.80
   5  -2  -1   -2.40    3.30
   5  -2  -1    5.70    5.10
   5  -2  -1   -3.20    4.90
   5  -2  -1   -0.30    4.10
  -6   2   1   29.90   10.00
  -6   2   1   39.00   12.10
  -6   2   1   31.90   11.40
  -6   2   1   63.39   14.80
   6  -2  -1   36.80   11.80
   6  -2  -1   59.69   13.90
   6  -2  -1   20.30    9.30
   6  -2  -1   26.50   10.30
  -7   2   1 1203.48  103.79
  -7   2   1 1128.19   97.49
  -7   2   1 1147.59   96.89
  -7   2   1 1128.99   94.29
   7  -2  -1 1058.99   96.09
   7  -2  -1 1010.90   95.69
   7  -2  -1 1028.20  101.99
   7  -2  -1 1202.48   95.49
  -8   2   1   32.60   12.70
  -8   2   1   24.40    8.80
  -8   2   1   21.30   10.60
  -8   2   1   40.10   16.10
   8  -2  -1   12.20    8.10
   8  -2  -1   20.10   10.30
   8  -2  -1   21.50   10.90
   8  -2  -1    7.70    6.30
  -9   2   1  313.17   43.50
  -9   2   1  228.08   37.30
  -9   2   1  313.67   41.60
  -9   2   1  236.18   32.80
   9  -2  -1  232.98   37.70
   9  -2  -1  219.48   33.60
   9  -2  -1  266.47   38.00
   9  -2  -1  207.28   34.70
 -10   2   1   21.80   12.60
 -10   2   1    2.50    9.30
 -10   2   1   12.10    9.50
 -10   2   1    5.70   10.20
  10  -2  -1   -1.30    7.70
  10  -2  -1    3.90    8.10
  10  -2  -1   13.70    9.00
  10  -2  -1   10.70    7.10
  10  -2  -1    5.40    6.10
 -11   2   1   59.09   17.10
 -11   2   1   47.90   18.70
 -11   2   1   43.40   17.40
 -11   2   1   59.09   20.80
  11  -2  -1   34.90   11.00
  11  -2  -1   47.80   17.60
  11  -2  -1   40.80   16.90
  11  -2  -1   36.40   14.80
 -12   2   1  180.98   38.10
 -12   2   1  165.58   35.70
 -12   2   1  275.97   60.79
 -12   2   1  158.78   37.80
  12  -2  -1  191.98   37.90
  12  -2  -1  255.27   32.80
  12  -2  -1  241.28   42.20
  12  -2  -1  200.48   56.89
 -13   2   1  140.49   33.40
 -13   2   1  170.28   39.20
 -13   2   1  188.68   32.40
 -13   2   1  170.28   37.60
  13  -2  -1  142.69   31.80
  13  -2  -1  202.38   38.70
  13  -2  -1  167.58   37.10
  13  -2  -1  186.28   29.00
 -14   2   1   23.00   21.70
 -14   2   1    1.90    7.60
 -14   2   1    1.50    9.30
 -14   2   1   -1.90    9.50
  14  -2  -1    4.70    5.70
  14  -2  -1    4.10    6.20
  14  -2  -1    6.00   12.40
 -15   2   1  290.97   43.90
 -15   2   1  218.98   45.40
 -15   2   1  231.78   50.69
  15  -2  -1  279.27   42.50
  15  -2  -1  323.17   56.19
  15  -2  -1  165.08   40.30
  15  -2  -1  341.57   54.89
  15   3   1  108.59   31.60
  15   3   1   86.89   24.50
  15   3   1   97.69   28.90
  15   3   1   52.19   22.10
 -15  -3  -1   53.79   27.00
 -15  -3  -1   39.10   18.20
 -15  -3  -1  135.49   33.90
 -15  -3  -1  101.09   21.90
  14   3   1   85.69   28.10
  14   3   1   72.39   24.50
  14   3   1   69.59   27.30
  14   3   1   60.99   20.70
 -14  -3  -1   60.59   22.80
 -14  -3  -1   51.89   23.40
 -14  -3  -1  104.59   21.60
 -14  -3  -1  101.49   29.30
  13   3   1   56.89   23.10
  13   3   1   22.60   13.40
  13   3   1   41.00   17.90
  13   3   1   24.70   14.50
 -13  -3  -1   54.39   21.60
 -13  -3  -1   31.30   15.90
 -13  -3  -1   40.80   14.10
 -13  -3  -1   15.20   13.70
  12   3   1    4.40    5.40
  12   3   1    2.40    8.00
  12   3   1   10.00   11.70
 -12  -3  -1   -8.20    4.60
 -12  -3  -1    7.90    9.20
 -12  -3  -1   20.90   13.60
 -12  -3  -1   -9.00    5.90
  11   3   1  303.67   49.70
  11   3   1  346.77   51.79
 -11  -3  -1  334.67   79.89
 -11  -3  -1  362.36   52.99
 -11  -3  -1  370.26   53.89
 -11  -3  -1  358.16   37.00
  10   3   1    2.60    5.60
  10   3   1   -2.20    6.00
  10   3   1   -1.30    3.80
 -10  -3  -1   -6.90    6.70
 -10  -3  -1    1.30    4.90
 -10  -3  -1   -1.70    5.80
 -10  -3  -1   11.20   10.40
   9   3   1  336.07   48.10
   9   3   1  312.97   45.30
   9   3   1  356.76   47.90
  -9  -3  -1  401.06   49.90
  -9  -3  -1  337.27   34.00
  -9  -3  -1  357.86   48.60
  -9  -3  -1  385.56   52.09
   8   3   1  104.49   23.40
   8   3   1  102.99   22.40
   8   3   1  106.29   22.30
  -8  -3  -1   96.69   16.00
  -8  -3  -1  146.99   25.20
  -8  -3  -1   75.39   20.90
  -8  -3  -1   70.29   18.50
   7   3   1  311.87   39.20
   7   3   1  271.47   37.60
   7   3   1  297.77   40.90
  -7  -3  -1  307.87   39.90
  -7  -3  -1  318.87   39.30
  -7  -3  -1  324.77   42.50
  -7  -3  -1  275.47   27.40
   6   3   1   26.30    9.50
   6   3   1   21.80    9.80
   6   3   1   17.70    9.50
  -6  -3  -1    5.30    8.40
  -6  -3  -1   19.10    8.70
  -6  -3  -1   20.90    6.40
  -6  -3  -1   19.00    9.60
   5   3   1 1084.49   96.29
   5   3   1 1127.99   96.39
   5   3   1 1213.28   98.09
   5   3   1 1155.28   91.39
  -5  -3  -1 1175.68   98.39
  -5  -3  -1 1145.39   96.39
  -5  -3  -1 1196.98   97.29
  -5  -3  -1 1128.79   91.39
   4   3   1  217.98   26.60
   4   3   1  195.88   21.60
   4   3   1  203.28   21.60
  -4  -3  -1  186.78   24.30
  -4  -3  -1  224.18   23.40
  -4  -3  -1  176.08   24.40
   3   3   1   15.40    5.70
   3   3   1   19.90    6.60
   3   3   1   11.40    4.60
  -3  -3  -1   12.50    5.00
  -3  -3  -1   10.20    5.00
   2   3   1 1090.49   89.29
   2   3   1 1091.29   89.79
  -2  -3  -1 1162.28   89.09
  -2  -3  -1 1083.09   89.09
  -2  -3  -1 1166.58   90.29
   1   3   1  402.26   32.50
   1   3   1  415.36   32.50
   1   3   1  381.46   32.70
   1   3   1  391.66   33.20
  -1  -3  -1  366.96   32.10
  -1  -3  -1  393.06   33.40
  -1  -3  -1  403.56   33.00
  -1  -3  -1  409.86   32.30
   0   3   1 1588.94  129.89
   0   3   1 1759.62  130.19
   0   3   1 1674.63  133.49
   0   3   1 1562.54  128.39
   0  -3  -1 1710.23  134.09
   0  -3  -1 1631.94  130.39
   0  -3  -1 1591.84  128.69
   0  -3  -1 1630.54  130.39
  -1   3   1 1139.29   86.49
  -1   3   1 1062.49   82.89
  -1   3   1  985.20   82.59
  -1   3   1 1080.59   82.59
   1  -3  -1 1051.39   84.29
   1  -3  -1 1057.79   82.59
   1  -3  -1 1026.80   82.59
  -2   3   1   -0.40    2.50
  -2   3   1    3.20    3.50
  -2   3   1    2.30    2.50
  -2   3   1    4.20    3.20
   2  -3  -1   -0.90    1.80
   2  -3  -1    2.70    3.20
   2  -3  -1   -1.10    2.00
   2  -3  -1    0.30    2.60
  -3   3   1 3374.16  264.27
  -4   3   1  151.08   21.80
  -4   3   1  209.08   24.10
  -4   3   1  238.78   27.80
  -4   3   1  166.78   22.10
   4  -3  -1  167.48   21.90
   4  -3  -1  133.29   19.40
   4  -3  -1  142.49   20.70
  -5   3   1  948.91   78.89
  -5   3   1  890.11   77.79
  -5   3   1  876.11   77.09
  -5   3   1  869.71   78.59
   5  -3  -1  898.81   77.79
   5  -3  -1  893.41   78.49
   5  -3  -1  984.10   78.29
   5  -3  -1  932.61   77.99
  -6   3   1  186.98   26.60
  -6   3   1  159.38   25.00
  -6   3   1  177.98   25.50
  -6   3   1  144.29   21.90
   6  -3  -1  133.89   22.00
   6  -3  -1  146.29   23.90
   6  -3  -1  143.59   23.60
   6  -3  -1  163.68   24.60
  -7   3   1  188.48   29.80
  -7   3   1  173.48   26.00
  -7   3   1  232.58   31.60
  -7   3   1  216.48   31.70
   7  -3  -1  188.98   29.90
   7  -3  -1  280.57   34.30
   7  -3  -1  251.97   32.20
   7  -3  -1  185.38   28.00
  -8   3   1   -1.30    4.00
  -8   3   1   -7.10    4.60
  -8   3   1   17.50    9.90
  -8   3   1    5.50    6.90
   8  -3  -1    3.90    5.80
   8  -3  -1   10.20    7.70
   8  -3  -1   -2.70    3.30
   8  -3  -1   -1.70    3.20
  -9   3   1  780.02   77.39
  -9   3   1  807.92   73.99
  -9   3   1  741.13   81.29
  -9   3   1  863.11   80.19
   9  -3  -1  796.72   75.09
   9  -3  -1  856.71   78.89
   9  -3  -1  807.32   76.69
   9  -3  -1  867.41   77.69
 -10   3   1  115.69   22.70
 -10   3   1  132.69   27.50
 -10   3   1   67.39   21.80
 -10   3   1  134.99   28.10
  10  -3  -1   84.19   22.50
  10  -3  -1   48.90   18.00
  10  -3  -1  145.09   27.70
  10  -3  -1  115.69   23.80
  10  -3  -1   92.09   16.50
 -11   3   1   -1.70    4.60
 -11   3   1   -0.60    7.80
 -11   3   1   18.20   13.00
 -11   3   1   11.60   10.60
  11  -3  -1    8.70    8.80
  11  -3  -1   -3.30    4.00
  11  -3  -1    4.50    6.30
  11  -3  -1   10.90   11.60
 -12   3   1   -2.30    5.00
 -12   3   1   -2.20    9.40
 -12   3   1   -2.20   11.10
 -12   3   1    6.60    7.60
  12  -3  -1   11.70   12.10
  12  -3  -1   -3.90    3.00
  12  -3  -1    4.00    7.90
  12  -3  -1   -3.80    3.70
 -13   3   1   62.29   23.40
 -13   3   1    0.60   12.70
 -13   3   1   51.29   19.50
 -13   3   1   43.00   16.60
  13  -3  -1   31.70   13.40
  13  -3  -1   95.09   28.40
  13  -3  -1   45.80   19.00
  13  -3  -1   46.30   13.00
 -14   3   1  133.59   32.70
 -14   3   1  157.48   33.40
 -14   3   1  164.38   36.90
 -14   3   1   92.09   30.20
  14  -3  -1   88.79   28.30
  14  -3  -1  147.69   36.90
  14  -3  -1  143.79   24.40
  14  -3  -1  144.29   34.60
 -15   3   1  142.69   31.10
 -15   3   1  138.59   37.20
 -15   3   1  123.39   38.10
 -15   3   1  134.19   36.20
  15  -3  -1  140.49   35.10
  15  -3  -1  128.99   34.30
  15  -3  -1  157.18   36.40
  15  -3  -1  143.79   25.60
 -15  -4  -1  124.39   50.69
  14   4   1   -0.60    4.70
  14   4   1    8.50   11.50
  14   4   1    4.90    7.60
  14   4   1    6.00    7.90
 -14  -4  -1   -2.30    4.00
 -14  -4  -1  -12.00    5.90
 -14  -4  -1   47.40   20.30
 -14  -4  -1    3.30    7.90
  13   4   1  432.16   65.59
  13   4   1  496.75   65.09
  13   4   1  453.55   67.19
  13   4   1  519.05   70.69
 -13  -4  -1  486.35   74.29
 -13  -4  -1  523.25   70.19
 -13  -4  -1  474.25   47.80
 -13  -4  -1  432.66   63.19
  12   4   1  186.68   37.10
  12   4   1  198.88   39.10
  12   4   1  170.28   35.70
 -12  -4  -1  173.88   40.70
 -12  -4  -1  211.68   41.40
 -12  -4  -1  159.88   34.70
 -12  -4  -1  183.78   27.50
  11   4   1   22.80   13.00
  11   4   1   14.80   10.90
  11   4   1    0.70    6.80
 -11  -4  -1    5.60    6.80
 -11  -4  -1   75.29   22.80
 -11  -4  -1   22.30   13.50
 -11  -4  -1   25.80   14.40
  10   4   1    0.00    5.00
  10   4   1    1.20    5.70
  10   4   1   -2.40    6.50
 -10  -4  -1   -4.70    6.10
 -10  -4  -1   -1.10    6.60
 -10  -4  -1    8.50    7.20
 -10  -4  -1   -1.30    3.50
   9   4   1   -1.40    3.70
   9   4   1    2.30    5.20
   9   4   1   -4.90    6.00
  -9  -4  -1   12.70    9.80
  -9  -4  -1    6.00    7.50
  -9  -4  -1    4.20    5.30
  -9  -4  -1   -0.30    6.80
   8   4   1  212.98   33.70
   8   4   1  161.18   28.60
   8   4   1  208.08   32.60
  -8  -4  -1  160.88   27.70
  -8  -4  -1  191.18   32.80
  -8  -4  -1  189.58   22.90
  -8  -4  -1  174.58   30.40
   7   4   1 1416.76  118.79
   7   4   1 1423.86  117.99
   7   4   1 1414.16  117.49
  -7  -4  -1 1329.77  117.49
  -7  -4  -1 1379.76  116.89
  -7  -4  -1 1287.57  118.69
   6   4   1   57.19   15.00
   6   4   1   41.00   11.80
   6   4   1   27.10   10.30
  -6  -4  -1   36.10   11.50
  -6  -4  -1   32.70   11.50
  -6  -4  -1   63.39   14.60
   5   4   1  785.82   67.79
   5   4   1  720.13   66.09
   5   4   1  767.72   66.69
  -5  -4  -1  800.02   67.39
  -5  -4  -1  727.73   65.99
  -5  -4  -1  766.72   68.19
   4   4   1   87.09   15.80
   4   4   1   91.79   16.00
   4   4   1  119.89   18.10
  -4  -4  -1  105.49   17.30
  -4  -4  -1  126.99   16.00
  -4  -4  -1  133.49   19.70
  -4  -4  -1  114.29   17.20
   3   4   1  261.87   25.00
   3   4   1  264.87   25.50
   3   4   1  263.77   25.00
  -3  -4  -1  269.67   24.70
  -3  -4  -1  246.38   24.50
  -3  -4  -1  265.47   26.00
   2   4   1  539.65   45.50
   2   4   1  526.45   45.30
   2   4   1  547.75   45.90
   2   4   1  666.93   50.29
  -2  -4  -1  522.15   46.00
  -2  -4  -1  521.05   45.20
  -2  -4  -1  606.74   47.10
  -2  -4  -1  525.85   45.30
   1   4   1  109.89   12.00
   1   4   1  102.49   10.20
   1   4   1  118.69   10.40
   1   4   1  101.09   10.00
  -1  -4  -1   94.89    9.80
  -1  -4  -1  133.09   15.70
   0   4   1  396.46   34.10
   0   4   1  375.56   32.20
   0  -4  -1  366.56   34.30
  -1   4   1 2982.60  235.28
  -2   4   1  362.76   32.40
  -2   4   1  378.36   33.90
  -2   4   1  374.96   36.40
  -2   4   1  401.46   32.70
  -2   4   1  355.76   32.30
   2  -4  -1  385.26   34.30
   2  -4  -1  380.56   32.30
   2  -4  -1  383.36   32.10
   2  -4  -1  382.56   32.00
  -3   4   1    9.00    4.30
  -3   4   1   12.10    4.80
  -3   4   1   18.00    5.70
  -3   4   1   12.20    5.20
   3  -4  -1   16.30    5.60
   3  -4  -1   13.10    5.20
   3  -4  -1   10.00    5.10
   3  -4  -1   13.80    5.10
  -4   4   1  616.24   54.59
  -4   4   1  647.54   55.29
  -4   4   1  572.64   54.69
  -4   4   1  620.54   55.29
   4  -4  -1  656.43   55.29
   4  -4  -1  643.34   55.89
   4  -4  -1  633.14   54.59
   4  -4  -1  640.84   54.69
  -5   4   1  126.09   20.70
  -5   4   1  128.99   19.60
  -5   4   1  152.28   22.20
  -5   4   1  121.59   20.10
   5  -4  -1  105.59   18.60
   5  -4  -1  128.29   19.30
   5  -4  -1  154.08   21.00
  -6   4   1  246.98   31.90
  -6   4   1  206.98   29.50
  -6   4   1  228.98   30.20
  -6   4   1  209.48   28.20
   6  -4  -1  220.18   28.70
   6  -4  -1  240.28   31.10
   6  -4  -1  203.58   29.30
   6  -4  -1  256.87   32.00
  -7   4   1  477.55   47.60
  -7   4   1  513.35   50.89
  -7   4   1  514.05   50.19
  -7   4   1  560.34   50.19
   7  -4  -1  490.25   48.80
   7  -4  -1  465.65   48.50
   7  -4  -1  475.95   49.30
   7  -4  -1  518.75   49.40
  -8   4   1   62.79   18.10
  -8   4   1   90.19   20.70
  -8   4   1   86.49   18.10
  -8   4   1   90.89   20.60
   8  -4  -1  104.49   21.70
   8  -4  -1  122.89   22.90
   8  -4  -1   89.89   20.50
   8  -4  -1  106.99   21.40
  -9   4   1  150.58   25.10
  -9   4   1  164.18   29.90
  -9   4   1  167.28   29.90
  -9   4   1  177.78   33.10
   9  -4  -1  169.88   29.50
   9  -4  -1  192.28   31.60
   9  -4  -1  172.88   30.30
   9  -4  -1  127.49   25.00
 -10   4   1    2.00    6.30
 -10   4   1    3.20    9.80
 -10   4   1   24.40   12.60
  10  -4  -1   17.20   10.10
  10  -4  -1   17.90   11.20
  10  -4  -1   10.80   10.50
 -11   4   1   50.49   17.60
 -11   4   1   56.09   19.40
 -11   4   1   65.99   20.60
 -11   4   1   48.40   19.20
  11  -4  -1   74.69   23.60
  11  -4  -1   64.29   18.60
  11  -4  -1   73.49   14.10
  11  -4  -1   86.19   22.40
 -12   4   1   33.50   16.40
 -12   4   1   20.00   13.30
 -12   4   1   15.10   12.60
 -12   4   1   11.00   12.00
  12  -4  -1    6.40   11.10
  12  -4  -1   11.50   10.60
  12  -4  -1   20.20   14.40
  12  -4  -1   13.30    7.10
 -13   4   1   75.59   24.70
 -13   4   1   35.00   14.40
 -13   4   1   61.59   23.10
 -13   4   1   39.80   19.90
  13  -4  -1   21.00   16.20
  13  -4  -1   99.09   28.30
  13  -4  -1   53.49   19.30
 -14   4   1    9.10   10.60
 -14   4   1   19.20   16.40
 -14   4   1   19.40   14.50
 -14   4   1   -0.70   10.10
  14  -4  -1    8.50   10.00
  14  -4  -1    2.40    9.30
  14  -4  -1   -7.40    6.70
 -15   4   1  345.47   90.49
 -15   4   1  304.17   58.69
 -15   4   1  327.37   57.69
 -15   4   1  277.67   48.90
  15  -4  -1  411.76   39.00
  15  -4  -1  304.97   62.49
  15  -4  -1  354.96   59.79
  14   5   1   86.79   28.40
  14   5   1  146.19   34.30
  14   5   1  105.59   27.00
  14   5   1  102.99   29.20
 -14  -5  -1   99.59   31.60
 -14  -5  -1  100.09   20.00
 -14  -5  -1  103.99   30.70
 -14  -5  -1  148.69   35.50
  13   5   1   36.50   17.10
  13   5   1   70.99   23.20
  13   5   1  137.19   32.10
  13   5   1   62.99   20.30
 -13  -5  -1   71.29   15.40
 -13  -5  -1   15.00   12.00
 -13  -5  -1   60.09   23.40
 -13  -5  -1   34.10   19.30
  12   5   1   14.50    9.30
  12   5   1   -0.80    7.10
  12   5   1    4.30    8.90
  12   5   1    3.70   10.50
 -12  -5  -1    4.40   11.60
 -12  -5  -1    6.40    7.20
 -12  -5  -1    2.00    7.30
 -12  -5  -1   -4.30    7.50
  11   5   1   40.60   16.60
  11   5   1   56.89   19.70
  11   5   1   23.10   14.50
 -11  -5  -1   48.80   17.70
 -11  -5  -1   51.79   19.20
 -11  -5  -1   21.80   12.90
  10   5   1    9.60   10.00
  10   5   1   12.40   12.00
  10   5   1   18.50   11.70
 -10  -5  -1   -1.10    9.20
 -10  -5  -1   -1.80    7.30
 -10  -5  -1    8.70    6.90
 -10  -5  -1    5.10   10.10
   9   5   1  264.07   38.70
   9   5   1  308.27   43.20
   9   5   1  224.58   36.90
  -9  -5  -1  314.27   45.30
  -9  -5  -1  235.98   45.60
  -9  -5  -1  195.58   35.10
   8   5   1  120.99   23.70
   8   5   1   97.19   22.50
   8   5   1  132.39   24.40
  -8  -5  -1  137.19   26.50
  -8  -5  -1  117.89   24.50
  -8  -5  -1  118.29   22.90
   7   5   1  320.87   36.30
   7   5   1  313.57   40.80
   7   5   1  343.67   36.50
  -7  -5  -1  334.57   36.10
  -7  -5  -1  312.27   36.10
  -7  -5  -1  361.76   45.30
   6   5   1  217.08   29.90
   6   5   1  259.97   32.70
   6   5   1  249.97   32.80
  -6  -5  -1  221.98   30.80
  -6  -5  -1  236.78   34.60
  -6  -5  -1  193.98   28.70
   5   5   1  454.75   42.90
   5   5   1  415.86   42.30
   5   5   1  455.15   43.70
  -5  -5  -1  411.26   43.60
  -5  -5  -1  441.56   42.40
  -5  -5  -1  497.35   43.80
  -5  -5  -1  495.55   42.00
   4   5   1   65.09   13.00
   4   5   1   39.60   10.50
   4   5   1   34.60    9.20
  -4  -5  -1   42.30   10.10
  -4  -5  -1   55.79   12.50
  -4  -5  -1   53.69   11.30
   3   5   1  513.55   43.20
   3   5   1  463.65   42.70
   3   5   1  485.35   43.40
  -3  -5  -1  486.55   42.70
  -3  -5  -1  508.35   43.40
  -3  -5  -1  503.35   44.10
  -3  -5  -1  505.65   43.60
   2   5   1  123.89   13.00
   2   5   1  145.69   17.70
   2   5   1  123.89   12.70
   2   5   1  121.99   12.60
  -2  -5  -1  120.09   12.80
  -2  -5  -1  129.29   16.50
  -2  -5  -1  115.49   12.40
  -2  -5  -1  118.69   13.40
   1   5   1  318.77   26.50
   1   5   1  337.57   27.70
   1   5   1  304.37   29.60
  -1  -5  -1  306.07   26.20
  -1  -5  -1  360.76   30.80
   0   5   1 1208.28   93.69
   0   5   1 1059.19   95.19
   0  -5  -1 1234.08   96.89
  -1   5   1  132.39   14.40
  -1   5   1  125.19   13.10
  -1   5   1  173.88   21.10
  -1   5   1  124.19   11.40
   1  -5  -1  126.39   11.20
   1  -5  -1  104.39   18.20
  -2   5   1  349.67   30.40
  -2   5   1  324.27   30.10
  -2   5   1  331.47   34.90
  -2   5   1  403.16   33.30
  -2   5   1  403.46   31.00
   2  -5  -1  359.36   30.00
   2  -5  -1  346.67   29.90
   2  -5  -1  328.77   30.00
   2  -5  -1  318.47   32.50
  -3   5   1 1146.49   92.99
  -3   5   1 1114.89   98.09
  -3   5   1 1097.89   92.89
  -3   5   1 1172.08   92.99
  -3   5   1 1202.38   95.09
   3  -5  -1 1138.69   92.49
   3  -5  -1 1156.98   95.39
   3  -5  -1 1092.39   92.59
   3  -5  -1 1180.18   92.59
  -4   5   1  135.89   19.00
  -4   5   1  120.39   18.20
  -4   5   1  120.19   20.90
  -4   5   1  109.79   17.40
   4  -5  -1  107.39   16.80
   4  -5  -1  108.49   17.80
   4  -5  -1  132.69   18.30
  -5   5   1  953.90   84.39
  -5   5   1  932.61   85.19
  -5   5   1 1088.59   86.29
  -5   5   1 1063.09   85.79
   5  -5  -1  959.30   84.19
   5  -5  -1  977.70   84.39
   5  -5  -1  998.30   86.39
   5  -5  -1 1035.10   85.39
  -6   5   1    1.80    4.30
  -6   5   1   -0.20    4.00
  -6   5   1   -4.60    3.70
  -6   5   1    2.00    5.70
   6  -5  -1   -0.10    5.20
   6  -5  -1   -0.90    3.40
   6  -5  -1    3.70    4.80
  -7   5   1  127.19   23.60
  -7   5   1  171.78   26.60
  -7   5   1  140.69   23.80
  -7   5   1  133.69   23.90
   7  -5  -1  111.39   21.60
   7  -5  -1  121.99   23.10
   7  -5  -1  137.69   23.20
   7  -5  -1  129.99   22.60
  -8   5   1  324.97   40.70
  -8   5   1  277.67   41.10
  -8   5   1  248.38   36.60
  -8   5   1  206.98   31.10
   8  -5  -1  302.37   39.90
   8  -5  -1  257.67   37.30
   8  -5  -1  252.47   37.20
   8  -5  -1  230.48   35.50
  -9   5   1   63.09   19.50
  -9   5   1   75.89   19.60
  -9   5   1   75.99   18.70
  -9   5   1   92.59   22.10
   9  -5  -1   68.69   17.80
   9  -5  -1   73.19   19.90
   9  -5  -1   63.59   17.80
 -10   5   1   -8.90    6.80
 -10   5   1   -3.70    8.30
 -10   5   1   16.60   12.30
 -10   5   1   10.40   11.20
  10  -5  -1    3.40    9.90
  10  -5  -1   13.40   10.50
  10  -5  -1   -0.20    6.60
 -11   5   1  227.88   38.90
 -11   5   1  307.07   49.00
 -11   5   1  264.57   43.70
  11  -5  -1  378.36   50.59
  11  -5  -1  207.48   39.10
  11  -5  -1  311.87   47.60
 -12   5   1   36.50   15.50
 -12   5   1   16.90   13.30
 -12   5   1    5.80   10.40
 -12   5   1   24.90   15.00
  12  -5  -1   18.40   15.40
  12  -5  -1   18.30   14.90
  12  -5  -1   -1.10    6.20
 -13   5   1  114.69   30.00
 -13   5   1  149.88   36.60
 -13   5   1  133.89   33.20
 -13   5   1  138.09   28.20
  13  -5  -1  216.38   40.50
  13  -5  -1  122.69   29.80
  13  -5  -1  173.28   37.50
 -14   5   1   73.69   20.40
 -14   5   1   97.09   27.90
 -14   5   1   63.49   28.20
 -14   5   1   32.30   18.00
  14  -5  -1   74.89   24.70
  14  -5  -1  116.19   29.40
  14  -5  -1   37.80   17.90
 -15   5   1   98.39   33.10
 -15   5   1   33.80   17.90
 -15   5   1   32.10   23.30
 -15   5   1   59.89   24.40
  15  -5  -1  107.49   29.50
  15  -5  -1  107.49   30.40
  14   6   1   32.90   22.00
  14   6   1   14.00   12.10
 -14  -6  -1   31.90   20.00
 -14  -6  -1   28.90   18.30
 -14  -6  -1   25.70   15.40
  13   6   1  142.99   34.00
  13   6   1  130.99   29.90
  13   6   1  109.59   29.90
  13   6   1  182.88   38.90
 -13  -6  -1  161.28   33.60
 -13  -6  -1  181.48   38.60
 -13  -6  -1  171.38   40.30
  12   6   1  103.69   26.50
  12   6   1  101.89   26.80
  12   6   1  141.39   31.90
  12   6   1  109.29   28.20
 -12  -6  -1   77.39   23.60
 -12  -6  -1  108.59   29.00
 -12  -6  -1  101.79   30.20
  11   6   1   35.70   13.80
  11   6   1   43.00   17.00
  11   6   1   47.70   18.30
  11   6   1   22.30   11.10
 -11  -6  -1   48.40   19.40
 -11  -6  -1   22.70   15.60
 -11  -6  -1   59.69   19.60
  10   6   1   31.80   14.30
  10   6   1   34.70   21.80
  10   6   1   60.89   19.50
 -10  -6  -1   71.49   22.00
 -10  -6  -1   44.90   16.10
 -10  -6  -1   90.49   26.30
   9   6   1   60.89   21.90
   9   6   1   49.90   15.70
  -9  -6  -1   54.69   16.90
  -9  -6  -1   66.49   19.50
  -9  -6  -1   29.80   14.30
   8   6   1  541.75   52.49
   8   6   1  481.45   51.19
   8   6   1  504.95   52.19
  -8  -6  -1  503.35   48.50
  -8  -6  -1  494.85   51.29
  -8  -6  -1  496.55   53.49
  -8  -6  -1  529.85   53.19
   7   6   1  498.85   47.70
   7   6   1  469.65   46.50
   7   6   1  417.56   45.40
  -7  -6  -1  446.66   47.50
  -7  -6  -1  459.45   46.00
  -7  -6  -1  461.65   44.00
  -7  -6  -1  439.86   46.30
   6   6   1   34.60   11.00
   6   6   1   16.40    8.50
   6   6   1   23.60    9.90
  -6  -6  -1   33.70   11.60
  -6  -6  -1   33.70   12.40
  -6  -6  -1   27.30    8.80
  -6  -6  -1   13.90    8.20
   5   6   1  963.20   82.39
   5   6   1 1060.09   83.69
   5   6   1  891.81   81.99
  -5  -6  -1 1001.60   82.59
  -5  -6  -1  950.20   81.79
  -5  -6  -1  947.41   83.69
   4   6   1  100.89   16.90
   4   6   1   71.29   13.10
   4   6   1   62.79   12.60
  -4  -6  -1   62.69   12.90
  -4  -6  -1   50.69   12.50
  -4  -6  -1   92.59   14.20
  -4  -6  -1   62.89   12.90
   3   6   1   68.99   11.80
   3   6   1   39.50    9.00
   3   6   1   56.99   10.40
   3   6   1   55.59   10.40
  -3  -6  -1   50.39   10.10
  -3  -6  -1   55.69   10.40
  -3  -6  -1   53.69   10.90
  -3  -6  -1   55.89   11.20
   2   6   1  287.87   24.80
   2   6   1  277.07   24.00
   2   6   1  274.37   24.40
   2   6   1  262.27   24.40
   2   6   1  315.87   27.90
  -2  -6  -1  263.97   24.60
  -2  -6  -1  275.87   25.30
  -2  -6  -1  262.37   24.30
  -2  -6  -1  273.87   27.60
   1   6   1   39.30    9.80
   1   6   1   59.09    9.10
  -1  -6  -1   39.40   10.20
  -1  -6  -1   47.30    6.00
   0   6   1    9.20    4.80
   0   6   1   11.90    5.10
   0   6   1   16.60    7.40
   0  -6  -1   16.40    8.00
  -1   6   1  920.21   79.59
  -1   6   1  927.21   75.19
  -1   6   1  913.91   76.49
   1  -6  -1  921.61   80.69
  -2   6   1 1220.68   93.69
  -2   6   1 1153.48   99.89
  -2   6   1 1135.89   96.59
  -2   6   1 1199.48   93.69
  -2   6   1 1120.69   93.09
   2  -6  -1 1197.98   92.99
   2  -6  -1 1164.48   92.99
  -3   6   1  158.58   19.40
  -3   6   1  147.69   20.70
  -3   6   1  133.79   18.00
  -3   6   1  157.78   19.00
  -3   6   1  140.39   22.90
   3  -6  -1  150.98   18.40
   3  -6  -1  148.19   18.40
   3  -6  -1  147.89   18.50
  -4   6   1   83.09   15.00
  -4   6   1   87.69   17.20
  -4   6   1   82.19   14.90
  -4   6   1  107.59   16.80
  -4   6   1   92.89   18.40
   4  -6  -1  116.69   16.70
   4  -6  -1  118.09   16.60
   4  -6  -1   96.29   18.70
   4  -6  -1   79.39   14.40
  -5   6   1  385.46   35.50
  -5   6   1  336.97   34.80
  -5   6   1  401.06   49.80
  -5   6   1  342.67   35.80
  -5   6   1  337.27   35.30
   5  -6  -1  325.97   34.00
   5  -6  -1  380.96   37.20
   5  -6  -1  333.67   34.00
  -6   6   1  590.94   52.89
  -6   6   1  565.24   52.99
  -6   6   1  543.65   53.39
  -6   6   1  575.14   53.39
   6  -6  -1  514.45   51.99
   6  -6  -1  525.05   53.19
   6  -6  -1  553.74   51.99
   6  -6  -1  583.14   52.29
  -7   6   1  279.27   39.00
  -7   6   1  257.67   34.10
  -7   6   1  297.17   38.90
  -7   6   1  242.78   35.40
   7  -6  -1  319.67   39.20
   7  -6  -1  306.97   33.20
  -8   6   1   -2.30    4.60
  -8   6   1    0.90    5.30
  -8   6   1   -2.00    4.10
  -8   6   1    0.70    6.20
   8  -6  -1    0.30    3.60
   8  -6  -1   -4.30    6.10
   8  -6  -1   -4.00    3.00
  -9   6   1   -7.80    5.40
  -9   6   1   -1.90    4.50
  -9   6   1   -2.20    4.10
  -9   6   1   15.80   11.60
   9  -6  -1    9.50    7.00
   9  -6  -1    3.80    6.50
   9  -6  -1    5.90   10.00
 -10   6   1   10.00   11.40
 -10   6   1    0.50    6.10
 -10   6   1   18.00   12.40
 -10   6   1   25.80   10.80
  10  -6  -1   45.20   18.00
  10  -6  -1   17.30   11.20
  10  -6  -1   46.80   25.50
 -11   6   1   15.10    9.50
 -11   6   1    0.60    7.80
 -11   6   1   15.00   11.20
 -11   6   1   33.10   15.40
  11  -6  -1   14.60   10.80
  11  -6  -1    6.50    9.30
  11  -6  -1    9.60    8.70
 -12   6   1   86.59   24.40
 -12   6   1   54.69   21.70
 -12   6   1   49.30   21.70
  12  -6  -1   81.39   24.90
  12  -6  -1   51.99   21.10
  12  -6  -1   68.89   20.80
 -13   6   1  284.57   48.50
 -13   6   1  288.07   53.59
 -13   6   1  373.96   55.79
 -13   6   1  303.27   48.90
  13  -6  -1  291.47   48.70
  13  -6  -1  304.17   50.79
  13  -6  -1  409.56   56.89
 -14   6   1   58.59   22.90
 -14   6   1   20.10   16.10
 -14   6   1   22.80   15.50
 -14   6   1   46.10   21.90
  14  -6  -1   46.30   20.30
  14  -6  -1   42.30   16.70
  14  -6  -1   23.20   17.70
  14   7   1   80.99   25.20
  14   7   1  175.68   38.20
  14   7   1   93.49   29.10
  14   7   1  101.69   30.90
 -14  -7  -1  128.29   35.40
 -14  -7  -1   76.69   20.50
 -14  -7  -1  117.39   33.30
 -14  -7  -1  110.39   31.00
  13   7   1    2.60    6.00
  13   7   1    7.80    9.20
  13   7   1   -2.10    8.60
  13   7   1    0.00    6.70
 -13  -7  -1    3.50    7.90
 -13  -7  -1   -3.80    6.80
 -13  -7  -1   13.70    9.70
 -13  -7  -1   19.20   21.30
  12   7   1  105.89   27.90
  12   7   1  112.49   28.70
  12   7   1  164.08   34.20
  12   7   1  101.69   26.90
 -12  -7  -1   90.49   25.60
 -12  -7  -1   92.99   27.80
 -12  -7  -1  132.39   24.70
 -12  -7  -1  161.88   34.80
  11   7   1  125.79   29.40
  11   7   1  150.88   31.00
  11   7   1  104.99   26.20
  11   7   1  133.99   30.00
 -11  -7  -1  139.69   29.30
 -11  -7  -1   80.39   25.70
 -11  -7  -1  111.59   22.20
 -11  -7  -1  146.49   32.20
  10   7   1   42.20   15.40
  10   7   1   34.90   13.90
  10   7   1   22.50   13.40
  10   7   1   15.90   10.50
 -10  -7  -1   32.80   15.40
 -10  -7  -1   25.00   13.40
 -10  -7  -1   10.20    9.30
 -10  -7  -1   36.50   12.70
   9   7   1   10.60    9.30
   9   7   1    1.00    4.40
   9   7   1   -3.30    4.00
  -9  -7  -1   -8.20    6.70
  -9  -7  -1    9.20    8.70
  -9  -7  -1   -1.40    3.90
  -9  -7  -1   -1.90    6.40
   8   7   1  317.87   42.80
   8   7   1  414.36   60.99
   8   7   1  273.07   40.60
  -8  -7  -1  351.66   60.39
  -8  -7  -1  327.07   45.00
  -8  -7  -1  368.26   47.30
  -8  -7  -1  280.87   36.80
   7   7   1    0.80    4.00
   7   7   1    5.80    7.10
   7   7   1    7.40    5.60
  -7  -7  -1    1.10    3.60
  -7  -7  -1    2.20    5.20
  -7  -7  -1   11.00    8.80
   6   7   1  418.06   40.90
   6   7   1  380.56   39.70
   6   7   1  392.56   40.10
  -6  -7  -1  411.86   42.00
  -6  -7  -1  399.36   39.60
  -6  -7  -1  413.96   40.40
   5   7   1  145.89   21.70
   5   7   1  185.98   25.50
   5   7   1  133.09   20.80
  -5  -7  -1  143.59   21.60
  -5  -7  -1  147.59   23.70
  -5  -7  -1  167.38   23.20
  -5  -7  -1  140.09   21.60
   4   7   1   68.09   12.70
   4   7   1   65.69   12.30
   4   7   1   66.39   12.80
  -4  -7  -1   89.19   15.40
  -4  -7  -1   72.49   13.60
  -4  -7  -1   68.79   14.20
  -4  -7  -1   60.89   12.00
   3   7   1  630.54   55.69
   3   7   1  624.24   53.59
   3   7   1  621.84   53.79
   3   7   1  677.83   53.99
  -3  -7  -1  630.54   56.69
  -3  -7  -1  637.84   53.69
  -3  -7  -1  632.24   54.09
  -3  -7  -1  632.44   54.79
   2   7   1    5.70    5.60
   2   7   1    6.90    3.80
   2   7   1   -1.10    2.70
   2   7   1   16.20    4.60
  -2  -7  -1   11.80    6.60
  -2  -7  -1    8.60    4.10
   1   7   1    4.50    5.30
   1   7   1   14.30    5.10
   1   7   1   12.30    6.20
  -1  -7  -1    2.10    4.80
   0   7   1  338.07   31.80
   0   7   1  342.07   34.70
   0   7   1  337.87   32.40
   0  -7  -1  362.56   36.50
  -1   7   1   29.50   10.60
  -1   7   1   34.70    9.00
  -1   7   1   29.40    7.80
   1  -7  -1   29.50   10.50
  -2   7   1   26.70   11.20
  -2   7   1   31.40    7.10
  -2   7   1   35.50    7.10
  -2   7   1   33.10   10.90
   2  -7  -1   30.60    6.10
  -3   7   1  797.42   77.59
  -3   7   1  887.71   71.59
  -3   7   1  876.11   71.69
  -3   7   1  936.81   75.29
  -3   7   1  830.42   71.39
   3  -7  -1  848.02   70.89
   3  -7  -1  848.02   70.69
   3  -7  -1  885.21   71.39
  -4   7   1   40.20   11.80
  -4   7   1   15.10    6.60
  -4   7   1   14.30    7.20
  -4   7   1   23.90    9.60
  -4   7   1   20.60    7.30
   4  -7  -1   36.40    9.20
   4  -7  -1   21.90    7.50
   4  -7  -1   22.70    7.30
  -5   7   1  197.28   31.30
  -5   7   1  230.58   28.00
  -5   7   1  194.68   27.10
  -5   7   1  206.58   30.00
  -5   7   1  201.78   28.20
   5  -7  -1  214.78   27.50
   5  -7  -1  216.58   27.70
   5  -7  -1  209.98   27.60
  -6   7   1    8.60    6.90
  -6   7   1    5.80    6.70
  -6   7   1   13.40    7.20
  -6   7   1    6.20    7.10
  -6   7   1   10.60    7.00
   6  -7  -1   12.10    7.20
   6  -7  -1    0.80    3.20
  -7   7   1   86.19   18.70
  -7   7   1   69.39   17.40
  -7   7   1  105.69   20.30
  -7   7   1   67.39   18.90
  -7   7   1   73.49   18.30
   7  -7  -1   93.69   19.00
   7  -7  -1  101.49   19.80
   7  -7  -1   78.29   18.00
  -8   7   1  371.66   56.39
  -8   7   1  350.66   43.50
  -8   7   1  359.66   46.90
  -8   7   1  350.46   39.60
  -8   7   1  374.96   49.90
   8  -7  -1  343.57   39.30
   8  -7  -1  338.07   45.00
   8  -7  -1  456.35   53.69
  -9   7   1  131.49   26.10
  -9   7   1  111.99   25.80
  -9   7   1  109.99   24.30
  -9   7   1  105.39   24.20
   9  -7  -1  166.28   29.30
   9  -7  -1   99.29   22.40
 -10   7   1   29.50   13.10
 -10   7   1   41.30   17.20
 -10   7   1   21.20   13.10
 -10   7   1   23.70   12.60
  10  -7  -1   50.89   17.10
  10  -7  -1   42.70   17.00
  10  -7  -1   12.40    9.00
 -11   7   1  115.19   29.00
 -11   7   1  119.19   26.50
 -11   7   1  126.89   28.50
  11  -7  -1  161.58   31.10
  11  -7  -1  241.78   38.20
  11  -7  -1  187.38   34.60
 -12   7   1   21.70   13.60
 -12   7   1   14.00   12.40
 -12   7   1   15.60   13.10
 -12   7   1   44.10   19.50
  12  -7  -1   14.40   11.90
  12  -7  -1   22.90   12.60
  12  -7  -1   -3.00    6.40
 -13   7   1  114.09   31.70
 -13   7   1   94.99   32.10
 -13   7   1  101.79   27.90
 -13   7   1  170.68   34.60
  13  -7  -1  162.38   34.10
  13  -7  -1  106.39   27.80
  13  -7  -1   91.69   26.70
 -14   7   1  126.29   30.30
 -14   7   1  116.69   30.50
 -14   7   1  102.09   29.90
 -14   7   1   85.59   29.80
  14  -7  -1  145.49   35.60
  14  -7  -1  213.98   42.80
  14  -7  -1  113.79   29.90
  13   8   1   70.49   30.70
  13   8   1   80.09   25.20
  13   8   1   86.89   25.30
  13   8   1   78.89   24.40
 -13  -8  -1  102.09   30.90
 -13  -8  -1  108.89   23.00
 -13  -8  -1  112.19   30.30
 -13  -8  -1  114.99   32.20
  12   8   1   56.19   20.60
  12   8   1   44.20   17.30
  12   8   1   36.90   16.30
  12   8   1  100.39   26.00
 -12  -8  -1   74.69   18.70
 -12  -8  -1   42.50   18.80
 -12  -8  -1   61.99   20.80
 -12  -8  -1   41.50   17.80
  11   8   1  192.68   38.10
  11   8   1   58.69   18.30
  11   8   1   77.39   23.80
  11   8   1  102.19   24.70
 -11  -8  -1  162.68   33.40
 -11  -8  -1  131.09   30.20
 -11  -8  -1   99.49   27.00
 -11  -8  -1   91.99   19.70
  10   8   1    0.90    7.90
  10   8   1   24.20   12.10
  10   8   1   21.60   11.30
  10   8   1    7.40    6.10
 -10  -8  -1   13.60    8.20
 -10  -8  -1   39.50   17.70
 -10  -8  -1   32.00   15.50
 -10  -8  -1    8.50   10.10
   9   8   1    3.80    7.90
   9   8   1    9.90    8.00
   9   8   1   10.60    8.60
   9   8   1    9.80    8.60
  -9  -8  -1    6.30    7.50
  -9  -8  -1   16.70    8.60
  -9  -8  -1    3.70    7.80
  -9  -8  -1    1.30    9.50
   8   8   1   -1.80    4.50
   8   8   1   -2.30    2.20
   8   8   1    6.20    8.50
   8   8   1   -6.50    3.20
  -8  -8  -1    4.20    4.70
  -8  -8  -1   -4.60    6.00
  -8  -8  -1    8.80    9.00
  -8  -8  -1    0.30    3.90
   7   8   1    2.20    6.50
   7   8   1    5.60    5.70
   7   8   1    7.80    6.90
   7   8   1   13.50    8.00
  -7  -8  -1    6.30    5.90
  -7  -8  -1    1.70    4.90
   6   8   1  107.59   19.70
   6   8   1  102.99   19.30
   6   8   1  129.19   21.60
  -6  -8  -1  109.39   21.20
  -6  -8  -1  105.49   20.80
  -6  -8  -1  110.49   20.20
  -6  -8  -1  100.39   18.70
   5   8   1   28.10    9.10
   5   8   1   45.90   11.20
   5   8   1   26.20    8.80
  -5  -8  -1   32.00    9.90
  -5  -8  -1   48.80   12.50
  -5  -8  -1   58.99   13.10
  -5  -8  -1   28.30    9.40
   4   8   1  275.07   27.30
   4   8   1  271.97   27.40
   4   8   1  372.56   43.90
   4   8   1  289.17   28.00
  -4  -8  -1  283.27   29.90
  -4  -8  -1  305.87   29.30
  -4  -8  -1  256.07   27.70
  -4  -8  -1  253.37   27.30
   3   8   1  376.66   33.50
   3   8   1  357.46   33.60
   3   8   1  356.26   33.20
   3   8   1  361.46   36.30
   3   8   1  415.36   39.60
  -3  -8  -1  383.66   37.70
  -3  -8  -1  394.66   34.00
  -3  -8  -1  371.16   34.10
  -3  -8  -1  392.36   34.70
   2   8   1  294.27   26.10
   2   8   1  273.87   34.50
   2   8   1  266.47   24.30
   2   8   1  294.07   29.80
  -2  -8  -1  255.87   29.80
  -2  -8  -1  293.67   24.70
   1   8   1  411.46   39.90
   1   8   1  422.46   40.60
  -1  -8  -1  409.46   41.80
   0   8   1   15.10    5.90
   0   8   1   27.50    9.50
   0   8   1   17.40    6.60
   0  -8  -1   20.80    8.40
  -1   8   1   40.90   11.30
  -1   8   1   27.20    8.20
  -1   8   1   28.40   10.70
   1  -8  -1   26.50   10.50
  -2   8   1  802.42   69.29
  -2   8   1  778.42   63.79
  -2   8   1  806.62   65.89
  -2   8   1  802.72   72.89
   2  -8  -1  792.12   63.29
  -3   8   1  105.29   14.50
  -3   8   1   94.09   20.90
  -3   8   1   70.29   12.20
  -3   8   1   79.49   12.90
  -3   8   1   72.99   16.60
   3  -8  -1   61.39   10.70
   3  -8  -1   71.29   11.30
   3  -8  -1   84.59   12.30
  -4   8   1  197.78   24.30
  -4   8   1  184.88   23.90
  -4   8   1  125.49   25.80
  -4   8   1  198.98   31.00
  -4   8   1  203.88   24.50
   4  -8  -1  160.68   18.80
   4  -8  -1  187.58   23.00
  -5   8   1  259.27   28.10
  -5   8   1  257.37   37.40
  -5   8   1  317.57   38.30
  -5   8   1  281.67   28.60
  -5   8   1  248.98   28.00
   5  -8  -1  237.28   26.90
   5  -8  -1  274.57   27.80
   5  -8  -1  242.08   26.80
  -6   8   1  276.27   39.00
  -6   8   1  314.97   36.80
  -6   8   1  279.17   36.10
  -6   8   1  282.37   35.90
   6  -8  -1  244.08   29.00
   6  -8  -1  269.17   29.90
   6  -8  -1  276.17   30.00
  -7   8   1  111.19   23.90
  -7   8   1  105.19   22.50
  -7   8   1  151.18   34.60
  -7   8   1  118.19   22.90
   7  -8  -1  158.28   25.10
   7  -8  -1  113.89   21.20
  -8   8   1  139.79   27.40
  -8   8   1  146.39   27.00
   8  -8  -1  103.89   31.00
   8  -8  -1  145.79   26.70
   8  -8  -1  243.48   32.80
  -9   8   1   30.80   13.00
  -9   8   1   51.99   17.70
  -9   8   1   32.10   12.60
  -9   8   1   35.00   15.90
   9  -8  -1   72.19   19.40
   9  -8  -1   52.99   15.60
   9  -8  -1   74.29   19.80
 -10   8   1  181.58   33.80
 -10   8   1  131.89   27.70
 -10   8   1  126.19   28.40
 -10   8   1  122.09   25.30
  10  -8  -1  168.88   31.00
  10  -8  -1  156.98   29.30
 -11   8   1    2.50    9.60
 -11   8   1   20.70   13.70
 -11   8   1   10.00    9.80
 -11   8   1   -1.90    4.60
  11  -8  -1  -10.30    7.00
  11  -8  -1    2.30    7.20
  11  -8  -1    2.90    4.10
 -12   8   1   -6.40    6.80
 -12   8   1   17.50    9.90
 -12   8   1    2.60    8.60
 -12   8   1   10.90    9.40
  12  -8  -1   18.60   12.80
  12  -8  -1   21.80   13.90
  12  -8  -1    3.70    5.40
 -13   8   1  161.98   34.10
 -13   8   1  126.99   39.50
 -13   8   1   86.39   27.20
 -13   8   1  119.99   32.00
  13  -8  -1  118.59   28.70
  13  -8  -1  133.99   31.00
 -14   8   1    1.20    8.10
 -14   8   1   34.40   19.90
 -14   8   1   -3.10    7.40
 -14   8   1   -2.50    7.30
  14  -8  -1   -1.10    7.60
  14  -8  -1   14.30    9.90
  14  -8  -1    7.20    8.30
  13   9   1   27.90   15.30
  13   9   1   33.80   16.50
  13   9   1    0.20    6.90
  13   9   1    9.70    8.40
 -13  -9  -1    3.00    7.50
 -13  -9  -1   33.10   19.00
 -13  -9  -1   17.50   10.30
 -13  -9  -1    6.40   11.80
  12   9   1  231.38   53.39
  12   9   1  110.79   26.60
  12   9   1  133.49   31.80
  12   9   1  155.58   34.40
 -12  -9  -1  117.69   33.30
 -12  -9  -1  169.78   37.60
 -12  -9  -1  116.49   29.50
 -12  -9  -1  128.19   25.50
  11   9   1   94.49   30.00
  11   9   1   83.19   22.00
  11   9   1   48.20   17.00
  11   9   1   71.49   21.70
 -11  -9  -1   30.40   15.90
 -11  -9  -1   39.40   16.60
 -11  -9  -1   61.59   20.60
 -11  -9  -1   67.99   18.20
  10   9   1    2.70    4.80
  10   9   1    1.40    6.20
  10   9   1   -2.20    5.40
  10   9   1   -0.70    4.60
 -10  -9  -1   -1.70    6.80
 -10  -9  -1   10.10   10.90
 -10  -9  -1   -1.20    4.40
 -10  -9  -1   11.20    9.70
   9   9   1  164.48   29.80
   9   9   1  192.28   37.50
   9   9   1  105.09   24.30
   9   9   1  150.88   28.10
  -9  -9  -1  154.18   25.50
  -9  -9  -1  213.08   34.70
  -9  -9  -1  135.09   26.70
  -9  -9  -1  167.78   32.30
   8   9   1   87.29   20.30
   8   9   1   99.79   20.90
   8   9   1   97.19   23.40
   8   9   1   85.89   19.90
  -8  -9  -1   87.99   18.30
  -8  -9  -1   77.59   19.60
  -8  -9  -1   83.79   22.40
   7   9   1   75.19   17.50
   7   9   1   87.69   18.30
  -7  -9  -1   80.29   19.40
  -7  -9  -1   82.29   18.50
  -7  -9  -1   96.09   18.80
   6   9   1  249.08   38.40
   6   9   1  277.67   31.00
   6   9   1  291.37   36.90
   6   9   1  275.77   30.50
  -6  -9  -1  289.27   31.90
  -6  -9  -1  296.07   32.80
  -6  -9  -1  300.37   36.40
   5   9   1    3.30    4.40
   5   9   1    2.10    4.90
   5   9   1   -4.90    3.10
   5   9   1   -2.00    2.20
  -5  -9  -1    2.80    5.00
  -5  -9  -1   -2.20    2.30
  -5  -9  -1   10.30    6.20
  -5  -9  -1   -2.30    4.10
   4   9   1  226.98   24.70
   4   9   1  263.67   35.80
   4   9   1  284.77   26.50
  -4  -9  -1  275.97   27.00
  -4  -9  -1  234.48   25.80
  -4  -9  -1  260.17   26.00
  -4  -9  -1  249.08   33.10
   3   9   1  554.34   53.19
   3   9   1  550.44   46.00
   3   9   1  524.85   50.19
  -3  -9  -1  552.24   46.60
  -3  -9  -1  515.55   51.59
   2   9   1    5.10    4.40
   2   9   1   10.00    6.80
   2   9   1   -1.10    3.30
  -2  -9  -1    2.60    2.20
  -2  -9  -1    4.30    5.70
   1   9   1  110.89   19.80
   1   9   1  128.99   18.10
   1   9   1   82.09   17.40
  -1  -9  -1   70.29   17.30
   0   9   1 1135.29  100.79
   0   9   1 1142.69   97.29
   0   9   1 1221.88   98.79
   0  -9  -1 1209.78  104.19
  -1   9   1    0.90    3.50
  -1   9   1   -1.80    2.50
  -1   9   1    0.60    3.10
   1  -9  -1   10.20    7.60
  -2   9   1   51.79    6.00
  -2   9   1   65.59   16.60
  -2   9   1   67.29   14.40
  -2   9   1   59.19    7.40
  -2   9   1   54.79   15.50
  -3   9   1  333.17   34.30
  -3   9   1  326.37   29.70
  -3   9   1  433.26   50.79
   3  -9  -1  299.97   28.60
  -4   9   1    3.20    5.60
  -4   9   1    3.10    4.20
  -4   9   1    3.00    4.60
  -4   9   1   11.30    5.90
  -4   9   1   -1.60    2.40
   4  -9  -1    9.20    5.00
   4  -9  -1    2.80    4.70
   4  -9  -1    9.40    4.90
  -5   9   1   80.69   16.40
  -5   9   1  116.99   27.00
  -5   9   1  110.89   22.20
  -5   9   1   85.69   16.10
   5  -9  -1   84.69   15.50
   5  -9  -1   68.59   14.40
   5  -9  -1   77.49   14.50
  -6   9   1   81.99   19.40
  -6   9   1   63.79   15.50
  -6   9   1   63.99   15.80
  -6   9   1   93.79   23.90
  -6   9   1  113.19   20.30
   6  -9  -1   69.09   15.30
   6  -9  -1   64.49   15.30
   6  -9  -1   61.09   13.80
  -7   9   1   26.40   11.60
  -7   9   1   50.59   17.30
  -7   9   1   15.30    9.30
  -7   9   1   22.40   10.70
   7  -9  -1   22.30   10.10
   7  -9  -1   42.60   13.30
   7  -9  -1   32.30   11.30
  -8   9   1  316.37   41.20
  -8   9   1  305.87   45.80
  -8   9   1  292.57   40.80
  -8   9   1  250.37   41.00
   8  -9  -1  286.77   40.40
   8  -9  -1  304.77   41.20
  -9   9   1    6.90    9.50
  -9   9   1    2.30    5.90
  -9   9   1   -0.20    5.70
  -9   9   1    7.20    9.60
   9  -9  -1    8.90    9.40
   9  -9  -1    3.30    8.50
   9  -9  -1    1.40    4.80
 -10   9   1   -5.80    5.40
 -10   9   1    0.10    4.50
 -10   9   1    6.00    9.00
 -10   9   1    4.50    7.70
  10  -9  -1    1.70    3.60
  10  -9  -1    5.10    8.60
  10  -9  -1   10.90   11.30
 -11   9   1   41.70   18.80
 -11   9   1    6.80    9.30
 -11   9   1   26.10   15.00
 -11   9   1    4.00    9.90
  11  -9  -1    5.10    7.80
  11  -9  -1   26.80   13.40
  11  -9  -1   33.00   14.30
 -12   9   1   44.60   19.30
 -12   9   1   28.30   16.70
 -12   9   1   67.79   21.50
 -12   9   1   49.20   17.00
  12  -9  -1   38.00   15.70
 -13   9   1    3.80    6.60
 -13   9   1   -3.30    8.00
 -13   9   1    4.80    9.30
 -13   9   1    4.00   10.10
  13  -9  -1    4.00    9.90
  13  -9  -1   15.20   10.20
  13  -9  -1    9.60    8.90
  13  10   1   76.79   25.50
  13  10   1   59.19   21.00
 -13 -10  -1   66.09   18.10
 -13 -10  -1   89.49   25.90
  12  10   1   14.60   12.30
  12  10   1   -0.40    3.30
  12  10   1   20.70   11.50
  12  10   1    3.60    7.50
 -12 -10  -1   14.70   11.50
 -12 -10  -1   18.60   13.50
 -12 -10  -1    6.10    9.30
  11  10   1   82.49   21.30
  11  10   1   39.70   16.20
  11  10   1   66.49   22.00
 -11 -10  -1   64.79   21.80
 -11 -10  -1   73.39   17.90
 -11 -10  -1   41.20   17.60
  10  10   1   90.59   21.60
  10  10   1   82.29   22.60
  10  10   1   77.09   20.60
  10  10   1   50.79   18.50
 -10 -10  -1   51.19   18.80
 -10 -10  -1   84.49   23.20
 -10 -10  -1   88.49   18.30
 -10 -10  -1   94.79   25.40
   9  10   1   17.80    9.80
   9  10   1    4.90    6.20
   9  10   1    2.60    5.30
   9  10   1    7.90    7.20
  -9 -10  -1   30.30   11.40
  -9 -10  -1    7.60    8.90
  -9 -10  -1   23.80   12.50
   8  10   1   45.70   14.60
   8  10   1   66.29   17.20
   8  10   1   35.70   12.20
   8  10   1   37.60   15.30
  -8 -10  -1   66.39   16.00
  -8 -10  -1   49.50   16.60
  -8 -10  -1   57.99   16.20
  -8 -10  -1   31.20   12.20
   7  10   1   52.69   14.90
   7  10   1   70.99   16.10
   7  10   1   71.99   16.40
   7  10   1   77.69   21.10
  -7 -10  -1   71.19   17.20
  -7 -10  -1   47.40   15.70
  -7 -10  -1   66.89   15.90
  -7 -10  -1   46.40   15.00
   6  10   1   11.60    9.00
   6  10   1   17.90    7.90
   6  10   1   11.50    6.90
   6  10   1   15.90    7.70
  -6 -10  -1    9.50    8.20
  -6 -10  -1   12.10    8.10
  -6 -10  -1   13.70    8.50
  -6 -10  -1   15.70    8.90
   5  10   1   29.50    9.30
   5  10   1    6.20    4.80
   5  10   1    6.90    7.30
   5  10   1    3.50    5.10
  -5 -10  -1    8.80    6.70
  -5 -10  -1    8.60    6.20
  -5 -10  -1   17.40    8.00
   4  10   1  107.29   16.60
   4  10   1  138.29   26.30
   4  10   1   87.49   14.40
   4  10   1  103.09   19.20
   4  10   1   75.29   16.20
  -4 -10  -1   99.19   15.50
  -4 -10  -1  122.29   17.80
  -4 -10  -1   77.39   17.90
   3  10   1    3.00    5.90
   3  10   1    4.50    3.20
   3  10   1    1.20    2.70
   3  10   1    0.50    3.50
  -3 -10  -1    1.20    5.20
  -3 -10  -1    3.40    3.60
   2  10   1  398.56   34.70
   2  10   1  346.27   38.10
   2  10   1  368.86   39.00
  -2 -10  -1  357.76   40.10
   1  10   1  364.36   33.10
   1  10   1  355.86   36.00
   1  10   1  300.47   35.50
  -1 -10  -1  318.17   43.00
   0  10   1    4.20    4.20
   0  10   1    1.30    3.40
   0  10   1    5.70    5.80
   0 -10  -1   -3.10    3.00
  -1  10   1  307.87   32.60
  -1  10   1  318.27   32.10
  -1  10   1  390.76   46.70
   1 -10  -1  292.47   42.50
  -2  10   1  290.47   29.50
  -2  10   1  325.57   44.40
  -2  10   1  319.67   32.90
  -3  10   1   60.29   16.10
  -3  10   1   68.79   17.40
  -3  10   1   57.79   10.20
  -4  10   1  316.07   31.50
  -4  10   1  332.87   42.00
  -4  10   1  340.87   32.20
  -4  10   1  405.76   58.09
   4 -10  -1  297.17   30.20
   4 -10  -1  340.07   30.70
  -5  10   1   50.99   12.30
  -5  10   1   14.50    8.80
  -5  10   1   49.20   12.10
  -5  10   1   38.40   11.30
  -5  10   1   68.99   17.30
   5 -10  -1   49.80   12.30
   5 -10  -1   35.20   10.30
   5 -10  -1   50.89   10.80
  -6  10   1  468.25   43.20
  -6  10   1  410.36   41.40
  -6  10   1  379.06   49.70
  -6  10   1  377.46   40.80
   6 -10  -1  400.06   40.10
   6 -10  -1  408.16   40.80
  -7  10   1  187.98   38.30
  -7  10   1  204.38   34.70
  -7  10   1  167.88   29.50
  -7  10   1  221.18   32.30
   7 -10  -1  170.28   27.20
   7 -10  -1  204.58   29.60
   7 -10  -1  275.17   33.70
  -8  10   1   -0.70    5.50
  -8  10   1   -2.50    5.40
  -8  10   1    3.60    7.90
  -8  10   1   -2.30    4.20
   8 -10  -1    4.90    5.60
   8 -10  -1   -0.50    3.70
   8 -10  -1   -0.10    8.30
  -9  10   1  115.99   26.90
  -9  10   1   97.29   23.90
  -9  10   1  152.28   27.60
  -9  10   1   93.69   23.70
   9 -10  -1  143.09   26.70
   9 -10  -1  159.48   28.30
 -10  10   1  377.06   50.09
 -10  10   1  312.37   45.30
 -10  10   1  268.37   42.50
 -10  10   1  226.28   42.10
  10 -10  -1  264.17   42.30
  10 -10  -1  349.07   46.70
 -11  10   1    5.20    9.50
 -11  10   1   -2.40    4.40
 -11  10   1   -1.80    4.70
 -11  10   1   -1.20   11.40
  11 -10  -1    8.30   10.60
  11 -10  -1    0.70    6.90
  11 -10  -1    2.30    5.50
 -12  10   1   86.69   24.10
 -12  10   1   90.99   25.80
 -12  10   1   37.90   21.40
 -12  10   1   91.99   34.50
  12 -10  -1   79.19   23.10
  12 -10  -1   71.39   22.50
  12 -10  -1   88.79   23.00
 -13  10   1    8.90    8.80
 -13  10   1    9.80   11.80
 -13  10   1    7.20   11.40
 -13  10   1    2.70   10.30
  13 -10  -1    2.70    5.60
  13 -10  -1   15.70   13.70
  13 -10  -1   16.50   13.00
  12  11   1  255.97   44.80
  12  11   1  245.28   44.60
  12  11   1  347.17   57.09
 -12 -11  -1  310.47   41.60
 -12 -11  -1  268.17   49.70
  11  11   1   67.09   20.40
  11  11   1   32.30   18.40
  11  11   1   21.20   12.30
  11  11   1   45.00   23.80
 -11 -11  -1   63.49   17.00
 -11 -11  -1   58.69   26.20
 -11 -11  -1   15.20   12.70
  10  11   1    4.00    7.80
  10  11   1   -2.70    4.90
  10  11   1    2.10    4.50
  10  11   1   -1.90    4.60
 -10 -11  -1   17.70   13.70
 -10 -11  -1    3.60    6.60
 -10 -11  -1  -17.60    7.10
 -10 -11  -1    8.00    7.60
   9  11   1   97.59   21.80
   9  11   1   78.59   19.40
   9  11   1   93.49   25.50
   9  11   1   71.49   19.90
  -9 -11  -1  104.89   20.60
  -9 -11  -1   85.29   22.50
  -9 -11  -1  117.49   24.70
  -9 -11  -1   84.79   22.10
   8  11   1  210.68   34.30
   8  11   1  250.87   44.00
   8  11   1  265.57   35.60
   8  11   1  223.98   33.50
  -8 -11  -1  229.48   33.20
  -8 -11  -1  247.78   36.60
  -8 -11  -1  172.78   30.80
  -8 -11  -1  231.18   36.50
   7  11   1   27.70   10.90
   7  11   1   38.40   12.30
   7  11   1   22.20   10.90
   7  11   1   29.20   10.70
  -7 -11  -1   26.60   12.20
  -7 -11  -1   20.00   10.40
  -7 -11  -1   34.90   12.00
  -7 -11  -1   10.40    8.80
   6  11   1  323.67   49.40
   6  11   1  289.77   31.30
   6  11   1  303.77   32.30
   6  11   1  280.47   36.00
  -6 -11  -1  317.87   39.00
  -6 -11  -1  329.37   42.50
  -6 -11  -1  278.57   32.20
  -6 -11  -1  305.17   33.60
   5  11   1   29.60   12.20
   5  11   1   24.30    8.10
   5  11   1   22.00    7.90
   5  11   1   13.60    6.30
  -5 -11  -1   13.20    7.40
  -5 -11  -1   18.90    8.40
  -5 -11  -1    6.80    7.40
  -5 -11  -1   18.20    8.00
   4  11   1    9.20    7.40
   4  11   1   12.20    5.50
   4  11   1   23.70   11.70
  -4 -11  -1    6.90    5.30
  -4 -11  -1   10.20    7.90
   3  11   1   70.39   17.10
   3  11   1   88.09   13.70
   3  11   1   44.20   15.40
  -3 -11  -1   83.99   19.00
  -3 -11  -1  109.29   11.90
   2  11   1    5.40    6.30
   2  11   1    5.30    3.90
   2  11   1    9.50    7.70
  -2 -11  -1   -1.10    5.50
   1  11   1   57.69   14.70
   1  11   1   56.19   12.60
   1  11   1   50.69   14.00
  -1 -11  -1   33.40   13.10
   0  11   1 1175.28   93.39
   0  11   1  954.10   94.39
   0  11   1 1104.89   91.59
   0 -11  -1 1045.60   99.19
  -1  11   1  194.48   28.00
  -1  11   1  190.08   26.70
  -1  11   1  195.48   31.40
   1 -11  -1  176.78   35.30
  -2  11   1  134.09   28.10
  -2  11   1  167.18   26.00
  -2  11   1  196.58   24.40
  -3  11   1  130.49   12.80
  -3  11   1  110.19   12.00
  -3  11   1  181.18   28.00
  -3  11   1  134.19   25.80
  -4  11   1    0.50    3.40
  -4  11   1    2.30    4.90
  -4  11   1    0.10    4.50
   4 -11  -1   -4.70    2.80
  -5  11   1  135.89   20.60
  -5  11   1   92.99   17.40
  -5  11   1   99.39   21.70
  -5  11   1   87.39   16.70
   5 -11  -1   71.59   14.00
   5 -11  -1   91.99   16.20
   5 -11  -1  107.89   16.80
  -6  11   1  191.18   29.00
  -6  11   1  200.18   36.30
  -6  11   1  181.68   27.50
  -6  11   1  175.88   28.00
   6 -11  -1  193.88   31.90
   6 -11  -1  232.18   29.80
  -7  11   1   57.19   15.40
  -7  11   1   55.69   16.10
  -7  11   1   44.50   14.60
  -7  11   1   64.99   16.30
   7 -11  -1   30.20   10.60
   7 -11  -1   62.29   15.00
   7 -11  -1   78.29   17.60
  -8  11   1  427.86   46.20
  -8  11   1  413.06   45.80
  -8  11   1  396.36   52.19
  -8  11   1  373.36   51.59
   8 -11  -1  403.46   44.60
   8 -11  -1  580.44   49.80
  -9  11   1  121.09   25.90
  -9  11   1  116.59   24.70
  -9  11   1   85.19   21.80
  -9  11   1   86.99   33.40
   9 -11  -1  156.98   28.40
   9 -11  -1  124.69   23.90
   9 -11  -1  169.58   28.40
 -10  11   1   12.00   10.20
 -10  11   1    2.00    8.00
 -10  11   1   33.30   15.00
 -10  11   1   25.90   12.80
  10 -11  -1   35.20   15.10
  10 -11  -1   27.60   11.90
  10 -11  -1   22.80   17.10
 -11  11   1   56.19   18.60
 -11  11   1   55.89   20.70
 -11  11   1   69.49   22.00
 -11  11   1   36.50   15.20
  11 -11  -1   46.00   17.10
  11 -11  -1   49.60   18.00
 -12  11   1    2.00    6.80
 -12  11   1    5.40    9.20
 -12  11   1    8.00   10.90
 -12  11   1   -1.70    6.20
  12 -11  -1   17.80   10.70
  12 -11  -1   17.70   12.40
  12 -11  -1   17.30   12.50
  11  12   1    4.30    6.00
  11  12   1    0.00    6.10
  11  12   1   21.00   14.00
  11  12   1    0.60    5.90
 -11 -12  -1   17.30   10.60
 -11 -12  -1   18.00   13.00
  10  12   1   60.29   17.20
  10  12   1   72.99   18.40
  10  12   1   19.80   11.90
  10  12   1   25.80   13.00
 -10 -12  -1   54.39   19.10
 -10 -12  -1   35.10   15.30
 -10 -12  -1   74.69   18.40
 -10 -12  -1   45.80   17.60
   9  12   1   59.59   17.10
   9  12   1   53.79   17.00
   9  12   1   60.19   16.50
   9  12   1   42.90   17.50
  -9 -12  -1   35.80   14.90
  -9 -12  -1   59.19   18.30
  -9 -12  -1   72.59   18.50
  -9 -12  -1   86.19   21.70
   8  12   1  132.89   24.20
   8  12   1  111.49   22.90
   8  12   1  108.19   23.50
   8  12   1  163.68   34.80
  -8 -12  -1  129.19   25.20
  -8 -12  -1  180.08   29.80
  -8 -12  -1  158.08   27.40
  -8 -12  -1  126.39   26.30
   7  12   1   11.30    7.60
   7  12   1    8.30    8.50
   7  12   1   14.80    7.50
  -7 -12  -1    1.60    6.10
  -7 -12  -1    1.80    5.40
  -7 -12  -1    7.70    8.30
   6  12   1   42.10   10.70
   6  12   1   24.90    8.50
   6  12   1   32.40   13.10
   6  12   1   36.80   11.00
  -6 -12  -1   51.39   15.50
  -6 -12  -1   27.30    9.90
  -6 -12  -1   34.50   12.60
  -6 -12  -1   23.90    9.60
   5  12   1  133.49   20.20
   5  12   1  191.58   24.60
   5  12   1  169.58   33.40
  -5 -12  -1  189.78   25.20
  -5 -12  -1  112.09   24.80
  -5 -12  -1  190.38   24.00
   4  12   1  211.58   35.50
   4  12   1  191.58   30.20
  -4 -12  -1  148.29   28.60
  -4 -12  -1  136.69   16.10
   3  12   1   67.39   12.70
   3  12   1   56.59   15.70
   3  12   1   61.09   16.10
  -3 -12  -1   38.60   13.80
   2  12   1  112.89   17.90
   2  12   1  114.59   22.90
   2  12   1   74.09   18.20
  -2 -12  -1   61.59   19.40
   1  12   1  364.06   44.70
   1  12   1  266.47   36.70
   1  12   1  257.07   33.60
  -1 -12  -1  235.18   39.20
   0  12   1   45.90   12.30
   0  12   1   57.39   14.70
   0  12   1   38.80   13.10
   0 -12  -1   22.30   12.80
  -1  12   1  317.67   49.70
  -1  12   1  311.47   41.40
  -1  12   1  284.27   36.30
  -2  12   1  363.86   35.50
  -2  12   1  374.56   48.40
  -2  12   1  349.27   38.30
  -3  12   1   48.00   14.70
  -3  12   1   40.50    9.70
  -3  12   1   42.60   15.00
  -4  12   1   42.70   13.90
  -4  12   1   32.20    7.50
  -4  12   1   27.50    8.00
  -5  12   1    2.40    6.00
  -5  12   1    0.30    4.30
  -5  12   1   -4.30    4.50
  -5  12   1   -3.30    4.90
   5 -12  -1    0.40    5.80
   5 -12  -1   -0.80    3.00
  -6  12   1   85.39   17.90
  -6  12   1  103.39   19.60
  -6  12   1   91.29   22.20
  -6  12   1   87.29   17.70
   6 -12  -1   72.69   14.80
   6 -12  -1  142.69   21.30
   6 -12  -1  104.69   18.20
  -7  12   1   24.70   10.60
  -7  12   1   22.50   10.50
  -7  12   1   43.60   13.50
  -7  12   1   25.80   13.20
   7 -12  -1   40.70   11.60
   7 -12  -1   11.40    8.80
   7 -12  -1   36.10   12.20
  -8  12   1   77.69   19.50
  -8  12   1   69.59   19.40
  -8  12   1   92.59   20.40
  -8  12   1   57.59   16.10
   8 -12  -1   76.09   17.40
   8 -12  -1   33.40   11.30
   8 -12  -1   60.09   15.20
  -9  12   1   96.39   23.10
  -9  12   1  138.69   28.70
  -9  12   1  103.69   23.30
  -9  12   1  134.79   25.90
   9 -12  -1  154.18   27.40
   9 -12  -1  128.49   26.10
 -10  12   1  141.49   28.50
 -10  12   1   58.89   18.30
 -10  12   1   81.09   22.10
 -10  12   1  117.49   26.90
  10 -12  -1  155.38   28.10
  10 -12  -1   92.29   22.00
 -11  12   1    8.80    8.50
 -11  12   1   -5.30    4.60
 -11  12   1    2.40    9.50
 -11  12   1   29.20   15.90
  11 -12  -1    5.80    9.20
  11 -12  -1    9.40    8.30
  11 -12  -1   16.90   12.30
 -12  12   1    4.90    9.60
 -12  12   1   30.00   15.90
 -12  12   1   18.70   15.40
 -12  12   1    5.70   10.60
  12 -12  -1   13.00   12.60
  12 -12  -1   41.20   17.20
  11  13   1   10.30   10.80
  11  13   1   -0.70    3.70
  11  13   1   19.30   12.60
 -11 -13  -1   10.80    8.70
 -11 -13  -1   19.40   11.80
 -11 -13  -1    7.30    8.40
  10  13   1    2.60    4.60
  10  13   1    9.60   11.80
  10  13   1    0.90    3.50
  10  13   1   15.50    9.10
 -10 -13  -1    7.40    9.50
 -10 -13  -1   -1.60    4.90
 -10 -13  -1   13.90   14.80
 -10 -13  -1    1.20    7.40
   9  13   1    5.80    7.10
   9  13   1    9.90    8.60
   9  13   1    4.40    6.90
   9  13   1    3.10    6.50
  -9 -13  -1   18.50   11.10
  -9 -13  -1    2.20    5.50
  -9 -13  -1   15.00   10.90
  -9 -13  -1   10.40   12.40
   8  13   1   45.20   12.90
   8  13   1   70.99   17.20
   8  13   1   59.99   15.10
   8  13   1   53.19   18.00
  -8 -13  -1   61.59   18.60
  -8 -13  -1   75.99   18.20
  -8 -13  -1   35.60   13.90
  -8 -13  -1   65.79   17.60
   7  13   1   91.09   17.90
   7  13   1   78.29   17.20
   7  13   1   73.39   15.70
   7  13   1  104.29   26.00
  -7 -13  -1   76.59   17.90
  -7 -13  -1  111.09   22.50
  -7 -13  -1   76.19   17.80
  -7 -13  -1   84.19   21.00
   6  13   1  434.26   41.90
   6  13   1  393.56   41.30
   6  13   1  449.16   61.39
   6  13   1  446.76   42.00
  -6 -13  -1  529.25   45.90
  -6 -13  -1  373.76   52.19
  -6 -13  -1  410.46   42.70
  -6 -13  -1  506.35   44.10
   5  13   1   36.40   15.20
   5  13   1   14.80    6.10
  -5 -13  -1   17.00    9.40
  -5 -13  -1   23.60    8.20
   4  13   1   -1.70    4.20
   4  13   1    6.60    5.10
  -4 -13  -1   -0.40    3.30
  -4 -13  -1    0.50    2.60
  -4 -13  -1    1.80    5.60
   3  13   1   13.20    8.20
   3  13   1   15.10    6.60
   3  13   1   -0.50    4.00
  -3 -13  -1   12.50    9.60
   2  13   1   -0.30    2.80
   2  13   1   -2.00    1.90
  -2 -13  -1    3.50    6.60
   1  13   1   -3.50    2.60
   1  13   1   -3.40    3.80
   1  13   1   -0.40    4.20
  -1 -13  -1   -3.10    4.20
   0  13   1  429.86   44.30
   0  13   1  345.17   37.10
   0  13   1  350.06   44.80
   0 -13  -1  305.07   48.40
  -1  13   1   50.99   13.60
  -1  13   1   76.49   18.70
  -1  13   1   61.09   17.90
  -2  13   1   55.09   13.30
  -2  13   1   68.19   17.70
  -3  13   1   -2.50    3.10
  -3  13   1   14.80    6.50
  -4  13   1   47.10    8.00
  -4  13   1   57.69   17.10
  -4  13   1   42.40    6.80
  -5  13   1   -3.50    4.90
  -5  13   1   -0.20    5.00
  -6  13   1   94.79   18.50
  -6  13   1   70.49   16.30
  -6  13   1   73.89   20.10
   6 -13  -1  102.39   16.70
   6 -13  -1  120.39   18.20
  -7  13   1   18.30    9.90
  -7  13   1    1.90    7.90
  -7  13   1    2.40    5.30
  -7  13   1    4.50    6.70
   7 -13  -1   11.30    6.70
   7 -13  -1   13.20    8.40
   7 -13  -1    9.40    7.90
  -8  13   1  152.08   28.20
  -8  13   1  166.88   29.40
  -8  13   1  250.37   38.60
  -8  13   1  152.08   28.30
   8 -13  -1  292.57   36.00
   8 -13  -1  189.38   28.90
  -9  13   1   -8.40    5.00
  -9  13   1   18.00   12.10
  -9  13   1    7.60    7.50
   9 -13  -1    4.50    6.70
   9 -13  -1   -0.40    5.30
   9 -13  -1    7.20    6.70
 -10  13   1    3.30    7.60
 -10  13   1   16.80   12.60
 -10  13   1    2.20    7.00
 -10  13   1   -6.50    4.70
  10 -13  -1   -2.40    4.00
  10 -13  -1   10.30    8.80
  10 -13  -1   -2.20    3.50
 -11  13   1   14.30   11.90
 -11  13   1   10.10    9.90
 -11  13   1   31.20   15.10
 -11  13   1   13.10    9.50
  11 -13  -1   47.30   17.10
  11 -13  -1   26.30   13.10
  11 -13  -1   23.00   10.30
  10  14   1   17.80    9.40
  10  14   1   11.30    7.70
  10  14   1    7.10    9.20
 -10 -14  -1   11.90    9.30
 -10 -14  -1   26.30   12.30
 -10 -14  -1    9.10    8.80
   9  14   1   66.59   16.80
   9  14   1   38.20   14.50
   9  14   1   50.39   19.40
   9  14   1   33.90   12.00
  -9 -14  -1   69.29   20.90
  -9 -14  -1   57.29   18.20
  -9 -14  -1   73.89   19.70
  -9 -14  -1   62.39   17.50
   8  14   1  242.38   34.80
   8  14   1  322.97   33.10
   8  14   1  243.98   43.80
  -8 -14  -1  291.17   39.30
  -8 -14  -1  267.77   40.30
  -8 -14  -1  238.68   36.30
   7  14   1    4.10    3.70
   7  14   1    4.10    4.10
   7  14   1    4.10    7.20
   7  14   1   -0.20    2.60
  -7 -14  -1   27.00   11.20
  -7 -14  -1   -9.20    4.00
  -7 -14  -1    6.10    8.70
  -7 -14  -1    0.30    4.10
   6  14   1    6.60    7.00
  -6 -14  -1   18.00   11.00
  -6 -14  -1   15.80    7.60
   5  14   1   80.29   20.90
  -5 -14  -1   52.09   17.70
  -5 -14  -1   77.49   11.80
   4  14   1  104.49   22.90
   4  14   1  137.39   29.60
  -4 -14  -1   87.99   22.00
   3  14   1  104.49   17.80
   3  14   1   70.49   19.70
   3  14   1   88.49   21.50
  -3 -14  -1   97.59   25.80
   2  14   1   69.79   14.90
   2  14   1   84.59   19.90
   2  14   1  116.09   24.80
   1  14   1   71.79   16.90
   1  14   1   86.29   22.50
   1  14   1  108.29   24.80
  -1 -14  -1   56.29   19.40
   0  14   1   86.69   19.50
   0  14   1  109.99   21.40
   0 -14  -1   93.09   25.60
  -1  14   1    3.80    6.00
  -1  14   1   -4.10    2.50
  -2  14   1   50.59   12.90
  -2  14   1   54.09   16.30
  -3  14   1  169.18   23.90
  -3  14   1  165.98   28.50
  -4  14   1  260.17   37.30
  -5  14   1    0.20    6.40
  -5  14   1    7.50    4.30
  -6  14   1   46.90   12.30
  -6  14   1   28.10   11.70
  -6  14   1   33.10    9.60
  -7  14   1    0.60    5.60
  -7  14   1   -0.30    4.40
  -7  14   1    2.90    6.20
  -8  14   1  138.69   26.50
  -8  14   1  194.68   33.30
  -8  14   1  192.78   31.00
  -8  14   1  167.38   28.10
   8 -14  -1  195.38   28.50
   8 -14  -1  161.68   26.30
   8 -14  -1  197.08   28.80
  -9  14   1   33.40   15.10
  -9  14   1   45.60   15.50
  -9  14   1   75.59   21.30
   9 -14  -1   65.89   18.90
   9 -14  -1   55.09   15.50
   9 -14  -1   62.79   16.80
 -10  14   1   57.99   18.10
 -10  14   1   46.60   17.20
 -10  14   1  122.89   27.40
 -10  14   1   40.30   16.30
  10 -14  -1  102.69   22.70
  10 -14  -1   53.69   18.00
  10 -14  -1   37.60   13.40
   9  15   1   -0.80    3.40
   9  15   1   -1.50    4.20
   9  15   1   -0.20    3.10
  -9 -15  -1    3.50    7.90
  -9 -15  -1   -0.90    5.20
  -9 -15  -1    9.80    8.10
   8  15   1  101.99   19.10
   8  15   1   77.69   24.70
   8  15   1   69.89   15.40
   8  15   1   84.79   18.00
  -8 -15  -1   77.09   17.60
  -8 -15  -1  146.69   27.80
  -8 -15  -1   93.19   19.00
   7  15   1   64.59   23.50
  -7 -15  -1   40.80   16.00
  -7 -15  -1   35.40   11.20
   6  15   1  256.37   43.70
  -6 -15  -1  273.47   28.00
  -6 -15  -1  348.97   48.40
  -6 -15  -1  316.87   29.40
   5  15   1   93.49   24.40
  -5 -15  -1   70.59   21.20
   4  15   1   10.00    9.80
  -4 -15  -1    2.70    5.60
   3  15   1   46.70   15.80
   3  15   1   69.79   14.40
  -3 -15  -1   35.10   15.30
   2  15   1   62.69   14.50
   2  15   1   92.39   21.70
  -2 -15  -1   37.10   16.80
   1  15   1   66.99   16.10
   1  15   1  105.09   22.80
  -1 -15  -1   48.20   18.30
   0  15   1   71.09   16.90
   0  15   1   70.39   17.40
  -1  15   1   74.99   17.70
  -1  15   1   74.29   17.60
  -2  15   1  161.28   25.60
  -2  15   1  139.39   28.00
  -3  15   1   42.70   14.90
  -4  15   1   11.20    9.30
  -5  15   1   18.60   11.90
  -6  15   1  109.39   16.70
  -6  15   1  142.69   26.90
  -6  15   1  177.58   20.90
  -7  15   1   24.20   13.30
  -8  15   1   19.80   16.30
  -8  15   1   21.20   11.30
  -8  15   1   26.00   15.80
  -9  15   1   13.40   11.30
  -9  15   1   47.60   15.40
  -9  15   1   40.80   14.90
   9 -15  -1   36.70   12.10
   9 -15  -1   81.39   17.60
   8  16   1  241.88   47.60
  -8 -16  -1  230.78   38.60
   7  16   1    9.00    9.10
  -7 -16  -1   12.30    5.80
  -7 -16  -1   -1.40    3.70
  -7 -16  -1   12.90   11.00
   6  16   1    1.70    5.00
  -6 -16  -1    0.30    5.50
   5  16   1    4.20    6.20
  -5 -16  -1   19.40   12.20
   4  16   1  306.27   49.40
  -4 -16  -1  310.77   50.49
   3  16   1    2.90    5.60
   3  16   1    9.10    7.10
  -3 -16  -1   16.00   12.20
   2  16   1   95.39   23.60
   2  16   1   77.39   16.90
  -2 -16  -1   50.19   19.10
   1  16   1    6.80    6.10
   1  16   1   -3.30    3.30
  -1 -16  -1    4.60    9.80
   0  16   1   -2.20    3.30
   0  16   1    2.50    4.90
  -1  16   1    8.40    6.90
  -1  16   1   -0.80    3.90
  -2  16   1    7.30    6.50
  -2  16   1    6.80    6.10
  -3  16   1   42.00   11.00
  -3  16   1   29.60   12.60
  -4  16   1  418.06   55.49
  -5  16   1   41.30   15.90
  -6  16   1   89.59   25.20
  -7  16   1   -4.40    6.80
  -7  16   1    4.70    6.70
  -7  16   1    5.30    4.50
  -8  16   1   26.90   11.80
  -8  16   1   77.69   24.40
   6  17   1   93.39   24.80
  -6 -17  -1  190.18   35.80
   5  17   1   15.10   10.90
  -5 -17  -1   10.70   11.80
   4  17   1   27.70   14.50
  -4 -17  -1   40.90   16.00
   3  17   1   -2.60    3.40
   3  17   1   -1.50    2.30
  -3 -17  -1    2.60    4.40
   2  17   1   71.49   16.90
   2  17   1   81.39   23.90
  -2 -17  -1   97.19   26.10
   1  17   1   44.10   13.40
   1  17   1   39.80   14.00
   0  17   1  120.29   23.80
   0  17   1   93.99   21.10
  -1  17   1   17.50    8.20
  -1  17   1   22.30   12.00
  -2  17   1  163.78   27.80
  -2  17   1  195.98   32.30
  -3  17   1   14.00    9.40
  -4  17   1   -2.50    2.70
  -5  17   1   19.60   11.80
  -6  17   1  153.88   39.70
  -7  17   1    7.80    7.90
   4  18   1  102.59   27.60
  -4 -18  -1  110.09   28.00
   3  18   1    2.90    4.20
   3  18   1   -0.10    4.70
  -3 -18  -1   14.50   12.90
   2  18   1   38.10   16.50
   2  18   1   60.39   15.40
   1  18   1   18.50   10.10
   0  18   1   -1.40    2.80
   0  18   1   -3.50    2.90
  -1  18   1   37.90   14.50
  -1  18   1   26.10   12.00
  -2  18   1   28.00   11.90
  -2  18   1    7.80    5.70
  -3  18   1   61.39   18.80
  -4  18   1  197.48   34.40
  -5  18   1   24.90   15.80
   0  19   1   48.90   15.90
  -4  18  -2   -2.30    5.00
  -4  18  -2    3.50    4.50
  -3  18  -2   82.49   19.00
  -3  18  -2  110.79   24.90
  -2  18  -2   -3.30    3.70
  -2  18  -2   16.20   13.60
  -1  18  -2   34.90   13.40
  -1  18  -2   36.00   14.10
   0 -18   2   33.40   18.80
   0  18  -2   61.39   17.70
   0  18  -2   52.69   18.70
  -1 -18   2   27.70   17.00
   1  18  -2   22.70   11.30
   1  18  -2   23.30   10.10
  -2 -18   2    6.90    9.50
   2  18  -2   -1.80    3.30
   2  18  -2    7.40    6.00
  -3 -18   2   95.29   28.20
   3  18  -2  112.49   22.20
   3  18  -2  130.99   31.20
  -4 -18   2   -2.80    4.00
   4  18  -2    1.50    5.60
   4  18  -2   -0.40    3.10
  -5 -18   2   57.79   21.50
   5  18  -2   30.00   16.40
   5  18  -2   49.00   15.30
  -6  17  -2   -7.00    5.00
  -5  17  -2  103.09   39.40
  -4  17  -2   -5.40    4.20
  -3  17  -2    0.20    2.90
  -3  17  -2    4.10    5.80
  -2  17  -2   -1.20    2.90
  -2  17  -2   11.30    8.20
  -1  17  -2   49.60   15.80
  -1  17  -2   61.79   20.20
   0 -17   2   -0.90    4.80
   0  17  -2   39.00   13.40
   0  17  -2   20.20   10.60
  -1 -17   2  149.09   37.30
   1  17  -2  261.87   38.60
   1  17  -2  238.08   37.10
  -2 -17   2   -5.70    4.70
   2  17  -2   -2.30    4.10
   2  17  -2    2.70    4.80
  -3 -17   2   26.30   14.70
   3  17  -2    7.10    7.60
   3  17  -2   20.10    9.90
  -4 -17   2    6.70    9.40
   4  17  -2    3.60    7.30
   4  17  -2    9.00    6.40
  -5 -17   2   31.30   15.40
   5  17  -2   37.30   14.40
   5  17  -2   34.20   10.90
   5  17  -2   39.70   15.60
  -6 -17   2    8.10    9.80
   6  17  -2    9.20   10.20
  -7 -17   2   99.59   28.70
   7  17  -2  126.29   33.50
  -8  16  -2   25.10   10.90
  -8  16  -2   10.70   11.70
  -7  16  -2   91.99   17.80
  -7  16  -2   92.39   17.60
  -7  16  -2  109.19   25.90
  -6  16  -2   36.90    9.90
  -6  16  -2   43.20   10.70
  -6  16  -2   36.20   17.90
  -5  16  -2   72.59   19.30
  -4  16  -2   17.50    9.60
  -4  16  -2    8.50    5.60
  -3  16  -2  102.39   20.70
  -3  16  -2   99.39   22.20
  -2  16  -2   -0.30    2.00
  -2  16  -2   -1.40    3.30
   1 -16   2   90.59   31.10
  -1  16  -2  148.09   27.10
  -1  16  -2  135.69   25.30
   0 -16   2   18.90   13.30
   0  16  -2   36.30   13.00
  -1 -16   2    9.10   12.50
   1  16  -2   35.10   13.50
   1  16  -2   38.10   13.60
  -2 -16   2   11.60   12.20
   2  16  -2   30.40   11.00
   2  16  -2    0.00    3.00
  -3 -16   2  185.78   40.40
   3  16  -2  274.77   35.20
   3  16  -2  207.18   39.70
  -4 -16   2   -0.30    8.20
   4  16  -2   28.60   13.70
   4  16  -2   13.90    6.20
  -5 -16   2   55.79   20.40
   5  16  -2   65.59   21.10
   5  16  -2   84.99   16.30
   5  16  -2   61.69   17.10
  -6 -16   2   94.59   12.60
  -6 -16   2   93.39   26.70
   6  16  -2  129.99   29.80
  -7 -16   2    8.00    6.00
  -7 -16   2    4.00    8.70
   7  16  -2   -0.10    5.40
   7  16  -2    3.40    3.70
  -8 -16   2   21.00   13.20
   8  16  -2   -0.80    4.00
   9 -15   2    3.50    6.20
   9 -15   2   10.50    8.00
  -9  15  -2    2.50    8.60
  -9  15  -2    4.40    5.60
  -9  15  -2    3.70    6.70
  -9  15  -2   26.20   11.60
   8 -15   2    3.30    6.20
   8 -15   2    3.50    5.80
  -8  15  -2    2.90    5.60
  -8  15  -2    0.90    5.10
  -8  15  -2    3.20    6.80
  -8  15  -2    0.50    4.80
  -8  15  -2    6.30    7.90
   7 -15   2  147.19   22.60
  -7  15  -2  176.08   25.70
  -7  15  -2  187.48   36.90
  -7  15  -2  105.99   22.00
  -7  15  -2   92.99   19.50
  -7  15  -2  106.79   21.10
  -6  15  -2    4.90    7.10
  -6  15  -2    1.30    4.60
  -5  15  -2  174.18   24.20
  -5  15  -2  274.77   38.70
  -5  15  -2  352.26   40.90
  -4  15  -2    1.50    4.10
  -4  15  -2    3.70    3.90
  -3  15  -2   64.19   15.90
  -3  15  -2   46.50   16.40
  -2  15  -2   16.30    7.90
  -2  15  -2   26.30   10.80
   1 -15   2   85.29   26.20
  -1  15  -2   65.29   16.70
  -1  15  -2   86.39   21.90
   0 -15   2    7.10    8.00
   0  15  -2    9.60    7.10
   0  15  -2    9.50    7.50
  -1 -15   2  343.47   57.69
   1  15  -2  378.46   59.99
   1  15  -2  339.27   44.40
  -2 -15   2   23.20   13.60
   2  15  -2    3.60    5.10
   2  15  -2   -0.40    3.30
  -3 -15   2   32.90   17.70
   3  15  -2   30.90   13.20
   3  15  -2   12.00    6.90
  -4 -15   2   15.70   11.00
   4  15  -2   16.70   10.20
   4  15  -2   23.80    9.30
  -5 -15   2  123.79   28.80
  -5 -15   2   91.89   11.80
   5  15  -2   78.79   21.90
   5  15  -2   81.79   11.20
   5  15  -2  118.09   19.10
  -6 -15   2   -5.00    3.70
  -6 -15   2    9.70    5.70
   6  15  -2    3.40    6.20
   6  15  -2   -1.30    2.60
  -7 -15   2   76.69   22.50
   7  15  -2   74.29   22.40
  -8 -15   2    4.40    7.50
  -8 -15   2    6.20    6.40
  -8 -15   2   10.50   11.20
  -8 -15   2   15.10    9.40
   8  15  -2    7.20    5.80
   8  15  -2    7.90    5.60
   8  15  -2   20.40   14.50
   8  15  -2    3.70    5.60
  -9 -15   2  160.78   30.90
  -9 -15   2  172.28   29.20
  -9 -15   2  217.08   38.80
   9  15  -2  128.59   30.50
   9  15  -2  145.59   26.40
   9  15  -2  151.58   25.50
  10 -14   2   13.30   10.80
  10 -14   2   53.59   18.20
 -10  14  -2   33.30   15.60
 -10  14  -2   39.50   17.70
 -10  14  -2   56.79   30.30
   9 -14   2  223.58   35.20
  -9  14  -2  215.78   38.40
  -9  14  -2  195.28   32.40
  -9  14  -2  198.78   33.40
  -9  14  -2  194.98   38.00
  -9  14  -2  174.68   34.90
   8 -14   2   38.10   12.80
   8 -14   2   26.90   10.20
  -8  14  -2   23.20   12.30
  -8  14  -2   29.10   11.90
  -8  14  -2   26.00   15.80
  -8  14  -2   26.90   11.80
  -8  14  -2   89.39   20.00
   7 -14   2  180.68   28.00
   7 -14   2  184.88   26.70
  -7  14  -2  149.49   25.90
  -7  14  -2  113.09   24.40
  -7  14  -2  169.48   27.20
  -7  14  -2  209.18   35.40
  -7  14  -2  160.18   27.10
   6 -14   2   31.60    9.70
   6 -14   2   58.29   12.90
  -6  14  -2   40.30   11.40
  -6  14  -2   36.40   11.10
  -6  14  -2   35.80   10.80
  -6  14  -2   50.89   13.10
  -6  14  -2   44.80   14.80
  -5  14  -2  112.09   24.00
  -5  14  -2  100.49   16.80
  -5  14  -2  106.19   17.20
  -4  14  -2   94.59   14.40
  -4  14  -2  102.29   23.70
  -4  14  -2  125.99   20.10
  -4  14  -2   93.19   14.40
  -3  14  -2  283.47   45.10
  -3  14  -2  238.18   33.50
   2 -14   2    3.20    6.60
  -2  14  -2    4.90    5.30
  -2  14  -2    0.10    4.00
   1 -14   2   33.10   15.30
  -1  14  -2   20.40   10.20
  -1  14  -2   23.90    9.80
   0 -14   2   15.00   12.70
   0  14  -2    3.80    5.20
   0  14  -2   22.20    9.80
  -1 -14   2   -7.00    3.50
   1  14  -2    3.40    3.90
   1  14  -2    2.90    5.00
  -2 -14   2   24.30   13.20
   2  14  -2   32.10   11.20
   2  14  -2   21.20   11.30
  -3 -14   2  216.98   41.50
   3  14  -2  281.17   42.00
   3  14  -2  307.67   37.20
  -4 -14   2   96.19   24.50
   4  14  -2   80.09    9.10
   4  14  -2  116.69   24.80
   4  14  -2  120.59   19.50
  -5 -14   2  417.56   36.10
  -5 -14   2  266.67   48.70
   5  14  -2  407.26   38.10
   5  14  -2  363.46   55.79
  -6 -14   2    9.40    6.60
  -6 -14   2   -3.80    2.80
  -6 -14   2    4.60    5.70
   6  14  -2   -1.60    3.20
   6  14  -2    5.30    3.90
  -7 -14   2   -2.50    5.30
  -7 -14   2   -0.90    2.70
  -7 -14   2    7.10    8.00
  -7 -14   2   -0.90    6.20
   7  14  -2    7.30    5.10
   7  14  -2    0.50    4.10
   7  14  -2    2.20    4.90
   7  14  -2    3.00    3.90
  -8 -14   2   24.00   13.10
  -8 -14   2   32.60   13.20
  -8 -14   2   24.00   12.40
  -8 -14   2   45.70   14.50
   8  14  -2    6.40    7.60
   8  14  -2   25.90    9.90
   8  14  -2   20.40   11.00
   8  14  -2   29.20   10.20
  -9 -14   2   42.60   14.80
  -9 -14   2   38.60   16.00
  -9 -14   2  126.89   26.90
  -9 -14   2   84.99   30.40
   9  14  -2   61.79   16.90
   9  14  -2   44.70   19.10
   9  14  -2   46.70   14.40
 -10 -14   2   16.10   10.60
 -10 -14   2    2.40    6.20
 -10 -14   2   -1.50    7.40
  10  14  -2    1.80    6.70
  10  14  -2   -0.60    3.10
  10  14  -2    7.50    7.00
  10 -13   2   79.79   20.30
  10 -13   2  101.39   24.60
  10 -13   2   55.99   17.10
 -10  13  -2   98.99   23.20
 -10  13  -2   65.89   19.50
 -10  13  -2   20.90   11.30
   9 -13   2   16.60    9.50
   9 -13   2   11.90    7.90
  -9  13  -2   -2.00    6.40
  -9  13  -2   27.80   12.40
  -9  13  -2    7.50    8.10
   8 -13   2    4.20    6.20
   8 -13   2   16.70    8.70
  -8  13  -2    3.50    9.90
  -8  13  -2    9.30    8.30
  -8  13  -2   19.90   10.50
   7 -13   2   77.69   18.40
   7 -13   2   56.39   15.50
  -7  13  -2   87.89   18.70
  -7  13  -2   95.09   20.50
  -7  13  -2   75.69   17.00
  -7  13  -2   43.00   13.50
  -7  13  -2   65.59   18.50
   6 -13   2   16.20    7.50
   6 -13   2   -4.10    6.20
  -6  13  -2    2.20    7.50
  -6  13  -2    1.20    5.00
  -6  13  -2   13.50    8.40
  -6  13  -2   15.20    8.40
  -6  13  -2   24.30   10.30
   5 -13   2  183.28   26.80
   5 -13   2  275.77   26.50
  -5  13  -2  205.78   28.30
  -5  13  -2  259.97   40.10
  -5  13  -2  252.07   32.10
  -5  13  -2  233.68   29.50
  -5  13  -2  220.78   25.10
  -4  13  -2  102.69   15.00
  -4  13  -2   54.49   16.30
  -4  13  -2   71.79   14.90
  -4  13  -2   45.40   10.80
  -3  13  -2    4.20    4.80
  -3  13  -2   -1.20    1.90
  -3  13  -2   -4.00    3.50
  -3  13  -2   -2.20    2.60
   2 -13   2   23.10   13.80
  -2  13  -2   18.90    8.90
  -2  13  -2   16.20    7.30
   1 -13   2  121.29   28.90
  -1  13  -2  134.99   24.10
  -1  13  -2  128.19   24.70
   0 -13   2  214.78   40.00
   0  13  -2  226.78   33.80
   0  13  -2  165.18   28.70
  -1 -13   2  377.16   57.49
   1  13  -2  397.06   43.60
   1  13  -2  398.06   42.10
   1  13  -2  555.94   61.99
  -2 -13   2    9.80    9.60
   2  13  -2   -1.90    4.00
   2  13  -2    5.40    5.50
   2  13  -2    8.50    8.60
  -3 -13   2  109.29   26.00
   3  13  -2  104.39   23.80
   3  13  -2  110.99   20.30
   3  13  -2  101.09   23.90
  -4 -13   2    8.20    4.20
  -4 -13   2    9.20    7.50
   4  13  -2    4.40    3.50
   4  13  -2   14.40    9.90
   4  13  -2    2.80    5.90
  -5 -13   2  128.19   27.80
  -5 -13   2  146.69   19.70
   5  13  -2  158.88   30.60
   5  13  -2  109.39   16.80
   5  13  -2  136.19   24.50
  -6 -13   2   -4.30    2.40
  -6 -13   2    4.60    6.90
  -6 -13   2   -2.10    4.70
  -6 -13   2    6.50    7.30
   6  13  -2    1.30    2.80
   6  13  -2    0.20    3.30
   6  13  -2    8.60    7.70
   6  13  -2    6.70    5.40
  -7 -13   2  407.66   40.80
  -7 -13   2  401.96   39.00
  -7 -13   2  356.46   50.69
  -7 -13   2  362.76   37.80
   7  13  -2  338.27   35.70
   7  13  -2  305.67   35.00
   7  13  -2  232.88   42.80
   7  13  -2  338.77   35.80
  -8 -13   2   34.10   13.50
  -8 -13   2   59.89   23.90
  -8 -13   2   50.09   16.70
  -8 -13   2   34.90   13.00
   8  13  -2   49.80   16.40
   8  13  -2   19.90    9.10
   8  13  -2   48.70   13.30
   8  13  -2   40.30   16.40
  -9 -13   2  144.19   27.80
  -9 -13   2  125.39   27.70
  -9 -13   2  110.79   26.10
  -9 -13   2  151.78   28.20
   9  13  -2  122.99   24.60
   9  13  -2  117.79   28.60
   9  13  -2  138.39   25.50
   9  13  -2  128.39   27.00
 -10 -13   2    1.60    8.70
 -10 -13   2   10.40   11.20
 -10 -13   2   29.10   15.90
 -10 -13   2    5.00   10.50
  10  13  -2   26.90   12.30
  10  13  -2   25.50   10.40
  10  13  -2   44.50   15.10
  10  13  -2   11.80    9.60
 -11 -13   2   -4.40    5.00
 -11 -13   2   14.10   13.60
 -11 -13   2   13.70    9.70
  11  13  -2    1.10    4.50
  11  13  -2   10.80   11.90
  11  13  -2   22.10   10.70
  11 -12   2  159.68   31.40
 -11  12  -2  125.49   29.30
 -11  12  -2  152.88   30.70
 -11  12  -2  196.88   40.00
 -11  12  -2   91.69   27.60
  10 -12   2   16.00   10.10
  10 -12   2   26.80   13.10
 -10  12  -2    1.50   12.40
 -10  12  -2   22.30   14.50
   9 -12   2  117.49   23.90
   9 -12   2  115.89   24.70
   9 -12   2   76.89   19.80
  -9  12  -2  121.29   25.10
  -9  12  -2  146.99   31.80
  -9  12  -2  115.59   26.40
  -9  12  -2   87.99   22.40
   8 -12   2  148.59   25.60
   8 -12   2  119.19   24.00
   8 -12   2  142.89   25.40
  -8  12  -2   96.29   24.20
  -8  12  -2  120.29   23.10
  -8  12  -2   84.69   21.20
  -8  12  -2  115.59   24.80
   7 -12   2  139.49   23.50
   7 -12   2  119.69   21.40
  -7  12  -2  124.79   22.60
  -7  12  -2   72.89   19.70
  -7  12  -2   89.59   19.60
   6 -12   2    2.80    3.50
   6 -12   2    7.20    6.00
  -6  12  -2    0.90    6.10
  -6  12  -2    9.00    6.10
  -6  12  -2    7.10    6.40
  -6  12  -2   10.70    7.30
  -6  12  -2    9.80    8.70
   5 -12   2  152.28   22.00
   5 -12   2  128.19   20.10
  -5  12  -2  105.59   20.10
  -5  12  -2  117.59   19.70
  -5  12  -2  111.99   19.50
  -5  12  -2  161.38   32.30
  -5  12  -2  109.09   19.70
   4 -12   2  231.98   23.70
  -4  12  -2  226.08   24.30
  -4  12  -2  225.68   23.70
  -4  12  -2  167.98   30.10
  -4  12  -2  213.58   23.50
  -4  12  -2  227.08   28.90
  -4  12  -2  231.28   24.60
  -3  12  -2  494.45   55.89
  -3  12  -2  346.87   34.90
  -3  12  -2  353.66   31.80
  -3  12  -2  324.67   31.80
   2 -12   2   -2.40    7.70
  -2  12  -2   -3.80    2.40
  -2  12  -2    3.70    3.30
  -2  12  -2    9.20    7.90
  -2  12  -2    1.80    3.30
  -2  12  -2    3.60    4.90
   1 -12   2   59.49   26.10
  -1  12  -2  120.49   26.10
  -1  12  -2  121.39   21.80
  -1  12  -2  120.59   23.70
   0 -12   2  178.58   37.70
   0  12  -2  303.77   44.10
   0  12  -2  335.97   41.80
   0  12  -2  310.57   40.50
  -1 -12   2   35.40   13.50
   1  12  -2   42.20   12.50
   1  12  -2   26.50   10.70
   1  12  -2   88.49   21.60
  -2 -12   2    8.50    9.00
   2  12  -2   12.00    9.20
   2  12  -2    5.50    5.80
  -3 -12   2  295.67   27.20
  -3 -12   2  293.87   43.20
   3  12  -2  351.66   42.90
   3  12  -2  278.07   25.40
   3  12  -2  335.57   44.20
  -4 -12   2   14.80    9.30
  -4 -12   2   15.80    6.40
   4  12  -2   39.80   13.70
   4  12  -2   19.80    6.20
   4  12  -2    7.70    6.70
  -5 -12   2  230.98   38.20
  -5 -12   2  160.68   23.00
  -5 -12   2  177.68   25.90
   5  12  -2  187.08   34.50
   5  12  -2  173.58   22.90
   5  12  -2  114.89   19.40
   5  12  -2  176.08   23.20
   5  12  -2  214.68   30.10
  -6 -12   2  138.49   22.30
  -6 -12   2  134.99   22.40
  -6 -12   2  114.49   27.40
  -6 -12   2  236.88   31.30
   6  12  -2  122.59   20.30
   6  12  -2  138.69   21.30
   6  12  -2   86.79   16.90
   6  12  -2  139.99   21.50
   6  12  -2   87.59   25.30
  -7 -12   2   -5.20    5.90
  -7 -12   2    0.70    6.50
  -7 -12   2    5.90    5.40
  -7 -12   2    0.90    7.90
   7  12  -2   13.50   10.80
   7  12  -2    6.50    6.20
   7  12  -2    0.00    3.40
   7  12  -2    9.90    6.20
  -8 -12   2   50.19   17.80
  -8 -12   2   13.90    7.70
  -8 -12   2   27.90   12.80
  -8 -12   2   41.20   15.30
   8  12  -2   18.50    8.60
   8  12  -2   43.00   17.00
   8  12  -2    9.20    6.00
   8  12  -2   18.50    9.50
  -9 -12   2  119.49   26.90
  -9 -12   2  141.19   27.90
  -9 -12   2  164.28   32.10
  -9 -12   2  119.99   26.60
   9  12  -2  104.99   23.90
   9  12  -2  171.78   28.80
   9  12  -2  118.39   27.70
   9  12  -2  115.19   23.20
 -10 -12   2    0.00    5.30
 -10 -12   2   -7.50    5.50
 -10 -12   2   -5.10    7.20
 -10 -12   2   -3.60    4.20
  10  12  -2   -3.70    2.90
  10  12  -2    2.60    5.40
  10  12  -2   -1.20    5.40
  10  12  -2   11.80   10.20
 -11 -12   2   70.49   21.00
 -11 -12   2   67.79   23.70
 -11 -12   2   87.19   24.00
 -11 -12   2   74.89   23.40
  11  12  -2   20.60   11.00
  11  12  -2   79.69   26.10
  11  12  -2   86.39   21.10
  11  12  -2   37.70   13.00
 -12 -12   2   15.90   14.70
 -12 -12   2   -1.40    5.20
  12  12  -2    0.90    6.00
  12  12  -2   11.50    9.00
  12  12  -2   17.20   13.70
  12 -11   2    1.00    8.70
  12 -11   2    3.30    8.40
  12 -11   2   -0.70    4.20
 -12  11  -2   27.50   14.00
 -12  11  -2    7.80   10.00
 -12  11  -2   -1.20    6.90
 -12  11  -2    9.90    8.30
  11 -11   2  275.57   44.20
  11 -11   2  133.59   29.40
  11 -11   2  129.89   30.60
 -11  11  -2  183.78   35.30
 -11  11  -2  170.58   34.10
 -11  11  -2  139.69   29.90
 -11  11  -2  127.69   31.70
  10 -11   2  301.87   43.60
  10 -11   2  133.89   39.20
  10 -11   2  156.98   32.90
 -10  11  -2  287.17   41.50
 -10  11  -2  231.28   37.60
 -10  11  -2  318.07   49.40
 -10  11  -2  272.07   44.00
   9 -11   2   10.10    7.50
   9 -11   2    1.80    5.00
   9 -11   2   12.00   11.40
  -9  11  -2   10.30    9.20
  -9  11  -2    7.20    8.40
  -9  11  -2   12.00    9.70
  -9  11  -2   -1.20    4.50
   8 -11   2   20.10   12.70
   8 -11   2   13.00    9.00
   8 -11   2    1.70    7.00
  -8  11  -2   14.60    8.30
  -8  11  -2    5.80   11.90
  -8  11  -2   17.10   10.90
  -8  11  -2   20.20   10.90
   7 -11   2  178.78   29.60
   7 -11   2  275.67   35.80
   7 -11   2  163.18   28.60
  -7  11  -2  229.28   35.00
  -7  11  -2  205.58   30.80
  -7  11  -2  184.38   33.90
  -7  11  -2  196.88   30.30
   6 -11   2    6.30    8.10
   6 -11   2    1.10    4.50
  -6  11  -2   -3.20    2.20
  -6  11  -2   -2.80    3.10
  -6  11  -2   17.60    8.60
   5 -11   2  254.97   29.50
   5 -11   2  359.36   32.30
  -5  11  -2  274.27   29.50
  -5  11  -2  232.98   37.80
  -5  11  -2  293.27   32.20
  -5  11  -2  262.77   30.50
   4 -11   2   85.79   14.60
   4 -11   2   53.49   12.20
  -4  11  -2   58.59   15.20
  -4  11  -2   57.19   13.30
  -4  11  -2   82.59   24.10
  -4  11  -2   79.19   13.70
  -4  11  -2   94.19   17.20
  -4  11  -2   77.69   13.90
  -4  11  -2   72.19   13.90
   3 -11   2   -2.30    2.40
   3 -11   2   -2.70    8.90
  -3  11  -2    3.60    4.40
  -3  11  -2    0.10    2.60
  -3  11  -2   -0.20    4.10
  -3  11  -2    5.70    4.80
  -3  11  -2    7.70    4.80
  -3  11  -2   -1.80    3.00
   2 -11   2  249.18   45.50
  -2  11  -2  363.16   30.70
  -2  11  -2  445.96   44.60
  -2  11  -2  367.76   38.50
  -2  11  -2  334.37   31.10
  -2  11  -2  353.46   35.00
   1 -11   2  107.99   26.10
  -1  11  -2   57.69   14.30
  -1  11  -2   90.09   23.90
  -1  11  -2   56.39   13.70
   0 -11   2   23.80   12.50
   0  11  -2   39.80   12.70
   0  11  -2   22.50   10.40
  -1 -11   2  348.67   48.60
   1  11  -2  402.96   48.70
   1  11  -2  377.96   39.50
  -2 -11   2   30.00    6.00
  -2 -11   2   38.00   14.30
   2  11  -2   33.40   12.70
   2  11  -2   44.50   14.30
  -3 -11   2   32.40    7.60
  -3 -11   2   59.59   17.90
   3  11  -2   28.10    6.50
   3  11  -2   66.59   16.80
   3  11  -2   23.00   10.40
  -4 -11   2   85.09   15.70
  -4 -11   2   64.79   12.60
  -4 -11   2   57.49   18.10
  -4 -11   2   72.69   14.40
   4  11  -2   56.39   10.90
   4  11  -2   40.20   14.60
   4  11  -2   83.09   13.30
   4  11  -2   88.79   20.60
   4  11  -2   66.89   11.70
  -5 -11   2   45.90   17.30
  -5 -11   2   22.40   11.20
  -5 -11   2   44.00   11.40
  -5 -11   2   56.49   12.50
   5  11  -2   35.40    9.60
   5  11  -2   55.79   13.40
   5  11  -2   52.79   11.00
   5  11  -2   35.50   13.50
  -6 -11   2   38.50   14.30
  -6 -11   2   42.80   12.80
  -6 -11   2   28.70   12.70
  -6 -11   2   34.10   12.00
   6  11  -2   54.29   12.80
   6  11  -2   44.00   11.40
   6  11  -2   20.50   10.30
   6  11  -2   37.80   11.50
  -7 -11   2   86.29   20.40
  -7 -11   2  114.99   21.60
  -7 -11   2  151.98   27.90
  -7 -11   2  116.79   25.00
   7  11  -2  110.39   25.70
   7  11  -2  111.99   20.80
   7  11  -2   78.69   17.20
   7  11  -2   88.99   18.50
  -8 -11   2   44.90   17.30
  -8 -11   2   28.50   12.50
  -8 -11   2   53.79   17.50
  -8 -11   2   51.09   17.10
   8  11  -2   22.80   10.60
   8  11  -2   16.00    9.30
   8  11  -2   38.00   12.70
   8  11  -2   39.80   12.80
  -9 -11   2  233.08   36.40
  -9 -11   2  172.98   31.00
  -9 -11   2  209.68   36.50
  -9 -11   2  141.79   29.80
   9  11  -2  151.08   28.60
   9  11  -2  196.68   31.60
   9  11  -2  155.38   33.00
   9  11  -2  157.88   28.00
 -10 -11   2   11.30   16.30
 -10 -11   2   47.50   17.60
 -10 -11   2   24.40   14.70
 -10 -11   2   26.20   12.90
  10  11  -2   32.10   14.90
  10  11  -2   38.70   14.10
  10  11  -2   67.59   18.60
  10  11  -2   21.80   11.80
 -11 -11   2   68.29   21.50
 -11 -11   2   47.60   18.60
 -11 -11   2   62.69   19.30
 -11 -11   2   12.00   12.70
  11  11  -2    7.10    6.50
  11  11  -2   32.60   13.60
  11  11  -2   39.50   18.40
  11  11  -2   41.80   15.80
 -12 -11   2   20.00   14.90
 -12 -11   2   -6.70    5.60
 -12 -11   2    1.00    6.30
 -12 -11   2   28.30   17.20
  12  11  -2   19.60   11.40
  12  11  -2   12.00    8.70
  12  11  -2   20.90   11.30
  12  11  -2    5.20    9.50
  12 -10   2  108.29   26.50
  12 -10   2   74.79   21.70
 -12  10  -2  154.88   32.50
 -12  10  -2  111.19   27.00
 -12  10  -2   85.89   25.40
 -12  10  -2   43.10   18.60
  11 -10   2   39.40   16.80
  11 -10   2  101.69   23.90
  11 -10   2   89.99   23.30
 -11  10  -2   68.59   20.30
 -11  10  -2   71.89   21.20
 -11  10  -2  123.09   28.30
 -11  10  -2  124.29   28.80
  10 -10   2   54.79   18.40
  10 -10   2   46.30   15.50
  10 -10   2   61.79   19.90
 -10  10  -2   65.29   18.60
 -10  10  -2   43.90   17.00
 -10  10  -2   66.49   21.70
 -10  10  -2   67.79   20.00
   9 -10   2   14.60    8.40
   9 -10   2   -3.00    7.50
   9 -10   2   -2.50    4.70
  -9  10  -2    0.80    4.70
  -9  10  -2    8.00    7.80
  -9  10  -2    2.90    6.50
  -9  10  -2   -8.30    4.00
   8 -10   2  195.78   31.80
   8 -10   2  168.88   29.40
  -8  10  -2  165.88   29.00
  -8  10  -2  146.69   26.70
  -8  10  -2  146.49   28.90
  -8  10  -2  131.69   28.00
   7 -10   2   29.70   12.20
   7 -10   2   19.70   10.00
   7 -10   2   15.20    8.30
  -7  10  -2   21.60   10.50
  -7  10  -2    2.30    5.60
  -7  10  -2   26.10   11.70
  -7  10  -2   20.70    9.30
   6 -10   2   18.90   11.90
   6 -10   2   16.00    8.30
  -6  10  -2    7.80    7.70
  -6  10  -2   27.60   12.00
  -6  10  -2   36.10   14.10
  -6  10  -2   18.30   10.70
   5 -10   2   90.39   17.70
   5 -10   2  126.49   21.20
  -5  10  -2  113.89   27.00
  -5  10  -2  131.69   20.70
  -5  10  -2  129.79   20.00
  -5  10  -2   81.69   18.80
   4 -10   2  165.28   22.30
   4 -10   2  141.79   20.40
   4 -10   2  151.08   22.00
  -4  10  -2  137.39   23.10
  -4  10  -2  262.07   41.10
  -4  10  -2  175.98   22.40
  -4  10  -2  164.98   28.30
  -4  10  -2  135.19   21.90
  -4  10  -2  167.98   22.30
  -4  10  -2  163.38   21.50
   3 -10   2  322.27   30.20
   3 -10   2  320.17   31.00
   3 -10   2  325.87   31.80
   3 -10   2  305.37   49.00
  -3  10  -2  346.17   44.50
  -3  10  -2  286.17   30.50
  -3  10  -2  340.77   30.40
  -3  10  -2  345.97   51.79
  -3  10  -2  301.87   31.10
  -3  10  -2  337.97   30.30
  -3  10  -2  367.66   49.30
   2 -10   2   50.19   12.10
   2 -10   2   17.60    9.80
  -2  10  -2   47.80   14.60
  -2  10  -2   45.20   12.30
  -2  10  -2   36.80    7.50
  -2  10  -2   44.50   10.60
  -2  10  -2   27.10    7.40
   1 -10   2  236.18   29.20
   1 -10   2  232.48   38.70
  -1  10  -2  227.88   29.40
  -1  10  -2  245.58   35.40
  -1  10  -2  218.78   29.80
  -1  10  -2  188.68   17.10
  -1  10  -2  156.48   17.10
   0 -10   2  128.89   24.80
   0  10  -2  101.09   21.10
   0  10  -2  112.29   10.80
   0  10  -2  117.69   10.70
   0  10  -2  147.09   22.90
  -1 -10   2   -5.20    2.80
   1  10  -2    3.00    5.20
   1  10  -2    1.80    4.70
  -2 -10   2    1.70    2.70
  -2 -10   2   -5.40    3.50
   2  10  -2   -4.40    2.70
   2  10  -2   -1.00    2.70
   2  10  -2    3.20    2.80
  -3 -10   2  336.97   31.70
  -3 -10   2  344.57   45.10
  -3 -10   2  344.87   31.00
   3  10  -2  293.77   29.70
   3  10  -2  398.76   38.90
   3  10  -2  410.86   49.50
  -4 -10   2   65.39   13.20
  -4 -10   2   76.39   19.80
  -4 -10   2   86.49   16.40
  -4 -10   2   69.69   13.50
   4  10  -2   77.49   13.60
   4  10  -2   60.39   12.00
   4  10  -2  100.29   21.00
   4  10  -2   59.49   11.80
   4  10  -2   94.29   21.60
  -5 -10   2   -1.30    5.00
  -5 -10   2   -5.20    5.00
  -5 -10   2    5.00    4.20
  -5 -10   2    0.10    4.80
   5  10  -2   -2.20    4.60
   5  10  -2   -2.10    2.90
   5  10  -2   -2.00    3.10
   5  10  -2   -1.60    3.90
   5  10  -2    7.60    4.70
  -6 -10   2  110.99   22.50
  -6 -10   2  102.09   20.10
  -6 -10   2  100.69   19.60
  -6 -10   2   94.19   21.40
   6  10  -2  120.39   20.20
   6  10  -2   70.39   19.50
   6  10  -2   78.79   16.10
   6  10  -2  107.19   18.80
  -7 -10   2  174.08   28.90
  -7 -10   2  232.28   35.90
  -7 -10   2  221.88   33.00
  -7 -10   2  277.27   39.10
   7  10  -2  238.08   32.10
   7  10  -2  197.48   33.80
   7  10  -2  173.28   28.10
   7  10  -2  137.19   24.90
  -8 -10   2   95.59   21.40
  -8 -10   2  115.89   25.70
  -8 -10   2  134.79   25.80
  -8 -10   2  116.69   24.80
   8  10  -2  135.79   24.60
   8  10  -2   65.89   17.10
   8  10  -2  115.69   21.80
   8  10  -2   80.39   21.50
  -9 -10   2  389.06   53.19
  -9 -10   2  415.86   53.19
  -9 -10   2  492.35   49.20
   9  10  -2  445.46   46.30
   9  10  -2  403.16   44.60
   9  10  -2  257.37   47.70
 -10 -10   2  146.29   29.90
 -10 -10   2   72.29   20.70
 -10 -10   2   94.29   25.60
 -10 -10   2  104.19   25.60
  10  10  -2   82.49   24.60
  10  10  -2  121.49   25.70
  10  10  -2  117.89   25.10
  10  10  -2   77.19   20.10
 -11 -10   2   16.90   12.60
 -11 -10   2   22.90   15.60
 -11 -10   2   38.10   18.20
 -11 -10   2   35.00   14.40
  11  10  -2   60.99   20.30
  11  10  -2   46.60   19.60
  11  10  -2   64.99   19.80
  11  10  -2   45.80   15.30
 -12 -10   2   44.20   16.50
 -12 -10   2   40.80   17.60
 -12 -10   2   46.40   29.40
 -12 -10   2   36.70   16.40
  12  10  -2   34.80   22.00
  12  10  -2   46.30   17.10
  12  10  -2   39.40   17.50
 -13 -10   2   11.20   10.80
 -13 -10   2   17.30   14.20
 -13 -10   2   10.90    9.30
  13  10  -2   22.60   15.00
  13  10  -2    0.00    5.70
  13  10  -2    5.00    6.90
  13  10  -2    0.90    8.10
  13  -9   2  294.67   49.00
  13  -9   2  202.88   42.10
  13  -9   2  295.37   48.00
 -13   9  -2  284.87   48.50
 -13   9  -2  177.88   41.10
 -13   9  -2  264.87   45.10
 -13   9  -2  280.17   48.20
  12  -9   2   18.60   11.40
  12  -9   2    0.30    7.10
 -12   9  -2   -2.90    5.20
 -12   9  -2   -1.70    6.40
 -12   9  -2    0.30    8.10
 -12   9  -2   20.00   12.90
  11  -9   2    3.70    7.90
  11  -9   2    9.20    8.70
 -11   9  -2   -0.20    7.60
 -11   9  -2    2.20    6.90
 -11   9  -2   -2.00    5.90
 -11   9  -2    3.60    7.60
  10  -9   2   71.29   20.90
  10  -9   2  107.09   24.80
  10  -9   2   92.89   25.00
 -10   9  -2  139.09   28.20
 -10   9  -2  140.69   28.60
 -10   9  -2  106.29   26.70
 -10   9  -2   84.49   21.80
   9  -9   2   94.79   22.30
   9  -9   2   96.29   23.20
   9  -9   2  145.79   28.70
  -9   9  -2  104.09   22.10
  -9   9  -2  105.19   22.90
  -9   9  -2   94.49   22.40
  -9   9  -2  105.09   26.10
   8  -9   2  109.79   24.30
   8  -9   2   82.29   19.00
   8  -9   2   81.39   19.70
  -8   9  -2   92.29   21.10
  -8   9  -2   66.29   19.60
  -8   9  -2   85.99   21.60
  -8   9  -2   63.49   17.20
   7  -9   2  129.19   24.40
   7  -9   2  104.39   21.60
  -7   9  -2   89.29   19.20
  -7   9  -2   81.69   18.80
  -7   9  -2   88.69   21.90
  -7   9  -2  112.59   24.30
   6  -9   2    3.80    5.80
   6  -9   2   -2.10    3.80
   6  -9   2   -3.00    4.00
  -6   9  -2    2.60    5.30
  -6   9  -2    3.20    5.80
  -6   9  -2    2.20    5.00
  -6   9  -2   -1.50    3.30
  -6   9  -2   11.40    9.80
   5  -9   2  153.38   23.70
   5  -9   2  159.58   23.80
   5  -9   2  132.49   22.40
  -5   9  -2  130.39   28.50
  -5   9  -2  131.79   21.20
  -5   9  -2  145.79   21.90
  -5   9  -2  155.58   25.50
  -5   9  -2  113.09   22.20
   4  -9   2  114.49   18.80
   4  -9   2  155.38   21.30
   4  -9   2  118.59   19.30
  -4   9  -2  148.79   20.60
  -4   9  -2  121.29   17.40
  -4   9  -2   97.49   21.40
  -4   9  -2  177.48   30.00
   3  -9   2   39.60   14.50
   3  -9   2   37.70    8.80
   3  -9   2   39.90    9.20
   3  -9   2   35.50    8.50
  -3   9  -2   26.40    7.80
  -3   9  -2   27.90    8.20
  -3   9  -2   38.20    9.20
  -3   9  -2   22.70    7.90
  -3   9  -2   43.50   13.70
  -3   9  -2   42.00   14.30
  -3   9  -2   24.50    7.60
   2  -9   2  478.35   43.00
   2  -9   2  449.26   44.80
   2  -9   2  519.25   54.59
   2  -9   2  501.45   42.60
  -2   9  -2  583.14   43.30
  -2   9  -2  491.85   43.80
  -2   9  -2  480.25   43.10
  -2   9  -2  454.45   50.49
  -2   9  -2  515.85   48.60
  -2   9  -2  532.55   42.90
  -2   9  -2  455.35   44.40
   1  -9   2   10.70    6.30
   1  -9   2   18.30   10.40
  -1   9  -2   12.90    4.50
  -1   9  -2   23.60    7.90
  -1   9  -2   27.30   10.70
  -1   9  -2   21.40    5.20
   0  -9   2  308.77   31.80
   0  -9   2  307.17   43.30
   0   9  -2  331.17   40.40
   0   9  -2  352.66   32.20
   0   9  -2  315.17   25.90
   0   9  -2  281.37   25.30
   0   9  -2  280.57   25.30
  -1  -9   2  963.40   85.79
  -1  -9   2  907.21   74.79
   1   9  -2 1099.79   82.99
   1   9  -2  883.01   74.29
   1   9  -2  939.61   83.69
  -2  -9   2    8.70    4.20
  -2  -9   2    6.90    6.60
   2   9  -2   12.80    4.10
   2   9  -2    5.30    4.40
   2   9  -2    7.40    6.10
  -3  -9   2   56.59   10.70
  -3  -9   2   58.89   15.30
  -3  -9   2   66.49   11.70
  -3  -9   2   59.79   12.40
   3   9  -2   77.79   16.10
   3   9  -2   58.49   10.90
   3   9  -2   62.79   10.60
   3   9  -2   78.89   18.60
   3   9  -2   49.00    9.80
  -4  -9   2   74.49   17.90
  -4  -9   2   62.59   13.30
  -4  -9   2   71.99   15.50
  -4  -9   2   83.69   14.80
   4   9  -2  100.29   20.80
   4   9  -2   78.29   14.10
   4   9  -2   72.49   13.30
   4   9  -2   96.29   14.50
  -5  -9   2    9.00    7.10
  -5  -9   2    3.40    5.90
  -5  -9   2   -2.20    2.20
  -5  -9   2   -0.10    5.60
   5   9  -2   12.00    5.90
   5   9  -2    9.60    6.50
   5   9  -2   13.10    7.90
   5   9  -2    3.00    4.90
  -6  -9   2    4.60    5.30
  -6  -9   2    1.00    7.10
  -6  -9   2    6.50    7.50
  -6  -9   2   -8.10    2.80
   6   9  -2   -2.20    1.60
   6   9  -2    3.30    5.10
   6   9  -2   -0.60    3.10
   6   9  -2    0.90    5.80
   6   9  -2    9.60    5.30
  -7  -9   2  204.18   32.90
  -7  -9   2  170.78   29.80
  -7  -9   2  185.38   29.60
  -7  -9   2  238.68   33.60
   7   9  -2  185.48   29.00
   7   9  -2  201.08   28.80
   7   9  -2  177.88   27.90
   7   9  -2  171.88   30.50
  -8  -9   2   39.50   13.60
  -8  -9   2   37.50   15.00
  -8  -9   2   43.70   14.60
   8   9  -2   35.20   13.00
   8   9  -2   16.30   10.50
   8   9  -2   41.20   14.30
   8   9  -2   20.60    9.90
  -9  -9   2  249.38   38.90
  -9  -9   2  160.48   31.40
  -9  -9   2  221.18   36.90
  -9  -9   2  197.28   33.30
   9   9  -2  188.78   33.10
   9   9  -2  215.08   34.30
   9   9  -2  221.58   34.80
 -10  -9   2   60.99   20.00
 -10  -9   2   97.29   25.00
 -10  -9   2   95.19   25.00
  10   9  -2   99.79   23.50
  10   9  -2  100.49   23.30
  10   9  -2   43.90   15.80
  10   9  -2   79.19   23.60
 -11  -9   2  214.38   37.60
 -11  -9   2  139.49   28.70
 -11  -9   2  131.59   30.70
 -11  -9   2  160.28   34.00
  11   9  -2  138.19   28.50
  11   9  -2  226.48   42.50
  11   9  -2  183.48   35.00
  11   9  -2  149.79   31.50
 -12  -9   2   -3.30    7.10
 -12  -9   2    4.60    7.30
 -12  -9   2  -10.60    9.80
 -12  -9   2   13.90   11.80
  12   9  -2    6.40    8.00
  12   9  -2   -4.90    5.10
  12   9  -2    9.70    8.50
  12   9  -2   13.30    9.80
 -13  -9   2   -0.50    6.30
 -13  -9   2  -10.80    8.00
 -13  -9   2   -2.20    6.90
 -13  -9   2   -3.00    5.60
  13   9  -2    9.60   11.60
  13   9  -2    1.30    4.30
  13   9  -2   -1.50    4.70
  13   9  -2    2.00    4.80
  13  -8   2   15.00   12.30
  13  -8   2   43.70   17.30
  13  -8   2   11.70   10.60
 -13   8  -2   17.60   11.90
 -13   8  -2   33.90   17.00
 -13   8  -2   17.00   12.10
 -13   8  -2   12.00   12.90
  12  -8   2   25.60   13.50
  12  -8   2   61.79   21.10
  12  -8   2   18.60   13.90
 -12   8  -2   19.30   13.20
 -12   8  -2   21.80   12.20
 -12   8  -2    4.80    9.40
 -12   8  -2   42.70   16.00
  11  -8   2  227.68   42.10
  11  -8   2  321.97   48.10
  11  -8   2  248.18   43.70
 -11   8  -2  339.77   50.59
 -11   8  -2  303.07   47.30
 -11   8  -2  297.77   45.50
  10  -8   2   13.00   10.40
  10  -8   2   -0.20    3.50
  10  -8   2   24.00   14.40
 -10   8  -2   -1.70    7.20
 -10   8  -2    8.00    8.70
 -10   8  -2    4.80    7.10
 -10   8  -2   -3.30    5.70
   9  -8   2   76.79   19.60
   9  -8   2   89.19   23.10
  -9   8  -2   66.79   18.80
  -9   8  -2   85.89   23.10
  -9   8  -2   66.19   18.20
  -9   8  -2   41.90   15.30
   8  -8   2  222.18   33.50
   8  -8   2  153.98   29.10
   8  -8   2  203.18   33.40
  -8   8  -2  205.28   31.10
  -8   8  -2  182.08   30.90
  -8   8  -2  168.18   29.10
  -8   8  -2  182.48   33.10
   7  -8   2  341.07   43.40
   7  -8   2  313.27   41.20
   7  -8   2  248.48   37.90
  -7   8  -2  343.07   35.80
  -7   8  -2  321.97   35.60
  -7   8  -2  281.67   42.40
  -7   8  -2  435.46   54.89
  -7   8  -2  300.27   43.40
   6  -8   2  632.44   58.99
   6  -8   2  573.84   57.99
  -6   8  -2  612.04   57.79
  -6   8  -2  608.14   60.09
  -6   8  -2  634.04   57.79
  -6   8  -2  608.54   60.39
  -6   8  -2  747.53   67.19
   5  -8   2   88.79   16.70
   5  -8   2   69.09   15.50
   5  -8   2   80.49   12.60
   5  -8   2   90.89   17.20
  -5   8  -2   97.99   21.40
  -5   8  -2   92.29   16.90
  -5   8  -2   67.39   15.60
  -5   8  -2   78.59   15.70
  -5   8  -2  101.89   19.40
   4  -8   2    1.00    4.70
   4  -8   2   -0.30    2.90
   4  -8   2   -1.30    3.40
   4  -8   2   -2.30    1.80
  -4   8  -2    3.20    4.70
  -4   8  -2    5.40    4.50
  -4   8  -2    3.60    4.90
  -4   8  -2   -2.70    2.50
  -4   8  -2    7.80    4.40
  -4   8  -2    7.80    6.80
   3  -8   2   89.19   20.70
   3  -8   2   95.69   15.20
   3  -8   2  117.49   16.80
  -3   8  -2  139.99   25.50
  -3   8  -2  119.29   16.50
  -3   8  -2  116.19   16.00
  -3   8  -2   75.79   14.00
  -3   8  -2   86.09   20.70
  -3   8  -2   84.19   16.20
   2  -8   2    9.20    8.20
   2  -8   2    4.90    4.40
   2  -8   2    5.50    4.30
   2  -8   2   11.90    4.50
  -2   8  -2    0.40    3.00
  -2   8  -2    9.00    4.90
  -2   8  -2    3.90    6.20
  -2   8  -2    4.90    3.80
  -2   8  -2   14.10    5.50
  -2   8  -2    4.50    3.70
   1  -8   2  285.57   28.60
   1  -8   2  262.37   39.10
  -1   8  -2  287.47   28.00
  -1   8  -2  377.66   43.00
  -1   8  -2  281.57   25.00
  -1   8  -2  263.97   25.30
   0  -8   2  662.63   60.29
   0  -8   2  599.44   54.49
   0   8  -2  586.14   57.09
   0   8  -2  567.04   53.69
   0   8  -2  606.24   49.60
   0   8  -2  619.74   49.40
  -1  -8   2  246.78   23.30
  -1  -8   2  265.87   28.40
  -1  -8   2  363.16   45.00
   1   8  -2  257.87   32.40
   1   8  -2  344.17   38.60
   1   8  -2  248.08   23.20
  -2  -8   2  549.85   47.60
  -2  -8   2  544.75   54.69
  -2  -8   2  583.84   48.40
   2   8  -2  495.75   51.89
   2   8  -2  547.45   53.49
   2   8  -2  608.84   47.60
   2   8  -2  577.44   47.90
  -3  -8   2  532.15   48.80
  -3  -8   2  528.65   54.19
  -3  -8   2  577.64   50.39
  -3  -8   2  552.84   49.00
   3   8  -2  555.84   53.19
   3   8  -2  567.34   48.40
   3   8  -2  603.34   49.40
   3   8  -2  574.94   48.60
   3   8  -2  581.54   53.79
  -4  -8   2   74.79   17.30
  -4  -8   2   93.69   15.70
  -4  -8   2   76.79   14.40
  -4  -8   2   76.19   16.80
   4   8  -2   67.59   13.90
   4   8  -2   76.79   13.60
   4   8  -2   93.49   19.40
   4   8  -2   67.19   12.90
  -5  -8   2    8.90    6.00
  -5  -8   2   13.90    8.00
  -5  -8   2    8.50    7.00
  -5  -8   2   24.30    8.70
   5   8  -2   10.00    5.90
   5   8  -2   12.90    6.80
   5   8  -2    6.30    5.00
   5   8  -2   10.60    6.80
   5   8  -2    6.10    5.60
  -6  -8   2  506.45   52.49
  -6  -8   2  501.15   50.59
  -6  -8   2  514.95   50.99
  -6  -8   2  440.66   50.39
   6   8  -2  534.05   46.20
   6   8  -2  567.84   50.59
   6   8  -2  559.84   51.19
   6   8  -2  594.84   54.79
  -7  -8   2   77.29   19.80
  -7  -8   2  111.19   22.10
  -7  -8   2   81.09   18.90
   7   8  -2   67.99   17.10
   7   8  -2  108.99   23.00
   7   8  -2   75.69   17.40
   7   8  -2  139.19   23.00
  -8  -8   2  170.08   30.90
  -8  -8   2  263.17   42.80
  -8  -8   2  189.28   33.20
  -8  -8   2  248.78   37.20
   8   8  -2  220.48   33.80
   8   8  -2  210.58   32.30
   8   8  -2  268.07   56.79
  -9  -8   2  630.24   65.49
  -9  -8   2  622.64   63.49
  -9  -8   2  754.52   68.89
  -9  -8   2  641.04   65.19
   9   8  -2  663.23   64.69
   9   8  -2  570.54   63.09
   9   8  -2  653.33   66.29
 -10  -8   2   22.70   13.30
 -10  -8   2   15.00   12.40
 -10  -8   2   44.50   15.30
 -10  -8   2   21.60   12.60
  10   8  -2   22.10   11.80
  10   8  -2   39.20   15.00
  10   8  -2   19.70    9.70
  10   8  -2   40.40   15.80
 -11  -8   2   87.09   24.80
 -11  -8   2  118.39   27.20
 -11  -8   2   68.69   20.10
 -11  -8   2  105.19   27.40
  11   8  -2  102.09   24.30
  11   8  -2   84.69   21.50
  11   8  -2  111.49   25.10
  11   8  -2  118.09   27.90
 -12  -8   2   22.90   15.00
 -12  -8   2   -1.00   10.20
 -12  -8   2   40.20   16.30
 -12  -8   2   45.80   19.60
  12   8  -2   17.50    9.50
  12   8  -2   22.60   14.50
  12   8  -2   11.20    9.50
  12   8  -2   14.10   11.60
 -13  -8   2    6.40    8.00
 -13  -8   2   -5.50    5.00
 -13  -8   2   -1.70   11.50
 -13  -8   2   -0.10    9.90
  13   8  -2   -0.40    5.40
  13   8  -2   -3.30    4.30
  13   8  -2    2.10    7.50
 -14  -8   2    7.30   11.40
 -14  -8   2   38.30   21.20
 -14  -8   2   31.70   14.70
 -14  -8   2   12.80   13.40
  14   8  -2   49.60   21.00
  14   8  -2   52.39   20.70
  14   8  -2   20.80   15.50
  14   8  -2   73.09   23.20
  14  -7   2   69.39   22.90
  14  -7   2   95.99   27.90
 -14   7  -2   38.60   19.60
 -14   7  -2   33.50   20.60
 -14   7  -2   60.69   20.60
 -14   7  -2   40.60   20.00
  13  -7   2  203.08   38.80
  13  -7   2  150.28   34.60
  13  -7   2  232.18   57.09
 -13   7  -2  127.49   30.80
 -13   7  -2  194.88   39.20
 -13   7  -2   82.19   28.00
 -13   7  -2  108.09   25.60
  12  -7   2   99.89   27.10
  12  -7   2   69.79   22.10
  12  -7   2   96.89   27.00
 -12   7  -2  141.79   32.10
 -12   7  -2   84.09   26.50
 -12   7  -2   66.39   22.10
 -12   7  -2  102.49   25.00
  11  -7   2  123.99   29.30
  11  -7   2  121.49   28.10
  11  -7   2  138.89   31.00
 -11   7  -2  143.79   30.20
 -11   7  -2  102.49   27.60
 -11   7  -2   90.09   24.40
 -11   7  -2  135.69   29.00
  10  -7   2   69.09   20.70
  10  -7   2   59.29   17.70
  10  -7   2   14.20   15.90
 -10   7  -2   19.50   12.60
 -10   7  -2   26.30   11.40
 -10   7  -2   60.89   18.50
 -10   7  -2   44.10   16.30
   9  -7   2  267.17   39.90
   9  -7   2  274.67   39.70
   9  -7   2  214.98   35.10
  -9   7  -2  157.68   31.80
  -9   7  -2  191.28   31.60
  -9   7  -2  202.28   32.90
  -9   7  -2  211.08   37.50
   8  -7   2  690.03   66.89
  -8   7  -2  701.83   66.49
  -8   7  -2  680.33   68.79
  -8   7  -2  717.73   71.99
  -8   7  -2  619.84   64.59
  -8   7  -2  725.73   66.89
   7  -7   2  374.06   41.20
   7  -7   2  389.06   40.90
   7  -7   2  315.57   45.10
  -7   7  -2  357.16   39.00
  -7   7  -2  432.86   53.99
  -7   7  -2  361.56   48.30
  -7   7  -2  381.96   40.30
  -7   7  -2  381.96   40.90
   6  -7   2   11.70    8.50
   6  -7   2   31.00   11.60
   6  -7   2   37.30   11.90
  -6   7  -2   27.10   10.60
  -6   7  -2   36.60   11.30
  -6   7  -2   14.20    7.20
  -6   7  -2   22.00   10.20
  -6   7  -2   37.90   15.60
   5  -7   2  493.25   47.40
   5  -7   2  593.54   52.89
   5  -7   2  551.34   52.29
  -5   7  -2  568.04   53.89
  -5   7  -2  587.04   57.69
  -5   7  -2  638.34   52.69
  -5   7  -2  539.35   53.69
  -5   7  -2  584.74   51.79
   4  -7   2  979.00   82.79
   4  -7   2 1041.50   85.99
   4  -7   2 1023.50   86.09
   4  -7   2  973.10   86.29
  -4   7  -2 1079.59   85.69
  -4   7  -2 1076.79   88.99
  -4   7  -2  990.60   91.49
  -4   7  -2  931.91   84.79
  -4   7  -2 1037.90   83.19
  -4   7  -2 1043.70   87.49
   3  -7   2    2.70    3.90
   3  -7   2    9.70    4.40
   3  -7   2    5.00    4.60
   3  -7   2   -5.20    2.50
   3  -7   2    5.40    4.00
  -3   7  -2   -2.80    2.20
  -3   7  -2    5.00    5.20
  -3   7  -2    5.50    4.10
  -3   7  -2    1.60    4.60
  -3   7  -2    5.20    3.80
   2  -7   2   79.69   12.70
   2  -7   2   55.99   16.00
   2  -7   2   76.89   12.80
   2  -7   2   79.59   13.50
  -2   7  -2   86.29   12.50
  -2   7  -2   76.09   13.20
  -2   7  -2   62.39   16.70
  -2   7  -2   97.69   15.20
  -2   7  -2  102.19   13.70
   1  -7   2  129.89   19.90
   1  -7   2  126.49   15.60
   1  -7   2   90.79   19.10
   1  -7   2   96.79   11.90
  -1   7  -2  124.39   14.90
  -1   7  -2  112.09   14.50
  -1   7  -2  142.09   23.70
  -1   7  -2  108.99   17.00
  -1   7  -2  119.29   14.60
  -1   7  -2  149.99   17.10
   0  -7   2  303.77   32.60
   0  -7   2  317.57   29.50
   0   7  -2  283.97   24.90
   0   7  -2  278.67   25.10
   0   7  -2  269.87   30.70
   0   7  -2  271.77   28.20
  -1  -7   2  636.64   54.89
  -1  -7   2  674.93   54.59
  -1  -7   2  692.43   59.59
  -1  -7   2  636.54   61.29
   1   7  -2  686.03   54.29
   1   7  -2  677.63   54.69
   1   7  -2  654.53   60.49
   1   7  -2  649.24   58.49
  -2  -7   2  129.29   15.70
  -2  -7   2  114.79   20.60
  -2  -7   2  131.19   17.70
  -2  -7   2  127.59   15.90
   2   7  -2   95.59   18.40
   2   7  -2  135.89   16.30
   2   7  -2   98.79   14.30
   2   7  -2  170.28   25.50
   2   7  -2  106.09   12.50
  -3  -7   2   12.90    7.00
  -3  -7   2   19.50    8.80
  -3  -7   2   16.70    6.80
  -3  -7   2   30.10    7.50
   3   7  -2    9.00    5.70
   3   7  -2    8.70    5.70
   3   7  -2    8.70    5.60
   3   7  -2   21.00    8.30
   3   7  -2   19.40    6.20
  -4  -7   2  380.06   38.40
  -4  -7   2  368.76   37.10
  -4  -7   2  378.56   40.10
  -4  -7   2  396.16   37.70
   4   7  -2  420.66   41.00
   4   7  -2  393.26   37.10
   4   7  -2  414.06   37.00
   4   7  -2  396.36   37.20
   4   7  -2  410.76   37.70
  -5  -7   2   32.60   11.70
  -5  -7   2   24.70    9.10
  -5  -7   2   17.00    8.20
  -5  -7   2   16.30    8.30
   5   7  -2   12.40    6.70
   5   7  -2   24.50    8.00
   5   7  -2   18.30    7.80
   5   7  -2   21.50    9.80
   5   7  -2   35.10   10.20
  -6  -7   2  141.79   25.30
  -6  -7   2  141.29   24.00
  -6  -7   2  169.48   26.80
   6   7  -2  123.29   21.60
   6   7  -2  179.78   21.20
   6   7  -2  143.29   23.30
   6   7  -2  145.39   28.50
   6   7  -2  130.09   22.60
  -7  -7   2   92.79   20.60
  -7  -7   2  114.59   21.70
  -7  -7   2  113.59   21.80
  -7  -7   2  128.19   24.30
   7   7  -2  127.39   22.60
   7   7  -2   92.59   19.50
   7   7  -2  123.19   23.50
   7   7  -2  149.88   18.50
   7   7  -2   82.39   18.80
  -8  -7   2   -4.50    4.00
  -8  -7   2   -2.70    6.20
  -8  -7   2  -11.20    4.40
  -8  -7   2    8.40    6.10
   8   7  -2   15.90   10.10
   8   7  -2   -3.60    3.90
   8   7  -2   -7.00    2.90
   8   7  -2   -3.50    3.30
  -9  -7   2  259.67   36.00
  -9  -7   2  206.48   34.80
  -9  -7   2  251.87   42.40
  -9  -7   2  246.68   39.70
   9   7  -2  205.08   36.00
   9   7  -2  260.67   38.30
   9   7  -2  213.28   22.60
   9   7  -2  185.58   35.40
   9   7  -2  234.98   35.30
 -10  -7   2  164.18   32.70
 -10  -7   2  111.39   25.80
 -10  -7   2  115.59   26.40
 -10  -7   2  180.58   30.40
  10   7  -2  140.89   28.50
  10   7  -2  112.79   24.90
  10   7  -2  132.49   18.80
  10   7  -2  162.38   30.40
  10   7  -2  145.29   27.90
 -11  -7   2   31.10   19.10
 -11  -7   2   24.80   14.00
 -11  -7   2   26.20   12.60
 -11  -7   2   25.10   11.20
  11   7  -2   12.60    5.80
  11   7  -2    2.50    7.90
  11   7  -2    8.50    8.00
  11   7  -2   17.10    9.90
  11   7  -2    3.80    5.90
 -12  -7   2  230.48   43.20
 -12  -7   2  199.88   39.70
 -12  -7   2  265.07   46.80
 -12  -7   2  188.88   34.00
  12   7  -2  235.68   40.10
  12   7  -2  184.18   25.50
  12   7  -2  231.28   40.60
  12   7  -2  216.08   38.40
  12   7  -2  227.88   41.20
 -13  -7   2    8.50    9.00
 -13  -7   2   17.30   13.50
 -13  -7   2   14.20   13.90
 -13  -7   2   23.30   15.50
  13   7  -2   41.70   17.40
  13   7  -2   12.10   10.10
  13   7  -2    7.50    9.60
  13   7  -2    7.50   10.40
 -14  -7   2    1.90   10.30
 -14  -7   2    2.60    8.40
 -14  -7   2   -2.80    5.70
 -14  -7   2    6.00   11.30
  14   7  -2   12.30   10.60
  14   7  -2   -0.90    5.10
  14   7  -2    0.60    4.10
  14  -6   2  128.09   33.90
  14  -6   2   78.49   26.10
  14  -6   2  186.58   40.80
 -14   6  -2  119.09   32.80
 -14   6  -2   54.19   22.20
 -14   6  -2   85.29   29.10
 -14   6  -2  152.78   34.00
  13  -6   2   -1.70    4.00
  13  -6   2    5.70    9.60
  13  -6   2    9.90   13.70
 -13   6  -2   15.60   11.90
 -13   6  -2   -0.90    6.70
 -13   6  -2    4.50    7.00
 -13   6  -2    5.30    8.90
  12  -6   2   71.79   22.60
  12  -6   2   60.69   21.80
  12  -6   2   52.59   18.50
  12  -6   2   80.19   16.70
 -12   6  -2   42.80   16.20
 -12   6  -2   64.39   22.40
 -12   6  -2   50.69   16.60
 -12   6  -2   66.19   21.30
  11  -6   2  298.37   47.40
  11  -6   2  180.28   36.50
  11  -6   2  227.48   38.70
 -11   6  -2  189.88   35.80
 -11   6  -2  191.48   35.80
 -11   6  -2  220.38   40.50
 -11   6  -2  223.28   42.00
  10  -6   2    8.10   11.30
  10  -6   2   12.70   11.70
  10  -6   2    5.50    6.80
 -10   6  -2   11.90   10.30
 -10   6  -2    0.40    6.30
 -10   6  -2   -2.50    3.90
 -10   6  -2   -4.10    5.70
   9  -6   2  354.56   47.00
   9  -6   2  232.68   26.40
   9  -6   2  230.88   40.00
  -9   6  -2  246.48   37.90
  -9   6  -2  287.97   45.20
  -9   6  -2  231.18   43.40
  -9   6  -2  290.07   43.20
   8  -6   2   31.70   12.50
   8  -6   2   34.90    9.80
   8  -6   2   31.60   12.80
   8  -6   2   48.10   15.40
  -8   6  -2   54.99   15.90
  -8   6  -2   66.39   20.20
  -8   6  -2   41.10   14.80
  -8   6  -2   61.69   18.50
  -8   6  -2   39.10   13.10
   7  -6   2  115.99   22.90
   7  -6   2  127.49   24.60
   7  -6   2  159.48   26.90
  -7   6  -2  128.29   24.50
  -7   6  -2  158.28   26.00
  -7   6  -2  202.08   33.60
  -7   6  -2  128.79   26.50
  -7   6  -2   97.49   21.00
   6  -6   2 1544.25  127.29
   6  -6   2 1507.95  120.09
   6  -6   2 1514.55  125.89
  -6   6  -2 1458.45  124.59
  -6   6  -2 1482.15  124.49
  -6   6  -2 1424.26  129.29
  -6   6  -2 1483.85  127.49
  -6   6  -2 1491.25  126.09
   5  -6   2    1.70    2.30
   5  -6   2    1.50    4.60
   5  -6   2    2.20    5.50
   5  -6   2    5.20    4.60
  -5   6  -2    4.20    5.60
  -5   6  -2   -0.80    4.20
  -5   6  -2   -1.40    2.70
  -5   6  -2    1.20    3.60
  -5   6  -2   -2.40    2.70
   4  -6   2   50.49   12.10
   4  -6   2   67.59   13.90
   4  -6   2   70.29   11.30
  -4   6  -2   71.09   11.30
  -4   6  -2   34.90   12.10
  -4   6  -2   58.69   13.80
  -4   6  -2   48.10   11.90
  -4   6  -2   53.99   14.40
  -4   6  -2   58.09   12.70
   3  -6   2  347.37   31.20
   3  -6   2  299.27   30.20
   3  -6   2  363.26   44.30
   3  -6   2  276.77   30.80
   3  -6   2  341.07   29.30
  -3   6  -2  334.67   29.40
  -3   6  -2  288.67   32.10
  -3   6  -2  328.97   35.20
  -3   6  -2  305.97   30.10
  -3   6  -2  345.27   32.40
  -3   6  -2  307.17   30.00
   2  -6   2   38.00    8.20
   2  -6   2   26.00   10.60
   2  -6   2   45.50    9.00
   2  -6   2   28.20    7.80
  -2   6  -2   30.50    7.80
  -2   6  -2   24.80    8.80
  -2   6  -2   35.70    9.00
  -2   6  -2   43.50    8.90
  -2   6  -2   31.80    7.80
  -2   6  -2   32.80    8.40
   1  -6   2  274.97   26.60
   1  -6   2  258.17   25.50
   1  -6   2  302.67   31.70
   1  -6   2  271.97   24.50
  -1   6  -2  280.97   35.40
  -1   6  -2  293.37   24.90
  -1   6  -2  285.77   25.00
  -1   6  -2  269.97   25.10
  -1   6  -2  283.97   25.80
  -1   6  -2  242.58   25.70
   0  -6   2   80.49   18.10
   0  -6   2   36.70    6.40
   0  -6   2   75.79   16.60
   0  -6   2   30.90    7.10
   0   6  -2   38.30    7.50
   0   6  -2   45.80   11.10
   0   6  -2   47.90   11.40
   0   6  -2   39.70    7.20
   0   6  -2   42.10    6.80
  -1  -6   2  104.09   13.30
  -1  -6   2  115.19   14.10
  -1  -6   2   99.29   18.30
  -1  -6   2  128.99   19.00
  -1  -6   2   88.49   11.00
   1   6  -2  121.09   18.50
   1   6  -2  131.49   14.90
   1   6  -2  150.68   16.90
   1   6  -2  125.29   19.90
   1   6  -2   93.79   10.90
  -2  -6   2  789.72   70.69
  -2  -6   2  826.72   68.09
  -2  -6   2  744.83   66.79
  -2  -6   2  863.11   72.29
  -2  -6   2  819.02   67.09
   2   6  -2  905.61   71.49
   2   6  -2  810.32   66.59
   2   6  -2  818.92   67.19
   2   6  -2  779.52   70.69
   2   6  -2  851.11   67.69
  -3  -6   2  210.98   28.40
  -3  -6   2  198.58   23.00
  -3  -6   2  203.98   21.50
  -3  -6   2  221.28   22.50
   3   6  -2  203.18   21.40
   3   6  -2  204.68   27.80
   3   6  -2  208.58   26.50
   3   6  -2  222.48   21.60
   3   6  -2  216.68   22.30
  -4  -6   2   32.10    9.70
  -4  -6   2   28.90    9.60
  -4  -6   2   29.00    9.60
  -4  -6   2   30.90    9.60
   4   6  -2   14.50    7.40
   4   6  -2   29.00    9.10
   4   6  -2   32.60    9.20
   4   6  -2   22.70    8.00
   4   6  -2   25.80    9.80
  -5  -6   2  251.57   33.20
  -5  -6   2  229.98   30.60
  -5  -6   2  251.07   27.80
   5   6  -2  309.47   39.20
   5   6  -2  232.68   26.80
   5   6  -2  270.07   28.20
   5   6  -2  266.37   25.10
   5   6  -2  256.27   28.00
  -6  -6   2  709.33   66.99
  -6  -6   2  672.33   67.19
  -6  -6   2  771.02   67.89
  -6  -6   2  752.92   67.69
   6   6  -2  728.43   68.29
   6   6  -2  749.13   61.99
   6   6  -2  749.82   66.39
   6   6  -2  789.22   67.09
   6   6  -2  716.93   66.89
  -7  -6   2   12.90    8.20
  -7  -6   2   17.30    9.60
  -7  -6   2    9.30    8.50
  -7  -6   2   12.80    8.20
   7   6  -2   14.30    8.60
   7   6  -2   14.40    8.30
   7   6  -2   18.00    8.20
   7   6  -2    5.60    4.30
   7   6  -2    8.40    7.50
  -8  -6   2  393.06   48.70
  -8  -6   2  394.56   47.00
  -8  -6   2  310.97   42.60
  -8  -6   2  294.97   44.10
   8   6  -2  350.46   38.60
   8   6  -2  339.17   32.00
   8   6  -2  304.77   42.90
   8   6  -2  336.17   44.80
   8   6  -2  373.66   39.20
  -9  -6   2   25.40   12.30
  -9  -6   2   16.10   11.60
  -9  -6   2   27.60   13.60
   9   6  -2   39.30   14.00
   9   6  -2   20.60   11.20
   9   6  -2   57.09   20.00
   9   6  -2   31.00   12.70
   9   6  -2   34.70    8.90
 -10  -6   2  270.27   32.70
 -10  -6   2  213.78   42.30
 -10  -6   2  157.08   31.20
 -10  -6   2  141.49   31.50
  10   6  -2  123.79   27.30
  10   6  -2  146.49   29.90
  10   6  -2  175.88   22.90
  10   6  -2  141.59   30.60
 -11  -6   2   14.40   12.90
 -11  -6   2   35.40   15.90
 -11  -6   2   34.40   16.10
 -11  -6   2   32.30   12.20
  11   6  -2   15.00   10.00
  11   6  -2   19.80    7.30
  11   6  -2   33.30   14.30
  11   6  -2   28.10   12.30
  11   6  -2   31.60   12.80
 -12  -6   2    4.90    8.80
 -12  -6   2    6.30   12.40
 -12  -6   2   -1.80    7.20
 -12  -6   2    6.00    7.90
  12   6  -2    8.80    9.70
  12   6  -2   10.70   10.60
  12   6  -2    0.10    3.90
  12   6  -2   11.30    8.20
  12   6  -2   -4.00    4.80
 -13  -6   2   60.59   22.00
 -13  -6   2   79.29   25.40
 -13  -6   2   68.59   16.60
 -13  -6   2   54.09   21.70
  13   6  -2   41.00   17.10
  13   6  -2   87.79   25.50
  13   6  -2   54.69   18.70
  13   6  -2   63.79   22.20
 -14  -6   2  146.39   26.70
 -14  -6   2  124.59   33.50
 -14  -6   2  162.18   37.50
 -14  -6   2   86.19   27.90
  14   6  -2  104.29   28.60
  14   6  -2  133.09   31.10
  14   6  -2  123.99   30.70
  14   6  -2  129.19   31.80
  14  -5   2   41.60   21.00
  14  -5   2   16.80   13.30
  14  -5   2   20.90   10.00
  14  -5   2   36.00   19.80
 -14   5  -2   27.10   14.40
 -14   5  -2   19.20   17.80
 -14   5  -2   18.70   11.80
 -14   5  -2    3.70   10.00
  13  -5   2   18.10   13.30
  13  -5   2   66.29   15.70
  13  -5   2   40.50   18.40
  13  -5   2   32.60   16.00
 -13   5  -2   12.70   11.70
 -13   5  -2   28.10   15.50
 -13   5  -2   27.30   15.90
 -13   5  -2   23.10   12.10
  12  -5   2   61.89   19.90
  12  -5   2   31.70   15.60
  12  -5   2   57.59   14.80
  12  -5   2   25.80   16.10
 -12   5  -2   61.29   20.80
 -12   5  -2   39.70   15.50
 -12   5  -2   60.39   19.00
 -12   5  -2   56.59   21.70
  11  -5   2   -2.50    9.70
  11  -5   2    3.10    6.30
  11  -5   2    2.90   10.10
  11  -5   2    6.10    7.00
 -11   5  -2    3.20    9.20
 -11   5  -2   -3.10    6.30
 -11   5  -2    5.00   10.10
 -11   5  -2    3.10    6.80
  10  -5   2   42.20   11.80
  10  -5   2   50.99   16.30
  10  -5   2   53.79   20.50
  10  -5   2   71.09   20.70
 -10   5  -2   52.69   18.80
 -10   5  -2   39.50   17.90
 -10   5  -2   70.59   18.40
 -10   5  -2   43.90   16.10
   9  -5   2   29.80    8.60
   9  -5   2   27.40   13.60
   9  -5   2   12.80    9.20
   9  -5   2   13.20    9.30
  -9   5  -2   16.60    9.20
  -9   5  -2   36.30   15.30
  -9   5  -2   20.40   11.80
  -9   5  -2   39.20   14.40
  -9   5  -2   36.60   13.30
   8  -5   2  382.26   47.90
   8  -5   2  405.76   49.80
   8  -5   2  321.27   44.90
   8  -5   2  320.47   34.30
  -8   5  -2  434.66   52.09
  -8   5  -2  352.16   39.90
  -8   5  -2  345.07   39.40
  -8   5  -2  356.76   38.70
  -8   5  -2  447.86   54.99
   7  -5   2   26.60   11.20
   7  -5   2   62.79   16.70
   7  -5   2   40.30   13.20
   7  -5   2   28.90    8.40
  -7   5  -2   23.20    9.40
  -7   5  -2   39.30   12.50
  -7   5  -2   49.70   15.20
  -7   5  -2   52.09   15.80
  -7   5  -2   55.69   15.00
   6  -5   2  105.39   20.50
   6  -5   2   71.59   13.40
   6  -5   2   77.79   16.90
   6  -5   2  104.39   20.50
  -6   5  -2   66.79   18.70
  -6   5  -2   82.69   18.70
  -6   5  -2   87.99   17.90
  -6   5  -2   94.99   20.50
  -6   5  -2   91.39   17.80
   5  -5   2  201.38   29.50
   5  -5   2  223.88   30.20
   5  -5   2  209.98   22.30
  -5   5  -2  243.38   26.10
  -5   5  -2  220.78   32.30
  -5   5  -2  262.67   26.80
  -5   5  -2  249.68   36.80
  -5   5  -2  255.57   31.60
   4  -5   2  114.99   19.40
   4  -5   2  138.09   17.50
   4  -5   2  104.49   18.40
   4  -5   2  149.99   21.60
  -4   5  -2  100.79   20.40
  -4   5  -2  130.79   21.40
  -4   5  -2  150.98   22.60
  -4   5  -2  144.49   20.00
  -4   5  -2  108.79   18.10
   3  -5   2    4.10    3.20
   3  -5   2    1.40    3.40
   3  -5   2    1.30    5.20
  -3   5  -2    2.50    2.70
  -3   5  -2    0.70    3.30
  -3   5  -2   -2.00    4.50
  -3   5  -2   -1.70    4.30
  -3   5  -2    5.40    6.20
   2  -5   2   30.20    7.40
   2  -5   2   30.60   10.80
   2  -5   2   51.19   11.00
   2  -5   2   45.00    8.20
  -2   5  -2   58.29   13.50
  -2   5  -2   34.20    7.80
  -2   5  -2   36.50    8.10
  -2   5  -2   52.39    9.40
   1  -5   2    7.80    3.40
   1  -5   2    9.20    4.40
   1  -5   2    7.00    5.30
   1  -5   2    8.20    4.00
  -1   5  -2   11.30    4.30
  -1   5  -2    9.70    4.30
  -1   5  -2    8.30    3.50
  -1   5  -2    7.70    4.90
  -1   5  -2    5.10    3.70
  -1   5  -2    2.70    3.00
   0  -5   2   31.10    6.40
   0  -5   2   22.10    5.40
   0  -5   2   28.30    7.10
   0  -5   2   24.30    5.40
   0  -5   2   17.90    7.00
   0   5  -2   24.10    5.10
   0   5  -2   18.20    6.30
   0   5  -2   28.40    6.30
   0   5  -2   14.60    5.90
   0   5  -2   18.80    4.80
  -1  -5   2 1134.49   93.19
  -1  -5   2 1204.18   97.39
  -1  -5   2 1140.69   92.59
  -1  -5   2 1092.29   92.59
   1   5  -2 1340.77   96.59
   1   5  -2 1146.99   92.69
   1   5  -2 1205.08   93.49
   1   5  -2 1124.09   96.29
   1   5  -2 1153.68   92.29
  -2  -5   2   69.49   13.70
  -2  -5   2   92.89   13.80
  -2  -5   2  111.49   14.00
  -2  -5   2   58.59   13.40
  -2  -5   2  100.19   13.10
   2   5  -2   77.59   13.70
   2   5  -2   86.69   12.60
   2   5  -2   76.99   12.30
   2   5  -2  109.89   18.10
   2   5  -2   81.79   13.40
  -3  -5   2   91.49   16.70
  -3  -5   2  133.49   17.80
  -3  -5   2  123.99   17.70
  -3  -5   2  112.49   19.70
   3   5  -2  134.39   17.60
   3   5  -2  140.99   19.40
   3   5  -2  180.18   24.70
   3   5  -2  125.39   17.20
  -4  -5   2 1504.95  123.49
  -4  -5   2 1499.65  123.19
  -4  -5   2 1537.65  124.69
   4   5  -2 1570.24  123.69
   4   5  -2 1494.45  122.59
   4   5  -2 1465.55  123.09
   4   5  -2 1518.65  121.29
   4   5  -2 1483.05  124.79
  -5  -5   2   88.49   17.40
  -5  -5   2   97.29   17.80
  -5  -5   2  113.99   20.20
  -5  -5   2   76.99   16.70
   5   5  -2   76.39   15.50
   5   5  -2   84.79   16.70
   5   5  -2   78.49   16.30
   5   5  -2   81.19   16.80
   5   5  -2  101.69   14.80
  -6  -5   2    5.30    5.70
  -6  -5   2   -5.00    4.40
  -6  -5   2   12.50    7.60
   6   5  -2   -1.40    4.70
   6   5  -2    5.60    5.60
   6   5  -2   -1.70    2.70
   6   5  -2   -3.10    2.90
   6   5  -2   -0.60    2.90
  -7  -5   2  108.99   21.90
  -7  -5   2   94.99   20.30
  -7  -5   2   85.99   17.60
  -7  -5   2  136.99   23.40
   7   5  -2   87.29   18.50
   7   5  -2  102.19   20.80
   7   5  -2   95.89   20.10
   7   5  -2  110.99   20.80
  -8  -5   2   24.30   11.70
  -8  -5   2   41.10   13.90
  -8  -5   2   50.09   16.30
  -8  -5   2   42.10   12.60
   8   5  -2   32.20   12.20
   8   5  -2   48.00   14.40
   8   5  -2   47.30   14.20
   8   5  -2   51.49   10.70
   8   5  -2   35.20   11.90
  -9  -5   2   -0.30    4.60
  -9  -5   2   -4.80    5.40
  -9  -5   2   -9.90    4.30
  -9  -5   2   -1.70    6.00
   9   5  -2   16.20   10.70
   9   5  -2    5.20    4.70
   9   5  -2    5.80    8.00
   9   5  -2   18.00    9.70
   9   5  -2   -3.20    4.90
 -10  -5   2  105.99   25.70
 -10  -5   2   99.39   20.10
 -10  -5   2  111.79   26.80
  10   5  -2   68.89   20.30
  10   5  -2   95.59   23.20
  10   5  -2   87.79   24.30
  10   5  -2   79.59   22.80
  10   5  -2  108.69   17.60
 -11  -5   2   10.40    9.20
 -11  -5   2   12.70   12.90
 -11  -5   2  -10.00    7.50
 -11  -5   2   -6.60    4.30
  11   5  -2    5.90    5.10
  11   5  -2   -2.30    3.00
  11   5  -2   -3.00    8.10
  11   5  -2   -2.40    4.00
  11   5  -2    0.60    7.30
 -12  -5   2   70.39   23.00
 -12  -5   2    9.60   11.40
 -12  -5   2   77.59   18.20
 -12  -5   2   44.60   18.00
  12   5  -2   56.99   18.80
  12   5  -2   59.49   19.70
  12   5  -2   49.40   18.80
  12   5  -2   60.29   13.10
  12   5  -2   42.90   16.80
 -13  -5   2   56.09   22.20
 -13  -5   2   38.50   17.70
 -13  -5   2   23.00   12.20
 -13  -5   2   38.90   19.20
  13   5  -2   37.60   16.50
  13   5  -2   40.70   17.20
  13   5  -2   38.90   17.70
  13   5  -2   60.29   21.60
 -14  -5   2   10.60    9.60
 -14  -5   2    9.50   12.30
 -14  -5   2   23.90   17.50
 -14  -5   2    6.30    8.80
  14   5  -2   17.50   13.30
  14   5  -2    5.40   10.50
  14   5  -2    4.10    5.70
  14   5  -2   -1.00    9.00
 -15  -5   2  127.59   38.10
 -15  -5   2   66.69   34.30
 -15  -5   2  107.29   23.00
 -15  -5   2   80.29   29.10
  15   5  -2  124.79   34.30
  15   5  -2  159.08   58.39
  15   5  -2  130.59   31.90
  15   5  -2   87.19   27.10
  14  -4   2   88.69   29.80
  14  -4   2   76.69   19.00
  14  -4   2   55.39   19.50
  14  -4   2   90.39   27.60
 -14   4  -2   67.79   22.60
 -14   4  -2   68.09   23.60
 -14   4  -2   80.59   21.70
 -14   4  -2   56.99   22.60
  13  -4   2    0.70    4.70
  13  -4   2   23.00   14.90
  13  -4   2   13.00   12.90
  13  -4   2    6.30    7.40
 -13   4  -2    0.90    5.90
 -13   4  -2    1.90    7.90
 -13   4  -2   15.10   12.60
 -13   4  -2   -8.90    4.50
  12  -4   2  146.39   33.00
  12  -4   2   82.29   18.80
  12  -4   2   93.99   25.80
  12  -4   2  245.08   42.20
 -12   4  -2   66.69   22.40
 -12   4  -2  123.79   30.60
 -12   4  -2   80.69   27.10
 -12   4  -2   93.89   22.60
  11  -4   2   23.50   13.20
  11  -4   2   47.40   18.30
  11  -4   2   36.00   17.20
 -11   4  -2   15.20   12.60
 -11   4  -2   12.20    8.90
 -11   4  -2   29.90   15.50
 -11   4  -2   50.89   18.40
  10  -4   2   17.10   12.90
  10  -4   2   14.20    9.10
  10  -4   2    6.20    8.80
 -10   4  -2   18.60   13.00
 -10   4  -2    9.10    8.00
 -10   4  -2   11.60    9.90
 -10   4  -2    0.10    6.30
 -10   4  -2    2.50    5.10
   9  -4   2   40.00   17.10
   9  -4   2   78.49   16.10
   9  -4   2  119.49   25.90
   9  -4   2   44.90   15.60
  -9   4  -2   64.59   16.50
  -9   4  -2   83.29   23.30
  -9   4  -2   83.49   24.90
  -9   4  -2   86.39   20.50
  -9   4  -2   63.79   19.10
   8  -4   2  291.17   43.20
   8  -4   2  284.07   41.40
   8  -4   2  286.47   41.20
   8  -4   2  275.27   30.50
  -8   4  -2  261.27   36.70
  -8   4  -2  276.67   40.70
  -8   4  -2  355.56   43.90
  -8   4  -2  443.66   52.49
  -8   4  -2  350.16   48.00
   7  -4   2  104.79   21.90
   7  -4   2   88.59   20.20
   7  -4   2  119.49   18.40
   7  -4   2   98.19   21.40
  -7   4  -2   94.69   20.30
  -7   4  -2  118.89   21.70
  -7   4  -2   95.09   19.50
  -7   4  -2   96.69   21.00
  -7   4  -2  108.59   23.00
   6  -4   2  430.46   42.10
   6  -4   2  369.66   39.60
   6  -4   2  360.56   39.20
  -6   4  -2  399.86   42.30
  -6   4  -2  443.06   40.60
  -6   4  -2  366.66   38.40
  -6   4  -2  345.67   40.60
   5  -4   2 1600.04  134.49
   5  -4   2 1616.24  135.89
   5  -4   2 1544.85  134.49
   5  -4   2 1704.23  131.29
  -5   4  -2 1635.54  134.39
  -5   4  -2 1523.85  135.89
  -5   4  -2 1697.13  137.89
  -5   4  -2 1686.03  134.39
  -5   4  -2 1677.73  134.59
   4  -4   2   98.49   18.30
   4  -4   2  125.09   19.10
   4  -4   2  120.09   16.30
  -4   4  -2  134.39   20.30
  -4   4  -2  148.19   21.80
  -4   4  -2  118.79   20.40
  -4   4  -2  125.49   20.00
  -4   4  -2  100.99   20.00
   3  -4   2  191.68   19.50
   3  -4   2  185.68   23.10
   3  -4   2  166.78   17.00
   3  -4   2  185.68   19.50
  -3   4  -2  186.08   31.10
  -3   4  -2  190.38   24.00
  -3   4  -2  155.38   16.90
  -3   4  -2  165.78   18.50
  -3   4  -2  158.08   18.30
   2  -4   2  913.91   74.39
   2  -4   2  928.61   73.59
   2  -4   2  836.12   74.09
   2  -4   2  869.11   78.29
  -2   4  -2 1031.10   74.09
  -2   4  -2  873.81   75.19
  -2   4  -2  900.61   74.29
  -2   4  -2  914.31   77.49
  -2   4  -2  885.21   74.09
   1  -4   2    6.50    4.20
   1  -4   2    4.30    3.40
   1  -4   2    3.00    2.60
   1  -4   2    3.60    2.40
  -1   4  -2   -0.70    2.90
  -1   4  -2    5.40    3.00
  -1   4  -2    0.30    2.50
  -1   4  -2    2.30    2.10
  -1   4  -2    3.50    3.70
  -1   4  -2    1.50    2.60
   0  -4   2   91.29   10.30
   0  -4   2   85.09   13.70
   0  -4   2  123.19   14.00
   0  -4   2  127.59   15.40
   0   4  -2  102.69   15.80
   0   4  -2   97.69   10.60
   0   4  -2  155.88   16.50
   0   4  -2  103.39   11.10
   0   4  -2  104.39   11.40
  -1  -4   2 1241.08  103.99
  -1  -4   2 1334.37  106.09
  -1  -4   2 1378.66  107.39
  -1  -4   2 1280.27  104.39
   1   4  -2 1282.47  105.69
   1   4  -2 1362.76  104.29
   1   4  -2 1320.17  106.89
  -2  -4   2 1153.98   93.39
  -2  -4   2 1135.49   94.39
  -2  -4   2 1083.39   92.29
  -2  -4   2 1188.48   95.19
  -2  -4   2 1139.59   96.89
   2   4  -2 1210.78   92.69
   2   4  -2 1109.89   92.89
   2   4  -2 1142.99   94.39
   2   4  -2 1206.98   97.19
   2   4  -2 1144.19   92.69
  -3  -4   2    2.20    3.70
  -3  -4   2    5.70    3.90
  -3  -4   2    3.70    4.20
  -3  -4   2    3.30    4.50
   3   4  -2    2.10    3.10
   3   4  -2    2.50    3.20
   3   4  -2    9.00    4.60
   3   4  -2   12.80    5.30
   3   4  -2    1.50    3.90
  -4  -4   2   12.10    6.70
  -4  -4   2    4.80    4.50
  -4  -4   2    2.00    4.60
  -4  -4   2   14.00    7.20
   4   4  -2    2.50    4.70
   4   4  -2   10.50    5.50
   4   4  -2    6.60    4.70
   4   4  -2    5.70    4.00
   4   4  -2    4.20    5.80
  -5  -4   2  214.28   28.20
  -5  -4   2  217.38   24.70
  -5  -4   2  182.18   26.80
  -5  -4   2  136.59   22.50
   5   4  -2  153.58   23.90
   5   4  -2  177.48   24.20
   5   4  -2  176.78   26.20
   5   4  -2  146.29   17.40
   5   4  -2  176.68   25.40
  -6  -4   2  294.17   38.20
  -6  -4   2  347.27   34.80
  -6  -4   2  267.27   36.80
  -6  -4   2  287.17   30.40
   6   4  -2  313.37   33.10
   6   4  -2  311.77   28.80
   6   4  -2  344.77   33.70
   6   4  -2  309.97   33.30
   6   4  -2  285.37   32.00
  -7  -4   2    0.70    4.00
  -7  -4   2    2.50    5.40
  -7  -4   2    3.50    4.40
  -7  -4   2   -5.00    5.20
   7   4  -2    4.10    5.90
   7   4  -2    1.80    4.40
   7   4  -2   -1.70    2.70
   7   4  -2    2.00    3.30
   7   4  -2    2.40    5.30
  -8  -4   2  408.66   44.80
  -8  -4   2  403.06   45.30
  -8  -4   2  389.56   52.49
  -8  -4   2  419.96   41.00
   8   4  -2  440.76   39.00
   8   4  -2  432.86   45.40
   8   4  -2  419.46   44.40
   8   4  -2  443.36   44.30
   8   4  -2  400.26   44.30
  -9  -4   2   71.99   16.10
  -9  -4   2  104.39   23.70
  -9  -4   2  108.39   23.00
  -9  -4   2   79.19   21.70
   9   4  -2   67.59   19.10
   9   4  -2  104.89   22.50
   9   4  -2   84.79   20.90
   9   4  -2   57.79   17.10
   9   4  -2   87.79   15.50
 -10  -4   2   52.79   19.00
 -10  -4   2   48.80   18.40
 -10  -4   2   33.00   15.20
 -10  -4   2   40.20   12.70
  10   4  -2   63.99   19.60
  10   4  -2   51.09   17.90
  10   4  -2   60.19   19.70
  10   4  -2   49.50   11.60
  10   4  -2   55.79   16.20
 -11  -4   2    9.20   15.30
 -11  -4   2   12.10   10.80
 -11  -4   2   -4.30    4.60
 -11  -4   2   -0.40   11.00
  11   4  -2    0.90    8.40
  11   4  -2   -2.20    2.30
  11   4  -2    6.40   10.40
  11   4  -2    3.60    7.20
 -12  -4   2   27.10   11.00
 -12  -4   2   15.70   12.50
 -12  -4   2   19.20   14.20
 -12  -4   2   20.70   14.40
  12   4  -2   42.00   16.80
  12   4  -2   25.40   15.00
  12   4  -2   10.30    8.50
  12   4  -2   12.30   12.30
  12   4  -2   25.70   10.10
 -13  -4   2   16.90   13.60
 -13  -4   2   25.90   17.10
 -13  -4   2   15.50   14.80
 -13  -4   2   23.80   11.90
  13   4  -2    8.20    7.90
  13   4  -2    9.90    9.40
  13   4  -2   25.90   13.40
  13   4  -2    3.20   11.10
  13   4  -2   25.30   10.90
 -14  -4   2  209.98   43.20
 -14  -4   2  311.97   53.09
 -14  -4   2  224.98   47.20
 -14  -4   2  273.47   41.20
  14   4  -2  335.07   49.20
  14   4  -2  246.38   46.70
  14   4  -2  308.67   50.59
 -15  -4   2   41.00   24.50
 -15  -4   2   28.90   19.40
 -15  -4   2   45.00   15.00
 -15  -4   2   81.79   26.90
  15   4  -2   37.40   18.90
  15   4  -2  100.09   29.20
  15   4  -2   69.79   23.90
 -15   3  -2   11.60   13.00
  14  -3   2  154.28   34.50
  14  -3   2   71.29   22.20
  14  -3   2  125.59   46.60
 -14   3  -2   96.49   26.60
 -14   3  -2  102.59   26.40
 -14   3  -2   92.09   27.00
  13  -3   2   43.40   16.90
  13  -3   2   50.39   22.20
  13  -3   2   73.09   24.10
 -13   3  -2   63.29   22.10
 -13   3  -2   67.69   25.40
 -13   3  -2   52.89   16.90
 -13   3  -2   25.40   14.40
  12  -3   2   11.80    8.60
  12  -3   2   26.40   16.00
  12  -3   2   28.20   15.50
 -12   3  -2   55.89   19.80
 -12   3  -2   30.80   16.50
 -12   3  -2   47.10   20.00
 -12   3  -2   24.90   12.70
  11  -3   2   36.30   17.70
  11  -3   2   57.99   22.50
 -11   3  -2   50.09   20.20
 -11   3  -2   31.80   12.60
 -11   3  -2   52.39   18.40
  10  -3   2   78.39   22.10
  10  -3   2   79.39   22.70
  10  -3   2   90.99   23.70
 -10   3  -2   50.69   18.40
 -10   3  -2   98.59   23.50
 -10   3  -2   68.89   17.10
 -10   3  -2   92.19   24.60
   9  -3   2   90.09   23.90
   9  -3   2   98.39   22.50
   9  -3   2   84.59   21.80
  -9   3  -2  129.79   25.10
  -9   3  -2   92.49   21.70
  -9   3  -2   60.69   20.20
  -9   3  -2   86.59   18.20
   8  -3   2  528.85   58.19
   8  -3   2  569.24   58.29
   8  -3   2  609.64   58.89
  -8   3  -2  587.84   60.89
  -8   3  -2  611.94   58.59
  -8   3  -2  567.84   54.89
  -8   3  -2  609.14   58.49
   7  -3   2   63.29   16.60
   7  -3   2   65.09   22.40
   7  -3   2   58.99   17.20
  -7   3  -2   72.09   17.30
  -7   3  -2   49.10   18.00
  -7   3  -2   77.99   17.40
  -7   3  -2   79.39   17.10
   6  -3   2   78.59   17.00
   6  -3   2   76.39   17.90
   6  -3   2   86.99   18.90
  -6   3  -2   96.19   18.30
  -6   3  -2   82.19   19.20
  -6   3  -2   63.29   13.30
  -6   3  -2  100.19   19.40
   5  -3   2   53.09   13.10
   5  -3   2   58.79   11.40
   5  -3   2   45.90   13.20
   5  -3   2   74.59   16.00
  -5   3  -2   57.59   14.10
  -5   3  -2   75.29   15.20
  -5   3  -2   60.89   15.80
  -5   3  -2   32.50   11.70
  -5   3  -2   51.99   13.10
   4  -3   2  356.96   34.70
   4  -3   2  355.46   32.50
   4  -3   2  359.66   36.00
   4  -3   2  361.26   35.20
  -4   3  -2  373.36   34.60
  -4   3  -2  320.57   33.90
  -4   3  -2  367.66   36.60
  -4   3  -2  378.26   34.90
   3  -3   2  444.16   37.10
   3  -3   2  505.55   39.80
   3  -3   2  407.26   39.50
  -3   3  -2  401.26   39.90
  -3   3  -2  386.96   38.00
  -3   3  -2  402.36   39.60
  -3   3  -2  438.26   38.40
   2  -3   2 1829.52  144.79
   2  -3   2 1861.41  141.99
   2  -3   2 1807.52  143.49
   2  -3   2 1806.52  140.79
  -2   3  -2 1763.02  143.79
  -2   3  -2 1655.53  142.39
  -2   3  -2 1764.32  141.59
  -2   3  -2 1798.22  141.69
   1  -3   2  444.26   37.90
   1  -3   2  441.76   37.90
   1  -3   2  434.96   40.50
  -1   3  -2  442.16   38.00
  -1   3  -2  451.45   38.90
  -1   3  -2  454.35   38.10
  -1   3  -2  450.95   40.20
  -1   3  -2  471.25   38.80
  -1   3  -2  463.65   38.00
   0  -3   2   51.39    7.40
   0  -3   2   51.39    8.20
   0  -3   2   53.59   10.20
   0  -3   2   49.00    7.90
   0  -3   2   56.89    8.60
   0   3  -2   39.30    8.60
   0   3  -2   49.80    7.50
   0   3  -2   78.29   11.30
   0   3  -2   57.29    8.30
   0   3  -2   46.40    8.10
  -1  -3   2    5.90    3.50
  -1  -3   2    5.50    2.70
  -1  -3   2    5.10    3.60
  -1  -3   2    3.40    3.40
  -1  -3   2    1.20    2.80
   1   3  -2    1.50    2.60
   1   3  -2    3.00    3.00
   1   3  -2   -0.80    2.50
   1   3  -2   -0.20    1.70
   1   3  -2    2.80    3.10
  -2  -3   2  965.60   75.49
  -2  -3   2  863.11   75.19
  -2  -3   2 1028.40   74.79
  -2  -3   2  816.02   73.89
   2   3  -2  985.10   74.19
   2   3  -2  818.12   74.29
   2   3  -2  920.21   75.19
   2   3  -2  906.41   74.39
  -3  -3   2   36.80    8.90
  -3  -3   2   49.30   10.10
  -3  -3   2   37.40    9.80
  -3  -3   2   40.50   11.60
   3   3  -2   56.99   11.80
   3   3  -2   56.69   11.30
   3   3  -2   57.79   10.60
   3   3  -2   52.59   11.70
   3   3  -2   49.50   12.20
  -4  -3   2  993.00   84.99
  -4  -3   2 1031.30   83.79
  -4  -3   2 1025.00   85.09
  -4  -3   2 1001.50   85.59
   4   3  -2 1045.10   85.09
   4   3  -2  923.31   84.09
   4   3  -2 1049.79   82.59
   4   3  -2 1040.60   85.29
  -5  -3   2  577.34   53.19
  -5  -3   2  540.45   52.69
  -5  -3   2  616.24   53.99
  -5  -3   2  590.04   50.69
   5   3  -2  578.54   52.89
   5   3  -2  563.64   49.30
   5   3  -2  583.74   52.29
   5   3  -2  592.54   53.19
   5   3  -2  559.34   51.99
  -6  -3   2  190.68   29.40
  -6  -3   2  273.47   33.30
  -6  -3   2  175.58   28.60
   6   3  -2  279.07   33.40
   6   3  -2  252.47   32.90
   6   3  -2  198.08   21.90
   6   3  -2  189.78   26.60
   6   3  -2  251.37   32.40
  -7  -3   2   73.49   17.80
  -7  -3   2   81.09   18.20
  -7  -3   2   70.69   17.70
  -7  -3   2   79.09   16.10
   7   3  -2   57.59   15.10
   7   3  -2   72.19   17.50
   7   3  -2   80.99   17.00
   7   3  -2  119.29   20.60
   7   3  -2   85.69   14.10
  -8  -3   2  366.56   40.20
  -8  -3   2  365.16   35.80
  -8  -3   2  406.36   51.19
  -8  -3   2  379.16   41.10
   8   3  -2  345.57   46.10
   8   3  -2  330.27   33.80
   8   3  -2  335.87   44.30
   8   3  -2  349.96   37.80
   8   3  -2  353.66   39.60
  -9  -3   2   41.20   16.30
  -9  -3   2   43.40   12.50
  -9  -3   2   44.80   16.10
  -9  -3   2   41.90   15.00
   9   3  -2   96.99   22.00
   9   3  -2   54.49   17.10
   9   3  -2   32.60   12.00
   9   3  -2   57.19   12.40
   9   3  -2   58.89   17.90
 -10  -3   2  350.86   35.30
 -10  -3   2  372.96   49.80
 -10  -3   2  387.26   52.79
 -10  -3   2  291.07   45.30
  10   3  -2  326.87   48.20
  10   3  -2  319.67   43.50
  10   3  -2  277.07   42.70
  10   3  -2  280.37   32.30
  10   3  -2  312.27   45.50
 -11  -3   2    2.70    6.60
 -11  -3   2   10.30   10.10
 -11  -3   2   22.40   14.60
 -11  -3   2   24.50   14.00
  11   3  -2    1.80    6.40
  11   3  -2   -3.20    8.10
  11   3  -2   15.90   10.60
  11   3  -2   12.90    7.20
  11   3  -2    5.30    6.10
 -12  -3   2  212.88   31.40
 -12  -3   2  223.38   41.50
 -12  -3   2  221.88   41.90
 -12  -3   2   78.69   25.70
  12   3  -2   80.09   23.40
  12   3  -2  159.38   25.70
  12   3  -2  156.58   34.80
  12   3  -2  111.19   25.10
 -13  -3   2   31.60   16.80
 -13  -3   2   35.40   16.60
 -13  -3   2   31.80   14.70
 -13  -3   2   28.30   17.30
  13   3  -2   55.69   21.40
  13   3  -2   35.30   18.70
  13   3  -2   14.10    8.10
  13   3  -2   47.50   20.60
  13   3  -2   36.40   14.60
 -14  -3   2   -0.90    8.10
 -14  -3   2   11.30   13.40
 -14  -3   2   14.30   15.50
 -14  -3   2   34.60   13.80
  14   3  -2   10.20    9.40
  14   3  -2    1.80   10.10
  14   3  -2    4.40    6.60
  14   3  -2   19.80   13.00
 -15  -3   2  139.49   36.50
 -15  -3   2   67.39   24.80
 -15  -3   2  111.89   25.30
 -15  -3   2   51.59   24.00
  15   3  -2  149.09   34.70
  15   3  -2   65.79   25.10
  15   3  -2   95.49   25.00
  15   3  -2  145.39   37.00
  15  -2   2    1.90    5.90
  15  -2   2   18.90   17.40
  15  -2   2    4.00    7.90
 -15   2  -2   19.00   13.40
 -15   2  -2   27.30   15.20
 -15   2  -2    8.40    8.80
 -15   2  -2   -1.20    7.70
  14  -2   2  102.69   30.00
  14  -2   2  190.48   40.30
  14  -2   2  234.18   46.20
 -14   2  -2  116.29   35.30
 -14   2  -2  168.08   38.70
 -14   2  -2  167.18   37.50
 -14   2  -2  154.48   29.10
  13  -2   2    3.40    6.40
  13  -2   2    6.20    7.40
  13  -2   2   23.20   16.30
 -13   2  -2   24.70   13.90
 -13   2  -2   20.10   15.40
 -13   2  -2   10.40   11.20
 -13   2  -2   31.00   17.60
  12  -2   2  873.91   81.29
  12  -2   2  987.10   82.89
  12  -2   2  500.05   77.99
 -12   2  -2  604.44   71.89
 -12   2  -2  823.82   78.59
 -12   2  -2  729.43   73.59
 -12   2  -2  538.95   84.69
  11  -2   2   -3.80    3.50
  11  -2   2   11.30   10.80
  11  -2   2   -4.50    7.90
 -11   2  -2    0.00    6.70
 -11   2  -2   11.90   10.50
 -11   2  -2    4.10    7.50
 -11   2  -2    1.20    4.90
  10  -2   2   85.59   22.30
  10  -2   2   89.99   22.60
  10  -2   2   49.40   17.80
 -10   2  -2   59.79   21.30
 -10   2  -2   69.99   16.00
 -10   2  -2   61.99   19.80
 -10   2  -2   81.99   22.50
   9  -2   2    8.50    9.20
   9  -2   2    3.90    8.20
   9  -2   2   -1.00    3.00
  -9   2  -2   16.10   10.60
  -9   2  -2   -1.30    4.80
  -9   2  -2   -0.10    3.60
  -9   2  -2    8.90    9.40
   8  -2   2  192.48   34.80
   8  -2   2  296.87   39.70
   8  -2   2  190.38   32.00
  -8   2  -2  250.87   31.40
  -8   2  -2  222.48   33.80
  -8   2  -2  279.07   37.50
  -8   2  -2  184.78   34.60
   7  -2   2  761.32   70.89
   7  -2   2  721.63   68.49
   7  -2   2  683.43   67.99
  -7   2  -2  696.63   67.79
  -7   2  -2  748.43   71.19
  -7   2  -2  784.62   72.29
  -7   2  -2  780.82   65.89
   6  -2   2 1372.96  120.59
   6  -2   2 1392.96  122.89
   6  -2   2 1491.65  121.39
  -6   2  -2 1412.86  120.29
  -6   2  -2 1422.76  123.09
  -6   2  -2 1424.16  118.19
  -6   2  -2 1519.25  120.99
   5  -2   2  121.19   20.40
   5  -2   2  187.78   25.70
   5  -2   2  127.39   21.80
  -5   2  -2  137.59   21.00
  -5   2  -2  108.59   18.90
  -5   2  -2  142.39   23.90
  -5   2  -2  198.78   26.20
   4  -2   2    3.70    4.90
   4  -2   2    9.40    5.70
   4  -2   2   -2.30    3.90
  -4   2  -2    3.20    4.30
  -4   2  -2    4.40    3.80
  -4   2  -2   11.40    6.50
  -4   2  -2    9.50    5.80
  -4   2  -2   -1.40    4.90
   3  -2   2   -1.20    3.00
   3  -2   2    4.60    4.10
   3  -2   2    0.10    2.10
   3  -2   2    1.20    2.40
  -3   2  -2   -1.60    2.80
  -3   2  -2    4.70    3.50
  -3   2  -2   -1.00    3.70
  -3   2  -2   -0.40    2.70
   2  -2   2  170.98   18.70
   2  -2   2  189.38   18.10
   2  -2   2  151.58   16.50
   2  -2   2  169.88   18.90
   2  -2   2  162.18   17.60
  -2   2  -2  173.28   18.70
  -2   2  -2  182.98   17.80
  -2   2  -2  179.48   17.90
  -2   2  -2  191.58   18.90
   1  -2   2  420.46   37.00
   1  -2   2  420.36   35.30
   1  -2   2  409.16   35.60
   1  -2   2  409.66   36.70
  -1   2  -2  406.76   35.30
  -1   2  -2  417.26   36.60
  -1   2  -2  413.56   35.60
  -1   2  -2  427.16   36.30
  -1   2  -2  420.76   35.70
  -1   2  -2  467.85   37.10
   0  -2   2 8810.52  681.43
   0  -2   2 8619.74  682.33
   0   2  -2 8965.70  681.53
   0   2  -2 9019.90  681.23
   0   2  -2 8928.71  682.03
   0   2  -2 8932.51  681.93
   0   2  -2 8661.73  682.33
  -1  -2   2 2308.87  186.58
  -1  -2   2 2458.85  185.48
  -1  -2   2 2365.56  185.18
   1   2  -2 2449.35  185.18
   1   2  -2 2390.56  185.98
   1   2  -2 2305.87  185.38
   1   2  -2 2358.66  186.58
  -2  -2   2  451.15   40.10
  -2  -2   2  449.56   39.40
  -2  -2   2  473.75   39.70
  -2  -2   2  428.56   39.30
   2   2  -2  448.66   39.50
   2   2  -2  474.15   39.70
   2   2  -2  502.15   39.70
   2   2  -2  484.25   40.20
   2   2  -2  433.16   39.00
  -3  -2   2  920.81   73.19
  -3  -2   2  837.52   73.19
  -3  -2   2  924.51   72.49
  -3  -2   2  840.62   73.49
  -3  -2   2  927.91   73.39
   3   2  -2  897.91   73.29
   3   2  -2  879.31   73.39
   3   2  -2  920.01   72.99
   3   2  -2  805.92   72.69
   3   2  -2  862.01   71.59
  -4  -2   2    3.50    4.30
  -4  -2   2   -2.80    2.70
  -4  -2   2    5.60    5.50
   4   2  -2    7.50    4.90
   4   2  -2    3.50    4.30
   4   2  -2    0.50    3.00
   4   2  -2   -0.50    4.20
   4   2  -2    9.60    3.90
  -5  -2   2  145.39   22.40
  -5  -2   2  175.38   24.30
  -5  -2   2  167.08   25.10
  -5  -2   2  204.58   22.60
   5   2  -2  122.89   19.10
   5   2  -2  155.48   23.60
   5   2  -2  155.68   19.40
   5   2  -2  133.69   20.70
   5   2  -2  131.99   21.40
  -6  -2   2  214.28   26.90
  -6  -2   2  205.38   30.10
  -6  -2   2  238.08   30.70
  -6  -2   2  168.88   26.20
   6   2  -2  157.88   25.20
   6   2  -2  201.08   28.50
   6   2  -2  171.08   19.50
   6   2  -2  165.98   24.80
   6   2  -2  177.28   26.40
  -7  -2   2   47.00   14.20
  -7  -2   2   76.19   15.00
  -7  -2   2   54.19   15.30
  -7  -2   2   69.89   17.50
   7   2  -2   56.19   14.80
   7   2  -2   50.19   10.60
   7   2  -2   58.49   14.80
   7   2  -2   41.80   12.10
  -8  -2   2  875.41   83.99
  -8  -2   2  927.11   83.89
  -8  -2   2  905.11   84.89
  -8  -2   2  949.40   79.69
   8   2  -2  922.31   78.29
   8   2  -2  971.50   84.79
   8   2  -2  900.61   83.29
   8   2  -2  871.51   82.89
   8   2  -2  937.41   81.39
  -9  -2   2   73.69   16.00
  -9  -2   2   60.79   18.40
  -9  -2   2   50.39   16.80
  -9  -2   2   55.29   17.20
   9   2  -2   46.60   11.50
   9   2  -2   47.50   15.10
   9   2  -2   47.30   16.30
   9   2  -2   48.80   15.20
   9   2  -2   63.69   15.80
 -10  -2   2  221.58   30.80
 -10  -2   2  221.78   37.90
 -10  -2   2  283.17   41.40
 -10  -2   2  185.18   36.70
  10   2  -2  151.58   31.30
  10   2  -2  184.58   33.20
  10   2  -2  216.28   30.20
  10   2  -2  190.08   34.40
  10   2  -2  207.08   31.70
 -11  -2   2   56.99   16.50
 -11  -2   2   39.80   17.10
 -11  -2   2   76.49   23.60
 -11  -2   2  104.49   27.40
  11   2  -2   38.20   13.70
  11   2  -2   70.59   15.70
  11   2  -2   33.60   14.20
  11   2  -2   42.60   17.20
  11   2  -2   57.29   19.00
 -12  -2   2   24.00   14.60
 -12  -2   2   47.60   16.10
 -12  -2   2   23.80   16.80
 -12  -2   2   16.40   14.10
  12   2  -2   33.10   10.90
  12   2  -2   51.09   20.00
  12   2  -2   12.40   11.40
  12   2  -2   26.20   12.60
 -13  -2   2    7.50   13.20
 -13  -2   2   -2.90    4.80
 -13  -2   2   10.00   10.50
 -13  -2   2   16.90   15.90
  13   2  -2   -1.90    4.80
  13   2  -2    8.90   12.20
  13   2  -2   -1.00    2.90
  13   2  -2   11.20   11.50
  13   2  -2   -0.90    3.80
 -14  -2   2  163.78   45.70
 -14  -2   2  132.89   35.30
 -14  -2   2  127.89   32.50
 -14  -2   2  189.38   43.70
  14   2  -2   95.09   38.50
  14   2  -2  126.09   27.20
  14   2  -2  131.79   33.70
  14   2  -2  125.79   33.00
 -15  -2   2    9.80    9.80
 -15  -2   2   -8.70    6.90
 -15  -2   2   -3.10    7.60
 -15  -2   2    3.80   10.90
  15   2  -2   11.40   10.60
  15   2  -2   16.10   13.50
  15   2  -2   11.80   13.90
  15   2  -2   23.90   15.10
  15  -1   2    5.90   10.20
  15  -1   2   25.30   17.90
  15  -1   2   17.80   11.50
  15  -1   2   -5.70    6.90
 -15   1  -2   -1.80    5.70
 -15   1  -2   12.00   15.10
 -15   1  -2   19.80   11.10
 -15   1  -2    2.10    6.20
  14  -1   2  111.89   30.90
  14  -1   2  203.98   46.50
  14  -1   2  201.18   42.80
 -14   1  -2  184.98   33.70
 -14   1  -2  115.89   34.10
 -14   1  -2  157.98   35.70
 -14   1  -2  195.88   41.10
  13  -1   2   -2.80    3.20
  13  -1   2   37.10   25.70
  13  -1   2   28.20   18.00
 -13   1  -2   33.80   17.70
 -13   1  -2   10.30    8.90
 -13   1  -2    0.10   12.60
 -13   1  -2    7.50   10.90
  12  -1   2  131.89   32.50
  12  -1   2  132.19   33.20
  12  -1   2  171.68   36.40
 -12   1  -2  184.48   36.60
 -12   1  -2  198.48   41.40
 -12   1  -2  140.59   31.90
 -12   1  -2  191.38   29.20
  11  -1   2   -2.60    9.70
  11  -1   2    1.10    8.20
  11  -1   2   14.70    9.10
 -11   1  -2    6.30    7.40
 -11   1  -2    4.90    8.20
 -11   1  -2   20.20   12.80
 -11   1  -2   -3.30    3.90
  10  -1   2  418.56   55.49
  10  -1   2  366.06   51.39
  10  -1   2  430.06   56.69
 -10   1  -2  353.66   55.49
 -10   1  -2  456.95   54.99
 -10   1  -2  342.27   38.90
 -10   1  -2  374.36   52.29
   9  -1   2   32.30   15.10
   9  -1   2   50.39   15.70
   9  -1   2   30.40   14.10
  -9   1  -2   25.40   11.80
  -9   1  -2   23.40    8.90
  -9   1  -2   37.50   16.00
  -9   1  -2   30.80   12.90
   8  -1   2  118.99   24.20
   8  -1   2  142.59   25.30
   8  -1   2  138.29   27.00
  -8   1  -2  133.19   20.60
  -8   1  -2   99.29   21.40
  -8   1  -2   74.29   21.00
  -8   1  -2  133.39   25.60
   7  -1   2  316.57   41.50
   7  -1   2  291.87   38.40
   7  -1   2  234.68   36.10
  -7   1  -2  275.17   35.90
  -7   1  -2  262.17   27.90
  -7   1  -2  238.78   38.30
  -7   1  -2  263.77   36.50
   6  -1   2    8.90    7.00
   6  -1   2    2.60    4.60
   6  -1   2   13.20    8.50
  -6   1  -2    6.00    5.10
  -6   1  -2   10.70    7.90
  -6   1  -2    7.70    5.10
  -6   1  -2    3.60    8.10
   5  -1   2   39.50   11.70
   5  -1   2   34.60   11.00
   5  -1   2   48.20   13.30
  -5   1  -2   51.89   11.50
  -5   1  -2   37.30   13.60
  -5   1  -2   50.29   12.90
  -5   1  -2   48.20   12.40
   4  -1   2 1010.20   87.49
   4  -1   2 1015.30   86.39
   4  -1   2 1047.70   86.69
  -4   1  -2 1039.50   85.99
  -4   1  -2 1014.70   84.59
  -4   1  -2 1077.09   88.39
  -4   1  -2 1002.40   86.49
   3  -1   2 1317.17  107.89
   3  -1   2 1314.07  106.79
   3  -1   2 1327.17  106.69
  -3   1  -2 1345.57  108.19
  -3   1  -2 1291.87  106.39
  -3   1  -2 1281.97  106.19
   2  -1   2  286.27   26.70
   2  -1   2  280.87   26.60
   2  -1   2  277.57   27.50
  -2   1  -2  303.97   26.60
  -2   1  -2  292.57   26.60
  -2   1  -2  316.27   27.00
  -2   1  -2  264.17   27.30
   1  -1   2  104.79   10.80
   1  -1   2  107.19   11.20
   1  -1   2   89.49   10.70
   1  -1   2  109.89   12.00
  -1   1  -2   91.59   10.90
  -1   1  -2  109.69   10.90
  -1   1  -2  114.99   11.10
  -1   1  -2  100.89   10.90
   0  -1   2  219.88   18.80
   0  -1   2  216.28   19.00
   0  -1   2  206.38   19.30
   0  -1   2  217.28   18.70
   0  -1   2  228.58   19.30
   0   1  -2  209.58   19.00
   0   1  -2  212.78   18.70
   0   1  -2  197.08   18.70
   0   1  -2  205.88   19.20
   0   1  -2  210.08   18.70
  -1  -1   2   56.79    8.80
  -1  -1   2   61.79    8.40
  -1  -1   2   53.19    7.50
  -1  -1   2   50.59    7.20
   1   1  -2   62.19    9.30
   1   1  -2   62.19    9.50
   1   1  -2   58.59    7.90
   1   1  -2   58.99    8.40
   1   1  -2   65.99    8.80
  -2  -1   2 2322.47  179.88
  -2  -1   2 2311.27  180.28
  -2  -1   2 2198.78  180.28
  -2  -1   2 2130.29  179.58
   2   1  -2 2326.37  179.88
   2   1  -2 2268.57  179.88
   2   1  -2 2515.05  180.58
   2   1  -2 2264.47  179.88
  -3  -1   2  161.38   16.40
  -3  -1   2  159.18   17.70
  -3  -1   2  144.49   18.90
  -3  -1   2  153.48   16.30
  -3  -1   2  164.08   17.30
   3   1  -2  158.18   16.00
   3   1  -2  152.58   17.10
   3   1  -2  155.68   17.40
   3   1  -2  178.68   16.60
   3   1  -2  154.98   17.50
  -4  -1   2  398.26   34.30
  -4  -1   2  339.67   33.70
  -4  -1   2  331.97   31.50
  -4  -1   2  303.07   32.70
   4   1  -2  396.96   33.90
   4   1  -2  353.86   31.90
   4   1  -2  330.07   33.30
   4   1  -2  345.67   31.10
   4   1  -2  354.26   33.60
  -5  -1   2   43.10   13.90
  -5  -1   2   42.60   10.70
  -5  -1   2   45.10   11.50
  -5  -1   2   22.20    9.00
   5   1  -2   50.19   12.80
   5   1  -2   37.20    8.90
   5   1  -2   51.39   10.10
   5   1  -2   42.10   10.80
   5   1  -2   42.30   11.10
  -6  -1   2  636.14   58.09
  -6  -1   2  586.14   57.69
  -6  -1   2  664.33   55.39
   6   1  -2  627.44   54.19
   6   1  -2  709.33   56.29
   6   1  -2  612.74   57.49
   6   1  -2  552.54   56.89
   6   1  -2  606.84   57.79
  -7  -1   2    6.90    5.40
  -7  -1   2   -0.10    6.40
  -7  -1   2    4.80    6.00
  -7  -1   2    1.90    5.60
   7   1  -2    0.70    5.00
   7   1  -2    2.30    4.00
   7   1  -2    5.30    6.40
   7   1  -2   -2.60    2.80
   7   1  -2   -0.40    4.00
  -8  -1   2   -3.80    2.40
  -8  -1   2    4.60    7.00
  -8  -1   2   10.20    9.10
  -8  -1   2   15.90    7.50
   8   1  -2    5.50    5.90
   8   1  -2   -3.40    3.00
   8   1  -2    5.50    6.40
   8   1  -2    1.30    4.40
   8   1  -2    5.60    8.70
  -9  -1   2   33.30   14.10
  -9  -1   2   23.00   10.50
  -9  -1   2   26.80   12.60
  -9  -1   2   21.70    9.30
   9   1  -2   39.90   13.90
   9   1  -2   17.10   11.90
   9   1  -2   45.80   15.20
   9   1  -2   30.90    9.50
   9   1  -2   23.20    9.80
 -10  -1   2 1062.99   99.29
 -10  -1   2 1033.80   92.59
 -10  -1   2 1067.99   98.49
 -10  -1   2 1099.99  100.59
  10   1  -2  989.30   91.59
  10   1  -2 1136.29   99.59
  10   1  -2 1024.70   92.99
  10   1  -2 1064.19   97.69
  10   1  -2 1093.79   98.19
 -11  -1   2   15.00   12.10
 -11  -1   2   -1.10    4.70
 -11  -1   2    0.90    8.60
 -11  -1   2   -8.70    4.90
  11   1  -2   11.20    8.30
  11   1  -2    3.20    5.20
  11   1  -2    1.10    9.90
  11   1  -2    0.40    5.80
  11   1  -2    1.30    3.40
 -12  -1   2    3.90   11.20
 -12  -1   2    1.60    8.40
 -12  -1   2   15.40   12.10
 -12  -1   2   37.10   17.60
  12   1  -2    0.00    9.30
  12   1  -2   14.80    8.10
  12   1  -2   11.20    9.00
  12   1  -2   36.20   15.90
  12   1  -2   18.00   11.60
 -13  -1   2    2.30    7.90
 -13  -1   2   11.10   12.10
 -13  -1   2   40.70   22.50
 -13  -1   2   -1.00    6.20
  13   1  -2   23.90   13.60
  13   1  -2    0.80    5.00
  13   1  -2    0.00    3.50
  13   1  -2   -2.00   10.10
 -14  -1   2  145.09   27.90
 -14  -1   2   51.29   23.90
 -14  -1   2   84.99   26.30
 -14  -1   2   81.69   27.90
  14   1  -2   90.59   23.90
  14   1  -2   90.09   28.20
  14   1  -2   76.49   27.00
  14   1  -2   65.99   22.40
 -15  -1   2   12.60   12.50
 -15  -1   2   -2.90    7.70
 -15  -1   2   16.80   10.80
 -15  -1   2   16.10   14.40
  15   1  -2   23.90   14.00
  15   1  -2   -3.40    6.70
  15   1  -2   10.70    8.30
  15   1  -2    6.50    7.50
  15   0   2   -4.30    6.30
  15   0   2   -2.50    6.60
  15   0   2    4.50    8.80
  15   0   2    3.60   11.60
 -15   0  -2   -2.00    6.90
 -15   0  -2    4.70    8.90
 -15   0  -2    8.50    9.90
 -15   0  -2   13.00   12.50
  14   0   2  269.67   49.30
  14   0   2  253.87   48.00
  14   0   2  197.28   42.90
 -14   0  -2  213.48   46.50
 -14   0  -2  227.28   46.90
 -14   0  -2  219.68   34.30
 -14   0  -2  182.98   39.80
  13   0   2    8.40   10.70
  13   0   2   17.30   13.90
  13   0   2    0.30    3.40
 -13   0  -2    1.00    6.00
 -13   0  -2   -1.70    6.40
 -13   0  -2   10.60   17.70
 -13   0  -2   -3.60    9.80
  12   0   2  562.24   74.19
  12   0   2  599.24   61.39
  12   0   2  400.66   62.99
 -12   0  -2  507.85   49.90
 -12   0  -2  404.56   60.89
 -12   0  -2  371.46   65.69
 -12   0  -2  534.25   68.89
  11   0   2    2.20    8.40
  11   0   2    2.20    6.30
  11   0   2   12.60    9.20
 -11   0  -2    4.00    5.40
 -11   0  -2  -10.20    3.10
 -11   0  -2   -1.60    3.80
 -11   0  -2    2.80    6.60
  10   0   2    0.00    7.40
  10   0   2   -4.10    3.60
  10   0   2   -5.70    4.80
 -10   0  -2    1.70    4.70
 -10   0  -2    7.30    9.20
 -10   0  -2   -0.10    5.30
 -10   0  -2   13.20    9.90
   9   0   2   -4.50    5.80
   9   0   2   -0.90    4.30
   9   0   2   12.10    9.50
  -9   0  -2   -4.30    3.90
  -9   0  -2    2.90    7.60
  -9   0  -2   -0.90    3.80
  -9   0  -2    0.30    6.80
   8   0   2    9.20    7.30
   8   0   2    9.20    8.10
   8   0   2    3.20    5.40
  -8   0  -2    2.40    7.30
  -8   0  -2   -6.10    3.00
  -8   0  -2   -0.90    2.80
  -8   0  -2    1.90    5.50
   7   0   2   -3.00    3.00
   7   0   2    7.40    7.50
   7   0   2    2.30    7.30
  -7   0  -2   -5.20    3.10
  -7   0  -2   -3.40    3.10
  -7   0  -2    0.70    2.80
  -7   0  -2   -1.60    6.30
   6   0   2  208.78   32.50
   6   0   2  152.48   25.30
   6   0   2  241.68   31.90
  -6   0  -2  188.88   28.30
  -6   0  -2  175.58   20.10
  -6   0  -2  220.88   30.80
  -6   0  -2  202.98   28.40
   5   0   2    1.40    4.80
   5   0   2    2.70    5.90
   5   0   2    6.90    7.10
  -5   0  -2    7.40    8.20
  -5   0  -2    0.60    6.10
   4   0   2 2145.19  173.68
   4   0   2 2203.88  175.18
   4   0   2 2147.89  173.58
  -4   0  -2 2078.29  175.08
  -4   0  -2 2217.68  170.88
  -4   0  -2 2152.28  173.38
  -4   0  -2 2197.98  173.28
   3   0   2   -0.30    2.10
   3   0   2   -1.00    3.20
   3   0   2   -1.20    3.30
  -3   0  -2    5.10    4.50
  -3   0  -2    1.00    2.80
  -3   0  -2    0.50    3.80
   2   0   2  448.36   38.40
   2   0   2  451.65   39.50
   2   0   2  434.16   38.50
  -2   0  -2  415.96   36.90
  -2   0  -2  456.85   38.40
  -2   0  -2  436.96   39.30
  -2   0  -2  458.05   38.50
   1   0   2   -0.10    2.40
   1   0   2   -0.10    1.40
   1   0   2    0.00    1.60
   1   0   2    1.90    3.20
  -1   0  -2    0.10    2.40
  -1   0  -2   -1.20    1.00
  -1   0  -2   -3.40    1.70
  -1   0  -2   -0.20    1.60
   0   0   2 1611.44  129.19
   0   0   2 1655.13  129.39
   0   0   2 1684.93  128.89
   0   0   2 1648.24  129.49
   0   0  -2 1619.34  129.49
   0   0  -2 1649.63  129.29
   0   0  -2 1689.63  129.29
   0   0  -2 1641.24  128.89
  -1   0   2    0.30    1.60
  -1   0   2    5.50    2.70
  -1   0   2    6.30    2.30
  -1   0   2    3.30    2.70
  -1   0   2    0.60    1.20
   1   0  -2    1.00    1.90
   1   0  -2    1.20    2.50
   1   0  -2    0.60    1.60
   1   0  -2   -0.20    0.90
   1   0  -2   -0.10    1.10
  -2   0   2 1214.68   99.19
  -2   0   2 1286.97   97.29
  -2   0   2 1222.78   98.79
  -2   0   2 1222.28   98.29
   2   0  -2 1197.98   98.79
   2   0  -2 1225.28   97.99
   2   0  -2 1337.77   99.49
   2   0  -2 1174.48   96.99
   2   0  -2 1223.58   98.59
  -3   0   2   -0.70    2.50
  -3   0   2    0.50    2.80
  -3   0   2   -3.00    1.50
  -3   0   2    1.50    4.10
  -3   0   2    1.30    3.80
   3   0  -2   -2.20    3.20
   3   0  -2    1.40    2.10
   3   0  -2   -1.60    3.20
   3   0  -2    1.10    2.20
   3   0  -2   -0.20    2.50
  -4   0   2  644.34   57.99
  -4   0   2  647.84   58.39
  -4   0   2  718.33   58.79
  -4   0   2  667.93   56.49
   4   0  -2  708.83   55.99
   4   0  -2  665.73   58.19
   4   0  -2  648.14   58.09
   4   0  -2  701.73   56.39
   4   0  -2  618.54   57.49
  -5   0   2    0.50    4.80
  -5   0   2    0.20    3.70
  -5   0   2   -5.90    3.60
  -5   0   2    4.70    5.70
   5   0  -2    1.40    3.20
   5   0  -2    7.80    6.00
   5   0  -2   -5.70    2.30
   5   0  -2    0.00    2.10
   5   0  -2    2.20    3.80
  -6   0   2    6.20    7.50
  -6   0   2    8.40    6.10
  -6   0   2    3.70    5.20
   6   0  -2    0.90    4.00
   6   0  -2    1.90    3.80
   6   0  -2    7.90    6.60
   6   0  -2    0.10    3.40
   6   0  -2   -9.70    4.10
  -7   0   2    2.70    6.20
  -7   0   2    1.40    4.90
  -7   0   2    1.80    7.70
  -7   0   2   -6.50    4.40
   7   0  -2    0.90    3.60
   7   0  -2    2.00    4.80
   7   0  -2   -1.80    4.70
   7   0  -2    1.10    3.50
   7   0  -2   -0.60    5.50
  -8   0   2 3017.30  249.78
  -8   0   2 2981.10  250.17
  -8   0   2 3079.59  244.98
  -8   0   2 3139.09  249.48
   8   0  -2 3079.69  244.68
   8   0  -2 3006.20  244.58
   8   0  -2 3077.39  249.08
   8   0  -2 3166.58  250.17
  -9   0   2  -10.90    4.20
  -9   0   2   -6.50    3.30
  -9   0   2    3.10    5.90
  -9   0   2    5.40    8.30
   9   0  -2   -0.70    3.00
   9   0  -2    1.80    6.40
   9   0  -2    3.60    6.10
   9   0  -2    4.20    4.90
   9   0  -2   -4.80    2.60
 -10   0   2  315.77   44.50
 -10   0   2  255.17   43.10
 -10   0   2  270.67   43.90
 -10   0   2  258.97   35.40
  10   0  -2  258.87   41.90
  10   0  -2  296.57   36.80
  10   0  -2  260.77   35.60
  10   0  -2  310.67   44.20
  10   0  -2  232.68   40.00
 -11   0   2    5.70    6.30
 -11   0   2   17.20   13.30
 -11   0   2   -5.60    5.20
 -11   0   2    0.50    6.70
  11   0  -2   -3.20    4.40
  11   0  -2   -7.40    5.50
  11   0  -2   -0.90    4.10
  11   0  -2   -5.70    3.90
  11   0  -2    6.60    7.90
 -12   0   2   83.19   25.20
 -12   0   2   46.70   18.70
 -12   0   2   89.39   22.10
 -12   0   2   45.60   19.50
  12   0  -2   39.20   13.60
  12   0  -2   40.90   16.20
  12   0  -2   69.59   22.50
  12   0  -2   60.89   17.00
  12   0  -2   64.69   21.10
 -13   0   2   10.40   11.40
 -13   0   2    3.10    9.90
 -13   0   2   -1.90   10.10
 -13   0   2   -1.40    6.90
  13   0  -2   -6.40    6.60
  13   0  -2    6.80    7.50
  13   0  -2   -6.00    8.60
  13   0  -2   10.40   11.70
  13   0  -2    3.70    6.30
 -14   0   2   41.40   22.40
 -14   0   2   68.29   20.80
 -14   0   2   61.79   21.30
  14   0  -2   80.69   20.30
  14   0  -2   34.20   17.60
  14   0  -2   34.90   18.80
  14   0  -2   12.90   15.30
 -15   0   2   -5.70    8.80
 -15   0   2   -1.20    8.50
 -15   0   2   -2.80    6.40
 -15   0   2   -8.60    8.40
  15   0  -2   -1.00    5.20
  15   0  -2    0.30    5.40
  15   0  -2   18.60   15.10
  15   0  -2   -5.60    8.80
  15   1   2    3.80    8.20
  15   1   2    3.00    9.90
  15   1   2   17.00   15.30
  15   1   2   -0.70    4.80
 -15  -1  -2    5.20   12.00
 -15  -1  -2    2.70   11.00
 -15  -1  -2   15.10   14.60
 -15  -1  -2    7.80    8.40
  14   1   2  256.47   48.50
  14   1   2  117.49   31.80
  14   1   2  252.27   49.80
 -14  -1  -2  126.99   35.40
 -14  -1  -2  144.59   35.90
 -14  -1  -2  179.98   37.50
  13   1   2    7.20    7.10
  13   1   2   17.40   16.30
  13   1   2   33.20   19.20
 -13  -1  -2   13.70   12.70
 -13  -1  -2   21.40   11.60
 -13  -1  -2   32.80   17.80
 -13  -1  -2    4.50    8.20
  12   1   2  139.79   36.10
  12   1   2  127.29   30.50
  12   1   2  269.27   44.30
 -12  -1  -2  148.69   32.40
 -12  -1  -2  214.28   66.69
 -12  -1  -2  171.48   28.20
 -12  -1  -2  164.98   36.00
  11   1   2   15.60   11.20
  11   1   2   12.70    9.50
  11   1   2   16.80   14.40
 -11  -1  -2   18.50    9.10
 -11  -1  -2    6.50    6.40
 -11  -1  -2    7.90    9.90
 -11  -1  -2   11.20   12.70
  10   1   2  404.56   56.79
  10   1   2  455.75   56.99
  10   1   2  457.55   57.69
 -10  -1  -2  339.27   49.80
 -10  -1  -2  332.27   54.39
 -10  -1  -2  362.26   38.50
 -10  -1  -2  434.36   55.59
   9   1   2   57.89   18.30
   9   1   2   23.50   10.40
   9   1   2   25.10   13.50
  -9  -1  -2   30.60   14.40
  -9  -1  -2   46.00   16.00
  -9  -1  -2   35.90   10.10
  -9  -1  -2   17.40   11.20
   8   1   2  132.19   26.10
   8   1   2  152.98   26.80
   8   1   2  136.39   24.90
  -8  -1  -2  134.89   24.50
  -8  -1  -2  102.99   17.60
  -8  -1  -2   96.69   22.90
  -8  -1  -2  110.79   23.30
   7   1   2  319.07   38.80
   7   1   2  275.57   38.60
   7   1   2  261.97   36.30
  -7  -1  -2  221.98   33.60
  -7  -1  -2  270.97   38.50
  -7  -1  -2  228.88   34.20
  -7  -1  -2  270.77   26.20
   6   1   2   12.80    7.90
   6   1   2    3.00    5.30
  -6  -1  -2    5.40    6.40
  -6  -1  -2   -3.70    4.00
  -6  -1  -2    1.90    6.30
  -6  -1  -2    9.40    4.90
   5   1   2   57.59   14.10
   5   1   2   40.20   11.60
   5   1   2   54.79   13.00
  -5  -1  -2   33.40   10.50
  -5  -1  -2   47.20    8.40
  -5  -1  -2   61.89   14.80
  -5  -1  -2   45.90   12.20
   4   1   2  998.20   84.79
   4   1   2 1027.30   84.99
   4   1   2 1086.89   90.89
  -4  -1  -2 1039.70   81.29
  -4  -1  -2  988.20   84.59
  -4  -1  -2  935.91   88.99
  -4  -1  -2  971.80   93.49
   3   1   2 1355.16  107.29
   3   1   2 1248.48  105.69
   3   1   2 1295.77  105.89
  -3  -1  -2 1339.17  102.89
  -3  -1  -2 1281.37  105.59
  -3  -1  -2 1313.67  105.59
  -3  -1  -2 1286.17  107.29
   2   1   2  255.17   25.00
   2   1   2  252.17   24.20
   2   1   2  245.98   23.90
  -2  -1  -2  267.97   24.10
  -2  -1  -2  251.47   24.00
  -2  -1  -2  274.17   25.40
   1   1   2  118.09   12.10
   1   1   2   99.59   10.80
   1   1   2   98.99   11.10
  -1  -1  -2  100.19   11.10
  -1  -1  -2  101.49   10.90
  -1  -1  -2  112.39   11.80
   0   1   2  204.38   19.10
   0   1   2  216.28   19.50
   0   1   2  217.48   19.00
   0   1   2  217.88   18.80
   0  -1  -2  198.68   19.30
   0  -1  -2  256.77   19.30
  -1   1   2   60.09    6.00
  -1   1   2   49.40    7.40
  -1   1   2   54.19    7.40
  -1   1   2   45.90    7.50
  -1   1   2   60.59    7.30
   1  -1  -2   61.29    8.60
   1  -1  -2   49.80    7.00
   1  -1  -2   53.49    5.90
   1  -1  -2   53.59    8.10
  -2   1   2 2203.98  173.78
  -2   1   2 2251.37  173.58
  -2   1   2 2194.78  171.38
   2  -1  -2 2290.87  173.58
   2  -1  -2 2205.78  173.68
   2  -1  -2 2115.29  173.38
   2  -1  -2 2200.28  171.38
  -3   1   2  163.58   14.90
  -3   1   2  168.78   20.90
  -3   1   2  166.98   17.80
  -3   1   2  151.18   16.40
  -3   1   2  185.48   18.00
   3  -1  -2  155.88   14.70
   3  -1  -2  168.18   16.70
   3  -1  -2  155.28   17.40
   3  -1  -2  153.48   17.30
   3  -1  -2  158.88   17.50
  -4   1   2  370.16   33.60
  -4   1   2  354.46   33.70
  -4   1   2  349.67   33.40
   4  -1  -2  359.16   33.40
   4  -1  -2  337.37   32.70
   4  -1  -2  363.56   31.90
   4  -1  -2  319.17   32.80
   4  -1  -2  333.87   29.80
  -5   1   2   44.10   11.90
  -5   1   2   28.60    9.70
  -5   1   2   32.80   11.30
  -5   1   2   21.90    8.80
   5  -1  -2   44.20   12.00
   5  -1  -2   37.90    7.80
   5  -1  -2   35.10    9.80
   5  -1  -2   49.60   11.80
   5  -1  -2   41.30    9.40
  -6   1   2  538.25   56.69
  -6   1   2  593.24   57.39
  -6   1   2  637.84   54.89
  -6   1   2  672.23   58.19
   6  -1  -2  627.84   57.09
   6  -1  -2  616.34   57.29
   6  -1  -2  614.14   52.89
   6  -1  -2  606.94   56.49
   6  -1  -2  642.34   55.09
  -7   1   2    4.80    6.00
  -7   1   2    5.20    7.60
  -7   1   2   11.80    7.10
   7  -1  -2    1.60    4.30
   7  -1  -2   14.10    8.80
   7  -1  -2   -1.00    6.30
   7  -1  -2   -0.60    3.00
   7  -1  -2    2.60    3.90
  -8   1   2    8.80    7.80
  -8   1   2    7.50    8.20
  -8   1   2    3.20    4.50
  -8   1   2   21.30   11.20
   8  -1  -2    2.30    3.50
   8  -1  -2    8.20    8.80
   8  -1  -2    0.70    3.30
   8  -1  -2   13.00    8.10
   8  -1  -2    1.90    5.10
  -9   1   2   24.10   12.50
  -9   1   2   27.50   12.50
  -9   1   2   33.60   13.20
  -9   1   2   29.30   10.80
   9  -1  -2   27.80    9.70
   9  -1  -2   15.90    8.20
   9  -1  -2   32.40   13.10
   9  -1  -2   54.79   16.20
   9  -1  -2   31.70   13.00
 -10   1   2 1052.19  100.09
 -10   1   2 1048.40   98.99
 -10   1   2 1092.29   94.29
 -10   1   2 1068.09   98.59
  10  -1  -2 1049.00   93.79
  10  -1  -2 1000.80   97.49
  10  -1  -2 1085.29   99.49
  10  -1  -2 1113.79   98.69
  10  -1  -2 1050.89   91.49
 -11   1   2    6.60    7.00
 -11   1   2   -1.40    8.50
 -11   1   2   -6.30    3.10
 -11   1   2    9.50   10.60
  11  -1  -2    8.70    6.30
  11  -1  -2    2.60    4.30
  11  -1  -2    2.60    5.80
  11  -1  -2   -5.30    2.80
  11  -1  -2   -4.50    6.80
 -12   1   2   -8.10    7.80
 -12   1   2    3.10    7.10
 -12   1   2   23.20   13.90
 -12   1   2    5.20   11.90
  12  -1  -2   10.40    8.10
  12  -1  -2    5.50    6.50
  12  -1  -2   16.50   12.10
  12  -1  -2   25.60   13.20
  12  -1  -2   -4.30    9.40
 -13   1   2  -10.70    5.30
 -13   1   2    7.80   13.40
 -13   1   2   -7.80    8.00
 -13   1   2   -7.00    5.70
  13  -1  -2   16.60   11.80
  13  -1  -2   14.90    8.80
  13  -1  -2   19.70   11.60
  13  -1  -2    4.80   11.40
 -14   1   2   81.49   26.80
 -14   1   2   83.19   21.30
 -14   1   2  145.29   38.30
 -14   1   2   79.69   26.20
  14  -1  -2   60.09   24.60
  14  -1  -2   39.50   19.10
  14  -1  -2   71.89   17.70
  14  -1  -2   56.49   20.70
 -15   1   2   10.40   12.10
 -15   1   2    6.30   12.10
 -15   1   2   23.90   16.60
 -15   1   2   11.50   15.70
  15  -1  -2    6.30    7.30
  15  -1  -2    9.70   12.10
  15  -1  -2   17.70   17.90
  15  -1  -2    5.50    6.80
  15   2   2   29.50   14.60
  15   2   2    1.10    6.40
  15   2   2    7.20   12.50
 -15  -2  -2    8.10    9.50
 -15  -2  -2   10.60   13.70
 -15  -2  -2    2.80    9.10
 -15  -2  -2   11.30   14.40
  14   2   2  181.78   40.30
  14   2   2  176.68   38.40
  14   2   2  140.29   33.80
 -14  -2  -2  154.98   28.00
 -14  -2  -2  144.99   36.20
 -14  -2  -2  132.79   33.80
 -14  -2  -2  118.59   35.70
  13   2   2   -2.10    6.00
  13   2   2    9.70    8.30
  13   2   2   32.50   17.80
 -13  -2  -2   13.20   13.40
 -13  -2  -2   -4.90    5.40
 -13  -2  -2   19.90    9.70
 -13  -2  -2   26.30   17.60
  12   2   2  865.81   82.19
  12   2   2  664.83   75.69
 -12  -2  -2  659.33   74.79
 -12  -2  -2  767.32   78.89
 -12  -2  -2  782.72   68.29
 -12  -2  -2  631.74   88.99
  11   2   2    4.60    7.80
  11   2   2    0.10    5.20
  11   2   2   12.80   12.30
 -11  -2  -2   -9.70    6.00
 -11  -2  -2    6.90    9.60
 -11  -2  -2    2.80    6.30
 -11  -2  -2    0.40    5.90
  10   2   2   61.29   20.10
  10   2   2   61.39   19.90
  10   2   2   77.69   20.40
 -10  -2  -2   77.99   22.50
 -10  -2  -2  111.79   24.50
 -10  -2  -2   41.40   16.10
 -10  -2  -2   67.59   14.50
   9   2   2   -2.10    6.00
   9   2   2    8.00    7.10
   9   2   2   -6.00    4.10
  -9  -2  -2    3.00    7.50
  -9  -2  -2    1.90    4.10
  -9  -2  -2    2.40    8.90
  -9  -2  -2    0.90    6.60
   8   2   2  304.97   39.20
   8   2   2  214.08   33.90
   8   2   2  232.08   37.60
  -8  -2  -2  228.68   35.10
  -8  -2  -2  238.28   38.30
  -8  -2  -2  205.58   23.00
  -8  -2  -2  205.88   32.50
   7   2   2  774.12   68.69
   7   2   2  634.34   67.89
   7   2   2  691.33   67.39
  -7  -2  -2  740.83   70.19
  -7  -2  -2  782.42   67.99
  -7  -2  -2  743.93   68.09
  -7  -2  -2  745.23   61.69
   6   2   2 1472.05  119.29
   6   2   2 1351.16  118.29
   6   2   2 1475.25  120.99
  -6  -2  -2 1406.06  112.69
  -6  -2  -2 1383.26  120.49
  -6  -2  -2 1293.67  117.79
  -6  -2  -2 1506.55  118.79
   5   2   2  153.38   22.50
   5   2   2  119.19   20.00
   5   2   2  173.48   24.90
  -5  -2  -2  161.88   23.10
  -5  -2  -2  116.89   13.50
  -5  -2  -2  136.29   20.90
  -5  -2  -2  144.09   23.20
   4   2   2    7.70    5.20
   4   2   2    4.10    4.10
   4   2   2   14.30    7.10
  -4  -2  -2    8.40    5.10
  -4  -2  -2   -1.80    3.90
  -4  -2  -2   13.50    7.50
  -4  -2  -2    5.30    2.60
   3   2   2    0.00    3.60
   3   2   2    6.80    5.20
   3   2   2    2.30    2.90
  -3  -2  -2    1.90    3.10
  -3  -2  -2    5.50    5.00
   2   2   2  187.28   17.80
   2   2   2  182.38   18.50
   2   2   2  171.38   17.60
  -2  -2  -2  168.78   17.30
  -2  -2  -2  189.38   19.00
  -2  -2  -2  155.48   17.00
   1   2   2  412.56   34.20
   1   2   2  431.56   35.00
   1   2   2  382.66   33.80
  -1  -2  -2  401.76   34.00
  -1  -2  -2  404.76   34.70
  -1  -2  -2  400.36   32.50
   0   2   2 8619.84  673.33
   0   2   2 8617.74  673.43
   0   2   2 8405.26  674.43
   0   2   2 8453.95  673.43
   0   2   2 8776.62  672.93
   0  -2  -2 8584.54  673.53
   0  -2  -2 9999.00  673.53
   0  -2  -2 8640.94  674.73
   0  -2  -2 8586.24  673.43
   1  -2  -2 2338.67  182.58
  -2   2   2  441.76   38.00
  -2   2   2  438.66   38.10
  -2   2   2  451.75   38.60
  -2   2   2  439.86   38.00
   2  -2  -2  459.15   37.90
   2  -2  -2  433.16   38.10
  -3   2   2  912.01   73.09
  -3   2   2  892.31   72.79
  -3   2   2  865.61   72.39
  -3   2   2  864.51   72.09
   3  -2  -2  901.51   72.79
   3  -2  -2  994.20   72.69
   3  -2  -2  794.02   71.79
   3  -2  -2  802.52   72.19
  -4   2   2   -0.60    2.50
  -4   2   2    6.90    5.30
  -4   2   2   -1.80    2.30
  -4   2   2    9.20    5.60
   4  -2  -2    0.70    3.00
   4  -2  -2    2.90    3.90
   4  -2  -2    3.10    4.30
   4  -2  -2    1.20    4.10
  -5   2   2  180.28   23.50
  -5   2   2  133.39   21.10
  -5   2   2  149.69   22.20
  -5   2   2  171.38   24.30
   5  -2  -2  205.98   25.60
   5  -2  -2  165.18   23.80
   5  -2  -2  125.99   20.70
   5  -2  -2  117.49   13.90
   5  -2  -2  142.89   21.30
  -6   2   2  203.08   28.10
  -6   2   2  178.08   25.40
  -6   2   2  141.19   24.40
  -6   2   2  181.58   27.10
   6  -2  -2  169.88   17.80
   6  -2  -2  215.68   27.90
   6  -2  -2  175.48   26.00
   6  -2  -2  191.88   27.30
   6  -2  -2  173.88   26.70
  -7   2   2   65.89   16.70
  -7   2   2   49.99   13.20
  -7   2   2   37.90   12.90
  -7   2   2   42.00   13.50
   7  -2  -2   58.09   13.70
   7  -2  -2   47.90   14.60
   7  -2  -2   28.80   10.60
   7  -2  -2   39.70    8.80
  -8   2   2  952.80   85.99
  -8   2   2  880.71   84.49
  -8   2   2  971.30   81.99
   8  -2  -2  951.60   84.29
   8  -2  -2  881.71   81.39
   8  -2  -2  973.10   85.19
   8  -2  -2  865.91   82.99
   8  -2  -2  943.91   78.09
  -9   2   2   37.20   15.50
  -9   2   2   57.19   18.00
  -9   2   2   57.19   14.10
  -9   2   2   43.90   15.90
   9  -2  -2   65.89   18.50
   9  -2  -2   66.19   13.10
   9  -2  -2   40.40   13.20
   9  -2  -2   52.19   15.90
   9  -2  -2   69.69   17.90
 -10   2   2  206.58   37.10
 -10   2   2  227.18   35.50
 -10   2   2  227.98   39.00
 -10   2   2  170.88   34.50
  10  -2  -2  221.08   27.80
  10  -2  -2  203.58   33.20
  10  -2  -2  158.58   33.10
  10  -2  -2  213.98   34.90
  10  -2  -2  205.18   36.30
 -11   2   2   88.89   23.40
 -11   2   2   53.59   19.30
 -11   2   2   48.90   16.50
 -11   2   2   41.60   17.70
  11  -2  -2   47.60   12.20
  11  -2  -2   51.09   15.60
  11  -2  -2   50.39   18.50
  11  -2  -2   63.69   19.00
  11  -2  -2   43.20   16.20
 -12   2   2   50.99   19.80
 -12   2   2   17.90   13.50
 -12   2   2   25.10   13.00
  12  -2  -2   30.50   13.20
  12  -2  -2   66.89   15.80
  12  -2  -2   21.00   13.90
  12  -2  -2   22.90   16.90
 -13   2   2    9.80   10.00
 -13   2   2    4.50   10.60
 -13   2   2   -2.10    7.50
 -13   2   2    7.10   12.50
  13  -2  -2    0.00    3.40
  13  -2  -2    3.50    8.80
  13  -2  -2    3.90    6.50
  13  -2  -2   21.80   16.00
 -14   2   2  152.58   36.40
 -14   2   2  220.68   37.00
 -14   2   2  149.79   36.60
 -14   2   2   83.89   30.50
  14  -2  -2  152.28   26.00
  14  -2  -2  177.68   40.20
  14  -2  -2  155.68   37.90
  14  -2  -2  173.28   36.90
 -15   2   2   -1.90    7.80
 -15   2   2   10.40   10.30
 -15   2   2    7.80   11.90
 -15   2   2   -0.70   10.00
  15  -2  -2   -0.10    8.90
  15  -2  -2    2.10    6.70
  15  -2  -2   29.40   18.10
  15  -2  -2   11.30   10.20
  14   3   2   94.79   30.70
  14   3   2   75.69   22.30
  14   3   2  122.09   31.60
  14   3   2   75.59   27.10
 -14  -3  -2   74.59   26.30
 -14  -3  -2  143.79   24.50
 -14  -3  -2   80.59   25.40
 -14  -3  -2   63.39   25.50
  13   3   2   58.89   21.30
  13   3   2   67.19   23.50
  13   3   2   48.30   18.60
 -13  -3  -2   36.20   16.90
 -13  -3  -2   65.59   24.70
 -13  -3  -2   37.80   12.60
 -13  -3  -2   44.60   18.20
  12   3   2   37.80   15.60
  12   3   2   28.60   17.00
  12   3   2   44.70   17.70
 -12  -3  -2   32.10   18.80
 -12  -3  -2   20.10    9.90
 -12  -3  -2   15.40   12.10
 -12  -3  -2    1.70   11.30
  11   3   2   36.20   15.80
  11   3   2   27.20   14.10
  11   3   2    5.50   12.00
 -11  -3  -2   45.40   12.60
 -11  -3  -2   34.70   16.10
 -11  -3  -2   34.30   15.60
  10   3   2   94.79   22.90
  10   3   2   68.79   21.30
  10   3   2   56.69   19.50
 -10  -3  -2   60.49   21.70
 -10  -3  -2   87.79   16.40
 -10  -3  -2   68.99   20.20
 -10  -3  -2   70.89   20.20
   9   3   2  109.69   24.30
   9   3   2   95.49   22.50
   9   3   2   85.99   22.50
  -9  -3  -2   52.29   18.80
  -9  -3  -2   73.29   13.90
  -9  -3  -2   80.49   19.90
  -9  -3  -2  101.79   22.10
   8   3   2  540.55   55.89
   8   3   2  544.45   57.39
   8   3   2  540.45   55.79
  -8  -3  -2  563.44   55.59
  -8  -3  -2  590.34   49.30
  -8  -3  -2  572.24   58.69
  -8  -3  -2  543.15   55.99
   7   3   2   50.59   14.50
   7   3   2   53.29   14.40
   7   3   2   51.19   15.90
  -7  -3  -2   48.00   14.60
  -7  -3  -2   71.49   11.90
  -7  -3  -2   68.29   16.90
  -7  -3  -2   55.79   15.00
   6   3   2   83.39   18.20
   6   3   2   79.89   17.20
   6   3   2   79.99   16.50
  -6  -3  -2   66.69   15.20
  -6  -3  -2  100.29   20.40
  -6  -3  -2   87.19   12.40
  -6  -3  -2   86.69   17.90
   5   3   2   58.79   14.20
   5   3   2   56.79   14.10
   5   3   2   53.69   13.00
  -5  -3  -2   57.09   12.80
  -5  -3  -2   45.50   12.50
  -5  -3  -2   55.39   13.40
   4   3   2  395.06   35.40
   4   3   2  400.06   36.60
   4   3   2  351.96   34.90
  -4  -3  -2  360.76   34.80
  -4  -3  -2  323.37   35.80
  -4  -3  -2  356.36   34.60
   3   3   2  396.56   36.60
   3   3   2  375.66   37.20
   3   3   2  372.66   36.40
  -3  -3  -2  459.15   38.80
  -3  -3  -2  409.36   36.60
  -3  -3  -2  404.86   36.40
  -3  -3  -2  427.06   34.20
   2   3   2 1751.32  139.49
   2   3   2 1743.33  138.79
  -2  -3  -2 1596.64  139.89
  -2  -3  -2 1923.41  140.29
   1   3   2  455.65   37.00
   1   3   2  459.05   37.90
   1   3   2  438.76   35.80
   1   3   2  437.86   36.40
  -1  -3  -2  427.46   37.00
  -1  -3  -2  444.56   37.00
  -1  -3  -2  456.15   36.80
   0   3   2   58.79    8.10
   0   3   2   44.10    6.10
   0   3   2   57.59    7.90
   0   3   2   51.59    8.60
   0   3   2   49.20    6.90
   0  -3  -2   69.89    8.80
   0  -3  -2   36.00    5.90
   0  -3  -2   62.39    8.40
   0  -3  -2   46.50    6.80
  -1   3   2    5.40    2.50
  -1   3   2    5.30    3.30
  -1   3   2    6.20    3.50
  -1   3   2    2.50    2.60
   1  -3  -2    0.40    2.40
   1  -3  -2    0.20    2.50
   1  -3  -2    0.60    1.70
   1  -3  -2    2.80    2.60
  -2   3   2  837.22   67.69
  -2   3   2  837.32   67.29
  -2   3   2  846.72   66.89
  -2   3   2  869.61   67.79
   2  -3  -2  845.92   67.69
   2  -3  -2  791.02   66.79
   2  -3  -2  879.81   67.29
   2  -3  -2  656.63   68.59
  -3   3   2   50.09    9.60
  -3   3   2   46.90    9.30
  -3   3   2   62.79   11.20
  -3   3   2   45.40    9.40
   3  -3  -2   51.09   12.60
   3  -3  -2   52.39   11.50
   3  -3  -2   40.70    9.70
  -4   3   2  939.11   82.39
  -4   3   2 1005.80   82.89
  -4   3   2  941.91   82.69
   4  -3  -2  986.80   82.69
   4  -3  -2 1015.10   82.69
   4  -3  -2 1036.00   82.59
  -5   3   2  571.24   51.19
  -5   3   2  585.04   49.99
  -5   3   2  616.34   51.59
  -5   3   2  507.65   50.19
   5  -3  -2  527.95   50.29
   5  -3  -2  572.04   50.39
   5  -3  -2  538.15   49.70
   5  -3  -2  493.05   49.10
  -6   3   2  200.18   28.30
  -6   3   2  228.18   31.30
  -6   3   2  250.97   32.70
  -6   3   2  296.87   34.30
   6  -3  -2  220.78   29.50
   6  -3  -2  223.08   30.80
   6  -3  -2  225.28   29.50
   6  -3  -2  221.78   31.60
  -7   3   2   98.69   20.00
  -7   3   2   99.89   19.30
  -7   3   2   70.79   16.50
  -7   3   2   66.09   17.50
   7  -3  -2   60.29   15.20
   7  -3  -2   74.99   16.40
   7  -3  -2   76.19   11.20
   7  -3  -2   59.49   14.60
   7  -3  -2   70.29   16.00
  -8   3   2  386.56   40.60
  -8   3   2  335.57   36.70
  -8   3   2  370.36   40.40
   8  -3  -2  340.47   37.20
   8  -3  -2  344.97   38.60
   8  -3  -2  355.86   45.40
   8  -3  -2  337.47   45.20
   8  -3  -2  346.37   35.70
  -9   3   2   53.79   16.20
  -9   3   2   59.99   19.50
  -9   3   2   72.89   19.90
   9  -3  -2   84.19   20.80
   9  -3  -2   37.10   13.70
   9  -3  -2   60.49   18.40
   9  -3  -2   60.09   17.70
   9  -3  -2   62.29   12.20
 -10   3   2  327.67   41.20
 -10   3   2  294.67   45.00
 -10   3   2  357.96   49.90
 -10   3   2  290.47   43.50
  10  -3  -2  317.17   45.50
  10  -3  -2  258.97   38.50
  10  -3  -2  262.57   42.10
  10  -3  -2  307.47   43.90
  10  -3  -2  285.47   30.00
 -11   3   2    7.10    9.70
 -11   3   2   -2.60    7.90
 -11   3   2    2.40    9.30
 -11   3   2    6.40    7.60
  11  -3  -2    6.80    5.60
  11  -3  -2   -1.70    6.80
  11  -3  -2   15.40    7.60
  11  -3  -2    0.60    6.00
  11  -3  -2    1.60    9.50
 -12   3   2  134.79   31.00
 -12   3   2  152.18   34.70
 -12   3   2  153.68   31.00
 -12   3   2  123.59   30.40
  12  -3  -2  133.19   27.70
  12  -3  -2  155.88   33.50
  12  -3  -2   91.49   26.20
  12  -3  -2  190.48   25.50
  12  -3  -2  228.88   39.40
 -13   3   2   26.60   16.10
 -13   3   2   44.40   20.40
 -13   3   2   27.90   13.10
 -13   3   2   29.30   19.60
  13  -3  -2   18.00   12.20
  13  -3  -2   29.00   10.40
  13  -3  -2   61.19   23.60
  13  -3  -2   22.00   14.90
 -14   3   2   -6.50    6.90
 -14   3   2   34.10   19.10
 -14   3   2   -0.60    7.80
 -14   3   2   -3.30    8.70
  14  -3  -2    7.60   10.80
  14  -3  -2   61.59   24.00
  14  -3  -2   19.70   10.40
  14  -3  -2    6.80    8.80
 -15   3   2   64.19   24.60
 -15   3   2   98.39   30.90
 -15   3   2   74.99   23.50
 -15   3   2  107.09   32.30
  15  -3  -2  123.89   33.40
  15  -3  -2  124.29   34.30
  15  -3  -2  104.39   21.00
  15  -3  -2   76.89   27.90
  14   4   2   50.09   19.40
  14   4   2  122.99   31.90
  14   4   2  141.39   36.80
  14   4   2   59.49   19.00
 -14  -4  -2   87.09   18.70
 -14  -4  -2   56.19   21.50
 -14  -4  -2   84.99   26.70
 -14  -4  -2   86.19   29.60
  13   4   2    8.00   10.10
  13   4   2    2.80    5.00
  13   4   2   -6.10    8.80
 -13  -4  -2   20.20   12.60
 -13  -4  -2   12.00    8.00
 -13  -4  -2   10.80   10.80
 -13  -4  -2   -4.40    5.90
  12   4   2   95.69   26.00
  12   4   2  126.59   30.50
  12   4   2  183.88   37.50
 -12  -4  -2  120.69   29.60
 -12  -4  -2  107.09   29.40
 -12  -4  -2   90.69   28.40
 -12  -4  -2  134.09   21.60
  11   4   2   14.90   11.40
  11   4   2   49.10   18.90
  11   4   2   41.20   16.50
 -11  -4  -2   40.50   11.90
 -11  -4  -2   58.29   20.40
 -11  -4  -2   41.20   18.40
 -11  -4  -2   48.30   18.60
  10   4   2   25.80   15.40
  10   4   2   14.20   10.40
  10   4   2   15.10    8.40
 -10  -4  -2    9.20    8.80
[truncated: 2,661,804 more chars]
