# Supplementary material for: Bistability in Palladium Complexes with Two Different Redox‐Active Ligands of Orthogonal Charge Regimes
Source: Chemistry. 2025 Nov 4;31(69):e03160. doi: 10.1002/chem.202503160 (PMC12699171; doi:10.1002/chem.202503160)
Supplement: Supplementary file 2 — Supporting Information [file CHEM-31-e03160-s002.zip › mo_2025_fk107_3b_0ma.cif]

data_mo_2025_fk107_3b_0ma

_audit_creation_date               2025-04-25
_audit_creation_method
;
Olex2 1.5
(compiled 2025.03.04 svn.red2d20d0 for OlexSys, GUI svn.r7188)
;
_audit_contact_author_address      ?
_audit_contact_author_email        ?
_audit_contact_author_name         ''
_audit_contact_author_phone        ?
_publ_contact_author_id_orcid      ?
_publ_section_references
;
Bourhis, L.J., Dolomanov, O.V., Gildea, R.J., Howard, J.A.K., Puschmann, H.
 (2015). Acta Cryst. A71, 59-75.

D. Kratzert, I. Krossing, (2018), J. Appl. Cryst. 51, 928-934. 

Dolomanov, O.V., Bourhis, L.J., Gildea, R.J, Howard, J.A.K. & Puschmann, H.
 (2009), J. Appl. Cryst. 42, 339-341.

Kratzert, D., Holstein, J.J. & Krossing, I. (2015). J. Appl. Cryst. 48, 933-938.
;
_chemical_formula_moiety           'C33 H28 Cl4 N6 O4 Pd, F6 P, 1.5(C6 H4 F2)'
_chemical_formula_sum              'C42 H34 Cl4 F9 N6 O4 P Pd'
_chemical_formula_weight           1136.961
loop_
  _atom_type_symbol
  _atom_type_scat_dispersion_real
  _atom_type_scat_dispersion_imag
  _atom_type_scat_Cromer_Mann_a1
  _atom_type_scat_Cromer_Mann_a2
  _atom_type_scat_Cromer_Mann_a3
  _atom_type_scat_Cromer_Mann_a4
  _atom_type_scat_Cromer_Mann_b1
  _atom_type_scat_Cromer_Mann_b2
  _atom_type_scat_Cromer_Mann_b3
  _atom_type_scat_Cromer_Mann_b4
  _atom_type_scat_Cromer_Mann_c
  _atom_type_scat_source
  _atom_type_scat_dispersion_source
 C 0.00313 0.00162 2.31000 1.02000 1.58860 0.86500 20.84390 10.20750 0.56870
 51.65120 0.21560 'International Tables Volume C Table 6.1.1.4 (pp. 500-502)'
 'Brennan, Cowan, Rev. Sci. Instrum., 1992, 63, 850'
 Cl 0.14908 0.15974 11.46040 7.19640 6.25560 1.64550 0.01040 1.16620 18.51940
 47.77840 -9.55740 'International Tables Volume C Table 6.1.1.4 (pp. 500-502)'
 'Brennan, Cowan, Rev. Sci. Instrum., 1992, 63, 850'
 F 0.01756 0.01033 3.53920 2.64120 1.51700 1.02430 10.28250 4.29440 0.26150
 26.14760 0.27760 'International Tables Volume C Table 6.1.1.4 (pp. 500-502)'
 'Brennan, Cowan, Rev. Sci. Instrum., 1992, 63, 850'
 H 0.00000 0.00000 0.49300 0.32291 0.14019 0.04081 10.51090 26.12570 3.14236
 57.79970 0.00304 'International Tables Volume C Table 6.1.1.4 (pp. 500-502)'
 'Brennan, Cowan, Rev. Sci. Instrum., 1992, 63, 850'
 N 0.00612 0.00332 12.21260 3.13220 2.01250 1.16630 0.00570 9.89330 28.99750
 0.58260 -11.52900 'International Tables Volume C Table 6.1.1.4 (pp. 500-502)'
 'Brennan, Cowan, Rev. Sci. Instrum., 1992, 63, 850'
 O 0.01085 0.00610 3.04850 2.28680 1.54630 0.86700 13.27710 5.70110 0.32390
 32.90890 0.25080 'International Tables Volume C Table 6.1.1.4 (pp. 500-502)'
 'Brennan, Cowan, Rev. Sci. Instrum., 1992, 63, 850'
 P 0.10265 0.09519 6.43450 4.17910 1.78000 1.49080 1.90670 27.15700 0.52600
 68.16450 1.11490 'International Tables Volume C Table 6.1.1.4 (pp. 500-502)'
 'Brennan, Cowan, Rev. Sci. Instrum., 1992, 63, 850'
 Pd -0.97750 1.01175 19.33190 15.50170 5.29537 0.60584 0.69866 7.98929 25.20520
 76.89860 5.26593 'International Tables Volume C Table 6.1.1.4 (pp. 500-502)'
 'Brennan, Cowan, Rev. Sci. Instrum., 1992, 63, 850'

_space_group_crystal_system        'monoclinic'
_space_group_IT_number             14
_space_group_name_H-M_alt          'P 1 21/n 1'
_space_group_name_Hall             '-P 2yn'
loop_
  _space_group_symop_id
  _space_group_symop_operation_xyz
 1 x,y,z
 2 -x+1/2,y+1/2,-z+1/2
 3 -x,-y,-z
 4 x-1/2,-y-1/2,z-1/2

_symmetry_Int_Tables_number        14
_cell_length_a                     9.9296(7)
_cell_length_b                     17.7180(12)
_cell_length_c                     27.3097(18)
_cell_angle_alpha                  90
_cell_angle_beta                   94.490(2)
_cell_angle_gamma                  90
_cell_volume                       4789.9(6)
_cell_formula_units_Z              4
_cell_measurement_reflns_used      9620
_cell_measurement_temperature      100.00
_cell_measurement_theta_max        26.34
_cell_measurement_theta_min        2.30
_exptl_absorpt_coefficient_mu      0.726
_exptl_absorpt_correction_T_max    0.7454
_exptl_absorpt_correction_T_min    0.6283
_exptl_absorpt_correction_type     none
_exptl_absorpt_process_details
;
SADABS-2016/2 (Bruker,2016/2) was used for absorption correction.
wR2(int) was 0.1276 before and 0.0749 after correction.
The Ratio of minimum to maximum transmission is 0.8429.
The \l/2 correction factor is Not present.
;
_exptl_crystal_colour              'dark green'
_exptl_crystal_colour_modifier     dark
_exptl_crystal_colour_primary      green
_exptl_crystal_density_diffrn      1.577
_exptl_crystal_description         needle
_exptl_crystal_F_000               2280.469
_exptl_crystal_size_max            0.45
_exptl_crystal_size_mid            0.11
_exptl_crystal_size_min            0.08
_diffrn_reflns_av_R_equivalents    0.1034
_diffrn_reflns_av_unetI/netI       0.0308
_diffrn_reflns_Laue_measured_fraction_full  0.9995
_diffrn_reflns_Laue_measured_fraction_max  0.9996
_diffrn_reflns_limit_h_max         12
_diffrn_reflns_limit_h_min         -12
_diffrn_reflns_limit_k_max         22
_diffrn_reflns_limit_k_min         -22
_diffrn_reflns_limit_l_max         34
_diffrn_reflns_limit_l_min         -34
_diffrn_reflns_number              217577
_diffrn_reflns_point_group_measured_fraction_full  0.9995
_diffrn_reflns_point_group_measured_fraction_max  0.9996
_diffrn_reflns_theta_full          25.2417
_diffrn_reflns_theta_max           26.00
_diffrn_reflns_theta_min           1.89
_diffrn_ambient_temperature        100.00
_diffrn_detector                   'Bruker Photon III detector'
_diffrn_detector_type              'CPAD detector'
_diffrn_measured_fraction_theta_full  0.9995
_diffrn_measured_fraction_theta_max  0.9996
_diffrn_measurement_device         'three-circle diffractometer'
_diffrn_measurement_device_type    'Bruker D8-Venture Dual Source'
_diffrn_measurement_method         '\w and \f scans'
_diffrn_radiation_monochromator    'mirror optics'
_diffrn_radiation_probe            x-ray
_diffrn_radiation_type             'Mo K\a'
_diffrn_radiation_wavelength       0.71073
_diffrn_source                     'microfocus sealed X-ray tube'
_diffrn_source_current             1.4
_diffrn_source_power               0.07
_diffrn_source_type                'Incoatec I\ms'
_diffrn_source_voltage             50.0
_diffrn_standards_number           0
_reflns_Friedel_coverage           0.0
_reflns_limit_h_max                11
_reflns_limit_h_min                -12
_reflns_limit_k_max                21
_reflns_limit_k_min                0
_reflns_limit_l_max                33
_reflns_limit_l_min                -10
_reflns_number_gt                  7607
_reflns_number_total               9401
_reflns_threshold_expression       I>=2u(I)
_computing_cell_refinement         'SAINT V8.40B (Bruker, 2019)'
_computing_data_reduction          'SAINT V8.40B (Bruker, 2019)'
_computing_molecular_graphics      'Olex2 1.5 (Dolomanov et al., 2009)'
_computing_publication_material    'Olex2 1.5 (Dolomanov et al., 2009)'
_computing_structure_refinement    'olex2.refine 1.5 (Bourhis et al., 2015)'
_computing_structure_solution      'olex2.solve 1.5 (Bourhis et al., 2015)'
_refine_diff_density_max           2.0619
_refine_diff_density_min           -0.9652
_refine_diff_density_rms           0.1531
_refine_ls_d_res_high              0.8107
_refine_ls_d_res_low               10.7947
_refine_ls_goodness_of_fit_ref     1.0830
_refine_ls_hydrogen_treatment      constr
_refine_ls_matrix_type             full
_refine_ls_number_constraints      63
_refine_ls_number_parameters       610
_refine_ls_number_reflns           9401
_refine_ls_number_restraints       216
_refine_ls_R_factor_all            0.0690
_refine_ls_R_factor_gt             0.0536
_refine_ls_restrained_S_all        1.0699
_refine_ls_shift/su_max            0.0008
_refine_ls_shift/su_mean           0.0001
_refine_ls_structure_factor_coef   Fsqd
_refine_ls_weighting_details      
 'w=1/[\s^2^(Fo^2^)+(0.0607P)^2^+27.0489P] where P=(Fo^2^+2Fc^2^)/3'
_refine_ls_weighting_scheme        calc
_refine_ls_wR_factor_gt            0.1404
_refine_ls_wR_factor_ref           0.1523
_olex2_refinement_description
;
1. Fixed Uiso
 At 1.2 times of:
  All C(H) groups
 At 1.5 times of:
  All C(H,H,H) groups
2. Uiso/Uaniso restraints and constraints
C41 \\sim C40 \\sim C45 \\sim C44 \\sim C43 \\sim C42: within 1.7A with sigma
of 0.04 and sigma for terminal atoms of 0.08 within 1.7A
C34 \\sim C35 \\sim C36 \\sim C37 \\sim C38 \\sim C39: within 1.7A with sigma
of 0.04 and sigma for terminal atoms of 0.08 within 1.7A
C8 \\sim C9 \\sim C10 \\sim C11 \\sim C12 \\sim C13: within 1.7A with sigma of
0.02 and sigma for terminal atoms of 0.04 within 1.7A
3. Rigid body (RIGU) restrains
 C41, C40, C45, C44, C43, C42
 with sigma for 1-2 distances of 0.004 and sigma for 1-3 distances of 0.004
 C34, C35, C36, C37, C38, C39
 with sigma for 1-2 distances of 0.004 and sigma for 1-3 distances of 0.004
 C8, C9, C10, C11, C12, C13
 with sigma for 1-2 distances of 0.002 and sigma for 1-3 distances of 0.002
4. Others
 Fixed Sof: F9(0.75) F10(0.75) C41(0.75) C40(0.75) C45(0.75) H45(0.75)
 C44(0.75) H44(0.75) C43(0.75) H43(0.75) C42(0.75) H42(0.75) F7(0.75) F8(0.75)
 C34(0.75) C35(0.75) C36(0.75) H36(0.75) C37(0.75) H37(0.75) C38(0.75)
 H38(0.75) C39(0.75) H39(0.75)
5.a Aromatic/amide H refined with riding coordinates:
 C3(H3), C6(H6), C12(H12), C11(H11), C10(H10), C9(H9), C18(H18), C19(H19),
 C20(H20), C21(H21), C45(H45), C44(H44), C43(H43), C42(H42), C36(H36), C37(H37),
  C38(H38), C39(H39)
5.b Fitted hexagon refined as free rotating group:
 C8(C13,C12,C11,C10,C9), C41(C40,C45,C44,C43,C42), C34(C35,C36,C37,C38,C39)
5.c Idealised Me refined as rotating group:
 C14(H14a,H14b,H14c), C15(H15a,H15b,H15c), C23(H23a,H23b,H23c), C24(H24a,H24b,
 H24c), C26(H26a,H26b,H26c), C27(H27a,H27b,H27c)
;
_atom_sites_solution_primary       iterative
loop_
  _atom_site_label
  _atom_site_type_symbol
  _atom_site_fract_x
  _atom_site_fract_y
  _atom_site_fract_z
  _atom_site_U_iso_or_equiv
  _atom_site_adp_type
  _atom_site_occupancy
  _atom_site_refinement_flags_posn
  _atom_site_refinement_flags_adp
  _atom_site_refinement_flags_occupancy
 Pd1 Pd 0.53536(3) 0.594358(17) 0.720190(12) 0.01480(11) Uani 1.000000 . . .
 Cl1 Cl 0.42099(12) 0.77594(6) 0.84698(4) 0.0253(3) Uani 1.000000 . . .
 Cl2 Cl 0.34166(17) 0.69385(8) 0.94244(5) 0.0413(4) Uani 1.000000 . . .
 Cl3 Cl 0.36236(17) 0.51675(8) 0.94903(5) 0.0416(3) Uani 1.000000 . . .
 Cl4 Cl 0.43031(13) 0.42366(7) 0.85501(5) 0.0282(3) Uani 1.000000 . . .
 O1 O 0.7635(4) 0.65971(18) 0.50708(12) 0.0254(8) Uani 1.000000 . . .
 O2 O 0.7654(4) 0.52876(18) 0.50732(12) 0.0277(8) Uani 1.000000 . . .
 O3 O 0.5001(3) 0.52025(17) 0.77254(11) 0.0189(6) Uani 1.000000 . . .
 O4 O 0.4945(3) 0.67195(17) 0.76933(11) 0.0192(6) Uani 1.000000 . . .
 N1 N 0.5808(4) 0.5206(2) 0.66770(13) 0.0163(7) Uani 1.000000 . . .
 N2 N 0.6888(4) 0.3976(2) 0.67430(14) 0.0188(8) Uani 1.000000 . . .
 N3 N 0.4737(4) 0.4058(2) 0.68779(13) 0.0165(7) Uani 1.000000 . . .
 N4 N 0.5794(4) 0.6659(2) 0.66691(14) 0.0170(8) Uani 1.000000 . . .
 N5 N 0.6901(4) 0.7875(2) 0.68011(14) 0.0183(8) Uani 1.000000 . . .
 N6 N 0.4706(4) 0.7817(2) 0.68471(14) 0.0172(7) Uani 1.000000 . . .
 C1 C 0.6261(4) 0.5527(2) 0.62621(16) 0.0161(9) Uani 1.000000 . . .
 C2 C 0.6262(4) 0.6349(2) 0.62622(16) 0.0167(9) Uani 1.000000 . . .
 C3 C 0.6689(5) 0.6755(2) 0.58620(17) 0.0190(9) Uani 1.000000 . . .
 H3 H 0.6670(5) 0.7291(2) 0.58537(17) 0.0228(11) Uiso 1.000000 R . .
 C4 C 0.7134(5) 0.6343(2) 0.54858(16) 0.0198(9) Uani 1.000000 . . .
 C5 C 0.7138(5) 0.5541(3) 0.54863(16) 0.0202(9) Uani 1.000000 . . .
 C6 C 0.6674(5) 0.5123(2) 0.58540(17) 0.0191(9) Uani 1.000000 . . .
 H6 H 0.6629(5) 0.4588(2) 0.58378(17) 0.0229(11) Uiso 1.000000 R . .
 C7 C 0.5829(4) 0.4449(2) 0.67522(16) 0.0158(8) Uani 1.000000 . . .
 C8 C 0.6471(3) 0.32693(14) 0.68636(13) 0.0228(9) Uani 1.000000 . U .
 C13 C 0.5109(3) 0.33207(13) 0.69449(13) 0.0208(9) Uani 1.000000 G U .
 C12 C 0.4406(2) 0.26803(17) 0.70713(14) 0.0282(10) Uani 1.000000 G U .
 H12 H 0.3475(2) 0.27154(17) 0.71268(14) 0.0338(12) Uiso 1.000000 R . .
 C11 C 0.5064(3) 0.19884(14) 0.71163(16) 0.0374(12) Uani 1.000000 G U .
 H11 H 0.4583(3) 0.15507(14) 0.72027(16) 0.0449(15) Uiso 1.000000 R . .
 C10 C 0.6425(3) 0.19371(14) 0.70350(17) 0.0472(15) Uani 1.000000 G U .
 H10 H 0.6875(3) 0.14642(14) 0.70657(17) 0.0566(18) Uiso 1.000000 R . .
 C9 C 0.7129(3) 0.25775(17) 0.69086(15) 0.0371(13) Uani 1.000000 G U .
 H9 H 0.8059(3) 0.25424(17) 0.68530(15) 0.0446(15) Uiso 1.000000 R . .
 C14 C 0.8286(5) 0.4179(3) 0.66637(19) 0.0236(10) Uani 1.000000 . . .
 H14a H 0.8490(12) 0.4024(18) 0.6333(5) 0.0354(15) Uiso 1.000000 GR . .
 H14b H 0.8400(10) 0.4727(3) 0.6697(13) 0.0354(15) Uiso 1.000000 GR . .
 H14c H 0.8902(5) 0.3923(16) 0.6908(8) 0.0354(15) Uiso 1.000000 GR . .
 C15 C 0.3386(5) 0.4361(3) 0.69303(18) 0.0222(10) Uani 1.000000 . . .
 H15a H 0.3251(13) 0.4423(18) 0.72796(18) 0.0333(14) Uiso 1.000000 GR . .
 H15b H 0.3294(13) 0.4851(9) 0.6765(11) 0.0333(14) Uiso 1.000000 GR . .
 H15c H 0.2708(5) 0.4011(10) 0.6781(11) 0.0333(14) Uiso 1.000000 GR . .
 C16 C 0.5814(4) 0.7421(2) 0.67519(16) 0.0157(8) Uani 1.000000 . . .
 C17 C 0.6494(5) 0.8588(2) 0.69388(18) 0.0219(10) Uani 1.000000 . . .
 C18 C 0.7217(6) 0.9243(3) 0.7051(2) 0.0298(11) Uani 1.000000 . . .
 H18 H 0.8164(6) 0.9271(3) 0.7024(2) 0.0358(14) Uiso 1.000000 R . .
 C19 C 0.6484(6) 0.9854(3) 0.7203(2) 0.0330(12) Uani 1.000000 . . .
 H19 H 0.6943(6) 1.0309(3) 0.7294(2) 0.0397(15) Uiso 1.000000 R . .
 C20 C 0.5104(6) 0.9814(3) 0.7226(2) 0.0352(13) Uani 1.000000 . . .
 H20 H 0.4643(6) 1.0251(3) 0.7326(2) 0.0422(15) Uiso 1.000000 R . .
 C21 C 0.4350(5) 0.9168(3) 0.71095(19) 0.0267(10) Uani 1.000000 . . .
 H21 H 0.3398(5) 0.9150(3) 0.71248(19) 0.0320(13) Uiso 1.000000 R . .
 C22 C 0.5088(5) 0.8552(2) 0.69700(17) 0.0201(9) Uani 1.000000 . . .
 C23 C 0.8310(5) 0.7656(3) 0.6753(2) 0.0260(11) Uani 1.000000 . . .
 H23a H 0.8398(8) 0.7108(3) 0.6786(13) 0.0390(16) Uiso 1.000000 GR . .
 H23b H 0.8576(12) 0.7812(18) 0.6430(5) 0.0390(16) Uiso 1.000000 GR . .
 H23c H 0.8895(6) 0.7903(16) 0.7010(8) 0.0390(16) Uiso 1.000000 GR . .
 C24 C 0.3325(5) 0.7525(3) 0.6823(2) 0.0255(10) Uani 1.000000 . . .
 H24a H 0.3284(9) 0.7043(10) 0.6646(12) 0.0383(16) Uiso 1.000000 GR . .
 H24b H 0.3052(14) 0.7448(19) 0.7157(2) 0.0383(16) Uiso 1.000000 GR . .
 H24c H 0.2713(7) 0.7887(9) 0.6650(12) 0.0383(16) Uiso 1.000000 GR . .
 C25 C 0.7944(6) 0.5942(3) 0.47730(17) 0.0259(11) Uani 1.000000 . . .
 C26 C 0.9418(6) 0.5950(3) 0.4692(2) 0.0346(12) Uani 1.000000 . . .
 H26a H 0.9634(10) 0.5513(13) 0.4493(12) 0.0519(19) Uiso 1.000000 GR . .
 H26b H 0.9636(10) 0.6415(11) 0.4521(13) 0.0519(19) Uiso 1.000000 GR . .
 H26c H 0.9949(6) 0.593(2) 0.5010(2) 0.0519(19) Uiso 1.000000 GR . .
 C27 C 0.6998(7) 0.5935(3) 0.4318(2) 0.0374(13) Uani 1.000000 . . .
 H27a H 0.715(3) 0.5479(12) 0.4128(8) 0.0562(19) Uiso 1.000000 GR . .
 H27b H 0.6063(7) 0.594(2) 0.4410(2) 0.0562(19) Uiso 1.000000 GR . .
 H27c H 0.716(3) 0.6382(12) 0.4119(8) 0.0562(19) Uiso 1.000000 GR . .
 C28 C 0.4634(5) 0.5582(2) 0.81198(16) 0.0189(9) Uani 1.000000 . . .
 C29 C 0.4611(4) 0.6379(3) 0.81024(16) 0.0185(9) Uani 1.000000 . . .
 C30 C 0.4235(5) 0.6783(3) 0.85085(17) 0.0213(9) Uani 1.000000 . . .
 C31 C 0.3890(5) 0.6412(3) 0.89328(18) 0.0266(11) Uani 1.000000 . . .
 C32 C 0.3944(5) 0.5630(3) 0.89523(18) 0.0282(11) Uani 1.000000 . . .
 C33 C 0.4280(5) 0.5223(3) 0.85434(17) 0.0222(10) Uani 1.000000 . . .
 P1 P 1.07646(12) 0.59106(7) 0.64827(5) 0.0216(3) Uani 1.000000 . . .
 F1 F 0.9341(3) 0.59325(15) 0.67265(12) 0.0312(7) Uani 1.000000 . . .
 F2 F 1.0746(3) 0.68114(15) 0.64360(12) 0.0322(7) Uani 1.000000 . . .
 F3 F 1.0000(3) 0.5840(2) 0.59511(12) 0.0412(8) Uani 1.000000 . . .
 F4 F 1.2200(3) 0.58848(16) 0.62459(11) 0.0297(6) Uani 1.000000 . . .
 F5 F 1.0782(3) 0.50087(16) 0.65285(12) 0.0329(7) Uani 1.000000 . . .
 F6 F 1.1542(3) 0.59734(17) 0.70169(11) 0.0322(7) Uani 1.000000 . . .
 F9 F 0.7423(7) 1.0589(3) 0.6116(2) 0.082(2) Uani 0.750000 . . P
 F10 F 0.4766(8) 1.0508(3) 0.6156(2) 0.079(2) Uani 0.750000 . . P
 C41 C 0.6763(5) 1.0008(3) 0.5908(2) 0.0478(19) Uani 0.750000 . U P
 C40 C 0.5378(5) 0.9951(3) 0.59448(19) 0.0415(17) Uani 0.750000 G U P
 C45 C 0.4677(4) 0.9325(3) 0.5753(2) 0.051(2) Uani 0.750000 G U P
 H45 H 0.3731(4) 0.9286(3) 0.5778(2) 0.062(2) Uiso 0.750000 R . P
 C44 C 0.5361(5) 0.8756(3) 0.5525(2) 0.049(2) Uani 0.750000 G U P
 H44 H 0.4882(5) 0.8328(3) 0.5394(2) 0.059(2) Uiso 0.750000 R . P
 C43 C 0.6746(5) 0.8812(3) 0.5489(2) 0.0453(18) Uani 0.750000 G U P
 H43 H 0.7213(5) 0.8423(3) 0.5333(2) 0.054(2) Uiso 0.750000 R . P
 C42 C 0.7447(4) 0.9439(3) 0.5680(2) 0.0478(19) Uani 0.750000 G U P
 H42 H 0.8393(4) 0.9477(3) 0.5656(2) 0.057(2) Uiso 0.750000 R . P
 F7 F 0.3967(6) 0.6187(3) 0.50808(19) 0.0548(14) Uani 0.750000 . . P
 F8 F 0.4086(8) 0.6893(3) 0.4241(2) 0.084(2) Uani 0.750000 . . P
 C34 C 0.3273(6) 0.6835(2) 0.50158(18) 0.0374(16) Uani 0.750000 . U P
 C35 C 0.3360(6) 0.7206(3) 0.45708(16) 0.0449(19) Uani 0.750000 G U P
 C36 C 0.2685(7) 0.7885(3) 0.44819(16) 0.052(2) Uani 0.750000 G U P
 H36 H 0.2745(7) 0.8138(3) 0.41777(16) 0.063(3) Uiso 0.750000 R . P
 C37 C 0.1924(6) 0.8194(3) 0.4838(2) 0.058(2) Uani 0.750000 G U P
 H37 H 0.1463(6) 0.8659(3) 0.4777(2) 0.070(3) Uiso 0.750000 R . P
 C38 C 0.1837(6) 0.7823(3) 0.52830(19) 0.060(2) Uani 0.750000 G U P
 H38 H 0.1317(6) 0.8034(3) 0.55264(19) 0.071(3) Uiso 0.750000 R . P
 C39 C 0.2512(6) 0.7144(3) 0.53719(15) 0.051(2) Uani 0.750000 G U P
 H39 H 0.2453(6) 0.6890(3) 0.56760(15) 0.062(2) Uiso 0.750000 R . P

loop_
  _atom_site_aniso_label
  _atom_site_aniso_U_11
  _atom_site_aniso_U_22
  _atom_site_aniso_U_33
  _atom_site_aniso_U_12
  _atom_site_aniso_U_13
  _atom_site_aniso_U_23
 Pd1 0.01952(18) 0.00820(16) 0.01755(18) 0.00019(12) 0.00690(12) -0.00049(12)
 Cl1 0.0305(6) 0.0164(5) 0.0304(6) -0.0001(4) 0.0114(5) -0.0071(4)
 Cl2 0.0651(10) 0.0325(7) 0.0297(7) -0.0036(6) 0.0256(7) -0.0093(5)
 Cl3 0.0655(10) 0.0358(7) 0.0260(7) -0.0019(7) 0.0196(6) 0.0057(5)
 Cl4 0.0392(7) 0.0180(5) 0.0287(6) -0.0003(5) 0.0106(5) 0.0064(4)
 O1 0.045(2) 0.0130(15) 0.0204(17) 0.0006(14) 0.0154(15) 0.0009(13)
 O2 0.048(2) 0.0145(16) 0.0224(17) -0.0031(15) 0.0180(16) -0.0009(13)
 O3 0.0246(16) 0.0133(14) 0.0196(16) 0.0013(12) 0.0067(13) 0.0000(12)
 O4 0.0246(17) 0.0135(15) 0.0206(16) -0.0016(12) 0.0081(13) -0.0009(12)
 N1 0.0196(18) 0.0109(17) 0.0192(18) 0.0001(14) 0.0069(15) 0.0010(14)
 N2 0.0213(19) 0.0102(17) 0.026(2) 0.0013(14) 0.0075(16) 0.0028(15)
 N3 0.0196(18) 0.0121(17) 0.0185(18) 0.0007(14) 0.0062(14) 0.0040(14)
 N4 0.0213(19) 0.0102(17) 0.0199(19) -0.0010(14) 0.0034(15) -0.0035(14)
 N5 0.0173(18) 0.0091(17) 0.029(2) -0.0005(14) 0.0062(15) -0.0032(15)
 N6 0.0169(18) 0.0100(17) 0.025(2) -0.0002(14) 0.0065(15) -0.0024(15)
 C1 0.019(2) 0.0076(19) 0.022(2) -0.0035(16) 0.0034(17) -0.0000(16)
 C2 0.018(2) 0.011(2) 0.021(2) -0.0005(16) 0.0035(17) -0.0017(16)
 C3 0.027(2) 0.0071(19) 0.024(2) -0.0010(17) 0.0047(19) 0.0010(17)
 C4 0.027(2) 0.014(2) 0.019(2) 0.0003(18) 0.0064(18) 0.0016(17)
 C5 0.026(2) 0.017(2) 0.018(2) 0.0029(18) 0.0064(18) -0.0016(17)
 C6 0.025(2) 0.010(2) 0.023(2) -0.0001(17) 0.0065(18) -0.0014(17)
 C7 0.018(2) 0.011(2) 0.019(2) -0.0030(16) 0.0034(17) -0.0007(16)
 C8 0.0232(19) 0.0150(18) 0.031(2) -0.0000(11) 0.0060(13) 0.0058(14)
 C13 0.0232(19) 0.0144(18) 0.025(2) -0.0006(11) 0.0049(13) 0.0069(13)
 C12 0.029(2) 0.0170(18) 0.039(3) -0.0062(12) 0.0059(15) 0.0112(14)
 C11 0.048(2) 0.0155(19) 0.051(3) 0.0006(13) 0.0175(18) 0.0227(15)
 C10 0.049(3) 0.019(2) 0.076(4) 0.0012(13) 0.0189(19) 0.0162(17)
 C9 0.038(2) 0.0146(18) 0.061(4) 0.0058(12) 0.0153(17) 0.0131(15)
 C14 0.020(2) 0.016(2) 0.037(3) 0.0000(18) 0.009(2) 0.0050(19)
 C15 0.017(2) 0.022(2) 0.028(2) -0.0006(18) 0.0072(19) -0.0011(19)
 C16 0.021(2) 0.0099(19) 0.017(2) 0.0020(16) 0.0053(17) 0.0001(16)
 C17 0.028(2) 0.011(2) 0.027(2) 0.0005(18) 0.0067(19) -0.0014(18)
 C18 0.036(3) 0.017(2) 0.038(3) -0.007(2) 0.007(2) -0.003(2)
 C19 0.040(3) 0.013(2) 0.047(3) -0.009(2) 0.006(2) -0.006(2)
 C20 0.049(3) 0.010(2) 0.047(3) 0.002(2) 0.009(3) -0.004(2)
 C21 0.028(3) 0.019(2) 0.034(3) 0.004(2) 0.006(2) -0.004(2)
 C22 0.030(3) 0.010(2) 0.021(2) 0.0026(18) 0.0047(19) -0.0000(17)
 C23 0.017(2) 0.022(2) 0.040(3) -0.0011(18) 0.007(2) -0.005(2)
 C24 0.017(2) 0.018(2) 0.041(3) -0.0019(18) 0.007(2) -0.002(2)
 C25 0.047(3) 0.013(2) 0.020(2) -0.003(2) 0.014(2) -0.0012(18)
 C26 0.048(3) 0.022(3) 0.035(3) -0.002(2) 0.018(3) 0.006(2)
 C27 0.055(4) 0.032(3) 0.026(3) -0.003(3) 0.007(2) -0.002(2)
 C28 0.020(2) 0.017(2) 0.020(2) -0.0016(17) 0.0046(18) -0.0015(17)
 C29 0.016(2) 0.021(2) 0.020(2) -0.0008(17) 0.0047(17) -0.0007(18)
 C30 0.024(2) 0.017(2) 0.024(2) 0.0004(18) 0.0040(19) -0.0038(18)
 C31 0.030(3) 0.030(3) 0.021(2) 0.001(2) 0.010(2) -0.005(2)
 C32 0.034(3) 0.029(3) 0.022(2) -0.003(2) 0.007(2) 0.005(2)
 C33 0.025(2) 0.020(2) 0.022(2) -0.0035(19) 0.0063(19) 0.0024(18)
 P1 0.0183(6) 0.0138(6) 0.0333(7) 0.0001(4) 0.0063(5) -0.0005(5)
 F1 0.0209(14) 0.0166(13) 0.058(2) 0.0002(11) 0.0159(13) 0.0003(13)
 F2 0.0221(14) 0.0138(14) 0.062(2) 0.0005(11) 0.0135(14) 0.0047(13)
 F3 0.0367(18) 0.046(2) 0.0400(19) -0.0006(15) -0.0055(14) -0.0032(15)
 F4 0.0253(15) 0.0245(15) 0.0413(17) 0.0010(12) 0.0141(13) 0.0011(13)
 F5 0.0249(15) 0.0172(14) 0.058(2) 0.0002(11) 0.0097(14) -0.0017(13)
 F6 0.0315(16) 0.0336(17) 0.0319(16) -0.0041(13) 0.0058(13) -0.0002(13)
 F9 0.109(5) 0.048(3) 0.085(5) -0.035(3) -0.026(4) 0.017(3)
 F10 0.119(6) 0.053(3) 0.064(4) 0.041(4) -0.004(4) -0.014(3)
 C41 0.060(4) 0.038(4) 0.045(4) 0.004(2) -0.000(3) 0.013(3)
 C40 0.057(4) 0.036(4) 0.031(4) 0.013(2) -0.001(3) 0.003(2)
 C45 0.049(4) 0.055(4) 0.050(5) 0.006(2) 0.005(3) -0.007(3)
 C44 0.055(4) 0.039(4) 0.054(5) 0.003(2) 0.009(3) -0.005(3)
 C43 0.056(4) 0.050(4) 0.031(4) 0.007(2) 0.015(3) 0.009(3)
 C42 0.054(4) 0.058(4) 0.033(4) 0.006(2) 0.008(3) 0.017(3)
 F7 0.077(4) 0.022(2) 0.059(3) -0.011(2) -0.028(3) 0.008(2)
 F8 0.168(7) 0.049(3) 0.038(3) 0.040(4) 0.028(4) -0.003(2)
 C34 0.052(4) 0.026(3) 0.033(3) -0.017(2) -0.008(2) 0.008(2)
 C35 0.080(6) 0.027(3) 0.028(3) -0.003(3) 0.003(3) 0.003(2)
 C36 0.087(6) 0.035(4) 0.035(4) 0.007(3) 0.003(3) 0.008(2)
 C37 0.068(6) 0.051(5) 0.056(4) 0.004(3) 0.003(3) -0.005(3)
 C38 0.055(5) 0.064(5) 0.060(5) -0.006(3) 0.004(3) -0.001(3)
 C39 0.053(5) 0.058(4) 0.043(4) -0.018(3) 0.005(3) 0.004(3)

loop_
  _geom_bond_atom_site_label_1
  _geom_bond_atom_site_label_2
  _geom_bond_distance
  _geom_bond_site_symmetry_2
  _geom_bond_publ_flag
 Pd1 O3 1.992(3) . ?
 Pd1 O4 1.985(3) . ?
 Pd1 N1 2.017(4) . ?
 Pd1 N4 2.004(4) . ?
 Cl1 C30 1.733(5) . ?
 Cl2 C31 1.729(5) . ?
 Cl3 C32 1.733(5) . ?
 Cl4 C33 1.749(5) . ?
 O1 C4 1.350(5) . ?
 O1 C25 1.464(5) . ?
 O2 C5 1.352(5) . ?
 O2 C25 1.461(5) . ?
 O3 C28 1.345(5) . ?
 O4 C29 1.334(5) . ?
 N1 C1 1.374(6) . ?
 N1 C7 1.357(5) . ?
 N2 C7 1.347(6) . ?
 N2 C8 1.367(4) . ?
 N2 C14 1.466(6) . ?
 N3 C7 1.354(5) . ?
 N3 C13 1.366(4) . ?
 N3 C15 1.462(6) . ?
 N4 C2 1.354(6) . ?
 N4 C16 1.368(5) . ?
 N5 C16 1.345(6) . ?
 N5 C17 1.387(6) . ?
 N5 C23 1.467(6) . ?
 N6 C16 1.348(5) . ?
 N6 C22 1.390(6) . ?
 N6 C24 1.463(6) . ?
 C1 C2 1.457(6) . ?
 C1 C6 1.412(6) . ?
 C2 C3 1.402(6) . ?
 C3 H3 0.9500 . ?
 C3 C4 1.361(6) . ?
 C4 C5 1.422(6) . ?
 C5 C6 1.357(6) . ?
 C6 H6 0.9500 . ?
 C8 C13 1.3900 . ?
 C8 C9 1.3900 . ?
 C13 C12 1.3900 . ?
 C12 H12 0.9500 . ?
 C12 C11 1.3900 . ?
 C11 H11 0.9500 . ?
 C11 C10 1.3900 . ?
 C10 H10 0.9500 . ?
 C10 C9 1.3900 . ?
 C9 H9 0.9500 . ?
 C14 H14a 0.9800 . ?
 C14 H14b 0.9800 . ?
 C14 H14c 0.9800 . ?
 C15 H15a 0.9800 . ?
 C15 H15b 0.9800 . ?
 C15 H15c 0.9800 . ?
 C17 C18 1.385(7) . ?
 C17 C22 1.407(7) . ?
 C18 H18 0.9500 . ?
 C18 C19 1.386(7) . ?
 C19 H19 0.9500 . ?
 C19 C20 1.379(8) . ?
 C20 H20 0.9500 . ?
 C20 C21 1.391(7) . ?
 C21 H21 0.9500 . ?
 C21 C22 1.385(6) . ?
 C23 H23a 0.9800 . ?
 C23 H23b 0.9800 . ?
 C23 H23c 0.9800 . ?
 C24 H24a 0.9800 . ?
 C24 H24b 0.9800 . ?
 C24 H24c 0.9800 . ?
 C25 C26 1.497(8) . ?
 C25 C27 1.498(8) . ?
 C26 H26a 0.9800 . ?
 C26 H26b 0.9800 . ?
 C26 H26c 0.9800 . ?
 C27 H27a 0.9800 . ?
 C27 H27b 0.9800 . ?
 C27 H27c 0.9800 . ?
 C28 C29 1.412(6) . ?
 C28 C33 1.389(6) . ?
 C29 C30 1.395(6) . ?
 C30 C31 1.398(7) . ?
 C31 C32 1.388(7) . ?
 C32 C33 1.391(7) . ?
 P1 F1 1.610(3) . ?
 P1 F2 1.601(3) . ?
 P1 F3 1.590(3) . ?
 P1 F4 1.611(3) . ?
 P1 F5 1.603(3) . ?
 P1 F6 1.600(3) . ?
 F9 C41 1.324(7) . ?
 F10 C40 1.317(6) . ?
 C41 C40 1.3900 . ?
 C41 C42 1.3900 . ?
 C40 C45 1.3900 . ?
 C45 H45 0.9500 . ?
 C45 C44 1.3900 . ?
 C44 H44 0.9500 . ?
 C44 C43 1.3900 . ?
 C43 H43 0.9500 . ?
 C43 C42 1.3900 . ?
 C42 H42 0.9500 . ?
 F7 C34 1.343(6) . ?
 F8 C35 1.318(7) . ?
 C34 C35 1.3900 . ?
 C34 C39 1.3900 . ?
 C35 C36 1.3900 . ?
 C36 H36 0.9500 . ?
 C36 C37 1.3900 . ?
 C37 H37 0.9500 . ?
 C37 C38 1.3900 . ?
 C38 H38 0.9500 . ?
 C38 C39 1.3900 . ?
 C39 H39 0.9500 . ?

loop_
  _geom_angle_atom_site_label_1
  _geom_angle_atom_site_label_2
  _geom_angle_atom_site_label_3
  _geom_angle
  _geom_angle_site_symmetry_1
  _geom_angle_site_symmetry_3
  _geom_angle_publ_flag
 O4 Pd1 O3 85.11(12) . . ?
 N1 Pd1 O3 98.33(13) . . ?
 N1 Pd1 O4 176.51(13) . . ?
 N4 Pd1 O3 177.06(14) . . ?
 N4 Pd1 O4 96.91(14) . . ?
 N4 Pd1 N1 79.63(14) . . ?
 C25 O1 C4 108.0(3) . . ?
 C25 O2 C5 108.0(3) . . ?
 C28 O3 Pd1 108.6(3) . . ?
 C29 O4 Pd1 109.3(3) . . ?
 C1 N1 Pd1 115.1(3) . . ?
 C7 N1 Pd1 122.3(3) . . ?
 C7 N1 C1 122.1(4) . . ?
 C8 N2 C7 108.3(3) . . ?
 C14 N2 C7 126.8(4) . . ?
 C14 N2 C8 124.7(3) . . ?
 C13 N3 C7 108.0(3) . . ?
 C15 N3 C7 126.6(4) . . ?
 C15 N3 C13 125.3(3) . . ?
 C2 N4 Pd1 116.6(3) . . ?
 C16 N4 Pd1 120.3(3) . . ?
 C16 N4 C2 122.3(4) . . ?
 C17 N5 C16 108.9(4) . . ?
 C23 N5 C16 126.6(4) . . ?
 C23 N5 C17 124.4(4) . . ?
 C22 N6 C16 108.9(4) . . ?
 C24 N6 C16 125.7(4) . . ?
 C24 N6 C22 125.5(4) . . ?
 C2 C1 N1 114.4(4) . . ?
 C6 C1 N1 125.1(4) . . ?
 C6 C1 C2 120.4(4) . . ?
 C1 C2 N4 113.9(4) . . ?
 C3 C2 N4 125.1(4) . . ?
 C3 C2 C1 120.9(4) . . ?
 H3 C3 C2 121.7(2) . . ?
 C4 C3 C2 116.7(4) . . ?
 C4 C3 H3 121.7(3) . . ?
 C3 C4 O1 128.1(4) . . ?
 C5 C4 O1 109.4(4) . . ?
 C5 C4 C3 122.4(4) . . ?
 C4 C5 O2 109.4(4) . . ?
 C6 C5 O2 127.6(4) . . ?
 C6 C5 C4 123.0(4) . . ?
 C5 C6 C1 116.4(4) . . ?
 H6 C6 C1 121.8(2) . . ?
 H6 C6 C5 121.8(3) . . ?
 N2 C7 N1 128.0(4) . . ?
 N3 C7 N1 122.7(4) . . ?
 N3 C7 N2 109.2(4) . . ?
 C13 C8 N2 107.2 . . ?
 C9 C8 N2 132.8 . . ?
 C9 C8 C13 120.0 . . ?
 C8 C13 N3 107.3(2) . . ?
 C12 C13 N3 132.7(2) . . ?
 C12 C13 C8 120.0 . . ?
 H12 C12 C13 120.00(9) . . ?
 C11 C12 C13 120.0 . . ?
 C11 C12 H12 120.00(9) . . ?
 H11 C11 C12 120.00(9) . . ?
 C10 C11 C12 120.0 . . ?
 C10 C11 H11 120.00(9) . . ?
 H10 C10 C11 120.00(9) . . ?
 C9 C10 C11 120.0 . . ?
 C9 C10 H10 120.00(9) . . ?
 C10 C9 C8 120.0 . . ?
 H9 C9 C8 120.00(9) . . ?
 H9 C9 C10 120.00(9) . . ?
 H14a C14 N2 109.5 . . ?
 H14b C14 N2 109.5 . . ?
 H14b C14 H14a 109.5 . . ?
 H14c C14 N2 109.5 . . ?
 H14c C14 H14a 109.5 . . ?
 H14c C14 H14b 109.5 . . ?
 H15a C15 N3 109.5 . . ?
 H15b C15 N3 109.5 . . ?
 H15b C15 H15a 109.5 . . ?
 H15c C15 N3 109.5 . . ?
 H15c C15 H15a 109.5 . . ?
 H15c C15 H15b 109.5 . . ?
 N5 C16 N4 127.4(4) . . ?
 N6 C16 N4 123.0(4) . . ?
 N6 C16 N5 109.2(4) . . ?
 C18 C17 N5 131.7(5) . . ?
 C22 C17 N5 106.7(4) . . ?
 C22 C17 C18 121.6(4) . . ?
 H18 C18 C17 121.8(3) . . ?
 C19 C18 C17 116.4(5) . . ?
 C19 C18 H18 121.8(3) . . ?
 H19 C19 C18 119.3(3) . . ?
 C20 C19 C18 121.4(5) . . ?
 C20 C19 H19 119.3(3) . . ?
 H20 C20 C19 118.3(3) . . ?
 C21 C20 C19 123.4(5) . . ?
 C21 C20 H20 118.3(3) . . ?
 H21 C21 C20 122.5(3) . . ?
 C22 C21 C20 115.1(5) . . ?
 C22 C21 H21 122.5(3) . . ?
 C17 C22 N6 106.4(4) . . ?
 C21 C22 N6 131.6(5) . . ?
 C21 C22 C17 122.0(4) . . ?
 H23a C23 N5 109.5 . . ?
 H23b C23 N5 109.5 . . ?
 H23b C23 H23a 109.5 . . ?
 H23c C23 N5 109.5 . . ?
 H23c C23 H23a 109.5 . . ?
 H23c C23 H23b 109.5 . . ?
 H24a C24 N6 109.5 . . ?
 H24b C24 N6 109.5 . . ?
 H24b C24 H24a 109.5 . . ?
 H24c C24 N6 109.5 . . ?
 H24c C24 H24a 109.5 . . ?
 H24c C24 H24b 109.5 . . ?
 O2 C25 O1 105.0(3) . . ?
 C26 C25 O1 109.0(4) . . ?
 C26 C25 O2 109.2(4) . . ?
 C27 C25 O1 108.7(4) . . ?
 C27 C25 O2 108.7(4) . . ?
 C27 C25 C26 115.8(4) . . ?
 H26a C26 C25 109.5 . . ?
 H26b C26 C25 109.5 . . ?
 H26b C26 H26a 109.5 . . ?
 H26c C26 C25 109.5 . . ?
 H26c C26 H26a 109.5 . . ?
 H26c C26 H26b 109.5 . . ?
 H27a C27 C25 109.5 . . ?
 H27b C27 C25 109.5 . . ?
 H27b C27 H27a 109.5 . . ?
 H27c C27 C25 109.5 . . ?
 H27c C27 H27a 109.5 . . ?
 H27c C27 H27b 109.5 . . ?
 C29 C28 O3 118.6(4) . . ?
 C33 C28 O3 122.7(4) . . ?
 C33 C28 C29 118.8(4) . . ?
 C28 C29 O4 118.4(4) . . ?
 C30 C29 O4 122.2(4) . . ?
 C30 C29 C28 119.4(4) . . ?
 C29 C30 Cl1 117.8(4) . . ?
 C31 C30 Cl1 121.1(4) . . ?
 C31 C30 C29 121.1(4) . . ?
 C30 C31 Cl2 119.3(4) . . ?
 C32 C31 Cl2 121.4(4) . . ?
 C32 C31 C30 119.3(4) . . ?
 C31 C32 Cl3 119.7(4) . . ?
 C33 C32 Cl3 120.5(4) . . ?
 C33 C32 C31 119.8(4) . . ?
 C28 C33 Cl4 117.6(4) . . ?
 C32 C33 Cl4 120.9(4) . . ?
 C32 C33 C28 121.6(4) . . ?
 F2 P1 F1 90.22(15) . . ?
 F3 P1 F1 90.43(19) . . ?
 F3 P1 F2 90.21(19) . . ?
 F4 P1 F1 179.20(19) . . ?
 F4 P1 F2 90.08(15) . . ?
 F4 P1 F3 90.31(18) . . ?
 F5 P1 F1 89.80(15) . . ?
 F5 P1 F2 179.9(2) . . ?
 F5 P1 F3 89.69(18) . . ?
 F5 P1 F4 89.90(15) . . ?
 F6 P1 F1 89.89(17) . . ?
 F6 P1 F2 90.29(17) . . ?
 F6 P1 F3 179.40(19) . . ?
 F6 P1 F4 89.37(17) . . ?
 F6 P1 F5 89.80(17) . . ?
 C40 C41 F9 119.0 . . ?
 C42 C41 F9 120.9 . . ?
 C42 C41 C40 120.0 . . ?
 C41 C40 F10 118.0(5) . . ?
 C45 C40 F10 121.9(5) . . ?
 C45 C40 C41 120.0 . . ?
 H45 C45 C40 120.00(17) . . ?
 C44 C45 C40 120.0 . . ?
 C44 C45 H45 120.00(17) . . ?
 H44 C44 C45 120.00(17) . . ?
 C43 C44 C45 120.0 . . ?
 C43 C44 H44 120.00(17) . . ?
 H43 C43 C44 120.00(17) . . ?
 C42 C43 C44 120.0 . . ?
 C42 C43 H43 120.00(17) . . ?
 C43 C42 C41 120.0 . . ?
 H42 C42 C41 120.00(17) . . ?
 H42 C42 C43 120.00(17) . . ?
 C35 C34 F7 117.0 . . ?
 C39 C34 F7 123.0 . . ?
 C39 C34 C35 120.0 . . ?
 C34 C35 F8 118.3(4) . . ?
 C36 C35 F8 121.7(4) . . ?
 C36 C35 C34 120.0 . . ?
 H36 C36 C35 120.00(17) . . ?
 C37 C36 C35 120.0 . . ?
 C37 C36 H36 120.00(17) . . ?
 H37 C37 C36 120.00(17) . . ?
 C38 C37 C36 120.0 . . ?
 C38 C37 H37 120.00(17) . . ?
 H38 C38 C37 120.00(17) . . ?
 C39 C38 C37 120.0 . . ?
 C39 C38 H38 120.00(17) . . ?
 C38 C39 C34 120.0 . . ?
 H39 C39 C34 120.00(17) . . ?
 H39 C39 C38 120.00(17) . . ?

loop_
  _geom_torsion_atom_site_label_1
  _geom_torsion_atom_site_label_2
  _geom_torsion_atom_site_label_3
  _geom_torsion_atom_site_label_4
  _geom_torsion
  _geom_torsion_site_symmetry_1
  _geom_torsion_site_symmetry_2
  _geom_torsion_site_symmetry_3
  _geom_torsion_site_symmetry_4
  _geom_torsion_publ_flag
 Pd1 O3 C28 C29 -2.1(3) . . . . ?
 Pd1 O3 C28 C33 178.0(3) . . . . ?
 Pd1 O4 C29 C28 1.4(3) . . . . ?
 Pd1 O4 C29 C30 -178.2(3) . . . . ?
 Pd1 N1 C1 C2 -3.3(3) . . . . ?
 Pd1 N1 C1 C6 178.1(3) . . . . ?
 Pd1 N1 C7 N2 -117.3(3) . . . . ?
 Pd1 N1 C7 N3 59.0(4) . . . . ?
 Pd1 N4 C2 C1 5.0(3) . . . . ?
 Pd1 N4 C2 C3 -176.6(3) . . . . ?
 Pd1 N4 C16 N5 108.6(3) . . . . ?
 Pd1 N4 C16 N6 -64.3(4) . . . . ?
 Cl1 C30 C29 O4 0.1(4) . . . . ?
 Cl1 C30 C29 C28 -179.6(3) . . . . ?
 Cl1 C30 C31 Cl2 0.5(4) . . . . ?
 Cl1 C30 C31 C32 -178.9(4) . . . . ?
 Cl2 C31 C30 C29 -179.4(4) . . . . ?
 Cl2 C31 C32 Cl3 -3.6(5) . . . . ?
 Cl2 C31 C32 C33 177.6(4) . . . . ?
 Cl3 C32 C31 C30 175.9(4) . . . . ?
 Cl3 C32 C33 Cl4 3.3(5) . . . . ?
 Cl3 C32 C33 C28 -175.4(4) . . . . ?
 Cl4 C33 C28 O3 -0.7(4) . . . . ?
 Cl4 C33 C28 C29 179.4(4) . . . . ?
 Cl4 C33 C32 C31 -177.9(4) . . . . ?
 O1 C4 C3 C2 -177.6(5) . . . . ?
 O1 C4 C5 O2 0.6(4) . . . . ?
 O1 C4 C5 C6 -179.1(4) . . . . ?
 O1 C25 O2 C5 3.9(5) . . . . ?
 O2 C5 C4 C3 -178.8(4) . . . . ?
 O2 C5 C6 C1 176.2(5) . . . . ?
 O2 C25 O1 C4 -3.6(5) . . . . ?
 O3 C28 C29 O4 0.5(5) . . . . ?
 O3 C28 C29 C30 -179.9(4) . . . . ?
 O3 C28 C33 C32 178.0(5) . . . . ?
 O4 C29 C28 C33 -179.6(4) . . . . ?
 O4 C29 C30 C31 -180.0(4) . . . . ?
 N1 C1 C2 N4 -1.0(4) . . . . ?
 N1 C1 C2 C3 -179.6(4) . . . . ?
 N1 C1 C6 C5 -177.6(5) . . . . ?
 N1 C7 N2 C8 176.9(5) . . . . ?
 N1 C7 N2 C14 2.1(6) . . . . ?
 N1 C7 N3 C13 -177.5(4) . . . . ?
 N1 C7 N3 C15 3.0(6) . . . . ?
 N2 C7 N1 C1 54.1(6) . . . . ?
 N2 C7 N3 C13 -0.6(4) . . . . ?
 N2 C7 N3 C15 179.9(3) . . . . ?
 N2 C8 C13 N3 -0.7(4) . . . . ?
 N2 C8 C13 C12 179.5(2) . . . . ?
 N2 C8 C9 C10 -179.4(3) . . . . ?
 N3 C7 N1 C1 -129.6(4) . . . . ?
 N3 C7 N2 C8 0.1(4) . . . . ?
 N3 C7 N2 C14 -174.6(4) . . . . ?
 N3 C13 C8 C9 179.7(2) . . . . ?
 N3 C13 C12 C11 -179.7(3) . . . . ?
 N4 C2 C1 C6 177.6(4) . . . . ?
 N4 C2 C3 C4 179.8(5) . . . . ?
 N4 C16 N5 C17 -172.9(5) . . . . ?
 N4 C16 N5 C23 3.2(6) . . . . ?
 N4 C16 N6 C22 173.1(4) . . . . ?
 N4 C16 N6 C24 -7.2(6) . . . . ?
 N5 C16 N4 C2 -61.1(5) . . . . ?
 N5 C16 N6 C22 -0.9(4) . . . . ?
 N5 C16 N6 C24 178.8(4) . . . . ?
 N5 C17 C18 C19 -176.5(6) . . . . ?
 N5 C17 C22 N6 -0.3(4) . . . . ?
 N5 C17 C22 C21 178.7(4) . . . . ?
 N6 C16 N4 C2 126.0(4) . . . . ?
 N6 C16 N5 C17 0.8(4) . . . . ?
 N6 C16 N5 C23 176.9(4) . . . . ?
 N6 C22 C17 C18 -178.4(4) . . . . ?
 N6 C22 C21 C20 177.3(6) . . . . ?
 C1 C2 N4 C16 175.0(4) . . . . ?
 C1 C2 C3 C4 -1.9(5) . . . . ?
 C1 C6 C5 C4 -4.2(5) . . . . ?
 C2 C1 N1 C7 -175.3(4) . . . . ?
 C2 C1 C6 C5 3.9(5) . . . . ?
 C2 C3 C4 C5 1.6(5) . . . . ?
 C3 C2 N4 C16 -6.5(6) . . . . ?
 C3 C2 C1 C6 -0.9(5) . . . . ?
 C3 C4 O1 C25 -178.7(5) . . . . ?
 C3 C4 C5 C6 1.5(6) . . . . ?
 C4 O1 C25 C26 -120.4(4) . . . . ?
 C4 O1 C25 C27 112.6(4) . . . . ?
 C4 C5 O2 C25 -2.9(5) . . . . ?
 C5 O2 C25 C26 120.6(4) . . . . ?
 C5 O2 C25 C27 -112.3(4) . . . . ?
 C5 C4 O1 C25 2.0(5) . . . . ?
 C6 C1 N1 C7 6.1(6) . . . . ?
 C6 C5 O2 C25 176.7(5) . . . . ?
 C7 N2 C8 C13 0.4(4) . . . . ?
 C7 N2 C8 C9 179.8(3) . . . . ?
 C7 N3 C13 C8 0.8(4) . . . . ?
 C7 N3 C13 C12 -179.5(3) . . . . ?
 C8 C13 N3 C15 -179.7(3) . . . . ?
 C8 C13 C12 C11 -0.0(3) . . . . ?
 C8 C9 C10 C11 0.0(3) . . . . ?
 C13 C8 N2 C14 175.3(3) . . . . ?
 C13 C8 C9 C10 -0.0(3) . . . . ?
 C13 C12 C11 C10 0.0(3) . . . . ?
 C12 C13 N3 C15 0.0(4) . . . . ?
 C12 C13 C8 C9 0.0(3) . . . . ?
 C12 C11 C10 C9 -0.0(3) . . . . ?
 C9 C8 N2 C14 -5.3(4) . . . . ?
 C16 N5 C17 C18 177.6(4) . . . . ?
 C16 N5 C17 C22 -0.3(4) . . . . ?
 C16 N6 C22 C17 0.7(4) . . . . ?
 C16 N6 C22 C21 -178.1(4) . . . . ?
 C17 C18 C19 C20 -2.0(6) . . . . ?
 C17 C22 N6 C24 -179.0(4) . . . . ?
 C17 C22 C21 C20 -1.3(5) . . . . ?
 C18 C17 N5 C23 1.3(7) . . . . ?
 C18 C17 C22 C21 0.6(6) . . . . ?
 C18 C19 C20 C21 1.3(7) . . . . ?
 C19 C18 C17 C22 1.2(6) . . . . ?
 C19 C20 C21 C22 0.4(7) . . . . ?
 C21 C22 N6 C24 2.2(7) . . . . ?
 C22 C17 N5 C23 -176.5(4) . . . . ?
 C28 C29 C30 C31 0.4(5) . . . . ?
 C28 C33 C32 C31 3.4(6) . . . . ?
 C29 C28 C33 C32 -1.9(5) . . . . ?
 C29 C30 C31 C32 1.1(6) . . . . ?
 C30 C29 C28 C33 0.0(5) . . . . ?
 C30 C31 C32 C33 -3.0(6) . . . . ?
 F9 C41 C40 F10 4.6(7) . . . . ?
 F9 C41 C40 C45 -176.5(3) . . . . ?
 F9 C41 C42 C43 176.4(4) . . . . ?
 F10 C40 C41 C42 -178.9(3) . . . . ?
 F10 C40 C45 C44 178.9(4) . . . . ?
 C41 C40 C45 C44 -0.0(4) . . . . ?
 C41 C42 C43 C44 0.0(5) . . . . ?
 C40 C41 C42 C43 -0.0(5) . . . . ?
 C40 C45 C44 C43 -0.0(5) . . . . ?
 C45 C40 C41 C42 0.0(4) . . . . ?
 C45 C44 C43 C42 0.0(5) . . . . ?
 F7 C34 C35 F8 1.4(7) . . . . ?
 F7 C34 C35 C36 -179.0(3) . . . . ?
 F7 C34 C39 C38 178.9(3) . . . . ?
 F8 C35 C34 C39 -179.6(4) . . . . ?
 F8 C35 C36 C37 179.6(5) . . . . ?
 C34 C35 C36 C37 0.0(5) . . . . ?
 C34 C39 C38 C37 -0.0(5) . . . . ?
 C35 C34 C39 C38 0.0(5) . . . . ?
 C35 C36 C37 C38 -0.0(5) . . . . ?
 C36 C35 C34 C39 -0.0(5) . . . . ?
 C36 C37 C38 C39 0.0(5) . . . . ?

loop_
  _diffrn_refln_index_h
  _diffrn_refln_index_k
  _diffrn_refln_index_l
  _diffrn_refln_intensity_net
  _diffrn_refln_intensity_u
 1 0 0 0.2 1.5
 1 0 0 -1.4 1.5
 1 0 0 -0.1 1.6
 1 0 0 -3.4 2.2
 1 0 0 0.7 2
 1 0 0 -1.2 2.4
 -1 0 0 0.1 1.8
 -1 0 0 -0.2 2.1
 -1 0 0 2 1.6
 -1 0 0 0.8 1.5
 -1 0 0 -0.7 2.3
 -1 0 0 0.4 1.6
 2 0 0 2676.13 166.68
 2 0 0 2799.72 166.68
 2 0 0 2678.43 166.48
 2 0 0 2822.02 166.78
 2 0 0 2831.92 166.58
 2 0 0 2854.31 165.88
 -2 0 0 3004.1 166.08
 -2 0 0 2794.22 166.18
 -2 0 0 2746.93 166.58
 -2 0 0 2620.94 166.78
 -2 0 0 2817.12 166.58
 -2 0 0 2870.81 166.08
 -2 0 0 3027.1 166.08
 3 0 0 3.8 6.3
 3 0 0 -1 5.4
 3 0 0 12.3 6.3
 3 0 0 -1.1 4.5
 3 0 0 3.9 3.8
 3 0 0 4.1 3.7
 3 0 0 6.2 4.1
 -3 0 0 1 4.5
 -3 0 0 7.6 6.1
 -3 0 0 13.8 4.4
 -3 0 0 3.5 4.4
 -3 0 0 -3.3 6.4
 -3 0 0 2.5 6.3
 -3 0 0 9.9 4.2
 4 0 0 241.88 18.2
 4 0 0 208.58 19.9
 4 0 0 245.78 17.3
 4 0 0 257.87 17.6
 4 0 0 233.88 19.2
 4 0 0 239.98 17.2
 4 0 0 222.28 20.7
 -4 0 0 248.08 17.3
 -4 0 0 208.48 20.5
 -4 0 0 232.38 19.8
 -4 0 0 245.98 17.6
 -4 0 0 247.88 17.7
 -4 0 0 219.58 17.5
 -4 0 0 224.48 19.3
 5 0 0 30.7 11.4
 5 0 0 27.5 6.9
 5 0 0 35.4 9.1
 5 0 0 3.4 7
 5 0 0 25.1 9
 5 0 0 31 7.2
 5 0 0 18.6 6.3
 -5 0 0 34.3 8.3
 -5 0 0 5.7 6.2
 -5 0 0 44.6 9.8
 -5 0 0 28 9.5
 -5 0 0 34 11.8
 -5 0 0 18.1 7
 -5 0 0 22.9 6.1
 6 0 0 14 7.7
 6 0 0 19.7 10.5
 6 0 0 37.9 7.7
 6 0 0 26.1 7.4
 6 0 0 22.6 7.2
 6 0 0 29 9.2
 6 0 0 31.6 11.4
 -6 0 0 24.4 6.9
 -6 0 0 23.4 8
 -6 0 0 18 8.4
 -6 0 0 32.9 10
 -6 0 0 28.2 8.2
 -6 0 0 14.8 9.6
 7 0 0 11 7.7
 7 0 0 -1.7 12.9
 7 0 0 20.2 9.4
 7 0 0 16.8 7.7
 7 0 0 13.7 12.4
 7 0 0 -7.6 10.6
 7 0 0 14.5 11.7
 7 0 0 12.7 6.5
 -7 0 0 7.7 7.2
 -7 0 0 5.2 6.6
 -7 0 0 17.7 10
 -7 0 0 16.3 8
 -7 0 0 20.6 10.1
 -7 0 0 7.8 9.3
 -7 0 0 14.1 9.2
 8 0 0 436.66 32.4
 8 0 0 410.46 36
 8 0 0 427.26 30.5
 8 0 0 420.06 30.3
 8 0 0 401.56 29.8
 8 0 0 405.36 31.4
 8 0 0 447.16 35.8
 8 0 0 456.85 34.8
 -8 0 0 383.56 30.4
 -8 0 0 407.16 29.6
 -8 0 0 392.86 32.4
 -8 0 0 404.06 31.3
 -8 0 0 370.46 32.8
 -8 0 0 393.46 31.3
 9 0 0 19.7 9.4
 9 0 0 39 11.4
 9 0 0 22.3 14.6
 9 0 0 33.1 15.4
 9 0 0 34.8 16.4
 9 0 0 37.9 12.8
 9 0 0 14.7 10
 9 0 0 24.1 9.5
 -9 0 0 37.7 12.7
 -9 0 0 52.19 14.3
 -9 0 0 9.4 9.3
 -9 0 0 20.9 8.8
 -9 0 0 8.2 8.9
 10 0 0 89.69 17
 10 0 0 74.39 19
 10 0 0 96.59 15.7
 10 0 0 81.29 21.4
 10 0 0 102.89 14.9
 10 0 0 156.08 24.3
 10 0 0 81.09 14.2
 10 0 0 94.19 16.1
 -10 0 0 105.59 15
 -10 0 0 77.69 22.1
 -10 0 0 103.49 15.8
 -10 0 0 86.09 17.3
 -10 0 0 93.89 16.4
 11 0 0 10 12.3
 11 0 0 34.3 11
 11 0 0 24.4 19.3
 11 0 0 11.5 11
 11 0 0 46.7 20.5
 11 0 0 9.9 12.9
 11 0 0 22.7 13.6
 11 0 0 0.1 16.1
 -11 0 0 -0.7 11.6
 -11 0 0 2.4 11.8
 -11 0 0 22.5 11.7
 -11 0 0 15.7 14
 -11 0 0 0.9 14.5
 -11 0 0 11.2 10
 12 0 0 34.5 15.3
 12 0 0 15.7 19.2
 12 0 0 6.7 14.4
 12 0 0 14.6 20.4
 12 0 0 49.6 24.1
 -12 0 0 2.4 16.7
 -12 0 0 5.7 13.7
 -12 0 0 25.6 18.4
 -12 0 0 46 15.6
 -12 0 0 41.6 13.3
 -12 1 0 16.1 12.8
 -12 1 0 0.2 10.3
 -12 1 0 -38.5 13.2
 -12 1 0 -25.9 11.9
 -12 1 0 -16.5 12.9
 12 -1 0 0.5 20.5
 12 -1 0 -27.6 13.2
 12 -1 0 26.7 19.5
 12 -1 0 -18.5 12.2
 12 -1 0 -28 17.2
 -11 1 0 15.3 14.3
 -11 1 0 30.5 14.1
 -11 1 0 26.3 13.1
 -11 1 0 34 11.7
 -11 1 0 43.8 13.4
 -11 1 0 31.6 14.1
 11 -1 0 39.4 12.2
 11 -1 0 46.7 14.7
 11 -1 0 21.2 13.5
 11 -1 0 48.2 14.7
 11 -1 0 34.5 11.9
 11 -1 0 44.5 20
 11 -1 0 68.69 21.5
 11 -1 0 45.6 18.9
 -10 1 0 21.8 8.9
 -10 1 0 17 11.2
 -10 1 0 7.5 12.1
 -10 1 0 19.6 10.9
 -10 1 0 -0.1 12.5
 10 -1 0 -2.3 14.1
 10 -1 0 6.2 11.2
 10 -1 0 0.5 11.3
 10 -1 0 29.1 11.8
 10 -1 0 7.3 14.5
 10 -1 0 24.6 13.2
 10 -1 0 20.4 10
 10 -1 0 -1.1 16.6
 -9 1 0 13.1 8.2
 -9 1 0 11.4 13
 -9 1 0 -3.1 8.5
 -9 1 0 -2.3 11.7
 -9 1 0 29 12
 -9 1 0 17.5 10.4
 9 -1 0 22.1 14.2
 9 -1 0 31.8 15.4
 9 -1 0 11.3 10.4
 9 -1 0 10.4 8.9
 9 -1 0 9.7 9.1
 9 -1 0 19.9 9.7
 9 -1 0 15.4 11.9
 9 -1 0 17.7 15.9
 -8 1 0 24.1 10.8
 -8 1 0 9.8 10.3
 -8 1 0 17.4 7.2
 -8 1 0 7 8.4
 -8 1 0 18.9 9
 -8 1 0 23.3 11.6
 8 -1 0 31.3 13.9
 8 -1 0 18.7 12.8
 8 -1 0 33.3 10.8
 8 -1 0 21.7 13.7
 8 -1 0 16.7 11.1
 8 -1 0 16.6 8.3
 8 -1 0 16.5 8.2
 8 -1 0 8.5 9
 -7 1 0 87.19 12.3
 -7 1 0 87.99 13.8
 -7 1 0 109.79 13.1
 -7 1 0 101.19 12.1
 -7 1 0 129.09 15.6
 -7 1 0 98.69 13.2
 -7 1 0 101.19 14.5
 7 -1 0 113.99 13.1
 7 -1 0 107.29 14.9
 7 -1 0 110.09 16
 7 -1 0 105.79 13.1
 7 -1 0 107.09 17.2
 7 -1 0 84.19 11.4
 7 -1 0 108.19 17.5
 -6 1 0 255.77 19.9
 -6 1 0 245.78 19.8
 -6 1 0 291.97 21.8
 -6 1 0 266.27 22.1
 -6 1 0 213.38 21.5
 -6 1 0 242.48 19
 -6 1 0 232.18 19.4
 6 -1 0 231.48 19.3
 6 -1 0 261.87 19.8
 6 -1 0 249.18 24.1
 6 -1 0 286.27 23.4
 6 -1 0 269.47 20.3
 6 -1 0 213.58 20.4
 6 -1 0 261.97 21.6
 -5 1 0 14 8.8
 -5 1 0 19.2 6.6
 -5 1 0 26.9 9
 -5 1 0 6.8 8.6
 -5 1 0 8.5 6.5
 -5 1 0 10.6 6.2
 -5 1 0 -4.9 12.3
 5 -1 0 21.8 6.5
 5 -1 0 2.1 7.1
 5 -1 0 24.4 9.7
 5 -1 0 -1.1 8
 5 -1 0 11.4 7.1
 5 -1 0 8.8 6.4
 5 -1 0 15.3 10.3
 -4 1 0 122.69 10.6
 -4 1 0 90.79 9.7
 -4 1 0 91.19 9.8
 -4 1 0 112.19 12.4
 -4 1 0 118.59 12.5
 -4 1 0 89.69 11.6
 -4 1 0 93.89 10
 4 -1 0 87.99 11.3
 4 -1 0 83.49 9.6
 4 -1 0 111.89 10.8
 4 -1 0 101.09 11.2
 4 -1 0 102.39 12
 4 -1 0 91.49 13.4
 4 -1 0 81.49 9.6
 -3 1 0 15.1 6.1
 -3 1 0 4.5 4.7
 -3 1 0 20.3 6.4
 -3 1 0 18.2 4.9
 -3 1 0 12.3 4.3
 -3 1 0 19.8 4.8
 -3 1 0 21.5 7.5
 3 -1 0 20.6 4.9
 3 -1 0 8.5 7
 3 -1 0 22.4 5
 3 -1 0 13.9 6.6
 3 -1 0 12 5.3
 3 -1 0 19.9 6.7
 3 -1 0 20.3 5.1
 -2 1 0 97.99 9
 -2 1 0 84.69 7.9
 -2 1 0 104.69 8.8
 -2 1 0 76.09 7.6
 -2 1 0 96.69 8.1
 -2 1 0 95.69 7.9
 -2 1 0 88.19 8.4
 2 -1 0 77.49 8
 2 -1 0 88.69 8.8
 2 -1 0 99.29 8.4
 2 -1 0 96.59 8
 -1 1 0 1389.36 79.09
 -1 1 0 1465.05 79.29
 -1 1 0 1323.17 79.19
 -1 1 0 1344.67 79.19
 -1 1 0 1235.18 79.09
 -1 1 0 1263.27 79.09
 1 -1 0 1303.77 79.19
 1 -1 0 1364.66 79.09
 1 -1 0 1430.66 79.29
 1 -1 0 1330.77 79.09
 1 -1 0 1274.57 79.09
 1 1 0 922.51 59.29
 1 1 0 1038.9 58.59
 1 1 0 1017.7 58.59
 -1 -1 0 1038.9 58.79
 -1 -1 0 998 58.49
 -1 -1 0 1037.7 58.59
 -1 -1 0 941.71 58.69
 -1 -1 0 869.41 59.09
 -1 -1 0 987.4 58.89
 2 1 0 76.39 8.8
 2 1 0 90.79 8.4
 2 1 0 98.69 7.3
 2 1 0 77.19 7.9
 2 1 0 68.59 8
 2 1 0 88.99 8.9
 2 1 0 95.49 8.8
 2 1 0 52.89 8.8
 -2 -1 0 52.89 8.4
 -2 -1 0 67.09 8
 -2 -1 0 79.09 8.3
 -2 -1 0 64.29 7.2
 -2 -1 0 100.19 7.8
 -2 -1 0 90.79 8.4
 -2 -1 0 76.59 9
 3 1 0 18.8 6.3
 3 1 0 14.9 4.6
 3 1 0 2.3 6.2
 3 1 0 9.3 6.3
 3 1 0 23.6 4.7
 3 1 0 17.7 5.1
 3 1 0 2 6.6
 -3 -1 0 19.4 4.3
 -3 -1 0 7.2 6.2
 -3 -1 0 4.6 5.6
 -3 -1 0 15.8 7.1
 -3 -1 0 20.2 6.8
 -3 -1 0 12 4.8
 -3 -1 0 20 6
 -3 -1 0 12.2 5.2
 4 1 0 111.99 10.2
 4 1 0 87.49 11.6
 4 1 0 98.99 12.3
 4 1 0 105.29 10.7
 4 1 0 91.69 11
 4 1 0 97.29 10.1
 4 1 0 123.59 10.9
 -4 -1 0 84.29 12.1
 -4 -1 0 54.39 10.6
 -4 -1 0 90.59 12.1
 -4 -1 0 90.89 12.2
 -4 -1 0 107.39 10.8
 -4 -1 0 72.99 9.5
 -4 -1 0 121.89 10.6
 -4 -1 0 101.79 10.7
 5 1 0 10.1 10
 5 1 0 19.3 7
 5 1 0 17.9 10.1
 5 1 0 4.7 8.2
 5 1 0 17.4 6.9
 5 1 0 12 5.8
 5 1 0 5.1 5.9
 -5 -1 0 2.5 9
 -5 -1 0 16.6 7.4
 -5 -1 0 9.7 8.2
 -5 -1 0 18.7 6.8
 -5 -1 0 3.3 9.4
 -5 -1 0 12.6 10.6
 -5 -1 0 13.6 6
 6 1 0 291.67 25.1
 6 1 0 258.67 20.2
 6 1 0 266.57 23.6
 6 1 0 248.68 18.8
 6 1 0 248.68 23.1
 6 1 0 237.58 19.3
 6 1 0 250.57 19.1
 6 1 0 211.08 20.8
 -6 -1 0 242.08 20.4
 -6 -1 0 274.17 22.8
 -6 -1 0 243.98 23.3
 -6 -1 0 239.68 19.8
 -6 -1 0 247.78 19.1
 -6 -1 0 193.98 21.7
 7 1 0 86.79 15.6
 7 1 0 105.79 16.1
 7 1 0 111.79 17.3
 7 1 0 96.49 15.3
 7 1 0 104.99 13.5
 7 1 0 106.69 12.3
 7 1 0 102.79 11.7
 7 1 0 93.39 14.2
 -7 -1 0 103.19 12.1
 -7 -1 0 98.19 13.5
 -7 -1 0 89.79 14.8
 -7 -1 0 77.39 14.3
 -7 -1 0 108.99 13.1
 8 1 0 16.9 8.8
 8 1 0 13 13.5
 8 1 0 15 10.4
 8 1 0 5 11.7
 8 1 0 6.8 7.7
 8 1 0 18.1 8.5
 8 1 0 3.2 12.9
 8 1 0 9.6 7.8
 -8 -1 0 17.8 8.1
 -8 -1 0 -8 12.6
 -8 -1 0 16.3 8.6
 -8 -1 0 22.4 11.8
 -8 -1 0 14.7 9.4
 9 1 0 42.3 10.9
 9 1 0 20.6 12.5
 9 1 0 2.9 9.9
 9 1 0 25.9 15.6
 9 1 0 16.6 8.9
 9 1 0 44.5 16.3
 9 1 0 6.7 9
 9 1 0 21.4 17.5
 -9 -1 0 34.2 11.4
 -9 -1 0 16.5 10.6
 -9 -1 0 30.5 13.5
 -9 -1 0 17.9 9.5
 -9 -1 0 26 13.9
 -9 -1 0 18.5 10.6
 10 1 0 1.7 10.6
 10 1 0 20.4 13
 10 1 0 -15.8 14.7
 10 1 0 16.5 16.1
 10 1 0 15 10.9
 10 1 0 7.1 16.2
 10 1 0 -2.6 9.4
 10 1 0 -1.4 10.7
 -10 -1 0 4 13
 -10 -1 0 14.9 9.7
 -10 -1 0 8.3 13.2
 -10 -1 0 11.7 11.2
 -10 -1 0 3.1 10.9
 -10 -1 0 9.8 11.4
 11 1 0 42 12.5
 11 1 0 55.29 13.6
 11 1 0 48 14.1
 11 1 0 16 17.6
 11 1 0 63.89 16.5
 11 1 0 85.89 22.1
 11 1 0 27.4 13.6
 11 1 0 68.69 21.8
 -11 -1 0 48.9 12.7
 -11 -1 0 70.39 16
 -11 -1 0 61.69 15.4
 -11 -1 0 30.5 16.1
 -11 -1 0 41.7 14.6
 12 1 0 -34.1 11.8
 12 1 0 29.7 20
 12 1 0 3.4 13.6
 12 1 0 4.9 18.8
 12 1 0 25.4 22.2
 -12 -1 0 -19.2 19.2
 -12 -1 0 -36.4 15.9
 -12 -1 0 -7.5 13.8
 -12 -1 0 -12.3 10.2
 -12 -1 0 -8.4 16.3
 -12 -1 0 28.6 13.1
 -12 2 0 48.2 17.5
 -12 2 0 11.9 15.3
 -12 2 0 -4 9.6
 -12 2 0 25.8 14.8
 -12 2 0 25.8 13.1
 12 -2 0 -3.6 18.6
 12 -2 0 35.9 19.4
 12 -2 0 35.7 21
 12 -2 0 13.9 13.7
 12 -2 0 16.8 15.5
 -11 2 0 45.1 15.4
 -11 2 0 50.19 12.2
 -11 2 0 47.2 14.1
 -11 2 0 44.9 13.2
 -11 2 0 67.89 14.4
 11 -2 0 37.9 15.2
 11 -2 0 68.09 16
 11 -2 0 92.79 17.2
 11 -2 0 41 12.9
 11 -2 0 102.89 21.7
 11 -2 0 68.89 22
 11 -2 0 57.89 20.8
 11 -2 0 59.69 13.2
 -10 2 0 24.5 13.5
 -10 2 0 22.5 11.2
 -10 2 0 6.3 11.9
 -10 2 0 17.7 9.1
 -10 2 0 6.6 10.2
 -10 2 0 10.1 11.4
 10 -2 0 -3.6 14.4
 10 -2 0 17.8 12.2
 10 -2 0 19.8 15.8
 10 -2 0 20.7 11.9
 10 -2 0 34.9 18.2
 10 -2 0 15.3 12.1
 10 -2 0 16.9 14.9
 10 -2 0 7.3 12.3
 -9 2 0 148.99 16.9
 -9 2 0 109.59 14.6
 -9 2 0 123.79 18.4
 -9 2 0 160.98 18.2
 -9 2 0 145.39 18.6
 -9 2 0 162.68 18.2
 9 -2 0 164.08 19.2
 9 -2 0 94.09 14.6
 9 -2 0 163.88 21.6
 9 -2 0 136.09 16.1
 9 -2 0 122.19 17.4
 9 -2 0 128.19 21.8
 9 -2 0 104.39 16.5
 9 -2 0 198.18 24.8
 -8 2 0 13.8 6.9
 -8 2 0 22.6 10.8
 -8 2 0 8.8 8.3
 -8 2 0 18.7 10.6
 -8 2 0 1.6 9.5
 -8 2 0 -3.8 7.8
 8 -2 0 6.3 10.3
 8 -2 0 5.3 13.6
 8 -2 0 14 12.7
 8 -2 0 15.7 10
 8 -2 0 3.2 8.1
 8 -2 0 8.5 13.9
 8 -2 0 11.5 8.1
 8 -2 0 1.6 9.4
 -7 2 0 239.98 20
 -7 2 0 232.38 20
 -7 2 0 252.97 21.6
 -7 2 0 232.38 20.7
 -7 2 0 245.88 21.7
 -7 2 0 224.38 19.3
 -7 2 0 269.37 22.7
 7 -2 0 224.48 22.2
 7 -2 0 257.57 21.4
 7 -2 0 278.87 26.5
 7 -2 0 234.98 19.7
 7 -2 0 264.77 25.9
 7 -2 0 249.88 24.2
 7 -2 0 224.68 20
 -6 2 0 24.7 6.9
 -6 2 0 8.7 7.5
 -6 2 0 17.9 6.8
 -6 2 0 21.1 8.5
 -6 2 0 25.7 6.9
 -6 2 0 41.5 8.9
 -6 2 0 21.4 8.6
 6 -2 0 20.8 7
 6 -2 0 38.6 10.6
 6 -2 0 20.1 11.4
 6 -2 0 33.5 7.2
 6 -2 0 23.6 9.2
 6 -2 0 14.2 7.7
 6 -2 0 2.1 7.9
 -5 2 0 1463.35 90.69
 -5 2 0 1546.65 91.29
 -5 2 0 1405.46 91.49
 -5 2 0 1444.46 91.79
 -5 2 0 1575.74 90.89
 -5 2 0 1459.15 90.49
 -5 2 0 1561.04 90.79
 5 -2 0 1477.15 90.89
 5 -2 0 1531.45 91.79
 5 -2 0 1453.45 90.99
 5 -2 0 1522.25 91.29
 5 -2 0 1464.95 93.59
 5 -2 0 1388.56 91.79
 5 -2 0 1684.53 92.69
 -4 2 0 158.78 13.8
 -4 2 0 152.28 13.9
 -4 2 0 178.58 15
 -4 2 0 146.49 13
 -4 2 0 153.18 13.2
 -4 2 0 176.08 14.8
 -4 2 0 146.19 14.9
 4 -2 0 146.29 14.1
 4 -2 0 166.28 13.8
 4 -2 0 164.18 17.8
 4 -2 0 150.48 15.4
 4 -2 0 164.78 15.2
 4 -2 0 157.58 15
 4 -2 0 150.68 13.3
 -3 2 0 47.1 6.1
 -3 2 0 52.69 7
 -3 2 0 51.89 6.4
 -3 2 0 50.09 7.4
 -3 2 0 55.49 7
 -3 2 0 48.6 7.1
 3 -2 0 48.4 6.4
 3 -2 0 48.3 7.5
 3 -2 0 49.5 6.4
 3 -2 0 42.4 9.7
 3 -2 0 42.2 6.9
 3 -2 0 64.69 8.3
 -2 2 0 812.62 45.7
 -2 2 0 766.92 45.2
 -2 2 0 761.72 45.6
 -2 2 0 764.72 45.3
 -2 2 0 714.53 45.1
 -2 2 0 768.32 45.3
 -2 2 0 685.83 45.6
 2 -2 0 633.34 47.1
 2 -2 0 743.13 45.2
 2 -2 0 781.32 45.6
 2 -2 0 719.03 45.3
 2 -2 0 749.33 45.7
 2 -2 0 800.92 45.5
 -1 2 0 41.9 6.4
 -1 2 0 56.79 5.7
 -1 2 0 55.49 5.7
 -1 2 0 74.99 6.1
 -1 2 0 62.89 5.8
 -1 2 0 50.69 5.9
 -1 2 0 63.59 5.5
 1 -2 0 57.99 5.6
 1 -2 0 53.89 6
 1 -2 0 61.09 5.1
 1 -2 0 42.5 6.2
 1 -2 0 59.59 5.8
 1 -2 0 73.29 6.8
 0 2 0 804.42 54.79
 0 2 0 903.11 53.99
 0 2 0 909.51 53.79
 0 2 0 930.51 53.79
 0 2 0 857.01 53.89
 0 2 0 956.9 53.79
 0 -2 0 830.42 53.89
 0 -2 0 903.61 53.89
 0 -2 0 958.3 53.99
 0 -2 0 994.6 53.89
 0 -2 0 881.31 53.79
 0 -2 0 945.21 54.09
 0 -2 0 824.12 54.79
 1 2 0 46.8 8.1
 1 2 0 45.1 5.7
 1 2 0 61.89 6.3
 1 2 0 59.69 7.1
 1 2 0 47.2 5.5
 1 2 0 60.99 5.8
 1 2 0 56.59 5.5
 1 2 0 62.09 5.6
 -1 -2 0 60.19 6
 -1 -2 0 45.4 6.4
 -1 -2 0 57.99 5.6
 -1 -2 0 51.29 5.9
 -1 -2 0 50.79 8.3
 -1 -2 0 53.59 4.8
 -1 -2 0 61.59 6.4
 2 2 0 792.92 40.8
 2 2 0 624.94 41.3
 2 2 0 588.04 41.9
 2 2 0 714.43 41.4
 -2 -2 0 532.75 42.6
 -2 -2 0 693.63 42.3
 -2 -2 0 620.64 40.9
 -2 -2 0 690.13 40.8
 -2 -2 0 710.83 41.2
 3 2 0 52.19 7.9
 3 2 0 39.4 6.4
 3 2 0 28.9 7.8
 3 2 0 16.2 9.3
 3 2 0 40.9 5.4
 3 2 0 58.29 9.8
 3 2 0 43.2 6.6
 3 2 0 45.6 7.7
 -3 -2 0 42.9 6.4
 -3 -2 0 40.9 6.8
 -3 -2 0 32.4 8.7
 -3 -2 0 35 7.4
 -3 -2 0 52.99 9
 -3 -2 0 56.39 6.8
 -3 -2 0 44.8 7.4
 -3 -2 0 47 7.3
 4 2 0 150.78 12.5
 4 2 0 154.28 16
 4 2 0 147.69 13.6
 4 2 0 130.39 15.8
 4 2 0 152.08 13.3
 4 2 0 151.88 13
 4 2 0 138.99 14.1
 4 2 0 150.08 15.2
 -4 -2 0 139.09 15
 -4 -2 0 142.29 14.1
 -4 -2 0 151.68 13.5
 -4 -2 0 147.19 15
 -4 -2 0 118.39 14.5
 -4 -2 0 139.59 15.1
 -4 -2 0 158.08 14.1
 5 2 0 1479.65 90.69
 5 2 0 1561.64 92.19
 5 2 0 1492.25 90.09
 5 2 0 1564.84 93.19
 5 2 0 1466.55 91.49
 5 2 0 1500.15 89.89
 5 2 0 1403.66 91.99
 5 2 0 1523.25 90.79
 5 2 0 1448.06 92.29
 -5 -2 0 1567.04 92.49
 -5 -2 0 1500.75 91.29
 -5 -2 0 1448.26 92.19
 -5 -2 0 1475.25 91.49
 -5 -2 0 1471.95 90.49
 -5 -2 0 1561.44 91.09
 -5 -2 0 1378.76 91.79
 6 2 0 23.5 7.2
 6 2 0 12.7 6.7
 6 2 0 20.5 12.1
 6 2 0 24.2 9.1
 6 2 0 22.5 7.4
 6 2 0 44.3 12
 6 2 0 17.5 6.1
 6 2 0 32.8 10.8
 -6 -2 0 24.1 8.1
 -6 -2 0 33 8.5
 -6 -2 0 29.1 10.2
 -6 -2 0 23 10.2
 -6 -2 0 36.2 7.6
 -6 -2 0 24.9 10.4
 7 2 0 245.98 21
 7 2 0 244.98 22.9
 7 2 0 271.17 24.8
 7 2 0 244.48 19.6
 7 2 0 261.67 25.9
 7 2 0 241.18 24.3
 7 2 0 239.18 19.9
 7 2 0 239.88 23.5
 -7 -2 0 256.27 22.3
 -7 -2 0 248.28 21.8
 -7 -2 0 260.27 24.7
 -7 -2 0 215.28 24.7
 -7 -2 0 254.87 22
 -7 -2 0 249.48 20.6
 8 2 0 6.7 7.3
 8 2 0 13.4 13.6
 8 2 0 11.4 13.3
 8 2 0 7.3 11.3
 8 2 0 0.8 7.4
 8 2 0 -1.9 7.9
 8 2 0 0.3 12.9
 8 2 0 -5.1 8.5
 -8 -2 0 -6.9 7.1
 -8 -2 0 27.5 10.4
 -8 -2 0 4 8.7
 -8 -2 0 -7.9 8.1
 -8 -2 0 -3.5 12.1
 -8 -2 0 -3.7 11.9
 9 2 0 135.39 25.9
 9 2 0 128.29 16.5
 9 2 0 149.59 16.8
 9 2 0 180.28 20.5
 9 2 0 168.98 24.5
 9 2 0 91.79 15.5
 9 2 0 124.69 15.8
 9 2 0 158.98 22.5
 -9 -2 0 137.39 18.6
 -9 -2 0 136.99 17.6
 -9 -2 0 183.08 21.7
 -9 -2 0 142.69 20.5
 -9 -2 0 157.28 18.2
 -9 -2 0 152.98 19.3
 10 2 0 33 14
 10 2 0 26.8 11.4
 10 2 0 13.3 10.3
 10 2 0 30.4 18.3
 10 2 0 16.2 17.2
 10 2 0 31.6 13.6
 10 2 0 9.2 11.8
 10 2 0 1.8 14.5
 -10 -2 0 22.9 13.4
 -10 -2 0 21.1 11.7
 -10 -2 0 5.8 13.2
 -10 -2 0 25.5 12
 -10 -2 0 25 11.8
 -10 -2 0 25.8 11.7
 11 2 0 45.1 13.2
 11 2 0 36.4 19
 11 2 0 97.49 18.2
 11 2 0 40.5 12.4
 11 2 0 67.29 21.7
 11 2 0 70.49 20.3
 11 2 0 77.19 16.1
 11 2 0 51.79 13.5
 -11 -2 0 52.99 15.2
 -11 -2 0 29.6 15.8
 -11 -2 0 54.49 14
 -11 -2 0 62.09 15.4
 -11 -2 0 23.2 16
 -11 -2 0 51.79 16
 12 2 0 19.4 15.4
 12 2 0 51.29 23.7
 12 2 0 30.7 20
 12 2 0 53.19 20.6
 12 2 0 14.2 13.3
 -12 -2 0 36.7 14
 -12 -2 0 -1 15.6
 -12 -2 0 25.1 26.1
 -12 -2 0 24.5 15.1
 -12 -2 0 2.3 18
 -12 -2 0 49.5 15
 -12 3 0 -11.2 8.8
 -12 3 0 -29.7 12.2
 -12 3 0 9.9 12.7
 -12 3 0 9.4 12.3
 12 -3 0 -5.6 20.2
 12 -3 0 -21.2 13.8
 12 -3 0 -7.2 16.9
 12 -3 0 7.6 13.1
 12 -3 0 13.9 19.6
 -11 3 0 15.1 10.8
 -11 3 0 26.2 12.4
 -11 3 0 23.3 12.5
 -11 3 0 41.7 13.7
 -11 3 0 11.4 9.4
 -11 3 0 -2.4 12
 11 -3 0 38.3 14.4
 11 -3 0 6.3 13.8
 11 -3 0 -14.6 16.1
 11 -3 0 -6.5 13.6
 11 -3 0 13 12.7
 11 -3 0 35.3 19.1
 11 -3 0 11.7 16.2
 -10 3 0 41.6 12.6
 -10 3 0 66.59 13.4
 -10 3 0 25.5 13.4
 -10 3 0 58.39 13.7
 -10 3 0 44 10.4
 -10 3 0 34.3 14.7
 10 -3 0 46.1 16.7
 10 -3 0 46.7 14.3
 10 -3 0 54.79 18.5
 10 -3 0 72.69 21.2
 10 -3 0 37.5 13.8
 10 -3 0 66.79 21.5
 10 -3 0 59.49 14.5
 -9 3 0 11.1 10
 -9 3 0 15.4 9.5
 -9 3 0 -3.4 10.1
 -9 3 0 -1.1 10.2
 -9 3 0 10.1 8.7
 -9 3 0 7 9.1
 9 -3 0 0.7 8
 9 -3 0 7.8 11.3
 9 -3 0 -5.2 10
 9 -3 0 4.6 13.3
 9 -3 0 -1 10.4
 9 -3 0 26.5 17.6
 9 -3 0 11.1 7.9
 9 -3 0 3.8 14.5
 -8 3 0 292.37 25.9
 -8 3 0 314.77 25.9
 -8 3 0 298.97 24
 -8 3 0 322.57 24.9
 -8 3 0 314.57 25.1
 -8 3 0 309.57 26.9
 8 -3 0 384.66 38.3
 8 -3 0 295.97 25.2
 8 -3 0 354.46 35
 8 -3 0 299.37 24.5
 8 -3 0 308.57 26.4
 8 -3 0 309.77 27.4
 8 -3 0 342.57 27.5
 8 -3 0 391.36 47.2
 -7 3 0 20 9.1
 -7 3 0 30 7.9
 -7 3 0 28 9.5
 -7 3 0 12.6 7.2
 -7 3 0 8.5 7.4
 -7 3 0 6 8.4
 -7 3 0 18.4 7.1
 7 -3 0 11.8 9.1
 7 -3 0 33.6 10.2
 7 -3 0 21.6 10.3
 7 -3 0 42.1 13.9
 7 -3 0 12.4 7.6
 7 -3 0 8.5 12.8
 7 -3 0 32.1 12
 7 -3 0 13.5 6.6
 -6 3 0 632.84 39.5
 -6 3 0 571.74 38.8
 -6 3 0 624.64 39.7
 -6 3 0 613.44 39.2
 -6 3 0 590.24 40.5
 -6 3 0 608.34 40.1
 -6 3 0 612.14 39.3
 6 -3 0 628.84 41.5
 6 -3 0 581.74 41
 6 -3 0 584.04 43.6
 6 -3 0 586.84 39.6
 6 -3 0 612.94 40.7
 6 -3 0 609.44 40.5
 6 -3 0 567.34 39.1
 -5 3 0 87.49 9.6
 -5 3 0 89.79 10.8
 -5 3 0 83.19 10.5
 -5 3 0 100.29 10.8
 -5 3 0 87.19 11.1
 -5 3 0 90.39 10.3
 -5 3 0 76.79 10.8
 5 -3 0 85.69 10.6
 5 -3 0 110.29 13.5
 5 -3 0 79.89 14.7
 5 -3 0 118.39 16.8
 5 -3 0 89.39 11.7
 5 -3 0 78.59 9.7
 5 -3 0 85.09 11.6
 -4 3 0 31.1 6.4
 -4 3 0 24.7 6.9
 -4 3 0 35.7 7.2
 -4 3 0 42.9 9.7
 -4 3 0 32.1 7.3
 -4 3 0 31.9 7.8
 -4 3 0 37.6 6.7
 4 -3 0 35.4 6.5
 4 -3 0 36.5 8.6
 4 -3 0 26 8.3
 4 -3 0 45.9 9.4
 4 -3 0 31.2 6.6
 4 -3 0 34.5 11.6
 -3 3 0 20.9 5
 -3 3 0 18.3 5.8
 -3 3 0 25.2 5.2
 -3 3 0 13.9 4.7
 -3 3 0 14.8 5.9
 -3 3 0 17.3 4.8
 -3 3 0 20.5 5.2
 3 -3 0 20.8 5.5
 3 -3 0 13.1 6
 3 -3 0 9.5 6.2
 3 -3 0 11.1 8.3
 3 -3 0 9 4.4
 3 -3 0 23.2 5.8
 -2 3 0 2622.84 175.18
 -2 3 0 2915.11 175.48
 -2 3 0 3031.9 175.78
 -2 3 0 3140.79 175.58
 -2 3 0 3108.89 175.18
 -2 3 0 3020.5 175.38
 -2 3 0 2828.82 175.68
 -2 3 0 2994.1 175.18
 2 -3 0 2923.41 175.28
 2 -3 0 2976.1 175.98
 2 -3 0 3120.09 175.28
 2 -3 0 3069.59 175.58
 2 -3 0 2873.41 175.08
 2 -3 0 2862.61 175.68
 -1 3 0 157.08 13.7
 -1 3 0 182.78 12.8
 -1 3 0 167.48 12.4
 -1 3 0 209.28 12.8
 -1 3 0 176.68 12.3
 -1 3 0 139.19 14.7
 1 -3 0 116.09 14.4
 1 -3 0 178.78 12.8
 1 -3 0 185.88 12.5
 1 -3 0 198.08 12.7
 1 -3 0 150.78 14.5
 1 -3 0 174.98 13.4
 0 3 0 27.6 4.7
 0 3 0 14.7 4.6
 0 3 0 -1.8 7.2
 0 3 0 23.5 4.9
 0 3 0 17.3 4.9
 0 -3 0 32 5
 0 -3 0 17.1 5.6
 0 -3 0 22.2 5
 0 -3 0 -1.6 7.2
 0 -3 0 23.3 4.6
 1 3 0 186.58 13.2
 1 3 0 132.99 13.1
 1 3 0 194.38 11.3
 1 3 0 151.78 13.4
 1 3 0 160.58 14.6
 1 3 0 174.78 11.9
 1 3 0 134.19 15.9
 1 3 0 206.88 14.9
 -1 -3 0 157.08 14.6
 -1 -3 0 201.58 14
 -1 -3 0 174.48 11.6
 -1 -3 0 171.18 13.1
 -1 -3 0 142.89 16
 -1 -3 0 178.48 12
 -1 -3 0 147.59 13.3
 -1 -3 0 146.59 13.4
 2 3 0 2855.31 167.38
 2 3 0 2646.54 167.08
 2 3 0 2849.91 167.78
 2 3 0 2937.01 167.18
 2 3 0 2940.11 167.08
 2 3 0 2659.73 167.98
 2 3 0 2587.54 167.48
 2 3 0 2779.62 169.28
 -2 -3 0 2904.11 167.98
 -2 -3 0 2815.92 167.68
 -2 -3 0 2819.62 168.08
 -2 -3 0 2816.82 167.08
 -2 -3 0 2789.72 169.08
 -2 -3 0 2918.91 167.48
 -2 -3 0 2811.22 166.98
 -2 -3 0 2991.6 167.58
 3 3 0 13 6.6
 3 3 0 16.8 5.6
 3 3 0 -16.8 8.8
 3 3 0 13.3 7.3
 3 3 0 14.1 5.4
 3 3 0 22.3 7.2
 3 3 0 28.1 5.4
 -3 -3 0 34.3 7.8
 -3 -3 0 22.3 5
 -3 -3 0 25.1 6.2
 -3 -3 0 3.2 8.1
 -3 -3 0 10.7 7.7
 -3 -3 0 24.7 6.4
 -3 -3 0 17.9 6.4
 -3 -3 0 14.9 5.1
 4 3 0 32.9 7.4
 4 3 0 13.8 10.2
 4 3 0 30.7 8.8
 4 3 0 38.3 9.5
 4 3 0 30.8 9.7
 4 3 0 31.7 7.6
 4 3 0 26.9 5.8
 4 3 0 37.7 9.8
 4 3 0 28.5 7.6
 -4 -3 0 36.9 7.6
 -4 -3 0 9.8 9.8
 -4 -3 0 37 8.9
 -4 -3 0 39.7 10.1
 -4 -3 0 15.7 8.7
 -4 -3 0 30.3 7.3
 -4 -3 0 26.3 7.5
 5 3 0 85.39 10.9
 5 3 0 90.79 10.7
 5 3 0 92.79 12.6
 5 3 0 74.49 14.3
 5 3 0 100.89 11.8
 5 3 0 85.99 10
 5 3 0 127.89 15
 5 3 0 106.09 13.9
 5 3 0 109.29 16.2
 -5 -3 0 96.79 14
 -5 -3 0 87.79 11.2
 -5 -3 0 77.49 12.2
 -5 -3 0 100.49 13.1
 -5 -3 0 86.89 11.9
 -5 -3 0 105.59 16.9
 -5 -3 0 82.69 12.4
 -5 -3 0 104.59 11.8
 6 3 0 658.43 41
 6 3 0 573.94 43.1
 6 3 0 550.44 42.3
 6 3 0 594.24 43.2
 6 3 0 671.03 44.1
 6 3 0 586.74 41.9
 6 3 0 608.94 39.7
 6 3 0 606.24 40.7
 6 3 0 620.54 39.9
 -6 -3 0 599.44 42.2
 -6 -3 0 631.04 43.2
 -6 -3 0 626.84 42.1
 -6 -3 0 644.14 43.5
 -6 -3 0 632.84 41.5
 -6 -3 0 633.84 41
 -6 -3 0 637.44 41.4
 -6 -3 0 646.64 42.4
 7 3 0 43.9 7.9
 7 3 0 42.2 12.3
 7 3 0 21.9 11.3
 7 3 0 5.4 7.2
 7 3 0 13.1 11.6
 7 3 0 26 10.5
 7 3 0 22.4 11.9
 7 3 0 33.3 7.8
 7 3 0 17.4 7.5
 -7 -3 0 24.3 9.1
 -7 -3 0 11 8.1
 -7 -3 0 43.6 12.4
 -7 -3 0 27.3 9.5
 -7 -3 0 11.6 11.2
 -7 -3 0 20.1 11.2
 -7 -3 0 9.5 7.4
 -7 -3 0 33.3 8.8
 8 3 0 322.57 25.9
 8 3 0 324.37 31.1
 8 3 0 324.67 30.3
 8 3 0 321.87 28.2
 8 3 0 289.57 24
 8 3 0 329.77 30.7
 8 3 0 302.97 24
 8 3 0 295.87 25.2
 -8 -3 0 316.87 25.9
 -8 -3 0 319.57 29.9
 -8 -3 0 294.37 26.1
 -8 -3 0 333.97 26.6
 -8 -3 0 313.57 25.3
 -8 -3 0 326.57 29.7
 -8 -3 0 303.77 27.4
 9 3 0 18.7 9.5
 9 3 0 21.3 9.9
 9 3 0 -3.1 6.9
 9 3 0 11.3 14.9
 9 3 0 13.3 9.7
 9 3 0 7.1 15.4
 9 3 0 2.2 12.1
 9 3 0 -7.9 13.5
 -9 -3 0 8.2 10.7
 -9 -3 0 10.9 10.6
 -9 -3 0 25 13.7
 -9 -3 0 -6.5 8.7
 -9 -3 0 1.8 10.4
 -9 -3 0 8.4 13.3
 10 3 0 43.7 18.2
 10 3 0 72.99 20.2
 10 3 0 33.8 20.7
 10 3 0 24.5 17.5
 10 3 0 63.39 20.5
 10 3 0 53.49 15.6
 10 3 0 74.49 20.1
 10 3 0 31 11.7
 -10 -3 0 18.2 14.9
 -10 -3 0 35 15.8
 -10 -3 0 49.99 13.9
 -10 -3 0 41 13.3
 -10 -3 0 49.2 12.4
 -10 -3 0 54.39 12.9
 11 3 0 39.9 12.6
 11 3 0 14.3 17.5
 11 3 0 31.2 19.7
 11 3 0 31.1 12.4
 11 3 0 37.8 16
 11 3 0 10.3 18.8
 11 3 0 20.4 13.8
 11 3 0 24.3 11.8
 -11 -3 0 29.8 12.7
 -11 -3 0 20.8 13.4
 -11 -3 0 2.6 14.7
 -11 -3 0 -12.1 10
 -11 -3 0 14.9 12.1
 -11 -3 0 -10.6 13.6
 12 3 0 10.6 22.8
 12 3 0 21.1 19.9
 12 3 0 20.5 15.9
 12 3 0 -30.1 11.3
 12 3 0 -13.5 19
 -12 -3 0 -15 12
 -12 -3 0 13.9 11.6
 -12 -3 0 -26.8 17.2
 -12 -3 0 31.9 13.5
 -12 -3 0 -20 15.4
 -12 -3 0 18.9 22.5
 -12 4 0 73.99 18.4
 -12 4 0 135.29 18.8
 -12 4 0 125.89 19.1
 -12 4 0 92.89 16.2
 -12 4 0 112.39 18.5
 12 -4 0 67.19 23.4
 12 -4 0 105.99 22.5
 12 -4 0 148.59 30.1
 12 -4 0 91.49 20.7
 -11 4 0 26.1 10.5
 -11 4 0 39.5 14.6
 -11 4 0 21.4 12.9
 -11 4 0 20.3 12.5
 -11 4 0 22.9 11.7
 -11 4 0 17.4 12.6
 11 -4 0 26.6 14.4
 11 -4 0 19.3 11.9
 11 -4 0 23.4 19.6
 11 -4 0 24.5 15.3
 11 -4 0 -2.1 16.5
 11 -4 0 27.8 16.8
 -10 4 0 32.7 11.8
 -10 4 0 28.9 12.6
 -10 4 0 13.9 10
 -10 4 0 37.3 11.6
 -10 4 0 15.2 11.8
 -10 4 0 19.7 10.8
 10 -4 0 8.6 8.9
 10 -4 0 24.5 15.6
 10 -4 0 15.7 15.4
 10 -4 0 31.1 14.4
 10 -4 0 7.9 11.6
 10 -4 0 2 8.8
 10 -4 0 33.8 13.7
 10 -4 0 24.4 17.8
 -9 4 0 141.69 16.2
 -9 4 0 131.29 18.3
 -9 4 0 155.78 17.2
 -9 4 0 205.58 20
 -9 4 0 163.48 17.4
 -9 4 0 161.68 17.8
 9 -4 0 121.49 17.8
 9 -4 0 98.19 16.8
 9 -4 0 110.79 16
 9 -4 0 120.49 15.3
 9 -4 0 115.19 20.5
 9 -4 0 149.79 19.5
 9 -4 0 173.38 21.9
 9 -4 0 182.28 26.1
 -8 4 0 5.2 7.8
 -8 4 0 -0.7 10
 -8 4 0 -0.2 7.3
 -8 4 0 8.4 9.3
 -8 4 0 7.5 7.4
 -8 4 0 -5.4 9.1
 8 -4 0 2.9 10.9
 8 -4 0 10.3 7.3
 8 -4 0 -13.2 11.8
 8 -4 0 -7.6 9.4
 8 -4 0 4.2 7.6
 8 -4 0 -23.8 11.9
 8 -4 0 -1.1 12.1
 8 -4 0 21.8 14.8
 -7 4 0 355.76 26.1
 -7 4 0 345.77 26.9
 -7 4 0 318.37 27.3
 -7 4 0 370.76 26.9
 -7 4 0 336.57 26.6
 -7 4 0 362.76 25.9
 -7 4 0 355.56 25.8
 7 -4 0 443.46 30.6
 7 -4 0 333.07 31.9
 7 -4 0 392.96 28.8
 7 -4 0 356.26 28.2
 7 -4 0 400.46 33.2
 7 -4 0 317.17 26.3
 7 -4 0 372.86 32.5
 7 -4 0 325.77 25.6
 -6 4 0 4 5.7
 -6 4 0 9.1 6.5
 -6 4 0 12.1 5.8
 -6 4 0 17.4 6.9
 -6 4 0 4.7 6.4
 -6 4 0 7 7.6
 -6 4 0 10.1 6.5
 6 -4 0 3.7 7.9
 6 -4 0 3.6 10
 6 -4 0 13.5 12.1
 6 -4 0 7.2 6.2
 6 -4 0 -6.4 7.6
 6 -4 0 3.7 5.5
 -5 4 0 266.07 20.1
 -5 4 0 257.27 20.9
 -5 4 0 275.67 20.2
 -5 4 0 294.57 21.5
 -5 4 0 279.77 20.8
 -5 4 0 270.37 20.9
 -5 4 0 257.07 20.3
 5 -4 0 284.77 26.6
 5 -4 0 251.37 19.8
 5 -4 0 332.07 23.4
 5 -4 0 295.17 22.7
 5 -4 0 278.97 21.8
 5 -4 0 243.88 20.3
 -4 4 0 408.56 27.2
 -4 4 0 381.06 26.2
 -4 4 0 416.16 27.8
 -4 4 0 389.36 26.4
 -4 4 0 395.26 27.2
 -4 4 0 396.66 26.5
 -4 4 0 367.26 26.7
 4 -4 0 359.96 27.7
 4 -4 0 413.96 32
 4 -4 0 402.56 27.5
 4 -4 0 406.76 28.6
 4 -4 0 399.96 26.1
 4 -4 0 377.86 27.6
 -3 4 0 386.96 26.7
 -3 4 0 412.76 27.1
 -3 4 0 405.76 27.2
 -3 4 0 405.46 28.1
 -3 4 0 459.55 27.9
 3 -4 0 433.16 27.3
 3 -4 0 402.26 27
 3 -4 0 428.16 26.9
 3 -4 0 419.26 28
 3 -4 0 405.56 28.6
 -2 4 0 723.93 45
 -2 4 0 717.43 45.3
 -2 4 0 762.92 44.8
 -2 4 0 604.24 46.6
 -2 4 0 725.53 44.9
 -2 4 0 826.52 45.6
 -2 4 0 724.83 45.9
 2 -4 0 608.94 46.4
 2 -4 0 749.03 44.7
 2 -4 0 800.12 45.7
 2 -4 0 740.83 44.9
 2 -4 0 713.03 46.1
 2 -4 0 801.32 45.1
 -1 4 0 157.78 16
 -1 4 0 178.48 13.9
 -1 4 0 194.38 15.5
 -1 4 0 204.58 14
 -1 4 0 162.48 18.1
 -1 4 0 180.58 14.5
 -1 4 0 187.28 14.9
 1 -4 0 187.58 14.2
 1 -4 0 146.19 16.4
 1 -4 0 201.38 14.1
 1 -4 0 181.18 15.5
 1 -4 0 201.58 15.3
 1 -4 0 230.78 14.3
 1 -4 0 173.18 13.7
 0 4 0 250.67 18.8
 0 4 0 266.37 18.5
 0 4 0 240.68 18.5
 0 4 0 263.67 18.5
 0 4 0 275.67 23
 0 4 0 248.38 19.1
 0 -4 0 264.47 19.3
 0 -4 0 266.37 17.7
 0 -4 0 262.67 19.5
 0 -4 0 321.17 20.1
 0 -4 0 242.08 22.4
 0 -4 0 278.57 19.1
 0 -4 0 265.97 18.5
 0 -4 0 271.27 18.9
 1 4 0 191.58 16.2
 1 4 0 161.08 18.4
 1 4 0 214.78 16.5
 1 4 0 193.28 15.2
 1 4 0 180.48 12.6
 1 4 0 192.98 13.1
 1 4 0 171.58 14.8
 -1 -4 0 152.08 17.1
 -1 -4 0 182.98 16.5
 -1 -4 0 165.68 13
 -1 -4 0 173.78 12.9
 -1 -4 0 189.38 15.2
 -1 -4 0 186.88 14.5
 2 4 0 707.73 43.4
 2 4 0 729.63 42.6
 2 4 0 791.72 43.5
 2 4 0 704.13 43.9
 2 4 0 605.34 46.8
 2 4 0 705.83 44.8
 -2 -4 0 705.73 44.7
 -2 -4 0 737.03 43.8
 -2 -4 0 616.34 43.8
 -2 -4 0 669.03 42.5
 -2 -4 0 615.04 46.2
 3 4 0 456.95 25.9
 3 4 0 302.47 30.6
 3 4 0 409.66 26.4
 3 4 0 396.36 26.9
 3 4 0 381.76 27
 3 4 0 385.76 26.7
 3 4 0 382.46 28.3
 -3 -4 0 430.56 28.8
 -3 -4 0 393.66 27.2
 -3 -4 0 403.66 26.8
 -3 -4 0 337.17 26.8
 -3 -4 0 384.66 25.8
 -3 -4 0 310.47 29.7
 -3 -4 0 397.46 25.6
 4 4 0 366.46 27.8
 4 4 0 255.17 31
 4 4 0 385.56 28.6
 4 4 0 346.47 29.5
 4 4 0 382.56 25.8
 4 4 0 375.66 28.9
 4 4 0 403.36 27.4
 4 4 0 395.26 26.9
 -4 -4 0 410.36 30.2
 -4 -4 0 404.36 27.7
 -4 -4 0 338.17 30.7
 -4 -4 0 391.56 27.5
 -4 -4 0 410.16 27.5
 -4 -4 0 389.76 28.6
 -4 -4 0 440.56 26.9
 -4 -4 0 390.06 28.2
 5 4 0 260.67 20.2
 5 4 0 334.17 24.5
 5 4 0 241.08 22.2
 5 4 0 294.17 23.3
 5 4 0 301.87 25
 5 4 0 281.67 21.2
 5 4 0 189.28 24.4
 5 4 0 262.07 19.6
 5 4 0 278.67 20.9
 -5 -4 0 278.77 21.4
 -5 -4 0 251.37 20.3
 -5 -4 0 292.97 21.8
 -5 -4 0 254.87 21.9
 -5 -4 0 282.77 24.2
 -5 -4 0 242.88 21.9
 -5 -4 0 239.88 25
 -5 -4 0 269.37 23.3
 6 4 0 -7.4 8.7
 6 4 0 2.6 9.4
 6 4 0 -3.1 18.4
 6 4 0 -3.7 6.4
 6 4 0 1.8 6.7
 6 4 0 -2.6 6.4
 6 4 0 0.9 5.5
 6 4 0 16.1 9.8
 6 4 0 11.4 9.3
 -6 -4 0 2.8 10.4
 -6 -4 0 4.1 9.3
 -6 -4 0 11.6 6.7
 -6 -4 0 10.4 7.4
 -6 -4 0 15.3 8.7
 -6 -4 0 -6.8 6.8
 -6 -4 0 12.2 7.2
 -6 -4 0 0.8 8.7
 7 4 0 342.57 27
 7 4 0 377.66 31.4
 7 4 0 383.66 27.4
 7 4 0 368.46 29.3
 7 4 0 375.46 26.2
 7 4 0 351.66 25.6
 7 4 0 378.96 31.6
 7 4 0 254.87 31.7
 7 4 0 371.86 30.7
 -7 -4 0 396.96 29.8
 -7 -4 0 373.26 27.6
 -7 -4 0 369.56 29.1
 -7 -4 0 362.16 28.3
 -7 -4 0 376.66 30.1
 -7 -4 0 344.67 31
 -7 -4 0 331.67 27.4
 -7 -4 0 344.57 30.6
 8 4 0 -15.7 12.6
 8 4 0 -5.4 12.3
 8 4 0 9.5 7.4
 8 4 0 3.4 8.3
 8 4 0 2.6 8.2
 8 4 0 -24.1 12
 8 4 0 9.4 13.8
 8 4 0 3.6 12
 8 4 0 -17.3 6.7
 -8 -4 0 -18 8.1
 -8 -4 0 17.2 13.5
 -8 -4 0 2.5 12.8
 -8 -4 0 2.6 9.9
 -8 -4 0 2.2 8.8
 -8 -4 0 0.5 7.7
 -8 -4 0 -15.4 12
 -8 -4 0 7.9 8.6
 9 4 0 136.09 19.6
 9 4 0 145.89 15.7
 9 4 0 152.58 20.7
 9 4 0 132.29 22
 9 4 0 158.28 18.2
 9 4 0 116.29 14.6
 9 4 0 135.09 17
 9 4 0 150.08 22.7
 9 4 0 188.68 24.6
 -9 -4 0 101.69 19.8
 -9 -4 0 118.89 16.4
 -9 -4 0 131.49 18.7
 -9 -4 0 144.49 21.3
 -9 -4 0 146.19 18.6
 -9 -4 0 175.68 20.4
 10 4 0 16.8 13.9
 10 4 0 28 17.1
 10 4 0 21.7 12
 10 4 0 11.7 17.8
 10 4 0 13.5 11.4
 10 4 0 32.2 18.5
 10 4 0 23.8 10.4
 10 4 0 20.2 11.6
 -10 -4 0 20.5 15.5
 -10 -4 0 36.4 15.4
 -10 -4 0 23.9 10.6
 -10 -4 0 22.1 11.9
 -10 -4 0 7.7 11.3
 -10 -4 0 16.4 11.9
 11 4 0 -1.9 17.2
 11 4 0 -3.9 10.9
 11 4 0 -11.2 18.9
 11 4 0 12 17.7
 11 4 0 6.9 10.3
 11 4 0 1.6 17.4
 -11 -4 0 34 13.9
 -11 -4 0 -4 14.9
 -11 -4 0 23.7 13.7
 -11 -4 0 21.7 11.7
 -11 -4 0 6.6 15.9
 -11 -4 0 29.6 13.3
 12 4 0 107.89 22.3
 12 4 0 124.99 28.3
 12 4 0 66.29 15.6
 12 4 0 115.99 24.2
 12 4 0 140.89 28
 -12 -4 0 44 19.5
 -12 -4 0 105.29 23
 -12 -4 0 87.19 24.3
 -12 -4 0 122.19 20.5
 -12 -4 0 73.69 18.4
 -12 -4 0 127.79 20.8
 -12 5 0 5.2 12.3
 -12 5 0 15.5 12.8
 -12 5 0 -20.1 12.1
 -12 5 0 8.5 13.3
 -12 5 0 0.5 9.7
 12 -5 0 -8.1 20.1
 12 -5 0 11.9 18.2
 12 -5 0 -11.5 18.8
 12 -5 0 -20.9 14.7
 -11 5 0 70.09 15.5
 -11 5 0 78.69 14.5
 -11 5 0 58.19 13.8
 -11 5 0 44.7 11.9
 -11 5 0 95.39 17
 -11 5 0 58.09 15.1
 11 -5 0 56.99 16.7
 11 -5 0 86.59 22.8
 11 -5 0 57.59 25.6
 11 -5 0 78.09 20.8
 11 -5 0 60.69 17.8
 -10 5 0 10.3 11.8
 -10 5 0 33.7 11.2
 -10 5 0 23 13.7
 -10 5 0 18 9.4
 -10 5 0 19.3 10.9
 -10 5 0 14.7 9.9
 10 -5 0 -7.9 17.4
 10 -5 0 22.9 14.2
 10 -5 0 41.7 18.2
 10 -5 0 9.2 9.1
 10 -5 0 8.5 14.8
 10 -5 0 25.1 13.8
 -9 5 0 -1.6 8.9
 -9 5 0 9.7 11.3
 -9 5 0 8.3 9.7
 -9 5 0 3.7 8.6
 -9 5 0 2.6 9
 -9 5 0 -6.7 9
 9 -5 0 10.9 11.2
 9 -5 0 -18.6 14.9
 9 -5 0 2.5 13.7
 9 -5 0 -9.6 10.5
 9 -5 0 6.5 8.1
 9 -5 0 0.2 13.3
 -8 5 0 24.5 8.6
 -8 5 0 31.1 10.7
 -8 5 0 26.8 9.9
 -8 5 0 13.1 8.2
 -8 5 0 13.6 9.6
 -8 5 0 25.2 9
 8 -5 0 38.3 11.8
 8 -5 0 25.3 15
 8 -5 0 28.7 13.9
 8 -5 0 8.7 11.4
 8 -5 0 28.6 13
 8 -5 0 7.1 7.2
 -7 5 0 55.49 9.7
 -7 5 0 76.59 12.1
 -7 5 0 67.09 10.6
 -7 5 0 85.49 12.9
 -7 5 0 67.99 11.9
 -7 5 0 65.79 10.9
 -7 5 0 87.09 12.5
 7 -5 0 69.89 10.3
 7 -5 0 69.19 14.4
 7 -5 0 52.29 16.5
 7 -5 0 71.89 12.4
 7 -5 0 83.29 14.3
 7 -5 0 83.49 16.9
 -6 5 0 25.5 6.6
 -6 5 0 31.4 7.7
 -6 5 0 24.2 7.9
 -6 5 0 35 7.6
 -6 5 0 27.7 7.3
 -6 5 0 39.3 9.3
 -6 5 0 31 8.1
 6 -5 0 26.2 8.9
 6 -5 0 40.4 9.9
 6 -5 0 27.8 7.2
 6 -5 0 40.2 11.1
 6 -5 0 33.7 13.5
 -5 5 0 8.3 6
 -5 5 0 1.9 7.4
 -5 5 0 18.5 7.3
 -5 5 0 6.6 5.6
 -5 5 0 3.4 5.2
 -5 5 0 8 5.6
 -5 5 0 4.7 6
 5 -5 0 1.2 7.9
 5 -5 0 7.9 11.7
 5 -5 0 6.9 8.3
 5 -5 0 14.1 7.2
 5 -5 0 3.1 8.5
 5 -5 0 6.9 5.6
 -4 5 0 8.6 6.1
 -4 5 0 0 7.3
 -4 5 0 10.3 6.1
 -4 5 0 7.5 5.2
 -4 5 0 -8.5 5.2
 -4 5 0 -1.3 5.7
 -4 5 0 4.1 7.1
 4 -5 0 7.9 5.6
 4 -5 0 13.1 11.2
 4 -5 0 12.7 7.7
 4 -5 0 -2 7.1
 4 -5 0 1.8 7.8
 4 -5 0 10.7 7.7
 -3 5 0 2040.9 120.69
 -3 5 0 1872.81 120.19
 -3 5 0 1906.51 121.09
 -3 5 0 2076.59 119.99
 -3 5 0 2053.49 121.09
 -3 5 0 1941.21 120.29
 -3 5 0 1999.4 120.09
 -3 5 0 1987.5 120.59
 3 -5 0 2088.89 120.79
 3 -5 0 2113.09 120.19
 3 -5 0 1942.31 120.19
 3 -5 0 2017.8 121.49
 3 -5 0 2038.5 121.59
 3 -5 0 2041 119.99
 -2 5 0 0.2 5.8
 -2 5 0 1.6 4.3
 -2 5 0 2.2 4.4
 -2 5 0 1.3 7.8
 -2 5 0 3.3 6.3
 -2 5 0 -4.7 4.3
 -2 5 0 -1.3 4.8
 2 -5 0 -2.2 4.3
 2 -5 0 -5.2 6.9
 2 -5 0 7.1 6.6
 2 -5 0 -1.6 4
 2 -5 0 -3 4.5
 2 -5 0 -1.3 5.4
 -1 5 0 59.69 9.7
 -1 5 0 49 7.2
 -1 5 0 51.49 7.5
 -1 5 0 75.89 9.9
 -1 5 0 66.79 11.7
 -1 5 0 51.89 7.7
 -1 5 0 62.09 7.6
 -1 5 0 65.69 8.9
 1 -5 0 61.89 7.9
 1 -5 0 46.8 10.2
 1 -5 0 60.89 8.8
 1 -5 0 44.2 6.7
 1 -5 0 84.49 10.3
 1 -5 0 52.69 7.5
 1 -5 0 66.89 7.8
 0 5 0 2.9 5
 0 5 0 0.9 4.9
 0 5 0 4.9 7.8
 0 5 0 0.2 6.4
 0 5 0 -5.2 5.2
 0 5 0 0.8 6
 0 5 0 5.6 9.8
 0 5 0 6.1 5.3
 0 -5 0 -2.3 5.9
 0 -5 0 3.4 8.7
 0 -5 0 6.2 5.4
 0 -5 0 2.2 5.1
 0 -5 0 2.1 5.3
 0 -5 0 3.3 4.1
 0 -5 0 -3.1 5.9
 0 -5 0 -5.1 6.5
 1 5 0 59.39 6.6
 1 5 0 35.1 7.2
 1 5 0 50.29 8.1
 1 5 0 49.3 7.6
 1 5 0 58.49 8.2
 1 5 0 70.69 13
 1 5 0 69.49 6.6
 1 5 0 34.9 7.4
 -1 -5 0 56.29 8.2
 -1 -5 0 44.9 7.9
 -1 -5 0 56.59 9.6
 -1 -5 0 43.9 10.8
 -1 -5 0 45.5 6
 -1 -5 0 67.99 7.2
 -1 -5 0 62.39 8.2
 2 5 0 -1.5 5.7
 2 5 0 3.3 10.3
 2 5 0 2.2 5.1
 2 5 0 -4.9 5.5
 2 5 0 -1.7 3.9
 2 5 0 3.6 7.7
 2 5 0 4.9 5.2
 -2 -5 0 -3.7 5.4
 -2 -5 0 -12.4 8.2
 -2 -5 0 2.7 4
 -2 -5 0 -7.3 7.3
 -2 -5 0 -7.9 5.2
 -2 -5 0 -2.3 6.2
 -2 -5 0 0.9 6.4
 3 5 0 1867.71 116.29
 3 5 0 2014.7 119.79
 3 5 0 1894.11 115.39
 3 5 0 1942.21 116.49
 3 5 0 1878.61 117.19
 3 5 0 1953.6 115.19
 3 5 0 1985.4 115.99
 3 5 0 1981 115.49
 -3 -5 0 2017.7 116.39
 -3 -5 0 1768.22 116.59
 -3 -5 0 1949.3 116.29
 -3 -5 0 1919.71 118.79
 -3 -5 0 2005.6 117.29
 -3 -5 0 1931.41 115.19
 -3 -5 0 1950.8 116.29
 -3 -5 0 1730.03 114.99
 4 5 0 -2 6.5
 4 5 0 16.3 8.3
 4 5 0 -3.3 8.3
 4 5 0 8.3 7.2
 4 5 0 11.1 6.1
 4 5 0 20.8 10
 -4 -5 0 6.7 7.3
 -4 -5 0 7.5 10.3
 -4 -5 0 3.3 7.3
 -4 -5 0 -2.4 5.7
 -4 -5 0 0.7 7.8
 -4 -5 0 -4.7 7.9
 -4 -5 0 6.8 7.7
 -4 -5 0 -2 10.7
 5 5 0 5.6 7.6
 5 5 0 3.4 8.5
 5 5 0 5.7 6.8
 5 5 0 8.6 11.9
 5 5 0 5.7 8.4
 5 5 0 0.7 5.1
 5 5 0 8.7 10.2
 5 5 0 1.5 6.3
 -5 -5 0 5.7 6
 -5 -5 0 -4.4 9
 -5 -5 0 5.9 7.2
 -5 -5 0 12.6 8.5
 -5 -5 0 9.3 10.1
 -5 -5 0 4.2 10
 -5 -5 0 7.9 7.4
 -5 -5 0 15.8 8.6
 6 5 0 28.3 6.4
 6 5 0 22.3 7.5
 6 5 0 40.9 7.8
 6 5 0 32 10.3
 6 5 0 25.4 11.2
 6 5 0 35 11.3
 6 5 0 34.9 11.9
 6 5 0 20 7.9
 6 5 0 -27 13
 -6 -5 0 40.9 11.1
 -6 -5 0 24.9 9.6
 -6 -5 0 31.5 11.6
 -6 -5 0 20.5 8.1
 -6 -5 0 35 7.8
 -6 -5 0 24.6 8.6
 -6 -5 0 31.4 9.7
 -6 -5 0 6 10.9
 7 5 0 72.69 10.6
 7 5 0 77.09 14.6
 7 5 0 59.99 15.8
 7 5 0 65.29 15
 7 5 0 80.09 11.1
 7 5 0 68.69 14.7
 7 5 0 58.69 16.7
 7 5 0 65.99 11.8
 7 5 0 72.89 11.8
 -7 -5 0 61.89 14.9
 -7 -5 0 72.79 13.4
 -7 -5 0 67.49 13.9
 -7 -5 0 96.19 15.6
 -7 -5 0 82.09 14.6
 -7 -5 0 76.59 11.7
 -7 -5 0 74.59 12.6
 -7 -5 0 79.69 15
 8 5 0 33.8 15.5
 8 5 0 41.8 14
 8 5 0 16.8 9.5
 8 5 0 17.4 13.6
 8 5 0 24.5 9
 8 5 0 17.3 14.1
 8 5 0 -27.2 14.3
 8 5 0 16.9 8.3
 8 5 0 43.3 9.5
 -8 -5 0 13.1 10
 -8 -5 0 11.5 12.6
 -8 -5 0 15.7 13.1
 -8 -5 0 29.6 12.4
 -8 -5 0 18.7 10.9
 -8 -5 0 33.2 14.6
 -8 -5 0 7.8 9.7
 -8 -5 0 3.7 8.2
 9 5 0 16.3 9.7
 9 5 0 -4.7 8.4
 9 5 0 3.9 14.8
 9 5 0 22.2 16.4
 9 5 0 -7.9 13
 9 5 0 9.3 8.1
 9 5 0 15.6 15.4
 9 5 0 -14.8 13.2
 9 5 0 7.8 8.9
 -9 -5 0 4.1 11.2
 -9 -5 0 13.4 9.5
 -9 -5 0 13.7 11.5
 -9 -5 0 -15.6 16.9
 -9 -5 0 -7.7 9.9
 -9 -5 0 0.7 9.9
 -9 -5 0 16.4 14
 10 5 0 11.1 17
 10 5 0 36.9 15.7
 10 5 0 14.5 17
 10 5 0 22.3 11
 10 5 0 19 10.1
 10 5 0 11.1 13.1
 10 5 0 16.2 16.3
 10 5 0 14 11.5
 -10 -5 0 19.7 13.6
 -10 -5 0 14.6 13.2
 -10 -5 0 7.3 14.1
 -10 -5 0 -4.6 14
 -10 -5 0 14.8 11.5
 -10 -5 0 4.7 11.5
 11 5 0 89.39 19.7
 11 5 0 52.89 21.3
 11 5 0 75.69 24.7
 11 5 0 91.69 20.3
 11 5 0 79.59 22.1
 -11 -5 0 82.79 18.1
 -11 -5 0 61.29 14.5
 -11 -5 0 48.3 15.2
 -11 -5 0 57.69 18.6
 -11 -5 0 77.29 15.6
 -11 -5 0 43.7 17.9
 12 5 0 31.1 24.1
 12 5 0 4.4 11.8
 12 5 0 15.2 19.2
 12 5 0 0 15
 12 5 0 28.8 22.3
 -12 -5 0 -13.6 12.3
 -12 -5 0 -13.4 13
 -12 -5 0 12.3 14
 -12 -5 0 -24.8 15.3
 -12 -5 0 43.5 16.2
 -12 -5 0 -11.6 17.3
 -11 6 0 32.8 12.8
 -11 6 0 26.5 12.3
 -11 6 0 11.8 12.1
 -11 6 0 30.7 13.5
 -11 6 0 22.9 10.7
 -11 6 0 58.19 13.9
 11 -6 0 16.3 14.6
 11 -6 0 2.8 14.7
 11 -6 0 27.4 22.7
 11 -6 0 78.79 24.2
 11 -6 0 33.1 15
 11 -6 0 47.9 18.7
 -10 6 0 50.09 13.5
 -10 6 0 57.29 12.7
 -10 6 0 58.39 14.8
 -10 6 0 47.9 11.6
 -10 6 0 29.5 11.1
 -10 6 0 41.9 12
 10 -6 0 51.59 21.9
 10 -6 0 74.19 19.9
 10 -6 0 39.4 17.8
 10 -6 0 38.8 11.5
 10 -6 0 46.6 15.7
 10 -6 0 83.59 18.3
 -9 6 0 65.69 11.7
 -9 6 0 54.79 12.4
 -9 6 0 73.49 13.7
 -9 6 0 47.2 11.9
 -9 6 0 81.29 12.8
 -9 6 0 88.49 14.4
 9 -6 0 62.29 15.4
 9 -6 0 69.59 14.3
 9 -6 0 59.19 17.8
 9 -6 0 47.4 11
 9 -6 0 123.69 23.8
 9 -6 0 48 18.2
 -8 6 0 403.26 32.6
 -8 6 0 393.06 32.2
 -8 6 0 405.86 31.4
 -8 6 0 385.66 30.7
 -8 6 0 469.35 32.7
 -8 6 0 424.76 31.9
 8 -6 0 430.36 31.1
 8 -6 0 433.36 34.6
 8 -6 0 495.75 40.7
 8 -6 0 462.65 35.2
 8 -6 0 438.16 37.9
 8 -6 0 416.16 33.3
 -7 6 0 104.89 13.5
 -7 6 0 74.99 12
 -7 6 0 77.99 12.7
 -7 6 0 87.09 12.1
 -7 6 0 77.19 11.1
 -7 6 0 83.39 12
 -7 6 0 90.99 11.7
 7 -6 0 73.59 12.9
 7 -6 0 84.29 15.1
 7 -6 0 82.79 11.3
 7 -6 0 110.09 24.5
 7 -6 0 78.99 17.3
 7 -6 0 104.99 17.2
 -6 6 0 98.29 13
 -6 6 0 107.29 12.3
 -6 6 0 115.99 13.4
 -6 6 0 104.59 11.7
 -6 6 0 111.09 12.4
 -6 6 0 87.39 12.5
 6 -6 0 110.29 19.1
 6 -6 0 103.69 13.3
 6 -6 0 100.09 14.6
 6 -6 0 115.09 14.7
 -5 6 0 -9 5.6
 -5 6 0 9.8 7.9
 -5 6 0 7.1 6
 -5 6 0 7.9 6.2
 -5 6 0 5.5 7.3
 -5 6 0 20 5.9
 -5 6 0 1.9 5.5
 5 -6 0 9.6 7.5
 5 -6 0 20.5 12.5
 5 -6 0 5.2 8.2
 5 -6 0 -13 7.3
 5 -6 0 5 7.9
 5 -6 0 19 6.1
 -4 6 0 488.05 32.2
 -4 6 0 489.95 32.6
 -4 6 0 451.85 31.8
 -4 6 0 467.45 31.9
 -4 6 0 516.95 33.6
 -4 6 0 500.35 31.4
 -4 6 0 423.36 33.4
 -4 6 0 432.26 32.6
 4 -6 0 499.35 37.4
 4 -6 0 486.55 31.8
 4 -6 0 480.45 33.3
 4 -6 0 459.85 31.5
 4 -6 0 511.35 34.4
 4 -6 0 490.45 32.4
 4 -6 0 473.25 32.9
 -3 6 0 5.6 6.2
 -3 6 0 -3.7 5.7
 -3 6 0 -0.6 5.1
 -3 6 0 14.8 10
 -3 6 0 1.9 5.9
 -3 6 0 1.2 6.8
 -3 6 0 -0.7 8
 3 -6 0 11.1 9.1
 3 -6 0 0.7 9
 3 -6 0 2.1 8.1
 3 -6 0 1.5 5.7
 3 -6 0 2.1 5.6
 3 -6 0 4.7 6.2
 -2 6 0 402.56 28.5
 -2 6 0 402.76 27.5
 -2 6 0 430.26 29.1
 -2 6 0 374.66 31.5
 -2 6 0 422.96 28.1
 -2 6 0 471.65 27.6
 -2 6 0 413.26 27.7
 -2 6 0 412.16 30.1
 2 -6 0 418.36 27.6
 2 -6 0 428.76 29.5
 2 -6 0 345.87 30.7
 2 -6 0 437.46 27.7
 2 -6 0 435.56 28.8
 2 -6 0 402.46 27.2
 2 -6 0 374.46 27.5
 -1 6 0 -8.6 8.8
 -1 6 0 -6.4 5
 -1 6 0 4 5.1
 -1 6 0 6.8 5.1
 -1 6 0 4.5 6.9
 -1 6 0 2.8 6.8
 -1 6 0 -4.3 6.5
 -1 6 0 0 5.2
 1 -6 0 4.6 6.8
 1 -6 0 -0.6 4.9
 1 -6 0 4 6.4
 1 -6 0 7 8.5
 1 -6 0 -2.1 4.8
 1 -6 0 1.6 5.9
 1 -6 0 1.6 5.3
 0 6 0 2637.64 149.49
 0 6 0 2605.64 149.09
 0 6 0 2477.35 148.09
 0 6 0 2368.06 148.79
 0 6 0 2566.54 148.69
 0 6 0 2360.86 149.39
 0 6 0 2421.36 149.19
 0 6 0 2566.84 152.08
 0 -6 0 2471.65 149.29
 0 -6 0 2597.44 149.49
 0 -6 0 2414.76 148.89
 0 -6 0 2494.45 148.99
 0 -6 0 2601.24 151.88
 0 -6 0 2319.17 148.09
 0 -6 0 2496.45 149.59
 1 6 0 -1.5 4.3
 1 6 0 -1.6 5.4
 1 6 0 1.8 4.2
 1 6 0 -6.4 5.5
 1 6 0 6.1 5.4
 1 6 0 -9.7 10.1
 1 6 0 -4.8 6
 1 6 0 11.8 8
 1 6 0 1 5.7
 -1 -6 0 1.6 7.3
 -1 -6 0 5.1 5.1
 -1 -6 0 3.1 9
 -1 -6 0 -2.9 5.3
 -1 -6 0 4.9 5.3
 -1 -6 0 2 4.1
 -1 -6 0 2.7 6.1
 2 6 0 453.05 30.1
 2 6 0 414.16 28.1
 2 6 0 381.26 27.2
 2 6 0 408.46 27.8
 2 6 0 397.76 25.8
 2 6 0 422.36 27.9
 -2 -6 0 419.86 29.5
 -2 -6 0 395.26 27.8
 -2 -6 0 313.77 31.8
 -2 -6 0 438.06 27.8
 -2 -6 0 362.56 27.9
 -2 -6 0 378.96 25.8
 -2 -6 0 334.87 27.5
 3 6 0 15 13.5
 3 6 0 6.8 6.6
 3 6 0 7.4 5.8
 3 6 0 -6 7
 3 6 0 10 10.7
 3 6 0 4.9 7.9
 3 6 0 4.8 7
 3 6 0 2.2 6.8
 -3 -6 0 -4.3 11.6
 -3 -6 0 1.5 8.5
 -3 -6 0 1.1 5.9
 -3 -6 0 -6.3 9
 -3 -6 0 1.4 6.9
 -3 -6 0 -1.2 7.6
 -3 -6 0 10 7
 -3 -6 0 1 6.9
 4 6 0 458.25 39.6
 4 6 0 461.75 32
 4 6 0 474.45 33.4
 4 6 0 486.75 33
 4 6 0 455.25 33.7
 4 6 0 508.35 36.2
 -4 -6 0 506.15 32.2
 -4 -6 0 464.95 33.7
 -4 -6 0 474.15 34.5
 -4 -6 0 466.75 33.7
 -4 -6 0 499.65 35.7
 -4 -6 0 461.35 38
 -4 -6 0 462.15 32.1
 -4 -6 0 512.35 33.9
 5 6 0 13.5 9.2
 5 6 0 -0.8 6.8
 5 6 0 8 5.7
 5 6 0 27.4 11.8
 5 6 0 1 6.5
 5 6 0 6.9 8.6
 5 6 0 -28.2 12.5
 -5 -6 0 17.4 10
 -5 -6 0 -6.9 8.3
 -5 -6 0 -0.4 7.4
 -5 -6 0 10.4 7.2
 -5 -6 0 -4.7 11
 -5 -6 0 13.8 7.1
 -5 -6 0 5.1 6.1
 -5 -6 0 -2.4 7.3
 6 6 0 83.89 15.8
 6 6 0 120.79 19.3
 6 6 0 119.49 15.3
 6 6 0 92.39 12.7
 6 6 0 97.79 18.1
 6 6 0 101.29 14.6
 6 6 0 107.89 12.8
 -6 -6 0 93.19 12.8
 -6 -6 0 87.79 14.8
 -6 -6 0 123.39 15.2
 -6 -6 0 115.49 16
 -6 -6 0 92.59 16.9
 -6 -6 0 111.09 15.1
 -6 -6 0 91.69 15.2
 -6 -6 0 89.39 12.5
 7 6 0 68.39 14.5
 7 6 0 98.59 12.1
 7 6 0 82.59 16.2
 7 6 0 99.29 16.8
 7 6 0 103.19 13.7
 7 6 0 65.39 19
 7 6 0 82.69 12.8
 7 6 0 99.99 11.4
 -7 -6 0 75.39 15.9
 -7 -6 0 80.69 12.8
 -7 -6 0 93.49 14
 -7 -6 0 97.39 15.3
 -7 -6 0 105.29 16.6
 -7 -6 0 57.39 13.4
 -7 -6 0 67.29 13.6
 -7 -6 0 107.29 17.3
 8 6 0 441.46 30.9
 8 6 0 437.46 38.1
 8 6 0 431.86 31.2
 8 6 0 432.56 33.2
 8 6 0 428.66 36.5
 8 6 0 404.16 32.2
 8 6 0 408.66 39.1
 8 6 0 497.05 36.6
 -8 -6 0 509.85 38.8
 -8 -6 0 458.05 36.7
 -8 -6 0 497.65 37.5
 -8 -6 0 405.66 36.8
 -8 -6 0 353.76 36.9
 -8 -6 0 377.26 32.3
 -8 -6 0 423.96 35.1
 -8 -6 0 403.76 35
 9 6 0 24.5 16.3
 9 6 0 65.19 11.5
 9 6 0 75.69 16.8
 9 6 0 84.09 19.7
 9 6 0 69.49 12.9
 9 6 0 92.49 19.4
 9 6 0 42.8 11.7
 9 6 0 66.19 11.8
 -9 -6 0 20.6 15.4
 -9 -6 0 67.09 15.8
 -9 -6 0 77.09 14.9
 -9 -6 0 45.4 16.7
 -9 -6 0 70.39 13.5
 -9 -6 0 66.29 15.1
 -9 -6 0 56.89 14.1
 10 6 0 21.9 16.7
 10 6 0 24.2 13
 10 6 0 55.19 20.4
 10 6 0 65.09 18.6
 10 6 0 44.6 10.9
 10 6 0 74.89 17
 10 6 0 37.8 16.3
 10 6 0 62.89 13.9
 -10 -6 0 43.2 16.5
 -10 -6 0 -1.2 15.1
 -10 -6 0 18.1 14.4
 -10 -6 0 28.1 13.9
 -10 -6 0 68.99 16.7
 -10 -6 0 46.3 12.9
 -10 -6 0 30.2 13.1
 11 6 0 41 18.3
 11 6 0 54.49 20.8
 11 6 0 34.7 17.5
 -11 -6 0 50.89 16
 -11 -6 0 35.6 15.5
 -11 -6 0 -4.7 11.3
 -11 -6 0 25.4 17
 -11 -6 0 -2.7 17
 -11 -6 0 39.9 15.2
 -11 -6 0 33 14.3
 -11 7 0 39.5 12.7
 -11 7 0 6.8 12.3
 -11 7 0 37.5 14.2
 -11 7 0 37 12.9
 -11 7 0 54.79 13.6
 -11 7 0 21.5 10.9
 11 -7 0 38.6 20.4
 11 -7 0 32.9 17.6
 11 -7 0 32.5 21.9
 11 -7 0 25.7 13.2
 11 -7 0 -13.4 16.9
 -10 7 0 115.89 18.6
 -10 7 0 181.88 20.4
 -10 7 0 162.88 18.7
 -10 7 0 156.08 18.2
 -10 7 0 141.79 18.4
 -10 7 0 146.69 17.5
 10 -7 0 149.39 18.1
 10 -7 0 135.19 22.2
 10 -7 0 183.68 26.9
 10 -7 0 150.48 25.6
 10 -7 0 161.68 22.4
 10 -7 0 222.08 32.3
 10 -7 0 177.68 21.4
 -9 7 0 28.9 11.9
 -9 7 0 76.19 13.7
 -9 7 0 80.39 12.7
 -9 7 0 38.9 11.1
 -9 7 0 66.19 12.1
 -9 7 0 79.89 21.6
 9 -7 0 77.69 19.2
 9 -7 0 47 11.1
 9 -7 0 55.09 15.2
 9 -7 0 67.49 16.5
 9 -7 0 104.19 22.6
 9 -7 0 67.19 14.8
 -8 7 0 318.57 24.5
 -8 7 0 294.67 25.8
 -8 7 0 271.37 23
 -8 7 0 272.67 23.4
 -8 7 0 260.57 24.6
 -8 7 0 263.27 23.3
 8 -7 0 275.77 27
 8 -7 0 292.57 28.2
 8 -7 0 266.87 29.9
 8 -7 0 280.17 23.4
 8 -7 0 300.27 33.2
 8 -7 0 271.77 27.9
 8 -7 0 350.56 34.3
 -7 7 0 0.8 7.7
 -7 7 0 13.3 7.9
 -7 7 0 21 7.8
 -7 7 0 2 8.6
 -7 7 0 25.1 10
 -7 7 0 5.7 7.9
 7 -7 0 12.7 11
 7 -7 0 16.5 11.3
 7 -7 0 37.5 10.9
 7 -7 0 14.3 7.8
 7 -7 0 26.1 16.6
 7 -7 0 5.1 11
 -6 7 0 157.58 16.7
 -6 7 0 160.18 16
 -6 7 0 163.38 15.1
 -6 7 0 156.38 16.3
 -6 7 0 152.48 15.6
 -6 7 0 145.29 15.5
 -6 7 0 149.19 16.9
 6 -7 0 177.88 18
 6 -7 0 173.88 17.6
 6 -7 0 191.88 23.8
 6 -7 0 152.58 18.4
 6 -7 0 165.48 18.1
 6 -7 0 150.58 15.1
 -5 7 0 19 6.8
 -5 7 0 15 6.7
 -5 7 0 22 6.7
 -5 7 0 17.2 7.8
 -5 7 0 18.5 6.4
 -5 7 0 26.7 9.3
 -5 7 0 12.5 6.1
 5 -7 0 28.4 13
 5 -7 0 8.2 8.5
 5 -7 0 4.3 7.6
 5 -7 0 22.4 6.9
 5 -7 0 13.3 8
 5 -7 0 32.2 9
 -4 7 0 157.58 15.7
 -4 7 0 195.78 15.7
 -4 7 0 180.88 15.7
 -4 7 0 176.08 15.4
 -4 7 0 145.99 18.5
 -4 7 0 180.58 16.7
 -4 7 0 180.48 14.8
 -4 7 0 184.18 18.1
 4 -7 0 168.88 17.6
 4 -7 0 167.08 15.8
 4 -7 0 186.78 17.5
 4 -7 0 184.18 19.3
 4 -7 0 174.98 16.3
 4 -7 0 170.98 15.4
 -3 7 0 19.4 6.3
 -3 7 0 -8.1 12.2
 -3 7 0 28.1 10
 -3 7 0 23.3 8.3
 -3 7 0 27.2 7.7
 -3 7 0 18.1 7.5
 3 -7 0 8.2 6.8
 3 -7 0 8.6 10.5
 3 -7 0 10.9 5.8
 3 -7 0 17.3 7
 3 -7 0 0.9 7.9
 3 -7 0 8.1 8.6
 -2 7 0 527.15 33.7
 -2 7 0 461.15 37
 -2 7 0 471.75 32.4
 -2 7 0 443.76 34.6
 -2 7 0 429.56 32.1
 -2 7 0 498.25 32.7
 -2 7 0 510.25 31.6
 2 -7 0 487.55 36.5
 2 -7 0 486.75 31.9
 2 -7 0 477.75 32.9
 2 -7 0 448.86 33.3
 2 -7 0 476.95 31.8
 2 -7 0 427.76 31
 2 -7 0 485.35 32
 -1 7 0 5.8 11.3
 -1 7 0 -3.2 5.7
 -1 7 0 -1.2 6.1
 -1 7 0 1.4 6
 -1 7 0 5.4 7.2
 -1 7 0 9.5 7.9
 -1 7 0 -5.4 7.2
 -1 7 0 10.3 6
 1 -7 0 4.3 5.9
 1 -7 0 3.1 7
 1 -7 0 12 11.2
 1 -7 0 4.3 5.6
 1 -7 0 2.2 5.8
 1 -7 0 8.3 7.4
 1 -7 0 5.1 6.5
 0 7 0 2.2 9.3
 0 7 0 -3.8 5.9
 0 7 0 -23.4 11.4
 0 7 0 -0.6 5.7
 0 7 0 9.1 7.8
 0 7 0 0.5 7.3
 0 7 0 -4.9 4.6
 0 -7 0 -5.5 4.7
 0 -7 0 -3.3 5.1
 0 -7 0 1.8 7.4
 0 -7 0 1.3 10
 0 -7 0 1.7 6
 0 -7 0 3 6.7
 1 7 0 -15.6 12.5
 1 7 0 -0.7 5.1
 1 7 0 -4.2 7.3
 1 7 0 -5.1 6
 1 7 0 -15.1 6.3
 1 7 0 2.8 8
 1 7 0 -3.7 11.4
 1 7 0 0.1 6.5
 1 7 0 1.7 4.7
 -1 -7 0 -12.1 11.1
 -1 -7 0 1.5 6.8
 -1 -7 0 -6.1 6.2
 -1 -7 0 -5.3 6.4
 -1 -7 0 7.9 8.1
 -1 -7 0 4.6 5
 -1 -7 0 -5.9 5
 2 7 0 441.56 39.1
 2 7 0 467.25 29.9
 2 7 0 476.25 32.4
 2 7 0 467.65 31.7
 2 7 0 441.16 32.3
 -2 -7 0 441.66 33.6
 -2 -7 0 416.96 29.7
 -2 -7 0 405.56 37.3
 -2 -7 0 473.15 32.1
 -2 -7 0 461.35 32.8
 -2 -7 0 540.45 39.1
 -2 -7 0 460.95 29.9
 3 7 0 5.3 7.3
 3 7 0 -5.2 14.5
 3 7 0 17.5 7.9
 3 7 0 9.7 11
 3 7 0 21.4 8.5
 3 7 0 20.4 8.9
 3 7 0 15.1 5.9
 -3 -7 0 38 10.8
 -3 -7 0 22.7 9.2
 -3 -7 0 15.2 7.9
 -3 -7 0 25.4 8.9
 -3 -7 0 2.2 8.5
 -3 -7 0 17.1 13.4
 4 7 0 194.18 16.4
 4 7 0 172.58 18
 4 7 0 177.28 18
 4 7 0 155.38 23.3
 4 7 0 180.78 19.5
 4 7 0 195.98 17.4
 4 7 0 182.58 15.8
 -4 -7 0 182.68 17.9
 -4 -7 0 192.38 19.2
 -4 -7 0 135.49 20.8
 -4 -7 0 193.48 17.5
 -4 -7 0 185.08 19.2
 -4 -7 0 169.58 19.3
 -4 -7 0 202.28 19
 -4 -7 0 158.48 15.7
 5 7 0 27.6 8.2
 5 7 0 11.6 12.9
 5 7 0 18.5 6.7
 5 7 0 25.5 14.2
 5 7 0 15.1 8.4
 5 7 0 18.8 10.9
 5 7 0 14.5 8.8
 -5 -7 0 23.7 10.6
 -5 -7 0 4.6 7
 -5 -7 0 10.4 6.5
 -5 -7 0 18.9 9.4
 -5 -7 0 28.8 7.6
 -5 -7 0 18.1 11.9
 -5 -7 0 15.2 8.5
 -5 -7 0 6.8 7.8
 6 7 0 147.79 20.2
 6 7 0 193.78 20.1
 6 7 0 172.18 19.1
 6 7 0 177.48 18.2
 6 7 0 146.99 16.7
 6 7 0 152.28 23.3
 6 7 0 164.08 15.6
 -6 -7 0 192.38 20.1
 -6 -7 0 173.08 17.6
 -6 -7 0 140.09 20.5
 -6 -7 0 175.98 20.7
 -6 -7 0 156.48 18.3
 -6 -7 0 201.68 21
 -6 -7 0 162.58 16.8
 -6 -7 0 155.98 20.2
 7 7 0 15.6 11.4
 7 7 0 7.3 17.2
 7 7 0 6.4 11.3
 7 7 0 16.8 8.3
 7 7 0 27.8 9.5
 7 7 0 -2.8 12.6
 7 7 0 0.6 9
 7 7 0 9.5 7
 -7 -7 0 11.3 10.6
 -7 -7 0 13 10.4
 -7 -7 0 16.5 8
 -7 -7 0 16 13
 -7 -7 0 31 13.8
 -7 -7 0 15.4 10
 -7 -7 0 16.3 13.8
 -7 -7 0 8.3 9.8
 8 7 0 266.47 22.7
 8 7 0 270.97 23.5
 8 7 0 240.58 31.5
 8 7 0 306.57 28.6
 8 7 0 309.07 29.2
 8 7 0 280.07 30.6
 8 7 0 230.68 23.9
 8 7 0 262.77 25
 -8 -7 0 258.97 28.4
 -8 -7 0 332.77 27.5
 -8 -7 0 293.37 24.7
 -8 -7 0 268.87 26.8
 -8 -7 0 289.57 30.2
 -8 -7 0 322.67 30.7
 -8 -7 0 307.87 29.6
 -8 -7 0 261.27 26.7
 9 7 0 32.8 19.8
 9 7 0 49.99 12.4
 9 7 0 96.39 12.6
 9 7 0 73.19 18.5
 9 7 0 51.99 10.9
 9 7 0 97.69 18.3
 9 7 0 65.09 14
 9 7 0 62.69 19.4
 -9 -7 0 81.69 18.2
 -9 -7 0 47 14.1
 -9 -7 0 86.99 18.7
 -9 -7 0 67.99 15.5
 -9 -7 0 35.8 16
 -9 -7 0 36.6 15.2
 -9 -7 0 97.89 16.1
 -9 -7 0 31.7 15.8
 10 7 0 188.78 25.6
 10 7 0 227.08 29.6
 10 7 0 135.29 18.5
 10 7 0 171.08 24.7
 10 7 0 146.89 17.9
 10 7 0 159.78 20.9
 10 7 0 129.09 23.5
 -10 -7 0 166.28 23.6
 -10 -7 0 200.48 23.9
 -10 -7 0 141.09 21.7
 -10 -7 0 129.99 24
 -10 -7 0 129.49 20.6
 -10 -7 0 141.49 23.6
 -10 -7 0 130.59 19.2
 11 7 0 35.9 17.3
 11 7 0 35.6 17.1
 11 7 0 31.3 20.5
 11 7 0 45.3 19.5
 -11 -7 0 20 14.2
 -11 -7 0 19.3 17.7
 -11 -7 0 45.4 13.2
 -11 -7 0 32.6 14.8
 -11 -7 0 20.1 16.2
 -11 -7 0 39.1 14.3
 -11 -7 0 1 13.6
 -11 8 0 60.29 15.6
 -11 8 0 44.3 15.9
 -11 8 0 55.79 14.2
 -11 8 0 26.4 13.7
 -11 8 0 41.1 13
 11 -8 0 52.19 15
 11 -8 0 20.7 19.1
 11 -8 0 60.49 19.5
 11 -8 0 48.2 18.7
 11 -8 0 90.29 25
 -10 8 0 25.9 11
 -10 8 0 5.6 12.2
 -10 8 0 15.4 11.4
 -10 8 0 2.6 9.8
 -10 8 0 8.2 10.1
 -10 8 0 0.3 9.6
 10 -8 0 18.1 15.1
 10 -8 0 -5.8 17.4
 10 -8 0 -6.6 13.4
 10 -8 0 6.2 14.9
 10 -8 0 -0.6 16.6
 10 -8 0 6.8 9.6
 10 -8 0 11.4 12.6
 -9 8 0 280.17 24
 -9 8 0 299.67 26.6
 -9 8 0 300.27 25.3
 -9 8 0 250.67 24.1
 -9 8 0 245.08 25.5
 -9 8 0 269.57 24.6
 9 -8 0 236.78 28.6
 9 -8 0 285.37 27.9
 9 -8 0 311.07 41.3
 9 -8 0 260.97 25.2
 9 -8 0 306.27 36.7
 9 -8 0 292.97 28.1
 9 -8 0 283.57 32.3
 -8 8 0 -1 7.8
 -8 8 0 -9.9 10
 -8 8 0 4.7 9.1
 -8 8 0 11.4 10.1
 -8 8 0 8 8.9
 -8 8 0 12.4 10.2
 8 -8 0 -3 13.1
 8 -8 0 6.3 11.9
 8 -8 0 -11.1 17
 8 -8 0 4.1 7.8
 8 -8 0 -0.8 10.6
 8 -8 0 16 13.7
 8 -8 0 6.8 12.6
 -7 8 0 505.35 36.5
 -7 8 0 474.65 35.1
 -7 8 0 482.05 35.6
 -7 8 0 530.05 37.3
 -7 8 0 476.65 34.8
 -7 8 0 528.45 36.4
 7 -8 0 481.45 39.1
 7 -8 0 547.25 41.7
 7 -8 0 550.44 38.9
 7 -8 0 498.45 37.5
 7 -8 0 496.05 35.2
 7 -8 0 553.84 38.2
 7 -8 0 514.75 44.2
 -6 8 0 15.4 8.1
 -6 8 0 24.8 8.8
 -6 8 0 16.3 10
 -6 8 0 17 8.2
 -6 8 0 7.5 7
 -6 8 0 12 6.5
 -6 8 0 10.7 7.2
 6 -8 0 9.8 9.6
 6 -8 0 -21.9 13.8
 6 -8 0 8.6 7.1
 6 -8 0 4 8.1
 6 -8 0 13.4 10.6
 6 -8 0 4 9.7
 -5 8 0 974.1 63.69
 -5 8 0 1036.3 64.79
 -5 8 0 1015.7 63.49
 -5 8 0 980.2 63.99
 -5 8 0 1056.89 65.59
 -5 8 0 1113.79 64.89
 -5 8 0 975.7 64.19
 5 -8 0 1054.19 66.79
 5 -8 0 1007.7 63.89
 5 -8 0 1047.5 69.09
 5 -8 0 897.81 64.29
 5 -8 0 1071.19 64.09
 5 -8 0 1095.49 64.79
 5 -8 0 972.2 64.49
 -4 8 0 74.79 9.8
 -4 8 0 79.69 10
 -4 8 0 64.39 10.8
 -4 8 0 56.79 11.2
 -4 8 0 58.19 8.7
 -4 8 0 45.1 8.8
 -4 8 0 40 12.7
 -4 8 0 74.99 10.5
 4 -8 0 57.99 9.6
 4 -8 0 69.89 12.4
 4 -8 0 64.39 12.1
 4 -8 0 69.69 10.9
 4 -8 0 55.99 9.4
 4 -8 0 48.3 8.6
 -3 8 0 3031.9 175.68
 -3 8 0 2857.81 172.38
 -3 8 0 3074.99 172.18
 -3 8 0 2577.74 172.28
 -3 8 0 2960.7 173.68
 -3 8 0 2718.33 174.58
 -3 8 0 2824.52 173.08
 -3 8 0 2694.23 172.98
 -3 8 0 3036.6 172.98
 3 -8 0 2973.9 171.98
 3 -8 0 3011.9 172.48
 3 -8 0 2870.41 173.08
 3 -8 0 2888.81 174.18
 3 -8 0 2704.23 173.68
 3 -8 0 2840.22 174.68
 3 -8 0 3006.3 172.58
 -2 8 0 5.4 7.2
 -2 8 0 -3.2 8
 -2 8 0 -6.8 6
 -2 8 0 -7.1 6.2
 -2 8 0 1.8 9.7
 -2 8 0 8.5 8.2
 -2 8 0 -8.7 11.9
 -2 8 0 1.3 6.5
 2 -8 0 4.5 9
 2 -8 0 12.3 9.1
 2 -8 0 -1 6.2
 2 -8 0 -11.6 6
 2 -8 0 -2.5 5.9
 2 -8 0 -4 5.5
 2 -8 0 -5.5 11.1
 -1 8 0 42.3 11
 -1 8 0 50.09 10.3
 -1 8 0 39.4 8.8
 -1 8 0 33.5 7.8
 -1 8 0 30 15.1
 -1 8 0 51.29 10
 -1 8 0 54.09 10.7
 -1 8 0 37.7 8.9
 1 -8 0 48.1 8.9
 1 -8 0 55.59 16.1
 1 -8 0 49.8 10.3
 1 -8 0 53.29 11.2
 1 -8 0 50.69 10.1
 1 -8 0 29 8.5
 1 -8 0 50.89 9.6
 0 8 0 358.96 27.2
 0 8 0 364.76 26.8
 0 8 0 362.76 28
 0 8 0 387.76 27.1
 0 8 0 364.66 28.2
 0 8 0 329.97 34.2
 0 8 0 389.36 25.4
 0 8 0 382.96 26.7
 0 -8 0 362.66 33.1
 0 -8 0 368.86 27.4
 0 -8 0 349.27 25.4
 0 -8 0 353.56 27
 0 -8 0 349.96 26.4
 1 8 0 43.1 11
 1 8 0 56.89 11.5
 1 8 0 40.6 8.6
 1 8 0 35.4 9.5
 1 8 0 55.79 10.2
 1 8 0 33.8 7.2
 1 8 0 39.4 8.6
 1 8 0 46.8 14.7
 1 8 0 42.5 9.5
 -1 -8 0 53.49 11.9
 -1 -8 0 43.5 9.6
 -1 -8 0 32.9 7.4
 -1 -8 0 39.7 9.6
 -1 -8 0 18.4 12.9
 -1 -8 0 48.7 9.5
 -1 -8 0 42.3 9.8
 2 8 0 10.7 5.1
 2 8 0 10.3 10.9
 2 8 0 4.6 6.9
 2 8 0 -2.1 7.8
 2 8 0 4.5 8
 2 8 0 1.9 5.2
 2 8 0 -14.4 7.4
 2 8 0 -5.9 13.4
 2 8 0 6.7 8.1
 -2 -8 0 0.9 8.9
 -2 -8 0 1.4 7.3
 -2 -8 0 -4 6.8
 -2 -8 0 2.2 5.9
 -2 -8 0 0.4 10.3
 -2 -8 0 -7.7 8
 -2 -8 0 -19.3 11.8
 3 8 0 3014.1 175.68
 3 8 0 2869.01 174.88
 3 8 0 2797.22 174.88
 3 8 0 2809.92 173.48
 3 8 0 3121.39 180.78
 3 8 0 2860.71 175.78
 3 8 0 2986.3 176.48
 -3 -8 0 3025.9 175.58
 -3 -8 0 2881.61 176.28
 -3 -8 0 2991.5 179.28
 -3 -8 0 3020.4 173.98
 -3 -8 0 2673.13 175.48
 -3 -8 0 2838.92 175.28
 4 8 0 58.09 11
 4 8 0 58.79 9.2
 4 8 0 68.99 12.3
 4 8 0 67.69 9.1
 4 8 0 75.69 11.1
 4 8 0 25 10.8
 4 8 0 48.6 17.3
 -4 -8 0 48.9 13.9
 -4 -8 0 55.79 11.2
 -4 -8 0 53.99 11.6
 -4 -8 0 57.99 12.6
 -4 -8 0 55.79 8.7
 -4 -8 0 63.59 11
 -4 -8 0 61.39 11.9
 -4 -8 0 71.99 12.7
 5 8 0 1020 65.69
 5 8 0 1045.2 69.59
 5 8 0 969.4 61.79
 5 8 0 999.1 64.29
 5 8 0 1001.5 62.89
 5 8 0 972.2 62.19
 5 8 0 1064.49 63.99
 -5 -8 0 980.8 63.69
 -5 -8 0 943.31 64.89
 -5 -8 0 1021.1 64.19
 -5 -8 0 842.72 60.89
 -5 -8 0 990.9 67.59
 -5 -8 0 1013.5 65.39
 -5 -8 0 944.41 63.79
 -5 -8 0 1002.4 62.09
 6 8 0 2.5 6.9
 6 8 0 12.9 13.9
 6 8 0 8.7 7.8
 6 8 0 22.9 11.6
 6 8 0 16.8 12.8
 6 8 0 16.8 9.2
 6 8 0 5.3 8.9
 -6 -8 0 1.6 8.4
 -6 -8 0 15.5 6.8
 -6 -8 0 17 9
 -6 -8 0 13.2 10.8
 -6 -8 0 -4.5 8.2
 -6 -8 0 12 9.6
 -6 -8 0 9.1 13.6
 -6 -8 0 27.3 12.7
 7 8 0 524.55 38.2
 7 8 0 520.15 42.6
 7 8 0 548.25 39.8
 7 8 0 501.05 46.7
 7 8 0 570.24 37.6
 7 8 0 526.95 40.4
 7 8 0 514.65 37.7
 7 8 0 500.25 35.8
 -7 -8 0 481.85 36.9
 -7 -8 0 494.85 40.4
 -7 -8 0 550.14 43.3
 -7 -8 0 554.34 38.2
 -7 -8 0 503.35 39.5
 -7 -8 0 536.45 39.7
 -7 -8 0 517.65 40.5
 8 8 0 11.1 9.6
 8 8 0 26.9 16.5
 8 8 0 -37.4 16.9
 8 8 0 17.4 10.3
 8 8 0 0.1 7.5
 8 8 0 10.6 9.2
 8 8 0 23 13.3
 8 8 0 -0.9 12.3
 -8 -8 0 -9.4 10.9
 -8 -8 0 8.7 10.6
 -8 -8 0 -10 8.3
 -8 -8 0 8.3 10.5
 -8 -8 0 0.6 14
 -8 -8 0 -3.1 12.7
 -8 -8 0 8 11.2
 -8 -8 0 -7 13.4
 9 8 0 271.27 26.6
 9 8 0 245.58 26.5
 9 8 0 287.37 32.2
 9 8 0 301.57 30.8
 9 8 0 287.97 29.5
 9 8 0 276.97 26.2
 9 8 0 258.67 32.6
 -9 -8 0 204.68 27.9
 -9 -8 0 264.17 41.6
 -9 -8 0 238.58 28.6
 -9 -8 0 287.17 29.3
 -9 -8 0 274.37 31.3
 -9 -8 0 293.37 30.9
 -9 -8 0 256.67 25.1
 -9 -8 0 291.47 30.3
 10 8 0 -9.9 16.9
 10 8 0 -23.6 27
 10 8 0 4.6 9.4
 10 8 0 7 14.7
 10 8 0 20.2 11.4
 10 8 0 2.9 14.5
 10 8 0 8.8 11.1
 -10 -8 0 3 13
 -10 -8 0 6.3 16.6
 -10 -8 0 -1.8 11.7
 -10 -8 0 5.8 15.2
 -10 -8 0 -28.4 13.4
 -10 -8 0 -8.3 10.5
 -10 -8 0 7.4 11
 11 8 0 56.49 22.5
 11 8 0 57.09 19.3
 11 8 0 34 18.1
 11 8 0 80.49 20.2
 -11 -8 0 38.8 13.7
 -11 -8 0 13.1 15.5
 -11 -8 0 63.69 19.4
 -11 -8 0 56.49 17
 -11 -8 0 -9.5 17.7
 -11 -8 0 60.89 23.9
 -11 9 0 103.39 17
 -11 9 0 70.49 16.1
 -11 9 0 55.89 14.4
 -11 9 0 71.79 14.3
 -11 9 0 55.69 15.9
 -11 9 0 62.09 14.6
 11 -9 0 51.99 22.4
 11 -9 0 53.39 19.8
 11 -9 0 71.49 16.4
 11 -9 0 60.09 19.6
 11 -9 0 52.19 23.5
 -10 9 0 23.8 13.6
 -10 9 0 21.3 11.1
 -10 9 0 35.1 11.2
 -10 9 0 10.7 11
 -10 9 0 37.7 11.8
 -10 9 0 2.7 9.9
 10 -9 0 4.4 12.2
 10 -9 0 18.2 24.1
 10 -9 0 1.5 13.8
 10 -9 0 -1.4 15.2
 10 -9 0 32.4 15.7
 10 -9 0 1.9 18.6
 -9 9 0 -5.1 11.1
 -9 9 0 -4.5 9.8
 -9 9 0 3.1 9.1
 -9 9 0 -2.9 9.5
 -9 9 0 2.1 10.5
 -9 9 0 -10.2 7.9
 9 -9 0 -3 12.9
 9 -9 0 4.1 9.2
 9 -9 0 12.1 20.2
 9 -9 0 34.6 21
 9 -9 0 -0.7 12.3
 9 -9 0 17.6 14.5
 9 -9 0 -6.4 13.9
 -8 9 0 44.5 13.8
 -8 9 0 36.8 11.4
 -8 9 0 32 10.6
 -8 9 0 39.4 11.6
 -8 9 0 23.7 9.5
 -8 9 0 43.7 10.3
 8 -9 0 34.9 13.6
 8 -9 0 30.3 12.3
 8 -9 0 29.8 14
 8 -9 0 27.7 14.1
 8 -9 0 52.29 21.4
 8 -9 0 7.7 13.8
 8 -9 0 16.9 8.5
 -7 9 0 52.29 13.2
 -7 9 0 61.19 11.7
 -7 9 0 50.59 11.3
 -7 9 0 36.8 10.9
 -7 9 0 44.4 17
 7 -9 0 43.6 11.9
 7 -9 0 76.19 14.9
 7 -9 0 37.4 17.8
 7 -9 0 74.09 16.5
 7 -9 0 44 10.3
 7 -9 0 50.09 13.9
 7 -9 0 44 14.7
 7 -9 0 69.09 14.6
 -6 9 0 434.66 30.9
 -6 9 0 426.06 32.4
 -6 9 0 395.36 31
 -6 9 0 431.66 30.1
 -6 9 0 411.06 29.5
 -6 9 0 393.36 30.9
 -6 9 0 418.96 30.1
 6 -9 0 412.36 34.7
 6 -9 0 361.66 34
 6 -9 0 475.55 33
 6 -9 0 412.56 31.5
 6 -9 0 377.46 29.5
 6 -9 0 388.46 33.5
 6 -9 0 451.55 38.7
 6 -9 0 421.96 31.1
 -5 9 0 148.99 14.8
 -5 9 0 172.18 16.5
 -5 9 0 173.28 16.5
 -5 9 0 158.38 20.4
 -5 9 0 147.39 17.5
 -5 9 0 185.68 17.5
 -5 9 0 139.59 15.5
 -5 9 0 121.59 19.4
 -5 9 0 158.08 16.6
 5 -9 0 159.58 16.6
 5 -9 0 165.78 18.2
 5 -9 0 155.28 15.6
 5 -9 0 153.48 21.9
 5 -9 0 165.88 17.1
 5 -9 0 178.48 16.5
 -4 9 0 210.18 18.3
 -4 9 0 223.38 24.3
 -4 9 0 218.98 19.7
 -4 9 0 237.88 19.7
 -4 9 0 218.78 19.3
 -4 9 0 267.97 31.6
 -4 9 0 276.17 22.6
 -4 9 0 248.48 20.6
 -4 9 0 239.08 21.1
 4 -9 0 220.18 23.7
 4 -9 0 248.18 19.6
 4 -9 0 236.38 22.3
 4 -9 0 240.48 21.4
 4 -9 0 256.57 19.7
 4 -9 0 213.48 18.8
 -3 9 0 79.39 12.3
 -3 9 0 77.59 10.9
 -3 9 0 76.99 11.4
 -3 9 0 61.49 12.9
 -3 9 0 78.39 11.3
 -3 9 0 82.29 10.2
 -3 9 0 96.29 13.7
 -3 9 0 92.99 16.4
 3 -9 0 76.99 10.5
 3 -9 0 87.89 10.6
 3 -9 0 69.19 10.9
 3 -9 0 89.09 13.6
 3 -9 0 73.99 10.6
 3 -9 0 84.19 13
 3 -9 0 78.79 15.3
 -2 9 0 112.49 12.9
 -2 9 0 126.99 15.7
 -2 9 0 91.59 19
 -2 9 0 107.49 14.5
 -2 9 0 129.39 14.4
 -2 9 0 117.09 12.4
 -2 9 0 118.99 13.5
 -2 9 0 109.89 13.9
 2 -9 0 143.09 15.4
 2 -9 0 112.69 12.8
 2 -9 0 104.09 14.8
 2 -9 0 128.19 13.5
 2 -9 0 92.09 13
 2 -9 0 119.39 13.4
 2 -9 0 111.79 18.1
 -1 9 0 298.07 23.4
 -1 9 0 273.17 21.3
 -1 9 0 222.48 21.7
 -1 9 0 270.27 23.1
 -1 9 0 256.47 29.4
 -1 9 0 249.38 21.5
 -1 9 0 241.38 20.2
 -1 9 0 235.38 20.9
 1 -9 0 297.87 21.9
 1 -9 0 279.37 23.2
 1 -9 0 236.78 20.9
 1 -9 0 229.08 26.6
 1 -9 0 279.47 21.5
 1 -9 0 235.78 23
 1 -9 0 274.97 22
 0 9 0 9.7 7.7
 0 9 0 0.5 7.2
 0 9 0 -2.2 12.9
 0 9 0 13.1 10.5
 0 9 0 12.7 9.3
 0 9 0 4.1 6
 0 9 0 13.8 8.1
 0 9 0 10 7.6
 0 -9 0 -5.4 6.6
 0 -9 0 0 12.5
 0 -9 0 4.8 6.9
 0 -9 0 -7.5 6.3
 1 9 0 254.97 21.9
 1 9 0 279.67 23.8
 1 9 0 240.18 19.2
 1 9 0 266.57 29.3
 1 9 0 241.78 22.1
 1 9 0 256.37 19.2
 1 9 0 232.28 22
 1 9 0 240.88 21.2
 1 9 0 237.98 22.5
 -1 -9 0 269.47 21.8
 -1 -9 0 246.88 19.5
 -1 -9 0 222.08 26.8
 -1 -9 0 278.87 22.6
 -1 -9 0 264.07 22
 -1 -9 0 303.37 24.4
 -1 -9 0 222.88 22.1
 2 9 0 119.19 13.8
 2 9 0 76.09 18.9
 2 9 0 124.79 11.9
 2 9 0 101.49 13.7
 2 9 0 105.49 14.3
 2 9 0 111.49 15.7
 2 9 0 120.09 14.5
 2 9 0 105.59 14.4
 2 9 0 100.39 11
 -2 -9 0 111.09 19.2
 -2 -9 0 100.49 14.5
 -2 -9 0 129.39 12.9
 -2 -9 0 124.99 14.7
 -2 -9 0 98.89 14.7
 -2 -9 0 103.09 11.8
 -2 -9 0 116.99 14.2
 3 9 0 74.09 12.1
 3 9 0 56.09 17.8
 3 9 0 84.89 12.7
 3 9 0 81.99 9.7
 3 9 0 76.49 11.7
 -3 -9 0 83.59 10.3
 -3 -9 0 59.79 13.3
 -3 -9 0 86.29 13.9
 -3 -9 0 95.99 13.5
 -3 -9 0 90.89 9.6
 -3 -9 0 74.19 12.3
 -3 -9 0 58.49 16.8
 4 9 0 243.88 29.3
 4 9 0 235.48 20.3
 4 9 0 230.28 21.4
 4 9 0 241.98 23.9
 4 9 0 210.08 20.6
 4 9 0 240.38 18.2
 4 9 0 192.38 19
 -4 -9 0 251.07 21.7
 -4 -9 0 205.28 21.3
 -4 -9 0 258.97 21
 -4 -9 0 204.08 22.4
 -4 -9 0 220.28 26.2
 -4 -9 0 208.58 21.5
 -4 -9 0 190.78 17.7
 -4 -9 0 197.58 18.1
 5 9 0 160.98 17.1
 5 9 0 145.19 22.5
 5 9 0 153.48 20
 5 9 0 144.69 18.2
 5 9 0 181.78 19.1
 5 9 0 138.09 18.3
 -5 -9 0 164.48 15.9
 -5 -9 0 169.98 19
 -5 -9 0 173.78 20.8
 -5 -9 0 177.48 19
 -5 -9 0 163.28 16
 -5 -9 0 161.18 22.5
 -5 -9 0 142.19 18.5
 -5 -9 0 181.18 21.3
 6 9 0 400.96 29.8
 6 9 0 462.45 34.5
 6 9 0 387.06 39.3
 6 9 0 410.26 31.6
 6 9 0 360.26 31.4
 6 9 0 425.96 35.6
 6 9 0 374.36 30.9
 -6 -9 0 394.66 30.1
 -6 -9 0 407.26 30.3
 -6 -9 0 427.86 39.1
 -6 -9 0 440.96 33.1
 -6 -9 0 495.25 39
 -6 -9 0 401.86 33.9
 -6 -9 0 403.66 33.4
 -6 -9 0 439.96 34
 7 9 0 78.39 13.6
 7 9 0 67.29 17.9
 7 9 0 49.7 11.7
 7 9 0 51.29 14.9
 7 9 0 51.59 22.3
 7 9 0 41.6 10.1
 7 9 0 95.19 15.4
 -7 -9 0 21.8 26.8
 -7 -9 0 30 13.9
 -7 -9 0 87.79 15.9
 -7 -9 0 36.3 14.6
 -7 -9 0 51.69 15.7
 -7 -9 0 68.99 12.3
 -7 -9 0 41.4 11.7
 8 9 0 21.4 14
 8 9 0 29.9 9.2
 8 9 0 42.7 15.3
 8 9 0 16.8 10.4
 8 9 0 12.1 10.3
 8 9 0 20.3 10.7
 8 9 0 44 17.5
 8 9 0 2.8 19.1
 -8 -9 0 20.5 11.7
 -8 -9 0 45.3 15.1
 -8 -9 0 15.8 12.1
 -8 -9 0 44.8 17.2
 -8 -9 0 26.9 10.6
 -8 -9 0 47.6 13.3
 -8 -9 0 15.2 15.2
 -8 -9 0 36.6 15.5
 9 9 0 -0.1 10.6
 9 9 0 1.4 8.5
 9 9 0 0.8 9.4
 9 9 0 16.3 10.6
 9 9 0 -5.8 13.7
 9 9 0 -37.8 17.6
 9 9 0 -3.1 15.6
 -9 -9 0 -0.2 12.5
 -9 -9 0 -1.1 10.8
 -9 -9 0 7.2 14.4
 -9 -9 0 1 10.2
 -9 -9 0 -10.6 14.7
 -9 -9 0 22.1 14.5
 -9 -9 0 -7.6 16.4
 -9 -9 0 1.2 11.9
 10 9 0 40.5 20.8
 10 9 0 6 14.7
 10 9 0 29.8 18.9
 10 9 0 17.8 12.7
 10 9 0 14.1 9.8
 10 9 0 -8.2 15
 -10 -9 0 39.7 16.9
 -10 -9 0 5.1 15.9
 -10 -9 0 23.3 13.9
 -10 -9 0 30.6 15.9
 -10 -9 0 20.6 14.6
 -10 -9 0 7.7 16.7
 -10 -9 0 16.7 11.3
 11 9 0 65.09 20.7
 11 9 0 102.29 22
 11 9 0 47.4 21.6
 11 9 0 41.6 22.7
 -11 -9 0 45.9 14.3
 -11 -9 0 105.39 22.2
 -11 -9 0 4.7 18.2
 -11 -9 0 54.89 18.2
 -11 -9 0 91.39 21.2
 -11 -9 0 25.7 19.1
 -11 -9 0 84.49 18.4
 -11 10 0 28.3 14.9
 -11 10 0 24.9 11.2
 -11 10 0 31.7 15.3
 -11 10 0 32.4 13.2
 -11 10 0 9.5 11.6
 -11 10 0 0 11.3
 11 -10 0 5.2 13.6
 11 -10 0 4.1 18.5
 11 -10 0 1.8 15.8
 -10 10 0 57.29 12.8
 -10 10 0 54.29 15.2
 -10 10 0 54.09 13
 -10 10 0 52.29 13.2
 -10 10 0 22.4 12.1
 -10 10 0 49.6 14.1
 10 -10 0 24.5 19
 10 -10 0 41.7 15.2
 10 -10 0 57.29 16.7
 10 -10 0 55.79 18.4
 10 -10 0 29.5 17.5
 10 -10 0 59.99 24.2
 -9 10 0 90.69 13.8
 -9 10 0 96.89 15
 -9 10 0 105.19 15.9
 -9 10 0 78.09 15.3
 -9 10 0 70.09 15.9
 -9 10 0 110.69 15.9
 9 -10 0 98.39 20.7
 9 -10 0 66.59 15.9
 9 -10 0 82.79 21.1
 9 -10 0 83.19 14.3
 9 -10 0 89.69 22.1
 9 -10 0 97.19 27.8
 9 -10 0 66.59 16.4
 -8 10 0 191.58 21.9
 -8 10 0 226.88 21.9
 -8 10 0 207.58 21.4
 -8 10 0 228.88 21.2
 -8 10 0 214.68 19.8
 -8 10 0 201.08 22.4
 8 -10 0 204.88 25.7
 8 -10 0 229.88 24.3
 8 -10 0 246.98 31.3
 8 -10 0 186.28 26.1
 8 -10 0 167.68 19.8
 8 -10 0 195.48 23.1
 8 -10 0 188.88 22.1
 -7 10 0 144.09 17.9
 -7 10 0 203.58 18.6
 -7 10 0 179.18 19.9
 -7 10 0 121.49 17.6
 -7 10 0 166.88 16.5
 -7 10 0 131.09 15.7
 7 -10 0 105.49 16.8
 7 -10 0 184.48 19.3
 7 -10 0 148.49 21.6
 7 -10 0 153.78 25.8
 7 -10 0 134.29 16
 7 -10 0 170.08 21.5
 7 -10 0 143.79 19.1
 -6 10 0 57.09 11.5
 -6 10 0 54.19 11.9
 -6 10 0 70.39 11
 -6 10 0 64.19 12.2
 -6 10 0 63.29 10.4
 -6 10 0 61.09 15
 6 -10 0 58.69 12.8
 6 -10 0 41.6 12.4
 6 -10 0 66.39 15.9
 6 -10 0 65.89 19
 6 -10 0 58.99 15
 6 -10 0 55.29 12.8
 6 -10 0 52.39 10.9
 -5 10 0 0.9 7.6
 -5 10 0 -18.9 12.1
 -5 10 0 6.9 7.3
 -5 10 0 -12.3 6.8
 -5 10 0 -0.7 6.5
 -5 10 0 1.1 8.6
 -5 10 0 -2 6.3
 -5 10 0 14.8 10.1
 5 -10 0 -1.8 10.3
 5 -10 0 2.8 7.3
 5 -10 0 24 10.4
 5 -10 0 4 7.5
 5 -10 0 0.2 13.7
 5 -10 0 -6.1 7.9
 5 -10 0 -8.1 8
 5 -10 0 0.1 8.1
 -4 10 0 18.7 7.9
 -4 10 0 15.8 9.7
 -4 10 0 15.1 8.4
 -4 10 0 30.8 7.5
 -4 10 0 17.4 11.2
 -4 10 0 12.4 7.8
 -4 10 0 -5.7 11.9
 -4 10 0 21.4 9.6
 4 -10 0 30 8.1
 4 -10 0 15.5 11.8
 4 -10 0 25.9 11
 4 -10 0 21 9.4
 4 -10 0 11.8 7
 -3 10 0 8.5 7.6
 -3 10 0 24 10.3
 -3 10 0 25 7.9
 -3 10 0 12.8 9.3
 -3 10 0 28.5 13.8
 -3 10 0 14.2 6.6
 -3 10 0 4.3 7
 -3 10 0 3.7 7.8
 3 -10 0 24.7 10
 3 -10 0 20.3 10
 3 -10 0 13.9 6.7
 3 -10 0 6.8 7.4
 3 -10 0 14.9 10.9
 3 -10 0 20.7 8.5
 3 -10 0 17.9 7
 -2 10 0 654.33 43.8
 -2 10 0 743.23 51.29
 -2 10 0 691.73 43.9
 -2 10 0 682.53 45.9
 -2 10 0 583.64 44.4
 -2 10 0 633.14 44
 -2 10 0 710.23 45.2
 -2 10 0 686.93 45.9
 2 -10 0 688.13 49.4
 2 -10 0 666.03 46.1
 2 -10 0 628.64 44.3
 2 -10 0 674.03 43.8
 2 -10 0 680.73 44.2
 2 -10 0 669.03 44.3
 2 -10 0 682.73 45.4
 -1 10 0 -6.4 8.1
 -1 10 0 -9 13.8
 -1 10 0 -0.2 6.6
 -1 10 0 4.7 6.7
 -1 10 0 -5.6 6.6
 -1 10 0 4.4 7.1
 -1 10 0 4 8.3
 -1 10 0 1.1 6.1
 1 -10 0 2.8 6.5
 1 -10 0 5.6 11.4
 1 -10 0 8.4 7
 1 -10 0 19.7 8.8
 1 -10 0 -2.6 7.3
 1 -10 0 16.1 9.1
 1 -10 0 4.2 7.1
 0 10 0 3413.06 204.18
 0 10 0 3365.36 204.68
 0 10 0 3451.55 205.48
 0 10 0 3496.15 206.18
 0 10 0 3577.94 205.68
 0 10 0 3719.03 211.08
 0 10 0 3378.06 206.08
 0 -10 0 3104.59 204.18
 0 -10 0 3386.56 209.78
 0 -10 0 3484.35 206.68
 0 -10 0 3360.16 207.68
 1 10 0 -5.4 5.3
 1 10 0 4.3 7.6
 1 10 0 15.9 9.7
 1 10 0 -1.2 5.3
 1 10 0 1.4 7.2
 1 10 0 6.6 7.3
 1 10 0 5.3 8.4
 1 10 0 9.6 13
 1 10 0 5.8 7.7
 -1 -10 0 5.1 8
 -1 -10 0 2.1 10.9
 -1 -10 0 1 5.9
 -1 -10 0 5.3 6.7
 -1 -10 0 16.6 9.8
 -1 -10 0 -11.8 6.3
 2 10 0 629.04 44.5
 2 10 0 671.73 42
 2 10 0 687.83 44.4
 2 10 0 668.93 45.3
 2 10 0 600.64 41
 2 10 0 633.74 45.9
 2 10 0 691.53 45.1
 2 10 0 698.03 52.19
 2 10 0 664.83 44.4
 -2 -10 0 630.54 42.9
 -2 -10 0 672.43 46.2
 -2 -10 0 649.24 42.3
 -2 -10 0 646.64 45.6
 -2 -10 0 664.63 44.4
 -2 -10 0 671.93 50.29
 -2 -10 0 640.74 44.4
 3 10 0 16.3 9
 3 10 0 12.4 5.9
 3 10 0 19.3 11.7
 3 10 0 -5.6 14
 3 10 0 27.9 8.7
 3 10 0 23.1 9.7
 3 10 0 15.8 8.3
 3 10 0 9.1 8.3
 -3 -10 0 16 6.4
 -3 -10 0 11.3 7.9
 -3 -10 0 14.6 9.2
 -3 -10 0 27.2 9.6
 -3 -10 0 15.2 10.3
 -3 -10 0 17.9 6.9
 -3 -10 0 11.3 13.7
 4 10 0 11 8.1
 4 10 0 23.9 10.3
 4 10 0 15.7 6.5
 4 10 0 2 15.3
 -4 -10 0 17.3 8.8
 -4 -10 0 24.6 11.3
 -4 -10 0 7.4 9.1
 -4 -10 0 16.2 13.9
 -4 -10 0 23.1 7
 -4 -10 0 18.3 9.4
 -4 -10 0 18.1 9.1
 5 10 0 -7.4 15.1
 5 10 0 1.2 7.3
 5 10 0 9.2 8.4
 5 10 0 9.8 9.3
 5 10 0 5.8 7.1
 5 10 0 -6.2 9.3
 5 10 0 6.2 11.8
 -5 -10 0 -7.2 6.9
 -5 -10 0 6.9 14.4
 -5 -10 0 -3.9 9.1
 -5 -10 0 -1.3 10
 -5 -10 0 0.1 8.9
 -5 -10 0 -7.6 5.4
 -5 -10 0 5.2 8.9
 -5 -10 0 -0.7 17.1
 6 10 0 63.89 12.4
 6 10 0 65.59 12.8
 6 10 0 72.89 20.2
 6 10 0 54.89 14.9
 6 10 0 51.59 10.4
 6 10 0 43.8 16.2
 -6 -10 0 46.8 15.5
 -6 -10 0 51.49 13.5
 -6 -10 0 67.49 11.1
 -6 -10 0 77.89 16.3
 -6 -10 0 53.19 12.2
 -6 -10 0 83.99 18.4
 -6 -10 0 81.19 15.8
 -6 -10 0 63.59 11.7
 7 10 0 188.38 23
 7 10 0 161.18 27.4
 7 10 0 123.09 15.2
 7 10 0 121.59 16.7
 7 10 0 140.19 22.9
 7 10 0 182.98 19.4
 7 10 0 119.49 17
 -7 -10 0 153.68 17.3
 -7 -10 0 171.48 21.6
 -7 -10 0 154.18 23.8
 -7 -10 0 147.09 21.9
 -7 -10 0 109.79 17.5
 -7 -10 0 132.19 19.2
 -7 -10 0 143.79 16.9
 -7 -10 0 169.48 22.4
 8 10 0 180.58 21.6
 8 10 0 188.78 19.8
 8 10 0 221.08 24.1
 8 10 0 152.18 28.9
 8 10 0 155.38 25.6
 8 10 0 214.68 23.5
 8 10 0 218.88 25.8
 8 10 0 204.08 21.2
 -8 -10 0 194.38 23.6
 -8 -10 0 222.38 25.3
 -8 -10 0 150.78 26.5
 -8 -10 0 160.48 23.7
 -8 -10 0 186.38 24.5
 -8 -10 0 169.48 24.1
 -8 -10 0 178.58 21.3
 -8 -10 0 218.48 28.4
 9 10 0 99.09 25.1
 9 10 0 78.69 15.7
 9 10 0 92.09 21.8
 9 10 0 79.69 13.6
 9 10 0 106.79 17.9
 9 10 0 98.79 22
 9 10 0 96.79 21
 9 10 0 116.19 20.9
 -9 -10 0 88.79 16.2
 -9 -10 0 83.29 18.2
 -9 -10 0 17.8 15.7
 -9 -10 0 69.39 19
 -9 -10 0 88.19 21.7
 -9 -10 0 93.09 18.1
 -9 -10 0 117.49 19.4
 10 10 0 57.29 19.3
 10 10 0 31.3 14.4
 10 10 0 53.09 21.3
 10 10 0 37.5 11.3
 10 10 0 87.49 24.1
 10 10 0 47.3 18.1
 -10 -10 0 44 20.2
 -10 -10 0 65.29 18.7
 -10 -10 0 59.79 17.2
 -10 -10 0 73.19 15.8
 -10 -10 0 42.8 17.6
 -10 -10 0 44 18.5
 -10 -10 0 65.69 19
 11 10 0 2.2 16.7
 11 10 0 28.2 18.5
 11 10 0 8.7 19.3
 -11 -10 0 -12.8 17
 -11 -10 0 24.3 15.8
 -11 -10 0 9.8 18.5
 -11 -10 0 -5.8 11.3
 -11 -10 0 15.9 15.4
 -11 -10 0 36.5 19.2
 -11 -10 0 3.2 14.8
 -10 11 0 17.7 11.3
 -10 11 0 12.9 11.3
 -10 11 0 7.2 14.2
 -10 11 0 31.9 14.4
 -10 11 0 46.5 12.6
 -10 11 0 28.4 11.6
 10 -11 0 9.4 20.4
 10 -11 0 14.3 18.6
 10 -11 0 2.4 15.7
 10 -11 0 -8.5 15
 10 -11 0 33.2 14.7
 10 -11 0 -11.5 13.5
 -9 11 0 21 11.1
 -9 11 0 31.4 12.2
 -9 11 0 50.59 12
 -9 11 0 30.7 11.1
 -9 11 0 43.4 14.3
 -9 11 0 37.7 10.7
 9 -11 0 51.49 12.7
 9 -11 0 50.59 18.9
 9 -11 0 48.8 15.4
 9 -11 0 5.4 13.8
 9 -11 0 5.7 20.2
 9 -11 0 13.6 28.7
 -8 11 0 46 11.8
 -8 11 0 30.5 14.2
 -8 11 0 38.4 10.1
 -8 11 0 27.7 11.5
 -8 11 0 40 12.6
 -8 11 0 29.8 9.9
 8 -11 0 38.3 13.9
 8 -11 0 27.4 15.2
 8 -11 0 49 16.8
 8 -11 0 59.79 14.7
 8 -11 0 38 14.4
 8 -11 0 42.2 17.3
 8 -11 0 56.49 20.7
 8 -11 0 33.9 14.3
 -7 11 0 146.59 17.5
 -7 11 0 139.19 18.9
 -7 11 0 140.29 18.1
 -7 11 0 114.19 14.9
 -7 11 0 123.29 15.9
 -7 11 0 117.89 17
 7 -11 0 167.38 22.6
 7 -11 0 108.99 15.8
 7 -11 0 159.38 19.2
 7 -11 0 135.99 18
 7 -11 0 129.19 20.6
 7 -11 0 168.18 28.1
 7 -11 0 113.79 18.8
 7 -11 0 156.48 19.6
 -6 11 0 25.4 9.5
 -6 11 0 33.8 12.6
 -6 11 0 18.3 9.9
 -6 11 0 42.9 11.7
 6 -11 0 47.4 12.8
 6 -11 0 49.8 12.1
 6 -11 0 22.6 13.8
 6 -11 0 46.2 13.1
 6 -11 0 56.09 19.3
 6 -11 0 39.1 11
 6 -11 0 37.1 9.8
 6 -11 0 21.7 12.7
 6 -11 0 40.2 12.7
 -5 11 0 278.67 25.1
 -5 11 0 226.58 21.8
 -5 11 0 228.88 27.5
 -5 11 0 253.77 23
 -5 11 0 239.78 23.9
 -5 11 0 222.68 21.3
 -5 11 0 241.68 20.2
 -5 11 0 248.78 22.5
 -5 11 0 243.38 21.9
 5 -11 0 301.77 32.1
 5 -11 0 272.67 25.6
 5 -11 0 263.17 26.1
 5 -11 0 242.88 21.2
 5 -11 0 248.98 23.9
 5 -11 0 248.78 25
 5 -11 0 250.17 23.1
 5 -11 0 232.98 21.6
 -4 11 0 0.1 10.2
 -4 11 0 0.3 6.1
 -4 11 0 6.3 7.2
 -4 11 0 9.2 13.5
 -4 11 0 7.9 9.2
 -4 11 0 7.4 9.6
 -4 11 0 5.5 8.9
 -4 11 0 -2.7 7.2
 4 -11 0 -2.9 9.4
 4 -11 0 6.5 7.6
 4 -11 0 -4.4 9.5
 4 -11 0 4.6 12.1
 4 -11 0 -3.8 6.6
 4 -11 0 14.6 8.4
 4 -11 0 7.1 8.9
 4 -11 0 6.1 8.4
 -3 11 0 422.06 31.8
 -3 11 0 430.16 32.6
 -3 11 0 402.56 32.4
 -3 11 0 466.05 35
 -3 11 0 450.15 31.3
 -3 11 0 471.35 39.7
 -3 11 0 457.95 34.1
 -3 11 0 435.06 32.3
 3 -11 0 513.15 44.9
 3 -11 0 453.45 31.9
 3 -11 0 443.46 37.5
 3 -11 0 437.16 33.5
 3 -11 0 432.96 35.8
 3 -11 0 438.36 31.8
 3 -11 0 445.46 32
 3 -11 0 466.15 31.3
 -2 11 0 138.19 17.2
 -2 11 0 161.58 16.5
 -2 11 0 155.78 17.8
 -2 11 0 168.18 16.2
 -2 11 0 150.38 15.1
 -2 11 0 150.88 17.7
 -2 11 0 140.19 23
 -2 11 0 116.79 15.9
 2 -11 0 136.69 17
 2 -11 0 138.19 16
 2 -11 0 140.59 17.6
 2 -11 0 112.99 14.9
 2 -11 0 148.59 15.6
 2 -11 0 140.39 15.2
 2 -11 0 134.89 20.3
 -1 11 0 283.17 25.3
 -1 11 0 303.47 32.7
 -1 11 0 276.27 23.9
 -1 11 0 269.07 23.3
 -1 11 0 287.57 21.9
 -1 11 0 307.67 25.2
 -1 11 0 289.47 23.2
 -1 11 0 308.77 23.5
 1 -11 0 283.57 23.9
 1 -11 0 274.87 29.2
 1 -11 0 273.97 25.2
 1 -11 0 278.27 23.3
 1 -11 0 276.17 23.1
 1 -11 0 291.37 23.8
 1 -11 0 278.87 25.1
 0 11 0 4.9 7.4
 0 11 0 -14.5 12.2
 0 11 0 1.7 6.9
 0 11 0 13.8 9.5
 0 11 0 -1.1 7.1
 0 11 0 5 6.4
 0 11 0 -5.8 5.4
 0 11 0 8.1 10.4
 0 -11 0 -6.3 8.3
 0 -11 0 3.1 7.2
 0 -11 0 14.4 12.2
 0 -11 0 4.1 6.8
 0 -11 0 -9.1 5.8
 1 11 0 284.87 25.1
 1 11 0 281.07 21.8
 1 11 0 269.27 21.5
 1 11 0 290.27 24.2
 1 11 0 270.77 24.9
 1 11 0 293.57 25.3
 1 11 0 319.47 33.9
 1 11 0 330.47 27
 1 11 0 305.77 24.7
 -1 -11 0 287.57 31
 -1 -11 0 341.47 26
 -1 -11 0 284.57 24.3
 -1 -11 0 355.36 27.2
 -1 -11 0 276.87 24.4
 -1 -11 0 304.17 22.4
 2 11 0 139.19 15.7
 2 11 0 135.89 13.1
 2 11 0 116.69 11.7
 2 11 0 128.69 17.7
 2 11 0 104.19 15.3
 2 11 0 121.39 16.9
 2 11 0 138.29 17.5
 2 11 0 128.29 16.1
 2 11 0 102.99 21.6
 -2 -11 0 144.99 22.8
 -2 -11 0 127.79 15.9
 -2 -11 0 113.49 13.1
 -2 -11 0 160.48 15.9
 -2 -11 0 143.19 18.2
 -2 -11 0 129.79 16.1
 -2 -11 0 114.09 17.3
 3 11 0 461.25 41.9
 3 11 0 461.85 32.9
 3 11 0 409.26 40.2
 3 11 0 461.55 34.2
 3 11 0 468.35 33.3
 3 11 0 417.46 35.3
 3 11 0 460.35 30.3
 3 11 0 416.86 33.7
 -3 -11 0 465.25 30.9
 -3 -11 0 387.26 33.8
 -3 -11 0 456.35 40.2
 -3 -11 0 476.05 35.8
 -3 -11 0 420.96 30.6
 -3 -11 0 411.86 32.7
 -3 -11 0 429.46 33.6
 4 11 0 4.8 8.7
 4 11 0 -2.6 8.3
 4 11 0 23.3 10.2
 4 11 0 -4.5 8.9
 4 11 0 -19.1 13.7
 4 11 0 -3.7 7.1
 4 11 0 -3.5 5.6
 -4 -11 0 -1.5 10
 -4 -11 0 0 12
 -4 -11 0 24 15.3
 -4 -11 0 10.1 9.3
 -4 -11 0 -4.8 7.8
 -4 -11 0 -10.3 5.7
 5 11 0 251.57 20.5
 5 11 0 290.67 36.1
 5 11 0 242.28 22.9
 5 11 0 217.78 21.1
 5 11 0 243.58 24
 -5 -11 0 257.47 30.2
 -5 -11 0 281.87 25.1
 -5 -11 0 201.88 20.1
 -5 -11 0 211.58 25.2
 -5 -11 0 241.08 20.8
 -5 -11 0 232.88 24.2
 -5 -11 0 263.37 27.3
 -5 -11 0 248.68 24.9
 6 11 0 20.8 11.5
 6 11 0 65.79 16
 6 11 0 38.3 21.1
 6 11 0 37.9 12.9
 6 11 0 80.39 17.1
 6 11 0 32.3 9.4
 -6 -11 0 22.7 11.2
 -6 -11 0 27.3 15.6
 -6 -11 0 32.4 9.7
 -6 -11 0 27.1 12.9
 -6 -11 0 43.8 13.5
 -6 -11 0 53.39 18.5
 7 11 0 128.59 19.3
 7 11 0 155.98 19.4
 7 11 0 163.68 19.3
 7 11 0 109.39 14.8
 7 11 0 151.88 21.8
 7 11 0 150.78 28
 7 11 0 105.39 21.7
 -7 -11 0 152.08 24.6
 -7 -11 0 120.49 19.3
 -7 -11 0 148.19 22.8
 -7 -11 0 155.98 18
 -7 -11 0 131.19 19.7
 -7 -11 0 116.69 21.3
 -7 -11 0 154.38 16.8
 -7 -11 0 130.79 20.8
 8 11 0 30.5 14.1
 8 11 0 46.1 22.3
 8 11 0 42.1 13
 8 11 0 19.4 11.1
 8 11 0 71.29 15.2
 8 11 0 29.8 16
 8 11 0 27.2 17.9
 8 11 0 57.79 17
 -8 -11 0 39.2 14.7
 -8 -11 0 39.4 11.2
 -8 -11 0 46.1 14.2
 -8 -11 0 32.9 17.7
 -8 -11 0 69.09 17.7
 -8 -11 0 39.8 14.9
 -8 -11 0 52.29 13.7
 -8 -11 0 19.2 15.6
 9 11 0 45.3 13
 9 11 0 29.9 13.9
 9 11 0 29.9 10.8
 9 11 0 34.3 11.7
 9 11 0 24.5 15.8
 9 11 0 10.2 17.1
 9 11 0 29.9 25.7
 9 11 0 56.29 17.7
 -9 -11 0 28.9 11.6
 -9 -11 0 7.9 16.2
 -9 -11 0 25.9 19
 -9 -11 0 43.2 15.9
 -9 -11 0 32.5 15
 -9 -11 0 32.2 14.2
 -9 -11 0 24.7 15.5
 10 11 0 23.9 20.9
 10 11 0 13.4 19.8
 10 11 0 10 16.7
 10 11 0 8.2 13.5
 10 11 0 18.8 11.2
 10 11 0 42.3 17.6
 -10 -11 0 21.8 15.2
 -10 -11 0 25.1 15.2
 -10 -11 0 12.5 11.2
 -10 -11 0 21.4 17.2
 -10 -11 0 -5.9 17.7
 -10 -11 0 47.5 17.5
 -10 -11 0 8.3 21.9
 -10 12 0 8.7 14
 -10 12 0 25.3 12.9
 -10 12 0 29.2 11.8
 -10 12 0 49.7 13.9
 -10 12 0 -4.6 10.4
 -10 12 0 42.7 12.7
 10 -12 0 11.1 16.3
 10 -12 0 34.8 21.9
 10 -12 0 61.19 18.7
 -9 12 0 185.68 20.7
 -9 12 0 142.59 19.5
 -9 12 0 180.28 21.9
 -9 12 0 125.29 19.4
 -9 12 0 211.88 20.2
 -9 12 0 199.28 21
 9 -12 0 135.39 21.2
 9 -12 0 157.08 25.1
 9 -12 0 139.69 25.8
 9 -12 0 141.19 27.7
 9 -12 0 207.68 32.1
 9 -12 0 172.08 22.3
 -8 12 0 109.89 18.4
 -8 12 0 115.49 16.4
 -8 12 0 112.99 15.1
 -8 12 0 116.99 17.4
 -8 12 0 138.99 18.1
 -8 12 0 137.79 18
 8 -12 0 102.79 18.4
 8 -12 0 132.29 19.2
 8 -12 0 121.39 17
 8 -12 0 138.29 21.9
 8 -12 0 74.99 19.2
 8 -12 0 128.99 23.2
 8 -12 0 62.29 18.2
 8 -12 0 131.09 25.1
 -7 12 0 142.79 17.7
 -7 12 0 183.98 19.9
 -7 12 0 157.78 19.5
 -7 12 0 174.98 18.2
 -7 12 0 206.08 22.6
 -7 12 0 175.38 20.6
 -7 12 0 178.28 22.4
 7 -12 0 139.29 21.7
 7 -12 0 136.39 17.7
 7 -12 0 166.78 23.8
 7 -12 0 218.58 22.9
 7 -12 0 172.68 20.1
 7 -12 0 188.68 27.7
 7 -12 0 139.89 19.6
 7 -12 0 186.98 22
 -6 12 0 10.3 10.7
 -6 12 0 18.5 8.7
 -6 12 0 23.5 13.3
 -6 12 0 16.2 9.6
 -6 12 0 16.3 12.1
 -6 12 0 21.2 9.8
 -6 12 0 17.3 8.8
 6 -12 0 1.5 12.4
 6 -12 0 -0.2 17.1
 6 -12 0 8.4 11.2
 6 -12 0 13.2 10.4
 6 -12 0 4.9 11.1
 6 -12 0 24.1 12.6
 6 -12 0 14.2 8.8
 6 -12 0 23.9 12.4
 6 -12 0 24.8 10.8
 -5 12 0 199.08 21.7
 -5 12 0 193.58 22.7
 -5 12 0 181.18 19.1
 -5 12 0 171.58 17.9
 -5 12 0 194.38 21.6
 -5 12 0 168.88 26
 -5 12 0 204.98 21.3
 -5 12 0 211.48 20.2
 5 -12 0 185.98 21.1
 5 -12 0 223.18 25.4
 5 -12 0 204.78 22.6
 5 -12 0 216.68 21.6
 5 -12 0 245.38 25.8
 5 -12 0 218.08 26.9
 5 -12 0 189.08 19.9
 -4 12 0 80.29 11.6
 -4 12 0 78.09 13.4
 -4 12 0 63.99 13.1
 -4 12 0 87.19 14.9
 -4 12 0 71.29 12.5
 -4 12 0 81.59 19.2
 -4 12 0 94.39 14.5
 4 -12 0 81.99 17.7
 4 -12 0 87.09 13.2
 4 -12 0 84.59 14.6
 4 -12 0 81.49 12.4
 4 -12 0 82.79 16
 4 -12 0 91.49 13.1
 4 -12 0 85.19 12.4
 4 -12 0 72.59 13.8
 -3 12 0 45.2 10.6
 -3 12 0 47.2 17.5
 -3 12 0 47.1 9.9
 -3 12 0 37.6 11.3
 -3 12 0 51.19 11.2
 -3 12 0 75.69 14.2
 -3 12 0 58.89 11.7
 -3 12 0 78.19 14.4
 3 -12 0 58.89 10.6
 3 -12 0 54.79 11.4
 3 -12 0 36.9 12.8
 3 -12 0 42.7 10.7
 3 -12 0 65.59 13.3
 3 -12 0 82.89 17.6
 3 -12 0 45.1 10.5
 3 -12 0 51.89 10.4
 -2 12 0 615.54 44.5
 -2 12 0 612.14 42.2
 -2 12 0 623.14 42
 -2 12 0 631.24 43.8
 -2 12 0 613.44 43.8
 -2 12 0 691.83 50.89
 -2 12 0 636.54 42.8
 2 -12 0 673.53 43
 2 -12 0 591.04 44.4
 2 -12 0 667.43 43.8
 2 -12 0 568.84 45.2
 2 -12 0 592.24 47.8
 -1 12 0 204.58 19.7
 -1 12 0 213.38 27.2
 -1 12 0 204.78 19.9
 -1 12 0 193.78 20.2
 -1 12 0 204.28 18.5
 -1 12 0 203.68 20.9
 -1 12 0 240.58 23
 -1 12 0 236.08 22.8
 1 -12 0 210.48 19.5
 1 -12 0 209.18 22.3
 1 -12 0 212.18 20.5
 1 -12 0 254.27 29.1
 1 -12 0 217.38 20.9
 1 -12 0 214.28 20.2
 0 12 0 2081.59 127.19
 0 12 0 1901.31 126.99
 0 12 0 1928.01 125.79
 0 12 0 2064.09 127.09
 0 12 0 2103.19 126.49
 0 12 0 2077.29 124.69
 0 12 0 2299.07 133.59
 0 12 0 1852.81 124.79
 0 -12 0 2180.98 127.99
 0 -12 0 1972.4 126.09
 0 -12 0 2127.39 131.79
 0 -12 0 2119.99 126.59
 0 -12 0 1956.9 126.79
 0 -12 0 2233.48 125.49
 1 12 0 216.88 22.6
 1 12 0 252.87 24.6
 1 12 0 239.98 22.3
 1 12 0 247.48 29.9
 1 12 0 213.08 17.6
 1 12 0 210.68 20.8
 1 12 0 182.58 17.3
 1 12 0 217.88 20.4
 1 12 0 196.88 20.8
 -1 -12 0 203.68 20.4
 -1 -12 0 209.48 21.5
 -1 -12 0 245.08 23.5
 -1 -12 0 198.18 26.8
 -1 -12 0 194.78 18.7
 -1 -12 0 220.48 20.9
 2 12 0 643.04 41.6
 2 12 0 623.44 40.7
 2 12 0 636.34 45.1
 2 12 0 631.44 44.1
 2 12 0 605.84 44.5
 2 12 0 651.73 44.9
 2 12 0 591.44 45
 2 12 0 722.23 53.99
 2 12 0 616.64 46
 -2 -12 0 596.64 48.6
 -2 -12 0 676.23 44.8
 -2 -12 0 643.04 42.2
 -2 -12 0 735.53 51.89
 -2 -12 0 617.94 44.3
 -2 -12 0 609.74 49.2
 3 12 0 65.49 13.1
 3 12 0 37.3 13.3
 3 12 0 35.3 17
 3 12 0 62.79 12.9
 3 12 0 40.8 11.2
 3 12 0 47.5 12.1
 3 12 0 32.8 10.9
 3 12 0 42.1 8.2
 -3 -12 0 41.7 10.5
 -3 -12 0 53.19 9.3
 -3 -12 0 54.29 12.8
 -3 -12 0 40.1 9.8
 -3 -12 0 39.4 17.7
 -3 -12 0 49.1 12.5
 -3 -12 0 32.9 12.4
 4 12 0 85.09 22.5
 4 12 0 84.19 13.8
 4 12 0 63.59 14.5
 4 12 0 105.39 15.6
 4 12 0 82.49 14.4
 4 12 0 73.99 15.6
 4 12 0 101.29 11.9
 4 12 0 81.19 16.7
 -4 -12 0 49.1 12.4
 -4 -12 0 82.29 16.6
 -4 -12 0 91.39 21
 -4 -12 0 62.89 14.8
 -4 -12 0 92.39 15.7
 -4 -12 0 78.89 11.5
 5 12 0 205.98 20.9
 5 12 0 208.58 23.2
 5 12 0 216.98 22.6
 5 12 0 184.78 32.3
 5 12 0 225.28 22.6
 5 12 0 216.08 24.6
 5 12 0 196.48 18.7
 -5 -12 0 187.98 19
 -5 -12 0 222.28 19.8
 -5 -12 0 186.08 24.4
 -5 -12 0 190.28 27.8
 -5 -12 0 190.48 22.6
 -5 -12 0 189.98 23
 -5 -12 0 223.08 26.5
 6 12 0 7.3 10.9
 6 12 0 1.3 8.8
 6 12 0 -40.5 15.5
 6 12 0 9.4 10.3
 -6 -12 0 12.1 17.3
 -6 -12 0 14.4 10.7
 -6 -12 0 5.1 8.7
 -6 -12 0 11.3 13.1
 -6 -12 0 13.3 8.6
 -6 -12 0 5.9 11.9
 -6 -12 0 3.7 13.8
 -6 -12 0 18.9 12.9
 7 12 0 146.89 20
 7 12 0 227.08 32.3
 7 12 0 180.38 22
 7 12 0 181.78 19.8
 7 12 0 187.98 36.3
 -7 -12 0 201.28 23.3
 -7 -12 0 163.48 22.7
 -7 -12 0 153.58 19.2
 -7 -12 0 128.99 28.1
 -7 -12 0 124.49 22.6
 -7 -12 0 191.58 27.7
 -7 -12 0 170.38 18.3
 -7 -12 0 178.18 23.7
 8 12 0 137.49 24.5
 8 12 0 128.49 21.8
 8 12 0 146.29 28.4
 8 12 0 148.59 20.4
 8 12 0 146.89 19.8
 8 12 0 121.29 17
 8 12 0 122.19 18.9
 -8 -12 0 95.99 19
 -8 -12 0 119.79 22.3
 -8 -12 0 83.49 19
 -8 -12 0 86.69 19.1
 -8 -12 0 108.69 25.1
 -8 -12 0 103.29 16.5
 -8 -12 0 54.19 18.6
 9 12 0 158.68 24.8
 9 12 0 158.98 27.2
 9 12 0 144.29 22.3
 9 12 0 198.48 34.7
 9 12 0 219.48 21.4
 9 12 0 142.49 31
 9 12 0 167.08 22.1
 -9 -12 0 179.58 26.9
 -9 -12 0 177.68 25.9
 -9 -12 0 155.78 24.6
 -9 -12 0 117.39 18.4
 -9 -12 0 158.18 23.3
 -9 -12 0 168.28 25.8
 -9 -12 0 169.98 29
 10 12 0 47.4 19.1
 10 12 0 7.9 14.9
 10 12 0 31.8 21
 10 12 0 -4.3 21.5
 10 12 0 39.6 11.8
 -10 -12 0 22.3 15.8
 -10 -12 0 10 17.5
 -10 -12 0 42.7 13.3
 -10 -12 0 39.1 17.5
 -10 -12 0 32.5 16
 -10 -12 0 21.8 16.9
 -10 -12 0 -30.4 20
 -10 13 0 15.5 12.9
 -10 13 0 -7 9.5
 -10 13 0 11.8 18.2
 -10 13 0 9.3 11.7
 -10 13 0 23.1 12.3
 -10 13 0 1.8 11.1
 10 -13 0 -8.5 15.7
 10 -13 0 19 17.6
 10 -13 0 -23.2 16.8
 10 -13 0 -13.5 23.2
 -9 13 0 29.7 12.5
 -9 13 0 -4 10.5
 -9 13 0 -0.8 13.9
 -9 13 0 -1.9 10.6
 -9 13 0 5.3 9.6
 -9 13 0 12.8 11.2
 9 -13 0 -1.8 14.7
 9 -13 0 11.3 15.2
 9 -13 0 13 12.8
 9 -13 0 3.2 17
 9 -13 0 11.3 20.4
 9 -13 0 3.2 13.8
 -8 13 0 91.79 17.5
 -8 13 0 74.79 15.8
 -8 13 0 81.69 13.7
 -8 13 0 66.69 17.8
 -8 13 0 100.39 16.2
 -8 13 0 139.59 17.7
 -8 13 0 88.39 16
 8 -13 0 149.69 22.9
 8 -13 0 123.49 27.3
 8 -13 0 80.29 20.1
 8 -13 0 115.79 18.6
 8 -13 0 92.99 15.1
 8 -13 0 84.29 19.5
 -7 13 0 -8.8 10.6
 -7 13 0 -12.3 12.3
 -7 13 0 20.8 13.1
 -7 13 0 12.6 10.3
 -7 13 0 -5.4 7.5
 -7 13 0 1.8 8.8
 -7 13 0 -1.7 9.3
 7 -13 0 -9.6 12.4
 7 -13 0 15.8 12.5
 7 -13 0 16.2 14.2
 7 -13 0 15.5 15
 7 -13 0 -24.2 14.3
 7 -13 0 18.1 19.4
 7 -13 0 10.2 12.9
 7 -13 0 22.6 12.1
 7 -13 0 42.2 14.4
 -6 13 0 379.66 30.1
 -6 13 0 394.06 31.3
 -6 13 0 360.56 29.4
 -6 13 0 379.96 32.7
 -6 13 0 365.46 31.7
 -6 13 0 344.37 30.2
 -6 13 0 376.96 28
 6 -13 0 329.37 29.1
 6 -13 0 345.77 31.5
 6 -13 0 371.86 33.1
 6 -13 0 366.86 34
 6 -13 0 387.06 40.7
 6 -13 0 401.06 31.5
 6 -13 0 345.57 33.5
 6 -13 0 378.46 33.6
 6 -13 0 307.17 29
 -5 13 0 -3 8.3
 -5 13 0 17.8 10.9
 -5 13 0 7.5 9.6
 -5 13 0 -5.7 8.3
 -5 13 0 2 7.4
 -5 13 0 17.4 16.2
 -5 13 0 14.7 12.6
 5 -13 0 5.6 9
 5 -13 0 20.9 16.5
 5 -13 0 0.9 11.5
 5 -13 0 8.2 13.7
 5 -13 0 4 11.6
 5 -13 0 7.1 11.8
 5 -13 0 10.3 8.5
 5 -13 0 23.7 10.5
 -4 13 0 955.2 60.49
 -4 13 0 871.51 58.29
 -4 13 0 1016.9 67.39
 -4 13 0 942.01 61.19
 -4 13 0 858.01 61.49
 -4 13 0 916.81 60.39
 -4 13 0 896.71 59.89
 4 -13 0 887.81 61.69
 4 -13 0 785.32 62.69
 4 -13 0 1009.3 61.09
 4 -13 0 944.21 61.49
 4 -13 0 894.71 60.19
 4 -13 0 886.11 59.59
 4 -13 0 919.51 59.69
 4 -13 0 857.11 62.59
 -3 13 0 83.89 13.2
 -3 13 0 52.39 18.2
 -3 13 0 74.49 13
 -3 13 0 53.39 15.3
 -3 13 0 44.5 10.4
 -3 13 0 63.29 14.4
 -3 13 0 42.4 11.2
 -3 13 0 72.59 13.2
 3 -13 0 69.39 12.8
 3 -13 0 59.99 14.9
 3 -13 0 83.39 12.7
 3 -13 0 66.79 12.3
 3 -13 0 57.79 12
 3 -13 0 65.49 14.4
 3 -13 0 73.59 12.5
 3 -13 0 55.89 16.4
 -2 13 0 206.58 20
 -2 13 0 200.48 28.2
 -2 13 0 209.08 21.8
 -2 13 0 229.48 25
 -2 13 0 206.48 22.5
 -2 13 0 213.88 19.8
 -2 13 0 216.78 22.7
 -2 13 0 238.28 22.5
 2 -13 0 219.08 21.2
 2 -13 0 189.78 20.7
 2 -13 0 223.38 24.2
 2 -13 0 204.68 20.2
 2 -13 0 215.48 21.5
 2 -13 0 245.78 28.8
 2 -13 0 243.38 23.6
 -1 13 0 58.09 10
 -1 13 0 56.69 11.5
 -1 13 0 48 11.6
 -1 13 0 48.2 13.8
 -1 13 0 54.39 18.7
 -1 13 0 46.2 13.2
 -1 13 0 33.4 10.3
 -1 13 0 40.3 12.4
 1 -13 0 37.3 10.9
 1 -13 0 50.79 11.8
 1 -13 0 51.39 11
 1 -13 0 54.99 26.7
 1 -13 0 53.79 11.3
 0 13 0 4.7 8.3
 0 13 0 10.7 8.5
 0 13 0 9.5 8.4
 0 13 0 0.1 6
 0 13 0 12.2 7.8
 0 13 0 9.4 15.4
 0 13 0 4.7 9.9
 0 13 0 -7 8.9
 0 -13 0 -5.2 6.5
 0 -13 0 -10.2 7.5
 0 -13 0 1.2 7.9
 0 -13 0 11.2 13.4
 0 -13 0 -3.7 9.8
 0 -13 0 1.3 7.9
 1 13 0 41.7 8.6
 1 13 0 33.7 11.2
 1 13 0 49.4 13.2
 1 13 0 40 12.2
 1 13 0 36.6 11
 1 13 0 28.9 10.1
 1 13 0 40 12.7
 1 13 0 44.4 8.6
 1 13 0 37.5 18.2
 -1 -13 0 57.89 12.8
 -1 -13 0 48.8 9.6
 -1 -13 0 33.5 14.1
 -1 -13 0 41.3 17.4
 -1 -13 0 32.7 10
 -1 -13 0 26.4 12.2
 2 13 0 247.18 25.1
 2 13 0 246.28 30.8
 2 13 0 181.58 20.9
 2 13 0 200.48 22.4
 2 13 0 232.68 24.5
 2 13 0 169.58 22.3
 2 13 0 213.18 22.3
 2 13 0 181.18 17
 2 13 0 219.78 18.2
 -2 -13 0 203.08 18.7
 -2 -13 0 180.08 27.8
 -2 -13 0 225.58 22.3
 -2 -13 0 216.58 24
 -2 -13 0 230.98 23.3
 -2 -13 0 234.58 24.6
 3 13 0 65.39 10.2
 3 13 0 70.79 14.3
 3 13 0 52.89 12.5
 3 13 0 65.09 15.5
 3 13 0 73.99 13.6
 3 13 0 94.09 23.6
 3 13 0 53.79 13.8
 3 13 0 62.99 13.4
 -3 -13 0 83.59 15.8
 -3 -13 0 60.59 15.3
 -3 -13 0 62.19 14.6
 -3 -13 0 58.19 12.8
 -3 -13 0 113.89 23
 -3 -13 0 81.59 11.6
 4 13 0 883.71 57.49
 4 13 0 875.41 60.49
 4 13 0 899.11 69.69
 4 13 0 917.51 62.39
 4 13 0 843.72 63.29
 4 13 0 855.11 60.09
 4 13 0 915.21 61.99
 4 13 0 933.01 60.89
 -4 -13 0 813.52 70.19
 -4 -13 0 961.4 68.39
 -4 -13 0 956.3 63.69
 -4 -13 0 914.81 61.49
 -4 -13 0 918.11 58.49
 -4 -13 0 944.41 63.69
 5 13 0 -1.2 9.8
 5 13 0 10 11.1
 5 13 0 -4.2 8.1
 5 13 0 17.4 11.8
 5 13 0 13.9 13.7
 5 13 0 11.1 10
 5 13 0 0.7 18.9
 5 13 0 8.3 12.4
 -5 -13 0 -3.2 7.8
 -5 -13 0 -8.4 7.9
 -5 -13 0 7.5 16.1
 -5 -13 0 -0.4 10.5
 -5 -13 0 14.8 14.5
 -5 -13 0 19 13.9
 6 13 0 295.57 29.5
 6 13 0 423.76 35.1
 6 13 0 292.27 28.4
 6 13 0 397.56 31.9
 6 13 0 430.96 47
 6 13 0 353.66 32
 -6 -13 0 342.07 28.1
 -6 -13 0 356.76 31.5
 -6 -13 0 333.97 33.4
 -6 -13 0 384.46 42.4
 -6 -13 0 383.56 35.3
 -6 -13 0 366.96 32.6
 7 13 0 56.29 23.6
 7 13 0 7.8 12.3
 7 13 0 14.3 16.9
 7 13 0 -8.3 8.9
 -7 -13 0 13.1 11.1
 -7 -13 0 2 11.5
 -7 -13 0 27.2 15.2
 -7 -13 0 14.4 18.2
 -7 -13 0 3.4 15.4
 -7 -13 0 17.8 9.8
 -7 -13 0 -7.5 10.4
 8 13 0 112.49 20.3
 8 13 0 103.89 16.2
 8 13 0 103.79 27.2
 8 13 0 111.99 18.1
 -8 -13 0 107.19 21.9
 -8 -13 0 76.29 15.1
 -8 -13 0 95.59 24.7
 -8 -13 0 121.69 22.4
 -8 -13 0 103.09 20
 -8 -13 0 78.49 18.5
 -8 -13 0 100.39 21.3
 9 13 0 5.3 22.2
 9 13 0 13 11.8
 9 13 0 -4.2 13.5
 -9 -13 0 30.6 16.6
 -9 -13 0 17.6 15.4
 -9 -13 0 -7.6 18.7
 -9 -13 0 -11.8 15.9
 -9 -13 0 -1.1 14.4
 -9 -13 0 4 10.6
 -9 -13 0 6.5 13.3
 10 13 0 22.3 24.1
 10 13 0 38.8 12.5
 10 13 0 -1.3 14.9
 -10 -13 0 22 16.1
 -10 -13 0 16.9 11.5
 -10 -13 0 -13.8 13.9
 -10 -13 0 -4.5 13.7
 -10 -13 0 -37.3 19.1
 -10 -13 0 10.4 19.5
 -10 -13 0 7.8 16.6
 -9 14 0 -3.3 11.2
 -9 14 0 12.9 11.7
 -9 14 0 18.7 12
 -9 14 0 -0.8 14.5
 -9 14 0 -8.8 11.2
 -9 14 0 7.6 10.5
 9 -14 0 -8 16.2
 9 -14 0 -5 20.7
 9 -14 0 -6.2 17.3
 9 -14 0 9.2 13.3
 9 -14 0 4.9 14.7
 -8 14 0 16.4 11.1
 -8 14 0 -7.1 13.3
 -8 14 0 16.2 10.4
 -8 14 0 14.8 12.9
 -8 14 0 -2.1 13.1
 -8 14 0 3.4 10
 -8 14 0 2.9 8.2
 8 -14 0 -4.1 13.7
 8 -14 0 -12.6 17.8
 8 -14 0 -21 12.8
 8 -14 0 7.9 13.1
 8 -14 0 19.3 16.6
 8 -14 0 -15.7 12.9
 8 -14 0 -6.8 14.3
 -7 14 0 256.37 25
 -7 14 0 227.58 24.4
 -7 14 0 188.58 25.2
 -7 14 0 224.08 25.7
 -7 14 0 229.78 23
 -7 14 0 203.68 20.9
 -7 14 0 188.58 23.6
 7 -14 0 257.97 25.9
 7 -14 0 239.68 33.7
 7 -14 0 197.18 22.6
 7 -14 0 225.78 24.8
 7 -14 0 195.38 23.8
 7 -14 0 235.48 28.4
 7 -14 0 179.88 26.1
 7 -14 0 209.98 24
 7 -14 0 226.18 25.5
 -6 14 0 32.6 11.3
 -6 14 0 43.1 12.6
 -6 14 0 28.8 14.2
 -6 14 0 13.4 9.3
 -6 14 0 35.5 12
 -6 14 0 37.3 11.6
 -6 14 0 44 10.1
 6 -14 0 20.5 13.2
 6 -14 0 38.6 13.7
 6 -14 0 15.6 14.8
 6 -14 0 17.9 15.1
 6 -14 0 35.1 15
 6 -14 0 52.69 22.3
 6 -14 0 27.3 11.4
 6 -14 0 13.1 11.8
 6 -14 0 25.4 13.5
 -5 14 0 686.63 49.8
 -5 14 0 670.43 48.7
 -5 14 0 683.53 57.19
 -5 14 0 684.93 49.1
 -5 14 0 688.53 47.1
 -5 14 0 738.33 51.49
 -5 14 0 705.73 50.19
 5 -14 0 747.83 49.1
 5 -14 0 794.62 51.49
 5 -14 0 724.43 50.69
 5 -14 0 643.34 52.29
 5 -14 0 676.33 56.09
 5 -14 0 623.94 48
 5 -14 0 742.13 47.8
 5 -14 0 737.43 53.69
 -4 14 0 21.4 10
 -4 14 0 40.2 19.1
 -4 14 0 33.4 13
 -4 14 0 11.8 7.9
 -4 14 0 15.6 12.8
 -4 14 0 14.6 9.7
 -4 14 0 15.2 10.3
 4 -14 0 27.3 12
 4 -14 0 1.7 13.1
 4 -14 0 15.7 9.5
 4 -14 0 16.3 13.2
 4 -14 0 23.7 10.9
 4 -14 0 25.1 9.4
 4 -14 0 21.2 9.7
 4 -14 0 40.1 12
 -3 14 0 538.35 40.1
 -3 14 0 483.35 39.3
 -3 14 0 562.04 39.2
 -3 14 0 582.64 48
 -3 14 0 511.45 37.8
 -3 14 0 596.94 48.2
 -3 14 0 522.15 41.1
 3 -14 0 535.25 40.9
 3 -14 0 534.35 46.2
 3 -14 0 498.55 38.8
 3 -14 0 521.95 39.2
 3 -14 0 527.95 41.9
 3 -14 0 537.35 39
 3 -14 0 575.44 38.5
 -2 14 0 14.4 10.3
 -2 14 0 19.3 12.4
 -2 14 0 18.9 9.2
 -2 14 0 20.7 9.7
 -2 14 0 4.5 16.6
 -2 14 0 27.8 11.6
 -2 14 0 5.7 10.6
 -2 14 0 9.3 8.2
 2 -14 0 -7 9.2
 2 -14 0 7.3 9.4
 2 -14 0 2.5 15.7
 2 -14 0 20 13
 2 -14 0 20.1 9.8
 2 -14 0 30.5 12.6
 -1 14 0 55.19 12.1
 -1 14 0 42.4 10.5
 -1 14 0 50.89 13.2
 -1 14 0 45.3 11.6
 -1 14 0 20.1 11.2
 -1 14 0 39.2 11.5
 -1 14 0 35.4 20.5
 -1 14 0 35.9 9.1
 1 -14 0 11.4 15.1
 1 -14 0 27.9 11.7
 1 -14 0 53.79 11.7
 1 -14 0 27.9 11.2
 0 14 0 -1.2 9
 0 14 0 -13.4 9.6
 0 14 0 -1.5 8.4
 0 14 0 1.2 6.6
 0 14 0 -3.5 9.5
 0 14 0 9.9 17.8
 0 14 0 2.1 7.2
 0 14 0 3 8.6
 0 -14 0 -0.9 7.5
 0 -14 0 3.4 9.5
 0 -14 0 2 9.1
 0 -14 0 -11.4 7.8
 0 -14 0 -24.3 9.6
 0 -14 0 -1.2 14.2
 1 14 0 15 10.9
 1 14 0 47.8 11.2
 1 14 0 8.6 12.3
 1 14 0 35.1 9
 1 14 0 33.8 12.3
 1 14 0 36.8 8.8
 1 14 0 19.1 18.5
 1 14 0 28.3 11.4
 1 14 0 38.6 11.4
 -1 -14 0 34.3 12
 -1 -14 0 30.8 11.1
 -1 -14 0 41.5 11.3
 -1 -14 0 34.2 16
 -1 -14 0 45.3 10.2
 -1 -14 0 27.9 12.8
 2 14 0 9.7 6.6
 2 14 0 13.2 17.2
 2 14 0 12.6 10.6
 2 14 0 13.9 9.9
 2 14 0 22.7 11.4
 2 14 0 24.1 12.8
 2 14 0 11.9 12.4
 2 14 0 26.3 7.3
 2 14 0 14.5 10.3
 -2 -14 0 11.2 15.5
 -2 -14 0 33.5 12.7
 -2 -14 0 11.9 8.1
 -2 -14 0 -0.1 9
 -2 -14 0 3.7 8.8
 -2 -14 0 -2.2 12.9
 3 14 0 504.65 39
 3 14 0 508.65 42.1
 3 14 0 532.15 40.8
 3 14 0 506.35 39.5
 3 14 0 508.45 39.7
 3 14 0 514.65 35.7
 3 14 0 504.15 40.3
 3 14 0 594.64 51.59
 -3 -14 0 506.55 40
 -3 -14 0 568.54 42.5
 -3 -14 0 541.45 37.1
 -3 -14 0 505.55 47.7
 -3 -14 0 502.55 39.7
 -3 -14 0 544.85 42.7
 4 14 0 36.2 13.7
 4 14 0 2.9 10.3
 4 14 0 27.6 13.9
 4 14 0 32.8 12.2
 4 14 0 25.4 8.3
 4 14 0 26.5 12.7
 4 14 0 10.9 33.1
 4 14 0 31.3 14
 -4 -14 0 23.4 8.6
 -4 -14 0 25.3 13
 -4 -14 0 18.3 11.9
 -4 -14 0 12.9 14
 -4 -14 0 38 12.8
 -4 -14 0 52.39 18.2
 5 14 0 666.53 49.8
 5 14 0 670.53 48
 5 14 0 748.13 51.89
 5 14 0 769.52 63.49
 5 14 0 799.72 54.49
 5 14 0 745.33 55.59
 5 14 0 700.03 51.29
 -5 -14 0 728.13 52.89
 -5 -14 0 769.52 53.09
 -5 -14 0 739.93 54.59
 -5 -14 0 718.43 48.9
 -5 -14 0 743.33 59.49
 -5 -14 0 654.93 53.79
 6 14 0 44.6 13.7
 6 14 0 48.4 12.4
 6 14 0 58.89 24.8
 6 14 0 46.2 17.7
 6 14 0 24.7 12
 6 14 0 60.79 16.9
 6 14 0 23.7 13.4
 -6 -14 0 47.4 20.8
 -6 -14 0 26.9 14.7
 -6 -14 0 9.2 11.9
 -6 -14 0 42.7 11.2
 -6 -14 0 43.1 13.7
 -6 -14 0 4 14.4
 7 14 0 219.88 38.4
 7 14 0 219.38 36
 7 14 0 187.68 25
 7 14 0 218.88 28.3
 7 14 0 222.38 24.8
 7 14 0 248.68 24
 -7 -14 0 213.58 31.4
 -7 -14 0 155.68 26.1
 -7 -14 0 213.98 26.7
 -7 -14 0 264.57 44.9
 -7 -14 0 205.88 25.8
 -7 -14 0 265.77 29
 8 14 0 2 20.6
 8 14 0 -10.5 10.3
 8 14 0 -22.1 10.9
 8 14 0 4.5 16.2
 8 14 0 16.1 13.7
 -8 -14 0 6.5 14.4
 -8 -14 0 -8.8 15.4
 -8 -14 0 -14.3 10.3
 -8 -14 0 -11 20.3
 -8 -14 0 11.2 15.3
 -8 -14 0 38.4 16.7
 -8 -14 0 4.1 10
 9 14 0 0.9 17.2
 9 14 0 26.6 21.9
 9 14 0 9.9 15.9
 9 14 0 62.69 15
 -9 -14 0 27 16.8
 -9 -14 0 31.1 19
 -9 -14 0 -17.5 16.3
 -9 -14 0 5.5 21.9
 -9 -14 0 16.9 12.2
 -9 -14 0 0.8 13
 -9 -14 0 20.6 14.2
 -9 15 0 16.9 10.8
 -9 15 0 10.9 11.5
 -9 15 0 -4.3 14.7
 -9 15 0 -2.3 11.6
 -9 15 0 30.8 14
 -9 15 0 20.6 13.4
 9 -15 0 -9 16.4
 9 -15 0 27.1 18.9
 9 -15 0 1.4 22
 9 -15 0 -6.9 14.8
 -8 15 0 56.49 13.6
 -8 15 0 49.3 11.8
 -8 15 0 60.59 17.7
 -8 15 0 64.29 14.4
 -8 15 0 58.99 15
 -8 15 0 92.99 18.6
 -8 15 0 43.2 14.1
 8 -15 0 47.6 16.1
 8 -15 0 59.29 19.7
 8 -15 0 53.29 15.9
 8 -15 0 53.79 17.7
 8 -15 0 99.09 20.2
 8 -15 0 73.09 23.3
 -7 15 0 42.5 11.2
 -7 15 0 40.9 12.3
 -7 15 0 72.09 21
 -7 15 0 59.19 13.8
 -7 15 0 73.59 16.1
 -7 15 0 48.7 17.3
 -7 15 0 65.39 14.2
 7 -15 0 60.49 18.2
 7 -15 0 50.29 15.4
 7 -15 0 67.59 14.4
 7 -15 0 58.29 16.5
 7 -15 0 41 23.8
 7 -15 0 75.99 17
 7 -15 0 75.59 19.1
 7 -15 0 34.6 13.4
 7 -15 0 70.79 16.7
 -6 15 0 111.49 19.3
 -6 15 0 94.49 16.7
 -6 15 0 92.59 13.8
 -6 15 0 90.19 16.2
 -6 15 0 80.49 15.9
 -6 15 0 91.19 14.3
 -6 15 0 63.79 14.2
 6 -15 0 87.59 24.1
 6 -15 0 78.79 14.2
 6 -15 0 108.69 23.6
 6 -15 0 126.09 19.2
 6 -15 0 76.59 20
 6 -15 0 88.99 18.5
 6 -15 0 76.19 14.3
 6 -15 0 123.09 19.8
 6 -15 0 114.29 19
 -5 15 0 241.18 25.3
 -5 15 0 203.38 24.2
 -5 15 0 298.77 29.9
 -5 15 0 238.18 26.8
 -5 15 0 241.68 33.3
 -5 15 0 259.97 25.8
 -5 15 0 217.18 21.9
 5 -15 0 233.68 24.2
 5 -15 0 249.08 25.1
 5 -15 0 236.78 22.7
 5 -15 0 249.97 29.2
 5 -15 0 272.07 33.1
 5 -15 0 314.87 29
 5 -15 0 291.47 27.8
 5 -15 0 247.28 30.3
 -4 15 0 8.2 8.7
 -4 15 0 -21 15.9
 -4 15 0 13.7 10.7
 -4 15 0 7 11.4
 -4 15 0 26.2 13.9
 -4 15 0 5.2 9.7
 -4 15 0 -6.9 8.8
 4 -15 0 6.5 15.8
 4 -15 0 26 10.1
 4 -15 0 6.6 11.4
 4 -15 0 0.9 12
 4 -15 0 4.6 8.9
 4 -15 0 9.9 10.5
 4 -15 0 5.7 8.5
 -3 15 0 349.17 28.4
 -3 15 0 328.77 32
 -3 15 0 360.56 30.5
 -3 15 0 335.57 30.6
 -3 15 0 324.77 28.4
 -3 15 0 392.56 30.1
 -3 15 0 394.26 40.4
 3 -15 0 357.16 29.7
 3 -15 0 331.27 29.4
 3 -15 0 316.17 35.5
 3 -15 0 399.16 29.2
 3 -15 0 362.76 29.7
 3 -15 0 321.67 31.5
 3 -15 0 364.26 32.7
 -2 15 0 98.89 14.6
 -2 15 0 134.49 18.9
 -2 15 0 105.29 15.6
 -2 15 0 113.59 17.6
 -2 15 0 107.79 20.7
 -2 15 0 118.19 16.2
 -2 15 0 94.79 24.3
 2 -15 0 116.09 16.6
 2 -15 0 92.39 17.6
 2 -15 0 140.09 17
 2 -15 0 103.59 16.3
 2 -15 0 79.39 21.2
 2 -15 0 110.19 16
 -1 15 0 240.98 25.4
 -1 15 0 242.18 26
 -1 15 0 216.28 31.9
 -1 15 0 196.88 20
 -1 15 0 237.88 25.6
 -1 15 0 221.78 23.1
 -1 15 0 264.67 24.5
 -1 15 0 208.48 22.2
 1 -15 0 219.68 22.7
 1 -15 0 209.88 25
 1 -15 0 226.58 23.3
 1 -15 0 245.48 32.4
 1 -15 0 185.58 21.9
 0 15 0 9.5 7.4
 0 15 0 13.4 18.8
 0 15 0 15.1 9.5
 0 15 0 20.9 8.6
 0 15 0 -10 10.7
 0 15 0 -7.7 8.5
 0 15 0 -15.4 8.3
 0 15 0 2.9 11.1
 0 -15 0 -4.3 9.5
 0 -15 0 17.4 9.5
 0 -15 0 6.4 9.6
 0 -15 0 -10.8 14.1
 0 -15 0 7 10.8
 0 -15 0 10.4 12.2
 1 15 0 245.78 23.9
 1 15 0 206.28 25.1
 1 15 0 201.78 19.7
 1 15 0 204.48 31.6
 1 15 0 215.98 24
 1 15 0 204.28 24.4
 1 15 0 235.18 24.1
 1 15 0 241.98 25.7
 1 15 0 198.08 19.3
 -1 -15 0 214.58 23.6
 -1 -15 0 257.07 22
 -1 -15 0 251.27 24.6
 -1 -15 0 196.08 25.1
 -1 -15 0 226.58 31.1
 2 15 0 92.79 16.7
 2 15 0 111.89 13.4
 2 15 0 110.99 17.6
 2 15 0 87.09 22.9
 2 15 0 94.99 17.1
 2 15 0 112.09 12.9
 2 15 0 114.89 21.7
 2 15 0 116.39 18.5
 -2 -15 0 104.79 16.7
 -2 -15 0 94.39 18.5
 -2 -15 0 92.49 17.3
 -2 -15 0 122.99 15
 -2 -15 0 108.69 17.8
 -2 -15 0 126.19 23.8
 3 15 0 398.66 32.8
 3 15 0 323.57 43
 3 15 0 359.06 34.6
 3 15 0 373.76 32.3
 3 15 0 394.46 33.7
 3 15 0 338.57 26.7
 3 15 0 332.37 30.4
 3 15 0 326.17 31
 -3 -15 0 330.87 33.8
 -3 -15 0 384.36 32.2
 -3 -15 0 377.76 39.4
 -3 -15 0 359.86 32.3
 -3 -15 0 392.56 34.1
 -3 -15 0 337.87 28
 4 15 0 9.7 12.2
 4 15 0 -3 19.5
 4 15 0 -1.5 12.7
 4 15 0 -1.9 10.7
 4 15 0 -9.1 9.8
 4 15 0 -1.3 13.7
 4 15 0 -1 13.3
 4 15 0 6 11.1
 -4 -15 0 -3.2 11.5
 -4 -15 0 -0.8 14.8
 -4 -15 0 25.7 14.7
 -4 -15 0 -6 11.7
 -4 -15 0 3.2 11.3
 -4 -15 0 8.2 7.8
 5 15 0 229.58 30
 5 15 0 255.97 29.5
 5 15 0 197.88 21.4
 5 15 0 208.98 24
 5 15 0 265.87 28.4
 5 15 0 236.18 25.8
 5 15 0 320.17 42.2
 5 15 0 259.77 27.1
 -5 -15 0 278.07 23.1
 -5 -15 0 261.87 28.6
 -5 -15 0 291.87 29.8
 -5 -15 0 267.87 30.4
 -5 -15 0 226.58 33.9
 -5 -15 0 259.87 31.4
 6 15 0 136.69 22
 6 15 0 64.39 20.8
 6 15 0 79.19 14.6
 6 15 0 86.79 17.4
 6 15 0 83.49 17.5
 6 15 0 87.09 28
 6 15 0 76.59 15.9
 -6 -15 0 89.39 19.4
 -6 -15 0 102.09 21
 -6 -15 0 98.39 18.2
 -6 -15 0 92.09 25.6
 -6 -15 0 104.69 20.4
 -6 -15 0 71.89 13.2
 7 15 0 51.29 13.9
 7 15 0 54.39 24.7
 7 15 0 35 13.8
 7 15 0 55.09 20.5
 7 15 0 47.7 15.9
 7 15 0 58.19 18.2
 7 15 0 55.19 16.4
 -7 -15 0 72.29 18.9
 -7 -15 0 59.49 18
 -7 -15 0 34.7 14.5
 -7 -15 0 62.59 12.9
 -7 -15 0 39.8 18.8
 -7 -15 0 81.79 27.1
 8 15 0 65.19 18.2
 8 15 0 86.99 17.5
 8 15 0 72.09 22.9
 8 15 0 101.19 29.5
 8 15 0 38.8 21
 -8 -15 0 41.3 19.4
 -8 -15 0 66.29 17.1
 -8 -15 0 56.19 18.2
 -8 -15 0 57.49 24.3
 -8 -15 0 59.49 18.2
 -8 -15 0 53.29 14.8
 9 15 0 30.5 13.2
 9 15 0 -14.6 17.8
 9 15 0 16 17.2
 9 15 0 7.2 17.3
 9 15 0 -26 14.2
 9 15 0 33.2 24.6
 -9 -15 0 -12.1 12
 -9 -15 0 -5 22.1
 -9 -15 0 5.5 15.3
 -9 -15 0 -10.5 13.9
 -9 -15 0 9.1 14.3
 -9 -15 0 -2.9 10.4
 -8 16 0 23.5 13.2
 -8 16 0 19.9 12.1
 -8 16 0 29.4 12.9
 -8 16 0 32.1 12.7
 -8 16 0 57.99 12.6
 8 -16 0 24.5 16.7
 8 -16 0 11.2 13.7
 8 -16 0 31.9 22.6
 8 -16 0 11.6 14.8
 8 -16 0 -3.1 16.7
 -7 16 0 18.3 10.4
 -7 16 0 9.9 11.2
 -7 16 0 25.3 16.4
 -7 16 0 15.5 11.5
 -7 16 0 3.5 9.8
 -7 16 0 34.2 14.1
 -7 16 0 29.3 14.2
 7 -16 0 27 16.2
 7 -16 0 2.2 18.8
 7 -16 0 17.5 15.3
 7 -16 0 -10 11.2
 7 -16 0 11.5 13.6
 7 -16 0 -11.8 12
 -6 16 0 -7.4 9.3
 -6 16 0 25.9 11.6
 -6 16 0 16 9.9
 -6 16 0 -0.8 9.1
 -6 16 0 6.2 14.5
 -6 16 0 4.9 11.7
 -6 16 0 -4.4 11.1
 6 -16 0 9.5 16.7
 6 -16 0 21.1 10.9
 6 -16 0 26.5 20.9
 6 -16 0 11.5 14.7
 6 -16 0 12.7 11.6
 6 -16 0 4.9 13.7
 6 -16 0 0 10.6
 6 -16 0 18.7 20
 6 -16 0 27.8 16.2
 -5 16 0 23 13.4
 -5 16 0 30.6 16.2
 -5 16 0 15.6 9.5
 -5 16 0 26.3 10.8
 -5 16 0 21.4 11.8
 -5 16 0 4.6 20.3
 -5 16 0 17.8 10.9
 5 -16 0 18 15
 5 -16 0 11 11
 5 -16 0 16.3 11.3
 5 -16 0 17.8 18.5
 5 -16 0 16 11.4
 5 -16 0 4.5 9.7
 5 -16 0 3 12.2
 5 -16 0 15.1 15
 5 -16 0 7.5 16.8
 -4 16 0 392.66 32.8
 -4 16 0 387.06 34.7
 -4 16 0 396.16 33.1
 -4 16 0 383.76 42.3
 -4 16 0 374.86 30.9
 -4 16 0 359.56 31.2
 -4 16 0 346.67 29.2
 4 -16 0 387.66 31.4
 4 -16 0 341.77 30.5
 4 -16 0 402.66 40.4
 4 -16 0 352.16 29.3
 4 -16 0 335.17 31.1
 4 -16 0 399.26 35.8
 4 -16 0 336.17 33.2
 -3 16 0 -6.8 8.8
 -3 16 0 -2.2 12.4
 -3 16 0 -3.8 8.8
 -3 16 0 -1.8 8.7
 -3 16 0 3 10.9
 -3 16 0 -5.5 17.5
 -3 16 0 0.5 9.7
 3 -16 0 7.7 12.7
 3 -16 0 6.6 12.6
 3 -16 0 7.1 16.6
 3 -16 0 -4.9 8.5
 3 -16 0 -12.9 9.5
 3 -16 0 -4 9.3
 3 -16 0 4.7 10
 -2 16 0 437.16 35.1
 -2 16 0 443.46 44.9
 -2 16 0 379.76 34.5
 -2 16 0 418.36 31.4
 -2 16 0 430.16 36
 -2 16 0 397.66 32.2
 -2 16 0 390.16 33.4
 2 -16 0 407.06 41.1
 2 -16 0 428.06 34
 2 -16 0 398.46 33.3
 2 -16 0 390.46 32.5
 -1 16 0 12.2 12.6
 -1 16 0 16.1 10.5
 -1 16 0 21.1 13.1
 -1 16 0 39.1 12
 -1 16 0 24 9.2
 -1 16 0 37.6 20.2
 -1 16 0 29.4 11.9
 1 -16 0 15.5 13.1
 1 -16 0 13.2 9.9
 1 -16 0 19.9 11.5
 1 -16 0 24.5 12
 1 -16 0 48.8 14.2
 1 -16 0 24.4 17.7
 0 16 0 643.44 47.1
 0 16 0 725.73 51.29
 0 16 0 764.42 58.99
 0 16 0 703.53 51.49
 0 16 0 670.43 46.5
 0 16 0 696.53 60.49
 0 16 0 678.83 49.3
 0 -16 0 670.33 57.39
 0 -16 0 689.83 49.6
 0 -16 0 680.83 48.2
 0 -16 0 729.13 49.8
 0 -16 0 690.53 50.89
 0 -16 0 782.22 51.99
 1 16 0 23.9 11.9
 1 16 0 13.2 7.9
 1 16 0 49.5 13.8
 1 16 0 32.5 20.4
 1 16 0 37.4 14
 1 16 0 14.3 13.6
 1 16 0 15.2 11.5
 1 16 0 16.4 13.4
 -1 -16 0 36.1 12.2
 -1 -16 0 34.5 11.7
 -1 -16 0 24.4 12.4
 -1 -16 0 46.9 18.1
 -1 -16 0 26.2 14.1
 -1 -16 0 27.4 10.1
 2 16 0 423.76 36.3
 2 16 0 428.46 35.6
 2 16 0 389.26 33
 2 16 0 321.07 33.1
 2 16 0 471.65 47.2
 2 16 0 370.96 28.6
 2 16 0 385.26 29.2
 2 16 0 462.05 35.7
 2 16 0 414.46 34.8
 -2 -16 0 362.16 35.4
 -2 -16 0 435.36 34.5
 -2 -16 0 345.77 42.4
 -2 -16 0 416.06 35.8
 -2 -16 0 416.46 31.3
 -2 -16 0 375.26 33.9
 3 16 0 -0.3 12.2
 3 16 0 3.8 11
 3 16 0 3.3 10.2
 3 16 0 -0.5 7.7
 3 16 0 -2.6 10.3
 3 16 0 -1.2 19.9
 3 16 0 6.2 14.4
 3 16 0 1.2 12.6
 -3 -16 0 -16.3 11.2
 -3 -16 0 6.7 11.2
 -3 -16 0 1 8
 -3 -16 0 8.9 17.5
 -3 -16 0 -6.5 9.8
 -3 -16 0 -3.8 13.6
 4 16 0 374.36 33.7
 4 16 0 427.76 37
 4 16 0 414.26 35.4
 4 16 0 448.96 48.9
 4 16 0 337.97 34.2
 4 16 0 371.46 38.2
 4 16 0 382.46 29.3
 4 16 0 395.76 34
 -4 -16 0 405.66 37.1
 -4 -16 0 368.86 34.7
 -4 -16 0 377.96 37.3
 -4 -16 0 387.36 45.4
 -4 -16 0 464.75 47.1
 -4 -16 0 397.66 30.8
 5 16 0 0.4 11.5
 5 16 0 22 24.1
 5 16 0 27.6 16.4
 5 16 0 18.6 13.5
 5 16 0 6 13.5
 5 16 0 15.9 9.1
 5 16 0 5 11.1
 -5 -16 0 -1.7 11.1
 -5 -16 0 6.6 20.6
 -5 -16 0 38.3 15.3
 -5 -16 0 14.4 16.7
 -5 -16 0 15.8 13.8
 -5 -16 0 26.5 8.9
 6 16 0 8.9 12.2
 6 16 0 -9.4 11.4
 6 16 0 -3.8 15.6
 6 16 0 26.5 20
 6 16 0 5 15.3
 6 16 0 16.5 14
 6 16 0 19.1 23.2
 -6 -16 0 -0.4 18.3
 -6 -16 0 7.1 12
 -6 -16 0 12.8 14.3
 -6 -16 0 -3.2 15.2
 -6 -16 0 14.5 13.9
 -6 -16 0 24.4 9.9
 7 16 0 35.1 20.2
 7 16 0 13.7 22.4
 7 16 0 4.4 14.2
 7 16 0 23.1 16.6
 7 16 0 -7.4 12
 -7 -16 0 7.9 9.2
 -7 -16 0 26.9 16.7
 -7 -16 0 10.2 19.6
 -7 -16 0 5.4 16.7
 -7 -16 0 12.1 13.7
 -7 -16 0 -1.3 11.7
 8 16 0 6.7 14.9
 8 16 0 70.29 21.2
 8 16 0 13.6 19.1
 8 16 0 8.2 22.9
 8 16 0 0.1 15.8
 -8 -16 0 56.99 16.4
 -8 -16 0 31.5 36.7
 -8 -16 0 23.7 15.9
 -8 -16 0 22.6 16.7
 -8 -16 0 19.6 11.8
 8 -17 0 82.39 18.8
 -7 17 0 6 10.3
 -7 17 0 9.6 12
 -7 17 0 18.1 13.2
 -7 17 0 24 19.5
 -7 17 0 -24.3 15
 -7 17 0 11.8 17.4
 -7 17 0 23.8 13.8
 7 -17 0 42.3 24.2
 7 -17 0 0.3 14.1
 7 -17 0 -0.3 11.4
 7 -17 0 -24.3 11.3
 7 -17 0 30.4 16.8
 7 -17 0 -17.2 15.3
 -6 17 0 4.7 11.5
 -6 17 0 15.2 11.7
 -6 17 0 12.9 16.3
 -6 17 0 1.8 10.5
 -6 17 0 -2.6 9.5
 -6 17 0 15.9 12.3
 -6 17 0 2.8 8.6
 6 -17 0 25.7 20.2
 6 -17 0 15.6 16.8
 6 -17 0 -7.1 17.4
 6 -17 0 14.7 17.2
 6 -17 0 -2 15.3
 6 -17 0 22.8 11.5
 6 -17 0 12.9 13
 -5 17 0 -30.8 18.2
 -5 17 0 12.4 11.6
 -5 17 0 14 15
 -5 17 0 13.1 10.8
 -5 17 0 31.4 10.9
 -5 17 0 1.3 9.1
 -5 17 0 12 10
 5 -17 0 6.8 10.6
 5 -17 0 15 11.4
 5 -17 0 8.1 10
 5 -17 0 5.5 12.3
 5 -17 0 -0.3 15.5
 5 -17 0 -4.2 9.9
 5 -17 0 -18.1 13.5
 5 -17 0 7 17.2
 5 -17 0 12.7 14.7
 -4 17 0 -9 20
 -4 17 0 5.9 13.1
 -4 17 0 2 9.1
 -4 17 0 3.8 9.6
 -4 17 0 -11.6 9.3
 -4 17 0 1.1 9.4
 -4 17 0 33.6 15.9
 4 -17 0 11.7 10.1
 4 -17 0 -1.5 9.2
 4 -17 0 6.7 11
 4 -17 0 8.4 13.2
 4 -17 0 -7.5 11
 4 -17 0 -1.9 17.2
 4 -17 0 -4.2 13.5
 -3 17 0 217.58 26
 -3 17 0 235.58 23.1
 -3 17 0 239.48 28.2
 -3 17 0 269.37 37.5
 -3 17 0 238.48 23.4
 -3 17 0 236.68 25.9
 -3 17 0 258.57 26.6
 3 -17 0 226.98 28.6
 3 -17 0 201.08 23
 3 -17 0 236.58 25.7
 3 -17 0 222.18 30.7
 3 -17 0 219.48 23.4
 3 -17 0 198.68 23.8
 -2 17 0 18.5 9.2
 -2 17 0 5.7 17
 -2 17 0 12.2 9.9
 -2 17 0 6.3 9.9
 -2 17 0 11.7 13
 -2 17 0 -9.4 9.4
 -2 17 0 14.2 12.4
 2 -17 0 -1.6 15
 2 -17 0 -8.4 10.2
 2 -17 0 -5.2 9.6
 2 -17 0 6.1 9.5
 -1 17 0 -1.7 10.2
 -1 17 0 12.2 8.4
 -1 17 0 -14 8.2
 -1 17 0 16.7 13.3
 -1 17 0 -1.3 18.5
 -1 17 0 15.6 12.3
 -1 17 0 7.3 9.4
 1 -17 0 1.1 9.1
 1 -17 0 -7.3 10.8
 1 -17 0 7.5 9.6
 1 -17 0 6.5 12.1
 1 -17 0 -10.3 15.5
 1 -17 0 22.1 11.3
 0 17 0 -0.1 9.4
 0 17 0 3 12.1
 0 17 0 12.3 13.3
 0 17 0 0.5 10.2
 0 17 0 11 19.2
 0 17 0 2.1 9.6
 0 17 0 -1.3 9.9
 0 17 0 7.7 10.6
 0 -17 0 -8.7 9.8
 0 -17 0 11.8 10.3
 0 -17 0 -10.1 12.5
 0 -17 0 6.3 11.2
 0 -17 0 -6 10.2
 0 -17 0 36.7 18.1
 1 17 0 28.3 12.6
 1 17 0 -12.8 11
 1 17 0 5.3 11.6
 1 17 0 2.7 18.7
 1 17 0 -0.4 10
 1 17 0 3.3 12.9
 1 17 0 -3 7.6
 1 17 0 -3.6 12.9
 -1 -17 0 9.2 10.9
 -1 -17 0 9.1 12.6
 -1 -17 0 9 11.9
 -1 -17 0 7.6 10.8
 -1 -17 0 11.9 9.5
 -1 -17 0 0.2 15.3
 2 17 0 3.8 14.7
 2 17 0 0.1 12.7
 2 17 0 18.7 9.8
 2 17 0 -16.8 8.6
 2 17 0 -6.1 8.3
 2 17 0 -4.4 9.8
 2 17 0 -7.7 11
 2 17 0 16.6 20.8
 2 17 0 1.5 12.2
 -2 -17 0 -1.2 8.5
 -2 -17 0 20.3 14.6
 -2 -17 0 -6.5 11.2
 -2 -17 0 15.6 11.1
 -2 -17 0 6 12.3
 -2 -17 0 16.1 19.2
 3 17 0 220.48 25.4
 3 17 0 226.18 27.3
 3 17 0 281.77 39.6
 3 17 0 295.57 29
 3 17 0 260.17 30.1
 3 17 0 182.18 20.1
 3 17 0 248.08 27.7
 3 17 0 299.97 29.7
 -3 -17 0 244.78 29.7
 -3 -17 0 212.28 27.8
 -3 -17 0 206.58 25.8
 -3 -17 0 193.88 33.6
 -3 -17 0 234.58 23
 -3 -17 0 314.27 30.3
 4 17 0 -3.8 21.3
 4 17 0 0.8 7.2
 4 17 0 -19.9 14
 4 17 0 -11.9 12.7
 4 17 0 20.9 21.7
 4 17 0 4.7 13.6
 4 17 0 8 11.4
 4 17 0 -15.2 12.2
 -4 -17 0 14.2 19.5
 -4 -17 0 1.9 8.6
 -4 -17 0 -9.1 9.8
 -4 -17 0 -0.5 11.7
 -4 -17 0 -16.9 9.6
 5 17 0 23.6 14.8
 5 17 0 25.7 13
 5 17 0 -1.6 8.1
 5 17 0 -0.9 15.4
 5 17 0 -11.8 10.3
 5 17 0 8.6 14.9
 5 17 0 25.7 23.4
 5 17 0 -3.3 11.9
 -5 -17 0 -2.7 8.2
 -5 -17 0 13.9 13.7
 -5 -17 0 3.1 18.9
 -5 -17 0 -15.7 11.9
 -5 -17 0 -6.7 10.7
 -5 -17 0 -2.3 14.6
 6 17 0 24.5 15.7
 6 17 0 -1.2 12.9
 6 17 0 -0.7 23.1
 6 17 0 -1.3 13.8
 6 17 0 1.2 13.9
 6 17 0 11.1 16.7
 -6 -17 0 11.5 12.7
 -6 -17 0 0.7 20.1
 -6 -17 0 22.5 15.2
 -6 -17 0 26.6 17
 -6 -17 0 -5.6 20.8
 -6 -17 0 6.1 9.8
 7 17 0 21.6 16.2
 7 17 0 2.9 18.2
 7 17 0 0.5 22.8
 7 17 0 0.4 14.6
 7 17 0 33.8 19.5
 -7 -17 0 12.6 14.4
 -7 -17 0 17.7 16.8
 -7 -17 0 8.4 9.7
 -7 -17 0 7.3 14.6
 8 17 0 93.39 31.1
 -8 -17 0 152.58 33.8
 -7 18 0 89.19 30.4
 -7 18 0 92.59 21.5
 -7 18 0 85.29 17.7
 -7 18 0 117.39 15.8
 -7 18 0 105.99 19.7
 -7 18 0 82.99 16.1
 -7 18 0 79.59 22.1
 7 -18 0 67.79 16
 7 -18 0 86.29 18.3
 7 -18 0 132.69 22.5
 7 -18 0 122.29 28.6
 7 -18 0 97.59 22.8
 7 -18 0 48.3 21.1
 -6 18 0 -3.5 11.2
 -6 18 0 11 11.3
 -6 18 0 2.2 11.4
 -6 18 0 -0.4 10.5
 -6 18 0 16.5 13.1
 -6 18 0 14.2 16.6
 -6 18 0 16.7 10.1
 6 -18 0 12.5 12.6
 6 -18 0 21.9 20.7
 6 -18 0 29 19.6
 6 -18 0 -3 13.5
 6 -18 0 10.1 11
 -5 18 0 161.08 22.1
 -5 18 0 119.99 20.3
 -5 18 0 164.88 18.7
 -5 18 0 157.48 22
 -5 18 0 132.49 19.5
 -5 18 0 141.59 23.9
 -5 18 0 145.49 29.1
 5 -18 0 127.49 18.2
 5 -18 0 149.49 27
 5 -18 0 124.19 18.9
 5 -18 0 134.59 19.7
 5 -18 0 133.39 20.5
 5 -18 0 157.08 23.9
 5 -18 0 170.48 28.7
 -4 18 0 31.1 13.9
 -4 18 0 9.6 9.9
 -4 18 0 20.5 10.4
 -4 18 0 5.6 10.7
 -4 18 0 22 15.8
 -4 18 0 16.8 10.6
 -4 18 0 4 19.5
 4 -18 0 -11.9 8.2
 4 -18 0 17.8 10.8
 4 -18 0 12.1 15.4
 4 -18 0 17 11.6
 4 -18 0 -7.9 13.6
 4 -18 0 -10.4 17.1
 4 -18 0 13.3 11.3
 -3 18 0 60.49 15.8
 -3 18 0 61.09 13.6
 -3 18 0 64.79 18.5
 -3 18 0 74.29 16.9
 -3 18 0 74.69 16.1
 -3 18 0 77.89 25.8
 -3 18 0 72.29 14.2
 3 -18 0 92.69 23.9
 3 -18 0 65.69 14.9
 3 -18 0 53.29 13.6
 3 -18 0 73.89 17
 -2 18 0 8.9 19.6
 -2 18 0 9 9
 -2 18 0 16.2 11
 -2 18 0 24.2 12
 -2 18 0 9.8 12.6
 -2 18 0 17 14.8
 -2 18 0 -7.2 9.2
 2 -18 0 7 10.2
 2 -18 0 15.7 18
 2 -18 0 -1.9 11
 2 -18 0 15.9 10.8
 -1 18 0 54.69 24
 -1 18 0 45.4 14.2
 -1 18 0 49.1 14.4
 -1 18 0 39.3 11.1
 -1 18 0 35.3 12.6
 -1 18 0 27.1 15.5
 -1 18 0 40.1 14.9
 1 -18 0 25.1 15.5
 1 -18 0 49 13.7
 1 -18 0 19.1 19.5
 1 -18 0 32.4 12.7
 1 -18 0 42.8 12.9
 0 18 0 194.48 23.3
 0 18 0 144.39 22.9
 0 18 0 165.28 18.6
 0 18 0 224.68 25.8
 0 18 0 194.28 27.5
 0 18 0 165.88 23.4
 0 18 0 156.08 21.8
 0 18 0 200.08 34.1
 0 -18 0 178.78 26.9
 0 -18 0 161.38 31.6
 0 -18 0 181.38 32.3
 0 -18 0 167.08 21.7
 0 -18 0 139.19 20.7
 0 -18 0 189.48 23.2
 1 18 0 27.1 10.2
 1 18 0 51.69 16.6
 1 18 0 41.6 10.5
 1 18 0 29.1 12
 1 18 0 32.3 28
 1 18 0 20.4 23.6
 1 18 0 39.4 16.6
 1 18 0 40.2 14.5
 1 18 0 18.3 12.6
 -1 -18 0 41.9 14.6
 -1 -18 0 17.7 19.2
 -1 -18 0 62.49 15.1
 -1 -18 0 17.2 11.3
 -1 -18 0 47.3 13.8
 2 18 0 11 11.2
 2 18 0 20.7 12.4
 2 18 0 41.3 15.2
 2 18 0 -7.8 7.3
 2 18 0 -4.1 12.8
 2 18 0 17.3 15.3
 2 18 0 41.3 24.5
 2 18 0 6.2 7.2
 2 18 0 0.2 12.4
 -2 -18 0 26.6 11.4
 -2 -18 0 23.2 16.9
 -2 -18 0 13.3 12.1
 -2 -18 0 19.3 19.1
 -2 -18 0 7.9 12.2
 -2 -18 0 -1.1 12
 3 18 0 64.09 26.6
 3 18 0 42.7 15.3
 3 18 0 74.29 18.9
 3 18 0 66.79 17.7
 3 18 0 69.99 18.1
 3 18 0 63.49 11.2
 3 18 0 73.89 16.3
 3 18 0 48.6 14.8
 -3 -18 0 74.39 16.7
 -3 -18 0 43 21.6
 -3 -18 0 52.09 16.6
 -3 -18 0 36.8 16.8
 -3 -18 0 75.29 14
 -3 -18 0 52.89 16.4
 4 18 0 -1.1 7.4
 4 18 0 15.4 23.6
 4 18 0 -6.1 11.1
 4 18 0 10.7 15.4
 4 18 0 8.2 13.2
 4 18 0 6.8 10.8
 4 18 0 17.2 13.7
 4 18 0 -1.8 16
 -4 -18 0 18.4 13.7
 -4 -18 0 15.6 20.6
 -4 -18 0 12.5 13.7
 -4 -18 0 16.6 13.8
 -4 -18 0 2.1 8.7
 -4 -18 0 21.9 16.5
 5 18 0 118.49 22.1
 5 18 0 187.18 35.7
 5 18 0 90.69 22.7
 5 18 0 119.29 22.3
 5 18 0 119.89 16
 5 18 0 94.79 24.7
 5 18 0 155.38 24.8
 -5 -18 0 129.09 24.2
 -5 -18 0 88.79 28.1
 -5 -18 0 123.69 21.4
 -5 -18 0 86.79 14.8
 -5 -18 0 111.19 23.1
 6 18 0 -18.4 15.5
 6 18 0 -6.7 13.3
 6 18 0 6.6 15.6
 6 18 0 11.6 15.3
 6 18 0 23.2 16.8
 6 18 0 20.7 22.8
 -6 -18 0 9.9 18.3
 -6 -18 0 26.3 10.7
 -6 -18 0 22.5 13.7
 -6 -18 0 16.2 15
 7 18 0 72.09 30.8
 7 18 0 78.79 21.1
 7 18 0 79.99 20.8
 7 18 0 100.99 27.1
 7 18 0 159.58 26.6
 -7 -18 0 72.39 19.7
 -7 -18 0 103.59 15.9
 -7 -18 0 47.3 19.6
 -7 -18 0 89.29 21.5
 -6 19 0 72.29 17.3
 -6 19 0 91.09 17.1
 -6 19 0 108.99 18.8
 -6 19 0 45.3 19.5
 -6 19 0 65.99 16.6
 -6 19 0 89.09 30.1
 -6 19 0 98.79 14.9
 6 -19 0 118.79 17.4
 6 -19 0 43.9 24.9
 6 -19 0 75.49 19.2
 6 -19 0 54.49 22.7
 6 -19 0 169.98 31.8
 6 -19 0 125.49 21.1
 -5 19 0 37.6 12.4
 -5 19 0 1.6 11.2
 -5 19 0 13.3 17.7
 -5 19 0 -11.8 12.7
 -5 19 0 16.8 19.5
 -5 19 0 -24.7 20.1
 -5 19 0 3.5 10.2
 5 -19 0 35.1 21.5
 5 -19 0 10.2 12.9
 5 -19 0 13.1 11.5
 5 -19 0 -8.1 10.1
 5 -19 0 -9.7 17.3
 -4 19 0 315.47 30
 -4 19 0 395.66 37
 -4 19 0 359.76 35.1
 -4 19 0 351.46 30.3
 -4 19 0 353.16 43.2
 -4 19 0 372.76 33.1
 -4 19 0 300.47 31.2
 4 -19 0 416.56 42.4
 4 -19 0 346.27 32
 4 -19 0 342.67 40.5
 4 -19 0 313.87 30.9
 4 -19 0 366.86 30
 -3 19 0 13 12.7
 -3 19 0 8.2 14.9
 -3 19 0 8.1 9.9
 -3 19 0 47.6 15.6
 -3 19 0 24.7 11.9
 -3 19 0 19.9 23.5
 -3 19 0 10.4 12.2
 3 -19 0 18.1 11.3
 3 -19 0 7.6 19.6
 3 -19 0 14.1 12.5
 3 -19 0 17.2 12.5
 -2 19 0 101.09 19.2
 -2 19 0 78.49 19
 -2 19 0 63.59 24.5
 -2 19 0 90.89 15
 -2 19 0 92.29 29
 -2 19 0 102.69 19
 -2 19 0 89.79 16.7
 2 -19 0 65.29 15.6
 2 -19 0 77.79 18.6
 2 -19 0 66.59 16.2
 2 -19 0 96.29 27.5
 2 -19 0 88.99 16.5
 2 -19 0 75.69 16.8
 -1 19 0 22.4 12.8
 -1 19 0 38.1 16.2
 -1 19 0 18.5 14
 -1 19 0 13.8 11.7
 -1 19 0 23.1 12.4
 -1 19 0 30.3 22.1
 -1 19 0 3.6 8.2
 1 -19 0 7.2 11.6
 1 -19 0 -2.2 10.6
 1 -19 0 35.7 13.7
 1 -19 0 25.1 14.6
 1 -19 0 13.1 24.8
 1 -19 0 18 12.4
 0 19 0 0.3 18.2
 0 19 0 21.9 11.5
 0 19 0 9.4 13.7
 0 19 0 -11.4 6.5
 0 19 0 1.4 10.8
 0 19 0 13.9 13.4
 0 19 0 -11.4 13.7
 0 19 0 -2 10.7
 0 -19 0 -10.8 10.1
 0 -19 0 -8.7 10.2
 0 -19 0 -8.6 17.2
 0 -19 0 16.8 14.6
 0 -19 0 21.6 13.4
 0 -19 0 7 12
 1 19 0 -6.6 13.7
 1 19 0 43.6 21.4
 1 19 0 39.4 13.4
 1 19 0 5.1 13.9
 1 19 0 -7.4 10.7
 1 19 0 16.4 13.8
 1 19 0 10.6 12.3
 1 19 0 12 8
 -1 -19 0 22.6 12
 -1 -19 0 -6.3 13.8
 -1 -19 0 12.3 11.5
 -1 -19 0 13.8 15.7
 -1 -19 0 11.7 12
 -1 -19 0 -13.4 17.5
 2 19 0 67.19 17.2
 2 19 0 94.99 18.3
 2 19 0 62.79 11.7
 2 19 0 111.09 21.2
 2 19 0 79.39 18.2
 2 19 0 60.69 25
 2 19 0 77.89 17.8
 2 19 0 82.19 20.7
 2 19 0 53.99 11.5
 -2 -19 0 101.39 27.5
 -2 -19 0 49.6 13.8
 -2 -19 0 104.19 26.9
 -2 -19 0 94.79 19.3
 -2 -19 0 35.2 17.9
 3 19 0 6 14.2
 3 19 0 16.7 12.6
 3 19 0 5.6 7.5
 3 19 0 25.7 18.3
 3 19 0 60.59 25.2
 3 19 0 33.3 16.3
 3 19 0 -3.3 11.5
 3 19 0 6.9 14
 -3 -19 0 -1.4 15.5
 -3 -19 0 28.2 13.4
 -3 -19 0 6.3 9.4
 -3 -19 0 -21.8 15.3
 -3 -19 0 15.3 12.6
 -3 -19 0 11.2 20
 4 19 0 336.77 27.7
 4 19 0 357.46 36.3
 4 19 0 346.27 34
 4 19 0 379.96 37
 4 19 0 405.16 36.8
 4 19 0 330.37 38.5
 4 19 0 294.57 44.5
 -4 -19 0 360.46 35
 -4 -19 0 332.07 34.6
 -4 -19 0 368.96 30.4
 -4 -19 0 345.87 39.1
 5 19 0 -21.7 12.6
 5 19 0 23.2 18.8
 5 19 0 16.8 14.2
 5 19 0 -2.3 8.6
 5 19 0 -1.9 15.3
 5 19 0 44.3 26.4
 5 19 0 30.8 17.8
 -5 -19 0 1.9 12.7
 -5 -19 0 10 15.4
 -5 -19 0 31.6 11.3
 -5 -19 0 16.3 15.7
 6 19 0 101.39 23.6
 6 19 0 103.59 23.1
 6 19 0 78.29 19.9
 6 19 0 91.69 32.5
 -6 -19 0 125.19 24.5
 -6 -19 0 113.29 17
 -6 -19 0 71.39 21.1
 -6 -19 0 114.39 22.3
 -5 20 0 44.7 19.5
 -5 20 0 34.7 15.4
 -5 20 0 18.6 16.4
 -5 20 0 42.4 12.1
 -5 20 0 57.99 14.5
 -5 20 0 45 15.3
 -5 20 0 39.2 24.6
 5 -20 0 52.19 25.6
 5 -20 0 42.6 37.8
 5 -20 0 63.89 14.1
 5 -20 0 9 12.4
 5 -20 0 80.49 17.5
 -4 20 0 49.3 17.3
 -4 20 0 31 23.6
 -4 20 0 42.5 13
 -4 20 0 23 27
 -4 20 0 65.49 16.1
 -4 20 0 39.4 16.1
 4 -20 0 12.6 22.3
 4 -20 0 23 12.9
 4 -20 0 33.2 13.4
 4 -20 0 98.19 16.4
 4 -20 0 36.7 23.4
 -3 20 0 77.59 25.5
 -3 20 0 44.6 17.6
 -3 20 0 34 12.4
 -3 20 0 35.7 16.4
 -3 20 0 55.19 15.5
 -3 20 0 21.3 10.6
 -3 20 0 29.5 12.6
 3 -20 0 29.8 13.4
 3 -20 0 51.59 13.9
 3 -20 0 50.39 23.1
 3 -20 0 57.19 16
 -2 20 0 25.5 12.2
 -2 20 0 32.5 21.7
 -2 20 0 23 16.4
 -2 20 0 14.8 11.3
 -2 20 0 21 9.7
 -2 20 0 3.1 11.4
 -2 20 0 16.5 14.4
 2 -20 0 -18 17.9
 2 -20 0 2.7 10.6
 2 -20 0 6.7 11.9
 2 -20 0 22 13.3
 -1 20 0 28.6 12.4
 -1 20 0 -11.9 12.8
 -1 20 0 -22.6 9.8
 -1 20 0 8.7 20.6
 -1 20 0 5.6 12.6
 -1 20 0 1.3 14.5
 -1 20 0 -1.5 8.1
 1 -20 0 0.3 11
 1 -20 0 -13.1 11
 1 -20 0 3.2 21.1
 1 -20 0 13.4 11.2
 1 -20 0 12.4 12.2
 0 20 0 26.4 15.7
 0 20 0 19.4 13.5
 0 20 0 22.3 12.1
 0 20 0 25.5 16.6
 0 20 0 9.1 23.6
 0 20 0 36.5 10
 0 20 0 -3.8 11.4
 0 -20 0 14.3 12.9
 0 -20 0 42.4 14.4
 0 -20 0 25.7 13
 0 -20 0 17.6 13.3
 0 -20 0 11.5 23.1
 1 20 0 13.2 11
 1 20 0 10.7 21.9
 1 20 0 12.1 8.5
 1 20 0 -15.3 13.1
 1 20 0 0 16
 1 20 0 -17.3 11
 1 20 0 11.4 12.9
 -1 -20 0 -8.9 20.1
 -1 -20 0 11.3 13.5
 -1 -20 0 13.6 12
 -1 -20 0 0.6 13.4
 2 20 0 22.8 16.4
 2 20 0 38.6 17.6
 2 20 0 -9.1 20.9
 2 20 0 4.2 13.6
 2 20 0 8.3 8.3
 2 20 0 11.2 13.1
 2 20 0 17 12.4
 -2 -20 0 25.6 14.6
 -2 -20 0 6.3 10.8
 -2 -20 0 20.2 13.7
 -2 -20 0 28.3 13.7
 3 20 0 23.2 15.4
 3 20 0 35.6 24.7
 3 20 0 30.1 14.1
 3 20 0 36 15
 3 20 0 56.79 18
 3 20 0 28.5 17.9
 3 20 0 46.6 10.9
 -3 -20 0 59.69 17
 -3 -20 0 38 12.6
 -3 -20 0 45.7 17
 -3 -20 0 32.3 15.1
 4 20 0 42.6 20
 4 20 0 49.4 16.9
 4 20 0 22.5 15.4
 4 20 0 38.8 15.3
 4 20 0 36.7 10.4
 4 20 0 27.1 17.6
 -4 -20 0 60.69 13.6
 -4 -20 0 56.49 17.7
 -4 -20 0 -3.2 12.9
 -4 -20 0 23.3 15.4
 5 20 0 53.09 18.4
 5 20 0 24.4 24
 5 20 0 63.29 19.6
 5 20 0 59.89 21.9
 5 20 0 44.2 20
 5 20 0 30.7 17.7
 5 20 0 23.9 10.6
 -5 -20 0 66.39 19.8
 -5 -20 0 42.5 12.4
 -5 -20 0 47.1 28.6
 -5 -20 0 40.8 16.1
 -4 21 0 -16.6 21.6
 4 -21 0 29.4 11.7
 4 -21 0 15.2 13
 4 -21 0 1.9 21.6
 -3 21 0 37.6 15.8
 -3 21 0 31 14.5
 -3 21 0 5.8 10.8
 -3 21 0 20.7 15.2
 -3 21 0 35.2 13
 -3 21 0 18.5 18.4
 -3 21 0 11.9 22.9
 3 -21 0 36.9 22.5
 3 -21 0 5.3 21.7
 3 -21 0 41.8 12.8
 3 -21 0 9.4 14.2
 3 -21 0 14.3 12.7
 -2 21 0 39.5 15.4
 -2 21 0 14.5 12.1
 -2 21 0 0.4 19.4
 -2 21 0 33.2 20.4
 -2 21 0 2.1 9.5
 -2 21 0 52.99 25.7
 2 -21 0 6.5 12.5
 2 -21 0 19.1 12.4
 2 -21 0 33.6 15.5
 -1 21 0 30.8 17.7
 -1 21 0 28.8 14.1
 -1 21 0 -0.5 8.4
 -1 21 0 38.9 17.3
 -1 21 0 31.6 25.3
 -1 21 0 20.8 12
 -1 21 0 28 13.9
 1 -21 0 26.9 12.7
 1 -21 0 12.9 16.7
 1 -21 0 31.7 15.2
 0 21 0 -5.4 7.1
 0 21 0 25.2 11.9
 0 21 0 -5.8 11.8
 0 21 0 -9.3 11.8
 0 21 0 -13.4 14.5
 0 21 0 18.5 23.7
 0 21 0 -16 14.7
 0 -21 0 19.2 15.9
 0 -21 0 -10.3 10.9
 0 -21 0 -16.2 10.3
 1 21 0 2.1 13.2
 1 21 0 26.4 25.3
 1 21 0 39.1 14
 1 21 0 1.8 14.8
 1 21 0 -0.7 13.9
 1 21 0 36.6 22.1
 1 21 0 8.9 8.4
 -1 -21 0 17.1 13.5
 -1 -21 0 31.6 14.8
 -1 -21 0 39.8 14.7
 2 21 0 14.7 32.8
 2 21 0 13.6 12.1
 2 21 0 2.9 14
 2 21 0 17.8 9
 2 21 0 7.2 31.6
 2 21 0 -16.8 14.4
 2 21 0 21.7 14.7
 -2 -21 0 22.9 14.7
 -2 -21 0 10 13.3
 -2 -21 0 21.1 22.6
 3 21 0 38.3 19.9
 3 21 0 39.4 17.9
 3 21 0 43.1 17.8
 3 21 0 27.9 17.1
 3 21 0 21.9 23.1
 3 21 0 21.5 9.3
 3 21 0 21.9 14.1
 -3 -21 0 43.9 18
 -3 -21 0 21 14.5
 -3 -21 0 27.4 11.9
 4 21 0 21.9 23.2
 4 21 0 7.2 16.3
 -1 22 0 1.8 13.2
 -1 22 0 -1.5 8.5
 -1 22 0 30.6 35.9
 -1 22 0 32.8 14.5
 -1 22 0 22.8 16.6
 -1 22 0 25 18.4
 -1 22 0 -1.4 12.2
 1 -22 0 18.3 20.9
 1 -22 0 1.5 12
 1 -22 0 -3.3 11.9
 0 22 0 472.65 41.4
 0 22 0 583.74 61.29
 0 22 0 485.45 40.5
 0 22 0 455.55 43.1
 0 22 0 377.96 39.6
 0 22 0 399.26 33.7
 0 -22 0 502.15 40.7
 0 -22 0 492.15 39.8
 0 -22 0 380.36 40
 1 22 0 -6.3 14.7
 1 22 0 -17.1 15.4
 1 22 0 -1.4 15.6
 1 22 0 -0.9 8.3
 1 22 0 17 25.1
 1 22 0 35.1 15.3
 1 22 0 -1.5 16.4
 -1 -22 0 27.7 16.2
 -1 -22 0 0.4 13.1
 -1 -22 0 16.3 13.5
 -1 -22 -1 3.8 13
 -1 -22 -1 -10.5 11.6
 -1 -22 -1 15.7 12.7
 1 22 1 15.4 14.3
 1 22 1 -2.8 24.6
 1 22 1 14.2 17.1
 1 22 1 4.5 13.6
 1 22 1 0.9 8
 1 22 1 -22.5 11.8
 0 -22 -1 133.69 20.6
 0 -22 -1 115.59 20.7
 0 -22 -1 118.59 20.4
 0 22 1 125.49 21.8
 0 22 1 100.09 21.2
 0 22 1 102.59 15.3
 0 22 1 102.89 28.5
 0 22 1 98.79 22.9
 0 22 1 112.89 20.1
 0 22 1 129.79 33.2
 1 -22 -1 4.1 12.1
 1 -22 -1 -1.4 10.7
 1 -22 -1 0.4 14.2
 -1 22 1 1.6 8.6
 -1 22 1 -13.8 11.7
 -1 22 1 -8.9 16.8
 -1 22 1 -1.9 15
 -1 22 1 18.2 12.9
 -1 22 1 0.3 13.3
 -1 22 1 -32.9 28.4
 4 21 1 25.1 24.4
 -3 -21 -1 -7.7 12.3
 -3 -21 -1 -9.3 9.8
 -3 -21 -1 -9.1 10.8
 3 21 1 17.3 15.4
 3 21 1 -3 13.6
 3 21 1 17 12.8
 3 21 1 -3.6 15.1
 3 21 1 -12.5 7.1
 3 21 1 34.6 22.6
 3 21 1 -22.7 15.9
 -2 -21 -1 18.8 12.1
 -2 -21 -1 20.8 13.3
 -2 -21 -1 54.39 16.7
 2 21 1 32.6 9.7
 2 21 1 21.7 17.2
 2 21 1 27.1 15.6
 2 21 1 45.9 23.7
 2 21 1 38.2 44
 2 21 1 7.5 14.5
 2 21 1 36.4 14.5
 -1 -21 -1 30.9 13.5
 -1 -21 -1 18.6 13.2
 -1 -21 -1 14.1 13.5
 1 21 1 0.7 16
 1 21 1 2 13.1
 1 21 1 20.2 12.1
 1 21 1 42.6 25.4
 1 21 1 4 20.6
 1 21 1 9.5 7.8
 1 21 1 1.3 13.3
 0 -21 -1 142.99 22.5
 0 -21 -1 77.19 18.9
 0 -21 -1 99.99 18.7
 0 21 1 71.49 12.5
 0 21 1 75.69 18.9
 0 21 1 83.09 18.4
 0 21 1 82.29 21
 0 21 1 73.69 17.2
 0 21 1 73.99 30.1
 0 21 1 112.49 23.6
 1 -21 -1 -4.4 12.2
 1 -21 -1 -4.4 11.1
 1 -21 -1 15.7 12.2
 -1 21 1 29.6 13.1
 -1 21 1 24.5 21.9
 -1 21 1 6.8 15.4
 -1 21 1 17.8 12.6
 -1 21 1 5.6 12.7
 -1 21 1 7.6 8.9
 -1 21 1 -1.7 15.7
 2 -21 -1 236.38 26.9
 2 -21 -1 279.67 30.6
 2 -21 -1 192.78 27.3
 -2 21 1 273.57 44.1
 -2 21 1 258.57 41.8
 -2 21 1 249.18 38.4
 -2 21 1 249.48 25.4
 -2 21 1 192.58 26.7
 -2 21 1 270.17 31.7
 3 -21 -1 31.9 12.3
 3 -21 -1 8.4 20.5
 3 -21 -1 -0.3 12.3
 3 -21 -1 4 11
 3 -21 -1 10.7 22.2
 -3 21 1 24.6 24.7
 -3 21 1 -3.9 16.7
 -3 21 1 8 9.9
 -3 21 1 -6.5 12
 -3 21 1 -5.6 14.1
 -3 21 1 7.8 11.5
 4 -21 -1 110.09 20.8
 4 -21 -1 103.39 27.4
 4 -21 -1 105.49 17.6
 -4 21 1 50.39 20.1
 -4 21 1 95.79 16.4
 -4 21 1 69.69 27.5
 -5 -20 -1 157.48 20.8
 -5 -20 -1 168.58 25.3
 -5 -20 -1 196.98 31.2
 5 20 1 200.58 29.6
 5 20 1 242.48 44.7
 5 20 1 171.18 29.4
 5 20 1 188.88 20.7
 5 20 1 148.09 26
 5 20 1 221.18 28.6
 5 20 1 223.48 30.7
 -4 -20 -1 30.1 15.6
 -4 -20 -1 22.3 10.8
 -4 -20 -1 13.1 13.1
 -4 -20 -1 20.9 15.3
 4 20 1 10.4 16.3
 4 20 1 2.4 14.8
 4 20 1 10.7 15.3
 4 20 1 17.9 14.5
 4 20 1 4 8.5
 4 20 1 18.2 30.2
 -3 -20 -1 62.79 17.1
 -3 -20 -1 66.49 18.5
 -3 -20 -1 101.29 15.8
 -3 -20 -1 77.59 20.3
 3 20 1 56.49 17
 3 20 1 109.49 20.9
 3 20 1 100.09 13.8
 3 20 1 107.59 21.9
 3 20 1 79.79 21.1
 3 20 1 86.69 19.9
 3 20 1 128.79 32.1
 -2 -20 -1 138.79 23
 -2 -20 -1 133.29 22.1
 -2 -20 -1 125.59 21.5
 -2 -20 -1 130.19 18.6
 2 20 1 155.68 17.3
 2 20 1 182.18 25.5
 2 20 1 163.08 24.3
 2 20 1 137.69 24.2
 2 20 1 134.19 21.5
 2 20 1 159.68 33.4
 2 20 1 127.69 22.1
 -1 -20 -1 3.7 13.3
 -1 -20 -1 10.2 11.3
 -1 -20 -1 0.8 26.9
 -1 -20 -1 -3.4 10.9
 1 20 1 7.8 10.9
 1 20 1 5.1 15.8
 1 20 1 6 12.9
 1 20 1 18.3 21.7
 1 20 1 -2 14.5
 1 20 1 11.9 12.9
 1 20 1 2.4 7.2
 0 -20 -1 230.28 25.8
 0 -20 -1 193.48 23.6
 0 -20 -1 165.68 23.7
 0 -20 -1 164.18 34.1
 0 -20 -1 166.58 24.2
 0 20 1 177.88 23.7
 0 20 1 225.38 38.6
 0 20 1 183.88 19.6
 0 20 1 196.98 26
 0 20 1 150.58 23.4
 0 20 1 166.48 25.2
 0 20 1 153.38 25.5
 1 -20 -1 72.39 17.5
 1 -20 -1 52.69 25.1
 1 -20 -1 70.89 16
 1 -20 -1 51.89 15.8
 1 -20 -1 72.89 16.5
 -1 20 1 59.79 15
 -1 20 1 86.29 16.6
 -1 20 1 73.09 18.8
 -1 20 1 56.89 18.3
 -1 20 1 78.69 26.2
 -1 20 1 75.39 17.4
 -1 20 1 36.8 11.2
 2 -20 -1 66.79 15
 2 -20 -1 70.39 15.7
 2 -20 -1 26.5 20.7
 2 -20 -1 24.3 13.3
 -2 20 1 56.39 16.1
 -2 20 1 35.3 17.5
 -2 20 1 22.2 20.6
 -2 20 1 39.9 12.7
 -2 20 1 43.7 17.2
 -2 20 1 39.3 11.6
 -2 20 1 55.09 14.1
 3 -20 -1 237.88 28.6
 3 -20 -1 279.37 28.8
 3 -20 -1 393.26 40.2
 3 -20 -1 237.78 36.2
 3 -20 -1 285.77 27.5
 -3 20 1 297.87 27.5
 -3 20 1 330.67 34.7
 -3 20 1 312.97 41.9
 -3 20 1 228.48 26.1
 -3 20 1 291.67 31.5
 -3 20 1 248.28 29.2
 -3 20 1 247.48 30
 4 -20 -1 -2.1 19.6
 4 -20 -1 -3.1 11.8
 4 -20 -1 27.5 11.3
 4 -20 -1 -2.3 19.7
 4 -20 -1 -10.2 10
 -4 20 1 5.9 10.2
 -4 20 1 17.1 11.2
 -4 20 1 -3.1 13.6
 -4 20 1 1.2 10.8
 -4 20 1 6.5 22.2
 -4 20 1 14.8 18
 5 -20 -1 237.88 25.3
 5 -20 -1 156.38 20.6
 5 -20 -1 175.98 44.5
 5 -20 -1 233.38 33.7
 -5 20 1 173.08 27.4
 -5 20 1 188.58 35.5
 -5 20 1 198.08 25.7
 -5 20 1 187.18 31.5
 -5 20 1 147.79 21.8
 -5 20 1 201.78 21.8
 -5 20 1 212.18 26.1
 -6 -19 -1 47.2 18.3
 -6 -19 -1 3 13.7
 -6 -19 -1 31.8 11.5
 -6 -19 -1 6.6 13.5
 6 19 1 37.3 16.5
 6 19 1 41.8 18.3
 6 19 1 14.4 24.1
 6 19 1 26.7 17.3
 6 19 1 39.2 24
 -5 -19 -1 56.79 13.5
 -5 -19 -1 96.39 20.1
 -5 -19 -1 42.6 17.4
 -5 -19 -1 44.1 18.5
 5 19 1 39.7 11.7
 5 19 1 66.09 19.4
 5 19 1 49.5 20.9
 5 19 1 52.59 26.6
 5 19 1 75.09 18.9
 5 19 1 49.99 18.6
 5 19 1 27.4 15.1
 -4 -19 -1 41 16
 -4 -19 -1 95.09 14.7
 -4 -19 -1 70.89 18.5
 -4 -19 -1 68.49 17.4
 4 19 1 70.29 17.1
 4 19 1 62.79 18.7
 4 19 1 134.29 34.4
 4 19 1 70.99 12.6
 4 19 1 95.49 21.6
 4 19 1 87.49 23
 4 19 1 44 15.6
 -3 -19 -1 27 11
 -3 -19 -1 39.6 17.5
 -3 -19 -1 45 16.4
 -3 -19 -1 11.6 12.9
 -3 -19 -1 -2.4 19.1
 -3 -19 -1 51.29 16.8
 3 19 1 26.9 14.3
 3 19 1 51.29 18.8
 3 19 1 26.5 16
 3 19 1 65.19 27.5
 3 19 1 37.1 13.6
 3 19 1 28.3 8.9
 3 19 1 28.6 15.8
 3 19 1 24.1 14.2
 -2 -19 -1 7 14.9
 -2 -19 -1 2.5 9.4
 -2 -19 -1 -14.1 18.5
 -2 -19 -1 19 12.8
 -2 -19 -1 -2.9 12.1
 -2 -19 -1 20.3 13.9
 2 19 1 2.7 12
 2 19 1 11.5 14.8
 2 19 1 5.5 13.1
 2 19 1 30.6 13.4
 2 19 1 6.9 14.9
 2 19 1 0.1 13.5
 2 19 1 5.1 7.2
 2 19 1 -3.9 21.8
 -1 -19 -1 9.2 12.9
 -1 -19 -1 -6.2 10.9
 -1 -19 -1 0.5 9.6
 -1 -19 -1 2.9 19.8
 -1 -19 -1 11.6 14.5
 -1 -19 -1 4.4 11.2
 1 19 1 25.6 20.8
 1 19 1 4.8 13.8
 1 19 1 18.8 16.1
 1 19 1 5.2 14.3
 1 19 1 15.3 12.6
 1 19 1 32.5 13
 1 19 1 -9.3 10.3
 1 19 1 12.3 7.3
 0 -19 -1 26.1 12.4
 0 -19 -1 25.1 15.3
 0 -19 -1 18.8 13.4
 0 -19 -1 9.4 19.4
 0 -19 -1 6.4 12
 0 -19 -1 -8.3 17.4
 0 19 1 13.5 12.2
 0 19 1 23.4 14.8
 0 19 1 18.8 20
 0 19 1 15.1 12
 0 19 1 16 8.2
 0 19 1 3.6 14.1
 0 19 1 -6.8 10.6
 0 19 1 -13.9 13.4
 1 -19 -1 21.4 12.3
 1 -19 -1 19.4 11.4
 1 -19 -1 34.8 15.6
 1 -19 -1 18.2 12.3
 1 -19 -1 44.3 24.3
 1 -19 -1 11.8 14.7
 -1 19 1 29.7 12.8
 -1 19 1 65.09 25.7
 -1 19 1 8.7 9
 -1 19 1 9.1 11.3
 -1 19 1 13.5 13.9
 -1 19 1 16.5 15
 -1 19 1 15.5 12.1
 2 -19 -1 32.5 12.7
 2 -19 -1 33.6 21.1
 2 -19 -1 59.99 15.7
 2 -19 -1 22.7 12.6
 2 -19 -1 43.3 16.5
 2 -19 -1 56.29 15
 -2 19 1 30.9 12.5
 -2 19 1 45.5 16.3
 -2 19 1 32.8 23
 -2 19 1 47.8 13.3
 -2 19 1 18.1 14.4
 -2 19 1 47 11.6
 -2 19 1 41.6 13.8
 3 -19 -1 39.8 22.2
 3 -19 -1 77.29 15.8
 3 -19 -1 39.2 15.3
 3 -19 -1 65.69 14.6
 3 -19 -1 48.1 14.8
 3 -19 -1 40 13.9
 -3 19 1 82.99 26.8
 -3 19 1 42.2 13.3
 -3 19 1 78.09 15.6
 -3 19 1 60.49 17
 -3 19 1 69.99 19.1
 -3 19 1 74.89 13.6
 -3 19 1 57.49 14.8
 4 -19 -1 19 9.8
 4 -19 -1 31.7 12
 4 -19 -1 8.6 19.4
 4 -19 -1 41.3 14
 4 -19 -1 28 21.3
 -4 19 1 42.9 12.3
 -4 19 1 30.1 17
 -4 19 1 24 14.2
 -4 19 1 41.4 12.2
 -4 19 1 23.7 12.7
 -4 19 1 14.5 10.5
 -4 19 1 25.1 23
 5 -19 -1 13.3 13.2
 5 -19 -1 17 10.5
 5 -19 -1 4.5 20
 5 -19 -1 20.4 19.9
 -5 19 1 -5.2 15.3
 -5 19 1 1.4 11.1
 -5 19 1 -1.1 13
 -5 19 1 6 22.7
 -5 19 1 4.9 10.7
 -5 19 1 9.3 10.9
 -5 19 1 27.6 12.3
 6 -19 -1 11.3 13.9
 6 -19 -1 3.1 15.1
 6 -19 -1 14.8 21.6
 6 -19 -1 -9 10.8
 6 -19 -1 21.2 11.2
 6 -19 -1 5.3 19.8
 -6 19 1 4.4 13.8
 -6 19 1 13.8 11.4
 -6 19 1 27.6 18.1
 -6 19 1 18.2 13.7
 -6 19 1 8.1 19.5
 -6 19 1 15.8 10.3
 -6 19 1 19.4 12.9
 -6 19 1 14.7 12.8
 -7 -18 -1 18.7 14.4
 -7 -18 -1 21 10
 -7 -18 -1 45.8 18.2
 -7 -18 -1 10.2 14.8
 7 18 1 17 17.3
 7 18 1 26 18.2
 7 18 1 8.7 17.1
 7 18 1 15.1 29.4
 -6 -18 -1 -7.9 8.3
 -6 -18 -1 15 20.2
 -6 -18 -1 14.3 15.6
 -6 -18 -1 26.4 14.2
 6 18 1 -1.8 13.7
 6 18 1 5 17
 6 18 1 16.2 15.2
 6 18 1 19.1 22.3
 6 18 1 15.8 16.8
 6 18 1 -3.1 13.8
 -5 -18 -1 44.3 15.3
 -5 -18 -1 52.89 18.1
 -5 -18 -1 35.1 11.2
 -5 -18 -1 30.3 18.3
 -5 -18 -1 23.7 27.6
 -5 -18 -1 53.99 17.7
 5 18 1 31.1 27.5
 5 18 1 55.69 18.5
 5 18 1 36 17
 5 18 1 47.6 18.5
 5 18 1 36.6 10.9
 5 18 1 32.8 15.8
 -4 -18 -1 83.19 21.4
 -4 -18 -1 171.78 31.1
 -4 -18 -1 111.99 16.1
 -4 -18 -1 104.19 19.4
 -4 -18 -1 146.89 24.3
 -4 -18 -1 84.79 19.1
 4 18 1 117.99 30.4
 4 18 1 129.59 22.4
 4 18 1 157.28 24.2
 4 18 1 83.69 17.7
 4 18 1 119.39 14.9
 4 18 1 141.19 22.5
 4 18 1 137.79 20.9
 4 18 1 130.69 25.5
 -3 -18 -1 18.4 15.8
 -3 -18 -1 -13.4 11
 -3 -18 -1 -26.9 16.5
 -3 -18 -1 1.7 9
 -3 -18 -1 28.4 22.4
 -3 -18 -1 20.5 12.8
 3 18 1 5.9 22
 3 18 1 7.6 11.4
 3 18 1 -3.8 16
 3 18 1 -5 13.8
 3 18 1 -8 9.8
 3 18 1 2.3 7
 3 18 1 0.6 13.2
 3 18 1 10.4 12.8
 -2 -18 -1 160.58 21.5
 -2 -18 -1 143.09 17.4
 -2 -18 -1 170.88 21.5
 -2 -18 -1 147.09 22.9
 -2 -18 -1 151.58 24.3
 -2 -18 -1 106.79 26.3
 2 18 1 83.39 21
 2 18 1 157.08 21.8
 2 18 1 56.99 26.8
 2 18 1 117.69 14.9
 2 18 1 107.89 19.5
 2 18 1 116.79 21.7
 2 18 1 102.69 20.6
 2 18 1 140.19 15.8
 2 18 1 120.09 19.4
 -1 -18 -1 5.7 9.9
 -1 -18 -1 19.9 12.8
 -1 -18 -1 23.5 19.8
 -1 -18 -1 53.99 15
 -1 -18 -1 21.2 12.5
 1 18 1 30.3 13.4
 1 18 1 8.2 8.1
 1 18 1 15.2 11.7
 1 18 1 35 13.4
 1 18 1 11 14
 1 18 1 24.1 14.8
 1 18 1 42.8 22.3
 0 -18 -1 511.65 42.3
 0 -18 -1 415.06 37.1
 0 -18 -1 418.56 37.5
 0 -18 -1 428.96 36.7
 0 -18 -1 426.46 36
 0 -18 -1 474.75 47.6
 0 18 1 441.86 36.5
 0 18 1 489.75 39.9
 0 18 1 410.96 46.5
 0 18 1 425.46 37.3
 0 18 1 399.66 31.9
 0 18 1 484.35 51.69
 0 18 1 512.05 40.1
 0 18 1 443.66 36.6
 1 -18 -1 35.9 12.8
 1 -18 -1 48 12.6
 1 -18 -1 56.09 14.9
 1 -18 -1 31.4 13
 1 -18 -1 31.6 21.9
 1 -18 -1 33.7 16.1
 -1 18 1 41.1 10.5
 -1 18 1 65.49 26.4
 -1 18 1 22.3 15.7
 -1 18 1 42.7 13.4
 -1 18 1 24.4 12.4
 -1 18 1 50.39 16.1
 -1 18 1 54.49 15.3
 2 -18 -1 269.77 36.5
 2 -18 -1 269.67 36.9
 2 -18 -1 233.78 27.3
 2 -18 -1 298.77 28.4
 2 -18 -1 214.08 24.6
 -2 18 1 292.47 26.2
 -2 18 1 263.47 25.5
 -2 18 1 266.97 38.7
 -2 18 1 244.98 28.9
 -2 18 1 213.78 26.1
 -2 18 1 231.48 29
 -2 18 1 249.68 27.9
 3 -18 -1 89.39 15.2
 3 -18 -1 80.69 15.1
 3 -18 -1 95.39 23.1
 3 -18 -1 83.19 17.1
 -3 18 1 62.59 14
 -3 18 1 60.19 14.5
 -3 18 1 54.39 14.7
 -3 18 1 78.09 20
 -3 18 1 99.59 26.3
 -3 18 1 79.39 17.6
 -3 18 1 70.49 13.7
 4 -18 -1 10.3 10.2
 4 -18 -1 -4.1 9.9
 4 -18 -1 8.1 18.5
 4 -18 -1 -2.9 18.1
 4 -18 -1 4 11.3
 4 -18 -1 -4.8 9.2
 -4 18 1 -5.8 9.8
 -4 18 1 18.5 10.8
 -4 18 1 -4.5 8.9
 -4 18 1 2.4 11.9
 -4 18 1 19.3 15.2
 -4 18 1 3 9.8
 -4 18 1 35.3 22.2
 5 -18 -1 15.2 10.1
 5 -18 -1 16.3 18.3
 5 -18 -1 30.6 13.3
 5 -18 -1 24.8 20.3
 5 -18 -1 12.5 15.4
 -5 18 1 34.6 14.3
 -5 18 1 33.8 12.3
 -5 18 1 -9.8 20.9
 -5 18 1 19.1 11.5
 -5 18 1 9.1 15.8
 -5 18 1 15.9 9.6
 -5 18 1 24.2 10.7
 6 -18 -1 -1.5 10.8
 6 -18 -1 18 20.1
 6 -18 -1 -1.9 19.6
 6 -18 -1 -10.9 12.2
 6 -18 -1 15.4 11.3
 6 -18 -1 0.2 14.1
 6 -18 -1 -0.2 17.8
 -6 18 1 18.4 11.7
 -6 18 1 37.4 37.6
 -6 18 1 -0.5 11.8
 -6 18 1 16.7 12.1
 -6 18 1 29.9 14.6
 -6 18 1 0 9.3
 -6 18 1 16.9 16.5
 -6 18 1 23.8 12.4
 7 -18 -1 21.2 12.4
 7 -18 -1 -23.9 11.4
 7 -18 -1 10.2 21
 7 -18 -1 9.7 15.2
 7 -18 -1 -11.6 17.6
 7 -18 -1 9.7 14.3
 -7 18 1 27.8 13.6
 -7 18 1 6.4 10
 -7 18 1 38.7 15
 -7 18 1 21.1 11.5
 -7 18 1 -5.7 16.2
 -7 18 1 2.2 11.7
 -7 18 1 32.6 13.5
 -7 -17 -1 -0.8 8.8
 -7 -17 -1 4.2 13.3
 -7 -17 -1 29.8 16.9
 -7 -17 -1 43.9 18.1
 7 17 1 -3.1 14.8
 7 17 1 9.2 14.8
 7 17 1 23.1 23
 7 17 1 21.7 16.3
 7 17 1 0.9 18.7
 -6 -17 -1 149.19 17.4
 -6 -17 -1 115.89 21.9
 -6 -17 -1 70.29 18.3
 -6 -17 -1 81.39 26.2
 -6 -17 -1 122.69 21.1
 -6 -17 -1 100.59 22.6
 6 17 1 112.89 24
 6 17 1 98.89 19.4
 6 17 1 151.68 23.2
 6 17 1 105.49 31.3
 6 17 1 124.59 22.8
 6 17 1 95.49 24.2
 -5 -17 -1 80.99 17.7
 -5 -17 -1 50.29 18.4
 -5 -17 -1 56.79 17
 -5 -17 -1 85.39 13.8
 -5 -17 -1 116.19 22.4
 -5 -17 -1 13.4 19.4
 5 17 1 82.89 12.8
 5 17 1 65.69 15.7
 5 17 1 68.19 17.7
 5 17 1 66.49 19
 5 17 1 95.59 21.6
 5 17 1 94.79 20.1
 5 17 1 53.59 26.5
 5 17 1 99.39 18.5
 -4 -17 -1 -0.7 11
 -4 -17 -1 6.9 8.4
 -4 -17 -1 5.8 15.4
 -4 -17 -1 12.3 13.2
 -4 -17 -1 -16.5 10.3
 -4 -17 -1 7.1 19.2
 4 17 1 -0.3 11.9
 4 17 1 9.6 15.4
 4 17 1 20.3 14.2
 4 17 1 7.8 12.1
 4 17 1 -3.1 10.3
 4 17 1 2.2 21.5
 4 17 1 8.2 14.6
 4 17 1 12.2 8
 -3 -17 -1 250.67 34.7
 -3 -17 -1 227.88 22
 -3 -17 -1 216.68 26
 -3 -17 -1 248.18 29.6
 -3 -17 -1 183.98 24
 -3 -17 -1 186.58 26.6
 3 17 1 194.28 27.4
 3 17 1 222.18 27.2
 3 17 1 226.18 26.2
 3 17 1 244.68 27.3
 3 17 1 220.28 34.9
 3 17 1 215.08 25.8
 3 17 1 238.88 27.4
 -2 -17 -1 -0.7 16.6
 -2 -17 -1 1.2 10.4
 -2 -17 -1 0.9 11
 -2 -17 -1 -13.3 12.7
 -2 -17 -1 -10.8 10
 -2 -17 -1 5.7 9.7
 2 17 1 18.8 7.9
 2 17 1 -4.9 9.7
 2 17 1 0.7 13.4
 2 17 1 -7.6 19.4
 2 17 1 1.6 11.2
 2 17 1 -5.4 6.9
 2 17 1 -0.8 9.9
 2 17 1 11.8 13.8
 2 17 1 3.2 11.3
 -1 -17 -1 22.5 18.1
 -1 -17 -1 32.7 12.9
 -1 -17 -1 25.4 12.4
 -1 -17 -1 21.9 14.6
 -1 -17 -1 29 10.2
 -1 -17 -1 27.3 12.2
 1 17 1 10.3 20.9
 1 17 1 30 12.3
 1 17 1 36.5 13.5
 1 17 1 13.9 7.5
 1 17 1 10.1 13.2
 1 17 1 27.5 14.8
 1 17 1 30 12.2
 1 17 1 16.8 8.9
 1 17 1 15.9 12.5
 0 -17 -1 11.9 13.5
 0 -17 -1 8.2 10.7
 0 -17 -1 16.3 10.6
 0 -17 -1 10.6 11.3
 0 -17 -1 18.9 19.2
 0 -17 -1 19.4 11.7
 0 17 1 3 11.8
 0 17 1 8.8 10.2
 0 17 1 -0.1 9.6
 0 17 1 13.7 7.9
 0 17 1 15.4 19.9
 0 17 1 4.2 12.5
 0 17 1 25.4 11.4
 1 -17 -1 61.09 16.8
 1 -17 -1 86.99 15.5
 1 -17 -1 86.59 16.2
 1 -17 -1 76.39 15.8
 1 -17 -1 83.89 22.5
 1 -17 -1 72.29 14.9
 -1 17 1 94.19 18.4
 -1 17 1 75.49 16.6
 -1 17 1 73.19 14.5
 -1 17 1 83.59 15.7
 -1 17 1 88.79 24.7
 -1 17 1 96.29 17.1
 -1 17 1 63.59 14.5
 2 -17 -1 11.1 15.9
 2 -17 -1 -6.6 8.8
 2 -17 -1 23.6 13.5
 2 -17 -1 -11 8.9
 2 -17 -1 -4.3 9.6
 2 -17 -1 2.2 9.9
 -2 17 1 3.1 8.2
 -2 17 1 -7.7 11.8
 -2 17 1 -6.3 8.6
 -2 17 1 16.5 11.9
 -2 17 1 7.2 17.1
 -2 17 1 3.9 13.3
 -2 17 1 -6.9 9.1
 3 -17 -1 94.19 16.3
 3 -17 -1 79.79 14.8
 3 -17 -1 103.99 16.4
 3 -17 -1 117.09 24.5
 -3 17 1 90.99 16.6
 -3 17 1 102.39 15.2
 -3 17 1 100.79 17.3
 -3 17 1 109.49 16.2
 -3 17 1 124.59 28.6
 -3 17 1 98.99 19.3
 -3 17 1 76.89 16.9
 4 -17 -1 424.76 43
 4 -17 -1 401.86 42
 4 -17 -1 372.96 32.5
 4 -17 -1 359.46 31.5
 4 -17 -1 368.06 36.7
 4 -17 -1 404.86 33.4
 4 -17 -1 380.06 35.4
 4 -17 -1 407.56 31
 -4 17 1 393.26 33.7
 -4 17 1 394.56 31
 -4 17 1 471.05 48
 -4 17 1 407.96 36.6
 -4 17 1 339.27 31.8
 -4 17 1 355.46 33.3
 -4 17 1 368.26 31.4
 5 -17 -1 144.79 17.1
 5 -17 -1 155.28 20
 5 -17 -1 129.19 21.4
 5 -17 -1 114.39 21.7
 5 -17 -1 133.89 26
 5 -17 -1 120.09 18.5
 5 -17 -1 98.59 22.9
 5 -17 -1 124.49 19.1
 -5 17 1 111.39 18.3
 -5 17 1 107.59 21.6
 -5 17 1 141.19 20.4
 -5 17 1 101.79 17.3
 -5 17 1 114.59 17.8
 -5 17 1 134.29 28.6
 -5 17 1 115.69 15.9
 6 -17 -1 115.99 15.8
 6 -17 -1 69.99 21.2
 6 -17 -1 55.49 14.6
 6 -17 -1 105.89 20.4
 6 -17 -1 105.29 17.4
 6 -17 -1 97.69 25.3
 -6 17 1 102.39 15.9
 -6 17 1 72.99 22.2
 -6 17 1 91.09 16.2
 -6 17 1 63.29 15.6
 -6 17 1 64.49 18.9
 -6 17 1 62.69 16
 -6 17 1 70.99 13.2
 -6 17 1 75.49 15.5
 7 -17 -1 26.1 14.8
 7 -17 -1 41.2 21.3
 7 -17 -1 39 17.6
 7 -17 -1 24.7 12.5
 7 -17 -1 0.5 16.3
 7 -17 -1 0.3 12.4
 7 -17 -1 14 15.5
 -7 17 1 11.1 12.4
 -7 17 1 48.8 15
 -7 17 1 30.2 18.7
 -7 17 1 14 10.7
 -7 17 1 33.5 12.3
 -7 17 1 33.1 19.5
 -7 17 1 29.3 13.3
 8 -17 -1 59.79 18.8
 8 -17 -1 62.89 34.9
 8 -17 -1 31.4 15.9
 -8 -16 -1 35.6 15.5
 -8 -16 -1 -3.3 9.3
 -8 -16 -1 2.3 14.9
 -8 -16 -1 17.3 18.1
 8 16 1 27 20.9
 8 16 1 -3.2 13.4
 8 16 1 -5.6 22.1
 8 16 1 -6.6 16.9
 -7 -16 -1 105.89 27.8
 -7 -16 -1 97.29 15.3
 -7 -16 -1 116.69 22.8
 -7 -16 -1 67.49 22.1
 -7 -16 -1 109.29 22.2
 -7 -16 -1 78.99 18.3
 7 16 1 53.59 27.4
 7 16 1 82.19 18.2
 7 16 1 154.58 22.1
 7 16 1 109.09 21.1
 7 16 1 104.79 24.3
 7 16 1 121.39 23.7
 -6 -16 -1 21.1 16.2
 -6 -16 -1 1.6 12.5
 -6 -16 -1 4.1 13.4
 -6 -16 -1 -2.7 8.6
 -6 -16 -1 24.1 14
 -6 -16 -1 31.5 20.2
 6 16 1 -4.4 11.7
 6 16 1 -20.5 19.9
 6 16 1 35.3 23.4
 6 16 1 1.2 14.2
 6 16 1 -3.1 15.9
 6 16 1 -7.8 10.3
 6 16 1 -13.7 11.4
 -5 -16 -1 62.99 11.6
 -5 -16 -1 63.89 16.7
 -5 -16 -1 32.2 17.4
 -5 -16 -1 46.8 15.3
 -5 -16 -1 100.79 27.7
 -5 -16 -1 79.69 16.9
 5 16 1 43.4 15.5
 5 16 1 76.09 17.9
 5 16 1 36.5 25.2
 5 16 1 45.2 18.8
 5 16 1 99.09 20.5
 5 16 1 48.3 10.9
 5 16 1 58.89 14.8
 5 16 1 46.8 14
 -4 -16 -1 16.6 13.2
 -4 -16 -1 13.2 18.3
 -4 -16 -1 20.7 9.4
 -4 -16 -1 24.2 15.4
 -4 -16 -1 44.9 15.1
 -4 -16 -1 34.7 13.3
 4 16 1 25.4 12
 4 16 1 37.9 11.5
 4 16 1 35.1 23.4
 4 16 1 62.29 14.8
 4 16 1 40.7 16.2
 4 16 1 31.2 13.4
 4 16 1 41.6 16
 -3 -16 -1 -20.9 12.1
 -3 -16 -1 16.7 11.5
 -3 -16 -1 21.7 12
 -3 -16 -1 0.9 11.1
 -3 -16 -1 -2 15.4
 -3 -16 -1 -0.4 7.9
 3 16 1 19 11.9
 3 16 1 2.7 6.5
 3 16 1 8.4 19.9
 3 16 1 -2.6 9.9
 3 16 1 5.9 11.1
 3 16 1 13.5 14.3
 3 16 1 0.4 14
 3 16 1 1.9 14.2
 -2 -16 -1 39.9 10.3
 -2 -16 -1 4.6 12.5
 -2 -16 -1 8.3 15.6
 -2 -16 -1 17.5 11.7
 -2 -16 -1 33.5 12.8
 -2 -16 -1 22.7 12
 2 16 1 -8.1 11.6
 2 16 1 33.4 13.6
 2 16 1 18.9 7.1
 2 16 1 16.8 20.2
 2 16 1 44.4 13.3
 2 16 1 15 13.7
 2 16 1 19.6 14.8
 2 16 1 16.4 11.4
 2 16 1 14.8 7.6
 -1 -16 -1 7.7 13.2
 -1 -16 -1 26.1 13.1
 -1 -16 -1 26.6 9.8
 -1 -16 -1 33.5 12.4
 -1 -16 -1 34.3 17.9
 1 16 1 17.7 11.2
 1 16 1 14.4 7.7
 1 16 1 27 11.9
 1 16 1 39.8 13.7
 1 16 1 40.7 21.4
 1 16 1 38.9 13.9
 1 16 1 12.9 14.7
 1 16 1 12 8.4
 1 16 1 8.4 12.9
 0 -16 -1 -4.4 9.8
 0 -16 -1 16 10.6
 0 -16 -1 11.5 12.2
 0 -16 -1 4 14.4
 0 -16 -1 5.2 9.8
 0 16 1 0.7 7.6
 0 16 1 5.6 11.6
 0 16 1 7.2 7.3
 0 16 1 -6.1 8.8
 0 16 1 19.3 10.6
 0 16 1 7.6 11.8
 0 16 1 -3 18.8
 1 -16 -1 29.4 11.9
 1 -16 -1 3.1 10.3
 1 -16 -1 31.1 11.8
 1 -16 -1 21.3 11.2
 1 -16 -1 50.39 19.8
 1 -16 -1 26 11.5
 -1 16 1 36.6 12.2
 -1 16 1 29.8 11.9
 -1 16 1 22.6 10.9
 -1 16 1 19.6 18.1
 -1 16 1 14.1 12.4
 -1 16 1 17.5 8.4
 -1 16 1 25.3 13.6
 2 -16 -1 119.59 23.3
 2 -16 -1 94.29 15.9
 2 -16 -1 124.79 16.3
 2 -16 -1 80.09 15.4
 -2 16 1 89.99 16.1
 -2 16 1 109.99 15.6
 -2 16 1 104.79 16.1
 -2 16 1 93.19 17.1
 -2 16 1 86.19 16.5
 -2 16 1 87.49 24.1
 -2 16 1 89.99 22
 3 -16 -1 201.58 21
 3 -16 -1 201.28 22
 3 -16 -1 189.58 22.5
 3 -16 -1 153.08 26.4
 3 -16 -1 186.38 25.1
 3 -16 -1 157.38 20.4
 -3 16 1 168.78 21.4
 -3 16 1 173.38 23.9
 -3 16 1 182.98 29.8
 -3 16 1 167.38 22.6
 -3 16 1 207.18 20.9
 -3 16 1 183.58 22
 -3 16 1 187.98 20.8
 4 -16 -1 13.4 9.4
 4 -16 -1 -2.2 16.6
 4 -16 -1 30.5 14.3
 4 -16 -1 44.3 14.9
 4 -16 -1 32.7 17.6
 4 -16 -1 29.9 11.9
 4 -16 -1 9.9 9
 4 -16 -1 24.6 11.1
 -4 16 1 15.4 10.6
 -4 16 1 37.4 13.3
 -4 16 1 37.2 14.8
 -4 16 1 6.2 9.1
 -4 16 1 29.9 9.8
 -4 16 1 22.8 20.4
 -4 16 1 11.4 9.3
 5 -16 -1 158.78 17.8
 5 -16 -1 125.09 25.7
 5 -16 -1 130.79 19.2
 5 -16 -1 143.19 20.8
 5 -16 -1 95.99 22.5
 5 -16 -1 131.49 19.4
 5 -16 -1 131.49 24.9
 5 -16 -1 114.19 18.9
 -5 16 1 121.59 27.4
 -5 16 1 147.99 20.2
 -5 16 1 90.79 16.7
 -5 16 1 115.49 16
 -5 16 1 113.39 18.2
 -5 16 1 147.49 18.8
 -5 16 1 154.68 21.9
 6 -16 -1 17.2 10.2
 6 -16 -1 3.9 11.1
 6 -16 -1 15.2 17.9
 6 -16 -1 18.6 15.5
 6 -16 -1 -12.7 12.7
 6 -16 -1 19.8 12.5
 6 -16 -1 5 10.7
 6 -16 -1 4.3 14.3
 -6 16 1 -8.9 11.8
 -6 16 1 29.2 10.2
 -6 16 1 17.8 10.2
 -6 16 1 17.8 11
 -6 16 1 18.5 18.7
 -6 16 1 17.2 11.3
 -6 16 1 27.9 11.3
 -6 16 1 1 14.6
 7 -16 -1 416.06 42.6
 7 -16 -1 373.06 35.5
 7 -16 -1 474.95 37
 7 -16 -1 293.07 32.8
 7 -16 -1 411.76 38.6
 7 -16 -1 435.36 35
 -7 16 1 450.45 38
 -7 16 1 386.96 35.9
 -7 16 1 397.06 34
 -7 16 1 385.46 30.9
 -7 16 1 389.36 33
 -7 16 1 396.56 33.1
 -7 16 1 379.96 33.6
 8 -16 -1 -20.2 20.1
 8 -16 -1 1.1 19.8
 8 -16 -1 -1 15.8
 8 -16 -1 3.5 15.9
 -8 16 1 -2.2 10.9
 -8 16 1 -7.8 15.2
 -8 16 1 -0.9 17.2
 -8 16 1 -8.5 10.2
 -8 16 1 1.6 9.9
 -8 16 1 24.5 11.3
 -8 16 1 10.2 11.8
 -9 -15 -1 5.4 14.3
 -9 -15 -1 13.6 13.6
 -9 -15 -1 -31.7 21.5
 -9 -15 -1 22.9 17.1
 -9 -15 -1 -3.3 12.9
 -9 -15 -1 1.3 11.2
 9 15 1 25.9 14.3
 9 15 1 -14.4 14.3
 9 15 1 -15 16.4
 9 15 1 14 21.7
 9 15 1 1.7 14.8
 -8 -15 -1 209.58 30.2
 -8 -15 -1 181.58 21.8
 -8 -15 -1 216.98 35.4
 -8 -15 -1 152.18 25.6
 -8 -15 -1 221.88 27.5
 -8 -15 -1 172.58 28
 8 15 1 204.48 29.2
 8 15 1 155.38 24.9
 8 15 1 244.68 38.8
 8 15 1 216.88 29.5
 -7 -15 -1 22 15.1
 -7 -15 -1 -10.1 13.2
 -7 -15 -1 18.1 20.3
 -7 -15 -1 14.8 15.9
 -7 -15 -1 13.6 13.8
 7 15 1 1.8 11.7
 7 15 1 2.6 11.6
 7 15 1 15.3 16.9
 7 15 1 7.7 13
 7 15 1 -30 17.8
 7 15 1 -0.9 12.3
 -6 -15 -1 313.37 32.7
 -6 -15 -1 303.27 25.4
 -6 -15 -1 323.57 30.7
 -6 -15 -1 256.27 35.4
 -6 -15 -1 250.97 31.6
 -6 -15 -1 238.68 30.7
 6 15 1 255.37 28.4
 6 15 1 287.37 26.8
 6 15 1 262.17 31.8
 6 15 1 320.37 35.3
 6 15 1 312.27 29.7
 6 15 1 281.57 40.6
 6 15 1 324.87 30.3
 -5 -15 -1 55.89 20
 -5 -15 -1 7.6 12.5
 -5 -15 -1 22.6 15.8
 -5 -15 -1 22 8.9
 -5 -15 -1 36.9 14
 -5 -15 -1 26.2 13.2
 5 15 1 51.49 18.5
 5 15 1 41.1 14
 5 15 1 37.5 15.4
 5 15 1 25.7 12.2
 5 15 1 43 21.1
 5 15 1 38.6 14.4
 5 15 1 30.9 13.3
 5 15 1 17.6 8.4
 -4 -15 -1 49.9 14.8
 -4 -15 -1 47.5 16.6
 -4 -15 -1 50.39 10.7
 -4 -15 -1 19.7 17.3
 -4 -15 -1 56.99 15.9
 -4 -15 -1 24.7 12.6
 4 15 1 18.6 14.1
 4 15 1 39 9.6
 4 15 1 49.5 14
 4 15 1 33.8 13.1
 4 15 1 50.99 15.3
 4 15 1 17.8 13.6
 4 15 1 31.7 12.1
 4 15 1 27.2 20.6
 -3 -15 -1 91.29 18.5
 -3 -15 -1 95.69 18
 -3 -15 -1 115.09 14.2
 -3 -15 -1 112.79 17.7
 -3 -15 -1 78.69 22.1
 -3 -15 -1 104.29 19.5
 3 15 1 34 22.7
 3 15 1 97.09 18.5
 3 15 1 107.89 13
 3 15 1 118.49 19
 3 15 1 86.59 15.4
 3 15 1 100.29 18.2
 3 15 1 98.89 17.6
 3 15 1 102.49 17.4
 -2 -15 -1 388.56 34.8
 -2 -15 -1 390.16 36
 -2 -15 -1 455.55 31.3
 -2 -15 -1 473.75 34.7
 -2 -15 -1 416.56 33.9
 -2 -15 -1 418.66 41.7
 2 15 1 384.96 34.5
 2 15 1 370.06 29
 2 15 1 424.06 29.3
 2 15 1 507.45 73.79
 2 15 1 396.06 34
 2 15 1 406.96 34.2
 2 15 1 385.76 34
 2 15 1 367.96 34.1
 -1 -15 -1 343.77 35.2
 -1 -15 -1 439.96 34.6
 -1 -15 -1 475.25 32.4
 -1 -15 -1 443.36 34.7
 -1 -15 -1 450.05 35.8
 -1 -15 -1 472.85 42.1
 1 15 1 424.96 36.7
 1 15 1 443.86 30.6
 1 15 1 414.76 33.8
 1 15 1 408.96 35.7
 1 15 1 418.76 34.5
 1 15 1 376.06 35
 1 15 1 451.25 35.3
 1 15 1 456.15 46
 1 15 1 415.86 31.1
 0 -15 -1 837.12 50.79
 0 -15 -1 759.72 58.89
 0 -15 -1 759.42 52.19
 0 -15 -1 754.52 53.69
 0 -15 -1 760.92 53.39
 0 -15 -1 771.02 52.09
 0 15 1 703.53 51.49
 0 15 1 670.63 49.7
 0 15 1 729.73 61.69
 0 15 1 799.92 53.79
 0 15 1 759.82 49.2
 0 15 1 699.53 52.59
 0 15 1 749.23 51.59
 0 15 1 756.02 53.69
 1 -15 -1 125.29 17.7
 1 -15 -1 117.29 19.3
 1 -15 -1 124.99 17.3
 1 -15 -1 124.59 24.9
 1 -15 -1 137.19 18.5
 1 -15 -1 149.49 19.5
 -1 15 1 130.59 15
 -1 15 1 115.89 17.8
 -1 15 1 116.19 19.1
 -1 15 1 117.19 16.7
 -1 15 1 178.88 30
 -1 15 1 134.69 19.4
 -1 15 1 159.98 19.1
 -1 15 1 130.59 16.8
 2 -15 -1 657.13 47.3
 2 -15 -1 666.23 47.1
 2 -15 -1 661.73 46.1
 2 -15 -1 729.33 54.89
 -2 15 1 626.14 44.9
 -2 15 1 664.03 56.69
 -2 15 1 715.03 48.3
 -2 15 1 645.54 47.8
 -2 15 1 728.23 51.19
 -2 15 1 623.14 46.6
 -2 15 1 649.04 59.39
 3 -15 -1 13.8 9.8
 3 -15 -1 26.2 12
 3 -15 -1 18.8 9.3
 3 -15 -1 6.8 13.4
 3 -15 -1 19.9 9.3
 3 -15 -1 26 13.4
 3 -15 -1 22 12.9
 -3 15 1 9.4 9.3
 -3 15 1 14.5 9.6
 -3 15 1 10.1 12.4
 -3 15 1 7.6 8.4
 -3 15 1 -1.8 8.2
 -3 15 1 2 10.6
 -3 15 1 1.7 17.3
 4 -15 -1 205.98 28.2
 4 -15 -1 144.99 20.8
 4 -15 -1 169.28 22.1
 4 -15 -1 196.58 19.6
 4 -15 -1 158.48 19
 4 -15 -1 179.58 23.5
 4 -15 -1 176.68 20.3
 4 -15 -1 206.58 28.3
 -4 15 1 171.88 21.7
 -4 15 1 149.39 20
 -4 15 1 182.98 20.9
 -4 15 1 165.28 22.6
 -4 15 1 173.68 20.5
 -4 15 1 145.79 17.8
 -4 15 1 147.59 26.8
 5 -15 -1 50.99 16.4
 5 -15 -1 32.1 11.9
 5 -15 -1 57.29 17.5
 5 -15 -1 52.69 15.1
 5 -15 -1 42 18.4
 5 -15 -1 59.09 14.5
 5 -15 -1 42.2 19.9
 5 -15 -1 29.9 13.3
 5 -15 -1 79.59 14.5
 -5 15 1 75.29 14.7
 -5 15 1 27.3 21
 -5 15 1 58.59 11.4
 -5 15 1 41.7 11.8
 -5 15 1 71.49 16.3
 -5 15 1 58.79 13.1
 -5 15 1 59.89 13.5
 6 -15 -1 117.29 21.2
 6 -15 -1 195.08 29.6
 6 -15 -1 134.29 20.9
 6 -15 -1 123.39 20.3
 6 -15 -1 134.39 19.2
 6 -15 -1 114.59 17.5
 6 -15 -1 150.48 22.2
 6 -15 -1 157.88 19.4
 -6 15 1 126.89 21.2
 -6 15 1 136.99 18.2
 -6 15 1 153.48 20.5
 -6 15 1 129.69 17.6
 -6 15 1 166.68 20.2
 -6 15 1 118.89 15.6
 -6 15 1 111.09 23
 -6 15 1 117.49 18.6
 7 -15 -1 11.4 15.2
 7 -15 -1 21.5 19.7
 7 -15 -1 41.5 16.5
 7 -15 -1 11.7 10.1
 7 -15 -1 -4.1 12.5
 7 -15 -1 13.5 14.3
 7 -15 -1 48.3 19.9
 7 -15 -1 3.8 11.3
 7 -15 -1 11.6 13.1
 -7 15 1 22.8 9.7
 -7 15 1 16.3 14.6
 -7 15 1 8.1 10
 -7 15 1 7.6 9.3
 -7 15 1 26.8 13
 -7 15 1 9.7 10.4
 -7 15 1 26.4 13.2
 8 -15 -1 79.09 21.3
 8 -15 -1 57.69 17.4
 8 -15 -1 58.19 18.7
 8 -15 -1 67.29 24.6
 8 -15 -1 62.89 22
 8 -15 -1 47.2 17.2
 -8 15 1 56.19 17
 -8 15 1 52.19 11.8
 -8 15 1 54.49 14
 -8 15 1 57.29 13.9
 -8 15 1 53.29 14.4
 -8 15 1 72.89 18.8
 -8 15 1 42.4 13.3
 9 -15 -1 11.2 17.5
 9 -15 -1 0.7 12.8
 9 -15 -1 -4 17.7
 9 -15 -1 -23.8 16
 -9 15 1 -4.7 11.3
 -9 15 1 2.1 9.7
 -9 15 1 5.4 11.1
 -9 15 1 14.8 12.6
 -9 15 1 -34.2 21.6
 -9 15 1 16.8 12.5
 -9 -14 -1 10.9 15.9
 -9 -14 -1 13.8 13.7
 -9 -14 -1 25.3 23.2
 -9 -14 -1 12.7 11.5
 -9 -14 -1 14.9 18.6
 -9 -14 -1 30.1 17.3
 -9 -14 -1 25.9 15.1
 9 14 1 -6.9 14.2
 9 14 1 46.1 24.2
 9 14 1 22 13.2
 -8 -14 -1 12.4 13.7
 -8 -14 -1 -21.7 24.1
 -8 -14 -1 15.4 16.5
 -8 -14 -1 10.7 10.4
 -8 -14 -1 9.7 14.9
 -8 -14 -1 4.4 14.5
 -8 -14 -1 23.4 14.9
 8 14 1 2.4 11.5
 8 14 1 -1.2 12.7
 8 14 1 -10 20.3
 -7 -14 -1 53.39 16.1
 -7 -14 -1 31.6 10.2
 -7 -14 -1 37.9 13.4
 -7 -14 -1 60.89 20.1
 -7 -14 -1 45.4 17.5
 -7 -14 -1 74.79 23.4
 7 14 1 71.79 19
 7 14 1 48.7 15.1
 7 14 1 35.1 15.2
 7 14 1 -4.2 20.1
 7 14 1 56.79 13
 -6 -14 -1 27.2 15.4
 -6 -14 -1 3.5 8.8
 -6 -14 -1 0 15.8
 -6 -14 -1 18.1 16.4
 -6 -14 -1 18.8 12.6
 -6 -14 -1 -17.1 9.4
 6 14 1 11.5 12.9
 6 14 1 18.3 11
 6 14 1 22 12.4
 6 14 1 26.1 21.3
 6 14 1 -4.9 13.8
 6 14 1 -1.5 9.9
 6 14 1 10.4 16.7
 -5 -14 -1 306.07 34.1
 -5 -14 -1 359.36 32.1
 -5 -14 -1 367.46 28
 -5 -14 -1 315.47 38
 -5 -14 -1 372.36 33.5
 -5 -14 -1 392.06 34.4
 5 14 1 309.47 40.3
 5 14 1 345.87 31.9
 5 14 1 386.26 31.6
 5 14 1 335.57 36
 5 14 1 367.56 32.6
 5 14 1 327.57 29.4
 5 14 1 413.96 34.9
 -4 -14 -1 189.48 28.7
 -4 -14 -1 148.69 21.6
 -4 -14 -1 203.68 26.6
 -4 -14 -1 160.18 23.1
 -4 -14 -1 197.68 19.2
 -4 -14 -1 217.68 24.5
 4 14 1 188.38 21.5
 4 14 1 189.38 22.8
 4 14 1 173.08 17.5
 4 14 1 203.58 22.2
 4 14 1 217.78 25
 4 14 1 201.98 23.6
 4 14 1 223.48 34
 4 14 1 164.48 38.9
 -3 -14 -1 163.48 20.2
 -3 -14 -1 185.88 28.9
 -3 -14 -1 173.88 17.5
 -3 -14 -1 161.78 20.3
 -3 -14 -1 164.58 21.7
 -3 -14 -1 143.59 21.2
 -3 -14 -1 165.78 19
 3 14 1 164.88 28.5
 3 14 1 154.48 21.8
 3 14 1 151.88 19.3
 3 14 1 166.38 15.9
 3 14 1 142.29 18.9
 3 14 1 222.38 23
 3 14 1 165.88 20.6
 3 14 1 127.69 18.7
 -2 -14 -1 462.45 38.8
 -2 -14 -1 475.35 43.4
 -2 -14 -1 471.45 36.8
 -2 -14 -1 535.05 38.8
 -2 -14 -1 433.96 36.1
 -2 -14 -1 524.85 34.1
 2 14 1 433.46 32.3
 2 14 1 486.05 37.6
 2 14 1 412.56 38.2
 2 14 1 512.85 37.6
 2 14 1 440.86 48.2
 2 14 1 446.66 37.2
 2 14 1 482.45 36.2
 2 14 1 492.95 37.3
 2 14 1 479.35 32.5
 -1 -14 -1 12.8 11.3
 -1 -14 -1 -3.9 7.3
 -1 -14 -1 10.2 9
 -1 -14 -1 20.6 10.7
 -1 -14 -1 -5.9 9.1
 -1 -14 -1 11.9 15.1
 1 14 1 3.8 6.1
 1 14 1 2.5 10.2
 1 14 1 -2.3 8.1
 1 14 1 -3.8 11.1
 1 14 1 0.9 9.2
 1 14 1 7.7 17
 1 14 1 3.4 9.9
 1 14 1 9.1 10.3
 1 14 1 2.5 7
 0 -14 -1 175.38 19.8
 0 -14 -1 181.68 21.6
 0 -14 -1 175.78 20.1
 0 -14 -1 194.38 18.4
 0 -14 -1 195.58 27.1
 0 -14 -1 151.98 20.4
 0 14 1 172.98 21
 0 14 1 167.18 19.4
 0 14 1 178.38 28.9
 0 14 1 171.38 18
 0 14 1 161.88 21.3
 0 14 1 154.98 20
 0 14 1 173.38 16.9
 0 14 1 156.78 18.9
 1 -14 -1 117.89 15.6
 1 -14 -1 77.19 14.7
 1 -14 -1 64.19 14.2
 1 -14 -1 66.59 20.3
 1 -14 -1 83.19 14
 -1 14 1 81.49 17.6
 -1 14 1 91.89 12.4
 -1 14 1 66.49 14.3
 -1 14 1 83.09 22.3
 -1 14 1 86.49 13.5
 -1 14 1 82.69 13.6
 -1 14 1 71.09 13.1
 -1 14 1 57.89 14.3
 2 -14 -1 214.48 21.2
 2 -14 -1 174.98 20.5
 2 -14 -1 189.08 20.4
 2 -14 -1 175.68 27.2
 2 -14 -1 202.68 23.9
 2 -14 -1 205.38 22.1
 -2 14 1 154.38 21.5
 -2 14 1 193.88 19.5
 -2 14 1 204.58 22.1
 -2 14 1 158.08 27.8
 -2 14 1 200.38 19.7
 -2 14 1 220.38 23.6
 -2 14 1 185.78 20.3
 -2 14 1 186.18 21.4
 3 -14 -1 316.67 26.3
 3 -14 -1 269.07 32.9
 3 -14 -1 302.17 29.3
 3 -14 -1 317.07 26.7
 3 -14 -1 284.87 28.5
 3 -14 -1 335.17 26.8
 3 -14 -1 314.67 25.5
 -3 14 1 299.17 27.1
 -3 14 1 310.87 26.3
 -3 14 1 280.87 34.7
 -3 14 1 308.97 29
 -3 14 1 276.17 24.9
 -3 14 1 344.97 25.8
 -3 14 1 270.87 26.8
 4 -14 -1 10.2 10.2
 4 -14 -1 19.2 10.7
 4 -14 -1 7.7 12.3
 4 -14 -1 14.6 9.6
 4 -14 -1 2.8 11
 4 -14 -1 20.8 14.7
 4 -14 -1 0.3 8.8
 -4 14 1 2.6 9.1
 -4 14 1 4.4 7.5
 -4 14 1 8.5 9.1
 -4 14 1 29 10.8
 -4 14 1 23.2 13
 -4 14 1 9.6 17.3
 -4 14 1 21.5 12.1
 5 -14 -1 108.99 18.5
 5 -14 -1 115.59 19.8
 5 -14 -1 139.89 25.2
 5 -14 -1 117.29 14.9
 5 -14 -1 91.69 15.1
 5 -14 -1 135.29 18.1
 5 -14 -1 80.89 14
 5 -14 -1 116.89 18
 5 -14 -1 106.09 15.6
 -5 14 1 94.79 15.4
 -5 14 1 114.29 18.9
 -5 14 1 83.19 14.8
 -5 14 1 111.09 14.1
 -5 14 1 50.69 24.9
 -5 14 1 125.29 16.6
 -5 14 1 85.29 14.5
 6 -14 -1 -6.3 9.5
 6 -14 -1 29 18.6
 6 -14 -1 12.9 12.5
 6 -14 -1 7 9.4
 6 -14 -1 -7.5 9.2
 6 -14 -1 13.1 12.2
 6 -14 -1 30.3 15
 6 -14 -1 10.7 13.8
 6 -14 -1 -2.6 14
 -6 14 1 9.1 11.1
 -6 14 1 21.9 11.2
 -6 14 1 -5.6 14.9
 -6 14 1 8.3 9.8
 -6 14 1 5.2 14
 -6 14 1 21 10.5
 -6 14 1 8.2 8.3
 -6 14 1 10.6 9.7
 7 -14 -1 38.5 19.1
 7 -14 -1 14.4 10
 7 -14 -1 40.1 16.8
 7 -14 -1 7.5 11.3
 7 -14 -1 30.5 14.3
 7 -14 -1 27.1 14.1
 7 -14 -1 20.3 15.3
 7 -14 -1 19.8 14.5
 7 -14 -1 20.4 13
 -7 14 1 7.2 12.6
 -7 14 1 32.2 9.9
 -7 14 1 21.6 10.9
 -7 14 1 27.7 12.7
 -7 14 1 22.6 10.2
 -7 14 1 27.1 10.8
 -7 14 1 15.5 13.9
 8 -14 -1 47.2 16.5
 8 -14 -1 51.49 14.7
 8 -14 -1 43.2 15.1
 8 -14 -1 40 15.5
 8 -14 -1 63.19 19.6
 8 -14 -1 52.09 15.4
 8 -14 -1 50.99 18.6
 8 -14 -1 87.49 24.6
 -8 14 1 39.2 13.2
 -8 14 1 41.9 11.2
 -8 14 1 39.6 17.5
 -8 14 1 37.6 13.3
 -8 14 1 33 14.7
 -8 14 1 54.39 13.7
 -8 14 1 33.7 12.2
 9 -14 -1 -1.6 12.2
 9 -14 -1 12.8 23
 9 -14 -1 6.3 16.7
 9 -14 -1 -4.9 13.7
 9 -14 -1 -4.9 14.5
 9 -14 -1 32.3 18.5
 -9 14 1 3.7 11.6
 -9 14 1 -7.7 14.2
 -9 14 1 21.2 12.5
 -9 14 1 -4.9 9.6
 -9 14 1 4.7 17.2
 -9 14 1 -4.3 11.9
 -10 -13 -1 5.4 16.7
 -10 -13 -1 -4.6 11.3
 -10 -13 -1 -9.4 12.2
 -10 -13 -1 -6.6 13.4
 10 13 1 21.1 20.9
 10 13 1 17.2 11.4
 10 13 1 -4.2 14.8
 10 13 1 -5.1 21.9
 -9 -13 -1 -18.8 12.9
 -9 -13 -1 -7.5 9.8
 -9 -13 -1 -28.3 17.7
 -9 -13 -1 37.8 17.5
 -9 -13 -1 -14 12.6
 -9 -13 -1 3.9 12.6
 -9 -13 -1 14.2 17.2
 9 13 1 16.8 12.1
 9 13 1 -11.7 21
 9 13 1 -10.2 17.3
 9 13 1 -11 12.5
 -8 -13 -1 20.4 13.8
 -8 -13 -1 28.3 15.3
 -8 -13 -1 7 14.2
 -8 -13 -1 10.9 10.4
 -8 -13 -1 7.6 12.2
 -8 -13 -1 11.5 17.8
 -8 -13 -1 16.7 14.4
 8 13 1 5.7 16.8
 8 13 1 18.2 12.3
 8 13 1 29.5 23.3
 8 13 1 13.2 10.3
 8 13 1 9.5 12.8
 -7 -13 -1 86.99 19.5
 -7 -13 -1 87.09 17.5
 -7 -13 -1 82.19 22.7
 -7 -13 -1 107.39 15.4
 -7 -13 -1 79.99 18.8
 -7 -13 -1 91.89 20.7
 -7 -13 -1 65.89 15.7
 7 13 1 43.1 23.1
 7 13 1 102.29 18.8
 7 13 1 83.49 16.2
 -6 -13 -1 20.8 12.6
 -6 -13 -1 -3.8 15.7
 -6 -13 -1 44.7 15
 -6 -13 -1 11.4 11.6
 -6 -13 -1 23.3 8.8
 -6 -13 -1 12.5 14
 6 13 1 17.4 10.5
 6 13 1 26.3 12.6
 6 13 1 21.4 10.3
 6 13 1 54.19 22.6
 -5 -13 -1 189.08 25.3
 -5 -13 -1 157.68 17.7
 -5 -13 -1 140.29 21.4
 -5 -13 -1 162.68 27.3
 -5 -13 -1 124.69 21.8
 -5 -13 -1 205.48 23.4
 5 13 1 132.49 18.2
 5 13 1 163.88 20.6
 5 13 1 185.38 23.2
 5 13 1 165.68 20.7
 5 13 1 132.99 29.3
 5 13 1 162.18 16.5
 5 13 1 140.59 20.7
 -4 -13 -1 57.19 14.6
 -4 -13 -1 15.9 16.5
 -4 -13 -1 28.2 9.1
 -4 -13 -1 20.1 10.7
 -4 -13 -1 17 14.6
 -4 -13 -1 18.6 11.3
 4 13 1 40.5 14.7
 4 13 1 33 12.1
 4 13 1 33.7 11.2
 4 13 1 59.69 19.2
 4 13 1 17.2 7.5
 4 13 1 17.9 11.2
 4 13 1 23.5 9.9
 4 13 1 29.3 12.6
 -3 -13 -1 306.97 27.9
 -3 -13 -1 335.77 35.7
 -3 -13 -1 377.36 39.5
 -3 -13 -1 345.17 31.7
 -3 -13 -1 324.47 30.5
 -3 -13 -1 346.27 25.8
 -3 -13 -1 353.46 27.6
 3 13 1 303.77 24.3
 3 13 1 347.97 29.1
 3 13 1 368.66 32.1
 3 13 1 344.87 38.5
 3 13 1 290.77 27.9
 3 13 1 341.07 27.8
 3 13 1 345.47 29.3
 3 13 1 314.97 29.1
 -2 -13 -1 4.5 11.3
 -2 -13 -1 31.5 10.5
 -2 -13 -1 12.3 7
 -2 -13 -1 28.5 15.6
 -2 -13 -1 2.5 10.5
 -2 -13 -1 12.2 11.7
 2 13 1 21.4 7.1
 2 13 1 16.1 11.7
 2 13 1 8.8 9.4
 2 13 1 2.8 16.6
 2 13 1 32 11.3
 2 13 1 23.9 10.7
 2 13 1 12.2 6.4
 2 13 1 7.4 9
 2 13 1 24.8 10.9
 -1 -13 -1 255.27 24
 -1 -13 -1 241.08 21.8
 -1 -13 -1 356.56 36.9
 -1 -13 -1 292.57 26.7
 -1 -13 -1 278.57 25.8
 -1 -13 -1 321.87 32.4
 1 13 1 292.77 26.2
 1 13 1 280.17 25.2
 1 13 1 295.67 27.1
 1 13 1 282.47 25.7
 1 13 1 305.37 25.1
 1 13 1 291.27 33.8
 1 13 1 243.88 21.5
 1 13 1 230.68 23.6
 1 13 1 267.27 21.1
 0 -13 -1 29.2 11.1
 0 -13 -1 19 9.3
 0 -13 -1 40 12
 0 -13 -1 32.2 9.1
 0 -13 -1 23.5 15
 0 13 1 21.2 8.3
 0 13 1 56.39 18.3
 0 13 1 30.1 11.6
 0 13 1 28 10.1
 0 13 1 39.8 10.6
 0 13 1 34.8 12.1
 0 13 1 30.8 7.9
 0 13 1 21.4 9
 1 -13 -1 186.38 20.4
 1 -13 -1 179.88 20.1
 1 -13 -1 150.18 35.1
 1 -13 -1 147.59 18.7
 -1 13 1 209.88 22.7
 -1 13 1 154.68 18.3
 -1 13 1 203.88 22.5
 -1 13 1 163.08 25.8
 -1 13 1 182.98 17.5
 -1 13 1 165.18 20.1
 -1 13 1 195.18 19.8
 -1 13 1 164.48 18.6
 2 -13 -1 -5.1 13.8
 2 -13 -1 -0.9 7.6
 2 -13 -1 -0.5 10.2
 2 -13 -1 11 8.8
 2 -13 -1 7 10
 2 -13 -1 6.3 7.9
 2 -13 -1 -4.3 8.7
 -2 13 1 20.6 9.8
 -2 13 1 7 15.7
 -2 13 1 20.1 8.2
 -2 13 1 14.1 11.3
 -2 13 1 13 8.4
 -2 13 1 10.7 9.9
 -2 13 1 -13.5 7.3
 -2 13 1 15.9 9.3
 3 -13 -1 342.67 27.7
 3 -13 -1 350.86 27.7
 3 -13 -1 304.87 32.9
 3 -13 -1 377.16 27.2
 3 -13 -1 335.77 27.7
 3 -13 -1 357.46 29.5
 3 -13 -1 324.67 30.5
 -3 13 1 343.57 27
 -3 13 1 350.86 27.8
 -3 13 1 363.16 28.8
 -3 13 1 368.26 37.3
 -3 13 1 369.76 30.9
 -3 13 1 340.77 28.3
 -3 13 1 318.67 27
 4 -13 -1 47.4 11
 4 -13 -1 80.79 14.2
 4 -13 -1 92.09 14.2
 4 -13 -1 67.59 15.7
 4 -13 -1 75.39 14.2
 4 -13 -1 52.29 10.9
 4 -13 -1 74.49 15
 -4 13 1 47.8 11.6
 -4 13 1 64.89 19.4
 -4 13 1 69.09 10.6
 -4 13 1 69.39 14.3
 -4 13 1 68.59 14.5
 -4 13 1 90.09 14.5
 -4 13 1 71.49 12.5
 5 -13 -1 21 11.9
 5 -13 -1 16.7 13.2
 5 -13 -1 18.4 9.4
 5 -13 -1 34.7 14.5
 5 -13 -1 10.1 9.5
 5 -13 -1 24.3 12.8
 5 -13 -1 4.3 16.4
 5 -13 -1 29.8 11.2
 5 -13 -1 2.7 8.4
 -5 13 1 34.1 17.5
 -5 13 1 11.9 10.3
 -5 13 1 11.1 12.9
 -5 13 1 23 11.2
 -5 13 1 13.7 10.4
 -5 13 1 9.5 9
 -5 13 1 25 9
 6 -13 -1 17.1 11.4
 6 -13 -1 24.7 12.7
 6 -13 -1 54.59 19.3
 6 -13 -1 41.6 15.1
 6 -13 -1 31.5 10.3
 6 -13 -1 33.4 15
 6 -13 -1 19.7 10.5
 6 -13 -1 45 13
 6 -13 -1 38.4 10.4
 -6 13 1 45.4 11.8
 -6 13 1 46.6 16.9
 -6 13 1 24.4 11.8
 -6 13 1 33.7 13.1
 -6 13 1 45.1 11.2
 -6 13 1 39.5 13.2
 -6 13 1 34.3 10.9
 -6 13 1 29 9
 7 -13 -1 -0.5 11.2
 7 -13 -1 17.1 15.1
 7 -13 -1 10 12.7
 7 -13 -1 -1 18.1
 7 -13 -1 -10.2 12.1
 7 -13 -1 6.3 12.1
 7 -13 -1 -16.5 11.4
 7 -13 -1 9.3 10.6
 7 -13 -1 -10.4 12.9
 -7 13 1 4.1 9.5
 -7 13 1 2.9 11.6
 -7 13 1 11.3 9.3
 -7 13 1 -0.6 12.4
 -7 13 1 10.8 8.4
 -7 13 1 -8.7 7.9
 -7 13 1 7.6 11.5
 8 -13 -1 17.7 10.3
 8 -13 -1 13.1 13.1
 8 -13 -1 3.2 13.9
 8 -13 -1 -9.7 13.1
 8 -13 -1 26.7 21.3
 8 -13 -1 21.2 16.9
 8 -13 -1 27.3 16.6
 8 -13 -1 -5.7 12.6
 -8 13 1 14.1 14
 -8 13 1 8.5 8.9
 -8 13 1 5.5 18.1
 -8 13 1 15.1 11.9
 -8 13 1 9.1 10.1
 -8 13 1 3.6 9.7
 -8 13 1 11.5 9.7
 9 -13 -1 94.49 24.8
 9 -13 -1 85.69 18.6
 9 -13 -1 42.7 19
 9 -13 -1 97.69 21.7
 9 -13 -1 70.69 17.7
 9 -13 -1 65.29 20.1
 -9 13 1 98.99 18.5
 -9 13 1 103.69 15.9
 -9 13 1 56.99 13
 -9 13 1 90.99 15.7
 -9 13 1 42.4 13.9
 -9 13 1 72.39 14.6
 10 -13 -1 -10.4 16.3
 10 -13 -1 5.1 31.6
 10 -13 -1 9.4 13.6
 10 -13 -1 -19.5 14.6
 -10 13 1 11.7 12.4
 -10 13 1 10.6 11.4
 -10 13 1 -7.1 14.1
 -10 13 1 7 12.1
 -10 13 1 -10.3 9.8
 -10 13 1 26.3 12.2
 -10 -12 -1 138.09 27.2
 -10 -12 -1 102.39 17.8
 -10 -12 -1 49.2 23.9
 -10 -12 -1 86.59 22.1
 -10 -12 -1 71.69 21
 -10 -12 -1 86.79 23.8
 -10 -12 -1 93.59 21.4
 10 12 1 103.39 28.6
 10 12 1 81.09 19.7
 10 12 1 73.79 23.2
 10 12 1 113.19 23.8
 10 12 1 78.49 25.1
 10 12 1 125.49 16.8
 -9 -12 -1 162.18 23.8
 -9 -12 -1 127.89 24.3
 -9 -12 -1 203.98 31.1
 -9 -12 -1 259.17 24.8
 -9 -12 -1 195.98 27.3
 -9 -12 -1 150.18 28.4
 -9 -12 -1 163.48 25.7
 9 12 1 183.18 21.1
 9 12 1 172.38 25.4
 9 12 1 203.08 29.4
 9 12 1 172.38 33.7
 9 12 1 194.08 26.8
 9 12 1 191.58 24.3
 -8 -12 -1 19.7 18.9
 -8 -12 -1 28.9 11.2
 -8 -12 -1 32.8 15.8
 -8 -12 -1 37.2 15.8
 -8 -12 -1 27.1 14.9
 -8 -12 -1 46.6 17.5
 -8 -12 -1 33.9 12.6
 8 12 1 14 17
 8 12 1 49.3 14.7
 8 12 1 14.5 11.6
 8 12 1 29.1 11
 8 12 1 34.8 15.9
 8 12 1 31.7 21.8
 -7 -12 -1 19 9.8
 -7 -12 -1 47.3 14.5
 -7 -12 -1 21.1 16.5
 -7 -12 -1 39.1 12.7
 -7 -12 -1 32.6 14.2
 -7 -12 -1 29.7 14.9
 -7 -12 -1 -2.5 16.2
 7 12 1 32.2 11.5
 7 12 1 49.2 18.3
 7 12 1 29 14.9
 7 12 1 -6.8 27
 7 12 1 14.8 11.6
 7 12 1 32.1 10
 -6 -12 -1 21.9 13
 -6 -12 -1 6.9 12.2
 -6 -12 -1 20.2 11.3
 -6 -12 -1 29.6 16.8
 -6 -12 -1 25.4 15.5
 -6 -12 -1 7.8 13.9
 -6 -12 -1 27.5 9.3
 6 12 1 22.9 20
 6 12 1 14.7 8.8
 6 12 1 6.4 10.6
 6 12 1 14.4 9.8
 6 12 1 30.1 14.7
 -5 -12 -1 43.4 16.1
 -5 -12 -1 41.7 17.5
 -5 -12 -1 31.1 12.9
 -5 -12 -1 19.8 8.7
 -5 -12 -1 19 10.7
 -5 -12 -1 35.3 12.8
 5 12 1 2.1 9.4
 5 12 1 23.1 8.6
 5 12 1 8.5 8.6
 5 12 1 10.4 18.7
 5 12 1 16.3 10.7
 -4 -12 -1 134.29 17.4
 -4 -12 -1 90.79 12.3
 -4 -12 -1 85.19 20.6
 -4 -12 -1 98.89 14.9
 -4 -12 -1 105.19 17.4
 -4 -12 -1 90.09 16.1
 4 12 1 85.19 13.3
 4 12 1 100.79 15.3
 4 12 1 93.89 16.4
 4 12 1 102.19 12.3
 4 12 1 112.49 24.1
 4 12 1 105.19 16.4
 4 12 1 122.09 17.3
 -3 -12 -1 3 14.7
 -3 -12 -1 -0.1 7.9
 -3 -12 -1 18.5 7.3
 -3 -12 -1 3.3 9
 -3 -12 -1 4.5 11.6
 -3 -12 -1 0.2 10.5
 -3 -12 -1 3.8 8
 3 12 1 -1.8 8.4
 3 12 1 2.9 9
 3 12 1 -0.7 11.3
 3 12 1 1.5 7.8
 3 12 1 -2.1 15.7
 3 12 1 -6.7 5.3
 3 12 1 16.6 9.4
 3 12 1 29.9 11.4
 -2 -12 -1 1227.58 76.59
 -2 -12 -1 1121.19 72.09
 -2 -12 -1 1183.18 74.69
 -2 -12 -1 1203.08 80.39
 -2 -12 -1 1149.29 74.49
 -2 -12 -1 1097.09 73.29
 -2 -12 -1 1204.58 76.29
 2 12 1 1166.48 71.59
 2 12 1 1160.18 75.89
 2 12 1 1157.38 75.29
 2 12 1 1182.48 75.19
 2 12 1 1139.49 74.09
 2 12 1 1253.17 82.89
 2 12 1 1038.9 74.39
 2 12 1 1169.68 71.29
 2 12 1 1160.48 74.89
 -1 -12 -1 85.39 13.5
 -1 -12 -1 97.49 18.4
 -1 -12 -1 46.7 14.5
 -1 -12 -1 80.49 10.8
 -1 -12 -1 64.49 12.3
 -1 -12 -1 44.2 11.3
 1 12 1 72.19 9.7
 1 12 1 78.59 13.9
 1 12 1 48.2 11.4
 1 12 1 84.59 13
 1 12 1 48.8 11.6
 1 12 1 48.7 17.1
 1 12 1 80.99 10.6
 1 12 1 72.29 13.1
 1 12 1 63.69 13.7
 0 -12 -1 1851.71 126.59
 0 -12 -1 2053.59 126.99
 0 -12 -1 2131.19 128.09
 0 -12 -1 2103.19 132.39
 0 -12 -1 2117.79 128.49
 0 -12 -1 2099.29 125.69
 0 12 1 1996.2 126.89
 0 12 1 2210.38 128.29
 0 12 1 1955.7 124.99
 0 12 1 2173.18 128.49
 0 12 1 2339.07 134.49
 0 12 1 1996.2 126.79
 0 12 1 1977.5 125.89
 0 12 1 2119.29 128.29
 1 -12 -1 185.48 24.6
 1 -12 -1 189.98 20
 1 -12 -1 179.98 18.4
 1 -12 -1 170.78 19.1
 -1 12 1 180.08 20
 -1 12 1 125.79 17.3
 -1 12 1 169.58 25.5
 -1 12 1 185.58 16.4
 -1 12 1 179.48 18.1
 -1 12 1 160.58 17.9
 -1 12 1 169.48 19.4
 -1 12 1 180.98 17.6
 2 -12 -1 192.18 21.6
 2 -12 -1 189.78 19
 2 -12 -1 182.58 19
 2 -12 -1 160.08 22.9
 2 -12 -1 227.28 26.3
 2 -12 -1 179.98 18.2
 2 -12 -1 197.18 19.8
 -2 12 1 193.78 18.9
 -2 12 1 186.48 19.3
 -2 12 1 225.38 22.1
 -2 12 1 199.88 17.7
 -2 12 1 204.28 18.3
 -2 12 1 178.28 25.8
 -2 12 1 198.48 20
 -2 12 1 195.38 30.4
 3 -12 -1 11.6 7.9
 3 -12 -1 -1.7 7.5
 3 -12 -1 3.2 9.9
 3 -12 -1 -1.8 11.5
 3 -12 -1 8.4 7.2
 3 -12 -1 14.1 10.5
 3 -12 -1 7.7 8.6
 3 -12 -1 -2.1 6.8
 -3 12 1 11.8 8.5
 -3 12 1 14 7
 -3 12 1 -2.5 8.2
 -3 12 1 10.9 9.2
 -3 12 1 -15.5 12.9
 -3 12 1 14.2 7.8
 -3 12 1 11.6 10.4
 -3 12 1 15 8.2
 4 -12 -1 1.4 9.3
 4 -12 -1 4.7 12.9
 4 -12 -1 18.4 10.8
 4 -12 -1 6.3 9.9
 4 -12 -1 9.3 10.5
 4 -12 -1 9.2 8
 4 -12 -1 11 8.3
 -4 12 1 26.3 9.1
 -4 12 1 16.9 10.2
 -4 12 1 7.8 6.9
 -4 12 1 18 10.9
 -4 12 1 -2.7 7.2
 -4 12 1 21.5 9.5
 -4 12 1 -2.2 13.7
 5 -12 -1 112.39 15.3
 5 -12 -1 152.18 17.2
 5 -12 -1 143.19 18.7
 5 -12 -1 130.59 19.3
 5 -12 -1 169.98 25
 5 -12 -1 110.99 15.1
 5 -12 -1 132.79 19.3
 5 -12 -1 124.29 16.9
 5 -12 -1 119.19 14.5
 -5 12 1 159.48 18.4
 -5 12 1 129.29 16.1
 -5 12 1 128.49 14.3
 -5 12 1 150.58 17.4
 -5 12 1 108.19 14.7
 -5 12 1 110.79 15.9
 -5 12 1 90.59 22.3
 -5 12 1 135.19 18.4
 6 -12 -1 23.9 18.4
 6 -12 -1 5.1 12.3
 6 -12 -1 -9.2 10
 6 -12 -1 2.6 11.1
 6 -12 -1 -12.4 8.6
 6 -12 -1 6.7 11.4
 6 -12 -1 1.9 9.3
 6 -12 -1 -3.5 7.4
 6 -12 -1 1.8 11.6
 -6 12 1 4.6 8.5
 -6 12 1 7.3 7.4
 -6 12 1 14.3 11.8
 -6 12 1 -15.4 7.2
 -6 12 1 -0.4 10.7
 -6 12 1 34.2 11.4
 -6 12 1 -25 12.9
 -6 12 1 11.3 9.5
 7 -12 -1 463.25 37.8
 7 -12 -1 344.57 29.3
 7 -12 -1 384.86 39.9
 7 -12 -1 370.66 32
 7 -12 -1 406.96 33.6
 7 -12 -1 409.26 35.6
 7 -12 -1 351.66 31.5
 7 -12 -1 366.96 30.9
 -7 12 1 372.46 31
 -7 12 1 381.56 30.1
 -7 12 1 370.46 29.9
 -7 12 1 340.97 28.3
 -7 12 1 391.26 30.9
 -7 12 1 387.76 32.9
 8 -12 -1 186.38 29.3
 8 -12 -1 133.99 19.2
 8 -12 -1 140.19 23.4
 8 -12 -1 132.19 17.5
 8 -12 -1 154.38 20.7
 8 -12 -1 123.29 22.1
 8 -12 -1 156.78 24.7
 8 -12 -1 147.99 19.8
 -8 12 1 146.79 19.1
 -8 12 1 143.09 21
 -8 12 1 146.49 16.7
 -8 12 1 176.28 19.2
 -8 12 1 138.79 17.2
 -8 12 1 140.89 18.3
 9 -12 -1 46.8 20
 9 -12 -1 57.69 18.5
 9 -12 -1 96.09 17.2
 9 -12 -1 97.89 27.3
 9 -12 -1 72.99 17.3
 9 -12 -1 127.89 27.7
 9 -12 -1 77.59 22.3
 -9 12 1 84.79 14.4
 -9 12 1 85.09 14.9
 -9 12 1 80.89 15.2
 -9 12 1 106.79 17.6
 -9 12 1 84.09 14.4
 -9 12 1 101.79 15.5
 10 -12 -1 18.6 21.1
 10 -12 -1 -0.5 12.9
 10 -12 -1 -25.5 14.5
 -10 12 1 2 10.6
 -10 12 1 12 11.6
 -10 12 1 6.9 10.3
 -10 12 1 19.8 12.7
 -10 12 1 31 12.1
 -10 12 1 5.1 13
 -10 -11 -1 53.39 14.7
 -10 -11 -1 55.69 19.9
 -10 -11 -1 78.39 27.4
 -10 -11 -1 38.4 16.3
 -10 -11 -1 7.9 18.4
 -10 -11 -1 46.3 17.8
 -10 -11 -1 19.7 19.2
 10 11 1 38.7 22.9
 10 11 1 53.19 17.3
 10 11 1 65.39 14.1
 10 11 1 28 14.8
 10 11 1 52.29 21.1
 10 11 1 37.1 18.6
 -9 -11 -1 -40.7 15.5
 -9 -11 -1 17 10.7
 -9 -11 -1 2.7 14.5
 -9 -11 -1 -2.1 12.9
 -9 -11 -1 -8.2 14.1
 -9 -11 -1 -14.2 11.8
 -9 -11 -1 0.1 12.5
 9 11 1 -8 14.3
 9 11 1 5.7 10.8
 9 11 1 3.4 11.1
 9 11 1 12 20.7
 9 11 1 -1.1 9.5
 9 11 1 -14.8 10.8
 9 11 1 -3.9 12.9
 9 11 1 -0.2 17.6
 -8 -11 -1 273.47 31.7
 -8 -11 -1 271.97 35.1
 -8 -11 -1 274.67 30.5
 -8 -11 -1 318.07 32.1
 -8 -11 -1 268.07 29.9
 -8 -11 -1 314.37 36.3
 8 11 1 296.57 27.7
 8 11 1 255.97 36.8
 8 11 1 313.57 33
 8 11 1 316.37 28.8
 8 11 1 299.97 34.2
 8 11 1 319.67 28.9
 8 11 1 289.07 27.4
 -7 -11 -1 15.9 12.8
 -7 -11 -1 4.9 14.5
 -7 -11 -1 17.1 16.5
 -7 -11 -1 4.4 10.9
 -7 -11 -1 11.6 8.9
 -7 -11 -1 23.5 13.6
 -7 -11 -1 19.3 13.9
 7 11 1 15.9 19.9
 7 11 1 43.8 14.8
 7 11 1 11.7 11.5
 7 11 1 14.9 8.6
 7 11 1 9.2 10.1
 7 11 1 14.5 16.6
 -6 -11 -1 206.78 24.8
 -6 -11 -1 182.48 22
 -6 -11 -1 196.18 27.4
 -6 -11 -1 145.59 19.9
 -6 -11 -1 121.69 21.2
 -6 -11 -1 198.78 19.1
 6 11 1 206.28 23.7
 6 11 1 156.98 23.1
 6 11 1 188.28 20.2
 6 11 1 201.88 23.8
 6 11 1 212.68 29.7
 6 11 1 189.68 19
 -5 -11 -1 6.3 10.2
 -5 -11 -1 28 13.3
 -5 -11 -1 15.5 10.8
 -5 -11 -1 -1.2 10
 -5 -11 -1 -17.9 12.8
 -5 -11 -1 23.3 9.9
 -5 -11 -1 -0.3 6.8
 5 11 1 0.8 14.8
 5 11 1 0.2 7.9
 5 11 1 28.3 11.7
 5 11 1 15.1 12.2
 5 11 1 1.8 7.4
 5 11 1 -2.3 8.8
 -4 -11 -1 39 16.2
 -4 -11 -1 38.3 12.6
 -4 -11 -1 19.6 7.3
 -4 -11 -1 33.4 13.6
 -4 -11 -1 18.1 9.3
 -4 -11 -1 44.3 12.4
 4 11 1 22.3 7
 4 11 1 18.8 8.9
 4 11 1 4.4 9.2
 4 11 1 33 10.4
 4 11 1 3.6 14.6
 -3 -11 -1 114.99 21.5
 -3 -11 -1 109.49 14.9
 -3 -11 -1 139.69 13.3
 -3 -11 -1 133.79 13.8
 -3 -11 -1 112.29 16.8
 -3 -11 -1 113.99 17.4
 -3 -11 -1 123.79 15.8
 3 11 1 140.79 12.8
 3 11 1 143.49 19.1
 3 11 1 117.09 14.6
 3 11 1 128.79 15.9
 3 11 1 108.79 15.5
 3 11 1 112.79 15.8
 3 11 1 120.49 22.9
 -2 -11 -1 11.9 10.2
 -2 -11 -1 10.5 8.7
 -2 -11 -1 12.7 8.5
 -2 -11 -1 15.8 8
 -2 -11 -1 9.5 12.7
 -2 -11 -1 1.7 5.5
 -2 -11 -1 16.3 8.4
 2 11 1 -1.5 5
 2 11 1 1.4 10.2
 2 11 1 -6.7 4.3
 2 11 1 2.7 14.9
 2 11 1 20.5 9
 2 11 1 17 7.7
 2 11 1 7.2 9
 2 11 1 2 7.6
 2 11 1 -4.6 7.8
 -1 -11 -1 368.26 28.7
 -1 -11 -1 343.97 27.6
 -1 -11 -1 368.36 27.8
 -1 -11 -1 373.66 29
 -1 -11 -1 353.76 25.4
 -1 -11 -1 361.76 34.7
 -1 -11 -1 366.06 30
 1 11 1 345.87 28.4
 1 11 1 363.06 28.4
 1 11 1 386.36 29.7
 1 11 1 439.86 38.2
 1 11 1 355.26 27.5
 1 11 1 312.67 25
 1 11 1 341.47 24.9
 1 11 1 363.86 28.1
 1 11 1 368.96 28.9
 0 -11 -1 309.17 30.3
 0 -11 -1 256.17 22.8
 0 -11 -1 285.77 24
 0 -11 -1 245.18 21
 0 -11 -1 278.07 25
 0 -11 -1 256.97 22.5
 0 11 1 269.07 24.8
 0 11 1 302.17 23.4
 0 11 1 278.67 20.8
 0 11 1 284.97 25
 0 11 1 297.87 22.1
 0 11 1 340.47 32.2
 0 11 1 247.98 22.5
 0 11 1 278.17 26.5
 1 -11 -1 61.19 11.4
 1 -11 -1 56.19 10.4
 1 -11 -1 34.6 14.3
 1 -11 -1 53.19 10.6
 1 -11 -1 57.69 10.8
 -1 11 1 59.59 10.4
 -1 11 1 57.69 10.8
 -1 11 1 52.29 9.9
 -1 11 1 53.19 9
 -1 11 1 51.89 11.3
 -1 11 1 22.8 15.3
 -1 11 1 44.8 10.2
 -1 11 1 51.79 11.9
 2 -11 -1 510.45 39
 2 -11 -1 481.65 35.3
 2 -11 -1 466.75 33.1
 2 -11 -1 423.66 32.8
 2 -11 -1 489.95 33.2
 2 -11 -1 459.85 32.4
 2 -11 -1 478.65 34.3
 -2 11 1 454.25 32.7
 -2 11 1 463.65 32.4
 -2 11 1 446.76 34.2
 -2 11 1 433.96 33.6
 -2 11 1 499.05 34
 -2 11 1 454.35 40.2
 -2 11 1 457.25 35.1
 -2 11 1 468.75 32.5
 3 -11 -1 17.4 7.7
 3 -11 -1 -0.3 6.5
 3 -11 -1 -2.3 10.8
 3 -11 -1 3.4 13
 3 -11 -1 4.3 7.1
 3 -11 -1 10.6 9.5
 3 -11 -1 19.6 8.5
 3 -11 -1 -0.8 10.2
 -3 11 1 13.2 7.6
 -3 11 1 11.7 7
 -3 11 1 10.4 9.9
 -3 11 1 7.4 9.6
 -3 11 1 14.8 6.7
 -3 11 1 12.6 8.8
 -3 11 1 -3.4 13.8
 -3 11 1 10 7.1
 4 -11 -1 496.75 36.3
 4 -11 -1 505.75 35.3
 4 -11 -1 520.95 38.7
 4 -11 -1 452.35 33.9
 4 -11 -1 495.85 47
 4 -11 -1 513.05 39.4
 4 -11 -1 485.05 35.1
 -4 11 1 490.35 34
 -4 11 1 489.35 35.6
 -4 11 1 497.75 41.3
 -4 11 1 526.65 37.8
 -4 11 1 502.95 36.1
 -4 11 1 531.45 36.5
 -4 11 1 521.15 35.2
 -4 11 1 481.35 38.6
 5 -11 -1 47.6 9.7
 5 -11 -1 37.5 13
 5 -11 -1 57.39 13
 5 -11 -1 23.4 8.9
 5 -11 -1 38.8 9.3
 5 -11 -1 32.1 10.2
 5 -11 -1 38.5 10.8
 5 -11 -1 3.9 15.8
 5 -11 -1 29.3 12.1
 -5 11 1 34.1 8.5
 -5 11 1 28.2 9.1
 -5 11 1 22.7 8.3
 -5 11 1 21.5 8.7
 -5 11 1 32.9 16.5
 -5 11 1 39.4 13.1
 -5 11 1 57.79 12.1
 -5 11 1 25 11.2
 6 -11 -1 342.27 27.3
 6 -11 -1 343.97 29.8
 6 -11 -1 364.96 37
 6 -11 -1 335.37 28
 6 -11 -1 366.86 29.7
 6 -11 -1 382.66 32.8
 6 -11 -1 358.66 28.9
 6 -11 -1 348.07 30.1
 6 -11 -1 337.67 31.3
 -6 11 1 337.87 32.7
 -6 11 1 356.26 30.6
 -6 11 1 348.37 27.6
 -6 11 1 365.16 28.4
 -6 11 1 338.57 28.3
 7 -11 -1 29 12.6
 7 -11 -1 72.79 21.6
 7 -11 -1 16.3 11.9
 7 -11 -1 32.8 13.1
 7 -11 -1 64.59 15.1
 7 -11 -1 32.1 10.2
 7 -11 -1 58.59 13.6
 7 -11 -1 43.5 16.1
 -7 11 1 37.9 13.8
 -7 11 1 37.2 10.9
 -7 11 1 8.7 12.1
 -7 11 1 34.9 8.6
 -7 11 1 52.79 11.8
 -7 11 1 50.19 11.2
 8 -11 -1 60.09 18.6
 8 -11 -1 72.49 15.7
 8 -11 -1 74.99 15.7
 8 -11 -1 91.79 14.7
 8 -11 -1 95.69 19
 8 -11 -1 54.29 22
 8 -11 -1 87.19 18.5
 8 -11 -1 62.99 15.6
 -8 11 1 92.19 13.3
 -8 11 1 108.99 15
 -8 11 1 84.09 14.7
 -8 11 1 80.99 13.6
 -8 11 1 77.99 16.1
 -8 11 1 74.19 14.4
 9 -11 -1 7.1 14.6
 9 -11 -1 17.9 19.1
 9 -11 -1 26.9 13.6
 9 -11 -1 22.7 10.9
 9 -11 -1 12.1 17.5
 9 -11 -1 14.7 15.1
 9 -11 -1 -15.5 15
 -9 11 1 28.1 10.2
 -9 11 1 7 10.5
 -9 11 1 0.7 11.9
 -9 11 1 -11.7 10
 -9 11 1 29.9 10.9
 -9 11 1 8.7 9.7
 10 -11 -1 6.4 14.7
 10 -11 -1 23.5 19.6
 10 -11 -1 49.5 22.7
 10 -11 -1 6.8 15.4
 10 -11 -1 20.8 15.6
 10 -11 -1 37.9 15.7
 -10 11 1 28.4 12.1
 -10 11 1 27.3 12.5
 -10 11 1 31 12.5
 -10 11 1 55.59 13.5
 -10 11 1 53.39 15.4
 -10 11 1 33 12
 -11 -10 -1 75.49 17
 -11 -10 -1 73.99 19.5
 -11 -10 -1 29.1 20.5
 -11 -10 -1 65.29 22.3
 -11 -10 -1 62.99 17.8
 -11 -10 -1 50.19 22.6
 -11 -10 -1 96.19 20.7
 11 10 1 98.69 24.9
 11 10 1 75.09 26.2
 11 10 1 61.29 13.6
 11 10 1 102.79 22.6
 11 10 1 83.19 23.2
 -10 -10 -1 9.2 15.6
 -10 -10 -1 14.7 16.2
 -10 -10 -1 11.5 13.9
 -10 -10 -1 9.3 11.2
 -10 -10 -1 -14.8 16.8
 -10 -10 -1 18.9 14.6
 -10 -10 -1 20.4 16.6
 10 10 1 6.5 13.6
 10 10 1 28.1 11.1
 10 10 1 11.1 16.3
 10 10 1 -0.8 17.4
 10 10 1 10.7 19
 10 10 1 27.2 17.7
 -9 -10 -1 193.18 24.8
 -9 -10 -1 197.48 26.8
 -9 -10 -1 177.38 27
 -9 -10 -1 202.48 24.7
 -9 -10 -1 193.28 21.7
 -9 -10 -1 181.98 26.2
 -9 -10 -1 195.28 27.4
 9 10 1 232.88 30.5
 9 10 1 208.38 29
 9 10 1 187.78 31.8
 9 10 1 175.38 22.5
 9 10 1 173.08 20
 9 10 1 170.58 19.3
 9 10 1 155.78 20.5
 9 10 1 245.28 28.7
 -8 -10 -1 13 13.3
 -8 -10 -1 19.3 11.9
 -8 -10 -1 30.3 17.4
 -8 -10 -1 18 14
 -8 -10 -1 4.8 14.1
 -8 -10 -1 40 23.5
 -8 -10 -1 33.7 10.8
 8 10 1 31.6 19.7
 8 10 1 10.8 12.8
 8 10 1 -3.3 13.5
 8 10 1 7.2 16.3
 8 10 1 22 11.9
 8 10 1 30.6 12.8
 8 10 1 21 9.2
 8 10 1 17 10.5
 -7 -10 -1 304.27 33.4
 -7 -10 -1 383.56 32.4
 -7 -10 -1 361.76 37
 -7 -10 -1 381.46 33.5
 -7 -10 -1 395.26 29.6
 -7 -10 -1 394.36 34.5
 -7 -10 -1 348.07 32.8
 7 10 1 363.26 30.2
 7 10 1 417.86 42.4
 7 10 1 359.16 33.4
 7 10 1 358.06 28.2
 7 10 1 367.56 30.8
 7 10 1 367.46 30.8
 7 10 1 383.76 36.4
 -6 -10 -1 10.9 13
 -6 -10 -1 30.5 13.8
 -6 -10 -1 25.7 9.3
 -6 -10 -1 15.5 10.9
 -6 -10 -1 13.5 12.7
 -6 -10 -1 6.1 11.9
 -6 -10 -1 10.1 7.4
 -6 -10 -1 31.4 12.9
 6 10 1 2.4 7.5
 6 10 1 11.8 16.6
 6 10 1 13 10.1
 6 10 1 5.4 14.8
 6 10 1 19.1 10.1
 6 10 1 37.4 13.5
 -5 -10 -1 42 11.4
 -5 -10 -1 40.5 12.7
 -5 -10 -1 34.4 8.7
 -5 -10 -1 51.59 13.6
 -5 -10 -1 28.8 14.3
 -5 -10 -1 24.3 10.9
 -5 -10 -1 34.8 29.5
 5 10 1 47.4 10.8
 5 10 1 54.19 12.2
 5 10 1 22.8 12.6
 5 10 1 32.5 11
 5 10 1 53.99 10.4
 5 10 1 13.8 17
 -4 -10 -1 74.79 17
 -4 -10 -1 69.69 13.3
 -4 -10 -1 70.99 12.8
 -4 -10 -1 67.69 9.8
 -4 -10 -1 90.59 13.7
 -4 -10 -1 80.39 9.9
 -4 -10 -1 73.39 14.9
 -4 -10 -1 89.29 15.2
 4 10 1 73.99 13.1
 4 10 1 79.79 13.6
 4 10 1 75.19 17.9
 4 10 1 73.69 11.7
 4 10 1 54.89 18.4
 4 10 1 63.59 13
 4 10 1 63.59 9.7
 -3 -10 -1 7.1 5.6
 -3 -10 -1 6.1 7.1
 -3 -10 -1 -14.5 11.9
 -3 -10 -1 0.8 6.9
 -3 -10 -1 1.3 6.4
 -3 -10 -1 3.7 10
 -3 -10 -1 -3 8.4
 3 10 1 -1.6 7
 3 10 1 -9.4 4.4
 3 10 1 1.9 7.8
 3 10 1 -5.7 14
 3 10 1 -5.3 6.5
 3 10 1 -13.5 7.7
 -2 -10 -1 264.97 20.9
 -2 -10 -1 230.18 18.8
 -2 -10 -1 243.28 24.1
 -2 -10 -1 275.67 22.8
 -2 -10 -1 263.17 28.3
 -2 -10 -1 252.37 21.3
 -2 -10 -1 233.88 22.4
 2 10 1 219.58 17.9
 2 10 1 258.57 22.7
 2 10 1 266.97 22.5
 2 10 1 232.28 22.1
 2 10 1 256.77 22.8
 2 10 1 247.68 21.3
 2 10 1 257.47 18.6
 2 10 1 211.48 29.1
 2 10 1 272.47 24.8
 -1 -10 -1 51.49 9.9
 -1 -10 -1 33.2 8.2
 -1 -10 -1 53.19 10.4
 -1 -10 -1 53.59 15.2
 -1 -10 -1 56.59 12.5
 -1 -10 -1 39.6 11.1
 -1 -10 -1 41.9 10.2
 1 10 1 40.9 10.5
 1 10 1 29 8.9
 1 10 1 37.7 8.1
 1 10 1 42.9 11.3
 1 10 1 35.5 7.1
 1 10 1 39.5 9.8
 1 10 1 34.7 9.6
 1 10 1 39.7 10.2
 1 10 1 39.7 16
 0 -10 -1 420.36 33.8
 0 -10 -1 383.36 29.5
 0 -10 -1 377.06 30.1
 0 -10 -1 408.06 35.2
 0 -10 -1 375.26 28.6
 0 -10 -1 337.37 27.8
 0 10 1 403.26 28.1
 0 10 1 368.26 28.3
 0 10 1 355.76 29
 0 10 1 420.26 27
 0 10 1 401.16 30.3
 0 10 1 386.66 36.9
 0 10 1 420.26 29.1
 0 10 1 388.66 30.4
 1 -10 -1 234.78 20.6
 1 -10 -1 271.27 27.9
 1 -10 -1 290.87 23.3
 1 -10 -1 243.58 21.3
 1 -10 -1 237.48 23.2
 1 -10 -1 271.57 21.6
 1 -10 -1 254.27 21.4
 -1 10 1 226.28 21.2
 -1 10 1 262.47 23.2
 -1 10 1 225.98 20.8
 -1 10 1 315.57 32
 -1 10 1 270.87 21.8
 -1 10 1 262.37 23.3
 -1 10 1 276.37 21.2
 -1 10 1 222.38 19.4
 2 -10 -1 48.7 8.7
 2 -10 -1 33.8 8.7
 2 -10 -1 46.9 11
 2 -10 -1 56.29 11.5
 2 -10 -1 30 13.8
 2 -10 -1 48.3 9.3
 2 -10 -1 49.1 9.3
 -2 10 1 33.9 10.3
 -2 10 1 52.69 9.9
 -2 10 1 49.8 10.8
 -2 10 1 49 10
 -2 10 1 47.7 8.9
 -2 10 1 29.4 14.9
 -2 10 1 45.3 8.8
 -2 10 1 60.59 11.5
 3 -10 -1 237.58 25.4
 3 -10 -1 273.17 21.8
 3 -10 -1 239.98 20.8
 3 -10 -1 260.97 23.9
 3 -10 -1 256.37 20.6
 3 -10 -1 255.27 22.7
 3 -10 -1 232.08 19.8
 -3 10 1 288.77 28.4
 -3 10 1 235.68 20.5
 -3 10 1 260.97 21.6
 -3 10 1 262.07 23.8
 -3 10 1 258.07 20
 -3 10 1 237.68 21
 -3 10 1 297.37 24.4
 -3 10 1 251.67 21.1
 4 -10 -1 19.4 8.3
 4 -10 -1 12.3 7.1
 4 -10 -1 20.3 10.2
 4 -10 -1 27.5 10.1
 4 -10 -1 22 9
 4 -10 -1 8.9 10.7
 -4 10 1 23.6 7.9
 -4 10 1 18.3 10.3
 -4 10 1 14.9 7
 -4 10 1 29.1 10.4
 -4 10 1 18.1 8.5
 -4 10 1 -2.5 11.5
 -4 10 1 15.1 8.7
 -4 10 1 32.7 8.3
 -4 10 1 10.6 6.5
 5 -10 -1 266.57 21.5
 5 -10 -1 254.27 24.9
 5 -10 -1 248.38 25.9
 5 -10 -1 258.97 25.5
 5 -10 -1 245.38 22.7
 5 -10 -1 267.47 24.4
 5 -10 -1 311.67 30.5
 5 -10 -1 239.98 21.7
 5 -10 -1 249.48 21.3
 -5 10 1 277.07 22.6
 -5 10 1 246.28 26.2
 -5 10 1 277.17 20.5
 -5 10 1 260.07 22.1
 -5 10 1 285.07 24.6
 -5 10 1 252.27 21.7
 -5 10 1 268.57 22.5
 -5 10 1 224.88 21.1
 6 -10 -1 23.1 10.9
 6 -10 -1 7.3 11.7
 6 -10 -1 1.4 9.5
 6 -10 -1 23.2 12.7
 6 -10 -1 12.9 8.7
 6 -10 -1 12.4 11.1
 6 -10 -1 25.4 18.3
 6 -10 -1 19.6 10
 -6 10 1 16.5 11
 -6 10 1 12.1 7.8
 -6 10 1 34.6 10.4
 -6 10 1 20 9
 -6 10 1 10.1 6.7
 -6 10 1 27.4 9.1
 7 -10 -1 617.24 44.8
 7 -10 -1 648.24 43.6
 7 -10 -1 603.84 49.8
 7 -10 -1 621.44 45.8
 7 -10 -1 582.94 42.6
 7 -10 -1 579.94 42.3
 7 -10 -1 513.25 40.2
 -7 10 1 552.34 41.8
 -7 10 1 573.34 40
 -7 10 1 614.54 41.8
 -7 10 1 621.64 41.3
 -7 10 1 590.34 43.1
 -7 10 1 643.54 41.4
 8 -10 -1 25.4 11.7
 8 -10 -1 34.3 21.6
 8 -10 -1 23.4 13.5
 8 -10 -1 24.7 12.8
 8 -10 -1 18.7 9.1
 8 -10 -1 9.6 14.4
 8 -10 -1 25.2 13.5
 -8 10 1 -2.6 12.1
 -8 10 1 15.9 9.7
 -8 10 1 14.1 9
 -8 10 1 30 11.1
 -8 10 1 4.5 8
 -8 10 1 13.6 9.5
 9 -10 -1 199.98 23.7
 9 -10 -1 148.19 26.6
 9 -10 -1 216.38 30.6
 9 -10 -1 217.18 21.2
 9 -10 -1 173.58 22.1
 9 -10 -1 189.28 22.8
 9 -10 -1 184.48 25.6
 -9 10 1 202.78 21.2
 -9 10 1 208.28 22.4
 -9 10 1 177.48 21.8
 -9 10 1 180.58 19.9
 -9 10 1 182.58 19.5
 -9 10 1 237.78 22
 10 -10 -1 5.5 21.6
 10 -10 -1 -4.6 14.1
 10 -10 -1 17.5 18.6
 10 -10 -1 20.4 15.2
 10 -10 -1 17.8 16
 10 -10 -1 -4.2 12.5
 -10 10 1 36.4 12.5
 -10 10 1 6.2 10.1
 -10 10 1 7 9.7
 -10 10 1 8.2 9.3
 -10 10 1 -3.4 9.5
 -10 10 1 -0.6 12.4
 11 -10 -1 52.49 28.5
 11 -10 -1 28.8 19.4
 11 -10 -1 66.49 15.5
 11 -10 -1 75.49 23.8
 -11 10 1 64.59 14.3
 -11 10 1 56.99 14.1
 -11 10 1 58.79 13.9
 -11 10 1 70.69 17.2
 -11 10 1 38.9 13.2
 -11 10 1 57.09 16.3
 -11 -9 -1 2.7 30
 -11 -9 -1 -1.2 16.9
 -11 -9 -1 37.8 28.4
 -11 -9 -1 13.5 14.9
 -11 -9 -1 20.2 14.4
 -11 -9 -1 13.3 13.6
 -11 -9 -1 64.09 18.3
 11 9 1 30 21.4
 11 9 1 17.2 17.3
 11 9 1 17.2 19.2
 11 9 1 -19.9 15.2
 -10 -9 -1 -9.7 11.8
 -10 -9 -1 -5.7 12.4
 -10 -9 -1 14.1 14.1
 -10 -9 -1 -2.8 14.4
 -10 -9 -1 -33.2 14.2
 -10 -9 -1 -10 14.6
 -10 -9 -1 -1.3 9.8
 10 9 1 -28.9 16.2
 10 9 1 12.6 16.1
 10 9 1 -5.8 17.4
 10 9 1 10.1 12.4
 10 9 1 25.2 15.4
 10 9 1 16.4 9.8
 -9 -9 -1 5.5 14.7
 -9 -9 -1 -1.2 11.6
 -9 -9 -1 9.9 15.3
 -9 -9 -1 3 9.7
 -9 -9 -1 -1 11.8
 -9 -9 -1 2.5 15.6
 -9 -9 -1 -8.6 11.7
 9 9 1 -19.6 18.4
 9 9 1 34.5 15.9
 9 9 1 -2.2 8.3
 9 9 1 0 9.9
 9 9 1 -5.7 9.5
 9 9 1 24.9 22.1
 9 9 1 -1.9 10.6
 -8 -9 -1 78.69 18.5
 -8 -9 -1 95.69 18.4
 -8 -9 -1 115.59 18.1
 -8 -9 -1 132.49 22
 -8 -9 -1 118.99 15.6
 -8 -9 -1 102.29 16.9
 -8 -9 -1 83.69 15.8
 -8 -9 -1 117.79 19.7
 8 9 1 111.79 19.3
 8 9 1 101.59 14.8
 8 9 1 131.59 22.6
 8 9 1 73.49 12.2
 8 9 1 77.39 23
 8 9 1 104.29 17.8
 8 9 1 127.59 17.6
 8 9 1 96.99 14.7
 -7 -9 -1 66.59 22.6
 -7 -9 -1 20.1 14
 -7 -9 -1 44.7 19.3
 -7 -9 -1 40.6 12.6
 -7 -9 -1 37.9 13.9
 -7 -9 -1 61.59 15.4
 -7 -9 -1 57.59 11.5
 -7 -9 -1 53.09 12.3
 7 9 1 36.6 17
 7 9 1 59.59 11
 7 9 1 52.09 13.1
 7 9 1 39.2 15
 7 9 1 31.6 12.2
 7 9 1 14.1 20.4
 7 9 1 32.2 11
 -6 -9 -1 490.95 42.5
 -6 -9 -1 663.33 46.8
 -6 -9 -1 525.25 41.3
 -6 -9 -1 569.34 39.3
 -6 -9 -1 622.34 46.5
 -6 -9 -1 549.45 42.3
 -6 -9 -1 560.04 42.7
 6 9 1 592.14 41.3
 6 9 1 477.25 39.7
 6 9 1 585.64 44.5
 6 9 1 707.93 44.1
 6 9 1 637.14 49.5
 6 9 1 547.05 38.8
 6 9 1 622.64 40.9
 -5 -9 -1 22 7.4
 -5 -9 -1 58.49 14.6
 -5 -9 -1 44.9 11.4
 -5 -9 -1 32.1 10.8
 -5 -9 -1 29 10
 -5 -9 -1 18 14.9
 -5 -9 -1 44 11.1
 5 9 1 23.7 10.7
 5 9 1 21.6 15.9
 5 9 1 33.7 9.8
 5 9 1 38.4 9.5
 5 9 1 19.9 7.7
 5 9 1 34.7 13.6
 -4 -9 -1 88.39 16.2
 -4 -9 -1 144.39 20.8
 -4 -9 -1 106.79 14.3
 -4 -9 -1 151.28 14
 -4 -9 -1 98.99 15.3
 -4 -9 -1 122.49 16.4
 -4 -9 -1 119.39 15.6
 4 9 1 137.09 15.4
 4 9 1 129.99 23.1
 4 9 1 130.09 16.2
 4 9 1 138.79 15.6
 4 9 1 171.48 19.1
 4 9 1 138.09 13.1
 4 9 1 136.19 16.9
 -3 -9 -1 10.3 6.4
 -3 -9 -1 21.3 11.2
 -3 -9 -1 12.7 14.3
 -3 -9 -1 18.2 6.1
 -3 -9 -1 17.7 8.3
 -3 -9 -1 10.6 12.9
 -3 -9 -1 0.5 8.2
 3 9 1 14.1 7.5
 3 9 1 12.1 7.5
 3 9 1 -19.8 13.7
 3 9 1 0.6 7.6
 3 9 1 25 10.8
 3 9 1 15.4 5.6
 -2 -9 -1 -28.4 11.2
 -2 -9 -1 -7.2 6.3
 -2 -9 -1 -3.8 6.7
 -2 -9 -1 2.5 8.2
 -2 -9 -1 0 5.1
 -2 -9 -1 4 10.3
 -2 -9 -1 4.7 7.5
 2 9 1 4.6 7.8
 2 9 1 -2.6 4.8
 2 9 1 6.6 7
 2 9 1 0.8 7.8
 2 9 1 -40.2 13.4
 2 9 1 14.5 10.4
 2 9 1 -0.9 7.3
 2 9 1 -5.5 4.8
 2 9 1 -1.4 7.8
 -1 -9 -1 1812.92 112.39
 -1 -9 -1 1855.91 109.79
 -1 -9 -1 1788.62 114.39
 -1 -9 -1 1733.73 109.79
 -1 -9 -1 1671.33 108.29
 -1 -9 -1 1846.02 111.19
 -1 -9 -1 1895.01 111.19
 1 9 1 1765.92 109.69
 1 9 1 1591.74 110.09
 1 9 1 1700.93 107.99
 1 9 1 1905.11 110.39
 1 9 1 1745.63 108.39
 1 9 1 2004.2 116.49
 1 9 1 1891.21 110.99
 1 9 1 1856.71 110.49
 1 9 1 1808.82 110.79
 0 -9 -1 165.68 22
 0 -9 -1 166.48 15.4
 0 -9 -1 166.18 16.7
 0 -9 -1 153.98 16.3
 0 -9 -1 142.59 16.8
 0 -9 -1 176.48 17.6
 0 -9 -1 206.78 19.2
 0 9 1 153.68 14.5
 0 9 1 191.08 19.3
 0 9 1 178.08 18.3
 0 9 1 159.78 24.3
 0 9 1 174.38 16
 0 9 1 156.58 17.3
 0 9 1 175.48 17.4
 0 9 1 130.59 15.6
 1 -9 -1 -4 6
 1 -9 -1 8.1 7.7
 1 -9 -1 10.8 9
 1 -9 -1 4.6 7.3
 1 -9 -1 1.7 12.2
 1 -9 -1 -9.6 5.9
 1 -9 -1 0.7 8.8
 -1 9 1 5.9 7.5
 -1 9 1 0.8 6.6
 -1 9 1 2.8 6.6
 -1 9 1 9.6 8.9
 -1 9 1 -1.1 8.6
 -1 9 1 -30.4 13.1
 -1 9 1 -4.6 7.8
 -1 9 1 -2.2 5.8
 2 -9 -1 577.24 41.7
 2 -9 -1 618.54 39.8
 2 -9 -1 587.44 40.6
 2 -9 -1 590.34 39.3
 2 -9 -1 594.54 44.5
 2 -9 -1 602.84 40
 2 -9 -1 510.75 39.5
 -2 9 1 657.13 40.7
 -2 9 1 619.14 39.7
 -2 9 1 591.34 46
 -2 9 1 613.84 41.6
 -2 9 1 635.84 39.5
 -2 9 1 572.54 40.2
 -2 9 1 653.53 42
 -2 9 1 583.34 39.5
 3 -9 -1 338.87 25
 3 -9 -1 334.27 24.1
 3 -9 -1 290.07 28.8
 3 -9 -1 331.97 26.9
 3 -9 -1 314.57 23.8
 3 -9 -1 279.47 22.6
 3 -9 -1 290.07 25
 -3 9 1 312.17 23.1
 -3 9 1 354.56 27.5
 -3 9 1 312.57 24.3
 -3 9 1 330.97 25
 -3 9 1 324.27 24.5
 -3 9 1 332.77 23.9
 -3 9 1 360.66 26.7
 -3 9 1 296.57 30
 4 -9 -1 291.37 23.5
 4 -9 -1 259.97 19.9
 4 -9 -1 239.88 20.8
 4 -9 -1 231.18 21.7
 4 -9 -1 273.87 23.5
 4 -9 -1 243.18 24.4
 4 -9 -1 254.97 26.6
 4 -9 -1 237.98 20.1
 4 -9 -1 276.87 21
 -4 9 1 295.37 23.8
 -4 9 1 265.07 21.4
 -4 9 1 210.18 25.2
 -4 9 1 252.77 19.5
 -4 9 1 245.18 20.9
 -4 9 1 251.87 20.3
 -4 9 1 302.27 32.7
 -4 9 1 266.27 21
 5 -9 -1 346.57 26.5
 5 -9 -1 324.47 26.4
 5 -9 -1 367.56 33.3
 5 -9 -1 357.66 27.5
 5 -9 -1 331.67 25.9
 5 -9 -1 346.37 29.6
 5 -9 -1 355.16 25.2
 5 -9 -1 327.47 28.8
 5 -9 -1 330.47 25.2
 -5 9 1 360.96 26.3
 -5 9 1 336.17 25.8
 -5 9 1 299.77 29.7
 -5 9 1 350.86 24.5
 -5 9 1 342.37 25.4
 -5 9 1 339.57 25.8
 -5 9 1 326.77 24.9
 -5 9 1 319.17 30
 -5 9 1 317.47 27.7
 6 -9 -1 31.9 10.7
 6 -9 -1 54.69 16.4
 6 -9 -1 32.1 12.3
 6 -9 -1 53.49 12.6
 6 -9 -1 36.3 8.9
 6 -9 -1 26.5 9.3
 6 -9 -1 47.9 11.5
 6 -9 -1 14.6 10.2
 -6 9 1 30.1 8.9
 -6 9 1 45.1 12.4
 -6 9 1 19.3 9
 -6 9 1 32.6 8.9
 -6 9 1 40 8.6
 -6 9 1 29.5 8.5
 -6 9 1 32 9.9
 7 -9 -1 60.79 13.4
 7 -9 -1 28.7 9
 7 -9 -1 42.8 15
 7 -9 -1 37.9 13
 7 -9 -1 53.19 14.4
 7 -9 -1 30.9 14.2
 7 -9 -1 51.49 12.3
 7 -9 -1 66.29 18.9
 -7 9 1 38.9 12
 -7 9 1 30.2 9.5
 -7 9 1 41.1 10.7
 -7 9 1 44.5 11.2
 8 -9 -1 6.8 11.4
 8 -9 -1 4.4 11.9
 8 -9 -1 -7.4 10
 8 -9 -1 0.8 7.3
 8 -9 -1 12.7 14.3
 8 -9 -1 17 12.2
 8 -9 -1 -10.1 15.8
 -8 9 1 12.2 8.7
 -8 9 1 9.7 7.9
 -8 9 1 -10.2 8.2
 -8 9 1 -3.6 7.5
 -8 9 1 6.4 8.7
 9 -9 -1 70.59 15.2
 9 -9 -1 47.3 16.9
 9 -9 -1 23.3 16
 9 -9 -1 59.39 14.9
 9 -9 -1 41.3 20.8
 9 -9 -1 45 15.5
 9 -9 -1 57.69 11.9
 -9 9 1 49.7 13.8
 -9 9 1 54.29 12.3
 -9 9 1 50.99 13.3
 -9 9 1 30.6 10.4
 -9 9 1 33.7 10.9
 -9 9 1 38.5 10.6
 10 -9 -1 13.6 16
 10 -9 -1 11.8 19.8
 10 -9 -1 16.1 14
 10 -9 -1 1.9 14.1
 10 -9 -1 -8.2 14.1
 10 -9 -1 26.9 16.1
 10 -9 -1 -1.7 11.5
 -10 9 1 4.6 9.9
 -10 9 1 -7.7 9.9
 -10 9 1 -8.6 9.6
 -10 9 1 33.3 11.1
 -10 9 1 -0.5 9.2
 -10 9 1 23.2 13.5
 11 -9 -1 69.29 20.6
 11 -9 -1 116.79 25.9
 11 -9 -1 161.48 31
 11 -9 -1 126.39 23.6
 -11 9 1 124.69 19.4
 -11 9 1 125.99 17.6
 -11 9 1 135.69 17.6
 -11 9 1 106.89 17.1
 -11 9 1 121.09 19.3
 -11 9 1 144.09 19
 -11 -8 -1 25.7 16.3
 -11 -8 -1 7.7 15.3
 -11 -8 -1 -11.8 14.1
 -11 -8 -1 6.8 11.7
 -11 -8 -1 18.9 18.5
 -11 -8 -1 -17.7 17.7
 -11 -8 -1 1.7 13.1
 11 8 1 -1.8 10.6
 11 8 1 7.1 17.2
 11 8 1 7.1 16.4
 11 8 1 9.4 15.3
 11 8 1 -0.9 18.6
 -10 -8 -1 -13.7 14.2
 -10 -8 -1 19.9 11.2
 -10 -8 -1 -6.2 11.1
 -10 -8 -1 24.7 13.7
 -10 -8 -1 11.8 12.8
 -10 -8 -1 5.2 16.3
 -10 -8 -1 10.2 14.9
 10 8 1 23.8 10.9
 10 8 1 9.9 14.7
 10 8 1 27 13.2
 10 8 1 5.1 9.7
 10 8 1 8.8 18.3
 10 8 1 25.1 19.4
 10 8 1 25.9 16.7
 10 8 1 -15.8 8.9
 -9 -8 -1 6.9 11.4
 -9 -8 -1 31.3 11.4
 -9 -8 -1 42.7 16.4
 -9 -8 -1 40.3 16.5
 -9 -8 -1 29.8 13
 -9 -8 -1 49.9 16.9
 -9 -8 -1 31.5 13.4
 9 8 1 36.9 15.5
 9 8 1 12.7 14.8
 9 8 1 -13.5 17.9
 9 8 1 36.2 15.9
 9 8 1 37.2 14.1
 9 8 1 6.4 16.8
 9 8 1 4.2 10.6
 9 8 1 35.5 11.8
 -8 -8 -1 130.09 20.7
 -8 -8 -1 92.59 17.1
 -8 -8 -1 69.49 18.3
 -8 -8 -1 82.79 18.5
 -8 -8 -1 79.89 13.5
 -8 -8 -1 69.89 15.6
 -8 -8 -1 83.99 18.4
 -8 -8 -1 114.39 17.9
 8 8 1 98.49 14.2
 8 8 1 79.19 17.7
 8 8 1 96.39 18.5
 8 8 1 80.89 12
 8 8 1 87.39 15.1
 8 8 1 107.49 21.3
 8 8 1 37.7 21
 8 8 1 83.09 14.3
 -7 -8 -1 53.29 14
 -7 -8 -1 39.8 11.9
 -7 -8 -1 53.09 12.3
 -7 -8 -1 44.2 12.9
 -7 -8 -1 55.69 14.6
 -7 -8 -1 34.9 9.6
 -7 -8 -1 77.49 18.3
 -7 -8 -1 33.6 11.1
 7 8 1 31.1 19.7
 7 8 1 31.3 9.8
 7 8 1 55.39 11.9
 7 8 1 54.89 11.5
 7 8 1 33.7 13.4
 7 8 1 51.99 9.9
 7 8 1 46.3 13.3
 7 8 1 41.3 15.6
 -6 -8 -1 232.88 26.6
 -6 -8 -1 237.18 20.6
 -6 -8 -1 239.08 23.7
 -6 -8 -1 225.48 23.6
 -6 -8 -1 247.28 24.7
 -6 -8 -1 236.08 23
 -6 -8 -1 253.77 21.1
 -6 -8 -1 227.88 25.1
 6 8 1 270.97 25.3
 6 8 1 231.38 28.7
 6 8 1 240.18 20.1
 6 8 1 289.77 23.4
 6 8 1 225.88 22.1
 6 8 1 248.08 22
 6 8 1 292.27 26.9
 -5 -8 -1 43.3 11
 -5 -8 -1 59.49 10.8
 5 8 1 14.7 7.7
 -4 -8 -1 128.59 16.9
 -4 -8 -1 113.99 15.8
 -4 -8 -1 107.09 14.1
 -4 -8 -1 104.29 14.7
 -4 -8 -1 125.39 12.4
 -4 -8 -1 126.79 18.4
 -4 -8 -1 110.89 16.5
 4 8 1 110.39 15.1
 4 8 1 107.99 20.2
 4 8 1 116.99 13.6
 4 8 1 108.99 14.5
 4 8 1 122.79 14
 4 8 1 128.09 12.6
 4 8 1 114.09 16.7
 -3 -8 -1 42.9 11.9
 -3 -8 -1 46.9 15.5
 -3 -8 -1 52.39 10.9
 -3 -8 -1 62.29 8.4
 -3 -8 -1 52.69 11
 -3 -8 -1 47.7 10.1
 -3 -8 -1 58.99 8.5
 -3 -8 -1 65.69 11.9
 3 8 1 51.99 12.7
 3 8 1 48.8 10.1
 3 8 1 50.79 10.8
 3 8 1 43.1 9.2
 3 8 1 25.3 17
 3 8 1 66.49 11.5
 3 8 1 54.39 7.6
 -2 -8 -1 19.2 9
 -2 -8 -1 25.5 6.4
 -2 -8 -1 12.1 8.7
 -2 -8 -1 14.5 13.3
 -2 -8 -1 41.3 12
 -2 -8 -1 17.5 7.4
 -2 -8 -1 19.4 7.9
 2 8 1 23.7 9.7
 2 8 1 2.1 14
 2 8 1 22.7 6.2
 2 8 1 24.3 8.6
 2 8 1 22.1 5.8
 2 8 1 30.4 8.2
 -1 -8 -1 27 8.1
 -1 -8 -1 27.2 11
 -1 -8 -1 27.5 8.8
 -1 -8 -1 15.2 8.8
 -1 -8 -1 15.8 12.3
 -1 -8 -1 21.5 7.9
 -1 -8 -1 28.9 6.6
 1 8 1 27.7 7.2
 1 8 1 40 10.8
 1 8 1 33 10.2
 1 8 1 12.2 8.6
 1 8 1 39.5 9.2
 1 8 1 9.3 13.7
 1 8 1 25.4 6.6
 1 8 1 35.4 9.5
 0 -8 -1 15.1 8.9
 0 -8 -1 19.2 10.4
 0 -8 -1 16.4 7.7
 0 -8 -1 18.7 6.7
 0 -8 -1 18.9 13.1
 0 -8 -1 13.3 7.2
 0 8 1 35.6 10
 0 8 1 16.1 8
 0 8 1 2.8 13.1
 0 8 1 14 7.6
 0 8 1 19.4 6.2
 0 8 1 25.5 9.2
 0 8 1 17.4 8.1
 0 8 1 9 7.3
 1 -8 -1 99.99 13.8
 1 -8 -1 119.59 18.8
 1 -8 -1 113.19 13.1
 1 -8 -1 124.19 13.8
 1 -8 -1 126.19 15.1
 1 -8 -1 125.89 13.4
 1 -8 -1 113.19 12.5
 -1 8 1 114.49 12.5
 -1 8 1 114.59 19
 -1 8 1 107.29 13
 -1 8 1 137.69 15.1
 -1 8 1 113.69 12.7
 -1 8 1 92.69 13.9
 -1 8 1 137.19 12.5
 -1 8 1 111.29 13.3
 2 -8 -1 958.5 58.79
 2 -8 -1 921.91 56.89
 2 -8 -1 861.61 59.69
 2 -8 -1 810.22 55.39
 2 -8 -1 757.92 55.49
 2 -8 -1 916.01 56.39
 2 -8 -1 872.11 55.89
 2 -8 -1 882.91 57.89
 -2 8 1 933.81 57.79
 -2 8 1 874.81 56.69
 -2 8 1 915.21 55.69
 -2 8 1 944.51 56.69
 -2 8 1 913.41 58.19
 -2 8 1 930.81 57.99
 -2 8 1 905.11 61.49
 -2 8 1 885.11 56.09
 -3 8 1 22 7.4
 -3 8 1 17.8 12.4
 4 -8 -1 342.47 29.4
 4 -8 -1 302.67 25.6
 4 -8 -1 258.57 25
 4 -8 -1 270.87 22.6
 4 -8 -1 291.67 22.5
 4 -8 -1 310.97 25.7
 4 -8 -1 302.87 22
 4 -8 -1 317.77 22.7
 4 -8 -1 299.67 23.9
 -4 8 1 293.17 22.6
 -4 8 1 298.87 22.9
 -4 8 1 354.56 27.7
 -4 8 1 267.97 26
 -4 8 1 305.37 27.4
 -4 8 1 339.07 23.7
 -4 8 1 304.57 21.8
 -4 8 1 330.47 25.2
 -4 8 1 307.67 23.1
 5 -8 -1 94.09 11.9
 5 -8 -1 92.29 13.7
 5 -8 -1 65.79 10.6
 5 -8 -1 136.79 12.4
 5 -8 -1 81.09 11.1
 5 -8 -1 97.99 17.2
 5 -8 -1 80.69 11.9
 5 -8 -1 81.59 13.3
 5 -8 -1 65.79 10.3
 -5 8 1 65.59 12.4
 -5 8 1 69.09 14.2
 -5 8 1 73.49 9.3
 -5 8 1 18.2 14.3
 -5 8 1 80.69 11.1
 -5 8 1 65.19 9.9
 -5 8 1 54.49 9.1
 -5 8 1 109.69 13.7
 -5 8 1 49.6 9.5
 6 -8 -1 28 14.8
 6 -8 -1 15.7 18.4
 6 -8 -1 20.7 9.7
 6 -8 -1 24.7 10
 6 -8 -1 -1.8 10.4
 6 -8 -1 35.1 10.2
 6 -8 -1 9.1 6.9
 -6 8 1 15.4 7.5
 -6 8 1 26.6 8.6
 -6 8 1 21 10.3
 -6 8 1 11.5 8.8
 -6 8 1 9 6.5
 -6 8 1 2 6.8
 -6 8 1 15.1 7.6
 7 -8 -1 58.19 18
 7 -8 -1 44.7 11.3
 7 -8 -1 64.39 14.4
 7 -8 -1 48.1 13.9
 7 -8 -1 50.39 13.5
 7 -8 -1 37.3 12.7
 7 -8 -1 26.6 8.3
 7 -8 -1 28.5 12.4
 -7 8 1 31.6 8.3
 -7 8 1 56.99 10.3
 -7 8 1 52.89 12.3
 -7 8 1 31.8 9.8
 -7 8 1 34.1 9.2
 -7 8 1 36.8 10
 8 -8 -1 11.1 12.6
 8 -8 -1 -5.2 11.1
 8 -8 -1 18.8 13.6
 8 -8 -1 -4 6.7
 8 -8 -1 -1.8 15.3
 8 -8 -1 13.9 11.2
 8 -8 -1 1.5 14.6
 -8 8 1 11.4 8.2
 -8 8 1 11.3 10.6
 -8 8 1 8.1 10.9
 -8 8 1 6.2 9.1
 -8 8 1 10.3 7.7
 -8 8 1 -7.1 8.4
 9 -8 -1 41 15.4
 9 -8 -1 54.49 17.8
 9 -8 -1 50.19 20
 9 -8 -1 29.1 12.9
 9 -8 -1 28.8 14.4
 9 -8 -1 37.3 13.3
 9 -8 -1 26.1 10.6
 -9 8 1 19.8 10.9
 -9 8 1 36.3 10.8
 -9 8 1 25.5 10.4
 -9 8 1 44.6 10.2
 -9 8 1 47.5 12
 -9 8 1 57.09 13.6
 10 -8 -1 210.78 28
 10 -8 -1 232.68 21.8
 10 -8 -1 252.97 28.5
 10 -8 -1 164.28 24.7
 10 -8 -1 276.07 33.9
 10 -8 -1 246.28 24.9
 10 -8 -1 189.88 29.4
 -10 8 1 229.88 23.2
 -10 8 1 178.68 23.1
 -10 8 1 226.78 21.8
 -10 8 1 208.08 22
 -10 8 1 189.88 20.6
 -10 8 1 232.38 24.3
 11 -8 -1 3.6 22.3
 11 -8 -1 11.3 18.5
 11 -8 -1 -8.6 14.5
 11 -8 -1 21.3 22
 11 -8 -1 12.7 11.8
 11 -8 -1 -0.8 15.7
 -11 8 1 21.4 11.9
 -11 8 1 -16.7 11.5
 -11 8 1 0.9 11.1
 -11 8 1 -17.5 9.6
 -11 -7 -1 -20.6 15.9
 -11 -7 -1 -12.5 12.7
 -11 -7 -1 9.6 13.7
 -11 -7 -1 5 14
 -11 -7 -1 29.7 16.7
 -11 -7 -1 10 14.9
 -11 -7 -1 27 12.7
 11 7 1 33.8 17.7
 11 7 1 28.5 11.6
 11 7 1 0.3 16.6
 11 7 1 27.9 20.2
 11 7 1 7.6 16.8
 -10 -7 -1 26.3 13.9
 -10 -7 -1 49.5 15.8
 -10 -7 -1 50.29 17
 -10 -7 -1 40.9 14.8
 -10 -7 -1 28 15.2
 -10 -7 -1 47 17.7
 -10 -7 -1 54.39 13.1
 10 7 1 53.19 11.5
 10 7 1 67.39 18.6
 10 7 1 50.59 17.1
 10 7 1 41.5 11.7
 10 7 1 44.9 20.3
 10 7 1 36.3 13.6
 10 7 1 27.7 18.2
 10 7 1 37.9 12.1
 -9 -7 -1 48.2 14.5
 -9 -7 -1 21.5 15.7
 -9 -7 -1 15.5 10
 -9 -7 -1 27.5 11.9
 -9 -7 -1 5.7 12.9
 -9 -7 -1 25.4 12.4
 -9 -7 -1 15.6 15.2
 9 7 1 27.6 10
 9 7 1 16.1 15
 9 7 1 34 10.9
 9 7 1 12.6 10.7
 9 7 1 40.1 10.7
 9 7 1 18.7 16.6
 9 7 1 1.7 16.8
 9 7 1 41 14.7
 -8 -7 -1 51.69 12.8
 -8 -7 -1 89.89 18.3
 -8 -7 -1 45.7 15.4
 -8 -7 -1 68.19 15.4
 -8 -7 -1 83.19 15.8
 -8 -7 -1 104.79 18.7
 -8 -7 -1 81.29 16.1
 -8 -7 -1 78.09 13.6
 8 7 1 79.09 14
 8 7 1 85.09 11.6
 8 7 1 77.19 12.8
 8 7 1 121.09 21.1
 8 7 1 75.29 16.7
 8 7 1 67.59 16.4
 8 7 1 28 19.5
 8 7 1 69.19 12.2
 -7 -7 -1 54.19 12.6
 -7 -7 -1 57.89 13
 -7 -7 -1 60.89 12.9
 -7 -7 -1 92.19 17.8
 -7 -7 -1 50.29 15.3
 -7 -7 -1 44.8 13.5
 -7 -7 -1 70.59 14.2
 -7 -7 -1 66.19 11.5
 7 7 1 52.19 9.8
 7 7 1 73.19 14.8
 7 7 1 52.09 20.1
 7 7 1 61.49 14.4
 7 7 1 59.39 12.4
 7 7 1 72.49 11.5
 7 7 1 65.59 11.8
 7 7 1 77.29 16.3
 -6 -7 -1 25.2 10.2
 -6 -7 -1 47.4 13.2
 -6 -7 -1 57.79 14.1
 -6 -7 -1 25.2 10.1
 -6 -7 -1 38.9 10
 -6 -7 -1 59.59 13.8
 -6 -7 -1 46.4 11.4
 -6 -7 -1 49.2 9.6
 6 7 1 23.1 12.5
 6 7 1 35.5 9.2
 6 7 1 32 11.2
 6 7 1 25.4 9
 6 7 1 51.79 16.2
 6 7 1 33.1 7.9
 6 7 1 37.7 11.3
 -5 -7 -1 68.99 12.5
 -5 -7 -1 69.09 11.9
 -5 -7 -1 87.29 14.4
 -5 -7 -1 92.89 16.5
 -5 -7 -1 89.79 11.2
 -5 -7 -1 83.89 14.5
 -5 -7 -1 83.29 10.6
 -5 -7 -1 77.29 11.9
 5 7 1 98.99 15.7
 5 7 1 34.3 16.3
 5 7 1 80.99 11.6
 5 7 1 77.09 11.8
 5 7 1 82.39 10.3
 5 7 1 79.29 12.6
 5 7 1 92.29 12.3
 -4 -7 -1 294.77 25.4
 -4 -7 -1 245.88 19.6
 -4 -7 -1 220.48 26
 -4 -7 -1 238.58 22.4
 -4 -7 -1 236.78 19.1
 -4 -7 -1 267.57 23.1
 -4 -7 -1 261.77 22.4
 -4 -7 -1 274.57 22.8
 4 7 1 278.77 20.4
 4 7 1 270.87 21.9
 4 7 1 288.97 20.9
 4 7 1 260.07 24.9
 4 7 1 268.87 23.2
 4 7 1 281.67 21.7
 4 7 1 202.38 27.4
 -3 -7 -1 425.66 31.4
 -3 -7 -1 442.46 32.5
 -3 -7 -1 449.95 29.5
 -3 -7 -1 491.55 33.9
 -3 -7 -1 386.66 36.3
 -3 -7 -1 459.85 28.8
 -3 -7 -1 438.06 31.8
 -3 -7 -1 436.06 32.5
 3 7 1 421.26 29.1
 3 7 1 368.96 38.3
 3 7 1 446.06 30.9
 3 7 1 445.16 31.7
 3 7 1 471.15 34.3
 3 7 1 450.15 30.9
 -2 -7 -1 -0.9 12.6
 -2 -7 -1 13 5.4
 -2 -7 -1 14.2 7.7
 -2 -7 -1 4.8 7
 -2 -7 -1 13.2 9.2
 -2 -7 -1 15.7 6.5
 -2 -7 -1 2.4 8
 2 7 1 5.2 8.8
 2 7 1 -21.7 13.3
 2 7 1 16.1 5.5
 2 7 1 -0.8 7.1
 2 7 1 5.1 7.1
 2 7 1 3 8
 2 7 1 10.2 10
 -1 -7 -1 222.18 18
 -1 -7 -1 218.68 16.1
 -1 -7 -1 177.18 17.3
 -1 -7 -1 237.08 20.6
 -1 -7 -1 204.18 18.1
 -1 -7 -1 222.48 19.1
 -1 -7 -1 221.08 23.1
 1 7 1 210.38 16.3
 1 7 1 266.47 26.9
 1 7 1 210.78 18.6
 1 7 1 217.78 18.2
 1 7 1 233.18 20.5
 1 7 1 228.48 16.1
 1 7 1 178.28 19
 1 7 1 219.48 19.9
 1 7 1 232.78 19.4
 0 -7 -1 93.29 12.2
 0 -7 -1 96.29 11.7
 0 -7 -1 89.09 15.5
 0 -7 -1 74.59 8.9
 0 -7 -1 72.69 10.2
 0 7 1 101.89 11.8
 0 7 1 98.59 9.3
 0 7 1 107.79 14.9
 0 7 1 96.99 11.8
 0 7 1 70.79 18.3
 0 7 1 79.19 12.8
 0 7 1 83.89 10.4
 0 7 1 95.99 11.1
 1 -7 -1 486.55 33.3
 1 -7 -1 486.45 31.8
 1 -7 -1 516.15 32.8
 1 -7 -1 418.46 31.1
 1 -7 -1 447.36 32
 1 -7 -1 501.45 32
 1 -7 -1 495.85 36.6
 -1 7 1 475.35 33.4
 -1 7 1 492.35 33.5
 -1 7 1 447.16 32.2
 -1 7 1 532.15 32.9
 -1 7 1 488.15 31.6
 -1 7 1 471.25 31.2
 -1 7 1 423.26 36.7
 -1 7 1 461.65 32.9
 2 -7 -1 390.66 27.3
 2 -7 -1 411.66 30.1
 2 -7 -1 432.26 28.4
 2 -7 -1 409.36 29
 2 -7 -1 351.36 32.2
 2 -7 -1 403.56 28
 -2 7 1 412.56 31.3
 -2 7 1 399.66 27.9
 -2 7 1 433.86 28.8
 -2 7 1 402.06 28.6
 -2 7 1 400.16 28.5
 -2 7 1 434.36 30.2
 -2 7 1 369.06 33.3
 -2 7 1 436.56 27.6
 3 -7 -1 136.59 14.7
 3 -7 -1 141.89 13.2
 3 -7 -1 156.18 16.4
 3 -7 -1 146.09 14.2
 3 -7 -1 155.78 17.1
 3 -7 -1 165.48 15.3
 -3 7 1 115.59 17.8
 -3 7 1 140.89 14.1
 -3 7 1 136.29 13
 -3 7 1 150.08 16.4
 -3 7 1 159.68 14.5
 -3 7 1 135.09 17
 -3 7 1 165.68 15.3
 -3 7 1 147.49 14.1
 4 -7 -1 154.78 14.2
 4 -7 -1 155.48 17.2
 4 -7 -1 135.69 16
 4 -7 -1 154.08 15.1
 4 -7 -1 156.08 14.5
 4 -7 -1 167.28 14.6
 4 -7 -1 159.78 19.9
 4 -7 -1 158.28 15.4
 -4 7 1 161.78 18.8
 -4 7 1 147.09 13.3
 -4 7 1 144.39 14
 -4 7 1 116.49 17.2
 -4 7 1 178.08 15.5
 -4 7 1 189.18 17.8
 -4 7 1 137.59 14.1
 -4 7 1 153.88 14.5
 -4 7 1 145.49 14.6
 5 -7 -1 73.49 17.1
 5 -7 -1 70.39 11.2
 5 -7 -1 94.59 14.7
 5 -7 -1 73.29 9.8
 5 -7 -1 109.59 12.8
 5 -7 -1 73.59 12.7
 5 -7 -1 87.09 11.6
 5 -7 -1 73.89 11.3
 -5 7 1 70.49 10.2
 -5 7 1 94.19 11.7
 -5 7 1 81.19 11.3
 -5 7 1 82.89 10.3
 -5 7 1 76.69 12.1
 -5 7 1 77.99 14.2
 -5 7 1 76.79 9.9
 6 -7 -1 114.89 16.6
 6 -7 -1 119.99 14.4
 6 -7 -1 124.49 15.7
 6 -7 -1 141.09 13.7
 6 -7 -1 165.58 16.4
 6 -7 -1 157.58 19.1
 6 -7 -1 157.58 21.6
 6 -7 -1 113.29 15.4
 -6 7 1 126.99 14.4
 -6 7 1 128.69 14
 -6 7 1 125.59 15.4
 -6 7 1 102.69 12.5
 -6 7 1 122.89 14.9
 -6 7 1 137.29 14.8
 -6 7 1 117.89 13.5
 7 -7 -1 11.6 11.1
 7 -7 -1 28.5 12.2
 7 -7 -1 6.1 8.5
 7 -7 -1 24.7 11.4
 7 -7 -1 8.7 7.6
 7 -7 -1 15.4 12.2
 7 -7 -1 43.4 17
 -7 7 1 9.2 7.5
 -7 7 1 19 10.4
 -7 7 1 -6.9 7.7
 -7 7 1 12.8 8.3
 -7 7 1 15.2 8.5
 -7 7 1 23.4 7.5
 8 -7 -1 105.19 22.9
 8 -7 -1 64.49 13.9
 8 -7 -1 70.69 14.3
 8 -7 -1 90.39 16
 8 -7 -1 67.69 14.9
 8 -7 -1 59.69 10.9
 8 -7 -1 87.39 17.6
 -8 7 1 73.49 11.4
 -8 7 1 85.29 12.6
 -8 7 1 82.99 12.5
 -8 7 1 81.69 14.6
 -8 7 1 68.49 11.1
 -8 7 1 76.79 13.1
 9 -7 -1 29.9 15.7
 9 -7 -1 16.8 12.2
 9 -7 -1 52.49 15.8
 9 -7 -1 15.1 13.8
 9 -7 -1 28.4 9.6
 9 -7 -1 7.6 11.9
 9 -7 -1 49.9 19.3
 -9 7 1 13 10.1
 -9 7 1 42.2 11
 -9 7 1 29 12.3
 -9 7 1 11.3 8.9
 -9 7 1 24 10.5
 -9 7 1 33 9.8
 10 -7 -1 42.9 12.1
 10 -7 -1 40.6 18.7
 10 -7 -1 101.29 24.9
 10 -7 -1 53.19 16.9
 10 -7 -1 105.19 22
 10 -7 -1 98.29 15.9
 -10 7 1 69.59 13.5
 -10 7 1 58.19 14.2
 -10 7 1 55.99 12.4
 -10 7 1 72.29 13.5
 -10 7 1 73.39 15.3
 -10 7 1 49 12.2
 11 -7 -1 149.99 28.7
 11 -7 -1 148.79 27.4
 11 -7 -1 169.68 21.3
 11 -7 -1 122.49 23.1
 11 -7 -1 101.59 20.6
 11 -7 -1 151.88 24.2
 -11 7 1 175.88 21
 -11 7 1 133.79 18.3
 -11 7 1 187.48 20
 -11 7 1 183.98 20.2
 -11 7 1 143.09 18.8
 -11 7 1 145.39 20.5
 -11 -6 -1 172.98 26.7
 -11 -6 -1 152.08 26.2
 -11 -6 -1 243.68 29.1
 -11 -6 -1 217.38 26
 -11 -6 -1 244.08 27.2
 -11 -6 -1 262.47 27.7
 11 6 1 244.38 31.8
 11 6 1 234.38 36.9
 11 6 1 288.27 30.2
 11 6 1 210.48 24.8
 11 6 1 142.79 19.7
 -10 -6 -1 16.7 12.3
 -10 -6 -1 -5.6 12.2
 -10 -6 -1 7.9 11.3
 -10 -6 -1 10.6 15.4
 -10 -6 -1 25.5 15.5
 -10 -6 -1 17.3 12.7
 -10 -6 -1 9.9 12.6
 10 6 1 -7.9 14.3
 10 6 1 -12.9 14.2
 10 6 1 32.2 17
 10 6 1 20.3 10.8
 10 6 1 15.3 9.7
 10 6 1 25.7 19.9
 10 6 1 -7 16.4
 10 6 1 32 10.8
 -9 -6 -1 69.59 15.4
 -9 -6 -1 53.19 13.8
 -9 -6 -1 56.29 17.3
 -9 -6 -1 62.69 17.6
 -9 -6 -1 45.8 14.3
 -9 -6 -1 55.49 12.3
 -9 -6 -1 67.49 15.7
 9 6 1 52.69 12.5
 9 6 1 60.89 11.5
 9 6 1 67.59 12.6
 9 6 1 68.89 19.8
 9 6 1 62.39 17.6
 9 6 1 69.89 17.3
 9 6 1 22.2 16.8
 9 6 1 53.59 17.9
 9 6 1 40.9 10.6
 -8 -6 -1 208.38 23.3
 -8 -6 -1 211.48 25.3
 -8 -6 -1 190.08 25.7
 -8 -6 -1 199.28 23.4
 -8 -6 -1 178.98 24.3
 -8 -6 -1 193.58 22.8
 -8 -6 -1 216.98 20.6
 8 6 1 161.68 24
 8 6 1 196.58 20.5
 8 6 1 187.18 23
 8 6 1 162.58 23.7
 8 6 1 189.68 20.1
 8 6 1 169.28 25.2
 8 6 1 222.18 23.7
 8 6 1 228.38 20
 8 6 1 208.38 18.9
 -7 -6 -1 60.39 12.4
 -7 -6 -1 61.49 11.4
 -7 -6 -1 31.4 10.4
 -7 -6 -1 81.19 14.5
 -7 -6 -1 65.19 14.8
 -7 -6 -1 77.29 15.8
 -7 -6 -1 56.99 13.1
 -7 -6 -1 72.39 15.2
 7 6 1 46.8 18.5
 7 6 1 60.79 9.1
 7 6 1 59.89 10.8
 7 6 1 58.19 13.4
 7 6 1 58.39 14.2
 7 6 1 41.6 10.1
 7 6 1 81.89 16.4
 7 6 1 66.69 12
 -6 -6 -1 -5.3 7.8
 -6 -6 -1 -2.2 7.1
 -6 -6 -1 5 8.2
 -6 -6 -1 2.7 7.7
 -6 -6 -1 -4.9 6.2
 -6 -6 -1 -11.6 9.7
 -6 -6 -1 21.1 11.5
 -6 -6 -1 1.8 11
 6 6 1 13.9 7.3
 6 6 1 6.6 8.7
 6 6 1 16 11.2
 6 6 1 4.6 11.6
 6 6 1 -1.5 13.1
 6 6 1 -2.6 6.3
 6 6 1 -0.3 6.4
 -5 -6 -1 214.88 17.7
 -5 -6 -1 184.18 20
 -5 -6 -1 202.58 19.5
 -5 -6 -1 223.08 17.7
 -5 -6 -1 188.78 20.7
 -5 -6 -1 202.58 22.9
 -5 -6 -1 228.78 19.6
 -5 -6 -1 219.58 20.4
 5 6 1 171.28 25
 5 6 1 210.88 18.6
 5 6 1 213.18 18.7
 5 6 1 194.88 21.2
 5 6 1 229.88 20.2
 5 6 1 212.88 17
 5 6 1 197.38 20.2
 -4 -6 -1 12.1 6.2
 -4 -6 -1 5.7 8.2
 -4 -6 -1 -6.3 11
 -4 -6 -1 14.4 10.5
 -4 -6 -1 18.4 8
 -4 -6 -1 14.3 9.3
 -4 -6 -1 17.7 7.2
 -4 -6 -1 19.8 8.1
 4 6 1 27 7.8
 4 6 1 4.4 7.7
 4 6 1 -2.2 14.3
 4 6 1 23.9 7.1
 4 6 1 12.8 11
 4 6 1 12.3 8.3
 -3 -6 -1 -0.5 7
 -3 -6 -1 2 7
 -3 -6 -1 4.1 5.5
 -3 -6 -1 4.3 8.2
 -3 -6 -1 11.8 8.1
 -3 -6 -1 -3.6 12.5
 -3 -6 -1 8 10
 3 6 1 10.8 7.8
 3 6 1 3.1 12.9
 3 6 1 11.5 5.7
 3 6 1 0.8 6.9
 3 6 1 7.7 7.2
 3 6 1 0.2 10.2
 3 6 1 5.6 7.1
 -2 -6 -1 4.8 7.2
 -2 -6 -1 7.4 5.1
 -2 -6 -1 8.2 6.6
 -2 -6 -1 0.6 6.3
 -2 -6 -1 9.6 4.7
 -2 -6 -1 11.5 8.1
 -2 -6 -1 13 8.4
 -2 -6 -1 -22.4 10.2
 2 6 1 12.7 6.8
 2 6 1 7.6 4.5
 2 6 1 7.9 6.2
 2 6 1 8.9 10.1
 2 6 1 8.3 6.4
 2 6 1 -6.1 5.9
 2 6 1 -11.3 13.7
 -1 -6 -1 4.9 4
 -1 -6 -1 -2.1 7.1
 -1 -6 -1 20 10.1
 -1 -6 -1 -6.5 5.5
 -1 -6 -1 -3.1 5.5
 -1 -6 -1 1.5 5
 -1 -6 -1 -2.8 5.3
 1 6 1 2 5.8
 1 6 1 0.2 4
 1 6 1 -2.2 3.7
 1 6 1 -7.6 5.1
 1 6 1 1 4.9
 1 6 1 0.7 6.2
 1 6 1 -11.6 10.2
 0 -6 -1 174.38 20.9
 0 -6 -1 213.28 15.6
 0 -6 -1 218.08 17.3
 0 -6 -1 219.08 18
 0 -6 -1 193.38 16.5
 0 6 1 228.18 17.3
 0 6 1 203.08 22
 0 6 1 198.48 16.4
 0 6 1 213.38 17.3
 0 6 1 230.48 18.3
 0 6 1 223.88 18.2
 0 6 1 215.58 15.2
 1 -6 -1 231.88 18.1
 1 -6 -1 213.68 16.6
 1 -6 -1 213.48 16.8
 1 -6 -1 208.28 16.4
 1 -6 -1 190.98 18.4
 1 -6 -1 215.68 16.7
 1 -6 -1 192.08 20.6
 -1 6 1 228.68 18.6
 -1 6 1 215.78 16.6
 -1 6 1 212.08 16.2
 -1 6 1 220.78 18.2
 -1 6 1 212.38 17
 -1 6 1 224.28 16.5
 -1 6 1 216.18 21.9
 -1 6 1 232.98 18
 2 -6 -1 279.17 26.9
 2 -6 -1 312.97 22.4
 2 -6 -1 361.16 23.3
 2 -6 -1 375.76 23.5
 2 -6 -1 310.97 24.7
 2 -6 -1 327.17 23.9
 -2 6 1 361.76 22.8
 -2 6 1 311.27 23.2
 -2 6 1 375.76 24
 -2 6 1 334.07 22.9
 -2 6 1 328.27 24.9
 -2 6 1 296.67 27.6
 -2 6 1 321.77 26
 -2 6 1 346.47 23.6
 3 -6 -1 34.3 10.1
 3 -6 -1 33.6 6.9
 3 -6 -1 47.8 7.7
 3 -6 -1 45 8.5
 3 -6 -1 37 8.3
 3 -6 -1 39.8 10.3
 3 -6 -1 36.8 7.6
 -3 6 1 41 7.6
 -3 6 1 29.8 11.4
 -3 6 1 40.1 8
 -3 6 1 46.6 8.7
 -3 6 1 19.3 8.3
 -3 6 1 36.3 10.5
 -3 6 1 40.6 6.8
 -3 6 1 38.6 7.8
 4 -6 -1 49.4 9.4
 4 -6 -1 55.29 13.7
 4 -6 -1 42.8 7.4
 4 -6 -1 45.9 8.1
 4 -6 -1 42.7 8.4
 4 -6 -1 52.99 9.4
 4 -6 -1 38.5 10.2
 -4 6 1 51.79 8.9
 -4 6 1 56.19 8.7
 -4 6 1 44.2 7.9
 -4 6 1 46.3 7.9
 -4 6 1 35.4 7.4
 -4 6 1 45.9 9.6
 -4 6 1 43.7 7.1
 5 -6 -1 361.46 27.9
 5 -6 -1 397.96 27.7
 5 -6 -1 416.86 28.6
 5 -6 -1 381.16 29.3
 5 -6 -1 424.56 33.4
 5 -6 -1 350.46 28.4
 5 -6 -1 376.66 26.6
 5 -6 -1 451.55 31.8
 -5 6 1 376.56 26.7
 -5 6 1 371.06 27.2
 -5 6 1 381.06 27.4
 -5 6 1 411.96 27.3
 -5 6 1 403.36 27.6
 -5 6 1 388.46 26.5
 -5 6 1 397.06 28.7
 6 -6 -1 137.79 16.5
 6 -6 -1 142.09 18.9
 6 -6 -1 167.08 16.9
 6 -6 -1 126.29 21
 6 -6 -1 153.88 15.8
 6 -6 -1 157.48 16.6
 6 -6 -1 122.99 16.2
 -6 6 1 127.29 13.4
 -6 6 1 143.39 15.5
 -6 6 1 147.09 14.4
 -6 6 1 127.19 13.4
 -6 6 1 132.19 14.7
 -6 6 1 153.08 14.9
 -6 6 1 151.88 15.1
 7 -6 -1 255.97 20.7
 7 -6 -1 311.47 36.9
 7 -6 -1 287.97 23.8
 7 -6 -1 257.07 25.1
 7 -6 -1 274.87 24.9
 7 -6 -1 267.07 27.6
 7 -6 -1 299.57 25.6
 -7 6 1 237.68 20.7
 -7 6 1 229.68 21.2
 -7 6 1 257.57 23.6
 -7 6 1 255.97 21.5
 -7 6 1 282.07 21.8
 -7 6 1 300.87 23.3
 -7 6 1 280.47 22.7
 8 -6 -1 50.89 13.3
 8 -6 -1 7.4 7.4
 8 -6 -1 19 11.9
 8 -6 -1 30.3 14.2
 8 -6 -1 28.1 13.3
 8 -6 -1 66.19 19.5
 8 -6 -1 28.4 11.2
 -8 6 1 20.7 10.8
 -8 6 1 36.5 11.1
 -8 6 1 25.2 11.5
 -8 6 1 25.5 10.2
 -8 6 1 23.5 8.7
 -8 6 1 26.4 10.2
 9 -6 -1 150.18 21.4
 9 -6 -1 177.88 18.3
 9 -6 -1 176.38 25.9
 9 -6 -1 173.98 20.7
 9 -6 -1 186.38 26.9
 9 -6 -1 201.48 21.2
 9 -6 -1 207.68 22.8
 -9 6 1 180.38 19.9
 -9 6 1 181.38 18.7
 -9 6 1 178.58 20.3
 -9 6 1 168.98 18.3
 -9 6 1 150.98 18.2
 -9 6 1 187.98 19.1
 10 -6 -1 19.9 15.6
 10 -6 -1 26.2 10
 10 -6 -1 10.6 16.8
 10 -6 -1 42 20.4
 10 -6 -1 27.8 13.8
 10 -6 -1 19.6 12.2
 10 -6 -1 25 13.3
 -10 6 1 26 10.4
 -10 6 1 13 10.9
 -10 6 1 45 13.5
 -10 6 1 26.7 10.7
 -10 6 1 18.8 10.4
 -10 6 1 6.2 10.5
 11 -6 -1 4 12
 11 -6 -1 22.3 14.3
 11 -6 -1 7.3 15.7
 11 -6 -1 14.2 14.6
 11 -6 -1 62.29 24.2
 -11 6 1 21.9 12.4
 -11 6 1 43.2 12.4
 -11 6 1 25.7 12.6
 -11 6 1 40.1 11.7
 -11 6 1 33 13.4
 -11 6 1 17.9 11.9
 -12 -5 -1 85.39 17.6
 -12 -5 -1 -12.3 17.5
 -12 -5 -1 21.5 21
 -12 -5 -1 21.1 16.9
 -12 -5 -1 65.99 18.5
 -12 -5 -1 44.1 16
 12 5 1 49.9 22.2
 12 5 1 77.69 23.8
 12 5 1 66.39 23.9
 12 5 1 22 13
 12 5 1 40.8 17.8
 -11 -5 -1 4.4 11.5
 -11 -5 -1 -7.1 14.5
 -11 -5 -1 -3.9 12.1
 -11 -5 -1 2.8 11.6
 -11 -5 -1 2.7 11.2
 -11 -5 -1 -35 14.4
 11 5 1 14.7 18.1
 11 5 1 12.3 13
 11 5 1 25 16.6
 11 5 1 4.7 19.4
 11 5 1 -9.6 10.5
 11 5 1 -18.5 16.8
 -10 -5 -1 160.78 21.3
 -10 -5 -1 130.39 22.1
 -10 -5 -1 181.28 20.9
 -10 -5 -1 176.18 21.9
 -10 -5 -1 127.19 22.7
 -10 -5 -1 120.99 20.2
 10 5 1 134.79 24.6
 10 5 1 199.18 29.1
 10 5 1 133.39 18.4
 10 5 1 171.68 25.5
 10 5 1 154.78 22.6
 10 5 1 127.69 17.2
 10 5 1 134.29 16.8
 10 5 1 171.58 26.5
 -9 -5 -1 1.8 10.5
 -9 -5 -1 -6.6 13.5
 -9 -5 -1 10 10.3
 -9 -5 -1 6.5 10.9
 -9 -5 -1 6.8 11.7
 -9 -5 -1 3.2 10.8
 -9 -5 -1 -0.3 13.9
 9 5 1 20.8 13.8
 9 5 1 21.9 15.7
 9 5 1 -4 8.7
 9 5 1 -4.9 6.7
 9 5 1 11.2 15.6
 9 5 1 12.6 9.6
 9 5 1 13.6 13.5
 9 5 1 -2.1 8.4
 9 5 1 9.6 14.8
 -8 -5 -1 289.07 27.4
 -8 -5 -1 263.37 29.3
 -8 -5 -1 345.67 28.7
 -8 -5 -1 317.97 27.3
 -8 -5 -1 321.17 27.9
 -8 -5 -1 282.37 29.9
 -8 -5 -1 268.87 24.9
 8 5 1 356.66 31
 8 5 1 308.67 30.3
 8 5 1 330.27 32
 8 5 1 316.37 30.9
 8 5 1 310.97 24
 8 5 1 254.57 23.3
 8 5 1 267.37 25
 8 5 1 303.77 25.4
 -7 -5 -1 7.3 8.8
 -7 -5 -1 10.6 8.9
 -7 -5 -1 1.9 11.7
 -7 -5 -1 10.1 10.8
 -7 -5 -1 -4.3 9.8
 -7 -5 -1 19.1 12.3
 -7 -5 -1 1.8 8.7
 -7 -5 -1 7.5 7.3
 7 5 1 7.4 7.3
 7 5 1 10.8 10.5
 7 5 1 32.6 12.5
 7 5 1 -1.5 10.7
 7 5 1 7.2 6.6
 7 5 1 -3.4 7.3
 7 5 1 9.4 8.1
 7 5 1 9.3 14.4
 7 5 1 18.7 12.3
 -6 -5 -1 5.2 8.6
 -6 -5 -1 -4.3 5.9
 -6 -5 -1 2.4 8.3
 -6 -5 -1 11.2 11.2
 -6 -5 -1 11.3 10.5
 -6 -5 -1 -3.3 7.4
 -6 -5 -1 3.7 7.3
 -6 -5 -1 3.4 10.8
 6 5 1 4.3 6.5
 6 5 1 -1.9 7.1
 6 5 1 2.9 9.8
 6 5 1 2.1 9.4
 6 5 1 8.5 9.5
 6 5 1 -0.2 8.6
 6 5 1 5 5.3
 6 5 1 4.1 6.5
 -5 -5 -1 50.59 11.7
 -5 -5 -1 61.59 11.8
 -5 -5 -1 32.9 9.4
 5 5 1 36.2 8.2
 5 5 1 54.19 14.4
 5 5 1 24.1 7.3
 -4 -5 -1 33 9.6
 -4 -5 -1 34.8 11.9
 -4 -5 -1 37.6 11.2
 -4 -5 -1 18.6 8
 -4 -5 -1 10.9 9.5
 -4 -5 -1 38.1 7.8
 -4 -5 -1 37.1 10
 -4 -5 -1 55.49 9.1
 4 5 1 46.8 7.6
 4 5 1 49.4 8.7
 4 5 1 27.4 14.4
 4 5 1 38.9 9.9
 4 5 1 36.9 9.8
 4 5 1 42.8 12.9
 4 5 1 28.1 7.9
 -3 -5 -1 123.39 11.5
 -3 -5 -1 106.59 10.6
 -3 -5 -1 68.79 14.5
 -3 -5 -1 101.89 12.6
 -3 -5 -1 76.29 12.9
 -3 -5 -1 119.69 12.3
 -3 -5 -1 104.49 13.6
 -3 -5 -1 122.39 13.3
 3 5 1 94.59 11.7
 3 5 1 98.69 11.4
 3 5 1 124.09 15
 3 5 1 157.28 12.5
 3 5 1 95.59 12.3
 3 5 1 92.09 17.7
 -2 -5 -1 91.99 10.9
 -2 -5 -1 121.99 12
 -2 -5 -1 96.39 9.5
 -2 -5 -1 103.09 9.3
 -2 -5 -1 120.79 11.9
 -2 -5 -1 117.39 13.4
 -2 -5 -1 107.99 14.5
 -2 -5 -1 116.99 12.3
 2 5 1 101.89 11.6
 2 5 1 117.29 10.9
 2 5 1 109.79 11.4
 2 5 1 112.19 16.3
 2 5 1 100.29 9.5
 2 5 1 98.89 12.4
 2 5 1 103.29 11.1
 -1 -5 -1 -1.8 4.8
 -1 -5 -1 -2.7 5
 -1 -5 -1 4.4 9.1
 -1 -5 -1 5.6 6.6
 -1 -5 -1 -1.3 3.6
 -1 -5 -1 4.2 5.8
 -1 -5 -1 -1.1 4.6
 1 5 1 -1.6 9
 1 5 1 -1.3 3.6
 1 5 1 -4.6 4.9
 1 5 1 -1.1 5.8
 1 5 1 -0.5 3.6
 1 5 1 -2.5 5.8
 1 5 1 -1.4 4.8
 1 5 1 6.7 6.8
 0 -5 -1 1651.83 102.19
 0 -5 -1 1569.64 100.89
 0 -5 -1 1578.84 101.49
 0 -5 -1 1746.23 101.99
 0 -5 -1 1731.03 104.19
 0 5 1 1777.72 102.09
 0 5 1 1732.73 102.29
 0 5 1 1872.31 104.79
 0 5 1 1617.24 101.49
 0 5 1 1778.32 101.79
 0 5 1 1674.33 101.49
 0 5 1 1679.83 100.79
 0 5 1 1656.43 102.09
 1 -5 -1 -6 7.4
 1 -5 -1 7.9 6.2
 1 -5 -1 -4.4 6.3
 1 -5 -1 8.2 5
 1 -5 -1 6.7 4.6
 1 -5 -1 3.4 4.8
 -1 5 1 15.8 5.4
 -1 5 1 0.7 4.2
 -1 5 1 8.8 4.8
 -1 5 1 2.9 6
 -1 5 1 7.7 5.9
 -1 5 1 13.4 4.9
 -1 5 1 9.9 5.8
 -1 5 1 3.4 9
 2 -5 -1 62.29 8.7
 2 -5 -1 58.39 7.3
 2 -5 -1 49.6 7.5
 2 -5 -1 44.8 9.2
 2 -5 -1 60.79 9.7
 2 -5 -1 54.29 6.7
 -2 5 1 44.6 7.1
 -2 5 1 42 8.4
 -2 5 1 65.59 7.8
 -2 5 1 58.49 7.8
 -2 5 1 52.79 10.2
 -2 5 1 51.49 7.4
 -2 5 1 64.19 6.9
 -2 5 1 47.2 9.4
 3 -5 -1 40.5 9.3
 3 -5 -1 62.39 12.9
 3 -5 -1 54.39 7.3
 -3 5 1 4.6 10.1
 -3 5 1 66.09 7.6
 4 -5 -1 -4.5 7.6
 4 -5 -1 14.8 8.4
 4 -5 -1 3.3 5.3
 4 -5 -1 24.4 7.8
 4 -5 -1 24.2 13
 4 -5 -1 29.6 7.8
 4 -5 -1 15.6 7.4
 -4 5 1 7.6 7.5
 -4 5 1 11.3 6.8
 -4 5 1 8.1 5.9
 -4 5 1 9.7 5.9
 -4 5 1 23.6 6.2
 -4 5 1 24.2 8.6
 -4 5 1 12.6 5.9
 5 -5 -1 20 12.7
 5 -5 -1 15.4 9.1
 5 -5 -1 6.4 7.9
 5 -5 -1 20.3 8.3
 5 -5 -1 18 8.5
 5 -5 -1 20.2 7.5
 5 -5 -1 10 5.6
 -5 5 1 7 6.9
 -5 5 1 3.8 5.7
 -5 5 1 5.4 6
 -5 5 1 12.5 6.4
 -5 5 1 11.9 5.9
 -5 5 1 13.9 6
 -5 5 1 9.2 7.8
 6 -5 -1 886.91 57.99
 6 -5 -1 937.81 60.59
 6 -5 -1 896.11 60.89
 6 -5 -1 874.11 56.89
 6 -5 -1 890.71 57.49
 6 -5 -1 905.81 57.49
 6 -5 -1 851.01 55.59
 -6 5 1 873.81 55.89
 -6 5 1 908.71 58.09
 -6 5 1 849.22 55.89
 -6 5 1 863.31 55.59
 -6 5 1 899.81 56.79
 -6 5 1 930.41 56.79
 -6 5 1 927.31 56.19
 7 -5 -1 13.8 12.4
 7 -5 -1 3.9 10.7
 7 -5 -1 3.5 8.4
 7 -5 -1 -1.4 5.9
 7 -5 -1 20.5 13.9
 7 -5 -1 -8.1 9.7
 7 -5 -1 6.2 10.1
 -7 5 1 3.3 6.6
 -7 5 1 9.9 7.2
 -7 5 1 6 7.6
 -7 5 1 10.5 9
 -7 5 1 3.1 7.8
 -7 5 1 5.7 6.6
 -7 5 1 8.6 8.3
 8 -5 -1 395.86 31.3
 8 -5 -1 304.17 28.6
 8 -5 -1 444.96 36.6
 8 -5 -1 375.66 26.9
 8 -5 -1 395.16 33.9
 8 -5 -1 357.16 30.5
 8 -5 -1 362.06 30.1
 -8 5 1 365.36 28
 -8 5 1 353.06 28.4
 -8 5 1 303.87 27.1
 -8 5 1 332.07 26.7
 -8 5 1 324.47 26.6
 -8 5 1 380.46 27.1
 9 -5 -1 5.1 7.8
 9 -5 -1 4.9 10.9
 9 -5 -1 8.7 13.6
 9 -5 -1 -6.8 13.3
 9 -5 -1 -1.8 10.2
 9 -5 -1 2.5 11
 9 -5 -1 -5.5 15.7
 -9 5 1 -2 9.8
 -9 5 1 -1.7 9.3
 -9 5 1 -3.3 7.4
 -9 5 1 20.8 11.6
 -9 5 1 0.3 8.1
 -9 5 1 -2.8 8.5
 10 -5 -1 164.28 27.8
 10 -5 -1 119.39 16.4
 10 -5 -1 124.79 19.8
 10 -5 -1 168.38 26.1
 10 -5 -1 182.68 20.7
 10 -5 -1 159.98 21.1
 10 -5 -1 138.29 21.8
 -10 5 1 152.28 18.3
 -10 5 1 111.09 15.8
 -10 5 1 131.69 19.7
 -10 5 1 146.79 17.9
 -10 5 1 161.88 18
 -10 5 1 149.59 19.7
 11 -5 -1 39.4 13.8
 11 -5 -1 4.2 14.4
 11 -5 -1 -35 18.2
 11 -5 -1 -4.2 17.9
 11 -5 -1 -10.5 13.6
 11 -5 -1 9.6 16.5
 -11 5 1 24.7 12.1
 -11 5 1 26.5 13.4
 -11 5 1 1.8 11.6
 -11 5 1 33.1 11.7
 -11 5 1 5.3 11.7
 -11 5 1 4.4 10.4
 12 -5 -1 12.3 12.9
 12 -5 -1 -25.2 17.6
 12 -5 -1 -2 17.6
 12 -5 -1 16.8 20.9
 12 -5 -1 -20.8 16
 -12 5 1 -13.7 12.4
 -12 5 1 7.1 11.6
 -12 5 1 22.8 12.6
 -12 5 1 28.4 14.4
 -12 5 1 -2.8 12.1
 -12 -4 -1 52.49 14.8
 -12 -4 -1 35.1 24.2
 -12 -4 -1 45.7 16.7
 -12 -4 -1 -8.4 16.1
 -12 -4 -1 -30.2 17.4
 -12 -4 -1 45.8 16
 12 4 1 36.7 18.5
 12 4 1 4.9 13
 12 4 1 24.4 25.3
 12 4 1 46.4 23
 12 4 1 44.9 21.3
 -11 -4 -1 51.49 13.5
 -11 -4 -1 9.4 15.4
 -11 -4 -1 43.4 14.9
 -11 -4 -1 60.99 15.5
 -11 -4 -1 27.3 17
 -11 -4 -1 54.49 15.5
 11 4 1 47.3 20.4
 11 4 1 49.6 17.7
 11 4 1 33 12.4
 11 4 1 58.79 22.1
 11 4 1 58.09 22.1
 11 4 1 18.3 12.2
 -10 -4 -1 -5.6 10.9
 -10 -4 -1 4.8 14.6
 -10 -4 -1 2.9 10.2
 -10 -4 -1 -8.1 9.8
 -10 -4 -1 -2.2 10.6
 -10 -4 -1 -0.7 13.4
 10 4 1 16.3 11.7
 10 4 1 8.6 11
 10 4 1 -3.8 16.2
 10 4 1 6.4 16.3
 10 4 1 -3.3 9.5
 10 4 1 -5.2 15.3
 10 4 1 -2.4 8.7
 10 4 1 15.1 17.2
 -9 -4 -1 56.19 12.3
 -9 -4 -1 78.59 15.1
 -9 -4 -1 50.79 13.1
 -9 -4 -1 72.79 17.8
 -9 -4 -1 65.39 15
 -9 -4 -1 75.89 17.1
 9 4 1 78.79 13.4
 9 4 1 65.09 12.5
 9 4 1 60.19 15.7
 9 4 1 117.49 19.9
 9 4 1 46 14.9
 9 4 1 70.59 12.4
 9 4 1 82.09 18.3
 9 4 1 65.79 18.5
 9 4 1 67.79 11
 -8 -4 -1 -13 12.4
 -8 -4 -1 2.4 9.5
 -8 -4 -1 0.5 12.5
 -8 -4 -1 -6.4 9.2
 -8 -4 -1 -4.8 7.4
 -8 -4 -1 11.1 9.5
 -8 -4 -1 4.6 9.2
 8 4 1 -1.9 7.9
 8 4 1 -2.4 11.5
 8 4 1 1 12.3
 8 4 1 8 14.5
 8 4 1 15.9 7.8
 8 4 1 0.7 8.2
 8 4 1 8.7 12.9
 8 4 1 1.3 12.1
 8 4 1 5.4 8.8
 -7 -4 -1 62.69 14.6
 -7 -4 -1 72.69 12.3
 -7 -4 -1 56.89 12.6
 -7 -4 -1 75.09 14.4
 -7 -4 -1 87.79 12.3
 -7 -4 -1 98.29 15.3
 -7 -4 -1 76.79 12.6
 -7 -4 -1 74.89 13.5
 7 4 1 56.19 14.2
 7 4 1 24.4 15.8
 7 4 1 69.19 13.3
 7 4 1 37.2 13.6
 7 4 1 111.89 15.7
 7 4 1 39.2 9.6
 7 4 1 70.69 11.6
 7 4 1 83.49 10.5
 7 4 1 58.99 9.2
 -6 -4 -1 6.4 6.6
 -6 -4 -1 21.9 10
 -6 -4 -1 22.5 9.4
 -6 -4 -1 21.9 8
 -6 -4 -1 10.8 10.6
 -6 -4 -1 7.4 8.3
 -6 -4 -1 27.5 10.9
 -6 -4 -1 13.6 7.5
 6 4 1 10.2 9.2
 6 4 1 24.5 9.3
 6 4 1 19.1 10.4
 6 4 1 18.5 7.3
 6 4 1 1 7
 6 4 1 24.8 11.8
 6 4 1 24.2 6.8
 6 4 1 21.5 12.9
 6 4 1 10.6 7.2
 -5 -4 -1 330.57 27.1
 -5 -4 -1 319.47 24.8
 -5 -4 -1 255.97 26.3
 -5 -4 -1 339.57 23.9
 -5 -4 -1 329.27 24.1
 -5 -4 -1 331.37 25.9
 -5 -4 -1 313.97 23
 -5 -4 -1 292.87 24
 5 4 1 321.47 23.5
 5 4 1 318.37 24.7
 5 4 1 300.57 24.9
 5 4 1 312.97 22
 5 4 1 330.27 27.4
 5 4 1 219.28 26.5
 5 4 1 323.07 23.5
 5 4 1 322.27 23.2
 -4 -4 -1 41.8 10.4
 -4 -4 -1 9.8 10.9
 -4 -4 -1 47.7 8.3
 -4 -4 -1 49.4 9.2
 -4 -4 -1 46.2 9.8
 -4 -4 -1 44.6 9
 -4 -4 -1 50.29 9
 -4 -4 -1 38.9 11.4
 4 4 1 58.59 8
 4 4 1 17.8 12.1
 4 4 1 53.69 10
 4 4 1 42.9 10
 4 4 1 41 8.2
 4 4 1 56.79 8.9
 4 4 1 54.79 14.6
 -3 -4 -1 632.34 41.4
 -3 -4 -1 592.04 42.6
 -3 -4 -1 742.53 44.4
 -3 -4 -1 685.43 41.5
 -3 -4 -1 620.54 45.1
 -3 -4 -1 763.02 42.9
 -3 -4 -1 665.43 43
 3 4 1 588.04 42.5
 3 4 1 729.03 41.8
 3 4 1 505.85 45.3
 3 4 1 701.43 42.3
 3 4 1 705.33 42.7
 3 4 1 723.13 44.3
 -2 -4 -1 857.71 55.99
 -2 -4 -1 919.61 57.39
 -2 -4 -1 967.4 58.19
 -2 -4 -1 995 57.49
 -2 -4 -1 937.51 57.19
 -2 -4 -1 778.12 57.19
 -2 -4 -1 871.61 59.79
 2 4 1 931.61 57.39
 2 4 1 967.3 56.99
 2 4 1 1021.4 56.99
 2 4 1 1021.1 58.39
 2 4 1 870.81 57.19
 2 4 1 1005.1 56.19
 2 4 1 837.72 59.99
 -1 -4 -1 24.4 6.5
 -1 -4 -1 31.4 7.8
 -1 -4 -1 26.9 5.7
 -1 -4 -1 7.1 8.4
 -1 -4 -1 39.4 5
 -1 -4 -1 25.6 6.3
 -1 -4 -1 32 5.1
 1 4 1 39.9 6.3
 1 4 1 28.6 8
 1 4 1 30.2 6.3
 1 4 1 25.2 6.4
 1 4 1 35 4.8
 1 4 1 33.8 6.5
 1 4 1 35.8 4.5
 1 4 1 22.5 10.1
 0 -4 -1 386.86 25.3
 0 -4 -1 415.86 25.9
 0 -4 -1 403.66 25.7
 0 -4 -1 421.86 24.5
 0 -4 -1 347.57 28.5
 0 4 1 338.27 25.1
 0 4 1 402.16 25.3
 0 4 1 366.16 25.6
 0 4 1 404.46 25.4
 0 4 1 417.26 24.4
 0 4 1 404.36 26.1
 0 4 1 364.46 29
 0 4 1 335.77 25.7
 1 -4 -1 49.99 6.7
 1 -4 -1 16.4 8.8
 1 -4 -1 45.1 6
 1 -4 -1 38.6 5.7
 1 -4 -1 45.7 7.2
 1 -4 -1 43.8 7.4
 -1 4 1 51.39 6.6
 -1 4 1 45.2 6.3
 -1 4 1 24.3 9.6
 -1 4 1 36.1 5.5
 -1 4 1 45.8 6.4
 -1 4 1 43.6 7.3
 -1 4 1 41.3 8.2
 -1 4 1 42.7 5.9
 -1 4 1 35.6 6.1
 2 -4 -1 196.28 14.9
 2 -4 -1 194.78 13.7
 2 -4 -1 180.48 13.3
 2 -4 -1 140.99 16.1
 2 -4 -1 195.48 13.6
 2 -4 -1 180.68 16.1
 2 -4 -1 213.28 14.2
 -2 4 1 140.69 17.4
 -2 4 1 170.48 13.4
 -2 4 1 214.68 14.8
 -2 4 1 182.68 15.6
 -2 4 1 200.68 13.4
 -2 4 1 197.48 14
 -2 4 1 164.88 17.5
 -2 4 1 186.28 14
 3 -4 -1 133.59 12.6
 3 -4 -1 102.99 12.5
 3 -4 -1 121.49 10.9
 3 -4 -1 130.19 11.5
 3 -4 -1 146.29 11.9
 3 -4 -1 140.89 12
 3 -4 -1 123.79 14.9
 -3 4 1 141.49 11.7
 -3 4 1 127.39 12.1
 -3 4 1 149.59 17.2
 -3 4 1 138.99 14.1
 -3 4 1 121.29 10.8
 -3 4 1 132.19 13.5
 -3 4 1 124.89 11.3
 4 -4 -1 437.96 29.4
 4 -4 -1 468.25 31
 4 -4 -1 450.65 35
 4 -4 -1 456.45 30.6
 4 -4 -1 444.76 30.9
 4 -4 -1 476.75 31.6
 4 -4 -1 482.15 32
 -4 4 1 449.86 29.9
 -4 4 1 463.65 29.6
 -4 4 1 452.55 30.4
 -4 4 1 459.05 30.3
 -4 4 1 475.15 31.2
 -4 4 1 437.86 29.6
 -4 4 1 430.86 30.2
 5 -4 -1 136.49 14.4
 5 -4 -1 143.69 15.5
 5 -4 -1 139.19 15.8
 5 -4 -1 162.98 15.8
 5 -4 -1 154.98 13.2
 5 -4 -1 109.29 13
 5 -4 -1 131.39 18.8
 -5 4 1 152.68 14.2
 -5 4 1 181.88 15.7
 -5 4 1 157.68 13.3
 -5 4 1 141.39 13.9
 -5 4 1 154.88 14.6
 -5 4 1 153.68 13.7
 -5 4 1 138.59 13.6
 6 -4 -1 2.7 6.2
 6 -4 -1 14.4 9.5
 6 -4 -1 -1.1 10.7
 6 -4 -1 7.9 10.6
 6 -4 -1 5.2 5.1
 6 -4 -1 -3.3 7.6
 6 -4 -1 -6 7
 -6 4 1 -5.9 5.1
 -6 4 1 0.1 6
 -6 4 1 5.2 6.4
 -6 4 1 2.8 7.2
 -6 4 1 0.5 6.5
 -6 4 1 -4.2 5.8
 -6 4 1 7.9 6.4
 7 -4 -1 345.47 27.2
 7 -4 -1 317.77 24.1
 7 -4 -1 335.97 27.6
 7 -4 -1 356.06 31.4
 7 -4 -1 362.66 30.9
 7 -4 -1 282.57 36.3
 7 -4 -1 301.37 24.9
 -7 4 1 333.97 24.4
 -7 4 1 292.47 24.7
 -7 4 1 371.66 25.5
 -7 4 1 312.17 24.1
 -7 4 1 282.67 25.6
 -7 4 1 359.16 25.9
 -7 4 1 329.77 24.2
 8 -4 -1 -1.1 10
 8 -4 -1 -16.2 11.5
 8 -4 -1 -22.3 8.8
 8 -4 -1 11.9 7.3
 8 -4 -1 9.3 11.9
 8 -4 -1 4.6 7.7
 8 -4 -1 5 14.4
 -8 4 1 9 8.9
 -8 4 1 1.2 9.7
 -8 4 1 6.3 7.6
 -8 4 1 8.1 9.5
 -8 4 1 3.7 8
 -8 4 1 6.1 7.8
 9 -4 -1 88.39 12.5
 9 -4 -1 97.69 19.9
 9 -4 -1 60.69 14.9
 9 -4 -1 115.39 23.7
 9 -4 -1 101.99 16.8
 9 -4 -1 189.88 24.7
 9 -4 -1 85.69 13.4
 -9 4 1 120.99 13.8
 -9 4 1 126.99 15.2
 -9 4 1 146.69 17.2
 -9 4 1 116.49 16.5
 -9 4 1 111.29 14.3
 -9 4 1 104.69 14.9
 10 -4 -1 68.19 12.7
 10 -4 -1 84.49 20.3
 10 -4 -1 57.69 15.8
 10 -4 -1 93.09 19.1
 10 -4 -1 66.89 14.6
 10 -4 -1 86.39 16.2
 10 -4 -1 80.99 21.1
 -10 4 1 79.39 14.6
 -10 4 1 85.89 14.6
 -10 4 1 55.59 11.1
 -10 4 1 52.79 13.7
 -10 4 1 73.19 13.7
 -10 4 1 100.29 15.7
 11 -4 -1 -9.4 11.8
 11 -4 -1 -14.2 15.4
 11 -4 -1 13.8 19.8
 11 -4 -1 21.3 18.9
 11 -4 -1 8.9 14
 -11 4 1 29.9 13.1
 -11 4 1 -0.3 11.6
 -11 4 1 7.1 11.3
 -11 4 1 -10.8 10.2
 -11 4 1 15.9 10.2
 -11 4 1 6.1 11.6
 12 -4 -1 128.79 27.9
 12 -4 -1 45.8 17.7
 12 -4 -1 73.49 17.8
 12 -4 -1 75.39 20.7
 12 -4 -1 53.99 21.8
 -12 4 1 63.99 14.1
 -12 4 1 114.09 17.5
 -12 4 1 50.79 16.7
 -12 4 1 98.39 16.9
 -12 4 1 128.89 18.9
 -12 4 1 102.29 25.9
 -12 -3 -1 -29.3 14.1
 -12 -3 -1 2.7 22.4
 -12 -3 -1 -26.6 12.4
 -12 -3 -1 -36.2 16.8
 -12 -3 -1 27 13.8
 -12 -3 -1 -12.7 10.6
 12 3 1 27.4 20.4
 12 3 1 -4.3 18.1
 12 3 1 -26.9 20.4
 12 3 1 27.7 21.3
 12 3 1 -15.9 12.3
 -11 -3 -1 45.9 15.4
 -11 -3 -1 39.7 17.7
 -11 -3 -1 14.2 11.7
 -11 -3 -1 14.1 15.7
 -11 -3 -1 27.4 13.2
 -11 -3 -1 25.5 11.6
 11 3 1 29.7 12.3
 11 3 1 43 16.4
 11 3 1 47.4 17.4
 11 3 1 43.3 19.9
 11 3 1 45.7 20.8
 11 3 1 36.4 12.9
 11 3 1 65.69 20.1
 -10 -3 -1 7.6 11.7
 -10 -3 -1 13.9 11.8
 -10 -3 -1 -13.8 13
 -10 -3 -1 7.3 10.8
 -10 -3 -1 -3.1 10.2
 -10 -3 -1 27.8 15.2
 10 3 1 26.1 14.1
 10 3 1 13.2 13.3
 10 3 1 16.4 10.6
 10 3 1 9.2 15.6
 10 3 1 31.2 16.9
 10 3 1 10.7 10.1
 10 3 1 13 17.4
 -9 -3 -1 146.79 17
 -9 -3 -1 170.08 22.4
 -9 -3 -1 127.39 17.4
 -9 -3 -1 143.79 19.4
 -9 -3 -1 133.99 20.2
 -9 -3 -1 147.19 18.9
 9 3 1 156.88 22.7
 9 3 1 94.19 15.7
 9 3 1 113.39 20.9
 9 3 1 126.29 16.6
 9 3 1 114.29 21.1
 9 3 1 139.19 19.8
 9 3 1 126.09 15.5
 9 3 1 104.89 13.6
 -8 -3 -1 12.9 12.8
 -8 -3 -1 19.1 8.9
 -8 -3 -1 38.2 14.3
 -8 -3 -1 21.2 9.7
 -8 -3 -1 33.2 11
 -8 -3 -1 19 9.6
 8 3 1 20.2 7.8
 8 3 1 39.6 13.1
 8 3 1 19.9 11.9
 8 3 1 66.89 15.7
 8 3 1 10.2 8.6
 8 3 1 41.2 9.6
 8 3 1 19.5 9
 8 3 1 47.9 14.7
 -7 -3 -1 418.06 32
 -7 -3 -1 357.16 28.1
 -7 -3 -1 370.86 31.5
 -7 -3 -1 378.66 29.1
 -7 -3 -1 348.97 27.8
 -7 -3 -1 353.36 28.3
 -7 -3 -1 375.46 28.4
 7 3 1 384.36 26.8
 7 3 1 389.66 29.8
 7 3 1 413.06 28.4
 7 3 1 355.16 30.9
 7 3 1 349.67 30.7
 7 3 1 371.56 30.8
 7 3 1 357.46 26.5
 7 3 1 337.97 31.5
 7 3 1 381.56 32.3
 -6 -3 -1 179.28 15.8
 -6 -3 -1 192.88 18.3
 -6 -3 -1 138.99 17.5
 -6 -3 -1 185.68 16.1
 -6 -3 -1 121.79 16.8
 -6 -3 -1 108.39 15.2
 -6 -3 -1 105.89 14.4
 6 3 1 165.88 18.4
 6 3 1 136.89 15.8
 6 3 1 172.48 14.3
 6 3 1 157.48 15.3
 6 3 1 112.09 17.1
 6 3 1 151.08 15.2
 6 3 1 196.28 15
 -5 -3 -1 334.97 25.7
 -5 -3 -1 290.87 26.5
 -5 -3 -1 373.66 25.6
 -5 -3 -1 361.06 24.8
 -5 -3 -1 331.27 26.1
 -5 -3 -1 352.56 27.8
 -5 -3 -1 339.47 27.4
 -5 -3 -1 339.37 24.8
 5 3 1 340.57 26.1
 5 3 1 340.77 24.7
 5 3 1 278.97 28.3
 5 3 1 336.47 23.4
 5 3 1 323.37 25.9
 5 3 1 352.76 24.2
 5 3 1 338.27 24.4
 5 3 1 337.67 27.7
 -4 -3 -1 28.6 8.5
 -4 -3 -1 29.6 10.5
 -4 -3 -1 42.2 8.2
 -4 -3 -1 8.3 9.4
 -4 -3 -1 34.1 8.2
 -4 -3 -1 38.1 7.5
 -4 -3 -1 20.4 10.3
 -4 -3 -1 42.5 7.5
 4 3 1 55.19 10.8
 4 3 1 22.2 11
 4 3 1 39.8 7.8
 4 3 1 25.7 7
 4 3 1 32.6 9.1
 4 3 1 36.9 6.3
 4 3 1 42.6 7.7
 4 3 1 34.2 9
 -3 -3 -1 88.59 9
 -3 -3 -1 61.29 11.4
 -3 -3 -1 82.49 9.5
 -3 -3 -1 72.59 8.3
 -3 -3 -1 89.39 11.4
 -3 -3 -1 76.39 8.4
 -3 -3 -1 59.39 11.2
 -3 -3 -1 62.89 8.6
 3 3 1 77.19 8.9
 3 3 1 77.39 11.4
 3 3 1 59.89 9.1
 3 3 1 79.99 9.1
 3 3 1 86.89 8.2
 3 3 1 64.89 12.7
 -2 -3 -1 31.5 8.1
 -2 -3 -1 25.7 5.7
 -2 -3 -1 36.1 5.9
 -2 -3 -1 18.7 5.5
 -2 -3 -1 31.7 5
 -2 -3 -1 29.6 5
 -2 -3 -1 -0.9 7.8
 -2 -3 -1 19.5 6.5
 2 3 1 32.1 5.1
 2 3 1 34.6 10.2
 2 3 1 32.9 6.1
 2 3 1 36.5 7.8
 2 3 1 22.1 5.9
 -1 -3 -1 1493.15 93.09
 -1 -3 -1 1519.15 91.19
 -1 -3 -1 1539.75 92.69
 -1 -3 -1 1536.55 91.49
 -1 -3 -1 1636.84 90.49
 -1 -3 -1 1547.05 91.49
 -1 -3 -1 1374.06 90.99
 -1 -3 -1 1549.05 90.39
 1 3 1 1482.85 91.29
 1 3 1 1586.44 93.19
 1 3 1 1526.05 90.39
 1 3 1 1479.05 91.19
 1 3 1 1619.94 91.79
 1 3 1 1460.85 90.99
 0 -3 -1 442.36 34.6
 0 -3 -1 536.55 32.9
 0 -3 -1 523.25 33.1
 0 -3 -1 517.75 33
 0 -3 -1 551.84 32.7
 0 3 1 516.95 32.9
 0 3 1 543.15 32.7
 0 3 1 482.65 34.9
 0 3 1 524.15 32.6
 0 3 1 629.04 32.1
 0 3 1 502.25 32.7
 0 3 1 518.55 33.2
 1 -3 -1 186.18 12.9
 1 -3 -1 160.08 12.5
 1 -3 -1 159.48 11.4
 1 -3 -1 136.89 12.6
 1 -3 -1 152.88 13.2
 1 -3 -1 136.29 14.8
 -1 3 1 169.88 13.6
 -1 3 1 172.78 12.3
 -1 3 1 159.18 11.9
 -1 3 1 141.49 14.4
 -1 3 1 176.18 12.3
 -1 3 1 130.99 14.9
 -1 3 1 189.88 11.7
 2 -3 -1 264.27 17.6
 2 -3 -1 287.37 17.3
 2 -3 -1 206.68 20
 2 -3 -1 217.38 18.3
 2 -3 -1 259.47 16.8
 2 -3 -1 246.08 16.5
 2 -3 -1 262.07 16.5
 -2 3 1 217.68 18
 -2 3 1 254.07 17
 -2 3 1 231.18 16.4
 -2 3 1 260.07 17.2
 -2 3 1 251.87 17.1
 -2 3 1 265.17 16.9
 -2 3 1 252.57 16.4
 3 -3 -1 1418.06 89.49
 3 -3 -1 1446.16 88.49
 3 -3 -1 1442.06 90.99
 3 -3 -1 1360.76 88.99
 3 -3 -1 1583.64 89.29
 3 -3 -1 1424.66 88.69
 3 -3 -1 1547.35 89.09
 -3 3 1 1419.96 88.89
 -3 3 1 1484.25 88.49
 -3 3 1 1517.05 88.89
 -3 3 1 1524.45 89.29
 -3 3 1 1572.74 88.59
 -3 3 1 1479.55 88.89
 -3 3 1 1515.05 88.89
 4 -3 -1 8.6 7.6
 4 -3 -1 9.2 11
 4 -3 -1 18.1 8
 4 -3 -1 18 5.4
 4 -3 -1 2.2 7.6
 4 -3 -1 13.2 7.2
 4 -3 -1 15.8 5.9
 -4 3 1 13 6
 -4 3 1 15 6.3
 -4 3 1 6.6 6.2
 -4 3 1 7.2 5.2
 -4 3 1 6.4 5.2
 -4 3 1 4.1 5.7
 -4 3 1 17.1 6.8
 5 -3 -1 118.29 12.7
 5 -3 -1 110.89 11.3
 5 -3 -1 119.79 13.8
 5 -3 -1 114.09 13.1
 5 -3 -1 100.19 11.3
 5 -3 -1 142.19 17.2
 -5 3 1 98.59 11
 -5 3 1 105.59 11.7
 -5 3 1 85.09 12.2
 -5 3 1 108.69 11.6
 -5 3 1 118.49 12.3
 -5 3 1 113.19 12.6
 -5 3 1 109.29 11.1
 6 -3 -1 51.89 11.1
 6 -3 -1 28.2 8.5
 6 -3 -1 48.2 12.2
 6 -3 -1 33.6 7.9
 6 -3 -1 51.49 9.3
 6 -3 -1 34.1 7.1
 6 -3 -1 61.69 12.4
 -6 3 1 47.1 8
 -6 3 1 30.2 7.5
 -6 3 1 45.1 8.8
 -6 3 1 64.89 9.6
 -6 3 1 31.3 7.2
 -6 3 1 44.9 8.6
 -6 3 1 42.4 9.4
 7 -3 -1 54.39 10
 7 -3 -1 66.39 14.5
 7 -3 -1 56.89 10.2
 7 -3 -1 105.99 17.2
 7 -3 -1 78.19 12.4
 7 -3 -1 103.09 15.1
 7 -3 -1 56.79 15.8
 -7 3 1 95.89 11.8
 -7 3 1 86.19 12
 -7 3 1 62.99 9.9
 -7 3 1 73.09 11.2
 -7 3 1 78.39 10.1
 -7 3 1 91.09 12
 -7 3 1 78.79 12.8
 8 -3 -1 60.49 11.9
 8 -3 -1 29.7 10.8
 8 -3 -1 43.1 13.7
 8 -3 -1 35.7 8.9
 8 -3 -1 26 9.3
 8 -3 -1 64.79 16.6
 -8 3 1 46.1 11.4
 -8 3 1 44.3 9.6
 -8 3 1 49.3 10.2
 -8 3 1 36.4 10.9
 -8 3 1 30 10.3
 -8 3 1 31.6 8.9
 9 -3 -1 133.39 18.3
 9 -3 -1 132.29 21.9
 9 -3 -1 90.39 15.4
 9 -3 -1 152.18 20.3
 9 -3 -1 106.59 13.8
 9 -3 -1 79.39 14.4
 9 -3 -1 94.79 20.4
 -9 3 1 115.09 15
 -9 3 1 140.49 16.6
 -9 3 1 121.79 16.2
 -9 3 1 114.89 14.1
 -9 3 1 89.49 16.1
 -9 3 1 137.29 16.2
 10 -3 -1 13.1 12.1
 10 -3 -1 39.5 18.3
 10 -3 -1 -0.1 11.9
 10 -3 -1 -11.1 14
 10 -3 -1 4 15.7
 -10 3 1 13.8 10.2
 -10 3 1 -21.8 6.6
 -10 3 1 -10.7 9.2
 -10 3 1 8.5 11.3
 -10 3 1 -4.7 9
 -10 3 1 2.5 11.6
 11 -3 -1 563.14 50.89
 11 -3 -1 637.24 44.9
 11 -3 -1 494.05 42.4
 11 -3 -1 568.04 45.7
 11 -3 -1 498.65 45.8
 11 -3 -1 613.24 50.29
 11 -3 -1 561.74 43.4
 -11 3 1 518.55 39.4
 -11 3 1 545.05 45.9
 -11 3 1 559.44 41.1
 -11 3 1 490.25 42.1
 -11 3 1 611.44 42.7
 -11 3 1 500.45 40.3
 12 -3 -1 -18.3 13.1
 12 -3 -1 -10.1 20.7
 12 -3 -1 -3.5 16
 12 -3 -1 7.6 18.3
 -12 3 1 -22.9 8.2
 -12 3 1 -14.2 12.2
 -12 3 1 21.9 12.3
 -12 3 1 -28.8 12.1
 -12 3 1 -3.2 11.9
 -12 -2 -1 45.2 14.6
 -12 -2 -1 6 18.7
 -12 -2 -1 9.8 16.5
 -12 -2 -1 51.99 16.5
 -12 -2 -1 56.89 16.1
 12 2 1 8.8 14.7
 12 2 1 22.4 16
 12 2 1 21.7 20
 12 2 1 43.6 22
 12 2 1 43.2 23.4
 -11 -2 -1 -2.6 10.2
 -11 -2 -1 -10.1 11.3
 -11 -2 -1 3.6 15
 -11 -2 -1 -10.5 13.3
 -11 -2 -1 28.1 12.9
 -11 -2 -1 -6.8 11.7
 11 2 1 14.4 11.6
 11 2 1 27 15.3
 11 2 1 -21.5 10.8
 11 2 1 -21.6 18.4
 11 2 1 -3.5 11.4
 11 2 1 9.2 17.2
 11 2 1 -2.1 17.2
 11 2 1 17 11.4
 -10 -2 -1 2 14.1
 -10 -2 -1 18 12.3
 -10 -2 -1 8.5 13.7
 -10 -2 -1 30.6 11.9
 -10 -2 -1 1.9 10.3
 -10 -2 -1 3.5 10.6
 10 2 1 19.1 10.5
 10 2 1 9.8 12.7
 10 2 1 9.4 10.5
 10 2 1 34.4 16.9
 10 2 1 -5.8 15.8
 10 2 1 5.9 12.5
 10 2 1 16.4 18.2
 10 2 1 -6.2 16.3
 -9 -2 -1 43.6 15.1
 -9 -2 -1 50.79 12.9
 -9 -2 -1 57.79 11.5
 -9 -2 -1 34 14.6
 -9 -2 -1 63.69 13.7
 -9 -2 -1 22.5 11.4
 9 2 1 35.4 16
 9 2 1 59.89 11.6
 9 2 1 48.3 16.8
 9 2 1 58.39 11.8
 9 2 1 51.69 14.6
 9 2 1 47.9 11.7
 9 2 1 76.49 17.7
 9 2 1 43.8 10.3
 -8 -2 -1 11.2 9
 -8 -2 -1 -4.4 11.1
 -8 -2 -1 5.4 7.9
 -8 -2 -1 12.3 9.5
 -8 -2 -1 17 12.2
 -8 -2 -1 19.9 9.4
 8 2 1 24.7 8.2
 8 2 1 19.2 9.4
 8 2 1 32.9 13.7
 8 2 1 9.8 8.6
 8 2 1 11.7 13.6
 8 2 1 14.6 13.5
 8 2 1 14.5 9.1
 8 2 1 8.2 11.2
 -7 -2 -1 31.8 11.8
 -7 -2 -1 30.4 9.4
 -7 -2 -1 17.8 10.8
 -7 -2 -1 27.1 8.4
 -7 -2 -1 33.9 9.1
 7 2 1 28.5 8.8
 7 2 1 38.5 12.2
 7 2 1 38.5 12.5
 7 2 1 29.3 10.8
 7 2 1 23.6 12.3
 7 2 1 34.5 8.6
 7 2 1 30.8 14.8
 7 2 1 22.8 6.8
 -6 -2 -1 26.4 8
 -6 -2 -1 34.3 8.1
 -6 -2 -1 26.2 8
 -6 -2 -1 33.5 7.6
 -6 -2 -1 -2.4 9.4
 -6 -2 -1 29.7 10.7
 6 2 1 15.4 9.2
 6 2 1 32.9 8.9
 6 2 1 23.5 7.4
 6 2 1 39.3 7.1
 6 2 1 30.8 10.8
 6 2 1 16.7 7.7
 6 2 1 17.9 6.8
 6 2 1 24.8 10.5
 -5 -2 -1 66.49 9.9
 -5 -2 -1 85.49 9.8
 -5 -2 -1 53.09 12.1
 -5 -2 -1 81.79 18.5
 -5 -2 -1 60.19 10.2
 -5 -2 -1 58.49 9.9
 -5 -2 -1 80.59 12.6
 5 2 1 44.8 8.8
 5 2 1 66.39 9.3
 5 2 1 97.29 13.5
 5 2 1 32.6 12
 5 2 1 57.59 10.7
 5 2 1 80.79 9.6
 5 2 1 76.89 8.8
 5 2 1 88.19 12.4
 -4 -2 -1 138.69 15.6
 -4 -2 -1 130.29 14.7
 -4 -2 -1 139.39 14.1
 -4 -2 -1 141.39 13.7
 -4 -2 -1 122.69 14.3
 -4 -2 -1 153.68 13.4
 4 2 1 134.49 13
 4 2 1 144.29 14.3
 4 2 1 152.48 13.4
 4 2 1 116.09 15.2
 4 2 1 142.59 13.9
 4 2 1 135.49 15
 4 2 1 148.19 12.3
 4 2 1 132.09 12.6
 -3 -2 -1 18 6.1
 -3 -2 -1 29.6 8
 -3 -2 -1 33.4 6.4
 -3 -2 -1 29.9 6.2
 -3 -2 -1 28.2 9.9
 -3 -2 -1 29.4 7.9
 3 2 1 27.1 7.7
 3 2 1 22 6.8
 3 2 1 29 6
 3 2 1 30.6 5.9
 3 2 1 27.4 6.2
 3 2 1 12.4 8.1
 -2 -2 -1 3081.69 172.28
 -2 -2 -1 2834.22 169.98
 -2 -2 -1 2741.13 171.08
 -2 -2 -1 2736.43 169.78
 -2 -2 -1 2822.12 170.48
 -2 -2 -1 3152.38 170.28
 -2 -2 -1 2863.21 170.28
 -2 -2 -1 2872.21 170.68
 2 2 1 3094.69 169.98
 2 2 1 2861.31 170.58
 2 2 1 3068.59 170.68
 2 2 1 2899.11 170.28
 2 2 1 2405.86 171.08
 2 2 1 2783.12 169.88
 2 2 1 2910.61 170.98
 -1 -2 -1 22.1 4.9
 -1 -2 -1 32.7 3.8
 -1 -2 -1 32.1 4.4
 -1 -2 -1 32.8 4.5
 -1 -2 -1 20.4 6.1
 -1 -2 -1 27.3 4.3
 -1 -2 -1 42.8 6.7
 1 2 1 32 3.6
 1 2 1 29 4.2
 1 2 1 24.8 4.3
 1 2 1 24.6 6.4
 1 2 1 28.9 4.7
 1 2 1 25.6 4.4
 1 2 1 27.7 5.5
 0 -2 -1 2060.49 123.59
 0 -2 -1 2062.09 124.49
 0 -2 -1 2113.49 123.69
 0 -2 -1 1931.81 123.49
 0 -2 -1 2225.98 123.29
 0 -2 -1 2048.4 123.69
 0 2 1 1950.5 123.69
 0 2 1 2233.18 123.19
 0 2 1 2215.18 124.69
 0 2 1 1977.4 123.49
 0 2 1 2195.18 123.69
 1 -2 -1 53.39 6.7
 1 -2 -1 42.6 6
 1 -2 -1 66.09 6
 1 -2 -1 49.6 6.4
 1 -2 -1 78.49 6.2
 1 -2 -1 77.39 5.5
 1 -2 -1 71.29 6.5
 1 -2 -1 57.29 7.3
 1 -2 -1 64.99 5.4
 -1 2 1 53.29 6.6
 -1 2 1 57.19 5.5
 -1 2 1 55.89 7.4
 -1 2 1 66.69 5.8
 -1 2 1 73.59 5.5
 -1 2 1 76.69 6.5
 -1 2 1 80.39 6.5
 -1 2 1 45.3 6.8
 2 -2 -1 699.13 46.8
 2 -2 -1 767.02 46.4
 2 -2 -1 769.22 45.9
 2 -2 -1 702.63 48
 2 -2 -1 760.82 46.5
 2 -2 -1 751.82 46.3
 2 -2 -1 764.32 46.1
 -2 2 1 774.12 46
 -2 2 1 814.12 46
 -2 2 1 771.12 46.2
 -2 2 1 737.13 46.3
 -2 2 1 829.22 46.3
 3 -2 -1 8.7 5.6
 3 -2 -1 14.4 8.1
 3 -2 -1 17.1 4.5
 3 -2 -1 7.8 5.4
 3 -2 -1 13 6.3
 3 -2 -1 19.2 5.8
 3 -2 -1 21.1 5.1
 -3 2 1 19.9 4.6
 -3 2 1 17.3 5.4
 -3 2 1 9.6 4.9
 -3 2 1 17.4 4.4
 -3 2 1 21.7 4.9
 -3 2 1 16.5 4.8
 -3 2 1 13.2 5.4
 4 -2 -1 252.87 17.4
 4 -2 -1 264.97 19.5
 4 -2 -1 187.68 21.2
 4 -2 -1 204.78 17.9
 4 -2 -1 219.18 18.2
 4 -2 -1 242.38 16.8
 -4 2 1 232.58 17.5
 -4 2 1 208.08 17.8
 -4 2 1 243.18 16.8
 -4 2 1 233.98 16.6
 -4 2 1 239.48 17.1
 -4 2 1 205.38 18.1
 -4 2 1 204.68 16.9
 5 -2 -1 315.87 22.8
 5 -2 -1 283.57 21.3
 5 -2 -1 292.97 23.3
 5 -2 -1 276.97 21.7
 5 -2 -1 311.27 24
 5 -2 -1 298.67 26.4
 -5 2 1 297.57 21.5
 -5 2 1 306.37 21.9
 -5 2 1 290.47 21.7
 -5 2 1 305.07 23.3
 -5 2 1 288.27 21.4
 -5 2 1 337.07 23.3
 6 -2 -1 34.5 11.1
 6 -2 -1 4.3 5.7
 6 -2 -1 11.3 9.3
 6 -2 -1 1.4 7.5
 6 -2 -1 14.9 10.6
 6 -2 -1 7.3 7.1
 6 -2 -1 14.1 7.6
 -6 2 1 13.6 7.4
 -6 2 1 10.4 5.9
 -6 2 1 1.9 8
 -6 2 1 6.8 7.6
 -6 2 1 9.3 6
 -6 2 1 8 6.1
 -6 2 1 26.4 8.1
 7 -2 -1 67.19 14.7
 7 -2 -1 53.79 10.3
 7 -2 -1 54.49 11.2
 7 -2 -1 53.69 9.7
 7 -2 -1 60.79 14.5
 7 -2 -1 48 8.8
 7 -2 -1 56.09 11
 7 -2 -1 69.49 13.5
 -7 2 1 44.8 8.8
 -7 2 1 32.2 8.5
 -7 2 1 43.9 10.7
 -7 2 1 58.79 10
 -7 2 1 69.69 11.1
 -7 2 1 37.5 10
 -7 2 1 62.19 11.7
 8 -2 -1 47 15.1
 8 -2 -1 6.8 8.6
 8 -2 -1 -2.8 12.3
 8 -2 -1 15.2 7.6
 8 -2 -1 5.9 9.5
 8 -2 -1 17.6 10.5
 8 -2 -1 10.2 9.1
 8 -2 -1 17.6 16
 -8 2 1 16.1 10.8
 -8 2 1 19.4 9.8
 -8 2 1 18.5 8.6
 -8 2 1 16.3 7.5
 -8 2 1 24.8 8.8
 -8 2 1 0.6 10
 9 -2 -1 6.9 10.9
 9 -2 -1 14.9 10.7
 9 -2 -1 11.7 7.7
 9 -2 -1 37.8 13.7
 9 -2 -1 28.6 15.3
 9 -2 -1 16.9 15
 9 -2 -1 14 8.4
 9 -2 -1 20.2 10.8
 -9 2 1 17 11.9
 -9 2 1 30.8 11.5
 -9 2 1 10.9 7.7
 -9 2 1 3.5 11.3
 -9 2 1 23.1 9.6
 -9 2 1 3.7 9.3
 10 -2 -1 94.19 16.6
 10 -2 -1 94.89 16.7
 10 -2 -1 94.89 17.1
 10 -2 -1 90.69 16.4
 10 -2 -1 115.09 24.1
 10 -2 -1 90.79 16.3
 10 -2 -1 116.89 23.7
 10 -2 -1 127.69 20.7
 -10 2 1 114.99 16.1
 -10 2 1 113.89 14.4
 -10 2 1 84.69 17.2
 -10 2 1 111.09 17.2
 -10 2 1 132.79 17.6
 -10 2 1 122.59 17.1
 11 -2 -1 16.2 10.6
 11 -2 -1 18.6 18
 11 -2 -1 26.9 13.1
 11 -2 -1 36.1 19.8
 11 -2 -1 -30.9 10
 11 -2 -1 14.6 12.8
 11 -2 -1 -11.1 15
 11 -2 -1 -2.7 12.7
 -11 2 1 19.8 12
 -11 2 1 -8.9 12
 -11 2 1 3.2 9.5
 -11 2 1 9.5 11.3
 -11 2 1 -5.6 11.6
 12 -2 -1 90.79 26.5
 12 -2 -1 28.8 15.5
 12 -2 -1 102.49 17.8
 12 -2 -1 55.89 22
 12 -2 -1 57.99 20.7
 -12 2 1 54.49 16.7
 -12 2 1 68.79 16
 -12 2 1 43 16.5
 -12 2 1 62.29 15.4
 -12 2 1 30.6 15.8
 -12 2 1 44.6 12.8
 -12 -1 -1 -30.6 13.8
 -12 -1 -1 4.1 11.3
 -12 -1 -1 -31.8 20
 -12 -1 -1 -10.8 12.8
 -12 -1 -1 14 13.3
 -12 -1 -1 -34.2 15.8
 12 1 1 19.2 19.2
 12 1 1 -27.2 17.3
 12 1 1 -10.8 21
 12 1 1 -33.6 12.6
 12 1 1 6.5 14.9
 -11 -1 -1 1.5 12.5
 -11 -1 -1 -25.6 10.3
 -11 -1 -1 14.8 10.6
 -11 -1 -1 -15.1 12.5
 -11 -1 -1 -6 13.8
 -11 -1 -1 1.9 11.3
 11 1 1 -32.5 11
 11 1 1 12.1 10.5
 11 1 1 -24 15.5
 11 1 1 5.4 11.1
 11 1 1 18 18.2
 11 1 1 22.4 20.1
 11 1 1 -15.2 10.2
 11 1 1 -12.2 12.7
 -10 -1 -1 18.5 11.4
 -10 -1 -1 -12.9 12
 -10 -1 -1 -14.7 12
 -10 -1 -1 12 10.9
 -10 -1 -1 -2.1 9.9
 -10 -1 -1 12.5 11.7
 10 1 1 30 12.8
 10 1 1 36.6 13.6
 10 1 1 3 9.8
 10 1 1 1.1 11
 10 1 1 -2.6 15.2
 10 1 1 2.2 10.9
 10 1 1 -5.9 13.4
 10 1 1 -0.4 16.2
 -9 -1 -1 3.7 8.6
 -9 -1 -1 -14.5 12
 -9 -1 -1 -10 8.3
 -9 -1 -1 -0.4 12.6
 -9 -1 -1 7.9 9.4
 9 1 1 3.7 11.7
 9 1 1 14 14.1
 9 1 1 -6.5 13.7
 9 1 1 -0.5 8.5
 9 1 1 3.4 8.7
 9 1 1 -2.5 9.3
 9 1 1 -3.9 8.1
 -8 -1 -1 86.19 16.3
 -8 -1 -1 97.49 13.7
 -8 -1 -1 101.99 16.3
 -8 -1 -1 78.39 11.7
 -8 -1 -1 91.79 14.5
 8 1 1 91.39 14.1
 8 1 1 75.99 16.9
 8 1 1 108.99 16.2
 8 1 1 94.09 13.3
 8 1 1 87.59 12.7
 8 1 1 91.89 17.3
 8 1 1 116.79 18.6
 8 1 1 88.69 11.9
 -7 -1 -1 19.6 11.7
 -7 -1 -1 19.6 7
 -7 -1 -1 25.7 8.5
 -7 -1 -1 23 8.3
 -7 -1 -1 -0.8 10.7
 7 1 1 19.9 6.7
 7 1 1 10.3 11.9
 7 1 1 39.9 12.7
 7 1 1 14.3 9.9
 7 1 1 19.8 8.4
 7 1 1 16.2 11.5
 7 1 1 14 7.7
 -6 -1 -1 507.75 33.8
 -6 -1 -1 479.95 36.3
 -6 -1 -1 504.55 36.5
 -6 -1 -1 508.95 35.1
 -6 -1 -1 497.55 34.6
 6 1 1 530.15 36.1
 6 1 1 554.44 37.2
 6 1 1 488.75 34.8
 6 1 1 481.45 33.5
 6 1 1 540.25 34
 6 1 1 507.25 34.3
 6 1 1 532.15 44.3
 -5 -1 -1 38.2 8.6
 -5 -1 -1 35.2 8.5
 -5 -1 -1 32 10.2
 -5 -1 -1 19.8 10.2
 -5 -1 -1 32.4 7.6
 5 1 1 40.5 8
 5 1 1 44.3 9.8
 5 1 1 30.1 7.9
 5 1 1 54.09 11.5
 5 1 1 26.3 7.2
 5 1 1 45.2 7.2
 5 1 1 37.3 11
 -4 -1 -1 248.08 18.3
 -4 -1 -1 206.18 18.2
 -4 -1 -1 238.58 18.3
 -4 -1 -1 227.88 20.2
 -4 -1 -1 259.77 19.4
 -4 -1 -1 238.58 17.4
 -4 -1 -1 248.88 20.7
 -4 -1 -1 210.78 20.1
 4 1 1 260.07 18.4
 4 1 1 259.07 17.6
 4 1 1 239.88 17.5
 4 1 1 250.77 17.9
 4 1 1 223.38 20.2
 4 1 1 215.58 19.7
 4 1 1 261.37 21.1
 4 1 1 196.78 19.6
 -3 -1 -1 536.95 35.5
 3 1 1 585.84 35.4
 -2 -1 -1 446.56 27.8
 -2 -1 -1 427.06 26.4
 -2 -1 -1 357.36 26.9
 -2 -1 -1 482.55 26.1
 -2 -1 -1 382.86 26.3
 -2 -1 -1 364.56 26.8
 2 1 1 440.36 26.4
 2 1 1 370.46 27.4
 2 1 1 422.86 26.4
 2 1 1 364.16 26.9
 2 1 1 381.86 26.7
 2 1 1 483.45 26.6
 2 1 1 464.75 25.9
 -1 -1 -1 870.21 52.49
 -1 -1 -1 874.11 52.39
 -1 -1 -1 750.72 52.59
 1 1 1 984 52.59
 1 1 1 874.11 51.79
 1 1 1 879.21 52.69
 1 1 1 883.31 52.09
 1 -1 -1 395.86 25.3
 1 -1 -1 447.06 25.1
 1 -1 -1 399.46 25.4
 1 -1 -1 402.06 25.4
 1 -1 -1 449.16 25.3
 -1 1 1 432.16 25.3
 -1 1 1 428.06 25.4
 -1 1 1 420.56 25.1
 -1 1 1 408.56 25.1
 2 -1 -1 12.1 3.5
 2 -1 -1 -0.6 6.4
 2 -1 -1 10.5 5.3
 2 -1 -1 11 4.2
 2 -1 -1 15.5 4.2
 2 -1 -1 5.2 4.1
 -2 1 1 11 4.4
 -2 1 1 11.3 3.4
 -2 1 1 9.7 4.8
 -2 1 1 3.8 3.8
 -2 1 1 10.6 4.5
 -2 1 1 15.7 3.8
 -2 1 1 9.7 3.9
 -2 1 1 15.7 6.7
 3 -1 -1 44.8 6.1
 3 -1 -1 38.1 8.8
 3 -1 -1 37.6 7.4
 3 -1 -1 51.29 6
 3 -1 -1 41.3 6.2
 3 -1 -1 50.69 6.7
 -3 1 1 53.19 7.6
 -3 1 1 43.7 5.5
 -3 1 1 49.5 6.1
 -3 1 1 41.6 5.7
 -3 1 1 51.99 7.4
 -3 1 1 55.79 10.3
 -3 1 1 32 5.5
 4 -1 -1 992.6 58.49
 4 -1 -1 974.4 60.79
 4 -1 -1 911.71 58.39
 4 -1 -1 933.41 59.49
 4 -1 -1 946.61 58.49
 4 -1 -1 920.41 58.69
 -4 1 1 974 59.09
 -4 1 1 982.9 58.09
 -4 1 1 946.81 59.29
 -4 1 1 934.01 59.59
 -4 1 1 982.5 58.69
 -4 1 1 839.82 60.39
 -4 1 1 978.1 58.39
 -4 1 1 1024.9 58.39
 5 -1 -1 19.7 9.1
 5 -1 -1 15.8 6.2
 5 -1 -1 20.6 11.1
 5 -1 -1 14.4 11
 5 -1 -1 25.4 8.7
 5 -1 -1 19.3 7.3
 5 -1 -1 24.9 8.1
 5 -1 -1 21.3 6.5
 -5 1 1 9.2 8.7
 -5 1 1 13.6 10.7
 -5 1 1 30 10.6
 -5 1 1 23 7
 -5 1 1 15.6 8.8
 -5 1 1 18.9 6.8
 -5 1 1 19.5 6.3
 -5 1 1 14.9 6.5
 6 -1 -1 78.09 14.5
 6 -1 -1 43.4 8.5
 6 -1 -1 55.59 10.5
 6 -1 -1 59.89 13.1
 6 -1 -1 52.99 9
 6 -1 -1 56.89 8.8
 6 -1 -1 67.99 10.4
 6 -1 -1 87.69 12.6
 -6 1 1 65.89 11.3
 -6 1 1 47.1 8
 -6 1 1 63.79 11.2
 -6 1 1 57.39 9.2
 -6 1 1 56.39 9.6
 -6 1 1 65.59 9.2
 -6 1 1 59.79 11
 7 -1 -1 12.9 8.9
 7 -1 -1 -0.4 7.4
 7 -1 -1 -3.3 10
 7 -1 -1 9 8
 7 -1 -1 17.7 12.1
 7 -1 -1 6.4 6.5
 7 -1 -1 4.3 6.3
 7 -1 -1 30.7 11.9
 -7 1 1 6.4 8.1
 -7 1 1 2.7 6.8
 -7 1 1 8.9 7.2
 -7 1 1 4.9 6.1
 -7 1 1 1.8 9.1
 -7 1 1 -3.4 8
 -7 1 1 11.2 9.3
 8 -1 -1 6.3 9.7
 8 -1 -1 8.3 15.8
 8 -1 -1 4.1 7.4
 8 -1 -1 0.1 8.7
 8 -1 -1 -2.1 7
 8 -1 -1 7.3 13.8
 8 -1 -1 7.4 13
 8 -1 -1 4.2 9
 -8 1 1 5.8 7.3
 -8 1 1 -6.8 6.7
 -8 1 1 2 8.1
 -8 1 1 -11.2 8.9
 -8 1 1 9.3 10.3
 -8 1 1 9.4 10.1
 9 -1 -1 10.7 8.1
 9 -1 -1 20.8 11
 9 -1 -1 29.2 15.2
 9 -1 -1 26.2 11.8
 9 -1 -1 20.3 14.5
 9 -1 -1 19.3 15.4
 9 -1 -1 18.3 11.4
 9 -1 -1 20 9
 -9 1 1 22.7 9.5
 -9 1 1 16.4 12.1
 -9 1 1 25.6 8.4
 -9 1 1 12 11.6
 -9 1 1 15.8 11.1
 -9 1 1 20.7 10
 10 -1 -1 30.6 12.6
 10 -1 -1 49.2 17.5
 10 -1 -1 62.19 13.7
 10 -1 -1 38.8 12.6
 10 -1 -1 53.79 11.6
 10 -1 -1 58.39 14.5
 10 -1 -1 40.4 19
 10 -1 -1 31.5 15.7
 -10 1 1 31.9 9.6
 -10 1 1 81.29 14.1
 -10 1 1 47.7 15.1
 -10 1 1 37.1 13.7
 -10 1 1 40.7 12
 11 -1 -1 7.4 12.2
 11 -1 -1 -5.4 11.8
 11 -1 -1 13 12.3
 11 -1 -1 20.2 10.1
 11 -1 -1 -5 11
 11 -1 -1 43.8 20.2
 11 -1 -1 37 19.3
 11 -1 -1 7.5 16.7
 -11 1 1 0 8.8
 -11 1 1 -18.5 11.8
 -11 1 1 4.5 10.4
 -11 1 1 6.3 12.6
 -11 1 1 18.3 13.4
 -11 1 1 10.7 12.1
 12 -1 -1 26.9 19.8
 12 -1 -1 52.89 23.2
 12 -1 -1 31.2 14.8
 12 -1 -1 -8.1 13.6
 12 -1 -1 -7.8 19.2
 -12 1 1 2 13.2
 -12 1 1 -19.6 14.8
 -12 1 1 14.8 12.3
 -12 1 1 16.8 14.8
 -12 1 1 -6.2 9.6
 -12 1 1 -3.5 13.4
 -12 0 -1 -37.5 14.1
 -12 0 -1 20.6 13.6
 -12 0 -1 -13.6 15
 -12 0 -1 -7.3 14.2
 -12 0 -1 -35.9 15.1
 -12 0 -1 -16 9.9
 12 0 1 -4.7 19.6
 12 0 1 -11 17.1
 12 0 1 -11.4 12.9
 12 0 1 -31.9 17.1
 12 0 1 -38.5 12.7
 -11 0 -1 270.67 26.7
 -11 0 -1 281.77 27.5
 -11 0 -1 240.78 35.6
 -11 0 -1 174.28 26.4
 -11 0 -1 208.08 22.8
 -11 0 -1 225.68 26.1
 11 0 1 211.18 24.9
 11 0 1 206.38 23.1
 11 0 1 257.77 30.8
 11 0 1 226.88 31.3
 11 0 1 280.37 27.8
 11 0 1 278.07 33.8
 11 0 1 202.38 23.4
 11 0 1 241.28 25.7
 -10 0 -1 -18.6 11.5
 -10 0 -1 12.6 11.1
 -10 0 -1 -5.6 8.5
 -10 0 -1 3.3 12.6
 -10 0 -1 8.3 10.8
 10 0 1 19.3 10
 10 0 1 9.3 15.8
 10 0 1 2.6 17.3
 10 0 1 -4.2 10.8
 10 0 1 4.1 12.2
 10 0 1 14.5 17.3
 10 0 1 26.5 11.4
 10 0 1 18.1 11.1
 -9 0 -1 250.77 23.3
 -9 0 -1 277.17 24.5
 -9 0 -1 277.07 25.3
 -9 0 -1 225.68 26
 -9 0 -1 229.68 22.1
 9 0 1 303.37 30.7
 9 0 1 242.98 22.6
 9 0 1 279.57 28.6
 9 0 1 256.87 29.2
 9 0 1 219.08 23.6
 9 0 1 231.88 23.8
 9 0 1 285.77 26.4
 9 0 1 246.28 22.3
 -8 0 -1 13.8 11
 -8 0 -1 36.6 19
 -8 0 -1 16.7 10.9
 -8 0 -1 19.4 7.3
 -8 0 -1 10 9
 -8 0 -1 4.7 8.3
 8 0 1 20.8 9.2
 8 0 1 28.8 8.2
 8 0 1 4.3 8.7
 8 0 1 18.8 8
 8 0 1 10.4 13.6
 8 0 1 20.7 14.6
 8 0 1 30.1 11.1
 8 0 1 7.3 13
 -7 0 -1 86.29 12.1
 -7 0 -1 96.19 13.9
 -7 0 -1 67.99 14.2
 -7 0 -1 85.79 13.6
 -7 0 -1 102.69 13.2
 -7 0 -1 75.59 10.3
 7 0 1 80.29 13.5
 7 0 1 65.89 10.5
 7 0 1 92.29 11.7
 7 0 1 67.39 12.2
 7 0 1 88.59 16
 7 0 1 88.19 15.9
 7 0 1 82.79 13.8
 -6 0 -1 15.2 7.2
 -6 0 -1 9 8.6
 -6 0 -1 10.1 5.8
 -6 0 -1 2.8 8.4
 -6 0 -1 12 6.6
 -6 0 -1 20.2 9
 6 0 1 12.3 7.3
 6 0 1 13.5 6.4
 6 0 1 25 6.9
 6 0 1 23.6 10.9
 6 0 1 20.4 8.8
 6 0 1 9.3 6.6
 6 0 1 35.6 10.8
 -5 0 -1 525.05 39.9
 -5 0 -1 635.04 39.9
 -5 0 -1 640.04 38.7
 -5 0 -1 577.44 37.8
 -5 0 -1 596.44 38.7
 -5 0 -1 566.84 39.9
 5 0 1 603.44 38.3
 5 0 1 553.44 39.7
 5 0 1 600.24 41
 5 0 1 615.84 38.5
 5 0 1 585.94 37.9
 5 0 1 592.24 39
 5 0 1 575.44 40.6
 -3 0 -1 541.75 34.7
 -3 0 -1 546.65 34.6
 -3 0 -1 555.74 35.8
 -3 0 -1 569.04 34.3
 -3 0 -1 598.54 36.1
 -3 0 -1 587.44 34.8
 3 0 1 519.25 35.9
 3 0 1 589.44 35.1
 3 0 1 516.35 35.6
 3 0 1 552.94 34.7
 3 0 1 489.25 35.8
 3 0 1 569.44 34.5
 3 0 1 535.85 34.3
 -2 0 -1 18.5 6.1
 -2 0 -1 2.6 5.8
 -2 0 -1 9 3.8
 -2 0 -1 8.2 4.4
 -2 0 -1 7.2 4.4
 2 0 1 6.8 5.9
 2 0 1 1.2 5.2
 2 0 1 -3.8 4.4
 2 0 1 -2 5.1
 2 0 1 -2.2 3.9
 2 0 1 -2.2 5.8
 -1 0 -1 542.35 32.3
 -1 0 -1 526.85 32.8
 -1 0 -1 590.04 32.6
 -1 0 -1 539.95 32.5
 -1 0 -1 508.05 32.7
 -1 0 -1 555.94 32.5
 1 0 1 537.75 32.8
 1 0 1 498.85 32.4
 1 0 1 519.65 32.3
 1 0 1 551.34 32.6
 1 0 1 510.35 32.4
 1 0 1 602.04 32.5
 1 0 -1 430.46 25.1
 1 0 -1 416.86 25.8
 1 0 -1 416.16 25.1
 1 0 -1 411.96 25.4
 1 0 -1 411.26 25.2
 1 0 -1 408.36 25.7
 1 0 -1 426.16 25
 -1 0 1 463.35 25.2
 -1 0 1 430.36 25.1
 -1 0 1 393.06 25.8
 -1 0 1 406.16 25.2
 -1 0 1 408.06 25.1
 2 0 -1 6.7 5.7
 2 0 -1 -0.4 5.1
 2 0 -1 4.4 3.3
 2 0 -1 0.4 3.3
 2 0 -1 6.3 5.7
 2 0 -1 9 6
 -2 0 1 -0.7 3.2
 -2 0 1 4 3.5
 -2 0 1 0.7 2.9
 -2 0 1 4.7 3.2
 -2 0 1 -8.7 4.2
 -2 0 1 1.3 5.2
 -2 0 1 7.9 5.2
 3 0 -1 526.85 33.2
 3 0 -1 531.85 33
 3 0 -1 526.85 34.5
 3 0 -1 511.95 35.1
 3 0 -1 566.44 33.5
 3 0 -1 554.24 34.4
 3 0 -1 547.25 35.8
 3 0 -1 532.55 33.3
 -3 0 1 466.95 34.8
 -3 0 1 546.85 33.1
 -3 0 1 541.85 33.4
 -3 0 1 542.25 34.4
 -3 0 1 548.75 33.5
 -3 0 1 530.75 33.2
 -3 0 1 541.25 34.3
 4 0 -1 0.7 8.7
 4 0 -1 16.7 5.1
 4 0 -1 13.7 7.7
 4 0 -1 3.6 6.2
 4 0 -1 14.8 5.1
 4 0 -1 8.6 8.9
 4 0 -1 13.8 5.2
 4 0 -1 8.4 5.6
 -4 0 1 6.9 5.3
 -4 0 1 2.8 8.3
 -4 0 1 10.1 7.2
 -4 0 1 9.4 5.3
 -4 0 1 3.5 7.4
 -4 0 1 3.1 5.5
 -4 0 1 11.6 5.4
 5 0 -1 234.88 22.6
 5 0 -1 203.68 19.4
 5 0 -1 252.27 18.2
 5 0 -1 215.58 21.1
 5 0 -1 234.78 19
 5 0 -1 245.78 18.1
 5 0 -1 245.38 23.9
 5 0 -1 217.68 17.8
 -5 0 1 230.88 18.3
 -5 0 1 211.38 22.7
 -5 0 1 226.28 18.5
 -5 0 1 237.38 18.3
 -5 0 1 223.28 20.6
 -5 0 1 240.88 18
 -5 0 1 256.77 21.2
 6 0 -1 5.4 6.6
 6 0 -1 6.1 9.1
 6 0 -1 13.2 10.2
 6 0 -1 7.5 5.7
 6 0 -1 4.4 5.8
 6 0 -1 -5.7 5.8
 6 0 -1 -3.8 7.3
 6 0 -1 10.7 10.4
 -6 0 1 9.7 8.6
 -6 0 1 4.2 6.2
 -6 0 1 -9.1 7.1
 -6 0 1 23.4 10.6
 -6 0 1 1.8 6.6
 -6 0 1 -0.7 4.9
 -6 0 1 16.5 9.4
 7 0 -1 779.72 53.59
 7 0 -1 802.42 54.09
 7 0 -1 774.92 53.29
 7 0 -1 767.22 50.09
 7 0 -1 859.31 52.69
 7 0 -1 771.72 49.8
 7 0 -1 743.53 50.69
 7 0 -1 697.43 49
 -7 0 1 732.13 49.6
 -7 0 1 780.52 49.8
 -7 0 1 761.92 50.29
 -7 0 1 766.82 51.49
 -7 0 1 831.82 51.99
 -7 0 1 784.62 49.2
 -7 0 1 721.03 50.89
 8 0 -1 14.1 8.6
 8 0 -1 41.6 15.2
 8 0 -1 28.5 13.4
 8 0 -1 13.5 7.5
 8 0 -1 9.6 11.9
 8 0 -1 21.7 9.3
 8 0 -1 16.7 8.2
 8 0 -1 33.1 11.6
 -8 0 1 16.1 7.9
 -8 0 1 19.5 11.6
 -8 0 1 47.4 12.7
 -8 0 1 13 8.6
 -8 0 1 20.7 8.6
 -8 0 1 18.5 10.7
 9 0 -1 381.96 30.3
 9 0 -1 489.05 38.7
 9 0 -1 393.66 30.1
 9 0 -1 415.76 33
 9 0 -1 410.86 31
 9 0 -1 435.96 37.9
 9 0 -1 419.06 35.5
 9 0 -1 333.37 30.7
 -9 0 1 443.06 34.6
 -9 0 1 410.96 31.9
 -9 0 1 403.36 31.2
 -9 0 1 409.56 32.6
 -9 0 1 357.16 29.5
 10 0 -1 -0.7 11.2
 10 0 -1 1.6 9.3
 10 0 -1 4.1 11.3
 10 0 -1 -4 14.4
 10 0 -1 2 8.7
 10 0 -1 31.5 17.2
 10 0 -1 15.7 10.9
 10 0 -1 -0.8 16.2
 -10 0 1 37 13.3
 -10 0 1 22.2 13.5
 -10 0 1 -8 11.1
 -10 0 1 -7.1 9.5
 -10 0 1 8.4 8.9
 -10 0 1 0.8 10.6
 11 0 -1 74.89 16.3
 11 0 -1 61.49 15.4
 11 0 -1 117.19 18.7
 11 0 -1 132.29 17.2
 11 0 -1 132.79 24.1
 11 0 -1 94.59 17.3
 11 0 -1 101.59 24.3
 11 0 -1 114.09 21.6
 -11 0 1 91.69 17.8
 -11 0 1 88.39 19
 -11 0 1 75.59 16.7
 -11 0 1 105.59 16
 -11 0 1 126.99 18.6
 -11 0 1 124.19 18.5
 12 0 -1 -16.4 12.7
 12 0 -1 -14.3 17
 12 0 -1 7.3 19.7
 12 0 -1 21.4 19.1
 12 0 -1 15.5 13.9
 -12 0 1 -24 14.8
 -12 0 1 -28.8 13.6
 -12 0 1 -16.8 11.9
 -12 0 1 17.4 11.1
 -12 0 1 -28.1 13.8
 -12 0 1 23.8 13
 -12 1 -1 -19.8 12.7
 -12 1 -1 11.3 18.8
 -12 1 -1 -27.6 14.5
 -12 1 -1 18.3 13
 -12 1 -1 -2 11.6
 -12 1 -1 -13.3 12.4
 12 -1 1 20.5 19.4
 12 -1 1 -43.8 12.8
 12 -1 1 -19.1 18
 12 -1 1 1.9 19.1
 12 -1 1 3 13.8
 -11 1 -1 2.4 10.8
 -11 1 -1 4.7 11.7
 -11 1 -1 -13.7 12.7
 -11 1 -1 -22.8 11.8
 -11 1 -1 -8 10.1
 11 -1 1 14.5 16.7
 11 -1 1 25.2 12.1
 11 -1 1 2.8 17.8
 11 -1 1 -16.7 12.5
 11 -1 1 6.4 9.8
 11 -1 1 -6.2 16.4
 11 -1 1 14 12.9
 11 -1 1 7.5 13.1
 -10 1 -1 16.8 10.6
 -10 1 -1 9.3 12.8
 -10 1 -1 13.9 11.1
 -10 1 -1 5.8 9.3
 10 -1 1 20.7 16
 10 -1 1 23.4 12.4
 10 -1 1 13 13
 10 -1 1 2.9 15.5
 10 -1 1 -13.5 10.6
 10 -1 1 21.2 13.4
 10 -1 1 -0.5 16.6
 10 -1 1 2.8 9.2
 -9 1 -1 5.6 8.7
 -9 1 -1 -7.2 10.8
 -9 1 -1 10.5 12.2
 -9 1 -1 -1.3 8.9
 -9 1 -1 -22.8 10
 -9 1 -1 -0.8 8.5
 9 -1 1 -7.9 9.1
 9 -1 1 -8 14.5
 9 -1 1 3.9 8.7
 9 -1 1 -11 8.1
 9 -1 1 -12.8 13.6
 9 -1 1 0.2 11.5
 9 -1 1 0.8 13.8
 9 -1 1 -1.9 8
 -8 1 -1 73.69 13.8
 -8 1 -1 116.49 16.9
 -8 1 -1 95.79 13.8
 -8 1 -1 89.39 14.7
 -8 1 -1 108.39 12.5
 -8 1 -1 78.49 12.8
 8 -1 1 95.09 12.9
 8 -1 1 96.09 13.7
 8 -1 1 100.09 17.7
 8 -1 1 77.29 11.8
 8 -1 1 115.59 19
 8 -1 1 86.69 15.1
 8 -1 1 79.29 17.5
 8 -1 1 93.69 14.3
 -7 1 -1 11.6 8
 -7 1 -1 19.6 9.9
 -7 1 -1 13.4 9.8
 -7 1 -1 12.4 9.8
 -7 1 -1 27.2 10.1
 -7 1 -1 21.1 7.8
 -7 1 -1 27.7 7.3
 7 -1 1 21.3 10.5
 7 -1 1 15.6 11.9
 7 -1 1 12.4 12.4
 7 -1 1 19.7 7.8
 7 -1 1 21 8.9
 7 -1 1 37.5 8.1
 7 -1 1 27.6 9.4
 -6 1 -1 520.15 34.5
 -6 1 -1 527.15 33.8
 -6 1 -1 499.35 34.3
 -6 1 -1 525.55 34.6
 -6 1 -1 526.05 35.9
 -6 1 -1 531.55 36.4
 -6 1 -1 494.95 35.2
 6 -1 1 483.15 34.3
 6 -1 1 532.55 35.7
 6 -1 1 488.45 34.4
 6 -1 1 488.05 34
 6 -1 1 514.95 36.1
 6 -1 1 548.15 37.8
 6 -1 1 509.65 37.1
 -5 1 -1 47.6 10.3
 -5 1 -1 33.7 6.8
 -5 1 -1 30.2 7.6
 -5 1 -1 28 7.5
 -5 1 -1 43.1 9.7
 -5 1 -1 16.2 9.1
 -5 1 -1 25.3 8.7
 5 -1 1 33.4 6.8
 5 -1 1 41.5 8.2
 5 -1 1 26.9 8.8
 5 -1 1 49.2 11.7
 5 -1 1 41 7.7
 5 -1 1 51.69 10.8
 5 -1 1 31.3 9.6
 -4 1 -1 238.98 20
 -4 1 -1 266.47 18.3
 -4 1 -1 251.87 17.8
 -4 1 -1 244.58 18.5
 -4 1 -1 230.08 18.3
 -4 1 -1 262.47 19.9
 -4 1 -1 238.08 19.9
 4 -1 1 230.58 20.4
 4 -1 1 233.98 19.2
 4 -1 1 249.78 21.8
 4 -1 1 227.88 20.5
 4 -1 1 244.28 18.3
 4 -1 1 258.87 18.3
 4 -1 1 232.78 17.9
 3 -1 1 631.84 42.6
 -2 1 -1 434.66 29.3
 -2 1 -1 446.86 28.5
 -2 1 -1 433.16 28.8
 -2 1 -1 453.25 28.3
 -2 1 -1 460.45 28.9
 -2 1 -1 448.66 29
 2 -1 1 488.35 28.8
 2 -1 1 498.35 28.6
 2 -1 1 464.05 29.3
 2 -1 1 476.75 29.5
 2 -1 1 438.36 28.6
 -1 1 -1 1144.59 69.19
 -1 1 -1 1235.58 68.89
 -1 1 -1 1224.58 69.09
 -1 1 -1 1264.17 69.29
 -1 1 -1 1157.68 68.99
 -1 1 -1 1167.58 68.79
 1 -1 1 1019.2 68.99
 1 -1 1 1163.18 68.99
 1 -1 1 1137.99 68.89
 1 -1 1 1122.29 69.19
 1 -1 1 1078.99 68.89
 1 -1 1 1200.38 69.29
 1 -1 1 1215.78 69.09
 1 1 -1 278.57 18.6
 1 1 -1 306.87 18.4
 1 1 -1 327.47 19.1
 1 1 -1 267.97 18.5
 1 1 -1 271.67 19.5
 1 1 -1 335.17 18.6
 1 1 -1 287.27 18.8
 -1 -1 1 322.87 19
 -1 -1 1 271.87 18.9
 -1 -1 1 303.77 18.7
 -1 -1 1 313.37 18.5
 -1 -1 1 326.37 18.5
 -1 -1 1 232.18 19.3
 2 1 -1 -9.6 5.7
 2 1 -1 10.9 5.2
 2 1 -1 8.5 6
 2 1 -1 6.4 4.4
 2 1 -1 -1.2 4.4
 2 1 -1 5.6 5.7
 2 1 -1 10.5 5.6
 2 1 -1 18.2 4.5
 -2 -1 1 7 3.9
 -2 -1 1 4.5 6.6
 -2 -1 1 5.6 3.9
 -2 -1 1 11 5.6
 -2 -1 1 6.7 5.8
 -2 -1 1 6.3 5.1
 -2 -1 1 6.7 4.2
 -2 -1 1 11.4 3.5
 3 1 -1 25.7 8.3
 3 1 -1 53.59 8.5
 3 1 -1 55.09 6.3
 3 1 -1 43.7 5.9
 3 1 -1 39.7 7.9
 3 1 -1 35.6 6.9
 3 1 -1 48.2 5.5
 3 1 -1 44.6 6.2
 3 1 -1 23.8 7.5
 -3 -1 1 48.6 6.4
 -3 -1 1 51.59 8
 -3 -1 1 37.3 6.5
 -3 -1 1 49.1 6.7
 -3 -1 1 34.8 7.7
 -3 -1 1 53.29 5.8
 -3 -1 1 40.5 8.3
 -3 -1 1 42.6 7.9
 4 1 -1 919.81 58.79
 4 1 -1 915.91 57.19
 4 1 -1 744.63 57.29
 4 1 -1 978.7 55.89
 4 1 -1 968.4 58.29
 4 1 -1 911.81 57.89
 4 1 -1 943.11 56.49
 4 1 -1 934.31 56.49
 4 1 -1 971.7 56.29
 -4 -1 1 919.91 56.59
 -4 -1 1 977.5 56.59
 -4 -1 1 959.1 57.99
 -4 -1 1 914.91 56.89
 -4 -1 1 891.81 58.09
 -4 -1 1 783.62 56.59
 -4 -1 1 950.5 57.69
 -4 -1 1 931.91 56.29
 5 1 -1 13.9 6.9
 5 1 -1 31.5 7
 5 1 -1 23.5 7
 5 1 -1 23.6 11.4
 5 1 -1 34.4 10.9
 5 1 -1 26.4 6.4
 5 1 -1 27.8 9.5
 5 1 -1 10.1 8.1
 -5 -1 1 36.2 10
 -5 -1 1 16.7 8.3
 -5 -1 1 25.5 7.5
 -5 -1 1 34.4 7.9
 -5 -1 1 11.8 9.2
 -5 -1 1 7.3 8.5
 -5 -1 1 25.2 6.8
 6 1 -1 46.2 12.3
 6 1 -1 62.39 12.5
 6 1 -1 64.19 8.8
 6 1 -1 57.09 10.2
 6 1 -1 60.39 9
 6 1 -1 49.7 8.1
 6 1 -1 71.29 13
 6 1 -1 52.99 9.3
 -6 -1 1 52.19 9.7
 -6 -1 1 73.09 12.3
 -6 -1 1 52.79 11.6
 -6 -1 1 69.19 8.7
 -6 -1 1 58.49 9.6
 -6 -1 1 74.29 13.3
 7 1 -1 19.4 13.6
 7 1 -1 19.3 9.7
 7 1 -1 16 7.6
 7 1 -1 8.9 7.6
 7 1 -1 11.1 12.1
 7 1 -1 -1.9 5.4
 7 1 -1 5.3 11.4
 7 1 -1 11.6 10.7
 -7 -1 1 2.5 9.6
 -7 -1 1 13.7 7.9
 -7 -1 1 1.4 7.1
 -7 -1 1 -1.8 7.2
 -7 -1 1 19.1 10.1
 -7 -1 1 -7 10.6
 8 1 -1 28.7 13.3
 8 1 -1 8.1 8
 8 1 -1 5.5 7.3
 8 1 -1 -1.5 8.2
 8 1 -1 -7.8 12.8
 8 1 -1 4.3 11.6
 8 1 -1 5.2 7.3
 8 1 -1 1.6 10
 -8 -1 1 12.6 11.2
 -8 -1 1 -1.6 10.9
 -8 -1 1 2.8 8.9
 -8 -1 1 1 9.3
 -8 -1 1 -6.7 7.1
 -8 -1 1 -1.6 8.5
 9 1 -1 13.2 9.3
 9 1 -1 16.3 12.6
 9 1 -1 32.5 16.5
 9 1 -1 1.3 14.1
 9 1 -1 19.1 9.1
 9 1 -1 33.4 10.8
 9 1 -1 23.8 15.3
 9 1 -1 31.7 9.7
 -9 -1 1 16.7 10
 -9 -1 1 28.8 9.5
 -9 -1 1 33.5 13.9
 -9 -1 1 14.5 10
 -9 -1 1 7.2 11.8
 -9 -1 1 25.8 10.1
 10 1 -1 34.3 12.6
 10 1 -1 22.5 17.1
 10 1 -1 63.39 12.8
 10 1 -1 71.59 20.1
 10 1 -1 56.89 20.1
 10 1 -1 54.69 12.9
 10 1 -1 45.4 14.8
 10 1 -1 59.39 15.7
 -10 -1 1 62.69 20.8
 -10 -1 1 43.5 11.8
 -10 -1 1 31.6 11.1
 -10 -1 1 42.4 14.4
 -10 -1 1 29.6 14.7
 -10 -1 1 49.6 13.3
 11 1 -1 23.7 12.8
 11 1 -1 8 10.1
 11 1 -1 9.6 16.7
 11 1 -1 29.6 14.1
 11 1 -1 1.3 11.2
 11 1 -1 23.1 21.1
 11 1 -1 14.4 18.5
 11 1 -1 -17.1 10.4
 -11 -1 1 -4.3 10.1
 -11 -1 1 -6.3 16.3
 -11 -1 1 6.9 12
 -11 -1 1 -30.5 11.8
 -11 -1 1 28.4 12
 -11 -1 1 -2.5 11.4
 12 1 -1 27.9 20.3
 12 1 -1 -14.7 12.6
 12 1 -1 38.4 15.6
 12 1 -1 9.3 18.5
 12 1 -1 -37.5 17.7
 -12 -1 1 20.2 12.6
 -12 -1 1 35.8 22.6
 -12 -1 1 21.3 12.2
 -12 -1 1 -10.2 13.8
 -12 -1 1 -28.3 15.6
 -12 2 -1 54.39 15.1
 -12 2 -1 40.1 13.8
 -12 2 -1 43.7 18.4
 -12 2 -1 40.5 14.8
 -12 2 -1 15.6 17.5
 12 -2 1 76.59 23.9
 12 -2 1 22.3 16.4
 12 -2 1 49.9 16.3
 12 -2 1 57.19 22.4
 12 -2 1 27.7 19.7
 -11 2 -1 11.3 12
 -11 2 -1 28.4 12.7
 -11 2 -1 -5.9 12.6
 -11 2 -1 -18.1 9.8
 -11 2 -1 -2.2 9
 11 -2 1 4.9 12.8
 11 -2 1 11.7 18.1
 11 -2 1 -4.3 11.9
 11 -2 1 -21.6 12
 11 -2 1 -18.3 15.3
 11 -2 1 16.1 13.3
 11 -2 1 7.3 10.8
 11 -2 1 5.8 17.8
 -10 2 -1 -5.4 8.9
 -10 2 -1 18.3 12.5
 -10 2 -1 12.9 11.1
 -10 2 -1 10.2 12.6
 -10 2 -1 -2.6 10.4
 -10 2 -1 2.6 12
 10 -2 1 17.3 15.2
 10 -2 1 -3.8 14.9
 10 -2 1 32.3 13.6
 10 -2 1 24.4 12.7
 10 -2 1 9.4 12.7
 10 -2 1 -0.9 16
 10 -2 1 0.7 12.1
 -9 2 -1 34.9 10.5
 -9 2 -1 48 10.1
 -9 2 -1 56.69 14.1
 -9 2 -1 56.49 13.8
 -9 2 -1 54.29 12.9
 -9 2 -1 61.29 12.3
 9 -2 1 33.8 10.2
 9 -2 1 61.89 18.4
 9 -2 1 20 9.2
 9 -2 1 51.19 13
 9 -2 1 59.29 16.4
 9 -2 1 47.2 14
 9 -2 1 31.7 12.2
 9 -2 1 54.29 16.5
 -8 2 -1 13.9 8.6
 -8 2 -1 -4.5 10.1
 -8 2 -1 8.9 7.1
 -8 2 -1 -7.2 7.9
 -8 2 -1 21.3 10.5
 -8 2 -1 12.5 10.5
 8 -2 1 12.1 8.1
 8 -2 1 15.5 18.1
 8 -2 1 10.9 12.6
 8 -2 1 16.4 10.4
 8 -2 1 7.5 7.9
 8 -2 1 -2.5 9
 8 -2 1 12.3 10.8
 8 -2 1 24.8 15.2
 -7 2 -1 28.9 9.9
 -7 2 -1 29 8.8
 -7 2 -1 49 11.1
 -7 2 -1 32.5 7.4
 -7 2 -1 34.2 8.8
 -7 2 -1 15.5 9.5
 -7 2 -1 50.89 10.8
 7 -2 1 31.2 10.9
 7 -2 1 34.9 13.3
 7 -2 1 21.9 8
 7 -2 1 30.3 8.1
 7 -2 1 31.6 10.5
 7 -2 1 34.1 9.4
 7 -2 1 46.7 14
 -6 2 -1 20.4 8.5
 -6 2 -1 12.1 7.6
 -6 2 -1 26.4 7.8
 -6 2 -1 28.9 8.9
 -6 2 -1 30.5 6.8
 -6 2 -1 27.3 7.3
 -6 2 -1 32.6 9.8
 6 -2 1 36.2 11.5
 6 -2 1 32.3 10.9
 6 -2 1 18.1 6.8
 6 -2 1 30.6 7.4
 6 -2 1 21.8 8.6
 6 -2 1 29.9 8.7
 6 -2 1 31.3 10
 -5 2 -1 65.09 10.8
 -5 2 -1 78.39 11.4
 -5 2 -1 65.49 9.7
 -5 2 -1 67.79 9.1
 -5 2 -1 84.49 10.8
 -5 2 -1 57.29 8
 -5 2 -1 62.09 9.8
 5 -2 1 66.49 8.7
 5 -2 1 69.59 13.8
 5 -2 1 78.59 11.8
 5 -2 1 62.29 9.9
 5 -2 1 59.09 8.8
 5 -2 1 55.99 10.2
 5 -2 1 55.39 11.9
 -4 2 -1 148.29 13.3
 -4 2 -1 147.59 12.7
 -4 2 -1 134.79 12.2
 -4 2 -1 144.19 14
 -4 2 -1 137.89 13.9
 -4 2 -1 133.09 13
 -4 2 -1 136.09 12.8
 4 -2 1 117.19 13
 4 -2 1 131.69 15.8
 4 -2 1 136.99 13.6
 4 -2 1 132.59 12.8
 4 -2 1 119.79 12.6
 4 -2 1 164.78 15.4
 4 -2 1 144.99 15
 -3 2 -1 37 6.8
 -3 2 -1 36.5 5.3
 -3 2 -1 28 6.3
 -3 2 -1 23.7 6.6
 -3 2 -1 35.4 5.9
 -3 2 -1 34.9 6.9
 -3 2 -1 29.6 6.1
 3 -2 1 43.4 7.9
 3 -2 1 39 5.9
 3 -2 1 36.3 6.8
 3 -2 1 46.7 7.4
 3 -2 1 38.1 9.2
 3 -2 1 40 7.2
 3 -2 1 43.7 5.8
 -2 2 -1 3179.58 182.88
 -2 2 -1 3277.97 182.88
 -2 2 -1 3198.98 182.88
 -2 2 -1 3019.9 182.48
 -2 2 -1 3228.88 182.58
 -2 2 -1 3116.19 182.58
 -2 2 -1 2960.3 182.38
 2 -2 1 2990.3 182.58
 2 -2 1 3092.49 182.58
 2 -2 1 2886.31 182.78
 2 -2 1 3122.09 182.98
 2 -2 1 3082.49 182.98
 2 -2 1 3005.6 182.58
 -1 2 -1 34.5 4.8
 -1 2 -1 34.2 4.2
 -1 2 -1 31.7 5.8
 -1 2 -1 31.8 4.5
 -1 2 -1 49.9 4.5
 -1 2 -1 44.9 5.6
 -1 2 -1 35.8 5.2
 1 -2 1 37.9 4.4
 1 -2 1 39 4.6
 1 -2 1 42 4.2
 1 -2 1 42.5 4.7
 1 -2 1 39.7 5.3
 1 -2 1 29.8 5
 1 -2 1 24 6
 0 2 -1 2185.38 122.69
 0 2 -1 2135.29 121.79
 0 2 -1 1918.61 121.59
 0 2 -1 2132.09 121.49
 0 2 -1 1935.71 121.49
 0 2 -1 1996.8 121.89
 0 2 -1 2025.5 121.59
 0 -2 1 1897.51 121.49
 0 -2 1 1926.21 121.59
 0 -2 1 2089.09 121.69
 0 -2 1 1985.7 121.79
 0 -2 1 2189.38 121.99
 0 -2 1 2270.57 121.59
 0 -2 1 2117.59 122.59
 1 2 -1 48.9 5.8
 1 2 -1 44.4 8.4
 1 2 -1 66.89 6
 1 2 -1 58.89 6.7
 1 2 -1 50.89 7
 1 2 -1 48.2 5.6
 1 2 -1 55.79 6.5
 1 2 -1 82.89 6.7
 -1 -2 1 61.09 6.9
 -1 -2 1 41.6 5.7
 -1 -2 1 72.09 6.2
 -1 -2 1 41.8 6.7
 -1 -2 1 37.6 8.1
 -1 -2 1 63.99 6.1
 -1 -2 1 74.39 6.4
 -1 -2 1 59.19 6
 2 2 -1 696.23 42.1
 2 2 -1 722.43 42.1
 2 2 -1 720.93 43
 2 2 -1 682.93 42.7
 2 2 -1 572.04 42.7
 2 2 -1 696.93 42.4
 2 2 -1 747.83 41.7
 2 2 -1 646.84 42.3
 -2 -2 1 688.73 43.1
 -2 -2 1 705.23 42.2
 -2 -2 1 665.33 42.3
 -2 -2 1 584.34 42.3
 -2 -2 1 793.22 42.1
 -2 -2 1 676.23 41.9
 -2 -2 1 662.03 42.3
 -2 -2 1 666.83 44
 3 2 -1 5.9 7.4
 3 2 -1 16.6 4.9
 3 2 -1 -8.6 7.8
 3 2 -1 11.1 5.6
 3 2 -1 17.5 4.7
 3 2 -1 11.7 6.4
 3 2 -1 9.6 7.3
 3 2 -1 12.1 5.4
 3 2 -1 13.9 4.1
 -3 -2 1 9.8 11.4
 -3 -2 1 18.6 6
 -3 -2 1 28.4 5.5
 -3 -2 1 7.9 6.2
 -3 -2 1 17.6 5.1
 -3 -2 1 14.6 6.3
 -3 -2 1 24.1 5.8
 -3 -2 1 2.3 7.5
 4 2 -1 226.28 20.9
 4 2 -1 206.88 18.4
 4 2 -1 247.28 20.1
 4 2 -1 238.88 16.5
 4 2 -1 237.78 16.5
 4 2 -1 175.88 20.1
 4 2 -1 221.68 17.4
 4 2 -1 219.18 17.1
 4 2 -1 220.68 20.2
 -4 -2 1 219.88 20
 -4 -2 1 213.78 17.7
 -4 -2 1 237.98 17.3
 -4 -2 1 237.38 17.9
 -4 -2 1 250.77 20.3
 -4 -2 1 214.48 19.1
 -4 -2 1 215.68 19
 -4 -2 1 203.48 18
 5 2 -1 323.87 25.5
 5 2 -1 384.46 26
 5 2 -1 273.77 22
 5 2 -1 303.07 21
 5 2 -1 267.47 25.5
 5 2 -1 298.77 21.6
 5 2 -1 321.77 26
 5 2 -1 273.17 21.8
 5 2 -1 296.37 23.4
 -5 -2 1 295.47 24.1
 -5 -2 1 372.46 25.7
 -5 -2 1 289.07 22.8
 -5 -2 1 334.07 25.2
 -5 -2 1 291.67 23
 -5 -2 1 273.17 23.1
 -5 -2 1 274.47 24.3
 -5 -2 1 299.47 22.2
 6 2 -1 1.4 9.5
 6 2 -1 10.3 10.6
 6 2 -1 9.7 8.9
 6 2 -1 34.7 11
 6 2 -1 6.6 5.7
 6 2 -1 11.5 6.3
 6 2 -1 8.5 6.1
 6 2 -1 7.3 6.2
 6 2 -1 9.6 8.2
 -6 -2 1 9.5 7.2
 -6 -2 1 12 9.8
 -6 -2 1 3 9.1
 -6 -2 1 18.9 7.2
 -6 -2 1 16.7 9.7
 -6 -2 1 25.3 8.4
 -6 -2 1 20.2 7.8
 -6 -2 1 7.3 7.3
 7 2 -1 54.69 9.8
 7 2 -1 43.9 13.5
 7 2 -1 48.3 11.1
 7 2 -1 45.1 9.4
 7 2 -1 34.6 12.4
 7 2 -1 49 13.1
 7 2 -1 51.29 8.7
 7 2 -1 60.89 9
 -7 -2 1 37.5 9.4
 -7 -2 1 35.9 12
 -7 -2 1 47 10.8
 -7 -2 1 48.9 10.4
 -7 -2 1 69.99 13.5
 -7 -2 1 30.8 12.3
 -7 -2 1 50.79 9.4
 8 2 -1 15.8 7.8
 8 2 -1 -0.4 13.7
 8 2 -1 19.1 14
 8 2 -1 16 8.1
 8 2 -1 11.9 13.3
 8 2 -1 21.7 9.2
 8 2 -1 17.7 8.5
 8 2 -1 22.9 10.9
 -8 -2 1 12.3 9.3
 -8 -2 1 13.8 17.6
 -8 -2 1 18.8 8.7
 -8 -2 1 9.6 9
 -8 -2 1 28 12.5
 -8 -2 1 4.8 7.7
 9 2 -1 -0.7 13.9
 9 2 -1 11.8 8.8
 9 2 -1 -0.1 7.5
 9 2 -1 6.1 8.1
 9 2 -1 -3.6 11.2
 9 2 -1 -5.6 13.8
 9 2 -1 9.5 9.6
 -9 -2 1 45.4 14
 -9 -2 1 8.4 9.1
 -9 -2 1 29.6 12.1
 -9 -2 1 14.5 10
 -9 -2 1 1.5 9.6
 -9 -2 1 16.1 13.1
 10 2 -1 123.19 22.3
 10 2 -1 81.09 15.2
 10 2 -1 119.89 18.6
 10 2 -1 94.99 14.8
 10 2 -1 99.09 16.3
 10 2 -1 145.09 24.8
 10 2 -1 93.29 15.3
 10 2 -1 109.19 22
 -10 -2 1 123.09 18.9
 -10 -2 1 118.09 17.2
 -10 -2 1 75.69 17.7
 -10 -2 1 109.29 19.8
 -10 -2 1 117.59 18.7
 -10 -2 1 155.88 19.8
 11 2 -1 4.5 11.3
 11 2 -1 -28.1 15
 11 2 -1 15 12.3
 11 2 -1 4.3 19.7
 11 2 -1 4.8 13.8
 11 2 -1 20.1 17.6
 11 2 -1 -16.6 9.7
 11 2 -1 15.4 11
 -11 -2 1 23.5 12.6
 -11 -2 1 6.6 11.5
 -11 -2 1 -3.7 15.3
 -11 -2 1 8.8 12.5
 -11 -2 1 20 12.1
 12 2 -1 66.59 17.3
 12 2 -1 87.29 22.1
 12 2 -1 72.49 16.3
 12 2 -1 60.99 24.9
 12 2 -1 46.3 21.4
 -12 -2 1 52.29 15.4
 -12 -2 1 42.4 19.5
 -12 -2 1 26.8 16.7
 -12 -2 1 16.1 19.4
 -12 -2 1 80.69 15.4
 -12 3 -1 -0.8 14.1
 -12 3 -1 3.4 13.8
 -12 3 -1 2.3 11.3
 -12 3 -1 -36.6 12
 -12 3 -1 -5.7 11.7
 12 -3 1 22.3 19.2
 12 -3 1 -23 17.4
 12 -3 1 -4.1 13.4
 12 -3 1 -2.1 15.9
 12 -3 1 17 21.2
 -11 3 -1 49.7 12.7
 -11 3 -1 64.59 14.9
 -11 3 -1 55.39 15.6
 -11 3 -1 32.7 12.9
 -11 3 -1 28.8 12.2
 -11 3 -1 26 13.3
 11 -3 1 40.9 19.2
 11 -3 1 66.79 21.1
 11 -3 1 52.99 19.2
 11 -3 1 28.5 14.5
 11 -3 1 25.6 15
 11 -3 1 38.5 15.8
 -10 3 -1 2.4 9.1
 -10 3 -1 19.4 12.6
 -10 3 -1 33.6 11.4
 -10 3 -1 8.1 10.7
 -10 3 -1 -4 9.7
 -10 3 -1 -13.8 11
 10 -3 1 7.4 15.8
 10 -3 1 41.2 19.1
 10 -3 1 13.9 13.5
 10 -3 1 10 12.8
 10 -3 1 4.8 13.2
 10 -3 1 -5.7 14.9
 10 -3 1 2.3 15.8
 10 -3 1 17.8 12.6
 -9 3 -1 138.49 18.7
 -9 3 -1 110.39 13.9
 -9 3 -1 143.09 16.3
 -9 3 -1 128.09 17.1
 -9 3 -1 124.49 15.7
 -9 3 -1 121.89 16.4
 9 -3 1 82.09 13.3
 9 -3 1 124.69 20.7
 9 -3 1 94.49 15.5
 9 -3 1 128.89 18.5
 9 -3 1 107.19 14.4
 9 -3 1 155.18 23.7
 9 -3 1 109.89 17.4
 9 -3 1 124.69 21.2
 -8 3 -1 21.9 8.6
 -8 3 -1 20 10.4
 -8 3 -1 30.9 9.4
 -8 3 -1 16.2 7.7
 -8 3 -1 27.3 10.2
 -8 3 -1 39.3 11
 8 -3 1 30.3 15.9
 8 -3 1 20.9 8.4
 8 -3 1 49.5 17.9
 8 -3 1 15.8 10.5
 8 -3 1 26.1 8.6
 8 -3 1 29.5 11.6
 8 -3 1 36.3 14.7
 8 -3 1 66.39 12.7
 -7 3 -1 362.16 26
 -7 3 -1 362.46 27.6
 -7 3 -1 345.17 27.4
 -7 3 -1 325.37 26.4
 -7 3 -1 343.57 28.4
 -7 3 -1 384.76 26.8
 -7 3 -1 358.46 27.5
 7 -3 1 401.76 32.8
 7 -3 1 395.66 28.7
 7 -3 1 325.87 26.3
 7 -3 1 419.36 30.1
 7 -3 1 348.07 28.5
 7 -3 1 392.26 30.8
 7 -3 1 357.66 26.9
 -6 3 -1 188.58 17.1
 -6 3 -1 172.88 15.6
 -6 3 -1 186.88 16.1
 -6 3 -1 167.18 14.7
 -6 3 -1 174.28 16.3
 -6 3 -1 180.08 15.1
 -6 3 -1 123.49 14.5
 6 -3 1 143.19 14.9
 6 -3 1 138.19 16.2
 6 -3 1 192.58 17.4
 6 -3 1 137.69 18.5
 6 -3 1 153.18 14.8
 6 -3 1 133.39 16.4
 -5 3 -1 369.36 24.9
 -5 3 -1 322.37 26
 -5 3 -1 358.06 25.7
 -5 3 -1 347.47 25.3
 -5 3 -1 355.26 25.5
 -5 3 -1 376.36 24.8
 -5 3 -1 357.26 25.6
 5 -3 1 340.07 29.8
 5 -3 1 342.97 27.5
 5 -3 1 331.37 25
 5 -3 1 355.86 27.6
 5 -3 1 394.16 26.8
 5 -3 1 376.76 26.6
 5 -3 1 359.46 25
 -4 3 -1 40.2 8.1
 -4 3 -1 30.6 7.4
 -4 3 -1 47.9 7.9
 -4 3 -1 31.8 8.1
 -4 3 -1 32.5 7.6
 -4 3 -1 28.9 6.5
 -4 3 -1 39.5 8.2
 4 -3 1 39.9 8.9
 4 -3 1 38.3 6.8
 4 -3 1 41.5 8.7
 4 -3 1 33 11.8
 4 -3 1 33.6 7.4
 4 -3 1 34.5 10
 4 -3 1 27.6 7.8
 -3 3 -1 102.29 9.7
 -3 3 -1 77.19 8.3
 -3 3 -1 79.59 8.5
 -3 3 -1 88.99 9
 -3 3 -1 77.79 8.2
 -3 3 -1 76.79 9
 -3 3 -1 83.59 9.7
 3 -3 1 74.09 8.9
 3 -3 1 65.79 8.3
 3 -3 1 81.59 9.3
 3 -3 1 76.19 8.1
 3 -3 1 99.69 9.5
 3 -3 1 83.99 9.9
 3 -3 1 84.29 10
 -2 3 -1 38 5.8
 -2 3 -1 41.6 6.9
 -2 3 -1 37.2 5.2
 -2 3 -1 30.7 4.9
 -2 3 -1 37.8 5.2
 -2 3 -1 32.7 6.3
 -2 3 -1 18.7 6.4
 -2 3 -1 28.9 5.3
 2 -3 1 25.4 6.7
 2 -3 1 35.6 5.4
 2 -3 1 33.6 5.6
 2 -3 1 36.8 5.2
 2 -3 1 39.6 6.9
 2 -3 1 43.3 6.9
 2 -3 1 32.2 4.9
 -1 3 -1 1727.23 95.19
 -1 3 -1 1531.75 95.39
 -1 3 -1 1547.95 95.39
 -1 3 -1 1793.82 95.59
 -1 3 -1 1542.65 94.99
 -1 3 -1 1595.34 95.49
 -1 3 -1 1494.65 96.19
 -1 3 -1 1539.25 95.09
 1 -3 1 1576.94 94.89
 1 -3 1 1504.95 96.29
 1 -3 1 1665.53 95.29
 1 -3 1 1606.74 95.39
 1 -3 1 1628.54 95.09
 0 3 -1 469.75 35.7
 0 3 -1 550.14 33.7
 0 3 -1 489.85 33.5
 0 3 -1 609.94 33.4
 0 3 -1 573.24 34.3
 0 3 -1 497.75 33.6
 0 -3 1 430.76 35.5
 0 -3 1 554.94 33.7
 0 -3 1 553.44 34
 0 -3 1 648.44 33.5
 1 3 -1 155.98 11.3
 1 3 -1 159.48 15.4
 1 3 -1 148.09 12.3
 1 3 -1 122.29 12.4
 1 3 -1 145.69 12.6
 -1 -3 1 160.68 12.9
 -1 -3 1 146.89 12.3
 -1 -3 1 143.49 12.6
 -1 -3 1 146.99 13
 -1 -3 1 141.69 15.2
 -1 -3 1 164.58 11.3
 -1 -3 1 137.39 12.3
 2 3 -1 187.78 16.1
 2 3 -1 225.48 15.1
 2 3 -1 196.58 16
 2 3 -1 236.68 15.9
 2 3 -1 172.78 19.5
 2 3 -1 217.48 16.3
 2 3 -1 204.48 17.7
 -2 -3 1 184.88 19.1
 -2 -3 1 221.78 16.4
 -2 -3 1 243.18 20.7
 -2 -3 1 202.68 14.9
 -2 -3 1 275.17 16
 -2 -3 1 186.08 16.1
 -2 -3 1 178.18 16.1
 3 3 -1 1321.57 82.59
 3 3 -1 1353.66 83.69
 3 3 -1 1399.86 81.99
 3 3 -1 1365.56 82.89
 3 3 -1 1326.07 83.09
 3 3 -1 1149.08 84.39
 3 3 -1 1355.26 83.09
 3 3 -1 1379.16 83.39
 -3 -3 1 1414.86 83.79
 -3 -3 1 1423.16 82.99
 -3 -3 1 1328.67 82.59
 -3 -3 1 1517.45 82.69
 -3 -3 1 1505.25 82.69
 -3 -3 1 1295.17 82.89
 -3 -3 1 1337.67 84.59
 -3 -3 1 1374.16 83.39
 4 3 -1 16.2 6.7
 4 3 -1 11.5 9
 4 3 -1 10.3 6.1
 4 3 -1 23.8 9.5
 4 3 -1 12.8 9.1
 4 3 -1 15.4 5.2
 4 3 -1 3.6 10
 4 3 -1 10.8 7.6
 4 3 -1 16.1 6.8
 -4 -3 1 0 6.3
 -4 -3 1 6.6 6.2
 -4 -3 1 11.2 7.8
 -4 -3 1 8.6 8.3
 -4 -3 1 18.1 6.6
 -4 -3 1 4.4 9.6
 -4 -3 1 13.9 9.4
 -4 -3 1 4.7 6.2
 5 3 -1 102.89 12
 5 3 -1 83.29 14.9
 5 3 -1 93.79 15
 5 3 -1 115.29 12.4
 5 3 -1 145.89 15.8
 5 3 -1 113.89 11.6
 5 3 -1 109.89 11.5
 5 3 -1 133.89 15.6
 5 3 -1 113.79 13.7
 -5 -3 1 111.79 14.3
 -5 -3 1 122.09 13
 -5 -3 1 117.79 15.1
 -5 -3 1 114.09 12.6
 -5 -3 1 114.79 14.6
 -5 -3 1 125.19 14.3
 -5 -3 1 114.49 14.1
 -5 -3 1 139.79 13.8
 6 3 -1 19.3 7.3
 6 3 -1 48.4 11.6
 6 3 -1 27 11.5
 6 3 -1 41 8.1
 6 3 -1 64.69 10.5
 6 3 -1 40 7.5
 6 3 -1 52.69 11.3
 6 3 -1 44.2 7.4
 6 3 -1 65.69 12.2
 -6 -3 1 24.3 8.3
 -6 -3 1 52.29 10.7
 -6 -3 1 38.1 10.1
 -6 -3 1 51.09 9.2
 -6 -3 1 72.69 12.1
 -6 -3 1 18.7 8.4
 -6 -3 1 53.89 13.9
 7 3 -1 58.39 10.6
 7 3 -1 88.39 13.4
 7 3 -1 52.39 14
 7 3 -1 72.29 11
 7 3 -1 78.69 15
 7 3 -1 56.59 14.6
 7 3 -1 57.89 9.2
 7 3 -1 77.79 10.1
 7 3 -1 58.79 13.9
 -7 -3 1 75.09 11.7
 -7 -3 1 35.8 10.7
 -7 -3 1 77.79 11.7
 -7 -3 1 63.99 13.6
 -7 -3 1 69.19 12.1
 -7 -3 1 57.19 13.9
 -7 -3 1 74.09 11.4
 -7 -3 1 67.09 13.9
 8 3 -1 26 9.5
 8 3 -1 56.19 13.4
 8 3 -1 63.39 15.7
 8 3 -1 36.3 8.9
 8 3 -1 31.1 15.3
 8 3 -1 35.6 10
 8 3 -1 34.3 14
 8 3 -1 29.6 9.5
 -8 -3 1 29 13.3
 -8 -3 1 16.5 9.7
 -8 -3 1 32.9 10.5
 -8 -3 1 32.5 9.5
 -8 -3 1 26.9 13.5
 -8 -3 1 32.7 13.8
 -8 -3 1 10.8 9.9
 9 3 -1 109.39 14
 9 3 -1 112.99 15.3
 9 3 -1 107.19 20.3
 9 3 -1 145.69 21.7
 9 3 -1 152.08 22.5
 9 3 -1 124.39 17.9
 9 3 -1 91.39 14.5
 9 3 -1 65.49 11.7
 -9 -3 1 92.69 17.9
 -9 -3 1 108.19 15.4
 -9 -3 1 113.99 16.2
 -9 -3 1 101.19 16
 -9 -3 1 80.89 17.9
 -9 -3 1 87.79 15.7
 10 3 -1 -5.3 15
 10 3 -1 -10.5 16.2
 10 3 -1 11.3 15.9
 10 3 -1 2.7 9.9
 10 3 -1 -5.6 9.7
 10 3 -1 22.5 13.5
 10 3 -1 40.6 19.2
 10 3 -1 4.3 9.7
 -10 -3 1 -2.6 10.4
 -10 -3 1 7.8 10.3
 -10 -3 1 8.8 10.8
 -10 -3 1 -11.4 12.9
 -10 -3 1 5.2 9.6
 -10 -3 1 1.1 13.7
 11 3 -1 504.95 42.2
 11 3 -1 556.44 42.7
 11 3 -1 553.04 41.9
 11 3 -1 583.44 48.1
 11 3 -1 509.55 50.19
 11 3 -1 658.43 52.09
 11 3 -1 615.74 45.4
 -11 -3 1 500.05 43.7
 -11 -3 1 555.24 42.1
 -11 -3 1 642.34 44.2
 -11 -3 1 586.54 44.8
 -11 -3 1 542.95 43.4
 -11 -3 1 498.75 45
 12 3 -1 -21.1 11
 12 3 -1 8 19.2
 12 3 -1 -29 12.9
 12 3 -1 19.3 23.8
 12 3 -1 -1.4 17.7
 -12 -3 1 -24.3 14.6
 -12 -3 1 5.6 13.6
 -12 -3 1 10.7 20.1
 -12 -3 1 -49.4 16
 -12 -3 1 32.9 14.2
 -12 -3 1 9.3 11.8
 -12 4 -1 8.8 14.2
 -12 4 -1 32.4 14
 -12 4 -1 31 14.4
 -12 4 -1 26.5 12.1
 -12 4 -1 71.79 16.5
 -12 4 -1 58.49 15.7
 12 -4 1 43.7 15.5
 12 -4 1 20.5 18.7
 12 -4 1 2.1 19.1
 12 -4 1 50.89 23.6
 -11 4 -1 19.8 13.3
 -11 4 -1 36.4 12.5
 -11 4 -1 50.49 15.5
 -11 4 -1 48.7 14.3
 -11 4 -1 43.3 12
 -11 4 -1 42.5 12.6
 11 -4 1 49 18.8
 11 -4 1 8.5 15.2
 11 -4 1 76.99 23.3
 11 -4 1 19.3 18.2
 11 -4 1 15.1 14.3
 11 -4 1 35.2 14.6
 -10 4 -1 -13.7 8.9
 -10 4 -1 -9.9 8.7
 -10 4 -1 -4 10.6
 -10 4 -1 -2.1 9.7
 -10 4 -1 2.6 10.2
 -10 4 -1 -15.1 16.9
 10 -4 1 -5.1 14.7
 10 -4 1 -4.8 12.4
 10 -4 1 -10 11.4
 10 -4 1 12.5 17.7
 10 -4 1 16.8 9.4
 10 -4 1 5.3 9.1
 10 -4 1 -9.1 13.2
 10 -4 1 7.4 16.3
 -9 4 -1 52.49 13.5
 -9 4 -1 59.39 11.9
 -9 4 -1 62.29 11.9
 -9 4 -1 63.69 11.4
 -9 4 -1 75.19 14.1
 -9 4 -1 59.99 12.4
 9 -4 1 38.1 13.1
 9 -4 1 56.39 13.9
 9 -4 1 57.29 17.6
 9 -4 1 56.49 17.4
 9 -4 1 70.29 14.8
 9 -4 1 43.1 10.6
 9 -4 1 75.59 11.7
 9 -4 1 96.59 20.5
 -8 4 -1 4.6 8
 -8 4 -1 5.9 9.6
 -8 4 -1 17 10.4
 -8 4 -1 9.3 7.6
 -8 4 -1 1.4 8.9
 -8 4 -1 5.8 8
 8 -4 1 2.4 7.2
 8 -4 1 12.4 14.3
 8 -4 1 8.1 8.6
 8 -4 1 10.3 12.8
 8 -4 1 9.3 11.3
 8 -4 1 -9.1 12.3
 8 -4 1 15.6 10.8
 8 -4 1 -15.1 9.5
 -7 4 -1 56.59 10.7
 -7 4 -1 45.7 10.2
 -7 4 -1 77.59 12.6
 -7 4 -1 91.49 11.4
 -7 4 -1 61.19 9.3
 -7 4 -1 96.19 12.4
 -7 4 -1 54.89 10.5
 7 -4 1 73.69 14.2
 7 -4 1 72.89 10.1
 7 -4 1 61.39 12.2
 7 -4 1 56.69 10.4
 7 -4 1 71.79 16.5
 7 -4 1 77.39 12.9
 7 -4 1 75.59 14.9
 -6 4 -1 15.8 6.8
 -6 4 -1 21.9 7.4
 -6 4 -1 5.1 7
 -6 4 -1 24.1 7.6
 -6 4 -1 20.3 7.5
 -6 4 -1 17.5 8
 -6 4 -1 12.5 6.4
 6 -4 1 27.7 12.1
 6 -4 1 28 10.2
 6 -4 1 22.8 9
 6 -4 1 28.8 9.4
 6 -4 1 28 10.3
 6 -4 1 15.5 6.2
 6 -4 1 23.5 7.1
 -5 4 -1 314.87 23.1
 -5 4 -1 316.67 24
 -5 4 -1 317.97 23
 -5 4 -1 307.27 23.5
 -5 4 -1 372.96 24.6
 -5 4 -1 348.07 23.7
 -5 4 -1 311.67 24.3
 5 -4 1 309.37 23.6
 5 -4 1 328.07 25.8
 5 -4 1 329.07 23.2
 5 -4 1 318.87 24.9
 5 -4 1 317.57 25.7
 5 -4 1 338.37 25
 5 -4 1 353.36 29.5
 -4 4 -1 49.4 7.9
 -4 4 -1 44.8 7.4
 -4 4 -1 47 8.9
 -4 4 -1 52.69 8
 -4 4 -1 42.1 7.9
 -4 4 -1 72.49 9.6
 -4 4 -1 43.4 9
 4 -4 1 40.9 9.7
 4 -4 1 56.89 9.5
 4 -4 1 33.2 8.8
 4 -4 1 45.1 7.1
 4 -4 1 51.29 14
 4 -4 1 45.9 8.9
 4 -4 1 30.6 9
 -3 4 -1 695.43 44.7
 -3 4 -1 713.13 45.3
 -3 4 -1 659.53 44.5
 -3 4 -1 759.22 45.9
 -3 4 -1 754.12 45.7
 3 -4 1 757.62 46.2
 3 -4 1 637.74 45.5
 3 -4 1 731.43 45.4
 3 -4 1 729.33 44.9
 3 -4 1 754.42 45.8
 3 -4 1 751.52 44.8
 3 -4 1 735.33 44.9
 -2 4 -1 1005 61.49
 -2 4 -1 997.8 61.59
 -2 4 -1 951.2 61.39
 -2 4 -1 1047.5 62.19
 -2 4 -1 986.3 62.29
 -2 4 -1 913.51 62.99
 -2 4 -1 1052.89 62.19
 2 -4 1 967.8 61.39
 2 -4 1 1033.2 61.69
 2 -4 1 1123.39 62.49
 2 -4 1 1112.69 61.59
 2 -4 1 1056.99 62.79
 2 -4 1 910.81 62.99
 2 -4 1 1074.99 61.99
 -1 4 -1 36.8 5.9
 -1 4 -1 28.8 6.2
 -1 4 -1 34.4 10
 -1 4 -1 32.3 5.4
 -1 4 -1 29.4 6
 -1 4 -1 38.5 7.1
 -1 4 -1 24 5.6
 1 -4 1 42 5.6
 1 -4 1 37.9 5.8
 1 -4 1 29.6 7
 1 -4 1 24.1 10.4
 1 -4 1 34.5 5.8
 1 -4 1 36 5.7
 1 -4 1 38.7 7.2
 0 4 -1 356.96 25.3
 0 4 -1 375.56 28.8
 0 4 -1 437.46 24.9
 0 4 -1 385.56 25.3
 0 4 -1 361.46 25.4
 0 4 -1 394.56 26.3
 0 4 -1 384.06 25.5
 0 4 -1 394.86 25.9
 0 -4 1 394.76 25.3
 0 -4 1 377.06 25.7
 0 -4 1 396.16 26.2
 0 -4 1 331.97 28.7
 0 -4 1 348.07 26.8
 0 -4 1 409.56 24.8
 1 4 -1 19.7 7
 1 4 -1 37.3 6.5
 1 4 -1 44.9 9.1
 1 4 -1 19.1 9.8
 1 4 -1 39.1 7.5
 1 4 -1 20.7 6.3
 1 4 -1 42 7
 1 4 -1 30.4 6
 -1 -4 1 43.4 5.6
 -1 -4 1 45.7 7.7
 -1 -4 1 42.8 8.2
 -1 -4 1 28.9 11.2
 -1 -4 1 31.5 6.5
 -1 -4 1 30.7 6.4
 2 4 -1 225.58 14.6
 2 4 -1 205.38 14.6
 2 4 -1 164.38 16.5
 2 4 -1 138.09 18
 2 4 -1 169.48 15
 2 4 -1 144.89 14.6
 2 4 -1 168.78 14.1
 2 4 -1 173.68 13.3
 -2 -4 1 154.58 14.6
 -2 -4 1 196.78 17.2
 -2 -4 1 152.38 19.2
 -2 -4 1 211.98 15.2
 -2 -4 1 187.38 13.5
 -2 -4 1 175.78 15.1
 -2 -4 1 146.49 14.8
 3 4 -1 111.79 14
 3 4 -1 121.09 12.2
 3 4 -1 75.49 15.1
 3 4 -1 132.39 13.5
 3 4 -1 122.79 13.2
 3 4 -1 137.99 11.7
 3 4 -1 108.49 11.6
 3 4 -1 153.58 11.6
 -3 -4 1 107.89 13.1
 -3 -4 1 141.29 14.6
 -3 -4 1 97.19 12.3
 -3 -4 1 118.99 12.3
 -3 -4 1 142.69 14.1
 -3 -4 1 85.79 15.7
 -3 -4 1 121.89 13.1
 -3 -4 1 136.99 11.8
 4 4 -1 442.86 28.5
 4 4 -1 439.46 32.1
 4 4 -1 374.86 30
 4 4 -1 323.37 33.3
 4 4 -1 429.16 29.4
 4 4 -1 433.66 29.9
 4 4 -1 450.35 32
 4 4 -1 436.76 31.6
 -4 -4 1 390.06 33.5
 -4 -4 1 398.76 29.9
 -4 -4 1 444.86 31
 -4 -4 1 437.56 29.3
 -4 -4 1 481.65 32.6
 -4 -4 1 456.25 30.3
 -4 -4 1 478.95 30.2
 -4 -4 1 453.45 33.2
 5 4 -1 132.79 17.8
 5 4 -1 151.58 16.8
 5 4 -1 156.78 13.3
 5 4 -1 78.59 16.7
 5 4 -1 147.39 16.8
 5 4 -1 138.99 15.5
 5 4 -1 162.38 15
 5 4 -1 145.29 13.5
 5 4 -1 153.98 14.7
 -5 -4 1 109.49 14.8
 -5 -4 1 118.29 17.8
 -5 -4 1 131.09 13.6
 -5 -4 1 158.98 16.3
 -5 -4 1 154.28 15
 -5 -4 1 140.59 14.5
 -5 -4 1 148.49 16.1
 -5 -4 1 137.19 16.8
 6 4 -1 -11.8 5.7
 6 4 -1 -6.5 8.9
 6 4 -1 -4.4 8.3
 6 4 -1 -3.1 5.9
 6 4 -1 -1.9 6.2
 6 4 -1 1.8 11.2
 6 4 -1 1.3 5.6
 6 4 -1 -0.5 9
 6 4 -1 21.6 10.1
 -6 -4 1 2.4 8.3
 -6 -4 1 2 6.8
 -6 -4 1 -2.4 9
 -6 -4 1 -3.2 6.5
 -6 -4 1 -3.5 8.4
 -6 -4 1 -10.2 9
 -6 -4 1 6.2 7.9
 -6 -4 1 0.7 6.2
 7 4 -1 313.07 25.4
 7 4 -1 328.97 25.6
 7 4 -1 357.56 29.8
 7 4 -1 392.26 30.8
 7 4 -1 358.36 28.3
 7 4 -1 329.17 23.7
 7 4 -1 383.56 30.7
 7 4 -1 332.27 24.6
 7 4 -1 211.58 29.6
 -7 -4 1 302.97 25.9
 -7 -4 1 356.66 29.1
 -7 -4 1 356.56 28.6
 -7 -4 1 326.67 25.8
 -7 -4 1 346.07 28.7
 -7 -4 1 334.77 29.5
 -7 -4 1 341.27 26.7
 -7 -4 1 335.97 27.4
 8 4 -1 -10.8 7.4
 8 4 -1 4.1 11.6
 8 4 -1 -5.9 12.6
 8 4 -1 24.5 14.4
 8 4 -1 7 8.2
 8 4 -1 3.6 7.1
 8 4 -1 9.5 8.8
 8 4 -1 -28.9 11.7
 8 4 -1 -0.6 12.9
 -8 -4 1 -10.7 7.4
 -8 -4 1 -1.3 8.1
 -8 -4 1 -1.2 15.8
 -8 -4 1 -1.5 8.8
 -8 -4 1 -4.6 10.1
 -8 -4 1 -2.7 12.1
 -8 -4 1 -1.9 8.7
 -8 -4 1 -2.3 12.4
 9 4 -1 137.39 19.5
 9 4 -1 148.49 23
 9 4 -1 111.69 15.5
 9 4 -1 100.59 14.7
 9 4 -1 99.69 13.2
 9 4 -1 167.68 22.8
 9 4 -1 97.89 13.2
 9 4 -1 121.59 20.7
 -9 -4 1 122.19 18.3
 -9 -4 1 122.49 16.9
 -9 -4 1 97.69 19
 -9 -4 1 141.89 18.3
 -9 -4 1 121.29 15.5
 -9 -4 1 94.29 15.1
 -9 -4 1 84.29 18.2
 10 4 -1 78.89 20.8
 10 4 -1 141.09 24.2
 10 4 -1 94.99 21.1
 10 4 -1 93.39 18.5
 10 4 -1 81.59 17.7
 10 4 -1 73.49 12.5
 10 4 -1 86.99 19.6
 10 4 -1 100.69 14.8
 -10 -4 1 83.09 15.4
 -10 -4 1 60.59 15.3
 -10 -4 1 83.69 16.4
 -10 -4 1 30.4 16.4
 -10 -4 1 76.29 15.1
 11 4 -1 -9.4 16.4
 11 4 -1 27.7 15.6
 11 4 -1 25 18.3
 11 4 -1 29.8 20.1
 11 4 -1 -4.2 10.9
 11 4 -1 -10.9 15.6
 -11 -4 1 -6.7 11.9
 -11 -4 1 -19.2 9.4
 -11 -4 1 42.6 13.4
 -11 -4 1 18.1 16.2
 -11 -4 1 -4.3 9.8
 -11 -4 1 -8.5 15
 12 4 -1 103.39 24.2
 12 4 -1 63.29 24.6
 12 4 -1 136.79 30.8
 12 4 -1 82.29 19.5
 -12 -4 1 103.69 23.5
 -12 -4 1 68.99 16.5
 -12 -4 1 81.79 22.8
 -12 -4 1 78.69 18.7
 -12 -4 1 15.4 17.6
 -12 -4 1 128.49 20.7
 -12 5 -1 37.1 15
 -12 5 -1 48 12.6
 -12 5 -1 97.49 17
 -12 5 -1 42.8 15.9
 -12 5 -1 50.69 15
 -12 5 -1 38.6 16
 12 -5 1 47.2 27.3
 12 -5 1 61.19 23.9
 12 -5 1 38.2 17.1
 12 -5 1 27.5 12.4
 12 -5 1 52.49 20.4
 -11 5 -1 20.8 11.4
 -11 5 -1 -0.5 11.2
 -11 5 -1 -5.2 10.5
 -11 5 -1 8 13.1
 -11 5 -1 8.2 10.6
 -11 5 -1 4.2 12.5
 11 -5 1 -4.9 16.3
 11 -5 1 22.7 19.5
 11 -5 1 -1.6 15.3
 11 -5 1 16.2 13.4
 11 -5 1 2.8 14.4
 -10 5 -1 135.09 16.8
 -10 5 -1 158.28 19.8
 -10 5 -1 148.69 17.9
 -10 5 -1 160.88 18.4
 -10 5 -1 130.79 17.2
 -10 5 -1 119.89 19.3
 10 -5 1 202.98 29.2
 10 -5 1 129.09 17
 10 -5 1 140.79 24.5
 10 -5 1 163.28 23.1
 10 -5 1 140.29 22.4
 10 -5 1 93.29 22.5
 10 -5 1 133.29 19.6
 -9 5 -1 -9.6 10.5
 -9 5 -1 4.9 10
 -9 5 -1 4.5 8.7
 -9 5 -1 -1.8 8.7
 -9 5 -1 17.2 10.8
 -9 5 -1 5.3 8.2
 9 -5 1 13.4 16.7
 9 -5 1 21.7 14.2
 9 -5 1 9.3 8.1
 9 -5 1 -19.1 9.7
 9 -5 1 18.5 12.6
 9 -5 1 -12.4 13.4
 9 -5 1 4.8 11.7
 -8 5 -1 304.47 24.9
 -8 5 -1 285.17 23.3
 -8 5 -1 289.57 24.4
 -8 5 -1 288.07 23.7
 -8 5 -1 279.67 25.2
 -8 5 -1 307.17 25.1
 8 -5 1 237.88 25.4
 8 -5 1 339.87 32.8
 8 -5 1 230.78 22.6
 8 -5 1 254.17 29.2
 8 -5 1 294.47 27.5
 8 -5 1 300.87 26.9
 8 -5 1 333.47 30.6
 -7 5 -1 4.2 6.8
 -7 5 -1 5.6 7.2
 -7 5 -1 -4.2 8.7
 -7 5 -1 20.9 8.7
 -7 5 -1 5.4 7.7
 -7 5 -1 10.5 7
 -7 5 -1 17.7 7.6
 7 -5 1 -1 6.2
 7 -5 1 8.5 14.1
 7 -5 1 11.7 10.5
 7 -5 1 18.1 11.3
 7 -5 1 6.6 8.8
 7 -5 1 9.6 12.6
 -6 5 -1 -1.9 7.1
 -6 5 -1 6.1 6.2
 -6 5 -1 11 6.9
 -6 5 -1 6.1 6.8
 -6 5 -1 -7.6 7.3
 -6 5 -1 1.6 5.7
 -6 5 -1 1 7
 6 -5 1 7.6 9.2
 6 -5 1 0 7.5
 6 -5 1 3.9 8.7
 6 -5 1 8.9 9.4
 6 -5 1 19.6 12
 6 -5 1 -4.4 5.3
 -5 5 -1 41.2 8.2
 -5 5 -1 48.9 8.5
 -5 5 -1 43.9 8
 5 -5 1 64.89 14
 5 -5 1 61.79 10.3
 -4 5 -1 50.79 9.8
 -4 5 -1 39.4 9.2
 -4 5 -1 48.3 8.4
 -4 5 -1 36.8 7.3
 -4 5 -1 41.5 7.7
 -4 5 -1 43.2 8.1
 -4 5 -1 33.9 7.9
 4 -5 1 46.3 10.2
 4 -5 1 55.69 9.8
 4 -5 1 42.5 9.6
 4 -5 1 39.8 9
 4 -5 1 31.3 8.3
 4 -5 1 43.1 7.8
 -3 5 -1 120.09 11.4
 -3 5 -1 114.19 12.7
 -3 5 -1 107.29 11.5
 -3 5 -1 111.89 11.5
 -3 5 -1 83.29 13.5
 -3 5 -1 139.09 13
 -3 5 -1 117.69 11.2
 -3 5 -1 149.88 12
 3 -5 1 132.89 12.6
 3 -5 1 96.99 11.9
 3 -5 1 115.89 11.4
 3 -5 1 141.39 12.1
 3 -5 1 105.09 13
 3 -5 1 96.89 10.4
 -2 5 -1 112.59 13.3
 -2 5 -1 100.59 10.6
 -2 5 -1 143.49 12.9
 -2 5 -1 118.79 11.6
 -2 5 -1 138.29 12.8
 -2 5 -1 125.39 12
 -2 5 -1 104.19 10.5
 2 -5 1 137.99 12.5
 2 -5 1 121.49 11.3
 2 -5 1 113.89 11.9
 2 -5 1 96.39 10.4
 2 -5 1 96.69 13.6
 2 -5 1 110.69 10.3
 2 -5 1 106.19 10.8
 -1 5 -1 7.9 5.2
 -1 5 -1 0 4.7
 -1 5 -1 3.6 5.5
 -1 5 -1 1.5 5.4
 -1 5 -1 6.6 5.6
 -1 5 -1 -8.5 8.3
 -1 5 -1 -2.9 4.9
 1 -5 1 -5.8 8.5
 1 -5 1 -2.6 6.2
 1 -5 1 -3.9 5.2
 1 -5 1 0.7 4.4
 1 -5 1 2.5 5.9
 1 -5 1 2.3 5
 1 -5 1 3.7 4.5
 0 5 -1 1683.83 99.09
 0 5 -1 1584.34 99.39
 0 5 -1 1620.94 98.99
 0 5 -1 1820.82 101.89
 0 5 -1 1850.51 100.59
 0 5 -1 1777.92 98.89
 0 5 -1 1778.92 99.59
 0 5 -1 1619.54 98.29
 0 -5 1 1532.75 99.29
 0 -5 1 1401.96 98.19
 0 -5 1 1600.04 99.09
 0 -5 1 1745.63 101.79
 0 -5 1 1521.25 98.79
 0 -5 1 1587.94 98.89
 0 -5 1 1628.84 99.39
 1 5 -1 4.4 9.2
 1 5 -1 11.2 6.3
 1 5 -1 7.4 5.7
 1 5 -1 6.8 6.1
 1 5 -1 9 5.5
 1 5 -1 0.1 7.3
 1 5 -1 -0.6 3.7
 1 5 -1 12.3 4.3
 1 5 -1 0.5 5.6
 -1 -5 1 1.2 4.7
 -1 -5 1 3.8 7.1
 -1 -5 1 6.4 4.4
 -1 -5 1 0 8.8
 -1 -5 1 2.6 5.7
 -1 -5 1 9.9 5.6
 -1 -5 1 4.6 5.1
 2 5 -1 48.7 9.6
 2 5 -1 59.69 8.6
 2 5 -1 41.6 8.4
 2 5 -1 49.8 7.5
 2 5 -1 47.2 8.3
 2 5 -1 39.4 12.4
 2 5 -1 58.29 6.7
 -2 -5 1 44.5 8.4
 -2 -5 1 39.6 8.1
 -2 -5 1 51.49 12.6
 -2 -5 1 42.7 9.8
 -2 -5 1 42.3 8.9
 -2 -5 1 50.89 6.7
 -2 -5 1 41.7 8.4
 3 5 -1 38.1 8.3
 3 5 -1 56.69 7.5
 3 5 -1 46.7 15.3
 -3 -5 1 16.6 12.2
 -3 -5 1 51.39 8.7
 -3 -5 1 36.4 8.6
 4 5 -1 2.9 8.1
 4 5 -1 13.4 7.1
 4 5 -1 20.8 8.8
 4 5 -1 13.5 6.3
 4 5 -1 13.3 7.8
 4 5 -1 6 11.1
 -4 -5 1 6.4 8.6
 -4 -5 1 13.1 7.7
 -4 -5 1 19.7 11.1
 -4 -5 1 9.7 12.3
 -4 -5 1 26.1 8.3
 -4 -5 1 8.2 8.2
 -4 -5 1 30 7.4
 -4 -5 1 18.3 8
 5 5 -1 -4.9 11.6
 5 5 -1 8 6.2
 5 5 -1 5.5 5.4
 5 5 -1 7.4 7.3
 5 5 -1 16.5 9.3
 5 5 -1 3.7 7
 5 5 -1 -0.4 8.7
 5 5 -1 13.5 9.6
 -5 -5 1 7 10.5
 -5 -5 1 4.9 7.5
 -5 -5 1 -1.6 8.6
 -5 -5 1 7 7.5
 -5 -5 1 15 7.6
 -5 -5 1 9.8 6.3
 -5 -5 1 7.2 10.1
 -5 -5 1 0.7 7
 6 5 -1 935.91 58.09
 6 5 -1 745.43 59.59
 6 5 -1 905.11 57.29
 6 5 -1 871.51 54.59
 6 5 -1 873.31 55.99
 6 5 -1 894.61 58.59
 6 5 -1 831.32 57.99
 6 5 -1 863.61 55.69
 6 5 -1 894.11 54.49
 -6 -5 1 827.42 56.19
 -6 -5 1 836.22 57.39
 -6 -5 1 897.91 55.89
 -6 -5 1 855.61 56.39
 -6 -5 1 928.51 56.89
 -6 -5 1 855.21 57.89
 -6 -5 1 848.82 57.29
 -6 -5 1 926.81 59.19
 7 5 -1 -6.2 6.6
 7 5 -1 -4.5 12.8
 7 5 -1 4.3 7.5
 7 5 -1 24 11.2
 7 5 -1 8.6 11.9
 7 5 -1 -7.9 6.7
 7 5 -1 15.2 12.8
 7 5 -1 19.5 12.1
 7 5 -1 -3.2 6.3
 -7 -5 1 1.7 9
 -7 -5 1 9.4 8.6
 -7 -5 1 -1.3 11.3
 -7 -5 1 2.3 8.3
 -7 -5 1 -6.3 10
 -7 -5 1 3 6.7
 -7 -5 1 -14.7 10
 -7 -5 1 0.5 11.1
 8 5 -1 380.26 28.9
 8 5 -1 326.97 27.2
 8 5 -1 336.27 31.6
 8 5 -1 350.56 34.2
 8 5 -1 446.96 35.2
 8 5 -1 396.66 29.4
 8 5 -1 379.76 26.9
 8 5 -1 421.46 34.4
 8 5 -1 355.76 34
 -8 -5 1 387.16 33.3
 -8 -5 1 368.66 34.2
 -8 -5 1 357.06 29.9
 -8 -5 1 366.66 33.2
 -8 -5 1 378.76 30.5
 -8 -5 1 368.06 29.3
 -8 -5 1 399.26 32.3
 -8 -5 1 314.47 30.7
 9 5 -1 -0.8 8.5
 9 5 -1 3.2 8.8
 9 5 -1 4.7 15.7
 9 5 -1 0.3 13.5
 9 5 -1 -0.6 7.6
 9 5 -1 -8.2 13.3
 9 5 -1 -0.2 12.4
 9 5 -1 19.7 15.5
 9 5 -1 -5 8.6
 -9 -5 1 -10.5 13.7
 -9 -5 1 8.5 11.2
 -9 -5 1 14.3 10.8
 -9 -5 1 -3.3 8.9
 -9 -5 1 -18.1 12
 -9 -5 1 -11.7 9.6
 -9 -5 1 30.6 14.4
 -9 -5 1 -25 9.8
 10 5 -1 132.79 23.7
 10 5 -1 156.18 22
 10 5 -1 145.39 19.1
 10 5 -1 147.39 24.3
 10 5 -1 132.39 16.9
 10 5 -1 134.09 26.2
 -10 -5 1 119.29 22.3
 -10 -5 1 176.48 21.4
 -10 -5 1 146.29 18.9
 -10 -5 1 147.79 21.9
 -10 -5 1 147.89 20.9
 -10 -5 1 156.08 23
 11 5 -1 -8 19.9
 11 5 -1 -4.2 16.1
 11 5 -1 23.1 18.9
 -11 -5 1 19.9 13.3
 -11 -5 1 -4.3 10.1
 -11 -5 1 24.7 11.4
 -11 -5 1 21.4 12.4
 -11 -5 1 -0.6 14.3
 -11 -5 1 -22.7 15.4
 12 5 -1 -6.7 21.8
 12 5 -1 21.8 23
 12 5 -1 5.6 18.2
 12 5 -1 23.5 16.1
 -12 -5 1 9.1 15
 -12 -5 1 -13 16.6
 -12 -5 1 -10.3 16.2
 -12 -5 1 8.4 12.5
 -12 -5 1 29.1 14.4
 -12 -5 1 -2.9 13.1
 -11 6 -1 242.38 25
 -11 6 -1 250.07 24.4
 -11 6 -1 244.38 25.8
 -11 6 -1 235.68 25.5
 -11 6 -1 222.08 23.5
 -11 6 -1 194.38 25.2
 11 -6 1 323.57 41.7
 11 -6 1 225.58 28.3
 11 -6 1 203.68 27.3
 11 -6 1 285.77 35.1
 11 -6 1 187.68 30.3
 -10 6 -1 43.3 12.4
 -10 6 -1 -2.2 9.8
 -10 6 -1 23 10.3
 -10 6 -1 8.3 10.6
 -10 6 -1 23.8 13.1
 -10 6 -1 20.4 9.9
 10 -6 1 37.5 20.4
 10 -6 1 9.4 13.5
 10 -6 1 14.1 15.6
 10 -6 1 3.6 16.1
 10 -6 1 7.8 15.3
 10 -6 1 16.2 14.4
 10 -6 1 -5.1 8.8
 -9 6 -1 72.39 13.1
 -9 6 -1 38.8 10.5
 -9 6 -1 50.09 13.2
 -9 6 -1 54.49 12
 -9 6 -1 57.49 11.8
 -9 6 -1 70.99 14.1
 9 -6 1 46.2 14.8
 9 -6 1 42 14.5
 9 -6 1 57.89 14.7
 9 -6 1 37.7 10.7
 9 -6 1 109.59 22.2
 9 -6 1 34.3 15.7
 9 -6 1 40.8 17.9
 -8 6 -1 224.68 20
 -8 6 -1 223.68 19.4
 -8 6 -1 167.68 18.8
 -8 6 -1 221.48 21
 -8 6 -1 145.39 18.9
 8 -6 1 251.37 32.4
 8 -6 1 123.79 21.9
 8 -6 1 173.18 21.2
 8 -6 1 207.78 22.8
 8 -6 1 166.18 20.4
 8 -6 1 213.38 18.8
 8 -6 1 216.38 26.9
 -7 6 -1 58.59 11.9
 -7 6 -1 96.69 12.9
 -7 6 -1 76.39 12.1
 -7 6 -1 48.2 10.6
 -7 6 -1 49.6 11.4
 -7 6 -1 63.69 10.3
 -7 6 -1 70.99 10.2
 7 -6 1 71.19 14.8
 7 -6 1 58.99 14
 7 -6 1 62.49 13.9
 7 -6 1 50.69 9.9
 7 -6 1 47.4 18.5
 7 -6 1 69.39 12.6
 -6 6 -1 6.1 6.7
 -6 6 -1 -3.6 5.7
 -6 6 -1 11.2 7.3
 -6 6 -1 -2.4 5.8
 -6 6 -1 4 6.9
 -6 6 -1 -1.2 7.6
 -6 6 -1 5.2 7.5
 6 -6 1 19 10.7
 6 -6 1 8.3 12.6
 6 -6 1 10 8.5
 6 -6 1 7.4 8.1
 6 -6 1 9.2 9.9
 6 -6 1 11.3 9.4
 -5 6 -1 206.98 17.3
 -5 6 -1 220.68 19.4
 -5 6 -1 205.48 17.5
 -5 6 -1 221.78 18
 -5 6 -1 220.98 17.4
 -5 6 -1 197.28 18.4
 -5 6 -1 206.58 17.3
 5 -6 1 212.08 17.2
 5 -6 1 178.58 18.9
 5 -6 1 231.58 20.7
 5 -6 1 230.58 19
 5 -6 1 227.38 19.9
 5 -6 1 188.38 19
 5 -6 1 219.28 24.6
 -4 6 -1 12.1 6.6
 -4 6 -1 13.6 8.3
 -4 6 -1 16.3 7.9
 -4 6 -1 4.3 6.2
 -4 6 -1 3.7 5.7
 -4 6 -1 13.8 6.2
 -4 6 -1 12.1 5.9
 4 -6 1 17.3 9
 4 -6 1 13.5 8
 4 -6 1 9.9 8.5
 4 -6 1 12.7 6.8
 4 -6 1 15.4 6.1
 4 -6 1 12 7.4
 4 -6 1 12.9 7
 -3 6 -1 -1.4 7.7
 -3 6 -1 -3.3 10
 -3 6 -1 -2.7 5.3
 -3 6 -1 14.6 7
 -3 6 -1 3.1 6.1
 -3 6 -1 9.5 6.8
 -3 6 -1 9.4 7.6
 3 -6 1 4.7 6.2
 3 -6 1 12.2 8.2
 3 -6 1 3.4 9.9
 3 -6 1 -4.3 7.1
 3 -6 1 5 6.2
 3 -6 1 2.9 5.9
 3 -6 1 1.4 6.2
 -2 6 -1 9.8 5.9
 -2 6 -1 18.7 5.4
 -2 6 -1 15.7 7.2
 -2 6 -1 18.2 5.7
 -2 6 -1 11.3 9.7
 -2 6 -1 0.3 6.4
 -2 6 -1 7.1 6.6
 2 -6 1 9.9 5.9
 2 -6 1 10.3 7
 2 -6 1 12.6 6.1
 2 -6 1 8.3 7.6
 2 -6 1 1.3 4.8
 2 -6 1 5.4 8.9
 2 -6 1 10.9 5.4
 -1 6 -1 10.9 6.6
 -1 6 -1 -0.5 4.9
 -1 6 -1 -7.8 6.4
 -1 6 -1 -2.6 8.9
 -1 6 -1 -3.3 4.8
 -1 6 -1 1.5 5.2
 -1 6 -1 0.5 5
 -1 6 -1 -2 6.2
 1 -6 1 -3.7 5.2
 1 -6 1 -3.2 8.9
 1 -6 1 0.2 5.5
 1 -6 1 2.3 6.7
 1 -6 1 1.4 4.9
 1 -6 1 -3.2 6.4
 1 -6 1 -2.1 4.6
 1 -6 1 -3.7 5
 0 6 -1 225.38 18.8
 0 6 -1 237.28 15.9
 0 6 -1 227.88 17.3
 0 6 -1 231.48 23.8
 0 6 -1 208.08 17
 0 6 -1 237.98 18
 0 6 -1 191.28 16.8
 0 6 -1 206.88 17.5
 0 -6 1 190.48 20.7
 0 -6 1 222.88 17.6
 0 -6 1 211.08 17.3
 0 -6 1 181.78 15.6
 0 -6 1 209.88 17.9
 0 -6 1 192.48 18.4
 0 -6 1 204.78 16.7
 1 6 -1 203.68 17.2
 1 6 -1 209.28 15.2
 1 6 -1 182.08 16.7
 1 6 -1 195.48 18.3
 1 6 -1 207.58 14.6
 1 6 -1 203.98 16.7
 1 6 -1 186.98 20
 1 6 -1 193.98 16.5
 1 6 -1 215.88 19.4
 -1 -6 1 195.68 15.1
 -1 -6 1 211.58 18.5
 -1 -6 1 180.38 16.3
 -1 -6 1 194.88 17
 -1 -6 1 190.58 16.7
 -1 -6 1 213.58 22.4
 -1 -6 1 212.38 16.3
 2 6 -1 317.87 24.8
 2 6 -1 352.76 24.3
 2 6 -1 360.26 24.2
 2 6 -1 351.16 22.6
 -2 -6 1 314.27 24.7
 -2 -6 1 326.97 25.8
 -2 -6 1 301.97 22.3
 -2 -6 1 348.87 24.4
 -2 -6 1 269.17 28.8
 -2 -6 1 320.87 24.4
 -2 -6 1 349.07 24.8
 3 6 -1 36.1 8.3
 3 6 -1 34.4 8.8
 3 6 -1 43.3 10.8
 3 6 -1 35.2 7
 3 6 -1 33.8 13.7
 3 6 -1 49.6 10.6
 3 6 -1 32.8 8.9
 -3 -6 1 35.4 11.3
 -3 -6 1 24.6 8.9
 -3 -6 1 37.5 9.1
 -3 -6 1 28.2 8.8
 -3 -6 1 22.8 13.3
 -3 -6 1 28.9 8.8
 -3 -6 1 31.8 10.8
 -3 -6 1 44.1 9.7
 4 6 -1 27.3 8.3
 4 6 -1 65.19 14.2
 4 6 -1 44.8 9.9
 4 6 -1 51.49 8
 4 6 -1 46.3 8.6
 4 6 -1 33.7 14.7
 4 6 -1 48.1 9.6
 4 6 -1 45.5 11.4
 -4 -6 1 48.2 12
 -4 -6 1 37.6 9.8
 -4 -6 1 33.1 12.9
 -4 -6 1 46.5 9.4
 -4 -6 1 47.8 10.6
 -4 -6 1 59.29 10.5
 -4 -6 1 46.7 8.4
 -4 -6 1 51.19 9.6
 5 6 -1 373.16 25.4
 5 6 -1 386.26 28.3
 5 6 -1 360.36 26.6
 5 6 -1 316.87 33
 5 6 -1 372.86 27.1
 5 6 -1 366.56 29.8
 5 6 -1 373.76 28
 -5 -6 1 357.96 26
 -5 -6 1 354.46 27.4
 -5 -6 1 347.07 26.1
 -5 -6 1 368.36 28.4
 -5 -6 1 339.47 27.2
 -5 -6 1 351.96 32.1
 -5 -6 1 337.17 29.1
 -5 -6 1 386.16 28.3
 6 6 -1 149.59 18.6
 6 6 -1 129.59 20.8
 6 6 -1 123.69 15
 6 6 -1 158.88 17.6
 6 6 -1 162.98 21.7
 6 6 -1 114.29 13.7
 6 6 -1 156.28 17.6
 6 6 -1 129.79 20
 -6 -6 1 136.19 16.7
 -6 -6 1 125.99 15.2
 -6 -6 1 157.38 16.3
 -6 -6 1 136.59 17.8
 -6 -6 1 135.19 14.6
 -6 -6 1 129.49 19
 -6 -6 1 140.29 18.1
 -6 -6 1 139.29 17.2
 7 6 -1 284.37 30
 7 6 -1 264.67 20.9
 7 6 -1 250.37 20.9
 7 6 -1 260.87 22.6
 7 6 -1 246.48 22.3
 7 6 -1 282.17 27.5
 7 6 -1 267.87 25.2
 7 6 -1 271.27 25.8
 -7 -6 1 251.87 22.2
 -7 -6 1 299.27 27.5
 -7 -6 1 279.67 24.4
 -7 -6 1 241.98 26.1
 -7 -6 1 284.37 25.9
 -7 -6 1 254.77 24.5
 -7 -6 1 247.88 24.9
 -7 -6 1 233.78 23.7
 8 6 -1 10.7 9
 8 6 -1 73.29 15.3
 8 6 -1 32 16
 8 6 -1 29.5 9.1
 8 6 -1 30.3 9.6
 8 6 -1 -18 14.8
 8 6 -1 37.9 9.4
 8 6 -1 41.2 13.3
 -8 -6 1 41.2 14.8
 -8 -6 1 37.9 14.8
 -8 -6 1 10.7 11.9
 -8 -6 1 30.8 10.5
 -8 -6 1 14.5 10.3
 -8 -6 1 62.69 16
 -8 -6 1 22.5 13.5
 -8 -6 1 69.39 20
 9 6 -1 171.88 24.3
 9 6 -1 180.88 26.5
 9 6 -1 199.48 27
 9 6 -1 197.48 21.2
 9 6 -1 193.98 17.8
 9 6 -1 144.09 18.7
 9 6 -1 172.28 25.1
 9 6 -1 163.58 17.6
 -9 -6 1 165.48 23.8
 -9 -6 1 165.28 21.5
 -9 -6 1 178.18 21.7
 -9 -6 1 231.58 25.1
 -9 -6 1 181.18 21.2
 -9 -6 1 157.18 23.5
 -9 -6 1 165.98 23.9
 -9 -6 1 179.88 22.2
 10 6 -1 31 15.3
 10 6 -1 49.1 11.9
 10 6 -1 48.6 18.3
 10 6 -1 42 15.8
 10 6 -1 25.6 12.5
 10 6 -1 30.9 10.8
 10 6 -1 40 16.6
 -10 -6 1 40.2 16.6
 -10 -6 1 16.5 15
 -10 -6 1 6.3 12.3
 -10 -6 1 31.3 12.1
 -10 -6 1 30.9 13.1
 -10 -6 1 33 13.2
 -10 -6 1 9.8 11.9
 11 6 -1 44.5 19.6
 11 6 -1 35.7 20.7
 11 6 -1 25.2 16.5
 -11 -6 1 17.7 14.3
 -11 -6 1 12.9 12.4
 -11 -6 1 15.4 12.9
 -11 -6 1 -26.2 15.4
 -11 -6 1 46.7 17.1
 -11 -6 1 14.5 14.5
 -11 7 -1 6.8 11.8
 -11 7 -1 14.5 11.3
 -11 7 -1 42.1 13.7
 -11 7 -1 4.5 10.9
 -11 7 -1 16.8 12.5
 -11 7 -1 32.6 12
 11 -7 1 0.3 22
 11 -7 1 7.3 17.8
 11 -7 1 0.9 15.4
 11 -7 1 20.5 18.2
 -10 7 -1 51.29 12.9
 -10 7 -1 51.29 11.7
 -10 7 -1 32.8 12.8
 -10 7 -1 53.99 13.3
 -10 7 -1 46.8 12.2
 -10 7 -1 28.2 13.3
 10 -7 1 55.29 16.2
 10 -7 1 38.5 22
 10 -7 1 42.9 17.9
 10 -7 1 28.1 16.1
 10 -7 1 25.3 14.9
 10 -7 1 42.2 11.8
 -9 7 -1 20.3 10.7
 -9 7 -1 25.6 11.3
 -9 7 -1 36.2 11.4
 -9 7 -1 40.1 10.9
 -9 7 -1 29.6 12.8
 -9 7 -1 27.5 9.5
 9 -7 1 32.1 14.1
 9 -7 1 14.9 16
 9 -7 1 30.9 19.1
 9 -7 1 23.2 14.3
 9 -7 1 8.5 14
 9 -7 1 25.7 10.6
 -8 7 -1 83.59 13.5
 -8 7 -1 68.89 13.4
 -8 7 -1 77.59 11.5
 -8 7 -1 72.09 13.5
 -8 7 -1 74.09 11.7
 8 -7 1 69.19 14.6
 8 -7 1 78.39 15.9
 8 -7 1 77.39 20.2
 8 -7 1 57.69 11.7
 8 -7 1 68.79 17.6
 -7 7 -1 60.39 10.2
 -7 7 -1 61.99 10.4
 -7 7 -1 63.99 11.9
 -7 7 -1 67.99 12.2
 -7 7 -1 69.89 11.9
 -7 7 -1 46.6 11.1
 -7 7 -1 77.99 12.6
 7 -7 1 48.9 13.7
 7 -7 1 49.8 10.3
 7 -7 1 87.49 19.9
 7 -7 1 41.8 13.3
 7 -7 1 30.8 19.5
 7 -7 1 63.89 12.4
 -6 7 -1 43.1 8.5
 -6 7 -1 37.1 9.2
 -6 7 -1 28.3 8.4
 -6 7 -1 56.99 11.1
 -6 7 -1 33.3 8.9
 -6 7 -1 49.1 8.8
 -6 7 -1 33.6 10.6
 6 -7 1 52.09 12.4
 6 -7 1 24.6 7.7
 6 -7 1 50.39 12.2
 6 -7 1 45.5 12.2
 6 -7 1 70.89 16.6
 6 -7 1 52.59 14.9
 -5 7 -1 75.79 10.3
 -5 7 -1 72.59 11.6
 -5 7 -1 66.69 9.5
 -5 7 -1 71.69 11
 -5 7 -1 71.19 10.3
 -5 7 -1 91.69 12.1
 -5 7 -1 106.19 12.2
 5 -7 1 68.79 11.3
 5 -7 1 77.49 16.8
 5 -7 1 103.69 13.3
 5 -7 1 93.09 11
 5 -7 1 100.19 13.5
 5 -7 1 61.59 11.6
 5 -7 1 82.49 13.6
 -4 7 -1 277.17 21.3
 -4 7 -1 250.47 19.9
 -4 7 -1 230.88 23.1
 -4 7 -1 277.77 22.2
 -4 7 -1 252.97 20
 -4 7 -1 254.47 19.5
 -4 7 -1 258.17 20.7
 -4 7 -1 239.68 19.9
 4 -7 1 257.57 23
 4 -7 1 276.37 21.9
 4 -7 1 254.47 20
 4 -7 1 296.07 20.7
 4 -7 1 251.37 23.4
 4 -7 1 246.78 20.5
 4 -7 1 266.17 20.5
 -3 7 -1 457.15 30.6
 -3 7 -1 400.26 34.7
 -3 7 -1 492.65 31.6
 -3 7 -1 433.36 31
 -3 7 -1 432.76 30.4
 -3 7 -1 483.75 32.4
 -3 7 -1 480.95 30
 3 -7 1 421.46 29.8
 3 -7 1 461.15 30.8
 3 -7 1 494.45 31.9
 3 -7 1 449.16 30.2
 3 -7 1 402.16 30.1
 3 -7 1 454.55 32.8
 3 -7 1 382.66 33.8
 -2 7 -1 8.1 7.8
 -2 7 -1 17 6.7
 -2 7 -1 0.3 10.9
 -2 7 -1 10.9 7.1
 -2 7 -1 8.5 6.8
 -2 7 -1 19 7.3
 -2 7 -1 8.2 8.4
 2 -7 1 9.1 6.3
 2 -7 1 9.7 6.4
 2 -7 1 4.7 8.2
 2 -7 1 17.8 6.8
 2 -7 1 2.7 6.8
 2 -7 1 10.9 7.9
 2 -7 1 -5.5 10.7
 -1 7 -1 218.98 17.5
 -1 7 -1 199.78 19.6
 -1 7 -1 212.58 19.3
 -1 7 -1 191.58 17.8
 -1 7 -1 256.47 24.3
 -1 7 -1 225.18 17.6
 -1 7 -1 204.88 18.2
 -1 7 -1 224.08 19.2
 1 -7 1 233.48 17.9
 1 -7 1 231.08 19.5
 1 -7 1 220.28 19.5
 1 -7 1 209.88 17.9
 1 -7 1 190.78 17
 1 -7 1 213.18 17.4
 1 -7 1 246.38 23.9
 1 -7 1 208.08 18
 0 7 -1 80.09 11.2
 0 7 -1 91.29 10.5
 0 7 -1 76.89 10.9
 0 7 -1 88.29 11.9
 0 7 -1 93.89 9.7
 0 7 -1 77.89 11.5
 0 7 -1 67.29 17.7
 0 7 -1 75.79 10.5
 0 -7 1 83.79 9.6
 0 -7 1 60.99 10.6
 0 -7 1 82.89 10.5
 0 -7 1 67.99 14.9
 0 -7 1 90.39 11.4
 0 -7 1 75.89 10.5
 0 -7 1 91.19 12
 1 7 -1 488.35 31.6
 1 7 -1 469.35 37.5
 1 7 -1 458.95 32.1
 1 7 -1 477.25 29.9
 1 7 -1 429.86 31.6
 1 7 -1 472.55 31.6
 1 7 -1 460.75 31.4
 1 7 -1 473.65 29.5
 1 7 -1 494.55 32.9
 -1 -7 1 450.85 36.3
 -1 -7 1 434.06 31.1
 -1 -7 1 391.86 31.6
 -1 -7 1 447.56 31.4
 -1 -7 1 481.25 32.9
 -1 -7 1 401.26 29.6
 2 7 -1 354.16 27.4
 2 7 -1 361.26 28.3
 2 7 -1 375.76 35.8
 2 7 -1 426.16 29.4
 2 7 -1 415.36 30.8
 2 7 -1 402.36 28.3
 2 7 -1 394.86 26.5
 2 7 -1 401.76 28.8
 -2 -7 1 447.56 28.9
 -2 -7 1 397.86 28.7
 -2 -7 1 354.96 28.8
 -2 -7 1 368.66 34.6
 -2 -7 1 426.56 30.6
 -2 -7 1 386.26 26.7
 3 7 -1 155.28 23
 3 7 -1 171.28 17.7
 3 7 -1 141.29 17.1
 3 7 -1 144.89 16.2
 3 7 -1 182.38 16.3
 3 7 -1 180.68 17.2
 3 7 -1 156.58 14
 -3 -7 1 112.69 19.6
 -3 -7 1 147.29 15.6
 -3 -7 1 143.59 17.5
 -3 -7 1 135.89 17
 -3 -7 1 145.99 14.3
 -3 -7 1 151.18 16.1
 4 7 -1 137.99 21.8
 4 7 -1 154.38 17
 4 7 -1 189.48 17.8
 4 7 -1 171.18 15.3
 4 7 -1 164.28 14.9
 4 7 -1 162.38 18.3
 4 7 -1 166.98 17.4
 4 7 -1 179.08 16.6
 -4 -7 1 164.18 15.2
 -4 -7 1 140.69 21.9
 -4 -7 1 134.09 16.2
 -4 -7 1 156.88 18.4
 -4 -7 1 147.59 17.8
 -4 -7 1 140.69 16.7
 -4 -7 1 177.08 18.4
 -4 -7 1 154.98 15.6
 5 7 -1 78.79 17.5
 5 7 -1 72.29 12
 5 7 -1 73.19 15.3
 5 7 -1 81.49 10.6
 5 7 -1 84.59 11.9
 5 7 -1 65.69 12.5
 5 7 -1 81.59 11.4
 -5 -7 1 76.69 14.3
 -5 -7 1 70.99 12
 -5 -7 1 73.79 13.1
 -5 -7 1 78.69 11
 -5 -7 1 77.69 16.4
 -5 -7 1 109.59 12.4
 -5 -7 1 74.39 11.8
 -5 -7 1 69.69 13.2
 6 7 -1 104.59 12.2
 6 7 -1 105.79 13.7
 6 7 -1 173.98 21
 6 7 -1 113.29 15.2
 6 7 -1 108.09 14.4
 6 7 -1 99.99 16.8
 6 7 -1 126.49 20.7
 -6 -7 1 110.89 14.9
 -6 -7 1 105.49 15.6
 -6 -7 1 156.78 19.9
 -6 -7 1 132.29 15.2
 -6 -7 1 124.89 17.6
 -6 -7 1 123.39 13.8
 -6 -7 1 97.69 15.4
 -6 -7 1 137.49 16.9
 7 7 -1 -15 16
 7 7 -1 14.8 8.8
 7 7 -1 17.9 9.4
 7 7 -1 22.4 8.4
 7 7 -1 26.3 9.7
 7 7 -1 44.1 15.9
 7 7 -1 23.4 11.9
 7 7 -1 28.4 12.2
 -7 -7 1 14.9 11.4
 -7 -7 1 14.4 10.5
 -7 -7 1 20.3 8.8
 -7 -7 1 11.1 13.6
 -7 -7 1 25.9 12.7
 -7 -7 1 33.4 11.5
 -7 -7 1 13.2 10.3
 -7 -7 1 27.7 11.2
 8 7 -1 69.19 19.9
 8 7 -1 89.89 12.2
 8 7 -1 90.29 17.4
 8 7 -1 85.39 18.9
 8 7 -1 66.79 12.4
 8 7 -1 69.09 13.5
 8 7 -1 70.39 11
 8 7 -1 78.29 16.5
 -8 -7 1 101.39 17.7
 -8 -7 1 68.59 21.4
 -8 -7 1 67.99 13.4
 -8 -7 1 77.59 12.7
 -8 -7 1 93.09 16.1
 -8 -7 1 91.09 17.9
 -8 -7 1 72.49 14.6
 -8 -7 1 83.99 16.1
 9 7 -1 42.9 9.5
 9 7 -1 41.4 10
 9 7 -1 24 10.4
 9 7 -1 25.9 17.8
 9 7 -1 17.9 15.9
 9 7 -1 43.6 15.5
 9 7 -1 32.7 11.4
 9 7 -1 -41.2 15.1
 -9 -7 1 21.9 14.7
 -9 -7 1 25.9 14.8
 -9 -7 1 20.9 12.9
 -9 -7 1 7.5 10.8
 -9 -7 1 16.4 14.9
 -9 -7 1 45 16.2
 -9 -7 1 18.3 10.5
 -9 -7 1 30.5 12.8
 10 7 -1 75.69 20.6
 10 7 -1 41.2 17.4
 10 7 -1 67.19 13.2
 10 7 -1 72.59 14.9
 10 7 -1 57.49 13.2
 10 7 -1 94.69 19.8
 10 7 -1 84.49 18.1
 -10 -7 1 39 15.1
 -10 -7 1 68.39 17
 -10 -7 1 60.89 18.6
 -10 -7 1 75.29 19.5
 -10 -7 1 70.69 14.8
 -10 -7 1 19.5 13.5
 -10 -7 1 41.9 15.2
 11 7 -1 182.78 25.2
 11 7 -1 112.79 23.3
 -11 -7 1 123.69 23.2
 -11 -7 1 139.19 22.9
 -11 -7 1 133.29 20.3
 -11 -7 1 85.99 21.8
 -11 -7 1 131.39 21.8
 -11 -7 1 137.99 19.7
 -11 -7 1 87.39 19.2
 -11 8 -1 0.2 13.5
 -11 8 -1 2.9 11.1
 -11 8 -1 5.8 12.1
 -11 8 -1 32.7 12.6
 -11 8 -1 -12.5 11.1
 -11 8 -1 42.3 15.2
 11 -8 1 -4.5 19.2
 11 -8 1 18.5 13.5
 11 -8 1 -11.9 16.2
 11 -8 1 -7.5 16.3
 11 -8 1 -9.7 15.8
 -10 8 -1 22.4 13.4
 -10 8 -1 14.9 11.5
 -10 8 -1 -1.1 9.1
 -10 8 -1 16.1 10.5
 -10 8 -1 5 9.9
 -10 8 -1 22 11.5
 10 -8 1 3.4 18.8
 10 -8 1 15.6 15.5
 10 -8 1 32.5 16
 10 -8 1 -14.3 13.3
 10 -8 1 2.7 9.7
 10 -8 1 -7 15
 -9 8 -1 16.9 9.4
 -9 8 -1 18.1 11.3
 -9 8 -1 45.3 13
 -9 8 -1 35.2 10.3
 -9 8 -1 24 11.4
 -9 8 -1 20.7 10.4
 9 -8 1 27.8 16.2
 9 -8 1 45 16.2
 9 -8 1 21.1 14
 9 -8 1 14.3 12.6
 9 -8 1 17 18.2
 9 -8 1 27.4 16.3
 -8 8 -1 82.99 13.8
 -8 8 -1 87.69 12.3
 -8 8 -1 79.39 12.8
 -8 8 -1 97.09 15.2
 -8 8 -1 94.99 15.2
 -8 8 -1 91.09 14.2
 8 -8 1 87.19 17.6
 8 -8 1 80.09 12.5
 8 -8 1 54.09 13.6
 8 -8 1 93.29 19.2
 8 -8 1 108.29 22.4
 -7 8 -1 70.99 13
 -7 8 -1 55.79 11.4
 -7 8 -1 22.8 10.6
 -7 8 -1 42.5 10.5
 -7 8 -1 34.6 9.4
 -7 8 -1 34.3 9.1
 7 -8 1 63.89 18.3
 7 -8 1 67.99 14.4
 7 -8 1 42 13.3
 7 -8 1 23.6 10.7
 7 -8 1 39 8.9
 -6 8 -1 194.28 19.2
 -6 8 -1 212.48 20.4
 -6 8 -1 225.08 19.7
 -6 8 -1 218.58 18.7
 -6 8 -1 229.68 19.9
 -6 8 -1 208.88 20
 -6 8 -1 220.48 22
 6 -8 1 288.37 29.3
 6 -8 1 241.28 22.7
 6 -8 1 214.88 21.5
 6 -8 1 244.98 21.9
 6 -8 1 218.28 19.2
 6 -8 1 235.88 24
 5 -8 1 45.6 10
 -4 8 -1 114.79 13.1
 -4 8 -1 127.49 13.2
 -4 8 -1 92.99 14.7
 -4 8 -1 110.29 12.7
 -4 8 -1 100.29 12
 -4 8 -1 130.09 14.2
 -4 8 -1 109.19 14.2
 -4 8 -1 106.39 11.7
 4 -8 1 104.29 15.3
 4 -8 1 112.89 12.2
 4 -8 1 109.29 15.5
 4 -8 1 102.19 13.2
 4 -8 1 134.69 13.3
 4 -8 1 97.99 11.8
 4 -8 1 77.99 11.9
 -3 8 -1 62.49 11.1
 -3 8 -1 52.79 10.3
 -3 8 -1 67.29 10.5
 -3 8 -1 65.89 9
 -3 8 -1 61.79 11.3
 -3 8 -1 66.79 14.5
 -3 8 -1 57.79 9.8
 -3 8 -1 62.09 10.1
 3 -8 1 54.29 9.3
 3 -8 1 56.19 9.5
 3 -8 1 46.1 8.5
 3 -8 1 62.49 14.1
 3 -8 1 60.39 11.5
 3 -8 1 48.4 10.8
 3 -8 1 61.89 9.6
 -2 8 -1 26.8 8.1
 -2 8 -1 18.1 8.1
 -2 8 -1 28.6 13.6
 -2 8 -1 15.7 10.8
 -2 8 -1 22.1 9.3
 -2 8 -1 26.7 9.3
 -2 8 -1 29.3 7.6
 -2 8 -1 22.7 7.8
 2 -8 1 13.9 6.9
 2 -8 1 25.1 8.8
 2 -8 1 17.3 7.1
 2 -8 1 38.6 11
 2 -8 1 5.1 12
 2 -8 1 29.2 8.2
 2 -8 1 28.8 8.1
 -1 8 -1 34.8 7.6
 -1 8 -1 29.5 9.4
 -1 8 -1 34.4 8.9
 -1 8 -1 51.19 10.7
 -1 8 -1 24 10
 -1 8 -1 27 14
 -1 8 -1 32.3 8.2
 -1 8 -1 35.8 9.8
 1 -8 1 25.5 9.7
 1 -8 1 33.2 8.5
 1 -8 1 19.5 7.5
 1 -8 1 33.9 10.2
 1 -8 1 33.2 11.5
 1 -8 1 29.7 7.8
 1 -8 1 17.7 8
 1 -8 1 37 14.6
 0 8 -1 22.9 10
 0 8 -1 23.5 9.5
 0 8 -1 20.5 7.1
 0 8 -1 25.8 8.4
 0 8 -1 22.6 8.4
 0 8 -1 2.9 14.1
 0 8 -1 14.3 7.8
 0 8 -1 24.7 8.2
 0 -8 1 20 13.5
 0 -8 1 14.3 8
 0 -8 1 25.8 8.9
 0 -8 1 20.2 7.1
 0 -8 1 27.3 8.6
 0 -8 1 24.6 10.9
 0 -8 1 15.1 7.4
 1 8 -1 117.59 14.4
 1 8 -1 102.09 14.8
 1 8 -1 118.89 11.3
 1 8 -1 91.29 18
 1 8 -1 107.69 12.8
 1 8 -1 83.09 12.7
 1 8 -1 111.69 13.8
 1 8 -1 130.09 11.7
 1 8 -1 110.09 14.4
 -1 -8 1 116.59 12
 -1 -8 1 122.19 14.2
 -1 -8 1 89.99 12.8
 -1 -8 1 86.19 12.6
 -1 -8 1 93.59 18.1
 -1 -8 1 113.39 15.3
 2 8 -1 883.71 55.89
 2 8 -1 827.62 55.19
 2 8 -1 854.61 54.79
 2 8 -1 883.91 55.49
 2 8 -1 929.91 61.79
 2 8 -1 814.62 54.39
 2 8 -1 935.21 56.99
 2 8 -1 810.42 53.19
 -2 -8 1 854.11 54.99
 -2 -8 1 860.91 56.49
 -2 -8 1 756.62 55.39
 -2 -8 1 841.52 53.19
 -2 -8 1 831.32 59.99
 -2 -8 1 914.21 55.29
 3 8 -1 31.6 15.2
 -3 -8 1 29.8 12.9
 4 8 -1 283.97 26.8
 4 8 -1 304.47 25.1
 4 8 -1 302.37 23.1
 4 8 -1 309.17 31.8
 4 8 -1 324.87 24.1
 4 8 -1 308.47 22.3
 4 8 -1 312.27 24.9
 -4 -8 1 271.47 22.2
 -4 -8 1 307.87 27
 -4 -8 1 307.37 30.5
 -4 -8 1 289.47 25.1
 -4 -8 1 270.37 24.7
 -4 -8 1 343.87 24.9
 -4 -8 1 310.87 23.2
 -4 -8 1 259.77 24.8
 5 8 -1 53.49 10.7
 5 8 -1 44.4 9.9
 5 8 -1 129.19 16
 5 8 -1 75.69 11.2
 5 8 -1 71.09 12.4
 5 8 -1 79.69 18.1
 5 8 -1 82.69 10.6
 -5 -8 1 93.89 10.9
 -5 -8 1 79.79 17.4
 -5 -8 1 50.39 11.6
 -5 -8 1 98.69 13.6
 -5 -8 1 58.69 9.6
 -5 -8 1 62.79 11.5
 -5 -8 1 55.49 11.1
 -5 -8 1 101.99 15.4
 6 8 -1 15.3 12.4
 6 8 -1 9.3 9
 6 8 -1 9.2 7.7
 6 8 -1 17.6 9.1
 6 8 -1 26.5 11.6
 6 8 -1 0.9 6.8
 6 8 -1 -7.7 13.1
 -6 -8 1 11.1 9.8
 -6 -8 1 19.1 8.9
 -6 -8 1 14.8 9.1
 -6 -8 1 18.9 9.4
 -6 -8 1 15.4 10.8
 -6 -8 1 6 7.2
 -6 -8 1 -1.6 10.8
 -6 -8 1 -0.4 12.9
 7 8 -1 55.39 13.9
 7 8 -1 48.6 13.1
 7 8 -1 16.2 9.1
 7 8 -1 64.69 16.4
 7 8 -1 28.5 18.1
 7 8 -1 41.1 11.1
 7 8 -1 39.5 8.4
 -7 -8 1 17.6 11.3
 -7 -8 1 25 11.2
 -7 -8 1 52.19 14.4
 -7 -8 1 48.8 14.1
 -7 -8 1 24 8.8
 -7 -8 1 43.5 12
 -7 -8 1 35.5 14.8
 -7 -8 1 28.7 11.2
 8 8 -1 11 7.8
 8 8 -1 -16.5 14.6
 8 8 -1 -2.6 8.8
 8 8 -1 0.4 8.3
 8 8 -1 16.4 13.1
 8 8 -1 -37.7 15.9
 8 8 -1 11.1 9.8
 8 8 -1 14.7 12.8
 -8 -8 1 1.6 11.5
 -8 -8 1 1.9 9.7
 -8 -8 1 -1.1 13
 -8 -8 1 -4 13.9
 -8 -8 1 -4.3 9.5
 -8 -8 1 12.9 12
 -8 -8 1 6.2 9.1
 -8 -8 1 12.1 14.5
 9 8 -1 27.1 10.4
 9 8 -1 29 14.9
 9 8 -1 10 18.7
 9 8 -1 24.6 11.4
 9 8 -1 22.6 17.4
 9 8 -1 33.4 12
 9 8 -1 53.29 16.5
 9 8 -1 33.3 9.9
 -9 -8 1 23.7 12.6
 -9 -8 1 -1.3 14.2
 -9 -8 1 38.6 11.4
 -9 -8 1 42.4 15.3
 -9 -8 1 36.1 14.8
 -9 -8 1 26.9 13.1
 -9 -8 1 54.09 15.9
 10 8 -1 247.98 31.5
 10 8 -1 214.58 23.1
 10 8 -1 190.78 20.4
 10 8 -1 221.58 25
 10 8 -1 214.18 29
 10 8 -1 223.98 27.8
 10 8 -1 230.48 27.9
 -10 -8 1 163.98 22.6
 -10 -8 1 201.58 26.1
 -10 -8 1 223.58 24.3
 -10 -8 1 186.18 24.7
 -10 -8 1 153.48 25.9
 -10 -8 1 213.58 27.8
 -10 -8 1 140.49 25
 11 8 -1 -10.2 15.2
 11 8 -1 -3.9 14.4
 11 8 -1 -34.6 16.2
 -11 -8 1 25.8 15.3
 -11 -8 1 -8.6 15.8
 -11 -8 1 8 11.5
 -11 -8 1 28.7 17.1
 -11 -8 1 -31.7 13.5
 -11 9 -1 4.3 13.7
 -11 9 -1 31.3 12.2
 -11 9 -1 -2.1 11.1
 -11 9 -1 47.4 16.4
 -11 9 -1 21.2 12.8
 -11 9 -1 61.89 15.1
 11 -9 1 19.7 18.3
 11 -9 1 18.2 19.7
 11 -9 1 29.3 22
 11 -9 1 47.4 15.3
 11 -9 1 29.2 17
 -10 9 -1 6.6 9.8
 -10 9 -1 22.2 11.2
 -10 9 -1 16.6 13.6
 -10 9 -1 12.6 10.7
 -10 9 -1 1.1 12.1
 -10 9 -1 0 10.3
 10 -9 1 1 12.5
 10 -9 1 -3.2 18.5
 10 -9 1 0.1 14
 10 -9 1 -9.1 18.9
 10 -9 1 -6.1 15.5
 10 -9 1 12.4 16.2
 -9 9 -1 -4.6 8.4
 -9 9 -1 8.1 9.4
 -9 9 -1 -5.8 8.5
 -9 9 -1 1.1 9.6
 -9 9 -1 9.1 9.7
 -9 9 -1 1.4 11.6
 9 -9 1 0.5 9.4
 9 -9 1 6 13.3
 9 -9 1 14 19.4
 9 -9 1 -18 20.5
 9 -9 1 19.4 15.4
 9 -9 1 -2 13.1
 9 -9 1 -11 13.1
 -8 9 -1 96.49 13.6
 -8 9 -1 99.29 13.9
 -8 9 -1 147.29 17.3
 -8 9 -1 63.79 13.7
 -8 9 -1 97.19 14.7
 -8 9 -1 84.89 15.3
 8 -9 1 67.49 16.5
 8 -9 1 101.89 14.1
 8 -9 1 117.59 22.7
 8 -9 1 106.39 20.6
 8 -9 1 117.79 16.8
 8 -9 1 121.49 20.5
 -7 9 -1 54.79 12.1
 -7 9 -1 64.69 11.9
 -7 9 -1 37.7 12.8
 -7 9 -1 34.9 12.5
 -7 9 -1 53.09 11.4
 -7 9 -1 43.3 12.2
 7 -9 1 57.99 19.6
 7 -9 1 45.5 12.5
 7 -9 1 52.19 14.5
 7 -9 1 57.49 15.4
 7 -9 1 25.8 9.7
 7 -9 1 67.59 17.2
 7 -9 1 51.89 14.4
 -6 9 -1 585.74 40.2
 -6 9 -1 590.24 40.9
 -6 9 -1 540.65 39.2
 -6 9 -1 523.05 38.3
 -6 9 -1 555.84 40.1
 -6 9 -1 585.74 39
 -6 9 -1 533.75 39
 6 -9 1 651.83 48
 6 -9 1 613.04 40.2
 6 -9 1 626.74 41.3
 6 -9 1 529.65 38.8
 6 -9 1 541.45 40.1
 6 -9 1 603.04 42.9
 -5 9 -1 21.6 8.1
 -5 9 -1 35.3 10.1
 -5 9 -1 31.3 8.3
 -5 9 -1 29.7 9.7
 -5 9 -1 26.3 7.6
 -5 9 -1 33.4 10.6
 -5 9 -1 22.5 8.2
 5 -9 1 35.4 11.9
 5 -9 1 28.3 13.2
 5 -9 1 39.1 8.9
 5 -9 1 27.5 8.2
 5 -9 1 32.4 11.1
 5 -9 1 25.7 8.8
 5 -9 1 34.9 9.4
 -4 9 -1 140.19 14.1
 -4 9 -1 125.39 14.6
 -4 9 -1 129.09 15
 -4 9 -1 129.29 13.1
 -4 9 -1 125.39 15.4
 -4 9 -1 114.99 13.6
 -4 9 -1 132.39 18.6
 -4 9 -1 127.49 15.5
 4 -9 1 104.89 16.5
 4 -9 1 149.49 14.6
 4 -9 1 135.79 14.6
 4 -9 1 90.69 12.7
 4 -9 1 119.29 13.6
 4 -9 1 133.39 15.3
 4 -9 1 107.49 16
 -3 9 -1 17.4 11.9
 -3 9 -1 13.1 8.1
 -3 9 -1 15.5 7.1
 -3 9 -1 6.2 7.5
 -3 9 -1 12.6 8.4
 -3 9 -1 -1.2 7.6
 -3 9 -1 5.1 9.3
 -3 9 -1 14.9 6.5
 3 -9 1 12.1 7.2
 3 -9 1 14.1 7
 3 -9 1 13.6 7.5
 3 -9 1 16.7 8.1
 3 -9 1 12.6 11.4
 3 -9 1 22.3 9.7
 3 -9 1 12.4 6.5
 -2 9 -1 4.4 9.2
 -2 9 -1 2 6.5
 -2 9 -1 -9.7 6.4
 -2 9 -1 10.8 7.9
 -2 9 -1 -0.3 6.7
 -2 9 -1 -5.1 7.6
 -2 9 -1 5.5 6.7
 -2 9 -1 8.7 13.7
 2 -9 1 -10.9 10.5
 2 -9 1 -6 6.8
 2 -9 1 -0.9 6.2
 2 -9 1 -5.3 6
 2 -9 1 -11.4 8.2
 2 -9 1 9.2 6.7
 2 -9 1 15.1 8.9
 -1 9 -1 1903.11 116.39
 -1 9 -1 1776.92 111.69
 -1 9 -1 1887.51 110.79
 -1 9 -1 1726.43 111.09
 -1 9 -1 1722.43 110.99
 -1 9 -1 2008.3 112.29
 -1 9 -1 1799.52 112.19
 -1 9 -1 1843.32 112.09
 1 -9 1 1888.41 111.19
 1 -9 1 1761.02 111.89
 1 -9 1 1793.42 115.39
 1 -9 1 1804.22 111.29
 1 -9 1 1850.21 112.09
 1 -9 1 1820.22 111.19
 1 -9 1 1775.22 112.09
 1 -9 1 1864.21 111.09
 0 9 -1 151.28 17.5
 0 9 -1 146.69 15.1
 0 9 -1 178.48 18.2
 0 9 -1 162.88 16.9
 0 9 -1 167.88 16.1
 0 9 -1 174.68 17
 0 9 -1 176.38 23.8
 0 9 -1 149.79 18.8
 0 -9 1 163.18 17
 0 -9 1 168.78 16.3
 0 -9 1 159.28 16.5
 0 -9 1 166.98 17.9
 0 -9 1 142.79 16.5
 0 -9 1 196.68 25.4
 0 -9 1 172.58 17.1
 1 9 -1 -2 5.7
 1 9 -1 8.6 8.9
 1 9 -1 -22.2 12.4
 1 9 -1 7.4 5.9
 1 9 -1 2 8.8
 1 9 -1 -3.3 7.8
 1 9 -1 2.4 7.5
 1 9 -1 1.9 7.4
 1 9 -1 1.3 7.1
 -1 -9 1 -8.3 12.8
 -1 -9 1 -5.4 9.4
 -1 -9 1 -0.9 6.5
 -1 -9 1 -4.9 7.7
 -1 -9 1 6.9 8.3
 -1 -9 1 -5.7 6.9
 2 9 -1 595.74 43.2
 2 9 -1 647.34 42.3
 2 9 -1 641.84 41.4
 2 9 -1 603.24 41.8
 2 9 -1 613.14 39.4
 2 9 -1 591.74 38.2
 2 9 -1 524.65 48.1
 2 9 -1 608.24 42.3
 2 9 -1 572.64 41.1
 -2 -9 1 531.35 41.8
 -2 -9 1 593.34 41.4
 -2 -9 1 679.33 43.8
 -2 -9 1 617.64 48
 -2 -9 1 621.94 41.7
 -2 -9 1 666.93 40.1
 -2 -9 1 630.64 40
 3 9 -1 306.67 34.2
 3 9 -1 322.07 24.6
 3 9 -1 305.57 22.3
 3 9 -1 332.27 26.1
 3 9 -1 319.97 24.8
 3 9 -1 305.67 24.5
 3 9 -1 284.17 27
 3 9 -1 350.56 25.9
 -3 -9 1 302.57 25.4
 -3 -9 1 272.27 25.3
 -3 -9 1 311.77 22.8
 -3 -9 1 291.67 31.5
 -3 -9 1 289.07 24.6
 -3 -9 1 300.97 27.6
 4 9 -1 292.17 32.4
 4 9 -1 255.87 20
 4 9 -1 257.17 21.4
 4 9 -1 252.87 22
 4 9 -1 251.67 23
 -4 -9 1 287.17 25.9
 -4 -9 1 311.47 30.3
 -4 -9 1 217.28 22.9
 -4 -9 1 244.88 21
 -4 -9 1 241.88 20.2
 -4 -9 1 270.27 22.9
 -4 -9 1 271.97 23.3
 -4 -9 1 264.07 23.8
 5 9 -1 338.47 35.1
 5 9 -1 379.36 26.4
 5 9 -1 348.47 25.9
 5 9 -1 337.87 28.5
 5 9 -1 369.46 30.8
 5 9 -1 361.06 35.1
 5 9 -1 358.26 26.8
 5 9 -1 322.77 28
 -5 -9 1 320.07 29
 -5 -9 1 315.87 28.7
 -5 -9 1 338.27 25.9
 -5 -9 1 346.87 25.9
 -5 -9 1 322.77 27.6
 -5 -9 1 362.16 35
 -5 -9 1 325.77 30.4
 -5 -9 1 381.86 28.9
 6 9 -1 54.69 17
 6 9 -1 39.1 14
 6 9 -1 50.49 11.3
 6 9 -1 55.79 13.9
 6 9 -1 29.8 9.6
 6 9 -1 41.6 8.8
 6 9 -1 33.9 11.3
 -6 -9 1 32.9 9.7
 -6 -9 1 35.1 12.1
 -6 -9 1 24.2 11.2
 -6 -9 1 27.7 14.5
 -6 -9 1 26.6 10.5
 -6 -9 1 40.8 13
 -6 -9 1 23.9 9.7
 -6 -9 1 1.2 7.3
 7 9 -1 47.2 9.4
 7 9 -1 52.59 17.3
 7 9 -1 44.9 11.9
 7 9 -1 35.2 14.3
 7 9 -1 38.9 10.9
 7 9 -1 37.6 12.7
 7 9 -1 33 20.6
 -7 -9 1 48.8 11
 -7 -9 1 30.8 13
 -7 -9 1 37.9 12.2
 -7 -9 1 11.7 12.8
 -7 -9 1 41.9 15
 -7 -9 1 16.9 10.9
 8 9 -1 2.4 12.5
 8 9 -1 3.8 9.3
 8 9 -1 -19.3 16.8
 8 9 -1 -3.6 8.9
 8 9 -1 35.6 14.7
 8 9 -1 -5.1 7.4
 8 9 -1 16.5 15.9
 8 9 -1 -4.8 9.4
 -8 -9 1 9 9.9
 -8 -9 1 1.3 14
 -8 -9 1 15.2 12.5
 -8 -9 1 0.8 10.3
 -8 -9 1 -29.3 17.8
 -8 -9 1 -8.6 13.3
 -8 -9 1 -8.9 10.7
 -8 -9 1 13.2 13.4
 9 9 -1 39.8 18.6
 9 9 -1 25.8 10.4
 9 9 -1 23 11.8
 9 9 -1 40.2 12.5
 9 9 -1 33.4 21.3
 9 9 -1 26.9 15.4
 -9 -9 1 63.39 14.3
 -9 -9 1 49.9 15.5
 -9 -9 1 17 15
 -9 -9 1 39.9 15.6
 -9 -9 1 37 15.6
 -9 -9 1 41.3 18
 -9 -9 1 39.2 16.3
 -9 -9 1 55.99 14.9
 10 9 -1 8.7 12.1
 10 9 -1 -0.8 15.5
 10 9 -1 30.2 16.3
 10 9 -1 23.3 18.3
 10 9 -1 -0.8 17
 -10 -9 1 -3 16.3
 -10 -9 1 -4.6 12.5
 -10 -9 1 6.4 10.5
 -10 -9 1 1.1 12.8
 -10 -9 1 -6.4 15.6
 -10 -9 1 14.3 13.2
 -10 -9 1 19.4 15.1
 11 9 -1 116.09 23.8
 11 9 -1 92.59 22.8
 11 9 -1 117.89 26.3
 11 9 -1 155.38 25.2
 -11 -9 1 107.59 25.2
 -11 -9 1 101.39 20.8
 -11 -9 1 172.38 25.5
 -11 -9 1 118.89 18.8
 -11 -9 1 136.39 24
 -11 -9 1 116.59 24.3
 -11 -9 1 100.19 20.1
 -11 10 -1 54.09 16.8
 -11 10 -1 118.29 19.5
 -11 10 -1 72.79 15.9
 -11 10 -1 119.19 24.8
 -11 10 -1 72.39 15.6
 -11 10 -1 109.59 18.1
 11 -10 1 102.09 19.5
 11 -10 1 106.19 25.8
 11 -10 1 78.59 20.7
 -10 10 -1 24.8 12.4
 -10 10 -1 -3.9 9.8
 -10 10 -1 13.2 13.8
 -10 10 -1 -1.7 9.7
 -10 10 -1 14 12.2
 -10 10 -1 34.7 12.8
 10 -10 1 52.69 23.4
 10 -10 1 -4.3 15.2
 10 -10 1 17.9 14
 10 -10 1 10.2 16.9
 10 -10 1 22.9 15.4
 10 -10 1 13.6 16
 -9 10 -1 188.08 19.6
 -9 10 -1 143.99 20.4
 -9 10 -1 172.58 19.5
 -9 10 -1 196.98 20.8
 -9 10 -1 166.28 20.5
 -9 10 -1 197.78 22.7
 9 -10 1 192.48 30.5
 9 -10 1 223.38 26
 9 -10 1 189.38 23.5
 9 -10 1 164.98 19.7
 9 -10 1 159.98 25.9
 9 -10 1 176.48 26.2
 9 -10 1 178.18 31.4
 -8 10 -1 22.4 9.3
 -8 10 -1 39.1 13.3
 -8 10 -1 5.9 9.8
 -8 10 -1 44.9 11.1
 -8 10 -1 20.9 8.9
 -8 10 -1 38.9 12.1
 8 -10 1 20.4 14.2
 8 -10 1 28 16.2
 8 -10 1 21.6 13.9
 8 -10 1 26.5 11.8
 8 -10 1 34.5 11
 8 -10 1 33.9 20.4
 -7 10 -1 316.97 28.6
 -7 10 -1 351.46 27.9
 -7 10 -1 365.86 28.4
 -7 10 -1 365.46 27.4
 7 -10 1 394.06 30.9
 7 -10 1 350.46 37.5
 7 -10 1 315.97 27.5
 7 -10 1 400.06 32.4
 7 -10 1 391.26 33
 7 -10 1 325.07 30.2
 7 -10 1 382.96 38.9
 -6 10 -1 16.4 9.5
 -6 10 -1 3.8 8.1
 -6 10 -1 18.1 11.7
 -6 10 -1 18.2 10.5
 -6 10 -1 11.6 7.2
 -6 10 -1 23.8 9.5
 6 -10 1 11 9.8
 6 -10 1 18.1 8.7
 6 -10 1 13.2 16.8
 6 -10 1 17.4 12.4
 6 -10 1 10.4 10.6
 6 -10 1 35.4 11.9
 -5 10 -1 42.1 10.4
 -5 10 -1 48 9.6
 -5 10 -1 23.2 10.2
 -5 10 -1 55.59 10.4
 -5 10 -1 44 11
 -5 10 -1 52.09 9.3
 -5 10 -1 35.9 9.6
 -5 10 -1 47.4 11.8
 5 -10 1 43.9 9.5
 5 -10 1 42.5 10
 5 -10 1 38 10.4
 5 -10 1 43.5 11.9
 5 -10 1 23.7 11.5
 5 -10 1 46 10.5
 5 -10 1 49.3 12.3
 -4 10 -1 74.09 10.4
 -4 10 -1 75.79 12
 -4 10 -1 51.99 14.9
 -4 10 -1 83.99 12.5
 -4 10 -1 84.69 12
 -4 10 -1 58.49 12.5
 -4 10 -1 79.99 11.6
 -4 10 -1 70.69 13.9
 -4 10 -1 56.09 11.8
 4 -10 1 72.09 10.4
 4 -10 1 60.79 12.2
 4 -10 1 63.09 10.1
 4 -10 1 71.79 11
 4 -10 1 52.59 14
 4 -10 1 66.19 16.9
 -3 10 -1 -2.2 6.7
 -3 10 -1 -9.5 8.1
 -3 10 -1 20.9 10.1
 -3 10 -1 -5.1 5.3
 -3 10 -1 -5.1 11.6
 -3 10 -1 -3.1 7.9
 -3 10 -1 -6.4 5.5
 -3 10 -1 0.9 6.6
 3 -10 1 -12.1 6.5
 3 -10 1 -3.7 7.8
 3 -10 1 -1.8 5.9
 3 -10 1 -7.9 9.8
 3 -10 1 -3.5 5.9
 3 -10 1 2.6 8
 3 -10 1 4.4 6.1
 -2 10 -1 261.27 22.6
 -2 10 -1 250.47 23.1
 -2 10 -1 236.18 20.7
 -2 10 -1 256.37 20.9
 -2 10 -1 240.28 21.5
 -2 10 -1 269.87 23.5
 -2 10 -1 235.28 28.1
 -2 10 -1 233.98 20.4
 2 -10 1 243.28 20.9
 2 -10 1 234.68 20.8
 2 -10 1 264.67 20.6
 2 -10 1 259.57 23.2
 2 -10 1 240.58 23.2
 2 -10 1 269.47 20.9
 2 -10 1 257.77 27.5
 -1 10 -1 26.4 15.5
 -1 10 -1 37 9.6
 -1 10 -1 47.6 8.7
 -1 10 -1 48.5 10.7
 -1 10 -1 49.1 9.7
 -1 10 -1 50.49 9.7
 -1 10 -1 71.89 12.3
 -1 10 -1 54.29 11.6
 1 -10 1 46 10.4
 1 -10 1 54.79 11.3
 1 -10 1 27.1 8.4
 1 -10 1 47.6 14.9
 1 -10 1 51.49 9.6
 1 -10 1 41.3 9.2
 1 -10 1 46.6 11
 1 -10 1 34.2 9.2
 0 10 -1 417.96 29.5
 0 10 -1 401.26 28.6
 0 10 -1 398.56 29.5
 0 10 -1 420.36 31
 0 10 -1 384.06 27.6
 0 10 -1 398.46 30.2
 0 10 -1 408.26 30.4
 0 10 -1 380.96 37.2
 0 -10 1 400.16 29.7
 0 -10 1 380.16 30
 0 -10 1 390.16 30.3
 0 -10 1 377.56 29
 0 -10 1 402.56 28.4
 0 -10 1 370.56 35.4
 1 10 -1 287.07 22.3
 1 10 -1 252.37 19.6
 1 10 -1 243.28 19.3
 1 10 -1 259.07 22.7
 1 10 -1 236.28 22.1
 1 10 -1 232.58 23.1
 1 10 -1 282.17 24.2
 1 10 -1 339.47 34.3
 1 10 -1 231.18 21.6
 -1 -10 1 224.68 21.8
 -1 -10 1 255.97 22.6
 -1 -10 1 280.37 24.8
 -1 -10 1 253.37 20.1
 -1 -10 1 233.98 21.4
 -1 -10 1 304.77 29.9
 2 10 -1 46.5 7.1
 2 10 -1 57.49 10.9
 2 10 -1 17.9 9.1
 2 10 -1 32.5 9.7
 2 10 -1 47 10.1
 2 10 -1 56.89 12.6
 2 10 -1 45.3 17
 2 10 -1 40.7 9.2
 2 10 -1 64.19 8.8
 -2 -10 1 50.89 8.9
 -2 -10 1 40.8 10.1
 -2 -10 1 50.39 11.1
 -2 -10 1 41.8 9.7
 -2 -10 1 52.79 15.2
 -2 -10 1 28.4 11.2
 3 10 -1 218.68 20.9
 3 10 -1 279.67 19.6
 3 10 -1 242.48 22.6
 3 10 -1 231.28 21.3
 3 10 -1 325.77 28.2
 3 10 -1 253.77 29.4
 3 10 -1 254.37 22.7
 3 10 -1 240.58 21.7
 -3 -10 1 250.67 23
 -3 -10 1 257.77 24.7
 -3 -10 1 247.38 29
 -3 -10 1 202.18 18.9
 -3 -10 1 211.58 21.3
 -3 -10 1 267.47 22.8
 4 10 -1 25.9 10.3
 4 10 -1 23.6 15.3
 4 10 -1 35.6 10.7
 4 10 -1 29.6 14.8
 4 10 -1 25.1 9.1
 4 10 -1 23.2 8.7
 4 10 -1 32.1 7.6
 -4 -10 1 7.8 9.8
 -4 -10 1 17.3 10.2
 -4 -10 1 23.4 9
 -4 -10 1 33.7 12.2
 -4 -10 1 17.3 14
 -4 -10 1 25.3 7.4
 -4 -10 1 19 8.7
 -4 -10 1 15.9 9.5
 5 10 -1 312.07 34
 5 10 -1 278.67 23.8
 5 10 -1 260.17 21.5
 5 10 -1 265.37 22.3
 5 10 -1 291.57 27.7
 5 10 -1 277.67 24.7
 -5 -10 1 245.68 24
 -5 -10 1 241.38 24.9
 -5 -10 1 244.78 27.1
 -5 -10 1 236.98 26.5
 -5 -10 1 290.57 27.9
 -5 -10 1 239.48 21.5
 -5 -10 1 253.27 33.7
 -5 -10 1 280.87 22
 6 10 -1 20.7 13.5
 6 10 -1 11.6 9.6
 6 10 -1 3.7 15.4
 6 10 -1 6.1 9.9
 6 10 -1 -0.8 11.5
 6 10 -1 17.7 9.2
 -6 -10 1 28.5 9.3
 -6 -10 1 4.7 13.5
 -6 -10 1 12.1 9.4
 -6 -10 1 17.7 11.6
 -6 -10 1 17.1 10.4
 -6 -10 1 19.2 11.3
 -6 -10 1 28.7 13.5
 -6 -10 1 6.8 9.6
 7 10 -1 667.23 46.5
 7 10 -1 621.94 47.9
 7 10 -1 603.94 44
 7 10 -1 559.34 40.6
 7 10 -1 642.84 54.09
 7 10 -1 562.54 42.5
 7 10 -1 640.84 44.2
 -7 -10 1 591.34 45.6
 -7 -10 1 552.04 43.6
 -7 -10 1 478.55 44
 -7 -10 1 623.74 46.7
 -7 -10 1 672.73 47.7
 -7 -10 1 605.94 41.8
 -7 -10 1 596.44 49.9
 -7 -10 1 620.44 42.4
 8 10 -1 11.9 12.9
 8 10 -1 8 9.2
 8 10 -1 37 15.8
 8 10 -1 13.6 18.4
 8 10 -1 17.9 10.7
 8 10 -1 15.9 17.1
 8 10 -1 -0.5 10.5
 -8 -10 1 10.7 12.5
 -8 -10 1 9.1 13
 -8 -10 1 27.5 12.6
 -8 -10 1 24.9 17.3
 -8 -10 1 21.5 17.2
 -8 -10 1 21.3 15.7
 -8 -10 1 26.7 12.8
 -8 -10 1 39.6 15.1
 9 10 -1 243.48 28.2
 9 10 -1 226.58 21.4
 9 10 -1 199.58 36.3
 9 10 -1 163.78 22
 9 10 -1 211.08 30
 9 10 -1 144.89 20
 9 10 -1 231.58 20.2
 9 10 -1 168.48 29.3
 -9 -10 1 182.58 26.3
 -9 -10 1 218.88 25.2
 -9 -10 1 214.08 25.8
 -9 -10 1 185.38 27.6
 -9 -10 1 207.98 23.6
 -9 -10 1 160.68 22.9
 -9 -10 1 176.88 24.4
 -9 -10 1 143.79 24.2
 10 10 -1 5.8 12.8
 10 10 -1 16.6 18.7
 10 10 -1 7.4 16.4
 10 10 -1 12.8 18.9
 10 10 -1 20.5 17.3
 -10 -10 1 29.6 15.8
 -10 -10 1 9.3 13.9
 -10 -10 1 2.5 13.7
 -10 -10 1 -31 16
 -10 -10 1 12.7 10.2
 -10 -10 1 1.7 15.2
 -10 -10 1 10.2 14.3
 11 10 -1 62.29 20.2
 11 10 -1 42.1 20.3
 11 10 -1 61.99 22.1
 -11 -10 1 58.69 18.3
 -11 -10 1 37.1 14.2
 -11 -10 1 65.49 23.7
 -11 -10 1 27 16.1
 -11 -10 1 50.59 30.5
 -11 -10 1 3.9 18.3
 -10 11 -1 31.8 14.9
 -10 11 -1 29.3 13.2
 -10 11 -1 65.69 14.1
 -10 11 -1 31.1 15.6
 -10 11 -1 59.69 13.5
 -10 11 -1 34 15.4
 10 -11 1 38.5 18.6
 10 -11 1 31.1 14.9
 10 -11 1 30.8 17.8
 10 -11 1 25 19.9
 10 -11 1 78.59 26.9
 -9 11 -1 6.2 12.5
 -9 11 -1 5.9 10.5
 -9 11 -1 17.4 10.6
 -9 11 -1 -1.5 9.9
 -9 11 -1 7.2 10.3
 -9 11 -1 -6.9 8.9
 9 -11 1 13.7 21.8
 9 -11 1 -3.9 10
 9 -11 1 -3.1 13.2
 9 -11 1 0.9 14.4
 9 -11 1 0 14.6
 9 -11 1 10.1 15.6
 9 -11 1 -4.2 12.7
 -8 11 -1 324.47 29.6
 -8 11 -1 298.97 26.5
 -8 11 -1 310.87 26.2
 -8 11 -1 285.57 27.4
 -8 11 -1 294.87 25.4
 -8 11 -1 303.07 27.7
 8 -11 1 308.67 32.3
 8 -11 1 299.57 29.7
 8 -11 1 347.67 32.6
 8 -11 1 329.57 33.5
 8 -11 1 269.47 31.4
 8 -11 1 272.27 36.5
 8 -11 1 288.07 28.8
 -7 11 -1 19.9 10.4
 -7 11 -1 13.8 9.6
 -7 11 -1 26 10.8
 -7 11 -1 9.5 11.5
 -7 11 -1 16.4 10.4
 -7 11 -1 -0.5 9.4
 7 -11 1 21.7 17.9
 7 -11 1 13.7 10.9
 7 -11 1 18.1 12.7
 7 -11 1 10 14
 7 -11 1 8.8 8.4
 7 -11 1 9.4 12.4
 -6 11 -1 204.68 22.5
 -6 11 -1 209.58 20.9
 -6 11 -1 212.28 21.5
 -6 11 -1 228.68 23.9
 -6 11 -1 213.28 23.6
 -6 11 -1 201.98 28.7
 6 -11 1 270.07 31.4
 6 -11 1 237.08 23.4
 6 -11 1 215.88 23
 6 -11 1 239.88 22.1
 6 -11 1 211.78 25.4
 6 -11 1 176.28 23.7
 6 -11 1 235.08 23.7
 6 -11 1 203.78 21
 -5 11 -1 10.6 7.2
 -5 11 -1 -1.1 7.8
 -5 11 -1 2.6 7.3
 -5 11 -1 2.6 9.1
 -5 11 -1 -4.8 12.4
 -5 11 -1 4.4 7.7
 -5 11 -1 17.8 11
 -5 11 -1 6.1 7.6
 -5 11 -1 24.1 10
 5 -11 1 4.2 11.1
 5 -11 1 10 8.2
 5 -11 1 -4.4 11.6
 5 -11 1 4 8.4
 5 -11 1 5.9 7.7
 5 -11 1 1.3 10.2
 5 -11 1 3.8 8.2
 -4 11 -1 22.7 9
 -4 11 -1 20.4 11.1
 -4 11 -1 20 7.5
 -4 11 -1 24.8 10.1
 -4 11 -1 20.2 9.2
 -4 11 -1 36.6 15
 -4 11 -1 12.6 10.8
 -4 11 -1 17.5 8.5
 4 -11 1 27.3 8.5
 4 -11 1 11.8 10.2
 4 -11 1 22.2 13.4
 4 -11 1 11.7 8.4
 4 -11 1 17.8 8.2
 4 -11 1 13.8 8.7
 4 -11 1 18.6 10.9
 -3 11 -1 135.19 15.2
 -3 11 -1 126.79 21.1
 -3 11 -1 118.99 16.6
 -3 11 -1 132.89 15.8
 -3 11 -1 121.79 16.2
 -3 11 -1 128.19 14.2
 -3 11 -1 121.49 15.1
 -3 11 -1 141.69 18.5
 3 -11 1 129.09 20.8
 3 -11 1 146.29 16
 3 -11 1 160.98 15.9
 3 -11 1 139.19 14.5
 3 -11 1 107.69 16.7
 3 -11 1 125.89 16.6
 -2 11 -1 5 7.2
 -2 11 -1 3.7 12.7
 -2 11 -1 9.1 9.5
 -2 11 -1 14.2 7.2
 -2 11 -1 15 7.7
 -2 11 -1 16.4 10.2
 -2 11 -1 7.9 7.4
 -2 11 -1 9.3 8.7
 2 -11 1 1.5 7.5
 2 -11 1 8.4 11.5
 2 -11 1 2.9 9.6
 2 -11 1 12.7 7.5
 2 -11 1 10.3 7.4
 2 -11 1 -0.6 6.2
 2 -11 1 14.9 9.2
 -1 11 -1 351.56 27.1
 -1 11 -1 343.77 27.3
 -1 11 -1 393.06 27.4
 -1 11 -1 329.87 35
 -1 11 -1 343.47 28.8
 -1 11 -1 331.87 30.8
 -1 11 -1 384.96 26.2
 -1 11 -1 444.26 29.8
 1 -11 1 344.77 26.8
 1 -11 1 350.36 28.8
 1 -11 1 325.67 29
 1 -11 1 389.06 28
 1 -11 1 371.36 27.1
 1 -11 1 315.77 27.4
 1 -11 1 332.37 33
 1 -11 1 326.47 26.5
 0 11 -1 279.37 23.9
 0 11 -1 288.87 31.4
 0 11 -1 279.97 24.1
 0 11 -1 293.07 23.3
 0 11 -1 293.07 24.8
 0 11 -1 287.07 21.3
 0 11 -1 235.48 21.7
 0 11 -1 250.97 22.6
 0 -11 1 254.97 22.5
 0 -11 1 278.67 23.9
 0 -11 1 268.87 21.9
 0 -11 1 296.57 30.9
 1 11 -1 57.19 13
 1 11 -1 41.7 11.3
 1 11 -1 47.3 8.3
 1 11 -1 42 10.4
 1 11 -1 44.8 18.5
 1 11 -1 59.89 10.6
 1 11 -1 45.6 8.2
 1 11 -1 41.5 10.5
 1 11 -1 52.59 11.1
 -1 -11 1 58.69 16.9
 -1 -11 1 74.99 13.1
 -1 -11 1 40.6 11.8
 -1 -11 1 46.4 10.6
 -1 -11 1 40.1 9.6
 -1 -11 1 45.2 8.8
 2 11 -1 435.66 30.3
 2 11 -1 436.66 34.8
 2 11 -1 440.36 33.9
 2 11 -1 418.96 33.2
 2 11 -1 486.45 41.8
 2 11 -1 455.95 33.1
 2 11 -1 461.25 33.8
 2 11 -1 402.36 29
 2 11 -1 446.36 32.8
 -2 -11 1 459.75 33.1
 -2 -11 1 484.35 40.2
 -2 -11 1 450.95 35.2
 -2 -11 1 485.35 33.6
 -2 -11 1 460.95 37.7
 -2 -11 1 423.96 30.8
 3 11 -1 10.8 8.5
 3 11 -1 -3.2 7.2
 3 11 -1 -6.9 12.7
 3 11 -1 30.9 11.7
 3 11 -1 3.6 10.3
 3 11 -1 4.9 8.5
 3 11 -1 7 5.5
 3 11 -1 18.4 10
 -3 -11 1 0.2 7.7
 -3 -11 1 9.7 8.3
 -3 -11 1 21.8 10.1
 -3 -11 1 13.7 11.3
 -3 -11 1 12.3 13.7
 -3 -11 1 4.9 6
 4 11 -1 468.05 35.9
 4 11 -1 446.96 36.7
 4 11 -1 514.65 33.5
 4 11 -1 511.55 45.4
 4 11 -1 509.75 39.2
 4 11 -1 451.45 34.9
 4 11 -1 512.45 37.2
 4 11 -1 481.25 35.4
 -4 -11 1 485.45 37.7
 -4 -11 1 486.35 36.2
 -4 -11 1 449.16 33.5
 -4 -11 1 498.95 36.7
 -4 -11 1 563.84 44.2
 5 11 -1 37.5 18.4
 5 11 -1 28.9 10.9
 5 11 -1 34.8 13.3
 5 11 -1 38.7 10.6
 5 11 -1 25.5 8.5
 5 11 -1 25.7 9.8
 -5 -11 1 60.69 14.9
 -5 -11 1 21.4 11.2
 -5 -11 1 42.9 13.5
 -5 -11 1 22.6 9
 -5 -11 1 11.6 15.6
 -5 -11 1 34.4 12.2
 -5 -11 1 30.8 9.8
 -5 -11 1 23.9 10.4
 6 11 -1 345.17 27.3
 6 11 -1 361.06 39.8
 6 11 -1 351.86 29.2
 6 11 -1 329.07 29.6
 -6 -11 1 372.16 28.1
 -6 -11 1 379.86 47
 -6 -11 1 335.87 33.2
 -6 -11 1 345.57 38
 -6 -11 1 383.26 32.7
 -6 -11 1 317.87 26.7
 -6 -11 1 288.87 29.1
 -6 -11 1 366.76 31.3
 7 11 -1 51.09 21.9
 7 11 -1 40.7 17.4
 7 11 -1 22.6 9.8
 7 11 -1 50.69 12.7
 7 11 -1 60.89 14.1
 7 11 -1 35.6 14.9
 -7 -11 1 47 14.5
 -7 -11 1 24.6 14.6
 -7 -11 1 41.9 14.3
 -7 -11 1 33.1 10.9
 -7 -11 1 72.19 20
 -7 -11 1 36.8 12
 -7 -11 1 64.89 12
 -7 -11 1 27.8 13.9
 8 11 -1 69.39 15.2
 8 11 -1 96.09 15.8
 8 11 -1 101.09 15.4
 8 11 -1 71.49 14.7
 8 11 -1 86.99 18.9
 8 11 -1 77.39 15.9
 8 11 -1 98.39 25.1
 8 11 -1 107.79 28.6
 -8 -11 1 77.89 18.6
 -8 -11 1 80.89 15.5
 -8 -11 1 106.49 15.7
 -8 -11 1 70.49 21
 -8 -11 1 83.89 17.3
 -8 -11 1 72.69 18.2
 -8 -11 1 76.29 17.7
 -8 -11 1 67.79 16.1
 9 11 -1 2 16.8
 9 11 -1 -1.1 14.2
 9 11 -1 5.5 12.4
 9 11 -1 14.6 18.4
 9 11 -1 4.7 14.2
 9 11 -1 5.4 9.2
 9 11 -1 2 10
 -9 -11 1 -1.5 12.2
 -9 -11 1 -1.2 15.1
 -9 -11 1 8.2 10.8
 -9 -11 1 9.4 13.2
 -9 -11 1 2.6 12.2
 -9 -11 1 13 18.4
 -9 -11 1 -13.6 14.9
 -9 -11 1 9.8 14.1
 10 11 -1 24 15
 10 11 -1 51.29 21.1
 10 11 -1 34.6 19.2
 10 11 -1 18.6 20.7
 10 11 -1 44.9 17.5
 -10 -11 1 30.4 17.6
 -10 -11 1 21.7 18.6
 -10 -11 1 37.1 20.7
 -10 -11 1 22.7 14.8
 -10 -11 1 21.3 16.5
 -10 -11 1 13.2 19.5
 -10 -11 1 48.6 13.4
 -10 -11 1 23.1 15.2
 -10 12 -1 111.09 19.5
 -10 12 -1 73.69 15.3
 -10 12 -1 92.09 16.6
 -10 12 -1 102.89 18.8
 -10 12 -1 95.69 16.4
 -10 12 -1 120.79 18.7
 10 -12 1 81.49 21.1
 10 -12 1 130.39 21.1
 10 -12 1 110.19 29.1
 10 -12 1 99.09 27.2
 -9 12 -1 168.08 21.3
 -9 12 -1 197.98 20.8
 -9 12 -1 175.08 22.3
 -9 12 -1 201.18 22.2
 -9 12 -1 181.28 22.6
 -9 12 -1 167.78 19.8
 9 -12 1 199.28 23.5
 9 -12 1 183.48 24.1
 9 -12 1 238.98 34.4
 9 -12 1 173.08 27.3
 9 -12 1 122.29 23.9
 9 -12 1 150.28 23.1
 -8 12 -1 23.1 13
 -8 12 -1 -19.4 20.6
 -8 12 -1 45.1 10.8
 -8 12 -1 42.1 12.6
 -8 12 -1 66.59 14.2
 -8 12 -1 41.4 11.8
 -8 12 -1 41.7 12.4
 8 -12 1 42.6 15.1
 8 -12 1 11.5 14.1
 8 -12 1 46.9 17.7
 8 -12 1 32.7 20.9
 8 -12 1 46.8 16.5
 8 -12 1 38 17.5
 8 -12 1 44.8 12.4
 8 -12 1 40.2 14.3
 -7 12 -1 19.1 10.4
 -7 12 -1 23.6 10
 -7 12 -1 5.4 12.3
 -7 12 -1 31.7 12.7
 -7 12 -1 36.9 10.6
 -7 12 -1 17.4 9.9
 -7 12 -1 29.5 13.3
 7 -12 1 23.9 15.6
 7 -12 1 27.5 13.5
 7 -12 1 52.99 14.4
 7 -12 1 14.3 11.8
 7 -12 1 26.9 10.9
 7 -12 1 24.5 19.9
 7 -12 1 39.7 14.7
 -6 12 -1 8.4 8.3
 -6 12 -1 20.3 10
 -6 12 -1 14 11
 -6 12 -1 17.1 9.3
 -6 12 -1 0.7 11.3
 -6 12 -1 16.7 11.7
 -6 12 -1 20.4 9.6
 6 -12 1 -5.9 16.3
 6 -12 1 15.8 9
 6 -12 1 12.8 12
 6 -12 1 2.7 10.7
 6 -12 1 6.9 13.2
 6 -12 1 1.5 12.5
 6 -12 1 -0.3 10.6
 -5 12 -1 23.5 12.4
 -5 12 -1 30.3 10.8
 -5 12 -1 -29.7 14
 -5 12 -1 13.3 9.4
 -5 12 -1 10.2 10
 -5 12 -1 16.8 8.4
 -5 12 -1 12.3 9
 -5 12 -1 21 9.8
 5 -12 1 27 9.9
 5 -12 1 11.1 9.5
 5 -12 1 22.8 12.9
 5 -12 1 33.5 12.2
 5 -12 1 38.1 15.4
 5 -12 1 32.5 17.2
 -4 12 -1 92.29 12.1
 -4 12 -1 115.39 16.1
 -4 12 -1 104.89 17.2
 -4 12 -1 98.69 14.5
 -4 12 -1 117.09 15.7
 -4 12 -1 91.59 14.5
 -4 12 -1 81.49 19.4
 4 -12 1 97.29 16
 4 -12 1 115.99 14.6
 4 -12 1 79.69 17.5
 4 -12 1 112.99 14.5
 4 -12 1 86.69 19.7
 4 -12 1 70.79 14.4
 4 -12 1 90.59 12.9
 -3 12 -1 -0.7 8.9
 -3 12 -1 13.4 8.9
 -3 12 -1 -1.7 7.6
 -3 12 -1 5.8 8.3
 -3 12 -1 2.5 7.2
 -3 12 -1 -1.9 13.5
 -3 12 -1 8.8 9.5
 -3 12 -1 5.3 10.1
 3 -12 1 16.8 9.9
 3 -12 1 6.6 7.4
 3 -12 1 2.9 7.6
 3 -12 1 -0.8 7.7
 3 -12 1 14.4 13.8
 3 -12 1 0.6 9.9
 3 -12 1 4.6 8.3
 -2 12 -1 1129.19 75.69
 -2 12 -1 1118.49 74.59
 -2 12 -1 1238.48 77.89
 -2 12 -1 1180.58 75.49
 -2 12 -1 1234.18 74.49
 -2 12 -1 1203.08 80.89
 -2 12 -1 1214.68 76.09
 -2 12 -1 1188.68 74.09
 2 -12 1 1155.28 74.29
 2 -12 1 1118.69 76.69
 2 -12 1 1103.79 79.19
 2 -12 1 1188.28 75.39
 2 -12 1 1144.29 78.99
 2 -12 1 1248.58 78.09
 2 -12 1 1151.68 74.19
 -1 12 -1 73.89 10.8
 -1 12 -1 89.19 13.2
 -1 12 -1 64.59 12.2
 -1 12 -1 79.19 14
 -1 12 -1 76.89 11.9
 -1 12 -1 62.09 13.4
 -1 12 -1 63.89 18.2
 -1 12 -1 53.69 11.1
 1 -12 1 36.4 12.6
 1 -12 1 79.89 12.8
 1 -12 1 79.39 12.8
 1 -12 1 45.5 12.3
 1 -12 1 51.79 15.6
 1 -12 1 68.49 11.7
 1 -12 1 73.49 13.1
 0 12 -1 2240.68 133.79
 0 12 -1 2083.29 125.29
 0 12 -1 2056.29 127.99
 0 12 -1 2144.39 127.99
 0 12 -1 2089.39 126.89
 0 12 -1 1979.9 126.49
 0 12 -1 2129.49 127.59
 0 12 -1 1824.22 125.09
 0 -12 1 2040.8 131.99
 0 -12 1 2035.3 125.69
 0 -12 1 2118.99 128.29
 0 -12 1 2096.69 126.89
 1 12 -1 171.98 19.6
 1 12 -1 136.29 24.8
 1 12 -1 170.58 15.6
 1 12 -1 169.78 18.7
 1 12 -1 161.28 19.4
 1 12 -1 155.98 15.2
 1 12 -1 147.49 17.9
 1 12 -1 153.28 18
 1 12 -1 148.59 18
 -1 -12 1 198.68 19.9
 -1 -12 1 153.08 18
 -1 -12 1 174.38 20
 -1 -12 1 165.58 16.3
 -1 -12 1 161.18 19.8
 -1 -12 1 150.08 23
 2 12 -1 173.08 28.4
 2 12 -1 189.18 19.7
 2 12 -1 172.28 19.9
 2 12 -1 157.68 19.5
 2 12 -1 190.58 20.4
 2 12 -1 184.48 21.3
 2 12 -1 179.28 16
 2 12 -1 167.78 14.9
 2 12 -1 151.98 18.2
 -2 -12 1 150.48 24.1
 -2 -12 1 181.38 21.6
 -2 -12 1 167.88 19.2
 -2 -12 1 178.78 19.3
 -2 -12 1 166.48 16.3
 3 12 -1 14.4 11.9
 3 12 -1 6.2 10
 3 12 -1 0.5 6.1
 3 12 -1 12.7 9.6
 3 12 -1 4.5 9.1
 3 12 -1 -0.1 14.2
 3 12 -1 7.9 9.1
 3 12 -1 1.4 8.7
 -3 -12 1 -3.1 14.3
 -3 -12 1 22.9 10.8
 -3 -12 1 7.8 6.1
 -3 -12 1 3.2 10.9
 -3 -12 1 13.8 8.3
 -3 -12 1 2.6 8.5
 4 12 -1 15.4 10.1
 4 12 -1 14.3 9.7
 4 12 -1 22.7 11.5
 4 12 -1 -6.3 10.3
 4 12 -1 18.9 12.4
 4 12 -1 -9.5 16.2
 4 12 -1 18 7
 4 12 -1 10.1 9.2
 -4 -12 1 1.2 6.9
 -4 -12 1 0.8 15.6
 -4 -12 1 14.3 10.5
 -4 -12 1 4.9 8.7
 -4 -12 1 5.2 10
 -4 -12 1 18.8 12.9
 5 12 -1 100.49 25.5
 5 12 -1 137.99 17.6
 5 12 -1 165.88 22
 5 12 -1 105.69 18
 5 12 -1 144.69 19.4
 5 12 -1 99.19 13.9
 5 12 -1 139.99 17.5
 5 12 -1 124.79 17.3
 -5 -12 1 138.39 16.3
 -5 -12 1 129.89 15.4
 -5 -12 1 95.89 18.4
 -5 -12 1 137.69 18.1
 -5 -12 1 73.29 14.9
 -5 -12 1 124.69 19.3
 -5 -12 1 148.49 25.5
 6 12 -1 -6.5 8.7
 6 12 -1 5.4 12.7
 6 12 -1 -10.9 17.9
 6 12 -1 16.2 11.3
 6 12 -1 -4.2 8.3
 -6 -12 1 -14.2 10.4
 -6 -12 1 -13.3 12.3
 -6 -12 1 15.7 16.8
 -6 -12 1 -4.5 9.7
 -6 -12 1 8.8 12.4
 -6 -12 1 -11.9 8.3
 -6 -12 1 2 8.4
 7 12 -1 374.56 29.3
 7 12 -1 351.16 30.8
 7 12 -1 437.46 48.5
 7 12 -1 376.86 32.4
 -7 -12 1 367.06 34.5
 -7 -12 1 372.96 33.7
 -7 -12 1 289.87 33.6
 -7 -12 1 416.16 35.6
 -7 -12 1 381.86 40.3
 -7 -12 1 351.26 29.9
 -7 -12 1 346.87 32.5
 -7 -12 1 364.06 29.1
 8 12 -1 115.39 18.5
 8 12 -1 170.48 22.1
 8 12 -1 201.78 20.8
 8 12 -1 166.58 20.8
 8 12 -1 137.89 28.1
 -8 -12 1 153.08 22
 -8 -12 1 138.89 22.2
 -8 -12 1 179.18 25.2
 -8 -12 1 99.19 25.1
 -8 -12 1 120.89 18.2
 -8 -12 1 137.99 18.1
 -8 -12 1 113.39 22.4
 9 12 -1 76.19 18.5
 9 12 -1 50.99 16.3
 9 12 -1 110.49 23.9
 9 12 -1 101.49 14.5
 9 12 -1 57.19 16.6
 9 12 -1 100.19 27.3
 -9 -12 1 66.99 15.1
 -9 -12 1 75.09 18.8
 -9 -12 1 50.99 16.9
 -9 -12 1 54.99 19.5
 -9 -12 1 102.39 21.8
 -9 -12 1 81.89 18.4
 -9 -12 1 60.59 18.3
 -9 -12 1 95.39 24.1
 10 12 -1 -2.3 21.4
 10 12 -1 11 14.7
 10 12 -1 9 20.1
 -10 -12 1 3 14.7
 -10 -12 1 -26.4 19.4
 -10 -12 1 38.9 17.5
 -10 -12 1 -3.4 16.9
 -10 -12 1 -15 12.1
 -10 -12 1 10.2 12
 -10 -12 1 10 16.1
 -10 13 -1 -2.8 11.5
 -10 13 -1 30.9 13.1
 10 -13 1 0.2 18.1
 10 -13 1 -11.2 16.5
 10 -13 1 16.2 23.3
 -9 13 -1 9.7 10.4
 -9 13 -1 -15.2 9.2
 -9 13 -1 5.8 12
 -9 13 -1 17.1 14.3
 -9 13 -1 4.6 10.8
 -9 13 -1 20.7 10.9
 9 -13 1 -10.7 16
 9 -13 1 -12.3 12.7
 9 -13 1 -8 19.6
 9 -13 1 -39.3 13.4
 9 -13 1 3.8 16.8
 9 -13 1 1.1 14.3
 -8 13 -1 7.7 9.6
 -8 13 -1 21.5 13.8
 -8 13 -1 31.5 12.4
 -8 13 -1 12.3 9.1
 -8 13 -1 20 13.5
 -8 13 -1 23.5 11.3
 -8 13 -1 -5.9 9.2
 8 -13 1 26.3 14.7
 8 -13 1 20.4 20.2
 8 -13 1 3.8 10.2
 8 -13 1 41.9 14.5
 8 -13 1 15.8 16.8
 8 -13 1 46.9 15.6
 8 -13 1 -5.7 13.2
 8 -13 1 -2.1 13.5
 -7 13 -1 49.9 16.2
 -7 13 -1 101.79 18
 -7 13 -1 93.79 16.3
 -7 13 -1 75.99 13.8
 -7 13 -1 102.19 16.1
 -7 13 -1 89.89 17.4
 -7 13 -1 76.09 12.9
 7 -13 1 129.09 25.7
 7 -13 1 79.39 18.7
 7 -13 1 74.79 16.7
 7 -13 1 100.09 17.1
 7 -13 1 99.19 17.3
 7 -13 1 92.69 19.4
 7 -13 1 104.79 18
 -6 13 -1 38.7 10.2
 -6 13 -1 16.2 10.5
 -6 13 -1 32.1 11.5
 -6 13 -1 27.3 9.4
 -6 13 -1 46.1 14.9
 -6 13 -1 33.7 10.8
 -6 13 -1 40.1 12.2
 6 -13 1 41.2 19.6
 6 -13 1 32.5 12.6
 6 -13 1 49.5 12.4
 6 -13 1 27.4 10.6
 6 -13 1 24.8 13.7
 6 -13 1 57.69 14.9
 6 -13 1 45.3 11.1
 6 -13 1 42.2 15.5
 -5 13 -1 161.98 20.7
 -5 13 -1 143.79 18.4
 -5 13 -1 146.49 16.5
 -5 13 -1 180.48 24.7
 -5 13 -1 156.68 19.7
 -5 13 -1 164.48 19.8
 -5 13 -1 175.28 29
 5 -13 1 159.08 18.8
 5 -13 1 161.08 19
 5 -13 1 125.09 16.9
 5 -13 1 144.29 22.3
 5 -13 1 173.88 23
 5 -13 1 153.78 18.5
 5 -13 1 170.58 20.9
 5 -13 1 191.78 21.9
 -4 13 -1 39 11.1
 -4 13 -1 15.9 16.8
 -4 13 -1 26.9 8.6
 -4 13 -1 23.4 9.6
 -4 13 -1 20.5 12.5
 -4 13 -1 44.1 11.8
 -4 13 -1 22.5 11.2
 4 -13 1 20 12.3
 4 -13 1 18.9 11.9
 4 -13 1 29 9.6
 4 -13 1 36.3 13.1
 4 -13 1 32.3 10.3
 4 -13 1 8.7 13.7
 4 -13 1 38.7 9.9
 -3 13 -1 374.26 29
 -3 13 -1 329.77 28.1
 -3 13 -1 318.47 26.3
 -3 13 -1 322.87 27.4
 -3 13 -1 344.07 27.2
 -3 13 -1 343.07 29.9
 -3 13 -1 281.27 29.1
 -3 13 -1 328.07 35.6
 3 -13 1 360.76 27.8
 3 -13 1 334.57 29.9
 3 -13 1 323.67 26.8
 3 -13 1 296.67 33
 3 -13 1 378.76 27.7
 3 -13 1 358.56 30.8
 3 -13 1 312.27 27.5
 3 -13 1 337.57 27.3
 -2 13 -1 8.5 10.2
 -2 13 -1 25 9.4
 -2 13 -1 13.4 16.6
 -2 13 -1 11.6 9.5
 -2 13 -1 29.9 9.4
 -2 13 -1 11.4 10
 -2 13 -1 23.4 9.2
 -2 13 -1 12.8 8.6
 2 -13 1 16.2 8.3
 2 -13 1 11.9 8.5
 2 -13 1 15.2 9.3
 2 -13 1 19.2 9.5
 2 -13 1 5.5 9.8
 2 -13 1 3.8 15.1
 2 -13 1 22.3 10.9
 -1 13 -1 299.17 25.9
 -1 13 -1 258.87 24.5
 -1 13 -1 347.77 37
 -1 13 -1 304.07 27
 -1 13 -1 296.47 24.7
 -1 13 -1 292.57 23.2
 -1 13 -1 280.77 24.6
 -1 13 -1 278.07 26.5
 1 -13 1 267.57 27.1
 1 -13 1 269.87 24.2
 1 -13 1 299.37 26.4
 1 -13 1 290.87 25.3
 1 -13 1 298.57 24.9
 1 -13 1 265.87 25.3
 0 13 -1 31.2 9.8
 0 13 -1 32.6 11.5
 0 13 -1 30.4 8.9
 0 13 -1 44.1 11.4
 0 13 -1 33.4 17.1
 0 13 -1 44.8 11.4
 0 13 -1 8.8 10.3
 0 13 -1 21 7.8
 0 -13 1 16.6 9.1
 0 -13 1 13.4 10.9
 0 -13 1 9.1 13.6
 0 -13 1 33.2 10.9
 0 -13 1 30.6 8.9
 1 13 -1 191.58 22
 1 13 -1 149.19 19.4
 1 13 -1 173.98 30.2
 1 13 -1 161.88 15.7
 1 13 -1 165.88 16.3
 1 13 -1 185.78 20.3
 1 13 -1 151.68 19.1
 1 13 -1 137.59 19.6
 1 13 -1 211.58 21.2
 -1 -13 1 140.09 18.1
 -1 -13 1 153.18 19.9
 -1 -13 1 200.88 22.7
 -1 -13 1 176.08 17.6
 -1 -13 1 159.08 18.7
 -1 -13 1 166.18 26.1
 2 13 -1 5.5 9.8
 2 13 -1 20.2 7
 2 13 -1 9.6 9.6
 2 13 -1 19.1 10
 2 13 -1 9.5 6.6
 2 13 -1 14.7 10.5
 2 13 -1 22.3 11.8
 2 13 -1 3.4 7.6
 2 13 -1 1.5 16.4
 -2 -13 1 11.6 9
 -2 -13 1 7 14.4
 -2 -13 1 -1.5 9.8
 -2 -13 1 8 10.3
 -2 -13 1 -5.1 6.2
 -2 -13 1 7.6 11.7
 3 13 -1 349.37 29.2
 3 13 -1 319.57 25.1
 3 13 -1 392.36 40
 3 13 -1 354.36 29.9
 3 13 -1 339.37 31.5
 3 13 -1 311.97 28.6
 3 13 -1 312.87 29.8
 -3 -13 1 404.56 40
 -3 -13 1 357.06 32.1
 -3 -13 1 310.07 28.5
 -3 -13 1 307.47 25.8
 -3 -13 1 390.56 32
 -3 -13 1 345.47 29.5
 4 13 -1 56.59 10.3
 4 13 -1 86.49 16.6
 4 13 -1 108.19 18.2
 4 13 -1 115.49 16.3
 4 13 -1 61.49 14.6
 4 13 -1 74.39 14.8
 4 13 -1 109.89 22.8
 4 13 -1 58.19 13.2
 -4 -13 1 98.39 21
 -4 -13 1 68.99 15.3
 -4 -13 1 73.09 11.8
 -4 -13 1 94.99 17.2
 -4 -13 1 63.29 14.6
 -4 -13 1 78.49 17.2
 5 13 -1 35.1 11.7
 5 13 -1 12 13.1
 5 13 -1 46.4 16
 5 13 -1 33.5 10.6
 5 13 -1 26 13
 5 13 -1 12.6 11.5
 5 13 -1 33.3 9.8
 5 13 -1 8.6 19.2
 -5 -13 1 23.1 17
 -5 -13 1 19.7 17.5
 -5 -13 1 32.3 13.6
 -5 -13 1 24.4 10.7
 -5 -13 1 12.7 13
 -5 -13 1 19.1 9.3
 -5 -13 1 25.1 10.8
 6 13 -1 9.7 22.7
 6 13 -1 12.9 10.4
 6 13 -1 8 10.4
 6 13 -1 31.6 12.5
 6 13 -1 58.79 16.6
 6 13 -1 44.3 13.5
 -6 -13 1 34.4 9.9
 -6 -13 1 22.3 12.9
 -6 -13 1 25.5 19.5
 -6 -13 1 35.8 16.2
 -6 -13 1 33.7 11.9
 -6 -13 1 25.3 13.6
 7 13 -1 7.1 11
 7 13 -1 19.9 21.6
 7 13 -1 13.4 12.6
 7 13 -1 10.5 12.7
 7 13 -1 -1.9 13.6
 7 13 -1 9 11.6
 -7 -13 1 6.6 9.3
 -7 -13 1 6.8 11.8
 -7 -13 1 8.8 13
 -7 -13 1 24.6 19.3
 -7 -13 1 17.4 12.9
 -7 -13 1 18.7 11.6
 -7 -13 1 10.7 15.9
 8 13 -1 13.8 12.7
 8 13 -1 -16.6 21.2
 8 13 -1 7.1 11
 8 13 -1 19.7 11.6
 -8 -13 1 -0.8 11.2
 -8 -13 1 9.1 14.8
 -8 -13 1 5.5 15.8
 -8 -13 1 -24.8 15.8
 -8 -13 1 -1.5 12.2
 -8 -13 1 4.7 10.4
 -8 -13 1 14 12.4
 -8 -13 1 1.5 13
 9 13 -1 103.69 19.4
 9 13 -1 87.29 27.5
 9 13 -1 75.79 18.8
 -9 -13 1 75.39 19.3
 -9 -13 1 92.09 17.1
 -9 -13 1 18.2 19.1
 -9 -13 1 54.99 22.8
 -9 -13 1 79.29 19.9
 -9 -13 1 105.69 22.4
 -9 -13 1 50.79 16.7
 10 13 -1 22.3 17.1
 10 13 -1 -17.8 20.6
 -10 -13 1 21.8 12.1
 -10 -13 1 32.5 17.6
 -10 -13 1 12.8 14.3
 -10 -13 1 -16.8 16.6
 -10 -13 1 21.3 15.8
 -10 -13 1 -0.1 14.9
 -10 -13 1 11 21.8
 -9 14 -1 29 13.4
 -9 14 -1 16.9 14.3
 -9 14 -1 0.6 10.8
 -9 14 -1 13.4 11.3
 -9 14 -1 11.5 10.2
 -9 14 -1 34.3 12.5
 9 -14 1 55.69 24
 9 -14 1 14.2 16.4
 9 -14 1 17.1 14.3
 9 -14 1 3.2 17
 -8 14 -1 -10.1 13.3
 -8 14 -1 1.5 9.7
 -8 14 -1 12.9 9.4
 -8 14 -1 26.2 12.5
 -8 14 -1 22 13.2
 -8 14 -1 15.4 14.5
 -8 14 -1 20.8 11
 8 -14 1 43.5 17.9
 8 -14 1 8.9 13.6
 8 -14 1 -4.8 13.8
 8 -14 1 16.9 15.4
 8 -14 1 9.9 19.4
 8 -14 1 3 14.7
 8 -14 1 -13.2 12.5
 -7 14 -1 39.8 12.7
 -7 14 -1 48.7 13.6
 -7 14 -1 38.2 14.5
 -7 14 -1 42.8 13.3
 -7 14 -1 34.7 11.3
 -7 14 -1 31.7 14.3
 -7 14 -1 36.7 11
 7 -14 1 28.1 11.4
 7 -14 1 51.49 17.7
 7 -14 1 44.4 21.2
 7 -14 1 56.29 16.9
 7 -14 1 27.6 15.6
 7 -14 1 50.19 15.6
 7 -14 1 51.39 15.5
 7 -14 1 49.9 14.4
 -6 14 -1 22.8 14.3
 -6 14 -1 0.9 9.4
 -6 14 -1 1.3 8.6
 -6 14 -1 10.1 11.7
 -6 14 -1 -14.9 9.2
 -6 14 -1 4.5 9.9
 -6 14 -1 11.4 10.6
 6 -14 1 12.2 12.7
 6 -14 1 -2.9 12.8
 6 -14 1 3.9 17.6
 6 -14 1 4.1 9.6
 6 -14 1 -5.2 12.9
 6 -14 1 7.2 10.2
 6 -14 1 18.6 13.7
 6 -14 1 9.8 12.9
 -5 14 -1 319.07 30.1
 -5 14 -1 355.96 27.5
 -5 14 -1 282.27 37.3
 -5 14 -1 354.76 30.5
 -5 14 -1 418.16 32.8
 -5 14 -1 338.47 30.2
 -5 14 -1 351.16 29.4
 5 -14 1 384.26 35.6
 5 -14 1 373.96 31.9
 5 -14 1 310.17 32.3
 5 -14 1 357.46 28.4
 5 -14 1 316.57 28.8
 5 -14 1 408.66 29.9
 5 -14 1 308.17 28.5
 5 -14 1 330.77 31.8
 -4 14 -1 214.28 19.5
 -4 14 -1 191.68 22.8
 -4 14 -1 184.78 28.7
 -4 14 -1 166.08 21.4
 -4 14 -1 172.38 20.4
 -4 14 -1 201.08 21.3
 4 -14 1 151.48 19.4
 4 -14 1 202.48 20.7
 4 -14 1 193.58 23
 4 -14 1 186.38 19.9
 4 -14 1 210.68 21.5
 4 -14 1 176.88 24
 4 -14 1 204.58 27.4
 4 -14 1 188.48 20.2
 -3 14 -1 142.09 19.7
 -3 14 -1 159.18 19.5
 -3 14 -1 175.28 21.2
 -3 14 -1 170.68 19
 -3 14 -1 164.58 19.6
 -3 14 -1 162.08 18.3
 -3 14 -1 167.18 26.5
 3 -14 1 162.28 25.9
 3 -14 1 222.38 20.2
 3 -14 1 169.98 19.3
 3 -14 1 147.79 21.1
 3 -14 1 152.88 18.8
 3 -14 1 178.18 21.9
 3 -14 1 185.08 19.3
 -2 14 -1 475.75 35.1
 -2 14 -1 517.85 37.4
 -2 14 -1 458.35 34.5
 -2 14 -1 456.25 37
 -2 14 -1 468.85 41.2
 -2 14 -1 433.76 35.5
 -2 14 -1 412.96 37
 -2 14 -1 474.55 45.1
 2 -14 1 520.75 44.1
 2 -14 1 449.95 36.1
 2 -14 1 477.15 38.2
 2 -14 1 507.25 38.7
 2 -14 1 479.25 36.4
 2 -14 1 526.25 35.7
 2 -14 1 520.25 38.3
 -1 14 -1 6.8 8.7
 -1 14 -1 -29.7 14.8
 -1 14 -1 1.7 8.2
 -1 14 -1 12.3 9.1
 -1 14 -1 12.4 8.8
 -1 14 -1 4.6 10.5
 -1 14 -1 -3.5 9.6
 -1 14 -1 10.6 7.4
 1 -14 1 0.5 8.4
 1 -14 1 -6.5 8
 1 -14 1 -2.1 8.6
 1 -14 1 1.9 9.4
 1 -14 1 12.8 15.2
 0 14 -1 180.08 29.6
 0 14 -1 156.98 20.4
 0 14 -1 143.09 19.4
 0 14 -1 156.88 17.9
 0 14 -1 180.88 17.8
 0 14 -1 204.68 22.4
 0 14 -1 179.78 19.8
 0 14 -1 175.78 19.7
 0 -14 1 179.98 19.9
 0 -14 1 147.39 20
 0 -14 1 151.98 17.8
 0 -14 1 195.78 21.9
 0 -14 1 144.99 18.7
 0 -14 1 193.18 26.9
 1 14 -1 103.89 16.9
 1 14 -1 84.09 15.3
 1 14 -1 56.09 22.3
 1 14 -1 99.29 14.6
 1 14 -1 72.49 13.9
 1 14 -1 115.69 13.2
 1 14 -1 82.89 16.3
 1 14 -1 80.19 11.4
 1 14 -1 95.79 17.4
 -1 -14 1 88.39 16.6
 -1 -14 1 58.79 13.1
 -1 -14 1 113.29 24.7
 -1 -14 1 92.59 13
 -1 -14 1 74.39 19.3
 -1 -14 1 98.99 15.9
 2 14 -1 171.78 22.1
 2 14 -1 164.18 17.2
 2 14 -1 160.88 20.8
 2 14 -1 191.38 21.7
 2 14 -1 163.18 20.9
 2 14 -1 190.08 23
 2 14 -1 159.68 16
 2 14 -1 190.78 21.3
 2 14 -1 168.58 28.4
 -2 -14 1 154.68 20.3
 -2 -14 1 205.48 22
 -2 -14 1 212.48 24.5
 -2 -14 1 184.98 28.3
 -2 -14 1 180.78 23.2
 -2 -14 1 206.88 19.6
 3 14 -1 250.07 25.9
 3 14 -1 290.47 28.3
 3 14 -1 331.77 28
 3 14 -1 295.77 23.3
 3 14 -1 270.27 27.2
 3 14 -1 261.77 29.1
 3 14 -1 305.87 28.5
 3 14 -1 326.27 37.4
 -3 -14 1 285.97 36.5
 -3 -14 1 295.17 28.1
 -3 -14 1 287.97 30
 -3 -14 1 312.97 24.7
 -3 -14 1 292.57 27.1
 -3 -14 1 311.77 29.5
 4 14 -1 11.3 10.4
 4 14 -1 4.4 9.8
 4 14 -1 -10.5 32.9
 4 14 -1 18.6 13.7
 4 14 -1 20.3 13.9
 4 14 -1 11.2 9.2
 4 14 -1 19.5 8
 4 14 -1 3.4 11.6
 -4 -14 1 8.6 16
 -4 -14 1 -2 11.8
 -4 -14 1 -5.5 9.3
 -4 -14 1 -3.4 7.2
 -4 -14 1 -2.6 10.7
 -4 -14 1 6.8 14
 5 14 -1 88.09 15.8
 5 14 -1 91.79 13.4
 5 14 -1 97.39 15.5
 5 14 -1 153.78 19.1
 5 14 -1 121.99 18.7
 5 14 -1 146.29 21.9
 5 14 -1 146.69 27.6
 5 14 -1 130.89 20
 -5 -14 1 102.89 23.1
 -5 -14 1 112.39 15.2
 -5 -14 1 75.09 14.3
 -5 -14 1 81.49 17.6
 -5 -14 1 119.89 29.3
 -5 -14 1 104.99 19.7
 -5 -14 1 112.29 19.2
 6 14 -1 6.2 11.3
 6 14 -1 4.3 10.3
 6 14 -1 9.4 13
 6 14 -1 4.3 14.3
 6 14 -1 -8.2 18.4
 6 14 -1 -3.7 14.8
 6 14 -1 11 10.8
 -6 -14 1 21.9 18.3
 -6 -14 1 18.4 13.6
 -6 -14 1 19.6 11.2
 -6 -14 1 17.2 12.5
 -6 -14 1 -7.5 7.9
 -6 -14 1 24.6 15.6
 7 14 -1 20.4 10.7
 7 14 -1 48.5 23.1
 7 14 -1 5.1 12.6
 7 14 -1 26 18.1
 7 14 -1 34.3 13.7
 7 14 -1 36.3 15.5
 -7 -14 1 42.9 17.1
 -7 -14 1 17 16
 -7 -14 1 35.2 20.2
 -7 -14 1 2.6 12.2
 -7 -14 1 16.4 10.2
 -7 -14 1 31.6 14.7
 8 14 -1 15 13.2
 8 14 -1 38.6 25
 8 14 -1 47.3 15.7
 8 14 -1 34.6 14.8
 8 14 -1 36.1 19.7
 8 14 -1 47.9 18.2
 8 14 -1 46 19.7
 -8 -14 1 48.6 17.3
 -8 -14 1 35.9 15.7
 -8 -14 1 68.89 14.4
 -8 -14 1 49.9 15.9
 -8 -14 1 15.9 21.6
 -8 -14 1 43 15
 9 14 -1 11.1 14.7
 9 14 -1 -2.1 17
 9 14 -1 9.9 21.7
 9 14 -1 30.1 13.2
 -9 -14 1 5.7 15.7
 -9 -14 1 12.1 11.5
 -9 -14 1 -10.6 20.1
 -9 -14 1 23.5 16.1
 -9 -14 1 13 14.4
 -9 -14 1 -3.1 17
 -9 -14 1 15.9 14.3
 -9 15 -1 3.5 11.7
 -9 15 -1 -12.6 9
 -9 15 -1 22.3 15.4
 -9 15 -1 0.1 11.1
 -9 15 -1 16.7 13.6
 9 -15 1 -2.3 13.9
 9 -15 1 -2.2 17.7
 9 -15 1 -22.4 15.6
 9 -15 1 -26.5 15.4
 -8 15 -1 231.98 25.1
 -8 15 -1 240.48 24.5
 -8 15 -1 222.18 22.6
 -8 15 -1 215.88 26.5
 -8 15 -1 220.08 26.6
 -8 15 -1 202.18 23.9
 -8 15 -1 181.58 25.6
 8 -15 1 209.18 29.6
 8 -15 1 218.68 33.3
 8 -15 1 188.38 23.3
 8 -15 1 181.88 25.7
 8 -15 1 253.87 28.3
 8 -15 1 134.39 23
 -7 15 -1 5.2 13.6
 -7 15 -1 18.3 11.9
 -7 15 -1 14.8 16.5
 -7 15 -1 14 11.1
 -7 15 -1 8.8 8.8
 -7 15 -1 17.4 13.1
 -7 15 -1 11.6 10.4
 7 -15 1 3 13.9
 7 -15 1 14.2 12.7
 7 -15 1 17.2 15.5
 7 -15 1 -4.8 12.7
 7 -15 1 18 11
 7 -15 1 -1.2 14.6
 7 -15 1 2.5 19.9
 7 -15 1 -12.9 13.7
 -6 15 -1 252.77 28.7
 -6 15 -1 308.97 27.1
 -6 15 -1 271.77 27.2
 -6 15 -1 306.17 30.6
 -6 15 -1 277.77 27.9
 -6 15 -1 279.77 28.2
 -6 15 -1 328.97 26
 6 -15 1 313.37 27.2
 6 -15 1 336.37 33.4
 6 -15 1 346.37 32.2
 6 -15 1 307.47 33
 6 -15 1 313.27 28.9
 6 -15 1 337.97 38.6
 6 -15 1 281.57 31.5
 6 -15 1 266.47 27.1
 -5 15 -1 25.4 14
 -5 15 -1 52.09 12.9
 -5 15 -1 36.5 12.4
 -5 15 -1 22.7 13
 -5 15 -1 36.1 12.4
 -5 15 -1 32.9 10.1
 -5 15 -1 -14.4 18.5
 5 -15 1 21.6 13.1
 5 -15 1 35.5 16.2
 5 -15 1 52.49 12.2
 5 -15 1 22.3 11.5
 5 -15 1 14.4 10.1
 5 -15 1 25.8 14.5
 5 -15 1 18.4 14.8
 5 -15 1 34 11.6
 -4 15 -1 46.8 15.4
 -4 15 -1 35.7 13.3
 -4 15 -1 56.19 13.5
 -4 15 -1 29.2 11.1
 -4 15 -1 67.19 21.1
 -4 15 -1 40.7 12.8
 -4 15 -1 53.49 11.4
 4 -15 1 32.2 11.7
 4 -15 1 23.6 11.2
 4 -15 1 42.6 14.9
 4 -15 1 39.3 18
 4 -15 1 49 14.5
 4 -15 1 42.7 11.3
 4 -15 1 48.7 11.9
 -3 15 -1 89.69 15.3
 -3 15 -1 74.59 15.1
 -3 15 -1 83.09 13.5
 -3 15 -1 123.59 24.3
 -3 15 -1 82.89 16
 -3 15 -1 97.09 17
 -3 15 -1 95.29 14.6
 3 -15 1 97.79 15.7
 3 -15 1 96.79 18.2
 3 -15 1 41.7 15.1
 3 -15 1 90.09 14.2
 3 -15 1 86.69 21.6
 3 -15 1 86.09 14.2
 -2 15 -1 433.66 32.8
 -2 15 -1 388.76 31.3
 -2 15 -1 404.76 37.4
 -2 15 -1 448.26 52.59
 -2 15 -1 413.36 32
 -2 15 -1 395.06 42.5
 -2 15 -1 377.16 33.3
 2 -15 1 393.16 31.8
 2 -15 1 406.16 32.1
 2 -15 1 391.96 34.5
 2 -15 1 414.86 41.4
 2 -15 1 413.16 34.8
 2 -15 1 404.66 32.9
 2 -15 1 346.97 32.1
 -1 15 -1 458.85 32.3
 -1 15 -1 467.95 34.6
 -1 15 -1 417.86 35.5
 -1 15 -1 430.96 35.1
 -1 15 -1 356.46 32.7
 -1 15 -1 407.66 33.3
 -1 15 -1 406.16 43.8
 -1 15 -1 414.66 35.4
 1 -15 1 489.45 34.7
 1 -15 1 445.66 35.2
 1 -15 1 432.46 33.7
 1 -15 1 472.65 43.7
 0 15 -1 787.02 54.29
 0 15 -1 796.82 54.19
 0 15 -1 760.12 52.49
 0 15 -1 707.83 53.99
 0 15 -1 707.13 49.9
 0 15 -1 778.12 52.69
 0 15 -1 717.63 61.89
 0 -15 1 771.92 51.69
 0 -15 1 813.72 54.59
 0 -15 1 732.93 53.89
 0 -15 1 736.13 60.09
 0 -15 1 796.52 52.89
 0 -15 1 739.83 52.49
 1 15 -1 123.89 14.9
 1 15 -1 103.49 17.5
 1 15 -1 113.49 18.2
 1 15 -1 121.59 17.7
 1 15 -1 115.79 17.8
 1 15 -1 101.99 25
 1 15 -1 124.69 18.5
 1 15 -1 119.29 19.1
 1 15 -1 99.99 13.4
 -1 -15 1 153.68 17.5
 -1 -15 1 134.29 19.8
 -1 -15 1 188.78 28
 -1 -15 1 137.49 19.4
 -1 -15 1 125.39 18.3
 -1 -15 1 115.99 17.5
 2 15 -1 740.63 49.7
 2 15 -1 728.63 56.19
 2 15 -1 698.33 49.8
 2 15 -1 567.04 48.1
 2 15 -1 595.94 43.6
 2 15 -1 801.72 89.29
 2 15 -1 699.83 45
 2 15 -1 702.23 49.3
 2 15 -1 622.94 47.7
 -2 -15 1 699.23 46.5
 -2 -15 1 677.93 56.99
 -2 -15 1 706.83 50.59
 -2 -15 1 648.34 48.7
 -2 -15 1 704.83 48.8
 -2 -15 1 654.03 50.49
 3 15 -1 10.1 7.4
 3 15 -1 12.2 10.9
 3 15 -1 18.4 10.6
 3 15 -1 0.1 18.4
 3 15 -1 10.7 11.6
 3 15 -1 34.5 13.9
 3 15 -1 17.3 11.4
 3 15 -1 47 14.3
 -3 -15 1 23.8 12.5
 -3 -15 1 18.5 17
 -3 -15 1 41.1 14.5
 -3 -15 1 12.3 8.6
 -3 -15 1 12.6 10.3
 -3 -15 1 13 10.9
 4 15 -1 171.78 22.8
 4 15 -1 154.68 20.3
 4 15 -1 183.88 24.1
 4 15 -1 165.48 22
 4 15 -1 134.49 20
 4 15 -1 165.48 30.5
 4 15 -1 183.88 25.9
 4 15 -1 174.58 17.7
 -4 -15 1 143.19 21.7
 -4 -15 1 178.88 24.6
 -4 -15 1 171.98 23.7
 -4 -15 1 164.08 24.8
 -4 -15 1 204.88 20.4
 -4 -15 1 154.08 27.5
 5 15 -1 56.29 13.4
 5 15 -1 57.49 16
 5 15 -1 52.89 14.4
 5 15 -1 76.69 16.8
 5 15 -1 44.5 16.6
 5 15 -1 47.6 10.8
 5 15 -1 73.59 22.9
 5 15 -1 63.79 17.5
 -5 -15 1 41.5 10.9
 -5 -15 1 46.6 15.8
 -5 -15 1 45.6 20.5
 -5 -15 1 67.39 15.8
 -5 -15 1 74.89 18.5
 -5 -15 1 58.39 13.5
 -5 -15 1 53.49 17.3
 6 15 -1 157.28 22.1
 6 15 -1 131.99 19.6
 6 15 -1 136.59 22
 6 15 -1 148.09 18.3
 6 15 -1 142.29 31.3
 6 15 -1 117.09 23.6
 6 15 -1 128.99 20
 -6 -15 1 102.19 16
 -6 -15 1 113.99 21.3
 -6 -15 1 128.09 26.9
 -6 -15 1 147.19 23.9
 -6 -15 1 128.39 21.3
 -6 -15 1 133.39 24.1
 7 15 -1 27.8 16.8
 7 15 -1 12.7 18
 7 15 -1 18.9 14.5
 7 15 -1 14 11.1
 7 15 -1 31.6 13.8
 7 15 -1 2 13.2
 7 15 -1 38.3 24.4
 -7 -15 1 6.6 14.6
 -7 -15 1 -2 24.6
 -7 -15 1 3.7 9.6
 -7 -15 1 35.5 15.5
 -7 -15 1 10 12.8
 -7 -15 1 -6.5 20.1
 8 15 -1 51.49 24.8
 8 15 -1 80.99 22.3
 8 15 -1 66.09 22.6
 8 15 -1 78.19 17.5
 8 15 -1 32 20.1
 -8 -15 1 65.89 14.2
 -8 -15 1 55.69 18.3
 -8 -15 1 53.89 19.8
 -8 -15 1 64.39 23.7
 -8 -15 1 58.39 18.2
 -8 -15 1 60.39 17.6
 9 15 -1 -4.6 20.8
 9 15 -1 2.5 14.3
 9 15 -1 -15.6 14.4
 9 15 -1 1.5 18.4
 9 15 -1 18.2 13.4
 9 15 -1 -0.2 16.9
 -9 -15 1 -8.4 15.2
 -9 -15 1 2.2 10.9
 -9 -15 1 17.9 14.4
 -9 -15 1 6.4 22.7
 -9 -15 1 0 14.2
 -9 -15 1 -0.8 12.5
 -8 16 -1 -19 10.6
 -8 16 -1 -14.3 23.6
 -8 16 -1 19.4 12
 -8 16 -1 9.9 12.8
 -8 16 -1 4.2 12.9
 -8 16 -1 5.4 10.1
 8 -16 1 4.3 20
 8 -16 1 -2.1 14.1
 8 -16 1 -7.4 15.5
 8 -16 1 -3.2 15.4
 8 -16 1 2.4 13.7
 -7 16 -1 105.89 15.8
 -7 16 -1 101.09 18.2
 -7 16 -1 78.99 14.4
 -7 16 -1 134.19 20.3
 -7 16 -1 116.19 21.5
 -7 16 -1 105.89 17.9
 -7 16 -1 117.79 19.8
 7 -16 1 175.68 21.5
 7 -16 1 75.49 27.3
 7 -16 1 66.19 16.8
 7 -16 1 116.59 20.8
 7 -16 1 96.59 26.9
 7 -16 1 124.99 27.9
 7 -16 1 112.99 22.4
 -6 16 -1 12.9 11
 -6 16 -1 24.5 12.1
 -6 16 -1 38.1 12.6
 -6 16 -1 5.7 14.9
 -6 16 -1 16.6 9.6
 -6 16 -1 11 10.8
 -6 16 -1 1.7 9.8
 6 -16 1 14.5 11
 6 -16 1 18.5 15.1
 6 -16 1 -3.2 14.7
 6 -16 1 9.2 17.7
 6 -16 1 -4.3 14.4
 6 -16 1 18.5 11.5
 6 -16 1 25.8 12.5
 6 -16 1 -13.3 7.8
 -5 16 -1 83.89 15.8
 -5 16 -1 93.59 16.7
 -5 16 -1 46.9 14.8
 -5 16 -1 91.59 23.9
 -5 16 -1 66.39 14.3
 -5 16 -1 70.99 17.3
 -5 16 -1 59.79 12.9
 5 -16 1 85.69 18.4
 5 -16 1 94.99 16.4
 5 -16 1 92.19 22
 5 -16 1 101.19 15
 5 -16 1 80.89 20.2
 5 -16 1 59.19 14.2
 5 -16 1 94.99 17.5
 5 -16 1 56.59 14.8
 -4 16 -1 46.6 11.1
 -4 16 -1 31.1 15.5
 -4 16 -1 57.89 15.3
 -4 16 -1 38.3 12.8
 -4 16 -1 29.8 20.6
 -4 16 -1 19.9 10.4
 -4 16 -1 33.7 12.3
 4 -16 1 33 10.9
 4 -16 1 5.1 12
 4 -16 1 25.6 12
 4 -16 1 51.59 19.6
 4 -16 1 36.3 11.7
 4 -16 1 27.3 14.4
 4 -16 1 40.3 12.1
 -3 16 -1 -9.4 9.1
 -3 16 -1 -2.5 12.8
 -3 16 -1 -6 10.9
 -3 16 -1 13.2 20.1
 -3 16 -1 2.7 9.1
 -3 16 -1 12.7 9.2
 -3 16 -1 -7.3 8.2
 3 -16 1 5.6 10.7
 3 -16 1 -4.6 12.2
 3 -16 1 11.4 10.9
 3 -16 1 1.3 16.4
 3 -16 1 -1.4 9
 3 -16 1 -0.4 9.6
 3 -16 1 -11.8 10.9
 -2 16 -1 17 10.7
 -2 16 -1 3.8 11.5
 -2 16 -1 5.7 17.8
 -2 16 -1 26.4 13.8
 -2 16 -1 3.4 8.3
 -2 16 -1 16.7 11.5
 -2 16 -1 11.3 9.7
 2 -16 1 27.3 11.1
 2 -16 1 12.8 11.1
 2 -16 1 3.3 16.6
 2 -16 1 17.7 11.7
 2 -16 1 29.9 13.3
 2 -16 1 30.8 11.7
 -1 16 -1 19.8 9.3
 -1 16 -1 21.2 12
 -1 16 -1 13.6 10.2
 -1 16 -1 24.4 17.7
 -1 16 -1 21.8 11.4
 -1 16 -1 26.3 13.3
 -1 16 -1 32.7 12.1
 1 -16 1 10.9 10.9
 1 -16 1 39.7 13.9
 1 -16 1 20.5 10.7
 1 -16 1 24.2 11.4
 1 -16 1 20.3 17.8
 0 16 -1 7.4 12.6
 0 16 -1 10.4 11.8
 0 16 -1 -1.8 16.8
 0 16 -1 -4.3 9.5
 0 16 -1 -3.3 10.7
 0 16 -1 3.4 8.2
 0 16 -1 -4.5 9.3
 0 16 -1 -9.8 7.9
 0 -16 1 4.6 9.7
 0 -16 1 -0.4 8.7
 0 -16 1 7.7 12.7
 0 -16 1 27.3 10.9
 0 -16 1 12.6 16.9
 0 -16 1 13.7 10.9
 1 16 -1 12.8 8.3
 1 16 -1 20.7 8.6
 1 16 -1 13.7 11
 1 16 -1 22.5 11.8
 1 16 -1 2.7 18.8
 1 16 -1 22.4 13.6
 1 16 -1 4.1 11.2
 1 16 -1 9.6 12.3
 1 16 -1 10.1 10.4
 -1 -16 1 12.1 10.6
 -1 -16 1 15.8 9.7
 -1 -16 1 1.8 15.1
 -1 -16 1 -1 10.7
 -1 -16 1 24.6 13.8
 -1 -16 1 10.4 10.7
 2 16 -1 86.89 19.1
 2 16 -1 84.09 16.5
 2 16 -1 62.89 15.7
 2 16 -1 82.69 11.4
 2 16 -1 100.89 15
 2 16 -1 122.69 18.9
 2 16 -1 86.49 25.4
 2 16 -1 91.69 17
 2 16 -1 60.99 15.1
 -2 -16 1 48.3 20.8
 -2 -16 1 65.39 15.4
 -2 -16 1 80.09 17.4
 -2 -16 1 96.39 16.1
 -2 -16 1 68.29 17.7
 -2 -16 1 93.29 14.1
 3 16 -1 169.98 23.7
 3 16 -1 146.19 21.3
 3 16 -1 159.18 31.3
 3 16 -1 180.38 24.2
 3 16 -1 148.79 22.8
 3 16 -1 178.38 18.4
 3 16 -1 196.28 24
 3 16 -1 177.28 23.4
 -3 -16 1 187.88 30.2
 -3 -16 1 190.68 23.4
 -3 -16 1 158.38 23.2
 -3 -16 1 121.29 22.3
 -3 -16 1 224.58 21
 -3 -16 1 191.68 23.2
 4 16 -1 40.9 14.8
 4 16 -1 19.3 15.7
 4 16 -1 9.1 12.4
 4 16 -1 39.7 16.1
 4 16 -1 20.1 11.9
 4 16 -1 13.7 8.2
 4 16 -1 30.6 21.2
 4 16 -1 16.7 12.2
 -4 -16 1 28.7 17.7
 -4 -16 1 34 14.1
 -4 -16 1 13.8 14.4
 -4 -16 1 14.5 9.1
 -4 -16 1 22.9 14.5
 -4 -16 1 42.4 14.6
 5 16 -1 112.39 22.5
 5 16 -1 129.09 22.4
 5 16 -1 119.99 20
 5 16 -1 85.19 19.5
 5 16 -1 177.18 33.4
 5 16 -1 117.29 19.4
 5 16 -1 103.99 14.7
 5 16 -1 116.79 21.7
 -5 -16 1 109.89 15.3
 -5 -16 1 140.69 23.7
 -5 -16 1 120.99 20
 -5 -16 1 118.89 20.5
 -5 -16 1 71.89 24
 -5 -16 1 147.49 24.5
 6 16 -1 -9.9 13.8
 6 16 -1 13.3 13.2
 6 16 -1 22.7 12.1
 6 16 -1 7.6 17.2
 6 16 -1 16.5 10.1
 6 16 -1 18.3 22
 -6 -16 1 -7.6 12.4
 -6 -16 1 0.4 11.8
 -6 -16 1 21.1 20.9
 -6 -16 1 13.5 16.3
 -6 -16 1 -12.9 14.9
 -6 -16 1 0.1 12.5
 7 16 -1 389.46 37.3
 7 16 -1 466.45 38
 7 16 -1 416.36 43.4
 7 16 -1 333.27 35
 7 16 -1 402.16 39.7
 7 16 -1 386.16 49.6
 -7 -16 1 422.66 40.3
 -7 -16 1 364.06 40.4
 -7 -16 1 427.86 37.7
 -7 -16 1 353.06 36.9
 -7 -16 1 400.86 32.8
 -7 -16 1 444.06 47.8
 8 16 -1 -15.8 14.5
 8 16 -1 -6.2 22.5
 8 16 -1 27.7 17
 8 16 -1 -7.9 17.5
 -8 -16 1 8 14.2
 -8 -16 1 -27.7 21.5
 -8 -16 1 -1.1 9.9
 -8 -16 1 25.8 15.8
 -8 -16 1 -1.6 12.8
 -7 17 -1 24.6 13.9
 -7 17 -1 32.3 12.8
 -7 17 -1 5.9 19.4
 -7 17 -1 13 11.9
 -7 17 -1 24.3 12.8
 7 -17 1 26 17.9
 7 -17 1 20.3 13.5
 7 -17 1 -3.4 20.5
 7 -17 1 10.4 15.9
 7 -17 1 22.8 15.9
 7 -17 1 0 14.9
 -6 17 -1 112.69 19.4
 -6 17 -1 103.39 18.5
 -6 17 -1 117.79 31.3
 -6 17 -1 131.69 18.1
 -6 17 -1 119.79 21.7
 -6 17 -1 131.99 17.3
 -6 17 -1 128.29 19.9
 6 -17 1 114.89 24.3
 6 -17 1 128.09 22
 6 -17 1 168.58 21.5
 6 -17 1 120.99 25.5
 6 -17 1 116.49 21.5
 6 -17 1 169.78 19.3
 -5 17 -1 76.39 16.3
 -5 17 -1 78.49 16.4
 -5 17 -1 68.49 13.9
 -5 17 -1 121.79 27.2
 -5 17 -1 88.89 15.9
 -5 17 -1 80.29 19.2
 -5 17 -1 61.89 15.6
 5 -17 1 42.5 13.5
 5 -17 1 69.59 23.3
 5 -17 1 55.19 20.9
 5 -17 1 69.19 18.7
 5 -17 1 95.29 15
 5 -17 1 102.89 18.1
 5 -17 1 93.99 16.1
 5 -17 1 70.19 15.2
 5 -17 1 63.49 18.3
 -4 17 -1 18.1 10
 -4 17 -1 5 14.2
 -4 17 -1 6.2 9.7
 -4 17 -1 12.6 24.6
 -4 17 -1 8.9 11.1
 -4 17 -1 3.5 8.7
 -4 17 -1 -20 11.4
 4 -17 1 -7 12.4
 4 -17 1 11.6 11.4
 4 -17 1 -7.1 16.9
 4 -17 1 7 10.1
 4 -17 1 -7.3 9.2
 4 -17 1 10.6 11.6
 4 -17 1 -8.5 20.5
 -3 17 -1 193.58 22.5
 -3 17 -1 243.28 28.1
 -3 17 -1 214.18 24.9
 -3 17 -1 237.48 25.7
 -3 17 -1 215.58 26.9
 -3 17 -1 271.57 37.6
 -3 17 -1 253.57 25.3
 3 -17 1 236.58 24.4
 3 -17 1 186.58 23.4
 3 -17 1 198.18 24.3
 3 -17 1 241.08 28
 3 -17 1 249.38 32.2
 3 -17 1 241.48 28.2
 3 -17 1 236.48 24.9
 -2 17 -1 3.8 9.7
 -2 17 -1 -6.4 11.9
 -2 17 -1 9.7 11.9
 -2 17 -1 12.2 9.1
 -2 17 -1 -5.9 9.1
 -2 17 -1 12.9 19.1
 -2 17 -1 -2.8 9.5
 2 -17 1 2 16.6
 2 -17 1 -2.2 8.9
 2 -17 1 -0.9 11.4
 2 -17 1 -5.1 9.9
 -1 17 -1 10.9 10.1
 -1 17 -1 30 9.6
 -1 17 -1 28.1 13.2
 -1 17 -1 20.6 20.7
 -1 17 -1 29.7 11.9
 -1 17 -1 12.6 13.6
 -1 17 -1 34.9 12.2
 1 -17 1 3.7 10.8
 1 -17 1 42 13
 1 -17 1 17.1 13.4
 1 -17 1 26.4 12.5
 1 -17 1 22.8 18.3
 1 -17 1 15.5 11.2
 0 17 -1 0.7 18
 0 17 -1 -5.2 9.9
 0 17 -1 -3.1 7.9
 0 17 -1 -0.5 11.9
 0 17 -1 3.2 9.5
 0 17 -1 20.1 13.9
 0 17 -1 11.1 8.5
 0 17 -1 2 11.6
 0 -17 1 7.3 10.9
 0 -17 1 2.6 10
 0 -17 1 12.5 11.1
 0 -17 1 -2.2 10.3
 0 -17 1 3.3 18.2
 0 -17 1 21.3 13
 0 -17 1 17.1 11
 1 17 -1 93.09 18.2
 1 17 -1 100.69 17.9
 1 17 -1 97.99 17.3
 1 17 -1 100.19 13.7
 1 17 -1 71.99 17.7
 1 17 -1 67.89 17.4
 1 17 -1 69.99 12.1
 1 17 -1 85.69 16.1
 1 17 -1 114.89 29.1
 -1 -17 1 86.69 17.7
 -1 -17 1 86.09 16.4
 -1 -17 1 80.19 14.3
 -1 -17 1 59.39 15.7
 -1 -17 1 63.59 22.2
 -1 -17 1 98.39 17.3
 2 17 -1 -10.8 12.2
 2 17 -1 -5.5 6.6
 2 17 -1 21.7 13
 2 17 -1 -4.5 11.5
 2 17 -1 7 12.7
 2 17 -1 1.2 7.3
 2 17 -1 8.6 10.2
 2 17 -1 -18.4 19.4
 2 17 -1 7.2 14.2
 -2 -17 1 4.9 11.1
 -2 -17 1 -9.8 10.2
 -2 -17 1 15.8 18.5
 -2 -17 1 8.6 10.6
 -2 -17 1 2.1 12.8
 -2 -17 1 5.4 9.3
 3 17 -1 142.99 30.8
 3 17 -1 92.69 27.1
 3 17 -1 93.59 13.1
 3 17 -1 91.29 19
 3 17 -1 108.29 18.8
 3 17 -1 96.69 18
 3 17 -1 94.69 20.1
 3 17 -1 93.99 18.2
 -3 -17 1 92.29 17.7
 -3 -17 1 85.89 17.4
 -3 -17 1 77.49 24.4
 -3 -17 1 107.69 15.1
 -3 -17 1 98.19 18.6
 -3 -17 1 55.99 18.2
 4 17 -1 348.47 29.1
 4 17 -1 374.26 33.8
 4 17 -1 344.47 38
 4 17 -1 328.07 32.7
 4 17 -1 347.07 34.7
 4 17 -1 440.26 37
 4 17 -1 429.76 49.5
 -4 -17 1 383.86 34.8
 -4 -17 1 429.36 37.4
 -4 -17 1 398.36 46
 -4 -17 1 377.36 34.6
 -4 -17 1 409.06 31
 -4 -17 1 346.97 51.89
 5 17 -1 117.79 22.3
 5 17 -1 134.79 27.4
 5 17 -1 106.59 19.2
 5 17 -1 117.69 20.9
 5 17 -1 105.59 15.4
 5 17 -1 145.39 30.6
 5 17 -1 135.99 18.9
 5 17 -1 128.99 24.2
 -5 -17 1 133.09 17.4
 -5 -17 1 116.69 20.7
 -5 -17 1 110.29 21.5
 -5 -17 1 121.79 20.3
 -5 -17 1 134.69 23.7
 -5 -17 1 128.69 27.9
 6 17 -1 105.79 20.3
 6 17 -1 46.6 16.4
 6 17 -1 72.79 20.6
 6 17 -1 77.89 21.4
 6 17 -1 51.09 16.3
 6 17 -1 74.79 28.7
 6 17 -1 71.09 14.5
 -6 -17 1 79.59 21.4
 -6 -17 1 80.39 14.6
 -6 -17 1 47.7 19.1
 -6 -17 1 73.49 19.1
 -6 -17 1 54.79 16.7
 -6 -17 1 50.09 24.7
 7 17 -1 52.09 17.2
 7 17 -1 9.9 18.3
 7 17 -1 101.89 32.7
 7 17 -1 14.1 16.6
 7 17 -1 51.19 19.5
 -7 -17 1 42.6 17.9
 -7 -17 1 26.1 18.1
 -7 -17 1 31.4 14.8
 -7 -17 1 43.2 12.5
 8 17 -1 36.5 27.2
 -8 -17 1 58.09 19.9
 -7 18 -1 11.5 11.8
 -7 18 -1 11.4 10.4
 -7 18 -1 33.8 14.9
 -7 18 -1 -11.4 14.8
 -7 18 -1 23.4 12.2
 -7 18 -1 -2 16.3
 7 -18 1 8.1 16
 7 -18 1 21.7 22.7
 7 -18 1 -0.1 17.2
 7 -18 1 19.1 12.8
 7 -18 1 18.9 16.3
 7 -18 1 -3.1 13.7
 -6 18 -1 8 12.4
 -6 18 -1 -10.5 15.2
 -6 18 -1 13.7 13.4
 -6 18 -1 10.8 11.3
 -6 18 -1 -4 9.4
 -6 18 -1 8.8 11.7
 -6 18 -1 -3.3 10.9
 6 -18 1 20 20.4
 6 -18 1 0.4 17.3
 6 -18 1 9.6 13.9
 6 -18 1 9.8 11.6
 6 -18 1 -10.2 9.4
 6 -18 1 5.6 13.1
 -5 18 -1 48 13.9
 -5 18 -1 46.8 14.1
 -5 18 -1 24.1 11
 -5 18 -1 30.8 13.2
 -5 18 -1 40.6 16.8
 -5 18 -1 12.7 14.6
 -5 18 -1 6.1 20.9
 5 -18 1 29.1 16.6
 5 -18 1 43.6 21.9
 5 -18 1 44.7 14.1
 5 -18 1 28.8 12.3
 5 -18 1 30.3 20.5
 5 -18 1 23.1 14.1
 5 -18 1 20.2 11
 -4 18 -1 138.69 21.7
 -4 18 -1 161.78 22.5
 -4 18 -1 140.69 28.2
 -4 18 -1 98.09 16.3
 -4 18 -1 132.39 19.7
 -4 18 -1 121.99 17.7
 -4 18 -1 72.19 16.5
 4 -18 1 96.29 18.3
 4 -18 1 91.39 25
 4 -18 1 127.99 19.2
 4 -18 1 114.89 18
 4 -18 1 109.09 17.3
 4 -18 1 120.99 21.9
 4 -18 1 121.39 22.7
 -3 18 -1 16.1 10.8
 -3 18 -1 5.2 10.5
 -3 18 -1 0.1 18.6
 -3 18 -1 -0.3 11.5
 -3 18 -1 3.9 14.6
 -3 18 -1 -0.1 9.5
 -3 18 -1 5.8 8.6
 3 -18 1 -7.6 9.7
 3 -18 1 -0.7 11.4
 3 -18 1 -12.3 16.9
 3 -18 1 -9 9.5
 3 -18 1 1.1 9.2
 -2 18 -1 111.89 19.5
 -2 18 -1 123.69 21
 -2 18 -1 160.48 17.8
 -2 18 -1 109.39 20.4
 -2 18 -1 114.89 19.4
 -2 18 -1 140.99 18.3
 -2 18 -1 160.68 29.8
 2 -18 1 92.29 17
 2 -18 1 141.89 19.7
 2 -18 1 77.29 23.7
 2 -18 1 126.39 20
 -1 18 -1 27.5 11.9
 -1 18 -1 27.1 23
 -1 18 -1 30.6 10.2
 -1 18 -1 14.7 13.6
 -1 18 -1 3.8 11.2
 -1 18 -1 0.7 13.7
 -1 18 -1 22.7 12
 1 -18 1 13.3 11.2
 1 -18 1 12 11
 1 -18 1 18.8 11.8
 1 -18 1 -3.8 18.9
 1 -18 1 18.3 11.8
 0 18 -1 514.25 50.29
 0 18 -1 410.66 32.2
 0 18 -1 467.95 36.4
 0 18 -1 466.95 38.8
 0 18 -1 416.86 36.7
 0 18 -1 443.66 38.5
 0 18 -1 404.66 35.7
 0 18 -1 430.66 40.7
 0 -18 1 410.96 47.6
 0 -18 1 410.06 35.6
 0 -18 1 471.55 48
 0 -18 1 423.56 36
 0 -18 1 439.66 37.4
 0 -18 1 392.56 35.5
 1 18 -1 28.6 13.9
 1 18 -1 44.7 17.3
 1 18 -1 63.19 16.2
 1 18 -1 24.8 10.2
 1 18 -1 66.09 17.2
 1 18 -1 44 10.3
 1 18 -1 75.99 27.7
 1 18 -1 31.7 21.6
 1 18 -1 13 12
 -1 -18 1 60.59 23.4
 -1 -18 1 41.3 13.5
 -1 -18 1 17.7 13
 -1 -18 1 26 12.7
 -1 -18 1 33.4 12.2
 2 18 -1 256.87 30
 2 18 -1 208.68 21.1
 2 18 -1 287.77 31.3
 2 18 -1 190.58 25.4
 2 18 -1 289.37 30.3
 2 18 -1 263.27 31.8
 2 18 -1 199.58 21
 2 18 -1 230.08 37.1
 2 18 -1 250.37 28.6
 -2 -18 1 274.57 32.2
 -2 -18 1 280.77 38.5
 -2 -18 1 238.08 29.6
 -2 -18 1 241.08 27.7
 -2 -18 1 276.97 24.8
 -2 -18 1 259.97 27.9
 3 18 -1 81.39 17.7
 3 18 -1 81.19 18.3
 3 18 -1 58.69 18.8
 3 18 -1 128.69 31.6
 3 18 -1 38.6 14.6
 3 18 -1 54.89 11.6
 3 18 -1 78.19 16.6
 3 18 -1 71.89 18.8
 -3 -18 1 70.39 24.4
 -3 -18 1 75.09 17
 -3 -18 1 33.6 14.5
 -3 -18 1 94.59 14.5
 -3 -18 1 30.6 17.2
 -3 -18 1 91.69 17.8
 4 18 -1 -3.1 13.2
 4 18 -1 6.8 7.9
 4 18 -1 5.8 12.4
 4 18 -1 -11.5 15.5
 4 18 -1 19 12.9
 4 18 -1 -17.4 20.7
 4 18 -1 10.1 12.4
 4 18 -1 -4.1 13.2
 -4 -18 1 0.3 12.6
 -4 -18 1 -4.7 8.9
 -4 -18 1 2.6 12.8
 -4 -18 1 13.5 15.2
 -4 -18 1 19.8 20.8
 -4 -18 1 9.3 12.6
 5 18 -1 -8.1 12.3
 5 18 -1 17.7 15.8
 5 18 -1 21.9 14.6
 5 18 -1 -3 8.4
 5 18 -1 -19.9 21
 5 18 -1 8.8 15.7
 5 18 -1 11.7 16.3
 -5 -18 1 -5 15.8
 -5 -18 1 28.5 12.9
 -5 -18 1 -3.8 12.8
 -5 -18 1 14.3 19.9
 -5 -18 1 41.3 16.8
 -5 -18 1 9.6 13.1
 6 18 -1 40.8 24.5
 6 18 -1 -2.6 12.7
 6 18 -1 2.6 14.9
 6 18 -1 22.8 15.5
 6 18 -1 -4.7 9.6
 6 18 -1 1.8 16.3
 6 18 -1 -13.4 14.4
 -6 -18 1 17.4 15.7
 -6 -18 1 14 9.8
 -6 -18 1 19.9 17.3
 -6 -18 1 -3.2 13.7
 7 18 -1 19.5 18
 7 18 -1 16 15.9
 7 18 -1 30.7 27.4
 7 18 -1 19 20.1
 7 18 -1 5.1 25.8
 -7 -18 1 4.4 13.2
 -7 -18 1 29 24.2
 -7 -18 1 -1.5 13.9
 -7 -18 1 -0.2 9.1
 -6 19 -1 39.3 15.9
 -6 19 -1 34.9 19.6
 -6 19 -1 28.1 13.9
 -6 19 -1 58.79 13.2
 -6 19 -1 45.2 12.1
 -6 19 -1 15.6 17.5
 -6 19 -1 39.2 15
 6 -19 1 23.2 23.1
 6 -19 1 63.69 22.5
 6 -19 1 27.2 16.2
 6 -19 1 -12 9.7
 6 -19 1 76.89 15.1
 6 -19 1 66.69 15.7
 -5 19 -1 20.5 22
 -5 19 -1 75.29 17.1
 -5 19 -1 62.89 17.3
 -5 19 -1 78.39 15.6
 -5 19 -1 63.49 15.4
 -5 19 -1 67.89 16.9
 -5 19 -1 53.09 23.9
 5 -19 1 66.19 14.2
 5 -19 1 65.79 23.6
 5 -19 1 51.59 14.9
 5 -19 1 72.99 16.2
 5 -19 1 56.79 22.8
 -4 19 -1 76.99 27.3
 -4 19 -1 111.99 21.3
 -4 19 -1 56.29 14.5
 -4 19 -1 53.79 16
 -4 19 -1 74.69 14.9
 -4 19 -1 79.39 16.9
 -4 19 -1 70.19 18.4
 4 -19 1 94.19 25.4
 4 -19 1 85.19 16.3
 4 -19 1 69.39 14.4
 4 -19 1 54.79 14.7
 -3 19 -1 33.4 13.4
 -3 19 -1 29.4 12.3
 -3 19 -1 11.2 15.7
 -3 19 -1 20.1 11.3
 -3 19 -1 29.5 24
 -3 19 -1 37.2 14.7
 3 -19 1 39 13.5
 3 -19 1 10 19.8
 3 -19 1 37.8 13.8
 3 -19 1 20.3 11.1
 -2 19 -1 4.5 10.1
 -2 19 -1 0.4 22.2
 -2 19 -1 15.8 14.1
 -2 19 -1 9 9.2
 -2 19 -1 2.7 11.2
 -2 19 -1 20.4 14.9
 -2 19 -1 -8 9.9
 2 -19 1 -15.4 17.3
 2 -19 1 27.3 14
 2 -19 1 -10.8 9.7
 2 -19 1 24.1 15
 2 -19 1 -6.2 10.5
 2 -19 1 0.5 10.8
 -1 19 -1 9.8 8.7
 -1 19 -1 7.4 20.2
 -1 19 -1 14.1 11.6
 -1 19 -1 25.6 16.2
 -1 19 -1 11.3 11
 -1 19 -1 -5.6 10.6
 -1 19 -1 12.4 14.7
 1 -19 1 3.6 14.2
 1 -19 1 9 11
 1 -19 1 15.7 13.5
 1 -19 1 7.1 23.8
 1 -19 1 -5.5 10.8
 1 -19 1 13.8 12.8
 0 19 -1 -1.9 18.7
 0 19 -1 12.8 8.7
 0 19 -1 13.3 10.7
 0 19 -1 29.5 15.4
 0 19 -1 33.4 13
 0 19 -1 37 15.5
 0 19 -1 19.9 13.9
 0 19 -1 14.7 12.2
 0 -19 1 17.7 18.4
 0 -19 1 2.5 11
 0 -19 1 7 11.1
 0 -19 1 2.8 12.7
 0 -19 1 20.4 14.1
 0 -19 1 20.6 14.9
 1 19 -1 13.3 12.3
 1 19 -1 -6.6 15.2
 1 19 -1 10.4 8.8
 1 19 -1 46.1 21.7
 1 19 -1 25.4 13.5
 1 19 -1 37.4 13.3
 1 19 -1 43.6 16.4
 1 19 -1 29.4 15.2
 -1 -19 1 20 20.2
 -1 -19 1 14.7 12.7
 -1 -19 1 21.5 12.4
 -1 -19 1 28.1 15.5
 -1 -19 1 35.3 12.4
 2 19 -1 34.9 15.1
 2 19 -1 58.59 17.6
 2 19 -1 62.09 16.1
 2 19 -1 109.19 28.3
 2 19 -1 32.5 14.3
 2 19 -1 34.1 16.1
 2 19 -1 55.39 11.2
 2 19 -1 32.5 10.1
 2 19 -1 66.59 15.6
 -2 -19 1 40 22.4
 -2 -19 1 26.7 16.5
 -2 -19 1 55.99 13.4
 -2 -19 1 49 16.5
 -2 -19 1 31.9 14.5
 -2 -19 1 61.29 27.3
 3 19 -1 53.59 17.4
 3 19 -1 53.99 17.2
 3 19 -1 98.49 21.6
 3 19 -1 69.69 16.9
 3 19 -1 69.59 28.3
 3 19 -1 43.9 24.5
 3 19 -1 46.9 16.6
 3 19 -1 56.19 11
 -3 -19 1 51.29 17.1
 -3 -19 1 85.49 15.1
 -3 -19 1 29.3 21.7
 -3 -19 1 26.7 16.7
 -3 -19 1 52.59 16.2
 4 19 -1 6.6 20.3
 4 19 -1 20.5 9.8
 4 19 -1 47.3 14.9
 4 19 -1 92.49 30.2
 4 19 -1 20.2 15.3
 4 19 -1 40.2 16.8
 4 19 -1 39.9 18.9
 -4 -19 1 40.1 20.5
 -4 -19 1 53.59 20.2
 -4 -19 1 29.7 15.2
 -4 -19 1 40.3 15.1
 5 19 -1 48.1 16.7
 5 19 -1 19.7 15.9
 5 19 -1 0.7 9
 5 19 -1 19.5 16.8
 5 19 -1 -3.8 17.2
 5 19 -1 17.2 14.7
 5 19 -1 -8.8 21.8
 -5 -19 1 1.3 13.1
 -5 -19 1 11.4 15.4
 -5 -19 1 9.1 10.1
 -5 -19 1 26.7 16.8
 6 19 -1 7.9 16
 6 19 -1 -8.1 13.5
 6 19 -1 20.5 16.2
 6 19 -1 47.6 27.6
 -6 -19 1 9.3 9.6
 -6 -19 1 -1.1 14.2
 -6 -19 1 5.3 15.2
 -6 -19 1 15.3 14.2
 -5 20 -1 178.58 27.5
 -5 20 -1 186.68 25.7
 -5 20 -1 188.68 21.6
 -5 20 -1 183.08 33.8
 -5 20 -1 133.59 20.9
 -5 20 -1 145.89 23.8
 -5 20 -1 190.18 29.3
 5 -20 1 194.28 33
 5 -20 1 218.08 25
 5 -20 1 218.78 23.5
 5 -20 1 148.59 22.2
 -4 20 -1 29.4 24.3
 -4 20 -1 7.3 15.6
 -4 20 -1 9 26.9
 -4 20 -1 13.7 12.9
 -4 20 -1 58.69 23.6
 4 -20 1 -5.4 21.7
 4 -20 1 14 11.6
 4 -20 1 26.7 12.2
 4 -20 1 34.4 14.8
 -3 20 -1 95.29 21.9
 -3 20 -1 80.29 15.8
 -3 20 -1 92.69 18.9
 -3 20 -1 122.79 20.7
 -3 20 -1 92.29 19.3
 -3 20 -1 55.79 24.1
 -3 20 -1 75.59 15.8
 3 -20 1 77.69 16.1
 3 -20 1 88.79 18.2
 3 -20 1 113.99 20.2
 3 -20 1 107.79 29.9
 -2 20 -1 153.98 21.1
 -2 20 -1 148.79 22.8
 -2 20 -1 199.78 34.4
 -2 20 -1 174.48 26.2
 -2 20 -1 161.48 23.9
 -2 20 -1 142.49 22.3
 -2 20 -1 134.09 18.6
 2 -20 1 148.59 22.5
 2 -20 1 144.99 21.9
 2 -20 1 165.28 21.6
 2 -20 1 108.79 27.4
 -1 20 -1 1.6 14.6
 -1 20 -1 4 20.6
 -1 20 -1 17 11.4
 -1 20 -1 -6.4 14
 -1 20 -1 3.8 8.5
 -1 20 -1 1 11.3
 -1 20 -1 25.4 12.4
 1 -20 1 1.2 11.5
 1 -20 1 14.7 12
 1 -20 1 19.2 13.3
 1 -20 1 2.7 11.6
 1 -20 1 7.4 20.7
 0 20 -1 154.48 19.3
 0 20 -1 213.98 38.7
 0 20 -1 193.98 24.7
 0 20 -1 166.28 23.6
 0 20 -1 232.58 29.6
 0 20 -1 187.98 26
 0 20 -1 161.78 26
 0 -20 1 189.38 34
 0 -20 1 182.28 24.1
 0 -20 1 204.68 24.5
 0 -20 1 203.98 26
 0 -20 1 215.58 27
 1 20 -1 62.89 18.9
 1 20 -1 81.19 20.4
 1 20 -1 91.09 18.6
 1 20 -1 70.39 16.5
 1 20 -1 75.29 13.2
 1 20 -1 60.99 16.9
 1 20 -1 117.89 32.2
 -1 -20 1 99.19 18.8
 -1 -20 1 67.49 17.5
 -1 -20 1 66.69 15.3
 -1 -20 1 68.09 18.3
 -1 -20 1 77.49 28.6
 2 20 -1 41.9 10.4
 2 20 -1 44.1 15.7
 2 20 -1 32.9 14.7
 2 20 -1 36 16.8
 2 20 -1 30.3 17.9
 2 20 -1 23 26.5
 2 20 -1 18.8 12
 -2 -20 1 23.6 14.8
 -2 -20 1 74.49 14.8
 -2 -20 1 34.6 14.6
 -2 -20 1 36.6 16.1
 3 20 -1 241.68 30.8
 3 20 -1 283.17 34.4
 3 20 -1 269.97 30.6
 3 20 -1 264.77 31.4
 3 20 -1 216.98 22.9
 3 20 -1 297.77 32.1
 3 20 -1 291.87 44.3
 -3 -20 1 300.77 31.9
 -3 -20 1 245.58 32.2
 -3 -20 1 291.47 32.4
 -3 -20 1 301.77 33.4
 4 20 -1 2.9 15.5
 4 20 -1 -7.6 15.9
 4 20 -1 -6.8 8.3
 4 20 -1 -10 12.8
 4 20 -1 13.3 16.1
 4 20 -1 5.9 12.9
 -4 -20 1 18.8 14.1
 -4 -20 1 16.4 14.7
 -4 -20 1 -0.6 10
 -4 -20 1 -1.1 13.8
 5 20 -1 162.58 28.9
 5 20 -1 177.08 37.2
 5 20 -1 201.58 26.6
 5 20 -1 186.08 28.2
 5 20 -1 142.19 18.6
 5 20 -1 191.08 26.9
 -5 -20 1 166.08 25.3
 -5 -20 1 108.79 22.3
 -5 -20 1 159.08 27.2
 -5 -20 1 193.98 21.9
 4 -21 1 28.5 12
 4 -21 1 27.7 23.3
 4 -21 1 24.2 14.4
 -3 21 -1 4.8 22
 -3 21 -1 0.4 10.5
 -3 21 -1 -12 10.9
 -3 21 -1 -7.7 10.8
 -3 21 -1 -20.6 14.2
 -3 21 -1 1.8 13.4
 -3 21 -1 15.6 13
 3 -21 1 11.7 12.4
 3 -21 1 4.2 11.7
 3 -21 1 10.6 11.1
 3 -21 1 -1.6 22.7
 -2 21 -1 17.3 15.7
 -2 21 -1 14.8 13.6
 -2 21 -1 52.69 13.6
 -2 21 -1 33.2 29.4
 -2 21 -1 25.6 14.2
 -2 21 -1 23.7 18.3
 -2 21 -1 38.5 25.4
 2 -21 1 49.6 15.6
 2 -21 1 29.6 14.6
 2 -21 1 -0.2 11.8
 -1 21 -1 3.2 18.7
 -1 21 -1 7.4 9.1
 -1 21 -1 17.5 12.8
 -1 21 -1 14.1 13.6
 -1 21 -1 16.4 16.7
 -1 21 -1 31.6 26.6
 -1 21 -1 31.2 13.2
 1 -21 1 27.9 12.7
 1 -21 1 30.8 14.1
 1 -21 1 30.9 14.2
 0 21 -1 76.49 17.7
 0 21 -1 90.69 19.7
 0 21 -1 85.59 14.2
 0 21 -1 74.99 18.8
 0 21 -1 85.49 21.4
 0 21 -1 68.79 29.3
 0 21 -1 65.89 20.1
 0 -21 1 101.99 20.3
 0 -21 1 91.19 18.7
 0 -21 1 63.79 18.1
 1 21 -1 6.3 8.1
 1 21 -1 32.4 17.3
 1 21 -1 -4.4 12.8
 1 21 -1 18.8 11.3
 1 21 -1 9.3 13.8
 1 21 -1 24.1 23.3
 1 21 -1 24.1 28.4
 -1 -21 1 -8 11.8
 -1 -21 1 -25 10.6
 -1 -21 1 23.3 13.6
 2 21 -1 248.98 36.6
 2 21 -1 220.88 61.99
 2 21 -1 180.48 26.7
 2 21 -1 250.37 30
 2 21 -1 152.68 37
 2 21 -1 239.68 24.1
 2 21 -1 232.28 29
 -2 -21 1 218.28 25.1
 -2 -21 1 236.48 28.4
 -2 -21 1 176.28 28
 3 21 -1 15.8 13
 3 21 -1 -1.7 8.3
 3 21 -1 3.7 15.6
 3 21 -1 9.3 14.9
 3 21 -1 -10 16
 3 21 -1 28 24.2
 3 21 -1 9.4 14.4
 -3 -21 1 15.8 15.6
 -3 -21 1 13.8 11.1
 -3 -21 1 22.6 14.7
 4 21 -1 87.29 21.9
 4 21 -1 102.49 31.2
 4 21 -1 108.09 25.1
 -4 -21 1 82.89 19.6
 -1 22 -1 14.5 29.1
 -1 22 -1 -3.6 13.1
 -1 22 -1 -28 15.8
 -1 22 -1 -5.7 12.3
 -1 22 -1 31.2 13.7
 -1 22 -1 -14 15.2
 -1 22 -1 8.7 10
 1 -22 1 -12.4 11.5
 1 -22 1 8.1 13.3
 1 -22 1 5.6 11.8
 0 22 -1 179.08 26.3
 0 22 -1 103.49 21
 0 22 -1 99.79 16.2
 0 22 -1 142.19 33.7
 0 22 -1 118.69 24.7
 0 22 -1 137.89 22.8
 0 -22 1 136.69 21.7
 0 -22 1 131.09 23.7
 0 -22 1 154.68 24.8
 1 22 -1 -1.8 16.4
 1 22 -1 -16.1 20.7
 1 22 -1 18.4 13.5
 1 22 -1 -28.4 12.4
 1 22 -1 2.8 8.5
 1 22 -1 -16.1 15.4
 1 22 -1 -2.1 26.1
 -1 -22 1 -4.9 12.9
 -1 -22 1 5 12.5
 -1 -22 1 18.2 13.6
 -1 -22 -2 27.9 19.7
 -1 -22 -2 3.8 13.3
 -1 -22 -2 21.4 14
 1 22 2 17.8 8.2
 1 22 2 46.3 26.4
 1 22 2 4 17
 1 22 2 34.9 15.3
 1 22 2 4.4 14.3
 1 22 2 20.6 15.1
 0 -22 -2 107.29 21.3
 0 -22 -2 183.48 26.2
 0 22 2 120.19 25.6
 0 22 2 131.79 22.9
 0 22 2 153.48 18.1
 0 22 2 172.08 23.8
 0 22 2 160.58 34.6
 0 22 2 156.98 25.9
 0 22 2 186.08 25.5
 1 -22 -2 6.9 10.5
 1 -22 -2 16.8 13.2
 1 -22 -2 -7.6 18.2
 1 -22 -2 -2.3 11.2
 -1 22 2 0.3 12.2
 -1 22 2 18.4 16.1
 -1 22 2 19.1 13.1
 -1 22 2 -9.7 11.9
 -1 22 2 2.2 8.3
 -1 22 2 -2.3 16.1
 -1 22 2 -9.3 27.3
 -3 -21 -2 25.8 12
 -3 -21 -2 23.5 15.7
 -3 -21 -2 43.9 16.6
 3 21 2 2.7 16.8
 3 21 2 15.8 25.4
 3 21 2 13.7 24
 3 21 2 -8.1 16
 3 21 2 8.9 8.5
 3 21 2 29.5 17.5
 3 21 2 51.09 26.2
 -2 -21 -2 14.2 12.9
 -2 -21 -2 -2.3 13.1
 2 21 2 10.7 8.1
 2 21 2 11.6 12.6
 2 21 2 4.2 31.6
 2 21 2 -15.1 13
 2 21 2 0.6 17.1
 2 21 2 0.3 12.5
 2 21 2 10.9 15.8
 -1 -21 -2 82.19 19.3
 -1 -21 -2 70.89 19.8
 -1 -21 -2 92.09 19.1
 1 21 2 56.39 11.3
 1 21 2 81.89 20.6
 1 21 2 109.69 20.1
 1 21 2 45.9 31.3
 1 21 2 58.49 17.3
 1 21 2 34.5 26.3
 1 21 2 49.1 16.1
 0 -21 -2 14.1 12.9
 0 -21 -2 60.39 15.8
 0 -21 -2 56.69 14.5
 0 21 2 33.6 14.9
 0 21 2 21.8 8.8
 0 21 2 35.2 24.9
 0 21 2 6 15.9
 0 21 2 20.3 14.4
 0 21 2 50.99 14.9
 0 21 2 18.5 16.4
 1 -21 -2 108.39 20.4
 1 -21 -2 123.09 19.8
 1 -21 -2 105.19 19.8
 -1 21 2 128.09 23.2
 -1 21 2 100.39 19.6
 -1 21 2 131.89 19.7
 -1 21 2 127.69 32
 -1 21 2 130.29 24.7
 -1 21 2 111.59 15.7
 -1 21 2 141.49 21.8
 2 -21 -2 17.9 11.9
 2 -21 -2 -10.6 18.5
 2 -21 -2 20.4 11.3
 2 -21 -2 -9.4 11.5
 -2 21 2 3.9 12.2
 -2 21 2 52.29 24.8
 -2 21 2 -8.9 15.4
 -2 21 2 13.8 11.2
 -2 21 2 11.4 9.2
 3 -21 -2 128.19 31.2
 3 -21 -2 164.58 23.7
 3 -21 -2 170.68 22.9
 3 -21 -2 206.08 26.4
 3 -21 -2 254.07 34.3
 -3 21 2 322.57 43.6
 -3 21 2 182.28 22
 -3 21 2 169.78 29.2
 -3 21 2 152.28 29.3
 -3 21 2 186.78 28.6
 -3 21 2 214.08 23.8
 -3 21 2 216.98 27
 4 -21 -2 13.3 21.6
 4 -21 -2 -6.5 12.6
 4 -21 -2 33.6 11
 -4 21 2 5.8 22.3
 -5 -20 -2 11 15.5
 -5 -20 -2 19.2 14.8
 -5 -20 -2 15.6 17.5
 5 20 2 -11.2 18.1
 5 20 2 -15.6 16.8
 5 20 2 -3.6 15.5
 5 20 2 1 22.1
 5 20 2 -1.3 14.9
 5 20 2 -13 13
 -4 -20 -2 6.4 13.6
 -4 -20 -2 -2.4 8.8
 -4 -20 -2 11.9 13.9
 4 20 2 46.2 39.3
 4 20 2 -4.2 13.4
 4 20 2 4.5 7.9
 4 20 2 -1 15.1
 4 20 2 6.8 12.9
 4 20 2 4.9 16.7
 -3 -20 -2 6.4 14.4
 -3 -20 -2 37 11
 -3 -20 -2 0.2 12
 -3 -20 -2 9.8 12.6
 3 20 2 18.8 15.2
 3 20 2 -0.2 7.5
 3 20 2 6.7 12.8
 3 20 2 32.4 25.5
 3 20 2 19.8 12.7
 3 20 2 6.1 15.9
 3 20 2 10.2 15.8
 -2 -20 -2 14.2 10.6
 -2 -20 -2 25.4 14.1
 -2 -20 -2 7.8 11.9
 -2 -20 -2 40.3 16.1
 2 20 2 24.5 14.7
 2 20 2 35.8 25.5
 2 20 2 24.2 13.1
 2 20 2 9.8 7.1
 2 20 2 22.3 13
 2 20 2 13.8 16.1
 2 20 2 33.2 17.1
 -1 -20 -2 4.4 12
 -1 -20 -2 7.7 24.2
 -1 -20 -2 -5 11.5
 -1 -20 -2 13.7 12.1
 -1 -20 -2 0.1 11.8
 1 20 2 10.4 15.5
 1 20 2 -5.2 11.8
 1 20 2 1.6 7.5
 1 20 2 8.4 12.8
 1 20 2 25.9 24.1
 1 20 2 24 11.7
 1 20 2 -1.7 14.8
 0 -20 -2 40.9 14.3
 0 -20 -2 78.49 27.3
 0 -20 -2 50.39 15.4
 0 -20 -2 78.09 17.2
 0 -20 -2 42.7 15.1
 0 20 2 54.79 15.1
 0 20 2 45.7 10.6
 0 20 2 67.79 26.6
 0 20 2 53.59 17.9
 0 20 2 37 16.9
 0 20 2 52.29 15.5
 0 20 2 69.79 16.7
 1 -20 -2 4.3 10.1
 1 -20 -2 -0.4 17.9
 1 -20 -2 12.3 11.4
 1 -20 -2 4.9 11.2
 1 -20 -2 6.7 14.5
 1 -20 -2 -14.4 18.2
 -1 20 2 16.8 12.3
 -1 20 2 15.6 11.2
 -1 20 2 -0.1 12.7
 -1 20 2 -0.9 8.1
 -1 20 2 8.5 15.5
 -1 20 2 20 10.5
 -1 20 2 48.8 24.1
 2 -20 -2 46.5 14.9
 2 -20 -2 36.7 22.2
 2 -20 -2 90.79 23.2
 2 -20 -2 74.49 16
 2 -20 -2 56.79 15.1
 -2 20 2 73.39 19.6
 -2 20 2 53.49 14.8
 -2 20 2 77.99 18.4
 -2 20 2 73.19 16
 -2 20 2 70.59 25.3
 -2 20 2 68.89 12.9
 -2 20 2 76.39 24.5
 3 -20 -2 34 13.1
 3 -20 -2 41.1 22.2
 3 -20 -2 34.4 13.4
 3 -20 -2 31.4 12
 3 -20 -2 45.1 22.2
 -3 20 2 28.6 15.4
 -3 20 2 27.9 11.7
 -3 20 2 34.3 14.2
 -3 20 2 46 12.4
 -3 20 2 52.99 14.3
 -3 20 2 38.8 22.4
 -3 20 2 34.3 16.9
 4 -20 -2 43.9 16
 4 -20 -2 18.2 22.1
 4 -20 -2 53.59 13.3
 4 -20 -2 80.79 25
 -4 20 2 52.69 14.4
 -4 20 2 66.19 15.7
 -4 20 2 46.6 17.1
 -4 20 2 57.69 22.1
 -4 20 2 16.1 24.2
 -4 20 2 43.4 13.1
 5 -20 -2 147.69 45
 5 -20 -2 73.49 16.5
 5 -20 -2 146.19 18
 5 -20 -2 195.38 23.4
 5 -20 -2 151.28 30.4
 -5 20 2 111.19 16.6
 -5 20 2 105.19 19.8
 -5 20 2 114.89 20.2
 -5 20 2 126.89 24.4
 -5 20 2 137.29 32.4
 -6 -19 -2 324.17 35.8
 -6 -19 -2 327.67 28.2
 -6 -19 -2 256.37 33.1
 -6 -19 -2 362.96 40.3
 6 19 2 290.57 37.5
 6 19 2 389.56 39.6
 6 19 2 303.97 45.9
 6 19 2 276.67 34.5
 6 19 2 298.97 36.4
 -5 -19 -2 14.3 15.1
 -5 -19 -2 4.5 12.5
 -5 -19 -2 8.1 9.7
 -5 -19 -2 -7.9 12.6
 5 19 2 26.3 19.2
 5 19 2 8.4 24.5
 5 19 2 -8.1 12.2
 5 19 2 -7.8 12.4
 5 19 2 -8.5 15
 5 19 2 27.2 16.4
 -4 -19 -2 99.19 21.5
 -4 -19 -2 88.69 19.6
 -4 -19 -2 122.79 16.5
 -4 -19 -2 69.59 18.8
 4 19 2 102.49 21.8
 4 19 2 110.79 24.4
 4 19 2 108.79 19.7
 4 19 2 163.18 32.9
 4 19 2 79.79 13.6
 4 19 2 133.39 23.5
 4 19 2 93.59 18.4
 -3 -19 -2 0.5 12.2
 -3 -19 -2 8.3 12.9
 -3 -19 -2 27.4 21.2
 -3 -19 -2 21.2 17.1
 -3 -19 -2 21.2 10.9
 -3 -19 -2 29.2 14.9
 3 19 2 6.8 22.6
 3 19 2 49.2 17.2
 3 19 2 5.4 12.2
 3 19 2 28.4 8.7
 3 19 2 30.9 13.4
 3 19 2 16.6 17.3
 3 19 2 15.5 15.4
 3 19 2 1.7 14.2
 -2 -19 -2 -4.3 10.9
 -2 -19 -2 14 15.6
 -2 -19 -2 13.1 12.5
 -2 -19 -2 23.2 13.5
 -2 -19 -2 1.6 9.4
 -2 -19 -2 9.3 18.7
 2 19 2 3.8 12.6
 2 19 2 12.3 24.3
 2 19 2 9.4 12.3
 2 19 2 6.2 7.3
 2 19 2 2.1 13.5
 2 19 2 -5.4 13
 2 19 2 8.6 10.9
 2 19 2 24.8 17
 -1 -19 -2 -6 10.4
 -1 -19 -2 -11.6 13.6
 -1 -19 -2 2.2 17.9
 -1 -19 -2 4 12.1
 -1 -19 -2 4.9 11.3
 1 19 2 -11.4 13.5
 1 19 2 11.8 14.2
 1 19 2 33 20.8
 1 19 2 12.7 11
 1 19 2 8.3 12.7
 1 19 2 10.7 12.3
 1 19 2 15.9 8.1
 1 19 2 -8.3 9.9
 0 -19 -2 134.89 20.5
 0 -19 -2 165.28 24.9
 0 -19 -2 194.48 24.4
 0 -19 -2 161.38 30.1
 0 -19 -2 139.19 20.9
 0 -19 -2 131.39 21.1
 0 19 2 130.89 21.7
 0 19 2 134.09 20.6
 0 19 2 155.08 24.2
 0 19 2 135.19 23
 0 19 2 148.79 20.6
 0 19 2 108.79 20.5
 0 19 2 125.29 29.7
 0 19 2 136.49 16.1
 1 -19 -2 63.39 15.1
 1 -19 -2 30.4 23.2
 1 -19 -2 56.19 14.2
 1 -19 -2 45.3 14
 1 -19 -2 59.99 17.7
 1 -19 -2 29.1 13.3
 -1 19 2 91.69 16.5
 -1 19 2 33.7 15.8
 -1 19 2 61.09 11.2
 -1 19 2 68.99 17.6
 -1 19 2 74.29 27.1
 -1 19 2 64.99 18.6
 -1 19 2 37.6 14
 2 -19 -2 201.98 26
 2 -19 -2 208.78 27.9
 2 -19 -2 285.97 26.1
 2 -19 -2 323.17 31.9
 2 -19 -2 262.97 27.3
 2 -19 -2 203.28 33.3
 -2 19 2 261.57 30.9
 -2 19 2 257.37 38.1
 -2 19 2 301.97 29.3
 -2 19 2 275.37 42.3
 -2 19 2 254.57 28.3
 -2 19 2 230.18 25.7
 -2 19 2 210.08 22.2
 3 -19 -2 -1.3 10.3
 3 -19 -2 31.3 15
 3 -19 -2 11 10.3
 3 -19 -2 8.2 10.8
 3 -19 -2 -16.8 16.7
 3 -19 -2 0.6 11.4
 3 -19 -2 11 19
 -3 19 2 -3.1 11.8
 -3 19 2 -2.1 8.1
 -3 19 2 2 10.1
 -3 19 2 -11.5 18.9
 -3 19 2 13.7 10.7
 -3 19 2 1.1 9.9
 -3 19 2 6.2 14.7
 4 -19 -2 113.19 18.7
 4 -19 -2 101.59 25.7
 4 -19 -2 99.59 16.5
 4 -19 -2 130.79 21
 4 -19 -2 112.89 26
 -4 19 2 166.68 25.8
 -4 19 2 113.09 19.3
 -4 19 2 89.59 27.3
 -4 19 2 136.19 20.1
 -4 19 2 86.39 15.5
 -4 19 2 125.59 19.6
 -4 19 2 111.99 16.8
 5 -19 -2 12.2 9.6
 5 -19 -2 0.9 12.6
 5 -19 -2 2.5 19.4
 5 -19 -2 -10.7 17.5
 5 -19 -2 -10.4 9.6
 -5 19 2 2.6 13.2
 -5 19 2 -16.8 20.7
 -5 19 2 4.1 9.6
 -5 19 2 14.8 11.5
 -5 19 2 14.3 10.7
 -5 19 2 2.2 17.1
 -5 19 2 3.9 9.2
 6 -19 -2 41.8 18
 6 -19 -2 55.19 12.6
 6 -19 -2 41.9 21.8
 6 -19 -2 55.69 24.2
 6 -19 -2 16 12.9
 6 -19 -2 55.89 17
 -6 19 2 54.89 15.6
 -6 19 2 49.8 12.2
 -6 19 2 54.69 15.4
 -6 19 2 63.89 23.8
 -6 19 2 30.7 13.4
 -6 19 2 19.9 17.8
 -6 19 2 40.9 14.1
 -6 19 2 43.4 15.3
 -7 -18 -2 58.99 19.6
 -7 -18 -2 33.1 11.6
 -7 -18 -2 38.4 19.4
 -7 -18 -2 54.69 17.6
 7 18 2 45.8 19.9
 7 18 2 34.4 18.5
 7 18 2 41.3 18.8
 -6 -18 -2 -11.8 20.3
 -6 -18 -2 11.5 9.3
 -6 -18 -2 -7.2 11.7
 -6 -18 -2 13.8 14.9
 6 18 2 -0.2 13.6
 6 18 2 25.3 17.8
 6 18 2 46.9 25.3
 6 18 2 19.7 17.6
 6 18 2 -0.6 14.1
 6 18 2 1 15.5
 -5 -18 -2 94.89 26.3
 -5 -18 -2 97.79 14.9
 -5 -18 -2 152.58 26
 -5 -18 -2 91.19 19.2
 5 18 2 117.69 32.1
 5 18 2 103.19 20.7
 5 18 2 88.59 22.4
 5 18 2 80.99 20.2
 5 18 2 109.79 22.3
 5 18 2 92.59 21.2
 -4 -18 -2 21.8 16.2
 -4 -18 -2 37.9 11.1
 -4 -18 -2 38 21.8
 -4 -18 -2 44 15.7
 -4 -18 -2 58.39 17.3
 -4 -18 -2 23.4 13
 4 18 2 48.9 17.1
 4 18 2 42.3 17.8
 4 18 2 21.7 15.5
 4 18 2 47 15.6
 4 18 2 3.8 20.6
 4 18 2 34.5 13.6
 4 18 2 44.4 16.7
 4 18 2 29.9 9.1
 -3 -18 -2 -3.1 8.5
 -3 -18 -2 -3.8 11.1
 -3 -18 -2 15.9 14.8
 -3 -18 -2 19.9 13.7
 -3 -18 -2 -17 10.9
 -3 -18 -2 12.9 17.3
 3 18 2 -2 12.7
 3 18 2 -2.6 10.4
 3 18 2 7.6 15.2
 3 18 2 -2.4 13
 3 18 2 -10 10.2
 3 18 2 -0.5 15.4
 3 18 2 14.3 22.9
 3 18 2 -4.2 6.9
 -2 -18 -2 28.3 13.1
 -2 -18 -2 -3.2 17
 -2 -18 -2 30.2 14.1
 -2 -18 -2 49.5 15.5
 -2 -18 -2 9.9 14.6
 -2 -18 -2 15.7 9.8
 2 18 2 31.2 9.6
 2 18 2 10.5 13.3
 2 18 2 24.5 15.6
 2 18 2 16 13.4
 2 18 2 42.8 13.9
 2 18 2 11.3 22.4
 2 18 2 55.69 15.2
 2 18 2 34.7 16
 2 18 2 15 7.6
 -1 -18 -2 18.4 18.8
 -1 -18 -2 1.1 9.5
 -1 -18 -2 19.9 12.3
 -1 -18 -2 22.8 13
 -1 -18 -2 22.4 13.3
 1 18 2 17 8.3
 1 18 2 86.79 27.2
 1 18 2 20.4 12.2
 1 18 2 -0.9 13.1
 1 18 2 -3.2 11.5
 1 18 2 25.5 12.7
 1 18 2 15.5 15
 0 -18 -2 41.5 20.3
 0 -18 -2 37.3 16.6
 0 -18 -2 8.3 10.7
 0 -18 -2 51.59 14.7
 0 -18 -2 35.3 13.8
 0 -18 -2 36.3 12.8
 0 18 2 50.19 20.2
 0 18 2 15 18.2
 0 18 2 23.2 9.2
 0 18 2 37 15.3
 0 18 2 32 12.8
 0 18 2 22.9 21.6
 0 18 2 44.2 15.5
 0 18 2 58.79 14.5
 1 -18 -2 7.3 10.5
 1 -18 -2 -8.8 11.1
 1 -18 -2 11.4 9.7
 1 -18 -2 0.6 11.1
 1 -18 -2 -11.7 12.1
 1 -18 -2 31.6 20.5
 -1 18 2 -6.9 9
 -1 18 2 -11.3 21.2
 -1 18 2 7.4 7.6
 -1 18 2 2.7 10.6
 -1 18 2 -8.8 13.2
 -1 18 2 18.3 10.6
 -1 18 2 8.6 13
 2 -18 -2 0.7 16.1
 2 -18 -2 24.7 18.1
 2 -18 -2 19.7 11.8
 2 -18 -2 8.9 10.4
 2 -18 -2 0.1 10.2
 2 -18 -2 16 11.1
 -2 18 2 18.8 15
 -2 18 2 -2.6 9.8
 -2 18 2 21.2 9.1
 -2 18 2 17 20.4
 -2 18 2 9.1 10.2
 -2 18 2 11.3 12.3
 -2 18 2 -9.1 9
 3 -18 -2 173.98 29.2
 3 -18 -2 125.39 26.1
 3 -18 -2 154.28 20.9
 3 -18 -2 117.69 18
 3 -18 -2 151.48 20.4
 3 -18 -2 180.08 23.1
 3 -18 -2 107.79 25.8
 -3 18 2 165.18 20.3
 -3 18 2 150.88 21.1
 -3 18 2 195.58 26.1
 -3 18 2 193.88 31.5
 -3 18 2 144.39 20.1
 -3 18 2 175.38 21.8
 -3 18 2 174.78 19.9
 4 -18 -2 0.4 17.1
 4 -18 -2 23.2 18.5
 4 -18 -2 18.8 12.2
 4 -18 -2 34.3 11.6
 -4 18 2 -1.2 9
 -4 18 2 -1.8 9.8
 -4 18 2 15.2 10.8
 -4 18 2 -10.2 13.4
 -4 18 2 -4.2 18.4
 -4 18 2 4.5 8.9
 -4 18 2 -2 11.4
 5 -18 -2 189.68 30.3
 5 -18 -2 230.98 22.4
 5 -18 -2 209.98 30.9
 5 -18 -2 232.08 25.5
 5 -18 -2 171.78 22.2
 -5 18 2 229.28 28.8
 -5 18 2 215.38 35.2
 -5 18 2 202.68 23.9
 -5 18 2 204.68 24.3
 -5 18 2 232.48 26.1
 -5 18 2 223.58 26.3
 -5 18 2 244.08 22.9
 6 -18 -2 7.6 17.8
 6 -18 -2 -15.4 12.9
 6 -18 -2 -10.1 14.9
 6 -18 -2 -26.6 16.1
 6 -18 -2 10.2 10.7
 6 -18 -2 -26.1 8.8
 6 -18 -2 10.6 19.6
 -6 18 2 2.1 17.8
 -6 18 2 2.8 10.5
 -6 18 2 -37 34.1
 -6 18 2 9.3 9.8
 -6 18 2 -1.4 10.3
 -6 18 2 -1.9 9.4
 -6 18 2 -9.9 12.2
 -6 18 2 -16.2 15.2
 7 -18 -2 268.17 37.2
 7 -18 -2 237.88 29.7
 7 -18 -2 166.58 29.4
 7 -18 -2 334.27 32.3
 7 -18 -2 286.27 29.2
 7 -18 -2 304.47 32.7
 -7 18 2 301.37 33.1
 -7 18 2 284.67 25.6
 -7 18 2 290.57 28.5
 -7 18 2 344.17 31.1
 -7 18 2 234.28 29
 -7 18 2 306.37 32
 -7 18 2 285.47 27.9
 -7 -17 -2 14.8 18.8
 -7 -17 -2 10.2 13.2
 -7 -17 -2 10 14.4
 -7 -17 -2 14.5 9.2
 7 17 2 -6.2 13.5
 7 17 2 31.6 17.9
 7 17 2 11.8 24.5
 7 17 2 -40.7 17.8
 7 17 2 -9.3 14.5
 7 17 2 5.2 18.7
 -6 -17 -2 28.7 15.9
 -6 -17 -2 1.7 11.6
 -6 -17 -2 11.9 14.1
 -6 -17 -2 8.6 8.7
 -6 -17 -2 20.8 17.1
 -6 -17 -2 1.1 20
 6 17 2 18.4 13.3
 6 17 2 23.2 16.5
 6 17 2 12.2 15.4
 6 17 2 14.4 19
 6 17 2 49.8 25.3
 6 17 2 5.3 14.2
 -5 -17 -2 61.99 16.2
 -5 -17 -2 66.49 16.9
 -5 -17 -2 49.6 17.4
 -5 -17 -2 -2.9 17.4
 -5 -17 -2 30.3 15.8
 -5 -17 -2 44.8 10.8
 5 17 2 38 17
 5 17 2 64.19 17.1
 5 17 2 70.29 18
 5 17 2 45.6 24.7
 5 17 2 66.59 15.2
 5 17 2 55.19 11
 5 17 2 49.6 14.5
 5 17 2 26.7 18.3
 -4 -17 -2 26.8 19.1
 -4 -17 -2 19.9 14.2
 -4 -17 -2 6.4 12.6
 -4 -17 -2 15.6 12.2
 -4 -17 -2 20.2 9
 -4 -17 -2 17.1 15.7
 4 17 2 1.3 10.8
 4 17 2 30 13.4
 4 17 2 40.8 14.6
 4 17 2 43.7 16.4
 4 17 2 49 17.7
 4 17 2 29.2 9.2
 4 17 2 22.1 14.8
 4 17 2 57.09 25.1
 -3 -17 -2 258.47 22.2
 -3 -17 -2 193.88 27
 -3 -17 -2 283.07 31.7
 -3 -17 -2 225.58 26.1
 -3 -17 -2 200.18 25.7
 -3 -17 -2 253.27 35.5
 3 17 2 246.28 28.1
 3 17 2 205.18 26.4
 3 17 2 225.38 29.2
 3 17 2 235.98 27.5
 3 17 2 197.88 24
 3 17 2 193.18 34.2
 3 17 2 227.98 19.7
 3 17 2 266.77 27.7
 -2 -17 -2 -20.1 12.4
 -2 -17 -2 -7.9 9.9
 -2 -17 -2 -10.5 16.5
 -2 -17 -2 -7.2 10.3
 -2 -17 -2 12 8.5
 -2 -17 -2 -9.4 9.7
 2 17 2 2.3 7.3
 2 17 2 -3.8 11.4
 2 17 2 8.7 10.3
 2 17 2 14.8 13.6
 2 17 2 -7.3 19.5
 2 17 2 8.5 6.7
 2 17 2 15.6 12.3
 2 17 2 3.3 10.9
 2 17 2 -1.5 13.5
 -1 -17 -2 23.4 9.7
 -1 -17 -2 34 17.8
 -1 -17 -2 20.1 14
 -1 -17 -2 27.6 19.9
 -1 -17 -2 17.5 12.5
 -1 -17 -2 33.1 12.3
 1 17 2 32.3 20.1
 1 17 2 26.1 21
 1 17 2 44.4 13.1
 1 17 2 22.1 8.2
 1 17 2 5.7 8.3
 1 17 2 14.2 13.8
 1 17 2 20.4 13.9
 1 17 2 17.2 14
 1 17 2 4.5 11.3
 0 -17 -2 2.1 10.9
 0 -17 -2 11.6 9.8
 0 -17 -2 14.1 11.1
 0 -17 -2 -2.2 12
 0 -17 -2 -16.2 15.5
 0 -17 -2 19.9 11.8
 0 17 2 17.5 10.9
 0 17 2 12.2 7.8
 0 17 2 -3.3 9.4
 0 17 2 6.6 12.7
 0 17 2 29.1 20.5
 0 17 2 18 14.4
 0 17 2 6.3 9.7
 1 -17 -2 12.2 16.8
 1 -17 -2 49.3 15.4
 1 -17 -2 53.89 12.8
 1 -17 -2 32.6 12.7
 1 -17 -2 41.3 11.9
 1 -17 -2 29.1 12
 -1 17 2 41.9 9.9
 -1 17 2 53.79 15.4
 -1 17 2 48.4 22.7
 -1 17 2 26.2 11.4
 -1 17 2 41.4 15.2
 -1 17 2 27 11.5
 -1 17 2 31.5 12.2
 2 -17 -2 39.9 11.6
 2 -17 -2 16.4 16.5
 2 -17 -2 8.4 13.1
 2 -17 -2 28.1 11.9
 2 -17 -2 6.2 10.3
 2 -17 -2 12.2 10.7
 -2 17 2 25 9.2
 -2 17 2 24.8 11
 -2 17 2 50.89 16
 -2 17 2 67.49 23.1
 -2 17 2 29.8 10.6
 -2 17 2 26 11.5
 -2 17 2 26.2 13.2
 3 -17 -2 20.3 17.3
 3 -17 -2 37.1 11.4
 3 -17 -2 31.6 10.7
 3 -17 -2 12.6 10.7
 3 -17 -2 33.9 18.5
 -3 17 2 6.1 21.6
 -3 17 2 32.5 9.9
 -3 17 2 18.9 14.1
 -3 17 2 24.7 10.5
 -3 17 2 23 11.4
 -3 17 2 25.3 11.4
 -3 17 2 14.7 12.5
 4 -17 -2 56.59 13.9
 4 -17 -2 70.29 20.6
 4 -17 -2 50.79 13.3
 4 -17 -2 53.69 20.8
 4 -17 -2 73.19 13.6
 -4 17 2 23 11.6
 -4 17 2 75.59 17.7
 -4 17 2 73.59 13.9
 -4 17 2 86.99 15.3
 -4 17 2 78.89 12.9
 -4 17 2 58.69 14.9
 -4 17 2 66.09 24.5
 5 -17 -2 29.6 15.9
 5 -17 -2 20.6 10.3
 5 -17 -2 8.1 11.8
 5 -17 -2 1.6 9.2
 5 -17 -2 4.9 16.1
 5 -17 -2 7.1 17.1
 5 -17 -2 7.1 10.7
 -5 17 2 18.5 12.8
 -5 17 2 11.8 15.2
 -5 17 2 -26.4 19.6
 -5 17 2 5.8 8.8
 -5 17 2 13.8 10.3
 -5 17 2 10 9.6
 -5 17 2 4.7 9.5
 6 -17 -2 226.08 29.5
 6 -17 -2 218.78 26.8
 6 -17 -2 222.88 32.9
 6 -17 -2 263.57 25.4
 6 -17 -2 317.47 30.1
 6 -17 -2 226.68 31.2
 6 -17 -2 170.88 22.9
 -6 17 2 215.98 24.8
 -6 17 2 228.78 26.2
 -6 17 2 243.08 26
 -6 17 2 267.97 25.3
 -6 17 2 282.47 30.1
 -6 17 2 231.78 31.9
 -6 17 2 213.88 26
 -6 17 2 253.17 22.6
 7 -17 -2 46.2 18.1
 7 -17 -2 76.49 18.7
 7 -17 -2 38.2 15.6
 7 -17 -2 57.59 16.2
 7 -17 -2 76.99 23.2
 7 -17 -2 5.4 20.8
 7 -17 -2 22.8 17.3
 -7 17 2 86.99 20.2
 -7 17 2 46 18.3
 -7 17 2 49.99 15.8
 -7 17 2 42.4 12.9
 -7 17 2 75.59 14.8
 -7 17 2 51.09 15
 -7 17 2 50.89 14.7
 8 -17 -2 100.19 21.3
 8 -17 -2 83.59 21.1
 8 -17 -2 46.1 15.9
 8 -17 -2 110.09 30.3
 -8 -16 -2 11.7 10.7
 -8 -16 -2 -12.5 13.7
 -8 -16 -2 18.1 14.8
 -8 -16 -2 42.3 17.9
 8 16 2 17.5 25.1
 8 16 2 5.7 18.3
 8 16 2 3.6 19.6
 8 16 2 4.5 15
 8 16 2 -22.6 14.3
 -7 -16 -2 34.8 15.4
 -7 -16 -2 2.6 14
 -7 -16 -2 7.9 13.2
 -7 -16 -2 -13.1 19.5
 -7 -16 -2 22 12.6
 -7 -16 -2 9 17.9
 7 16 2 -3 12.9
 7 16 2 -2.9 17.6
 7 16 2 -0.4 12.5
 7 16 2 28.8 15.1
 7 16 2 16.1 23.2
 7 16 2 36 17.2
 -6 -16 -2 79.99 22.6
 -6 -16 -2 63.09 22.5
 -6 -16 -2 86.59 18.3
 -6 -16 -2 76.69 19.6
 -6 -16 -2 107.09 15.4
 -6 -16 -2 93.99 20.4
 6 16 2 86.89 18.8
 6 16 2 75.39 21.2
 6 16 2 106.49 31
 6 16 2 110.69 21.7
 6 16 2 111.59 18.7
 6 16 2 137.09 21
 6 16 2 102.79 17.2
 -5 -16 -2 -2.3 11
 -5 -16 -2 7.2 28.6
 -5 -16 -2 3.3 21.9
 -5 -16 -2 8.6 13.6
 -5 -16 -2 10 8.2
 -5 -16 -2 -0.5 12.8
 5 16 2 32.6 16.2
 5 16 2 -9.4 15.8
 5 16 2 12.4 21.7
 5 16 2 28.1 13.9
 5 16 2 21.1 14.7
 5 16 2 23.2 12.3
 5 16 2 -0.4 11.2
 -4 -16 -2 90.59 18.6
 -4 -16 -2 147.49 22.4
 -4 -16 -2 110.59 19.1
 -4 -16 -2 87.09 19.2
 -4 -16 -2 96.49 14.3
 -4 -16 -2 138.19 18.2
 -4 -16 -2 72.79 23.6
 4 16 2 119.59 25.7
 4 16 2 145.69 32.6
 4 16 2 83.49 20.4
 4 16 2 104.69 19.7
 4 16 2 103.49 17.8
 4 16 2 76.29 18.5
 4 16 2 101.19 18.6
 4 16 2 107.99 13.6
 -3 -16 -2 -12 15.9
 -3 -16 -2 6.1 13.2
 -3 -16 -2 2.2 11.7
 -3 -16 -2 -3.3 10.9
 -3 -16 -2 -6.7 9.3
 -3 -16 -2 -3.7 7.2
 3 16 2 -15.5 8.6
 3 16 2 12.1 13.8
 3 16 2 -16.7 12.8
 3 16 2 2.7 11.1
 3 16 2 -4 17.5
 3 16 2 4.3 10.8
 3 16 2 6.4 6.5
 3 16 2 -18.6 14.6
 -2 -16 -2 534.95 39
 -2 -16 -2 539.45 35.5
 -2 -16 -2 519.55 40.5
 -2 -16 -2 522.05 38.8
 -2 -16 -2 477.45 46.1
 -2 -16 -2 420.46 39.3
 2 16 2 454.35 33.2
 2 16 2 440.56 38.3
 2 16 2 588.04 54.19
 2 16 2 444.16 37
 2 16 2 449.26 38.4
 2 16 2 503.95 40.8
 2 16 2 421.06 36
 2 16 2 496.95 50.39
 2 16 2 484.15 41
 -1 -16 -2 72.49 20.1
 -1 -16 -2 31.7 14.7
 -1 -16 -2 28 12.7
 -1 -16 -2 46.3 13.1
 -1 -16 -2 43.9 10.6
 -1 -16 -2 15.4 11.5
 1 16 2 41.5 18.4
 1 16 2 39.5 9.1
 1 16 2 41.6 22.6
 1 16 2 39.6 20.5
 1 16 2 23 12.1
 1 16 2 48.8 12.5
 1 16 2 29.6 9.5
 1 16 2 59.29 13.7
 1 16 2 24.6 14.3
 0 -16 -2 645.14 44.8
 0 -16 -2 632.74 44
 0 -16 -2 597.04 45.1
 0 -16 -2 547.85 44.8
 0 -16 -2 507.65 50.09
 0 -16 -2 598.94 43.3
 0 16 2 611.34 54.59
 0 16 2 606.64 46.9
 0 16 2 580.14 43.1
 0 16 2 584.14 40
 0 16 2 604.34 43.5
 0 16 2 562.04 41.4
 0 16 2 620.14 45.4
 0 16 2 589.04 44.5
 1 -16 -2 -6.6 9.1
 1 -16 -2 2.2 9.2
 1 -16 -2 5.5 11.2
 1 -16 -2 -6.1 8.9
 1 -16 -2 -2.1 11.3
 1 -16 -2 5.7 16.7
 -1 16 2 1 11.3
 -1 16 2 4.2 11.8
 -1 16 2 8.9 17.7
 -1 16 2 -6.3 7.9
 -1 16 2 1.7 6.9
 -1 16 2 15 10.7
 -1 16 2 10 11.5
 2 -16 -2 480.05 41.1
 2 -16 -2 567.34 39.7
 2 -16 -2 536.15 39.8
 2 -16 -2 551.94 41.1
 2 -16 -2 556.24 48.4
 2 -16 -2 520.75 40.4
 -2 16 2 519.75 40
 -2 16 2 577.54 43.4
 -2 16 2 541.15 41.4
 -2 16 2 547.75 39.3
 -2 16 2 558.34 41.3
 -2 16 2 628.94 52.69
 -2 16 2 504.65 37.8
 3 -16 -2 -6.1 8.4
 3 -16 -2 10.1 9.4
 3 -16 -2 -0.4 14.5
 3 -16 -2 10.1 10.9
 -3 16 2 4.9 9.1
 -3 16 2 10 9.5
 -3 16 2 1.5 8
 -3 16 2 7 10.4
 -3 16 2 23 19.6
 -3 16 2 18.7 10.6
 -3 16 2 2.8 12
 4 -16 -2 14.3 13.9
 4 -16 -2 -6.3 13.2
 4 -16 -2 -3.7 9.7
 4 -16 -2 17 11.2
 4 -16 -2 -15.6 15.4
 4 -16 -2 22.1 9.8
 4 -16 -2 -23.7 14.2
 -4 16 2 2.4 9.4
 -4 16 2 27.4 19.7
 -4 16 2 21.6 14.1
 -4 16 2 29.1 11.3
 -4 16 2 10.7 10.4
 -4 16 2 22.1 9.5
 -4 16 2 12.3 11.8
 5 -16 -2 22.8 12.1
 5 -16 -2 42.2 15.5
 5 -16 -2 16.7 18.6
 5 -16 -2 24.6 11.4
 5 -16 -2 9.5 10.2
 5 -16 -2 66.49 20.7
 5 -16 -2 42 19.5
 5 -16 -2 41.5 13.6
 -5 16 2 33.8 11.4
 -5 16 2 15.5 10.5
 -5 16 2 27.2 11.1
 -5 16 2 29.5 14.6
 -5 16 2 35 22
 -5 16 2 39.3 13.6
 -5 16 2 24.1 9.7
 6 -16 -2 -4.9 8.9
 6 -16 -2 15.3 14.7
 6 -16 -2 -5.4 13.9
 6 -16 -2 -0.3 18.1
 6 -16 -2 13.6 13.2
 6 -16 -2 0.2 10.1
 6 -16 -2 4.8 13.4
 6 -16 -2 5.4 10.6
 6 -16 -2 1.4 12.7
 -6 16 2 7.1 8.9
 -6 16 2 18.7 12.1
 -6 16 2 -2.9 9.9
 -6 16 2 -22.4 17.5
 -6 16 2 13.5 11.7
 -6 16 2 0 13.5
 -6 16 2 7.1 9.7
 -6 16 2 6.2 9.5
 7 -16 -2 10.1 14.2
 7 -16 -2 35.7 12.8
 7 -16 -2 47.2 16.8
 7 -16 -2 46.4 22
 7 -16 -2 49.8 16.2
 -7 16 2 59.89 17.9
 -7 16 2 30.3 11.8
 -7 16 2 33.2 11.9
 -7 16 2 33.5 10.4
 -7 16 2 47.1 13.2
 -7 16 2 22.1 10.9
 8 -16 -2 27.7 17.6
 8 -16 -2 -21.1 14.1
 8 -16 -2 61.79 23.9
 8 -16 -2 57.19 17.1
 8 -16 -2 20.6 14.3
 8 -16 -2 27.6 14.5
 -8 16 2 42.3 13.5
 -8 16 2 31.7 13.4
 -8 16 2 23.3 10.9
 -8 16 2 35.1 15.1
 -8 16 2 13.2 12.1
 -8 16 2 35.4 18
 -8 16 2 12.1 11
 -9 -15 -2 16.1 15.4
 -9 -15 -2 18 15.7
 -9 -15 -2 18.4 16.6
 -9 -15 -2 9.9 27.6
 -9 -15 -2 9.4 14.2
 -9 -15 -2 7.1 11.5
 9 15 2 -13.6 21.7
 9 15 2 15 16.6
 9 15 2 20.6 14
 -8 -15 -2 91.89 19.8
 -8 -15 -2 100.59 20.6
 -8 -15 -2 109.99 21.6
 -8 -15 -2 77.49 14.9
 -8 -15 -2 50.09 20.4
 -8 -15 -2 43.9 24.1
 8 15 2 118.29 28.6
 8 15 2 133.59 23.5
 8 15 2 56.59 17.6
 -7 -15 -2 37.3 18.5
 -7 -15 -2 58.69 15.9
 -7 -15 -2 29.2 22
 -7 -15 -2 27.4 15.7
 -7 -15 -2 48.2 11.7
 -7 -15 -2 43.5 25.1
 7 15 2 31.7 13
 7 15 2 40.4 12.6
 7 15 2 46.7 16.3
 7 15 2 42.4 18.6
 7 15 2 22.3 21.2
 -6 -15 -2 117.49 25
 -6 -15 -2 63.59 16.9
 -6 -15 -2 80.19 17.5
 -6 -15 -2 106.99 20.6
 -6 -15 -2 87.39 13.5
 -6 -15 -2 118.49 22.2
 6 15 2 77.69 23.8
 6 15 2 116.29 19.8
 6 15 2 99.39 16.7
 6 15 2 94.59 17.8
 6 15 2 106.79 26.8
 6 15 2 92.09 19
 6 15 2 54.89 19.6
 -5 -15 -2 214.28 26.9
 -5 -15 -2 251.87 21.5
 -5 -15 -2 252.27 28
 -5 -15 -2 130.39 28.3
 -5 -15 -2 258.67 31.5
 -5 -15 -2 235.48 29
 5 15 2 235.58 24.2
 5 15 2 271.27 27.3
 5 15 2 198.48 25.6
 5 15 2 244.48 33.8
 5 15 2 280.87 29.7
 5 15 2 264.47 34.9
 5 15 2 194.88 28.2
 -4 -15 -2 38.4 13.8
 -4 -15 -2 15.5 12.4
 -4 -15 -2 60.19 11
 -4 -15 -2 24.5 17.6
 -4 -15 -2 39.6 15.9
 -4 -15 -2 72.29 14
 -4 -15 -2 40.3 15.1
 4 15 2 37.4 24.2
 4 15 2 29 11.5
 4 15 2 44.1 15.5
 4 15 2 43.5 14.7
 4 15 2 39.6 13.8
 4 15 2 42.4 15.1
 4 15 2 58.69 14.5
 4 15 2 41.1 9.6
 -3 -15 -2 51.49 14.4
 -3 -15 -2 43.2 15.2
 -3 -15 -2 26.9 12.1
 -3 -15 -2 37.7 9.3
 -3 -15 -2 29.8 14
 -3 -15 -2 -0.7 15.7
 -3 -15 -2 33 13.1
 3 15 2 43.8 12.1
 3 15 2 10.4 19.2
 3 15 2 38.8 12.6
 3 15 2 33 14.6
 3 15 2 33.8 8.3
 3 15 2 25.7 13.7
 3 15 2 10.6 10.9
 3 15 2 20.3 13.1
 -2 -15 -2 13 10.3
 -2 -15 -2 -1.2 15
 -2 -15 -2 2.6 8
 -2 -15 -2 1.1 10.7
 -2 -15 -2 13.4 11
 -2 -15 -2 10.7 13.1
 2 15 2 21.8 11.7
 2 15 2 -7.4 9.5
 2 15 2 5.4 9.7
 2 15 2 20.8 12.5
 2 15 2 23.9 16.1
 2 15 2 -8.1 6.8
 2 15 2 -1.3 6.2
 2 15 2 15.9 23.3
 2 15 2 -0.8 9.8
 -1 -15 -2 539.25 46.1
 -1 -15 -2 536.35 38.8
 -1 -15 -2 530.75 36
 -1 -15 -2 513.15 40.4
 -1 -15 -2 562.54 39.1
 -1 -15 -2 528.05 40
 1 15 2 518.65 39.6
 1 15 2 503.05 40.3
 1 15 2 483.55 48.8
 1 15 2 551.34 40.9
 1 15 2 470.15 37.6
 1 15 2 449.16 34.1
 1 15 2 412.46 38.9
 1 15 2 489.55 37.1
 1 15 2 495.15 38.7
 0 -15 -2 232.48 24.9
 0 -15 -2 358.66 35
 0 -15 -2 240.48 25.3
 0 -15 -2 249.78 26.7
 0 -15 -2 265.77 25
 0 15 2 314.17 37.8
 0 15 2 267.87 25.5
 0 15 2 220.48 25.9
 0 15 2 274.37 21.3
 0 15 2 244.48 26
 0 15 2 250.67 24.4
 0 15 2 244.88 22.4
 0 15 2 239.98 24
 1 -15 -2 550.14 41.4
 1 -15 -2 586.04 42.5
 1 -15 -2 581.94 41.6
 1 -15 -2 612.14 44.1
 1 -15 -2 594.44 42.8
 1 -15 -2 554.94 49.2
 -1 15 2 554.94 38.9
 -1 15 2 538.15 40.6
 -1 15 2 592.24 44.2
 -1 15 2 580.94 42.9
 -1 15 2 558.74 51.69
 -1 15 2 596.14 43.7
 -1 15 2 524.25 40.5
 -1 15 2 603.04 41.7
 2 -15 -2 341.67 29
 2 -15 -2 336.67 28.5
 2 -15 -2 347.37 27.5
 2 -15 -2 354.66 37.1
 2 -15 -2 339.47 29.8
 -2 15 2 296.67 28.1
 -2 15 2 331.67 39.6
 -2 15 2 335.47 26.2
 -2 15 2 270.47 27
 -2 15 2 324.67 29.4
 3 -15 -2 147.09 19
 3 -15 -2 181.78 20.5
 3 -15 -2 176.88 21.2
 3 -15 -2 155.58 18.5
 3 -15 -2 151.58 25.1
 -3 15 2 201.38 21.2
 -3 15 2 231.38 30.3
 -3 15 2 207.98 22.8
 -3 15 2 194.88 22.5
 -3 15 2 165.38 21.8
 -3 15 2 176.58 19
 4 -15 -2 53.99 18.6
 4 -15 -2 117.79 16.9
 4 -15 -2 61.29 13.1
 4 -15 -2 80.09 17
 4 -15 -2 89.59 16.3
 4 -15 -2 52.49 15.3
 4 -15 -2 84.09 20.8
 -4 15 2 55.79 12.6
 -4 15 2 71.79 14.1
 -4 15 2 67.19 16.1
 -4 15 2 73.59 12.1
 -4 15 2 79.79 14.1
 -4 15 2 83.29 15.1
 -4 15 2 56.69 20.1
 5 -15 -2 134.69 16.4
 5 -15 -2 91.99 21
 5 -15 -2 114.79 16.2
 5 -15 -2 109.49 14.8
 5 -15 -2 116.19 16.2
 5 -15 -2 79.19 16.6
 5 -15 -2 69.69 16
 5 -15 -2 124.59 24.5
 5 -15 -2 100.29 19.4
 -5 15 2 112.29 17.3
 -5 15 2 75.79 14.8
 -5 15 2 135.29 15.2
 -5 15 2 122.19 17.7
 -5 15 2 131.19 18.3
 -5 15 2 82.09 24.2
 -5 15 2 119.79 19.8
 6 -15 -2 54.89 12.9
 6 -15 -2 70.79 13.2
 6 -15 -2 49.2 15.1
 6 -15 -2 70.59 23.4
 6 -15 -2 44.6 12.9
 6 -15 -2 51.99 15.5
 6 -15 -2 77.89 18.1
 6 -15 -2 24.4 12.9
 -6 15 2 54.19 16.7
 -6 15 2 46 12.7
 -6 15 2 57.29 12.7
 -6 15 2 50.49 11.3
 -6 15 2 41 13.1
 -6 15 2 53.19 13
 -6 15 2 49.2 12.5
 -6 15 2 73.89 21.8
 7 -15 -2 19.3 13.4
 7 -15 -2 -8.9 11
 7 -15 -2 13 10.5
 7 -15 -2 9.2 15.4
 7 -15 -2 9.6 14.7
 7 -15 -2 12.5 14.5
 7 -15 -2 16.7 14.2
 7 -15 -2 18.3 20.7
 7 -15 -2 4.1 12.2
 -7 15 2 12.3 10.8
 -7 15 2 31.3 16.1
 -7 15 2 13 9.3
 -7 15 2 26.7 11.4
 -7 15 2 44.7 13.5
 -7 15 2 10.1 10.9
 -7 15 2 12.2 11.7
 8 -15 -2 52.89 22.8
 8 -15 -2 4.9 12.5
 8 -15 -2 -7.3 13
 8 -15 -2 14.7 17.4
 8 -15 -2 29.4 15.8
 8 -15 -2 -2 15.2
 -8 15 2 13 11
 -8 15 2 1.3 8.4
 -8 15 2 15.3 10.8
 -8 15 2 6.8 14.8
 -8 15 2 30.3 12.1
 -8 15 2 13.8 13.2
 -8 15 2 2.7 10.3
 9 -15 -2 36.6 29.1
 9 -15 -2 -10.5 15.4
 9 -15 -2 10.3 14.4
 9 -15 -2 -4.1 12.5
 9 -15 -2 33 20.1
 -9 15 2 15.8 10.1
 -9 15 2 19.2 11.9
 -9 15 2 16 11.8
 -9 15 2 29.8 13.3
 -9 15 2 17.8 12.7
 -9 -14 -2 187.68 30.9
 -9 -14 -2 142.29 23.9
 -9 -14 -2 145.99 20.4
 -9 -14 -2 123.39 24.7
 -9 -14 -2 164.88 26.1
 -9 -14 -2 147.19 25
 -9 -14 -2 147.99 31
 9 14 2 204.78 23.2
 9 14 2 196.28 35.6
 9 14 2 168.68 26.1
 -8 -14 -2 31.6 15.6
 -8 -14 -2 42.1 18.1
 -8 -14 -2 25.8 18
 -8 -14 -2 23.3 11.5
 -8 -14 -2 48.3 19
 -8 -14 -2 22.6 14.7
 8 14 2 49.8 14.8
 8 14 2 23.5 15.4
 8 14 2 33.4 23.5
 -7 -14 -2 142.79 22.9
 -7 -14 -2 128.39 26.5
 -7 -14 -2 140.59 22
 -7 -14 -2 123.89 20.3
 -7 -14 -2 115.39 23.2
 -7 -14 -2 136.29 17.1
 7 14 2 102.79 18.8
 7 14 2 139.79 30.6
 7 14 2 132.19 17.2
 7 14 2 125.19 20.1
 -6 -14 -2 23.7 13.8
 -6 -14 -2 28 12.5
 -6 -14 -2 13.4 18
 -6 -14 -2 6.5 8.8
 -6 -14 -2 10.3 12.6
 -6 -14 -2 9.7 14.9
 6 14 2 35.7 12.5
 6 14 2 42.1 21.9
 6 14 2 24.3 13.4
 6 14 2 30.4 14.8
 6 14 2 8.3 10.9
 -5 -14 -2 481.15 35.4
 -5 -14 -2 486.55 46.5
 -5 -14 -2 523.15 40.1
 -5 -14 -2 489.05 42.2
 -5 -14 -2 519.65 42.1
 -5 -14 -2 501.15 40.4
 5 14 2 520.35 41.8
 5 14 2 492.15 50.59
 5 14 2 555.54 40.4
 5 14 2 511.95 38.7
 5 14 2 499.35 39.8
 5 14 2 476.55 42.8
 5 14 2 441.06 36.9
 -4 -14 -2 8.3 7.4
 -4 -14 -2 16.3 11.2
 -4 -14 -2 -5.3 13.1
 -4 -14 -2 34.7 12.5
 -4 -14 -2 12.9 11.6
 -4 -14 -2 4.2 9.9
 -4 -14 -2 32.5 17.9
 4 14 2 18.2 11
 4 14 2 36.9 20.5
 4 14 2 14 10.6
 4 14 2 13.2 13
 4 14 2 26.1 20
 4 14 2 12.5 10.1
 4 14 2 20.4 7.6
 4 14 2 23.2 13.1
 -3 -14 -2 249.48 28.7
 -3 -14 -2 244.68 26.4
 -3 -14 -2 216.58 31.5
 -3 -14 -2 230.78 25.2
 -3 -14 -2 237.28 21.4
 -3 -14 -2 262.47 25
 -3 -14 -2 250.97 28.2
 3 14 2 238.28 26.1
 3 14 2 236.98 27
 3 14 2 233.08 26
 3 14 2 282.27 34.9
 3 14 2 253.07 26.5
 3 14 2 268.27 26.1
 3 14 2 265.97 30.5
 3 14 2 273.97 20.3
 -2 -14 -2 20.3 13.7
 -2 -14 -2 3.5 10.8
 -2 -14 -2 6.5 7.2
 -2 -14 -2 21.1 11.6
 -2 -14 -2 -8.6 10.7
 -2 -14 -2 12.5 9.6
 -2 -14 -2 13.2 14.3
 2 14 2 0.7 8.9
 2 14 2 6.9 6.2
 2 14 2 3.3 8.6
 2 14 2 24.9 17.1
 2 14 2 14.3 10.5
 2 14 2 7.3 12.2
 2 14 2 0.9 10.2
 2 14 2 8.1 6.3
 2 14 2 8.5 11.6
 -1 -14 -2 29.9 11.8
 -1 -14 -2 33 11.7
 -1 -14 -2 23.8 15.2
 -1 -14 -2 37.2 12.1
 -1 -14 -2 40.1 9.7
 -1 -14 -2 49.7 14
 1 14 2 59.49 14.9
 1 14 2 42.6 19.4
 1 14 2 66.19 9.7
 1 14 2 49 13.5
 1 14 2 54.09 12.3
 1 14 2 44.2 10.1
 1 14 2 41.1 11.9
 1 14 2 29.5 10.5
 1 14 2 31.6 11.3
 0 -14 -2 20.6 9.9
 0 -14 -2 39.2 17.1
 0 -14 -2 27.7 9.5
 0 -14 -2 16.8 11.4
 0 -14 -2 11.5 9.4
 0 -14 -2 19.3 9.4
 0 14 2 19.6 11.6
 0 14 2 39.1 15.9
 0 14 2 9.8 8.9
 0 14 2 -10.3 17.1
 0 14 2 30.6 12.6
 0 14 2 31.7 10.2
 0 14 2 20.9 7.2
 0 14 2 32.6 10.6
 1 -14 -2 9.3 9.2
 1 -14 -2 24.1 11.4
 1 -14 -2 17.8 9.5
 1 -14 -2 18.5 11.7
 1 -14 -2 15.8 10.1
 1 -14 -2 27.3 15.3
 -1 14 2 13 9.3
 -1 14 2 13.4 11.2
 -1 14 2 38.9 8.6
 -1 14 2 15.9 9.1
 -1 14 2 15.6 10.1
 -1 14 2 24.6 9.7
 -1 14 2 -13.6 16.3
 -1 14 2 13.9 11.3
 2 -14 -2 135.99 17.6
 2 -14 -2 190.58 26.2
 2 -14 -2 143.89 17.5
 2 -14 -2 135.99 16.7
 -2 14 2 152.18 16.6
 -2 14 2 135.69 19
 -2 14 2 129.49 16.2
 -2 14 2 159.78 19.2
 -2 14 2 178.28 18.8
 -2 14 2 147.39 18.5
 -2 14 2 161.18 28.3
 -2 14 2 119.69 17.2
 3 -14 -2 321.97 30.7
 3 -14 -2 385.36 28.4
 3 -14 -2 363.26 29.8
 3 -14 -2 354.96 32.4
 3 -14 -2 356.06 29.8
 3 -14 -2 348.37 29.1
 3 -14 -2 369.46 37.3
 -3 14 2 390.46 30.5
 -3 14 2 382.96 29.4
 -3 14 2 382.36 39.6
 -3 14 2 414.26 33
 -3 14 2 331.67 28
 -3 14 2 348.37 28
 -3 14 2 388.56 30.4
 4 -14 -2 60.59 16.7
 4 -14 -2 54.59 14.2
 4 -14 -2 91.49 19.9
 4 -14 -2 79.79 14
 4 -14 -2 91.59 14
 4 -14 -2 46.3 19.6
 4 -14 -2 75.79 16.1
 4 -14 -2 81.09 14.6
 4 -14 -2 68.09 12.3
 -4 14 2 66.29 11.4
 -4 14 2 82.59 16.3
 -4 14 2 61.39 13.3
 -4 14 2 84.29 22.5
 -4 14 2 90.39 14.5
 -4 14 2 87.39 14.3
 -4 14 2 79.59 13.9
 5 -14 -2 227.28 24.2
 5 -14 -2 329.87 27.2
 5 -14 -2 222.08 21.4
 5 -14 -2 257.97 30.8
 5 -14 -2 232.08 24.6
 5 -14 -2 223.18 22.1
 5 -14 -2 214.68 26.3
 5 -14 -2 257.57 29.1
 5 -14 -2 234.38 22.2
 -5 14 2 227.98 20.4
 -5 14 2 244.78 24.2
 -5 14 2 225.88 22.7
 -5 14 2 238.08 24.4
 -5 14 2 236.38 23.5
 -5 14 2 187.78 32.2
 -5 14 2 252.47 27.1
 6 -14 -2 16.3 13.2
 6 -14 -2 7.9 10.7
 6 -14 -2 16.6 13.6
 6 -14 -2 -10.9 9.2
 6 -14 -2 5.9 13.9
 6 -14 -2 -6.7 12.6
 6 -14 -2 21.4 10.4
 6 -14 -2 16 10.3
 6 -14 -2 14.3 17.7
 -6 14 2 -6.2 10
 -6 14 2 3.9 9.4
 -6 14 2 10.9 16.5
 -6 14 2 26.2 9.2
 -6 14 2 25.2 12
 -6 14 2 8.9 13.5
 -6 14 2 20.2 9.7
 -6 14 2 19.6 9.7
 7 -14 -2 33.1 13.1
 7 -14 -2 46 13.7
 7 -14 -2 51.29 22.7
 7 -14 -2 73.09 17.2
 7 -14 -2 34 15.5
 7 -14 -2 56.79 12.3
 7 -14 -2 56.99 15.6
 7 -14 -2 41.5 17.6
 -7 14 2 27 11
 -7 14 2 81.99 14.8
 -7 14 2 56.19 12.6
 -7 14 2 69.99 14.1
 -7 14 2 70.19 16.6
 -7 14 2 31.5 10.1
 -7 14 2 40.5 15.4
 8 -14 -2 3.4 14.4
 8 -14 -2 14.5 13.5
 8 -14 -2 10.5 22.2
 8 -14 -2 16 13.3
 8 -14 -2 19.7 15.8
 8 -14 -2 17.8 10.8
 8 -14 -2 31.4 17
 8 -14 -2 42.7 17
 -8 14 2 5.5 14.3
 -8 14 2 -5.2 10.6
 -8 14 2 16 9.5
 -8 14 2 15 14
 -8 14 2 22.4 11.5
 -8 14 2 8.1 10.4
 -8 14 2 8.6 10.2
 9 -14 -2 -12.9 13.9
 9 -14 -2 -2.1 16.4
 9 -14 -2 12.7 12.8
 9 -14 -2 -5.5 20.6
 9 -14 -2 2.4 17.1
 9 -14 -2 -9.3 13.3
 -9 14 2 5 10
 -9 14 2 -2.4 14.8
 -9 14 2 11 11.6
 -9 14 2 25.6 11.9
 -9 14 2 -5 14
 -9 -13 -2 2.3 20.8
 -9 -13 -2 -8.2 13.8
 -9 -13 -2 5.7 14
 -9 -13 -2 -14.4 9.4
 -9 -13 -2 -12 11.7
 -9 -13 -2 5.8 16.4
 -9 -13 -2 16.1 17.9
 9 13 2 2.1 21.2
 9 13 2 2.1 13.7
 9 13 2 -8 17.6
 9 13 2 9.9 12.6
 9 13 2 7.9 14.9
 -8 -13 -2 386.36 37
 -8 -13 -2 353.36 34.5
 -8 -13 -2 333.37 37.5
 -8 -13 -2 394.56 36.9
 -8 -13 -2 306.57 38.9
 -8 -13 -2 378.66 30.9
 -8 -13 -2 331.87 38.1
 8 13 2 344.87 43.5
 8 13 2 393.66 34
 8 13 2 441.06 38.1
 8 13 2 353.26 30
 8 13 2 430.66 40.7
 8 13 2 324.67 31.7
[truncated: 4,384,690 more chars]
