# Supplementary material for: Bistability in Palladium Complexes with Two Different Redox‐Active Ligands of Orthogonal Charge Regimes
Source: Chemistry. 2025 Nov 4;31(69):e03160. doi: 10.1002/chem.202503160 (PMC12699171; doi:10.1002/chem.202503160)
Supplement: Supplementary file 2 — Supporting Information [file CHEM-31-e03160-s002.zip › mo_2025_fk111_3m.cif]

data_mo_2025_fk111_3m

# 1. SUBMISSION DETAILS
 
_publ_contact_author
;
       Prof. Dr. Dr. Hans-Joerg Himmel
       Anorganisch-Chemisches Institut
       Ruprecht-Karls Universitaet Heidelberg
       Im Neuenheimer Feld 270
       69120 Heidelberg
       Germany
;
_publ_contact_author_phone        '049 6221 54-8446'
_publ_contact_author_fax          '049 6221 54-5707'
_publ_contact_author_email        'hans-jorg.himmel@aci.uni-heidelberg.de'
_publ_requested_journal           'Angew. Chem.'
_publ_requested_coeditor_name     
;
'Kreis Franka, Poddelskii Andrei, Hammermueller Leon, Bootz Pascal, 
Bodenmueller Franz, Kaifer Elisabeth, Koehn Andrea' 
;    
#==============================================================================
 
# 2. TITLE AND AUTHOR LIST

_publ_section_title
;
   'Bistability in Palladium Complexes with Two Different Redox-Active 
Ligands of Orthogonal Charge Regimes'
;
_publ_section_abstract
;
      'Bistability in Palladium Complexes with Two Different Redox-Active 
Ligands of Orthogonal Charge Regimes'
;

loop_
 _publ_author_name
 _publ_author_address
     'Kreis, Franka'
;     Anorganisch-Chemisches Institut
      Ruprecht-Karls Universitaet Heidelberg
      Im Neuenheimer Feld 270
      69120 Heidelberg
      Bundesrepublik Deutschland
; 
     'Poddelkii, Andrei'
;     Anorganisch-Chemisches Institut
      Ruprecht-Karls Universitaet Heidelberg
      Im Neuenheimer Feld 270
      69120 Heidelberg
      Bundesrepublik Deutschland
;
     'Hammermueller, Leon'
;     Anorganisch-Chemisches Institut
      Ruprecht-Karls Universitaet Heidelberg
      Im Neuenheimer Feld 270
      69120 Heidelberg
      Bundesrepublik Deutschland
;
     'Bootz, Pascal'
;     Anorganisch-Chemisches Institut
      Ruprecht-Karls Universitaet Heidelberg
      Im Neuenheimer Feld 270
      69120 Heidelberg
      Bundesrepublik Deutschland
;
     'Bodenmueller, Franz'
;     Anorganisch-Chemisches Institut
      Ruprecht-Karls Universitaet Heidelberg
      Im Neuenheimer Feld 270
      69120 Heidelberg
      Bundesrepublik Deutschland
;
     'Kaifer, Elisabeth'
;     Anorganisch-Chemisches Institut
      Ruprecht-Karls Universitaet Heidelberg
      Im Neuenheimer Feld 270
      69120 Heidelberg
      Bundesrepublik Deutschland
;
     'Koehn, Andreas'
;     Institute of Theoretical Chemistry
      University of Stuttgart
      Pfaffenwaldring 55
      70569 Stuttgart
      Germany
;
     'Himmel, Hans-Joerg' 
;     Anorganisch-Chemisches Institut
      Ruprecht-Karls Universitaet Heidelberg
      Im Neuenheimer Feld 270
      69120 Heidelberg
      Bundesrepublik Deutschland
;

#==============================================================================

# end Validation Reply Form
_audit_creation_date               2025-04-24
_audit_creation_method
;
Olex2 1.5
(compiled 2025.03.04 svn.red2d20d0 for OlexSys, GUI svn.r7188)
;
_shelx_SHELXL_version_number       '2018/3'
_audit_contact_author_address      ?
_audit_contact_author_email        ?
_audit_contact_author_name         ''
_audit_contact_author_phone        ?
_publ_contact_author_id_orcid      ?
_publ_section_references
;
D. Kratzert, I. Krossing, (2018), J. Appl. Cryst. 51, 928-934. 

Dolomanov, O.V., Bourhis, L.J., Gildea, R.J, Howard, J.A.K. & Puschmann, H.
 (2009), J. Appl. Cryst. 42, 339-341.

Kratzert, D., Holstein, J.J. & Krossing, I. (2015). J. Appl. Cryst. 48, 933-938.

Sheldrick, G.M. (2008). Acta Cryst. A64, 112-122.

Sheldrick, G.M. (2015). Acta Cryst. A71, 3-8.
;
_chemical_name_common              ?
_chemical_name_systematic          ?
_chemical_formula_moiety           'C24 H30 Cl2 N6 O4 Pd, F6 P'
_chemical_formula_sum              'C24 H30 Cl2 F6 N6 O4 P Pd'
_chemical_formula_weight           788.81
_chemical_melting_point            ?
loop_
  _atom_type_symbol
  _atom_type_description
  _atom_type_scat_dispersion_real
  _atom_type_scat_dispersion_imag
  _atom_type_scat_source
 'C' 'C' 0.0033 0.0016 'International Tables Vol C Tables 4.2.6.8 and 6.1.1.4'
 'H' 'H' 0.0000 0.0000 'International Tables Vol C Tables 4.2.6.8 and 6.1.1.4'
 'Cl' 'Cl' 0.1484 0.1585 'International Tables Vol C Tables 4.2.6.8 and 6.1.1.4'
 'F' 'F' 0.0171 0.0103 'International Tables Vol C Tables 4.2.6.8 and 6.1.1.4'
 'N' 'N' 0.0061 0.0033 'International Tables Vol C Tables 4.2.6.8 and 6.1.1.4'
 'O' 'O' 0.0106 0.0060 'International Tables Vol C Tables 4.2.6.8 and 6.1.1.4'
 'P' 'P' 0.1023 0.0942 'International Tables Vol C Tables 4.2.6.8 and 6.1.1.4'
 'Pd' 'Pd' -0.9988 1.0072
 'International Tables Vol C Tables 4.2.6.8 and 6.1.1.4'

_shelx_space_group_comment
;
The symmetry employed for this shelxl refinement is uniquely defined
by the following loop, which should always be used as a source of
symmetry information in preference to the above space-group names.
They are only intended as comments.
;
_space_group_crystal_system        'orthorhombic'
_space_group_IT_number             61
_space_group_name_H-M_alt          Pbca
_space_group_name_Hall             '-P 2ac 2ab'
loop_
  _space_group_symop_operation_xyz
 'x, y, z'
 '-x+1/2, -y, z+1/2'
 '-x, y+1/2, -z+1/2'
 'x+1/2, -y+1/2, -z'
 '-x, -y, -z'
 'x-1/2, y, -z-1/2'
 'x, -y-1/2, z-1/2'
 '-x-1/2, y-1/2, z'

_cell_length_a                     18.781(2)
_cell_length_b                     12.9338(15)
_cell_length_c                     24.859(3)
_cell_angle_alpha                  90
_cell_angle_beta                   90
_cell_angle_gamma                  90
_cell_volume                       6038.6(12)
_cell_formula_units_Z              8
_cell_measurement_reflns_used      4389
_cell_measurement_temperature      100.00
_cell_measurement_theta_max        21.01
_cell_measurement_theta_min        2.68
_shelx_estimated_absorpt_T_max     0.964
_shelx_estimated_absorpt_T_min     0.881
_exptl_absorpt_coefficient_mu      0.924
_exptl_absorpt_correction_T_max    0.7453
_exptl_absorpt_correction_T_min    0.6177
_exptl_absorpt_correction_type     multi-scan
_exptl_absorpt_process_details
;
SADABS-2016/2 (Bruker,2016/2) was used for absorption correction.
wR2(int) was 0.1784 before and 0.0840 after correction.
The Ratio of minimum to maximum transmission is 0.8288.
The \l/2 correction factor is Not present.
;
_exptl_absorpt_special_details     ?
_exptl_crystal_colour              violet
_exptl_crystal_colour_primary      violet
_exptl_crystal_density_diffrn      1.735
_exptl_crystal_density_meas        ?
_exptl_crystal_density_method      ?
_exptl_crystal_description         plate
_exptl_crystal_F_000               3176
loop_
  _exptl_crystal_face_index_h
  _exptl_crystal_face_index_k
  _exptl_crystal_face_index_l
  _exptl_crystal_face_perp_dist
 2.00 0.00 1.00 0.0060
 0.00 1.00 0.00 0.0110
 1.00 -2.00 0.00 0.0600
 -2.00 2.00 -1.00 0.0210
 0.00 -2.00 1.00 0.0580
 0.00 2.00 -1.00 0.0180
 -2.00 -1.00 -1.00 0.0550
 0.00 -1.00 2.00 0.0380
 0.00 0.00 1.00 0.0250
 0.00 0.00 -1.00 0.0230

_exptl_crystal_size_max            0.14
_exptl_crystal_size_mid            0.07
_exptl_crystal_size_min            0.04
_exptl_transmission_factor_max     ?
_exptl_transmission_factor_min     ?
_diffrn_reflns_av_R_equivalents    0.2197
_diffrn_reflns_av_unetI/netI       0.1079
_diffrn_reflns_Laue_measured_fraction_full  1.000
_diffrn_reflns_Laue_measured_fraction_max  0.994
_diffrn_reflns_limit_h_max         23
_diffrn_reflns_limit_h_min         -23
_diffrn_reflns_limit_k_max         16
_diffrn_reflns_limit_k_min         -15
_diffrn_reflns_limit_l_max         30
_diffrn_reflns_limit_l_min         -30
_diffrn_reflns_number              61175
_diffrn_reflns_point_group_measured_fraction_full  1.000
_diffrn_reflns_point_group_measured_fraction_max  0.994
_diffrn_reflns_theta_full          25.242
_diffrn_reflns_theta_max           26.176
_diffrn_reflns_theta_min           1.965
_diffrn_ambient_temperature        100.00
_diffrn_detector                   'Bruker Photon III detector'
_diffrn_detector_type              'CPAD detector'
_diffrn_measured_fraction_theta_full  1.000
_diffrn_measured_fraction_theta_max  0.994
_diffrn_measurement_device         'three-circle diffractometer'
_diffrn_measurement_device_type    'Bruker D8-Venture Dual Source'
_diffrn_measurement_method         '\w and \f scans'
_diffrn_radiation_monochromator    'mirror optics'
_diffrn_radiation_probe            x-ray
_diffrn_radiation_type             MoK\a
_diffrn_radiation_wavelength       0.71073
_diffrn_source                     'microfocus sealed X-ray tube'
_diffrn_source_current             1.4
_diffrn_source_power               0.07
_diffrn_source_type                'Incoatec I\ms'
_diffrn_source_voltage             50.0
_diffrn_standards_number           0
_reflns_Friedel_coverage           0.000
_reflns_Friedel_fraction_full      .
_reflns_Friedel_fraction_max       .
_reflns_number_gt                  3224
_reflns_number_total               6003
_reflns_special_details
;
 Reflections were merged by SHELXL according to the crystal
 class for the calculation of statistics and refinement.
 
 _reflns_Friedel_fraction is defined as the number of unique
 Friedel pairs measured divided by the number that would be
 possible theoretically, ignoring centric projections and
 systematic absences.
;
_reflns_threshold_expression       'I > 2\s(I)'
_computing_cell_refinement         'SAINT V8.40B (Bruker, 2019)'
_computing_data_collection         'APEX 4 V2021.11-0 (Bruker, 2021)'
_computing_data_reduction          'SAINT V8.40B (Bruker, 2019)'
_computing_molecular_graphics      'Olex2 1.5 (Dolomanov et al., 2009)'
_computing_publication_material    'Olex2 1.5 (Dolomanov et al., 2009)'
_computing_structure_refinement    'XL  (Sheldrick, 2008)'
_computing_structure_solution      'SHELXT 2018/2 (Sheldrick, 2018)'
_refine_diff_density_max           0.900
_refine_diff_density_min           -1.450
_refine_diff_density_rms           0.137
_refine_ls_extinction_coef         .
_refine_ls_extinction_method       none
_refine_ls_goodness_of_fit_ref     1.009
_refine_ls_hydrogen_treatment      constr
_refine_ls_matrix_type             full
_refine_ls_number_parameters       458
_refine_ls_number_reflns           6003
_refine_ls_number_restraints       302
_refine_ls_R_factor_all            0.1434
_refine_ls_R_factor_gt             0.0706
_refine_ls_restrained_S_all        1.011
_refine_ls_shift/su_max            0.000
_refine_ls_shift/su_mean           0.000
_refine_ls_structure_factor_coef   Fsqd
_refine_ls_weighting_details      
 'w=1/[\s^2^(Fo^2^)+(0.0907P)^2^+29.6556P] where P=(Fo^2^+2Fc^2^)/3'
_refine_ls_weighting_scheme        calc
_refine_ls_wR_factor_gt            0.1693
_refine_ls_wR_factor_ref           0.2231
_refine_special_details            ?
_olex2_refinement_description
;
1. Fixed Uiso
 At 1.2 times of:
  All C(H) groups, All C(H,H) groups
 At 1.5 times of:
  All C(H,H,H) groups
2. Restrained distances
 P1-F8 = P1-F9 = P1-F10 = P1-F7 = P1-F11 = P1-F12
 1.65 with sigma of 0.02
 P1-F1 = P1-F2 = P1-F3 = P1-F4 = P1-F5 = P1-F6
 1.65 with sigma of 0.02
 F6-F4 \\sim F6-F2 \\sim F6-F3 \\sim F6-F1 \\sim F5-F4 \\sim F5-F2 \\sim F5-F3
\\sim F5-F1
 with sigma of 0.04
 F8-F9 \\sim F8-F7 \\sim F8-F11 \\sim F8-F12 \\sim F10-F9 \\sim F10-F7 \\sim
F10-F11 \\sim F10-F12
 with sigma of 0.04
 P1-F8 \\sim P1-F9 \\sim P1-F10 \\sim P1-F7 \\sim P1-F11 \\sim P1-F12
 with sigma of 0.02
 P1-F1 \\sim P1-F2 \\sim P1-F3 \\sim P1-F4 \\sim P1-F5 \\sim P1-F6
 with sigma of 0.02
 F6-F5 \\sim F4-F2 \\sim F1-F3
 with sigma of 0.05
 F8-F10 \\sim F9-F7 \\sim F12-F11
 with sigma of 0.05
3. Uiso/Uaniso restraints and constraints
P1 \\sim F1 \\sim F2 \\sim F3 \\sim F4 \\sim F5 \\sim F6: within 2A with sigma
of 0.04 and sigma for terminal atoms of 0.08 within 2A
P1 \\sim F7 \\sim F8 \\sim F9 \\sim F10 \\sim F11 \\sim F12: within 2A with
sigma of 0.04 and sigma for terminal atoms of 0.08 within 2A
4. Rigid body (RIGU) restrains
 P1, F1, F2, F3, F4, F5, F6
 with sigma for 1-2 distances of 0.004 and sigma for 1-3 distances of 0.004
 P1, F7, F8, F9, F10, F11, F12
 with sigma for 1-2 distances of 0.004 and sigma for 1-3 distances of 0.004
5. Others
 Sof(F7)=Sof(F8)=Sof(F9)=Sof(F10)=Sof(F11)=Sof(F12)=1-FVAR(1)
 Sof(F1)=Sof(F2)=Sof(F3)=Sof(F4)=Sof(F5)=Sof(F6)=FVAR(1)
6.a Secondary CH2 refined with riding coordinates:
 C8(H8A,H8B), C9(H9A,H9B), C13(H13A,H13B), C14(H14A,H14B)
6.b Aromatic/amide H refined with riding coordinates:
 C3(H3), C6(H6), C21(H21), C24(H24)
6.c Idealised Me refined as rotating group:
 C10(H10A,H10B,H10C), C11(H11A,H11B,H11C), C15(H15A,H15B,H15C), C16(H16A,H16B,
 H16C), C17(H17A,H17B,H17C), C18(H18A,H18B,H18C)
;
_atom_sites_solution_hydrogens     geom
_atom_sites_solution_primary       dual
_atom_sites_solution_secondary     ?
loop_
  _atom_site_label
  _atom_site_type_symbol
  _atom_site_fract_x
  _atom_site_fract_y
  _atom_site_fract_z
  _atom_site_U_iso_or_equiv
  _atom_site_adp_type
  _atom_site_occupancy
  _atom_site_site_symmetry_order
  _atom_site_calc_flag
  _atom_site_refinement_flags_posn
  _atom_site_refinement_flags_adp
  _atom_site_refinement_flags_occupancy
  _atom_site_disorder_assembly
  _atom_site_disorder_group
 Pd1 Pd 0.31799(3) 0.54130(6) 0.28702(3) 0.0421(2) Uani 1 1 d . . . . .
 Cl1 Cl 0.49568(14) 0.6838(2) 0.06491(10) 0.0568(7) Uani 1 1 d . . . . .
 Cl2 Cl 0.59709(15) 0.7517(3) 0.15926(12) 0.0699(8) Uani 1 1 d . . . . .
 P1 P 0.32674(13) 0.38759(18) 0.55454(10) 0.0443(6) Uani 1 1 d D U . . .
 F1 F 0.3382(10) 0.2662(8) 0.5669(9) 0.089(6) Uani 0.49(2) 1 d D U P A 1
 F2 F 0.2995(10) 0.3989(15) 0.6155(4) 0.060(5) Uani 0.49(2) 1 d D U P A 1
 F3 F 0.3106(12) 0.5076(8) 0.5474(8) 0.074(5) Uani 0.49(2) 1 d D U P A 1
 F4 F 0.3527(14) 0.374(2) 0.4945(6) 0.119(8) Uani 0.49(2) 1 d D U P A 1
 F5 F 0.4051(6) 0.4127(18) 0.5751(10) 0.098(7) Uani 0.49(2) 1 d D U P A 1
 F6 F 0.2464(6) 0.3595(12) 0.5381(8) 0.049(4) Uani 0.49(2) 1 d D U P A 1
 F7 F 0.3318(15) 0.3655(17) 0.6162(4) 0.094(7) Uani 0.51(2) 1 d D U P A 2
 F8 F 0.2881(10) 0.4964(12) 0.5631(9) 0.087(6) Uani 0.51(2) 1 d D U P A 2
 F9 F 0.3252(10) 0.4150(14) 0.4914(4) 0.066(4) Uani 0.51(2) 1 d D U P A 2
 F10 F 0.3703(12) 0.2864(13) 0.5395(8) 0.106(7) Uani 0.51(2) 1 d D U P A 2
 F11 F 0.4009(7) 0.4491(15) 0.5581(8) 0.071(5) Uani 0.51(2) 1 d D U P A 2
 F12 F 0.2534(9) 0.3290(18) 0.5477(10) 0.093(7) Uani 0.51(2) 1 d D U P A 2
 O1 O 0.0270(3) 0.3723(5) 0.3994(2) 0.0427(15) Uani 1 1 d . . . . .
 O2 O 0.0836(3) 0.4728(4) 0.4760(2) 0.0355(13) Uani 1 1 d . . . . .
 O3 O 0.4064(3) 0.6316(5) 0.2905(2) 0.0375(13) Uani 1 1 d . . . . .
 O4 O 0.3315(3) 0.5365(6) 0.2067(3) 0.0553(18) Uani 1 1 d . . . . .
 N1 N 0.2916(4) 0.5452(6) 0.3658(3) 0.0370(16) Uani 1 1 d . . . . .
 N2 N 0.3056(4) 0.6742(6) 0.4339(3) 0.0415(17) Uani 1 1 d . . . . .
 N3 N 0.3951(4) 0.5734(6) 0.4175(3) 0.0454(19) Uani 1 1 d . . . . .
 N4 N 0.2294(4) 0.4570(6) 0.2851(3) 0.0444(18) Uani 1 1 d . . . . .
 N5 N 0.1458(3) 0.4473(5) 0.2122(3) 0.0342(15) Uani 1 1 d . . . . .
 N6 N 0.2366(4) 0.3413(6) 0.2112(3) 0.0425(17) Uani 1 1 d . . . . .
 C1 C 0.2238(4) 0.5083(7) 0.3765(3) 0.0351(18) Uani 1 1 d . . . . .
 C2 C 0.1915(4) 0.4571(6) 0.3317(3) 0.0342(18) Uani 1 1 d . . . . .
 C3 C 0.1245(5) 0.4066(7) 0.3391(3) 0.039(2) Uani 1 1 d . . . . .
 H3 H 0.104043 0.367823 0.310535 0.046 Uiso 1 1 calc R U . . .
 C4 C 0.0903(4) 0.4144(7) 0.3871(4) 0.0381(19) Uani 1 1 d . . . . .
 C5 C 0.1238(4) 0.4698(6) 0.4308(3) 0.0346(18) Uani 1 1 d . . . . .
 C6 C 0.1896(5) 0.5121(6) 0.4262(3) 0.0365(19) Uani 1 1 d . . . . .
 H6 H 0.211906 0.543810 0.456245 0.044 Uiso 1 1 calc R U . . .
 C7 C 0.3292(4) 0.5966(7) 0.4056(3) 0.0345(18) Uani 1 1 d . . . . .
 C8 C 0.3583(5) 0.7021(8) 0.4755(3) 0.048(2) Uani 1 1 d . . . . .
 H8A H 0.340387 0.685407 0.511950 0.057 Uiso 1 1 calc R U . . .
 H8B H 0.370087 0.776658 0.473898 0.057 Uiso 1 1 calc R U . . .
 C9 C 0.4224(5) 0.6367(8) 0.4616(4) 0.046(2) Uani 1 1 d . . . . .
 H9A H 0.462964 0.679908 0.449786 0.055 Uiso 1 1 calc R U . . .
 H9B H 0.437338 0.593442 0.492431 0.055 Uiso 1 1 calc R U . . .
 C10 C 0.2441(5) 0.7377(7) 0.4214(4) 0.047(2) Uani 1 1 d . . . . .
 H10A H 0.227692 0.722070 0.384863 0.071 Uiso 1 1 calc R U . . .
 H10B H 0.257272 0.810895 0.423711 0.071 Uiso 1 1 calc R U . . .
 H10C H 0.205891 0.723015 0.447095 0.071 Uiso 1 1 calc R U . . .
 C11 C 0.4368(5) 0.4852(8) 0.3983(4) 0.058(3) Uani 1 1 d . . . . .
 H11A H 0.434348 0.429086 0.424725 0.087 Uiso 1 1 calc R U . . .
 H11B H 0.486491 0.506226 0.393395 0.087 Uiso 1 1 calc R U . . .
 H11C H 0.417420 0.461158 0.363878 0.087 Uiso 1 1 calc R U . . .
 C12 C 0.2034(4) 0.4155(7) 0.2378(3) 0.0365(19) Uani 1 1 d . . . . .
 C13 C 0.1351(5) 0.3849(7) 0.1635(3) 0.043(2) Uani 1 1 d . . . . .
 H13A H 0.124646 0.429200 0.132038 0.052 Uiso 1 1 calc R U . . .
 H13B H 0.095847 0.334755 0.168400 0.052 Uiso 1 1 calc R U . . .
 C14 C 0.2063(5) 0.3299(7) 0.1570(4) 0.045(2) Uani 1 1 d . . . . .
 H14A H 0.199744 0.256252 0.147358 0.054 Uiso 1 1 calc R U . . .
 H14B H 0.236371 0.363934 0.129532 0.054 Uiso 1 1 calc R U . . .
 C15 C 0.0989(5) 0.5303(7) 0.2273(4) 0.050(2) Uani 1 1 d . . . . .
 H15A H 0.051981 0.502105 0.236416 0.075 Uiso 1 1 calc R U . . .
 H15B H 0.094230 0.578815 0.197268 0.075 Uiso 1 1 calc R U . . .
 H15C H 0.118549 0.566466 0.258632 0.075 Uiso 1 1 calc R U . . .
 C16 C 0.3023(6) 0.2915(10) 0.2257(5) 0.068(3) Uani 1 1 d . . . . .
 H16A H 0.316257 0.313019 0.262043 0.101 Uiso 1 1 calc R U . . .
 H16B H 0.339592 0.311230 0.200135 0.101 Uiso 1 1 calc R U . . .
 H16C H 0.295884 0.216322 0.224945 0.101 Uiso 1 1 calc R U . . .
 C17 C -0.0093(5) 0.3177(8) 0.3569(4) 0.055(3) Uani 1 1 d . . . . .
 H17A H -0.017393 0.364666 0.326599 0.083 Uiso 1 1 calc R U . . .
 H17B H -0.055147 0.292149 0.370271 0.083 Uiso 1 1 calc R U . . .
 H17C H 0.019914 0.259241 0.345070 0.083 Uiso 1 1 calc R U . . .
 C18 C 0.1075(5) 0.5394(7) 0.5187(3) 0.040(2) Uani 1 1 d . . . . .
 H18A H 0.112168 0.610213 0.505155 0.060 Uiso 1 1 calc R U . . .
 H18B H 0.153766 0.515253 0.531906 0.060 Uiso 1 1 calc R U . . .
 H18C H 0.072822 0.538012 0.548160 0.060 Uiso 1 1 calc R U . . .
 C19 C 0.4292(5) 0.6382(8) 0.2396(4) 0.049(2) Uani 1 1 d . . . . .
 C20 C 0.3883(5) 0.5950(9) 0.1961(4) 0.052(3) Uani 1 1 d . . . . .
 C21 C 0.4102(5) 0.6117(8) 0.1434(4) 0.050(2) Uani 1 1 d . . . . .
 H21 H 0.381252 0.588133 0.114514 0.061 Uiso 1 1 calc R U . . .
 C22 C 0.4730(5) 0.6616(7) 0.1323(4) 0.046(2) Uani 1 1 d . . . . .
 C23 C 0.5140(5) 0.7005(7) 0.1722(4) 0.047(2) Uani 1 1 d . . . . .
 C24 C 0.4924(5) 0.6912(7) 0.2264(4) 0.049(2) Uani 1 1 d . . . . .
 H24 H 0.520650 0.720727 0.254070 0.058 Uiso 1 1 calc R U . . .

loop_
  _atom_site_aniso_label
  _atom_site_aniso_U_11
  _atom_site_aniso_U_22
  _atom_site_aniso_U_33
  _atom_site_aniso_U_23
  _atom_site_aniso_U_13
  _atom_site_aniso_U_12
 Pd1 0.0325(3) 0.0660(5) 0.0278(3) -0.0115(3) 0.0020(3) -0.0070(3)
 Cl1 0.0639(16) 0.0652(16) 0.0414(13) 0.0012(12) 0.0076(11) 0.0024(13)
 Cl2 0.0594(16) 0.090(2) 0.0603(17) 0.0167(15) 0.0009(13) -0.0177(15)
 P1 0.0451(13) 0.0480(13) 0.0398(13) -0.0083(11) -0.0039(11) -0.0016(11)
 F1 0.087(11) 0.053(6) 0.127(15) -0.028(7) -0.013(10) 0.035(6)
 F2 0.089(11) 0.051(8) 0.039(5) -0.012(5) 0.010(6) -0.024(8)
 F3 0.106(14) 0.046(6) 0.071(10) 0.025(6) 0.000(9) -0.015(6)
 F4 0.124(17) 0.157(17) 0.076(8) -0.065(9) 0.054(10) -0.087(14)
 F5 0.041(6) 0.132(15) 0.121(18) -0.064(13) -0.009(7) 0.007(7)
 F6 0.047(6) 0.045(7) 0.053(9) 0.002(7) -0.010(5) -0.002(5)
 F7 0.143(18) 0.100(15) 0.039(6) 0.010(7) -0.022(7) -0.046(11)
 F8 0.063(9) 0.079(8) 0.118(15) -0.044(9) -0.022(10) 0.021(8)
 F9 0.082(10) 0.072(9) 0.043(5) 0.008(6) -0.022(6) 0.002(7)
 F10 0.136(14) 0.088(9) 0.093(13) -0.041(9) -0.065(11) 0.063(9)
 F11 0.048(6) 0.094(11) 0.071(10) -0.005(8) -0.008(6) -0.013(6)
 F12 0.094(9) 0.110(14) 0.076(11) 0.019(11) -0.022(9) -0.060(10)
 O1 0.038(3) 0.054(4) 0.036(3) -0.011(3) 0.007(3) -0.011(3)
 O2 0.042(3) 0.039(3) 0.025(3) -0.008(2) 0.005(2) -0.009(3)
 O3 0.027(3) 0.059(4) 0.026(3) -0.006(3) 0.004(2) -0.007(3)
 O4 0.034(3) 0.090(5) 0.042(4) 0.002(4) 0.000(3) -0.029(3)
 N1 0.033(3) 0.047(4) 0.031(4) -0.003(3) -0.003(3) 0.001(3)
 N2 0.039(4) 0.046(4) 0.040(4) -0.007(3) 0.002(3) -0.001(3)
 N3 0.041(4) 0.054(5) 0.042(5) -0.011(4) -0.012(3) -0.001(4)
 N4 0.040(4) 0.064(5) 0.029(4) -0.018(4) -0.002(3) -0.008(4)
 N5 0.033(3) 0.045(4) 0.025(3) -0.008(3) -0.003(3) -0.004(3)
 N6 0.042(4) 0.055(5) 0.030(4) -0.007(4) 0.000(3) 0.005(3)
 C1 0.035(4) 0.046(5) 0.023(4) -0.003(4) 0.006(3) 0.003(4)
 C2 0.035(4) 0.040(4) 0.027(4) -0.004(4) -0.007(3) 0.002(4)
 C3 0.039(5) 0.047(5) 0.030(4) -0.002(4) 0.005(4) -0.001(4)
 C4 0.034(4) 0.036(5) 0.044(5) -0.003(4) 0.002(4) 0.000(4)
 C5 0.034(4) 0.043(5) 0.027(4) 0.000(4) 0.004(3) -0.002(4)
 C6 0.043(5) 0.033(4) 0.033(4) -0.001(3) -0.001(4) 0.002(4)
 C7 0.034(5) 0.043(5) 0.026(4) 0.000(4) 0.005(3) 0.001(4)
 C8 0.061(6) 0.057(6) 0.025(4) -0.006(4) -0.001(4) -0.019(5)
 C9 0.042(5) 0.060(6) 0.036(5) -0.012(4) -0.009(4) -0.013(5)
 C10 0.049(5) 0.042(5) 0.050(6) -0.007(4) 0.009(4) 0.000(4)
 C11 0.039(5) 0.069(7) 0.065(7) -0.021(6) -0.013(5) 0.007(5)
 C12 0.029(4) 0.047(5) 0.034(5) -0.005(4) 0.003(4) -0.005(4)
 C13 0.047(5) 0.050(5) 0.033(5) 0.003(4) -0.004(4) -0.011(4)
 C14 0.049(5) 0.055(6) 0.030(5) -0.003(4) -0.006(4) 0.006(4)
 C15 0.048(5) 0.050(6) 0.053(6) -0.005(5) 0.003(4) 0.001(5)
 C16 0.050(6) 0.098(9) 0.055(7) -0.020(6) -0.020(5) 0.027(6)
 C17 0.053(6) 0.075(7) 0.039(5) -0.019(5) 0.004(4) -0.022(5)
 C18 0.050(5) 0.044(5) 0.026(4) -0.006(4) 0.002(4) -0.001(4)
 C19 0.046(5) 0.059(6) 0.040(6) -0.007(4) -0.003(4) 0.005(5)
 C20 0.041(5) 0.078(7) 0.035(5) -0.016(5) -0.002(4) 0.009(5)
 C21 0.051(6) 0.065(7) 0.036(5) -0.009(5) 0.003(4) 0.007(5)
 C22 0.042(5) 0.044(5) 0.054(6) 0.007(4) 0.007(4) 0.003(4)
 C23 0.049(5) 0.047(6) 0.047(6) 0.002(4) 0.000(4) 0.008(4)
 C24 0.044(5) 0.056(6) 0.046(6) -0.001(4) -0.007(4) 0.004(5)

_geom_special_details
;
 All esds (except the esd in the dihedral angle between two l.s. planes)
 are estimated using the full covariance matrix.  The cell esds are taken
 into account individually in the estimation of esds in distances, angles
 and torsion angles; correlations between esds in cell parameters are only
 used when they are defined by crystal symmetry.  An approximate (isotropic)
 treatment of cell esds is used for estimating esds involving l.s. planes.
;
loop_
  _geom_bond_atom_site_label_1
  _geom_bond_atom_site_label_2
  _geom_bond_distance
  _geom_bond_site_symmetry_2
  _geom_bond_publ_flag
 Pd1 O3 2.031(5) . ?
 Pd1 O4 2.013(6) . ?
 Pd1 N1 2.021(7) . ?
 Pd1 N4 1.990(7) . ?
 Cl1 C22 1.753(10) . ?
 Cl2 C23 1.726(10) . ?
 P1 F1 1.614(10) . ?
 P1 F2 1.607(9) . ?
 P1 F3 1.592(10) . ?
 P1 F4 1.580(10) . ?
 P1 F5 1.592(10) . ?
 P1 F6 1.605(10) . ?
 P1 F7 1.562(10) . ?
 P1 F8 1.597(10) . ?
 P1 F9 1.609(9) . ?
 P1 F10 1.588(10) . ?
 P1 F11 1.607(10) . ?
 P1 F12 1.581(10) . ?
 O1 C4 1.343(10) . ?
 O1 C17 1.440(10) . ?
 O2 C5 1.354(9) . ?
 O2 C18 1.440(9) . ?
 O3 C19 1.339(11) . ?
 O4 C20 1.334(12) . ?
 N1 C1 1.385(11) . ?
 N1 C7 1.386(10) . ?
 N2 C7 1.304(10) . ?
 N2 C8 1.476(11) . ?
 N2 C10 1.451(11) . ?
 N3 C7 1.308(11) . ?
 N3 C9 1.460(10) . ?
 N3 C11 1.463(12) . ?
 N4 C2 1.359(10) . ?
 N4 C12 1.382(10) . ?
 N5 C12 1.320(11) . ?
 N5 C13 1.468(10) . ?
 N5 C15 1.439(11) . ?
 N6 C12 1.322(11) . ?
 N6 C14 1.470(11) . ?
 N6 C16 1.439(12) . ?
 C1 C2 1.430(11) . ?
 C1 C6 1.394(11) . ?
 C2 C3 1.428(11) . ?
 C3 H3 0.9500 . ?
 C3 C4 1.359(12) . ?
 C4 C5 1.446(11) . ?
 C5 C6 1.356(11) . ?
 C6 H6 0.9500 . ?
 C8 H8A 0.9900 . ?
 C8 H8B 0.9900 . ?
 C8 C9 1.511(13) . ?
 C9 H9A 0.9900 . ?
 C9 H9B 0.9900 . ?
 C10 H10A 0.9800 . ?
 C10 H10B 0.9800 . ?
 C10 H10C 0.9800 . ?
 C11 H11A 0.9800 . ?
 C11 H11B 0.9800 . ?
 C11 H11C 0.9800 . ?
 C13 H13A 0.9900 . ?
 C13 H13B 0.9900 . ?
 C13 C14 1.522(13) . ?
 C14 H14A 0.9900 . ?
 C14 H14B 0.9900 . ?
 C15 H15A 0.9800 . ?
 C15 H15B 0.9800 . ?
 C15 H15C 0.9800 . ?
 C16 H16A 0.9800 . ?
 C16 H16B 0.9800 . ?
 C16 H16C 0.9800 . ?
 C17 H17A 0.9800 . ?
 C17 H17B 0.9800 . ?
 C17 H17C 0.9800 . ?
 C18 H18A 0.9800 . ?
 C18 H18B 0.9800 . ?
 C18 H18C 0.9800 . ?
 C19 C20 1.439(13) . ?
 C19 C24 1.410(13) . ?
 C20 C21 1.392(13) . ?
 C21 H21 0.9500 . ?
 C21 C22 1.372(13) . ?
 C22 C23 1.352(13) . ?
 C23 C24 1.412(13) . ?
 C24 H24 0.9500 . ?

loop_
  _geom_angle_atom_site_label_1
  _geom_angle_atom_site_label_2
  _geom_angle_atom_site_label_3
  _geom_angle
  _geom_angle_site_symmetry_1
  _geom_angle_site_symmetry_3
  _geom_angle_publ_flag
 O4 Pd1 O3 87.6(2) . . ?
 O4 Pd1 N1 173.0(3) . . ?
 N1 Pd1 O3 98.3(2) . . ?
 N4 Pd1 O3 177.8(3) . . ?
 N4 Pd1 O4 93.7(3) . . ?
 N4 Pd1 N1 80.3(3) . . ?
 F2 P1 F1 87.2(9) . . ?
 F3 P1 F1 174.4(10) . . ?
 F3 P1 F2 87.5(9) . . ?
 F3 P1 F6 90.7(8) . . ?
 F4 P1 F1 91.9(12) . . ?
 F4 P1 F2 178.9(10) . . ?
 F4 P1 F3 93.3(13) . . ?
 F4 P1 F5 92.3(9) . . ?
 F4 P1 F6 91.5(9) . . ?
 F5 P1 F1 90.8(9) . . ?
 F5 P1 F2 88.4(9) . . ?
 F5 P1 F3 90.8(9) . . ?
 F5 P1 F6 175.9(10) . . ?
 F6 P1 F1 87.3(7) . . ?
 F6 P1 F2 87.8(8) . . ?
 F7 P1 F8 93.4(9) . . ?
 F7 P1 F9 176.7(11) . . ?
 F7 P1 F10 92.8(8) . . ?
 F7 P1 F11 89.0(10) . . ?
 F7 P1 F12 94.1(12) . . ?
 F8 P1 F9 85.8(8) . . ?
 F8 P1 F11 87.2(8) . . ?
 F10 P1 F8 172.4(10) . . ?
 F10 P1 F9 87.8(7) . . ?
 F10 P1 F11 88.5(9) . . ?
 F11 P1 F9 87.7(9) . . ?
 F12 P1 F8 92.3(9) . . ?
 F12 P1 F9 89.1(11) . . ?
 F12 P1 F10 91.6(9) . . ?
 F12 P1 F11 176.9(11) . . ?
 C4 O1 C17 116.8(7) . . ?
 C5 O2 C18 117.1(6) . . ?
 C19 O3 Pd1 104.9(5) . . ?
 C20 O4 Pd1 106.2(5) . . ?
 C1 N1 Pd1 113.7(5) . . ?
 C1 N1 C7 119.8(7) . . ?
 C7 N1 Pd1 125.4(5) . . ?
 C7 N2 C8 109.8(7) . . ?
 C7 N2 C10 126.2(8) . . ?
 C10 N2 C8 123.1(7) . . ?
 C7 N3 C9 111.8(7) . . ?
 C7 N3 C11 127.7(8) . . ?
 C9 N3 C11 119.6(7) . . ?
 C2 N4 Pd1 114.7(5) . . ?
 C2 N4 C12 122.6(7) . . ?
 C12 N4 Pd1 121.9(6) . . ?
 C12 N5 C13 109.8(7) . . ?
 C12 N5 C15 127.4(7) . . ?
 C15 N5 C13 122.8(7) . . ?
 C12 N6 C14 110.4(7) . . ?
 C12 N6 C16 127.2(8) . . ?
 C16 N6 C14 121.2(7) . . ?
 N1 C1 C2 113.7(7) . . ?
 N1 C1 C6 125.5(8) . . ?
 C6 C1 C2 120.7(8) . . ?
 N4 C2 C1 116.1(7) . . ?
 N4 C2 C3 124.7(7) . . ?
 C3 C2 C1 119.1(7) . . ?
 C2 C3 H3 120.2 . . ?
 C4 C3 C2 119.7(8) . . ?
 C4 C3 H3 120.2 . . ?
 O1 C4 C3 126.1(8) . . ?
 O1 C4 C5 114.5(7) . . ?
 C3 C4 C5 119.4(8) . . ?
 O2 C5 C4 113.3(7) . . ?
 O2 C5 C6 124.5(7) . . ?
 C6 C5 C4 122.2(7) . . ?
 C1 C6 H6 120.6 . . ?
 C5 C6 C1 118.7(8) . . ?
 C5 C6 H6 120.6 . . ?
 N2 C7 N1 125.6(8) . . ?
 N2 C7 N3 112.1(8) . . ?
 N3 C7 N1 122.3(7) . . ?
 N2 C8 H8A 111.0 . . ?
 N2 C8 H8B 111.0 . . ?
 N2 C8 C9 103.7(7) . . ?
 H8A C8 H8B 109.0 . . ?
 C9 C8 H8A 111.0 . . ?
 C9 C8 H8B 111.0 . . ?
 N3 C9 C8 102.0(7) . . ?
 N3 C9 H9A 111.4 . . ?
 N3 C9 H9B 111.4 . . ?
 C8 C9 H9A 111.4 . . ?
 C8 C9 H9B 111.4 . . ?
 H9A C9 H9B 109.2 . . ?
 N2 C10 H10A 109.5 . . ?
 N2 C10 H10B 109.5 . . ?
 N2 C10 H10C 109.5 . . ?
 H10A C10 H10B 109.5 . . ?
 H10A C10 H10C 109.5 . . ?
 H10B C10 H10C 109.5 . . ?
 N3 C11 H11A 109.5 . . ?
 N3 C11 H11B 109.5 . . ?
 N3 C11 H11C 109.5 . . ?
 H11A C11 H11B 109.5 . . ?
 H11A C11 H11C 109.5 . . ?
 H11B C11 H11C 109.5 . . ?
 N5 C12 N4 125.4(8) . . ?
 N5 C12 N6 111.7(7) . . ?
 N6 C12 N4 122.7(8) . . ?
 N5 C13 H13A 111.2 . . ?
 N5 C13 H13B 111.2 . . ?
 N5 C13 C14 103.0(7) . . ?
 H13A C13 H13B 109.1 . . ?
 C14 C13 H13A 111.2 . . ?
 C14 C13 H13B 111.2 . . ?
 N6 C14 C13 101.3(7) . . ?
 N6 C14 H14A 111.5 . . ?
 N6 C14 H14B 111.5 . . ?
 C13 C14 H14A 111.5 . . ?
 C13 C14 H14B 111.5 . . ?
 H14A C14 H14B 109.3 . . ?
 N5 C15 H15A 109.5 . . ?
 N5 C15 H15B 109.5 . . ?
 N5 C15 H15C 109.5 . . ?
 H15A C15 H15B 109.5 . . ?
 H15A C15 H15C 109.5 . . ?
 H15B C15 H15C 109.5 . . ?
 N6 C16 H16A 109.5 . . ?
 N6 C16 H16B 109.5 . . ?
 N6 C16 H16C 109.5 . . ?
 H16A C16 H16B 109.5 . . ?
 H16A C16 H16C 109.5 . . ?
 H16B C16 H16C 109.5 . . ?
 O1 C17 H17A 109.5 . . ?
 O1 C17 H17B 109.5 . . ?
 O1 C17 H17C 109.5 . . ?
 H17A C17 H17B 109.5 . . ?
 H17A C17 H17C 109.5 . . ?
 H17B C17 H17C 109.5 . . ?
 O2 C18 H18A 109.5 . . ?
 O2 C18 H18B 109.5 . . ?
 O2 C18 H18C 109.5 . . ?
 H18A C18 H18B 109.5 . . ?
 H18A C18 H18C 109.5 . . ?
 H18B C18 H18C 109.5 . . ?
 O3 C19 C20 121.0(9) . . ?
 O3 C19 C24 121.4(8) . . ?
 C24 C19 C20 117.6(9) . . ?
 O4 C20 C19 119.9(9) . . ?
 O4 C20 C21 120.7(9) . . ?
 C21 C20 C19 119.3(10) . . ?
 C20 C21 H21 119.5 . . ?
 C22 C21 C20 121.0(9) . . ?
 C22 C21 H21 119.5 . . ?
 C21 C22 Cl1 118.5(8) . . ?
 C23 C22 Cl1 120.1(7) . . ?
 C23 C22 C21 121.2(9) . . ?
 C22 C23 Cl2 121.5(8) . . ?
 C22 C23 C24 120.2(9) . . ?
 C24 C23 Cl2 118.0(8) . . ?
 C19 C24 C23 120.4(9) . . ?
 C19 C24 H24 119.8 . . ?
 C23 C24 H24 119.8 . . ?

loop_
  _geom_torsion_atom_site_label_1
  _geom_torsion_atom_site_label_2
  _geom_torsion_atom_site_label_3
  _geom_torsion_atom_site_label_4
  _geom_torsion
  _geom_torsion_site_symmetry_1
  _geom_torsion_site_symmetry_2
  _geom_torsion_site_symmetry_3
  _geom_torsion_site_symmetry_4
  _geom_torsion_publ_flag
 Pd1 O3 C19 C20 5.9(10) . . . . ?
 Pd1 O3 C19 C24 -176.7(8) . . . . ?
 Pd1 O4 C20 C19 5.3(11) . . . . ?
 Pd1 O4 C20 C21 -177.1(8) . . . . ?
 Pd1 N1 C1 C2 11.2(9) . . . . ?
 Pd1 N1 C1 C6 -173.0(7) . . . . ?
 Pd1 N1 C7 N2 115.8(8) . . . . ?
 Pd1 N1 C7 N3 -61.5(11) . . . . ?
 Pd1 N4 C2 C1 -6.1(10) . . . . ?
 Pd1 N4 C2 C3 176.7(7) . . . . ?
 Pd1 N4 C12 N5 -108.5(9) . . . . ?
 Pd1 N4 C12 N6 67.7(11) . . . . ?
 Cl1 C22 C23 Cl2 -12.0(12) . . . . ?
 Cl1 C22 C23 C24 174.1(7) . . . . ?
 Cl2 C23 C24 C19 -172.0(7) . . . . ?
 O1 C4 C5 O2 -2.5(11) . . . . ?
 O1 C4 C5 C6 176.3(8) . . . . ?
 O2 C5 C6 C1 -176.7(8) . . . . ?
 O3 C19 C20 O4 -8.3(15) . . . . ?
 O3 C19 C20 C21 174.0(9) . . . . ?
 O3 C19 C24 C23 -177.6(9) . . . . ?
 O4 C20 C21 C22 -172.4(9) . . . . ?
 N1 C1 C2 N4 -3.5(11) . . . . ?
 N1 C1 C2 C3 173.9(7) . . . . ?
 N1 C1 C6 C5 -178.0(8) . . . . ?
 N2 C8 C9 N3 -5.4(9) . . . . ?
 N4 C2 C3 C4 -178.1(9) . . . . ?
 N5 C13 C14 N6 18.3(9) . . . . ?
 C1 N1 C7 N2 -51.6(12) . . . . ?
 C1 N1 C7 N3 131.1(9) . . . . ?
 C1 C2 C3 C4 4.8(13) . . . . ?
 C2 N4 C12 N5 61.2(13) . . . . ?
 C2 N4 C12 N6 -122.7(10) . . . . ?
 C2 C1 C6 C5 -2.5(13) . . . . ?
 C2 C3 C4 O1 179.1(8) . . . . ?
 C2 C3 C4 C5 -2.8(13) . . . . ?
 C3 C4 C5 O2 179.1(8) . . . . ?
 C3 C4 C5 C6 -2.0(13) . . . . ?
 C4 C5 C6 C1 4.6(13) . . . . ?
 C6 C1 C2 N4 -179.5(8) . . . . ?
 C6 C1 C2 C3 -2.2(13) . . . . ?
 C7 N1 C1 C2 180.0(7) . . . . ?
 C7 N1 C1 C6 -4.2(13) . . . . ?
 C7 N2 C8 C9 7.9(10) . . . . ?
 C7 N3 C9 C8 1.5(10) . . . . ?
 C8 N2 C7 N1 175.0(8) . . . . ?
 C8 N2 C7 N3 -7.5(10) . . . . ?
 C9 N3 C7 N1 -178.7(8) . . . . ?
 C9 N3 C7 N2 3.7(11) . . . . ?
 C10 N2 C7 N1 -15.9(14) . . . . ?
 C10 N2 C7 N3 161.6(8) . . . . ?
 C10 N2 C8 C9 -161.6(8) . . . . ?
 C11 N3 C7 N1 -9.1(15) . . . . ?
 C11 N3 C7 N2 173.2(9) . . . . ?
 C11 N3 C9 C8 -169.0(9) . . . . ?
 C12 N4 C2 C1 -176.4(8) . . . . ?
 C12 N4 C2 C3 6.4(14) . . . . ?
 C12 N5 C13 C14 -14.3(9) . . . . ?
 C12 N6 C14 C13 -17.9(10) . . . . ?
 C13 N5 C12 N4 179.8(8) . . . . ?
 C13 N5 C12 N6 3.3(10) . . . . ?
 C14 N6 C12 N4 -166.7(8) . . . . ?
 C14 N6 C12 N5 9.9(10) . . . . ?
 C15 N5 C12 N4 0.3(14) . . . . ?
 C15 N5 C12 N6 -176.2(8) . . . . ?
 C15 N5 C13 C14 165.3(8) . . . . ?
 C16 N6 C12 N4 0.5(15) . . . . ?
 C16 N6 C12 N5 177.2(9) . . . . ?
 C16 N6 C14 C13 174.0(9) . . . . ?
 C17 O1 C4 C3 -2.9(13) . . . . ?
 C17 O1 C4 C5 178.9(8) . . . . ?
 C18 O2 C5 C4 -170.7(7) . . . . ?
 C18 O2 C5 C6 10.4(12) . . . . ?
 C19 C20 C21 C22 5.1(15) . . . . ?
 C20 C19 C24 C23 -0.1(14) . . . . ?
 C20 C21 C22 Cl1 -177.9(8) . . . . ?
 C20 C21 C22 C23 -3.1(15) . . . . ?
 C21 C22 C23 Cl2 173.4(7) . . . . ?
 C21 C22 C23 C24 -0.6(14) . . . . ?
 C22 C23 C24 C19 2.1(14) . . . . ?
 C24 C19 C20 O4 174.1(9) . . . . ?
 C24 C19 C20 C21 -3.5(14) . . . . ?

_shelx_res_file
;
TITL mo_2025_frk111_3m_a.res in Pbca
    mo_2025_fk111_3m.res
    created by SHELXL-2018/3 at 14:40:16 on 24-Apr-2025
REM Old TITL mo_2025_frk111_3m in Pbca
REM SHELXT solution in Pbca: R1 0.241, Rweak 0.011, Alpha 0.072
REM <I/s> 0.385 for 638 systematic absences, Orientation a'=b, b'=a, c'=-c
REM Formula found by SHELXT: C26 N5 O4 F5 P Cl2 Pd
CELL 0.71073 18.7815 12.9338 24.8589 90 90 90
ZERR 8 0.002 0.0015 0.003 0 0 0
LATT 1
SYMM 0.5-X,-Y,0.5+Z
SYMM -X,0.5+Y,0.5-Z
SYMM 0.5+X,0.5-Y,-Z
SFAC C H Cl F N O P Pd
UNIT 192 240 16 48 48 32 8 8
DFIX 1.65 P1 F8 P1 F9 P1 F10 P1 F7 P1 F11 P1 F12
DFIX 1.65 P1 F1 P1 F2 P1 F3 P1 F4 P1 F5 P1 F6
SADI 0.04 F6 F4 F6 F2 F6 F3 F6 F1 F5 F4 F5 F2 F5 F3 F5 F1
SADI 0.04 F8 F9 F8 F7 F8 F11 F8 F12 F10 F9 F10 F7 F10 F11 F10 F12
SADI P1 F8 P1 F9 P1 F10 P1 F7 P1 F11 P1 F12
SADI P1 F1 P1 F2 P1 F3 P1 F4 P1 F5 P1 F6
SADI 0.05 F6 F5 F4 F2 F1 F3
SADI 0.05 F8 F10 F9 F7 F12 F11
SIMU P1 > F6
RIGU P1 > F6
SIMU P1 F7 > F12
RIGU P1 F7 > F12

L.S. 10
PLAN  20
SIZE 0.04 0.07 0.14
TEMP -173.15
CONF
BOND
list 4
MORE -1
BOND $H
fmap 2
acta
REM <olex2.extras>
REM <HklSrc "%.\\mo_2025_fk111_3m.hkl">
REM </olex2.extras>

WGHT    0.090700   29.655600
FVAR       0.19641   0.48948
PD1   8    0.317990    0.541301    0.287022    11.00000    0.03248    0.06601 =
         0.02779   -0.01152    0.00196   -0.00701
CL1   3    0.495682    0.683778    0.064912    11.00000    0.06394    0.06519 =
         0.04138    0.00115    0.00765    0.00244
CL2   3    0.597093    0.751708    0.159256    11.00000    0.05935    0.09009 =
         0.06027    0.01666    0.00092   -0.01765
P1    7    0.326742    0.387591    0.554544    11.00000    0.04514    0.04803 =
         0.03984   -0.00825   -0.00393   -0.00160
PART 1
F1    4    0.338179    0.266218    0.566894    21.00000    0.08712    0.05303 =
         0.12749   -0.02841   -0.01348    0.03544
F2    4    0.299512    0.398900    0.615525    21.00000    0.08915    0.05050 =
         0.03945   -0.01204    0.00966   -0.02403
F3    4    0.310573    0.507624    0.547364    21.00000    0.10607    0.04572 =
         0.07143    0.02465    0.00000   -0.01501
F4    4    0.352728    0.374409    0.494492    21.00000    0.12419    0.15715 =
         0.07609   -0.06513    0.05445   -0.08726
F5    4    0.405112    0.412724    0.575101    21.00000    0.04149    0.13196 =
         0.12073   -0.06380   -0.00874    0.00704
F6    4    0.246375    0.359498    0.538116    21.00000    0.04731    0.04537 =
         0.05320    0.00245   -0.00994   -0.00247
PART 2
F7    4    0.331836    0.365457    0.616213   -21.00000    0.14346    0.10043 =
         0.03861    0.00980   -0.02198   -0.04645
F8    4    0.288081    0.496366    0.563081   -21.00000    0.06349    0.07938 =
         0.11779   -0.04424   -0.02200    0.02099
F9    4    0.325226    0.415001    0.491403   -21.00000    0.08186    0.07195 =
         0.04299    0.00771   -0.02220    0.00241
F10   4    0.370308    0.286418    0.539524   -21.00000    0.13586    0.08797 =
         0.09270   -0.04111   -0.06482    0.06300
F11   4    0.400931    0.449052    0.558143   -21.00000    0.04767    0.09431 =
         0.07080   -0.00521   -0.00757   -0.01290
F12   4    0.253442    0.328984    0.547690   -21.00000    0.09370    0.11011 =
         0.07619    0.01949   -0.02187   -0.05982

PART 0
O1    6    0.026978    0.372258    0.399356    11.00000    0.03769    0.05442 =
         0.03602   -0.01064    0.00696   -0.01110
O2    6    0.083575    0.472802    0.475956    11.00000    0.04209    0.03928 =
         0.02517   -0.00762    0.00524   -0.00854
O3    6    0.406371    0.631584    0.290540    11.00000    0.02705    0.05942 =
         0.02605   -0.00551    0.00375   -0.00706
O4    6    0.331491    0.536523    0.206723    11.00000    0.03399    0.08976 =
         0.04219    0.00247   -0.00028   -0.02942
N1    5    0.291576    0.545234    0.365813    11.00000    0.03275    0.04707 =
         0.03109   -0.00326   -0.00265    0.00078
N2    5    0.305638    0.674218    0.433944    11.00000    0.03857    0.04559 =
         0.04046   -0.00684    0.00206   -0.00060
N3    5    0.395126    0.573364    0.417484    11.00000    0.04060    0.05386 =
         0.04177   -0.01072   -0.01205   -0.00135
N4    5    0.229392    0.457011    0.285145    11.00000    0.04001    0.06409 =
         0.02920   -0.01829   -0.00246   -0.00795
N5    5    0.145824    0.447253    0.212199    11.00000    0.03316    0.04476 =
         0.02482   -0.00820   -0.00326   -0.00445
N6    5    0.236575    0.341308    0.211206    11.00000    0.04155    0.05532 =
         0.03048   -0.00671   -0.00014    0.00536
C1    1    0.223788    0.508283    0.376464    11.00000    0.03540    0.04639 =
         0.02337   -0.00334    0.00586    0.00333
C2    1    0.191458    0.457107    0.331706    11.00000    0.03513    0.04026 =
         0.02733   -0.00411   -0.00660    0.00171
C3    1    0.124533    0.406618    0.339055    11.00000    0.03865    0.04700 =
         0.03047   -0.00204    0.00496   -0.00096
AFIX  43
H3    2    0.104043    0.367823    0.310535    11.00000   -1.20000
AFIX   0
C4    1    0.090298    0.414358    0.387069    11.00000    0.03406    0.03607 =
         0.04408   -0.00332    0.00246   -0.00041
C5    1    0.123785    0.469798    0.430794    11.00000    0.03395    0.04337 =
         0.02650   -0.00042    0.00380   -0.00172
C6    1    0.189576    0.512138    0.426174    11.00000    0.04268    0.03339 =
         0.03346   -0.00098   -0.00128    0.00163
AFIX  43
H6    2    0.211906    0.543810    0.456245    11.00000   -1.20000
AFIX   0
C7    1    0.329205    0.596569    0.405639    11.00000    0.03444    0.04340 =
         0.02552    0.00026    0.00548    0.00066
C8    1    0.358338    0.702106    0.475528    11.00000    0.06073    0.05686 =
         0.02509   -0.00581   -0.00146   -0.01922
AFIX  23
H8A   2    0.340387    0.685407    0.511950    11.00000   -1.20000
H8B   2    0.370087    0.776658    0.473898    11.00000   -1.20000
AFIX   0
C9    1    0.422365    0.636663    0.461570    11.00000    0.04164    0.05952 =
         0.03632   -0.01211   -0.00943   -0.01345
AFIX  23
H9A   2    0.462964    0.679908    0.449786    11.00000   -1.20000
H9B   2    0.437338    0.593442    0.492431    11.00000   -1.20000
AFIX   0
C10   1    0.244130    0.737704    0.421383    11.00000    0.04906    0.04248 =
         0.04956   -0.00724    0.00943    0.00010
AFIX 137
H10A  2    0.227692    0.722070    0.384863    11.00000   -1.50000
H10B  2    0.257272    0.810895    0.423711    11.00000   -1.50000
H10C  2    0.205891    0.723015    0.447095    11.00000   -1.50000
AFIX   0
C11   1    0.436786    0.485178    0.398286    11.00000    0.03924    0.06890 =
         0.06517   -0.02088   -0.01294    0.00727
AFIX 137
H11A  2    0.434348    0.429086    0.424725    11.00000   -1.50000
H11B  2    0.486491    0.506226    0.393395    11.00000   -1.50000
H11C  2    0.417420    0.461158    0.363878    11.00000   -1.50000
AFIX   0
C12   1    0.203353    0.415511    0.237834    11.00000    0.02886    0.04653 =
         0.03425   -0.00541    0.00300   -0.00524
C13   1    0.135145    0.384904    0.163532    11.00000    0.04745    0.04961 =
         0.03336    0.00271   -0.00408   -0.01059
AFIX  23
H13A  2    0.124646    0.429200    0.132038    11.00000   -1.20000
H13B  2    0.095847    0.334755    0.168400    11.00000   -1.20000
AFIX   0
C14   1    0.206273    0.329903    0.157016    11.00000    0.04949    0.05526 =
         0.02955   -0.00280   -0.00566    0.00630
AFIX  23
H14A  2    0.199744    0.256252    0.147358    11.00000   -1.20000
H14B  2    0.236371    0.363934    0.129532    11.00000   -1.20000
AFIX   0
C15   1    0.098903    0.530283    0.227336    11.00000    0.04780    0.04975 =
         0.05310   -0.00485    0.00294    0.00060
AFIX 137
H15A  2    0.051981    0.502105    0.236416    11.00000   -1.50000
H15B  2    0.094230    0.578815    0.197268    11.00000   -1.50000
H15C  2    0.118549    0.566466    0.258632    11.00000   -1.50000
AFIX   0
C16   1    0.302318    0.291499    0.225741    11.00000    0.04969    0.09827 =
         0.05462   -0.01978   -0.02024    0.02687
AFIX 137
H16A  2    0.316257    0.313019    0.262043    11.00000   -1.50000
H16B  2    0.339592    0.311230    0.200135    11.00000   -1.50000
H16C  2    0.295884    0.216322    0.224945    11.00000   -1.50000
AFIX   0
C17   1   -0.009311    0.317722    0.356935    11.00000    0.05260    0.07475 =
         0.03864   -0.01879    0.00359   -0.02212
AFIX 137
H17A  2   -0.017393    0.364666    0.326599    11.00000   -1.50000
H17B  2   -0.055147    0.292149    0.370271    11.00000   -1.50000
H17C  2    0.019914    0.259241    0.345070    11.00000   -1.50000
AFIX   0
C18   1    0.107492    0.539385    0.518707    11.00000    0.05018    0.04411 =
         0.02608   -0.00574    0.00191   -0.00066
AFIX 137
H18A  2    0.112168    0.610213    0.505155    11.00000   -1.50000
H18B  2    0.153766    0.515253    0.531906    11.00000   -1.50000
H18C  2    0.072822    0.538012    0.548160    11.00000   -1.50000
AFIX   0
C19   1    0.429157    0.638205    0.239603    11.00000    0.04576    0.05943 =
         0.04044   -0.00669   -0.00255    0.00469
C20   1    0.388282    0.594994    0.196129    11.00000    0.04083    0.07831 =
         0.03545   -0.01640   -0.00158    0.00877
C21   1    0.410206    0.611689    0.143354    11.00000    0.05056    0.06461 =
         0.03622   -0.00945    0.00325    0.00705
AFIX  43
H21   2    0.381252    0.588133    0.114514    11.00000   -1.20000
AFIX   0
C22   1    0.472971    0.661628    0.132336    11.00000    0.04155    0.04427 =
         0.05362    0.00698    0.00694    0.00255
C23   1    0.513981    0.700511    0.172172    11.00000    0.04875    0.04656 =
         0.04705    0.00162   -0.00047    0.00829
C24   1    0.492391    0.691156    0.226359    11.00000    0.04411    0.05557 =
         0.04586   -0.00082   -0.00650    0.00417
AFIX  43
H24   2    0.520650    0.720727    0.254070    11.00000   -1.20000
AFIX   0
HKLF 4


REM  mo_2025_frk111_3m_a.res in Pbca
REM wR2 = 0.223060, GooF = S = 1.00936, Restrained GooF = 1.01133 for all data
REM R1 = 0.070645 for 3224 Fo > 4sig(Fo) and 0.143407 for all 6003 data
REM 458 parameters refined using 302 restraints

END

WGHT      0.0907     29.6035

REM Highest difference peak  0.900,  deepest hole -1.450,  1-sigma level  0.137
Q1    1   0.6333  0.8183  0.1377  11.00000  0.05    0.90
Q2    1   0.3153  0.3650  0.2867  11.00000  0.05    0.80
Q3    1   0.5658  0.8080  0.1785  11.00000  0.05    0.79
Q4    1   0.3161  0.5425  0.1415  11.00000  0.05    0.79
Q5    1   0.0485  0.5436  0.2875  11.00000  0.05    0.74
Q6    1   0.3351  0.4813  0.3012  11.00000  0.05    0.72
Q7    1   0.5567  0.7443  0.0786  11.00000  0.05    0.71
Q8    1   0.5564  0.7563  0.2180  11.00000  0.05    0.66
Q9    1   0.2744  0.4441  0.5958  11.00000  0.05    0.64
Q10   1   0.2936  0.2822  0.5630  11.00000  0.05    0.64
Q11   1   0.3443  0.4875  0.2272  11.00000  0.05    0.62
Q12   1   0.1040  0.3456  0.3408  11.00000  0.05    0.59
Q13   1   0.3997  0.3377  0.5226  11.00000  0.05    0.56
Q14   1   0.3710  0.5724  0.3304  11.00000  0.05    0.54
Q15   1   0.2767  0.4024  0.5088  11.00000  0.05    0.51
Q16   1   0.3564  0.6367  0.2688  11.00000  0.05    0.50
Q17   1   0.3782  0.6041  0.3094  11.00000  0.05    0.50
Q18   1   0.4588  0.6379  0.0987  11.00000  0.05    0.50
Q19   1   0.4322  0.6053  0.3191  11.00000  0.05    0.50
Q20   1   0.3968  0.5741  0.2852  11.00000  0.05    0.49
;
_shelx_res_checksum                74512
_shelx_hkl_file
;
   0  -1   0   -4.60    3.40
   0  -1   0   -5.30    2.60
   0   1   0   -2.80    3.00
   0   1   0   -5.50    2.70
   0  -2   0 8157.18 1169.58
   0  -2   0 7766.72 1170.18
   0   2   0 7946.81 1170.18
   0   2   0 7959.80 1169.48
   0  -3   0    7.00   12.50
   0  -3   0   30.50   14.20
   0   3   0   -1.20   10.70
   0   3   0  -24.20   13.40
   0  -4   0  401.86   62.79
   0  -4   0  264.67   50.49
   0   4   0  288.07   51.89
   0   4   0  346.27   50.79
   0  -5   0  -17.40   18.50
   0  -5   0   -5.20   13.60
   0   5   0   -4.50   12.40
   0   5   0    0.00   15.60
   0  -6   0  163.08   34.90
   0  -6   0  103.79   26.80
   0   6   0   37.70   24.70
   0   6   0  117.69   23.60
   0  -7   0   -7.90   17.00
   0  -7   0    9.00   22.30
   0   7   0   10.40   15.10
   0   7   0  -18.50   17.20
   0  -8   0   19.10   23.90
   0  -8   0    0.60   19.40
   0   8   0  100.89   26.60
   0   8   0   21.40   15.80
   0  -9   0   12.50   21.10
   0  -9   0    1.00   28.00
   0   9   0   -7.60   14.80
   0   9   0    1.40   19.50
   0 -10   0  203.28   46.00
   0 -10   0  100.99   35.10
   0  10   0  110.99   34.40
   0  10   0  136.19   31.10
   0 -11   0   13.00   29.00
   0 -11   0   54.39   28.30
   0  11   0    9.40   22.40
   0  11   0   -3.70   16.90
   0 -12   0  126.59   42.60
   0 -12   0  193.38   54.69
   0  12   0  199.98   43.80
   0  12   0  165.38   37.20
   0 -13   0  -41.00   23.90
   0  13   0    0.70   20.00
   0  13   0   46.90   30.80
   0 -14   0  219.98   63.49
   0  14   0  289.47   55.09
   0  14   0  396.76   67.49
   0 -15   0    5.00   33.50
   0  15   0  -13.60   18.90
   0  15   0   -8.30   29.00
   0  16   0  -18.30   31.50
  -1  15   0  -11.50   26.10
  -1  15   0    4.60   21.70
   1 -15   0   -3.60   35.70
  -1  14   0  -23.50   18.20
  -1  14   0  -21.00   25.50
   1 -14   0    1.80   31.40
  -1  13   0  -32.70   18.00
  -1  13   0    3.80   24.30
   1 -13   0  -15.90   27.00
  -1  12   0   -1.90   19.80
  -1  12   0    3.30   22.50
   1 -12   0   10.20   26.00
   1 -12   0   -1.20   30.00
  -1  11   0  -21.00   15.70
  -1  11   0  -43.60   18.80
   1 -11   0    3.00   25.90
   1 -11   0   -0.40   23.10
  -1  10   0  -15.30   20.60
  -1  10   0  -14.50   15.50
   1 -10   0   -5.70   22.70
   1 -10   0    4.00   27.10
  -1   9   0  -29.80   13.80
  -1   9   0   24.10   22.40
   1  -9   0  -25.80   19.70
   1  -9   0  -34.60   22.40
  -1   8   0  -23.70   14.00
  -1   8   0   12.80   21.00
   1  -8   0   -1.20   21.00
   1  -8   0   -4.00   23.80
  -1   7   0  -27.00   15.80
  -1   7   0   -0.80   16.10
   1  -7   0   -1.20   19.50
   1  -7   0  -22.80   16.00
  -1   6   0   14.40   17.30
  -1   6   0  -17.10   16.20
   1  -6   0    1.50   21.30
   1  -6   0   -8.40   18.10
  -1   5   0   -4.10   15.30
  -1   5   0   -4.20   13.50
   1  -5   0  -16.00   16.40
   1  -5   0   -8.70   18.10
  -1   4   0   16.60   13.20
  -1   4   0    8.10   14.20
   1  -4   0   -3.90   14.40
   1  -4   0    0.10   15.90
  -1   3   0  -11.70   13.40
  -1   3   0    7.90   12.10
   1  -3   0    8.30   14.40
   1  -3   0  -28.00   12.90
  -1   2   0   10.00   10.60
  -1   2   0   -9.90   10.50
   1  -2   0    6.00   10.80
   1  -2   0   28.00   18.90
  -1   1   0   14.00    6.10
  -1   1   0   12.80    5.40
   1  -1   0    4.50    6.20
   1  -1   0    7.20    5.20
   1   0   0    1.70    1.40
  -1  -1   0    2.60    5.20
   1   1   0    7.10    5.50
  -1  -2   0   28.00   12.20
  -1  -2   0    7.30    7.20
   1   2   0   11.20    6.60
   1   2   0   25.50   10.50
  -1  -3   0   12.20   16.10
  -1  -3   0  -10.20    8.70
   1   3   0   -8.70    8.40
   1   3   0  -29.70   12.20
  -1  -4   0  -12.80   10.40
  -1  -4   0   -3.60   16.00
   1   4   0   -7.70   14.40
   1   4   0    5.70   10.30
  -1  -5   0   -9.90   17.90
  -1  -5   0   15.60   14.60
   1   5   0    2.30   11.40
   1   5   0  -15.00   15.20
  -1  -6   0   11.50   16.70
  -1  -6   0    5.10   21.80
   1   6   0  -18.20   12.20
   1   6   0   -9.30   18.80
  -1  -7   0   -3.40   17.50
  -1  -7   0    7.60   21.50
   1   7   0   -4.40   12.70
   1   7   0   21.90   21.90
  -1  -8   0  -20.90   17.20
  -1  -8   0  -32.90   21.90
   1   8   0   -1.70   13.30
   1   8   0   -3.90   18.00
  -1  -9   0    1.40   20.20
  -1  -9   0   49.90   27.20
   1   9   0   -0.60   19.30
   1   9   0  -34.50   12.80
  -1 -10   0   13.10   25.10
  -1 -10   0  -33.30   20.20
   1  10   0    7.70   15.70
   1  10   0   -4.10   19.50
  -1 -11   0   16.30   26.20
  -1 -11   0   10.70   23.60
   1  11   0   24.70   24.90
  -1 -12   0   -0.20   25.10
   1  12   0   -1.40   17.60
   1  12   0  -19.50   24.50
  -1 -13   0   11.70   27.00
   1  13   0  -10.00   18.70
   1  13   0  -29.70   23.20
  -1 -14   0   -1.70   29.70
   1  14   0    5.80   19.70
   1  14   0   20.80   31.40
  -1 -15   0  -32.60   33.60
   1  15   0   78.39   31.80
   1  15   0   -7.30   18.90
  -2  15   0  -11.90   27.90
  -2  15   0   23.30   24.60
   2 -15   0   26.20   37.80
  -2  14   0  -42.00   20.90
  -2  14   0   14.90   22.20
   2 -14   0   88.99   40.00
  -2  13   0   42.00   22.90
  -2  13   0    9.70   26.00
   2 -13   0    0.90   26.00
   2 -13   0    5.30   25.00
  -2  12   0   47.60   23.40
  -2  12   0   52.19   27.80
   2 -12   0    3.80   21.30
   2 -12   0   -1.90   23.70
  -2  11   0   22.10   24.90
  -2  11   0    4.90   20.20
   2 -11   0   -7.50   24.10
   2 -11   0   -0.90   26.50
  -2  10   0  106.39   36.20
  -2  10   0  177.08   36.90
   2 -10   0  191.38   42.30
   2 -10   0  258.27   51.49
  -2   9   0   20.10   21.60
  -2   9   0   24.40   18.80
   2  -9   0   51.59   26.50
   2  -9   0   36.50   26.60
  -2   8   0   36.30   20.60
  -2   8   0   14.40   17.30
   2  -8   0    8.30   20.70
   2  -8   0  -12.10   21.20
  -2   7   0 1682.73  263.67
  -2   7   0 1884.61  265.97
   2  -7   0 1717.53  267.57
   2  -7   0 1774.72  265.87
  -2   6   0   94.59   27.80
  -2   6   0   79.29   24.90
   2  -6   0   76.29   27.10
   2  -6   0  110.89   27.90
  -2   5   0  278.97   44.90
  -2   5   0  242.58   43.60
   2  -5   0  191.08   44.60
   2  -5   0  277.37   47.10
  -2   4   0  704.23  131.39
  -2   4   0  911.91  133.09
   2  -4   0  975.50  133.99
   2  -4   0  938.41  133.09
  -2   3   0 9999.00 1443.16
  -2   3   0 9855.61 1443.16
   2  -3   0 9467.25 1443.36
   2  -3   0 9932.01 1443.46
  -2   2   0 6926.11  993.20
  -2   2   0 6676.63  992.80
   2  -2   0 6899.51  993.40
   2  -2   0 6505.35  993.00
  -2   1   0  616.44   87.49
  -2   1   0  543.85   86.39
   2  -1   0  551.04   87.79
   2  -1   0  607.64   86.69
  -2   0   0 5827.92  811.82
  -2   0   0 4786.22  812.32
   2   0   0 5723.63  811.82
   2   0   0 5763.22  812.52
  -2  -1   0  563.44   87.79
   2   1   0  629.04   88.09
  -2  -2   0 6741.23  996.60
   2   2   0 6807.22  996.30
  -2  -3   0 9921.11 1453.85
  -2  -3   0 9939.31 1451.45
   2   3   0 9784.02 1451.25
   2   3   0 9892.41 1453.25
  -2  -4   0 1091.79  152.48
  -2  -4   0 1008.90  148.09
   2   4   0  992.60  150.58
   2   4   0  941.11  147.29
  -2  -5   0  248.18   47.90
  -2  -5   0  286.47   42.90
   2   5   0  244.38   41.60
   2   5   0  230.48   45.50
  -2  -6   0   97.69   21.80
  -2  -6   0   45.50   28.20
   2   6   0   81.29   26.20
   2   6   0   92.89   19.50
  -2  -7   0 1792.42  266.67
  -2  -7   0 2005.00  273.17
   2   7   0 1718.23  265.07
   2   7   0 1732.63  269.37
  -2  -8   0  -17.50   15.90
  -2  -8   0   35.50   25.40
   2   8   0  -24.60   10.90
   2   8   0   43.50   21.30
  -2  -9   0   22.70   26.60
  -2  -9   0   10.70   20.00
   2   9   0   69.49   25.40
   2   9   0   47.90   17.30
  -2 -10   0  219.88   44.40
  -2 -10   0   77.59   47.40
   2  10   0  240.98   39.90
   2  10   0  274.87   50.69
  -2 -11   0   29.70   25.90
   2  11   0    3.10   15.90
   2  11   0    8.90   22.80
  -2 -12   0    7.90   24.40
   2  12   0   46.60   27.00
   2  12   0    4.70   18.40
  -2 -13   0  -29.30   22.80
   2  13   0   21.80   26.50
   2  13   0   31.30   19.00
  -2 -14   0   69.19   35.00
   2  14   0   27.10   29.20
   2  14   0   -5.90   16.90
  -2 -15   0  -46.80   34.40
   2  15   0  -17.50   17.40
   2  15   0    6.00   29.00
  -3  15   0  -13.60   23.20
  -3  15   0    0.10   29.20
   3 -15   0    6.60   35.30
  -3  14   0   27.20   24.80
  -3  14   0   -6.20   28.40
   3 -14   0    7.20   32.70
  -3  13   0   17.20   28.60
  -3  13   0    5.80   22.00
   3 -13   0   -2.00   24.80
   3 -13   0    6.60   24.60
  -3  12   0  -25.80   18.70
  -3  12   0  -17.30   22.30
   3 -12   0   24.90   24.70
   3 -12   0   22.40   23.20
  -3  11   0   24.50   25.60
  -3  11   0    3.20   21.00
   3 -11   0  -16.20   23.60
   3 -11   0   -3.10   24.60
  -3  10   0   35.40   19.00
  -3  10   0   30.80   23.00
   3 -10   0   -6.00   24.30
   3 -10   0   26.80   27.10
  -3   9   0   17.50   19.20
  -3   9   0  -32.10   15.90
   3  -9   0  -42.00   22.40
   3  -9   0   76.89   28.00
  -3   8   0   13.80   18.60
  -3   8   0   -8.20   17.00
   3  -8   0  -20.00   17.20
   3  -8   0    5.60   22.20
  -3   7   0  -31.20   16.00
  -3   7   0  -11.30   17.70
   3  -7   0    8.40   20.20
   3  -7   0   -7.50   19.40
  -3   6   0  -15.70   16.60
  -3   6   0   11.40   15.70
   3  -6   0   -2.00   19.60
   3  -6   0    8.40   22.90
  -3   5   0   -7.10   16.00
  -3   5   0   -0.20   16.30
   3  -5   0   33.00   19.70
   3  -5   0   18.50   20.60
  -3   4   0   -7.40   12.50
  -3   4   0   -7.70   15.20
   3  -4   0  -10.30   15.50
   3  -4   0   11.90   19.40
  -3   3   0    4.10   15.80
  -3   3   0   11.00   12.90
   3  -3   0   16.30   16.20
   3  -3   0   -8.80   16.80
  -3   2   0    0.60   11.00
  -3   2   0   -7.50   14.30
   3  -2   0  -16.40   13.40
   3  -2   0   -6.10   11.20
  -3   1   0   -4.40   10.80
  -3   1   0    7.10    7.20
   3  -1   0   11.00    8.50
   3  -1   0    0.80   12.10
  -3   0   0    5.60    6.10
   3   0   0    7.00   10.80
   3   0   0    3.10    5.00
  -3  -1   0   23.30    8.10
   3   1   0   16.00    9.20
   3   2   0  -19.50   12.00
   3   3   0   -4.50   12.20
  -3  -4   0   -1.90    8.70
  -3  -4   0    1.40   19.00
   3   4   0  -11.00   13.00
   3   4   0   -6.70    6.20
  -3  -5   0  -24.90   17.90
  -3  -5   0   -8.60   10.80
   3   5   0   -1.90   16.60
   3   5   0   -0.80    8.40
  -3  -6   0   -3.10   13.70
  -3  -6   0   31.00   23.30
   3   6   0    0.10   10.50
   3   6   0  -16.30   15.70
  -3  -7   0   -6.90   22.40
  -3  -7   0    3.60   16.00
   3   7   0   -2.10   11.00
   3   7   0   -7.30   19.10
  -3  -8   0  -12.60   21.10
  -3  -8   0   -8.70   15.40
   3   8   0   17.00   11.80
   3   8   0   -9.00   17.10
  -3  -9   0    3.50   19.00
   3   9   0  -21.60   18.80
   3   9   0   -7.80   11.60
  -3 -10   0   12.00   22.70
   3  10   0  -12.60   12.90
   3  10   0   58.59   25.20
  -3 -11   0  -11.90   20.00
   3  11   0    8.90   24.40
   3  11   0   -7.70   14.00
  -3 -12   0   15.50   23.90
   3  12   0   16.20   16.60
   3  12   0   -8.80   23.10
  -3 -13   0  -30.00   22.00
   3  13   0   28.70   25.60
   3  13   0   -6.80   16.30
  -3 -14   0   15.00   33.70
   3  14   0   -6.60   25.40
   3  14   0  -31.20   15.30
   3  15   0   28.60   21.50
   3  15   0   61.89   35.80
  -4  15   0    2.40   26.20
  -4  15   0   83.59   39.90
   4 -15   0   18.10   39.50
  -4  14   0   10.10   24.30
  -4  14   0   -0.60   30.30
   4 -14   0   18.00   34.40
   4 -14   0  -19.10   33.90
  -4  13   0   40.50   25.90
  -4  13   0   -7.30   26.30
   4 -13   0    4.20   26.20
   4 -13   0   43.50   33.80
  -4  12   0   -6.40   22.80
  -4  12   0   36.80   29.40
   4 -12   0   56.69   34.70
   4 -12   0  -32.40   16.80
  -4  11   0   57.09   27.10
  -4  11   0   74.69   29.40
   4 -11   0   94.29   36.50
   4 -11   0   54.79   34.60
  -4  10   0  -20.00   18.00
  -4  10   0   18.40   21.00
   4 -10   0  -23.70   25.10
   4 -10   0   -4.40   27.10
  -4   9   0  201.28   44.60
  -4   9   0  241.58   47.00
   4  -9   0  222.68   49.50
   4  -9   0  193.18   50.99
  -4   8   0  312.97   51.59
  -4   8   0  229.18   48.20
   4  -8   0  202.08   50.39
   4  -8   0  232.78   50.69
  -4   7   0 3878.61  584.14
  -4   7   0 3900.81  584.64
   4  -7   0 4001.60  585.94
   4  -7   0 3989.70  586.54
  -4   6   0 2259.17  339.07
  -4   6   0 2262.27  338.97
   4  -6   0 2220.48  340.47
   4  -6   0 2329.97  340.97
  -4   5   0 6257.67  958.70
  -4   5   0 6574.94  958.70
   4  -5   0 6520.75  959.60
   4  -5   0 6658.13  959.90
  -4   4   0   -7.00   14.20
  -4   4   0   -2.50   16.80
   4  -4   0   10.30   16.00
   4  -4   0   -1.60   18.90
  -4   3   0  263.87   45.00
  -4   3   0  290.77   43.50
   4  -3   0  210.58   45.40
   4  -3   0  222.88   43.10
  -4   2   0 3903.01  601.14
  -4   2   0 4118.99  600.14
   4  -2   0 4066.49  600.24
   4  -2   0 4207.48  601.74
  -4   1   0   -1.50    8.30
  -4   1   0   -2.40   13.90
   4  -1   0  -15.00   13.30
   4  -1   0    9.80    9.50
  -4   0   0 1811.12  261.67
  -4   0   0 1759.72  260.47
   4   0   0 1701.33  262.07
   4   0   0 1788.12  260.37
  -4  -1   0   14.30   10.30
   4   1   0   -3.70   11.60
  -4  -2   0 4061.29  597.24
   4   2   0 4044.90  598.84
   4   2   0 4084.09  597.74
   4   3   0  225.98   39.10
   4   4   0  -31.10   13.20
   4   5   0 6339.57  935.01
  -4  -6   0 2224.38  326.77
   4   6   0 2179.48  325.77
   4   6   0 2246.68  330.57
  -4  -7   0 4045.70  584.34
   4   7   0 3869.61  582.94
   4   7   0 3986.50  587.94
  -4  -8   0  238.68   41.00
   4   8   0  223.18   36.90
   4   8   0  198.88   45.10
  -4  -9   0  178.78   36.70
   4   9   0  171.38   32.50
   4   9   0  268.77   45.80
  -4 -10   0    4.70   20.60
   4  10   0   -7.30   21.30
   4  10   0   19.20   13.30
  -4 -11   0   34.50   24.50
   4  11   0   60.09   18.50
   4  11   0   63.09   30.10
  -4 -12   0   11.50   25.00
   4  12   0   -3.60   23.80
   4  12   0   38.50   17.30
  -4 -13   0   30.40   26.40
   4  13   0    1.10   16.80
   4  13   0   21.50   28.00
   4  14   0   15.50   28.00
   4  14   0   16.70   18.40
   4  15   0   56.09   22.10
   4  15   0   20.80   31.50
  -5  15   0    6.80   27.30
  -5  15   0   15.40   30.80
   5 -15   0  -23.60   36.90
  -5  14   0   -9.70   28.10
  -5  14   0  -46.20   20.40
   5 -14   0    3.20   36.10
   5 -14   0   11.20   39.30
  -5  13   0   22.40   27.20
  -5  13   0   27.00   26.60
   5 -13   0   18.70   38.90
   5 -13   0  -36.70   32.50
  -5  12   0   10.30   26.40
  -5  12   0   -1.90   23.50
   5 -12   0   53.89   37.30
   5 -12   0  -25.50   29.70
  -5  11   0   -7.50   22.30
  -5  11   0    9.30   21.20
   5 -11   0    2.50   31.70
   5 -11   0    8.70   28.70
  -5  10   0   30.00   23.40
  -5  10   0   27.40   23.70
   5 -10   0   18.90   29.80
   5 -10   0   47.70   30.50
  -5   9   0   -0.20   19.10
  -5   9   0   -6.70   21.80
   5  -9   0  -10.00   24.40
   5  -9   0  -26.90   23.20
  -5   8   0   12.50   19.90
  -5   8   0   27.30   19.30
   5  -8   0   12.20   22.50
   5  -8   0    9.90   23.10
  -5   7   0   -1.60   20.60
  -5   7   0   18.50   16.90
   5  -7   0   20.40   21.90
   5  -7   0    6.20   23.40
  -5   6   0   17.40   16.80
  -5   6   0   -0.40   19.50
   5  -6   0   27.80   22.10
   5  -6   0  -10.40   22.70
  -5   5   0   18.70   20.50
  -5   5   0   -0.80   15.20
   5  -5   0   11.80   23.00
   5  -5   0    5.90   20.20
  -5   4   0  -15.00   18.10
  -5   4   0   10.50   14.40
   5  -4   0   -8.90   17.10
   5  -4   0  -17.90   15.50
  -5   3   0    1.50   17.20
  -5   3   0    2.50   12.50
   5  -3   0    0.50   15.20
   5  -3   0   -8.60   17.30
  -5   2   0   -8.40   11.70
  -5   2   0   -1.00   16.00
   5  -2   0  -29.90   11.20
   5  -2   0   -1.30   17.70
  -5   1   0   11.00    9.10
  -5   1   0   -6.50   14.40
   5  -1   0  -11.40   16.20
   5  -1   0   -2.10   10.20
   5   0   0   -1.00   14.50
   5   0   0    3.20    7.00
  -5  -1   0   -0.10   10.50
   5   1   0    8.40   13.60
  -5  -2   0    9.50    8.80
   5   2   0    5.40   12.80
   5   3   0  -18.20   13.50
   5   4   0  -18.60   12.90
   5   5   0    0.20   15.70
   5   6   0   20.40   18.10
   5   7   0    6.60   18.40
   5   8   0   -8.00   17.10
  -5  -9   0  -23.10   15.50
   5   9   0    4.00   10.50
   5   9   0  -12.70   21.20
   5  10   0    0.10   11.30
   5  10   0  -16.70   20.30
   5  11   0   25.80   24.20
   5  11   0   -5.60   12.40
   5  12   0  -10.20   13.90
   5  12   0   -6.40   24.30
   5  13   0    1.40   15.10
   5  13   0   27.70   29.00
   5  14   0  -23.50   23.70
   5  14   0    4.10   15.60
   5  15   0    6.90   29.90
   5  15   0    6.10   15.90
  -6  15   0   93.29   41.60
  -6  15   0    0.70   28.20
   6 -15   0   30.80   46.50
  -6  14   0   97.19   37.30
  -6  14   0  113.39   41.00
   6 -14   0  145.09   54.69
   6 -14   0  137.29   55.69
  -6  13   0  -12.30   26.50
  -6  13   0   -0.30   24.70
   6 -13   0   12.60   33.00
   6 -13   0   -5.60   35.80
  -6  12   0  202.28   45.70
  -6  12   0  187.58   46.20
   6 -12   0  122.89   51.89
   6 -12   0  179.68   55.19
  -6  11   0   84.89   30.20
  -6  11   0   26.80   26.00
   6 -11   0   28.10   35.20
   6 -11   0   90.49   37.80
  -6  10   0   51.79   29.80
  -6  10   0  118.59   33.60
   6 -10   0  108.99   38.10
   6 -10   0   36.80   31.50
  -6   9   0  294.97   54.29
  -6   9   0  317.97   56.69
   6  -9   0  240.98   57.09
   6  -9   0  257.37   60.39
  -6   8   0  693.23  111.49
  -6   8   0  627.14  110.99
   6  -8   0  649.04  116.19
   6  -8   0  829.82  121.09
  -6   7   0 1155.18  185.78
  -6   7   0 1197.48  185.28
   6  -7   0 1232.38  188.68
   6  -7   0 1269.27  188.08
  -6   6   0  211.58   41.60
  -6   6   0  195.78   40.40
   6  -6   0  162.28   42.20
   6  -6   0  176.78   40.10
  -6   5   0  136.89   33.70
  -6   5   0  177.98   33.40
   6  -5   0  173.78   38.50
   6  -5   0  111.99   32.30
  -6   4   0   51.79   21.00
  -6   4   0   90.69   26.40
   6  -4   0  106.89   23.00
   6  -4   0   31.80   23.80
  -6   3   0  160.08   34.30
  -6   3   0  150.18   30.10
   6  -3   0  217.08   33.60
   6  -3   0  119.49   32.80
  -6   2   0  313.27   45.40
  -6   2   0  256.47   48.40
   6  -2   0  255.97   44.90
   6  -2   0  256.27   49.70
  -6   1   0  345.17   54.89
  -6   1   0  334.47   57.69
   6  -1   0  343.17   59.09
   6  -1   0  367.66   54.99
  -6   0   0 2195.38  303.97
   6   0   0 1927.41  304.27
   6   0   0 2022.20  301.67
  -6  -1   0  401.36   61.29
   6   1   0  363.06   62.89
  -6  -2   0  287.17   43.80
   6   2   0  247.18   45.40
  -6  -3   0  170.38   29.90
   6   3   0  239.48   35.90
   6   4   0   63.49   21.50
   6   5   0  175.78   34.50
   6   6   0  176.58   36.40
   6   7   0 1133.99  174.08
   6   8   0  650.43  106.19
   6   9   0  450.05   80.59
   6  10   0   49.90   26.70
   6  11   0  107.09   35.20
   6  12   0  279.17   58.39
   6  13   0   -9.30   24.90
   6  14   0   88.29   35.60
   6  15   0   -8.50   28.70
  -7  15   0   -6.60   25.90
  -7  15   0  -31.30   24.30
   7 -15   0  -23.90   41.20
  -7  14   0   11.70   29.10
  -7  14   0    3.00   25.90
   7 -14   0   48.70   38.90
   7 -14   0  -46.70   37.80
  -7  13   0   56.69   30.40
  -7  13   0  -17.70   25.30
   7 -13   0   21.10   40.10
   7 -13   0    0.90   33.60
  -7  12   0  -47.80   22.90
  -7  12   0   54.79   30.30
   7 -12   0  -38.40   30.30
   7 -12   0   15.20   39.10
  -7  11   0  -22.30   22.30
  -7  11   0    2.30   24.80
   7 -11   0   37.20   36.30
   7 -11   0  -14.70   29.00
  -7  10   0  -51.79   20.80
  -7  10   0  -35.30   19.90
   7 -10   0  -31.90   25.60
   7 -10   0  -15.30   26.70
  -7   9   0  -20.80   19.00
  -7   9   0    3.10   23.70
   7  -9   0   27.40   31.00
   7  -9   0  -20.90   22.20
  -7   8   0   23.50   25.10
  -7   8   0  -49.90   16.10
   7  -8   0  -37.70   22.80
   7  -8   0  -22.70   20.50
  -7   7   0   40.90   19.60
  -7   7   0   15.90   22.40
   7  -7   0   18.80   23.00
   7  -7   0   21.40   26.10
  -7   6   0    6.50   18.80
  -7   6   0  -19.70   18.60
   7  -6   0   27.80   21.00
   7  -6   0  -35.50   20.90
  -7   5   0  -15.20   15.10
  -7   5   0  -18.60   19.20
   7  -5   0   -3.20   25.70
   7  -5   0   -1.50   18.10
  -7   4   0  -19.70   20.50
  -7   4   0    1.90   15.40
   7  -4   0  -16.20   22.80
   7  -4   0    5.70   16.50
  -7   3   0   -9.50   12.70
  -7   3   0   15.50   20.20
   7  -3   0  -18.40   21.70
   7  -3   0  -10.90   14.50
  -7   2   0   -8.50   17.50
  -7   2   0    3.90   12.40
   7  -2   0  -11.50   19.40
   7  -2   0  -15.40   11.40
  -7   1   0   -3.60    9.70
  -7   1   0    1.00   16.20
   7  -1   0  -17.90   18.90
   7  -1   0    1.20    9.70
  -7   0   0   39.30   15.40
   7   0   0    6.40    8.10
   7   0   0   13.40   17.80
  -7  -1   0   14.80   12.60
   7   1   0   -6.00   15.50
   7   1   0   -1.50    8.40
  -7  -2   0   -4.30   11.00
   7   2   0   10.40   16.40
  -7  -3   0   12.50    9.20
   7   3   0  -25.90   14.70
   7   3   0   12.40   15.10
   7   4   0   -2.00   15.90
   7   5   0   -6.70   13.30
   7   6   0   36.60   17.50
   7   7   0   15.30   17.60
   7   8   0   -2.70   17.60
   7   9   0  -21.70   18.60
   7  10   0   27.40   24.20
   7  11   0    8.10   24.00
   7  12   0   53.19   30.60
   7  13   0    1.80   25.10
   7  14   0  -63.19   21.00
   7  15   0   -8.20   29.30
  -8  15   0    8.40   31.30
   8 -15   0  -66.89   43.30
   8 -15   0   29.70   42.80
  -8  14   0   -5.90   27.50
  -8  14   0    0.30   28.40
   8 -14   0   41.40   43.70
   8 -14   0   -5.80   43.10
  -8  13   0   10.40   29.70
  -8  13   0  -38.20   22.10
   8 -13   0  -13.40   35.30
   8 -13   0  -21.10   33.80
  -8  12   0  110.29   38.80
  -8  12   0  170.98   43.40
   8 -12   0  137.79   49.80
   8 -12   0   69.19   44.60
  -8  11   0   -5.80   22.40
  -8  11   0   -2.50   25.40
   8 -11   0  -19.60   28.80
   8 -11   0  -41.70   31.10
  -8  10   0  198.68   44.00
  -8  10   0  106.39   42.40
   8 -10   0  180.68   48.50
   8 -10   0  163.88   44.50
  -8   9   0   42.30   24.90
  -8   9   0   31.80   27.80
   8  -9   0   70.49   32.20
   8  -9   0   -0.30   29.80
  -8   8   0   20.90   23.10
  -8   8   0   72.89   28.90
   8  -8   0   78.49   36.70
   8  -8   0   74.79   29.80
  -8   7   0  204.08   42.00
  -8   7   0  203.68   43.40
   8  -7   0  169.38   43.70
   8  -7   0  186.38   46.90
  -8   6   0   55.19   19.70
  -8   6   0   40.40   25.00
   8  -6   0   40.80   23.70
   8  -6   0   52.79   28.20
  -8   5   0  912.61  132.09
  -8   5   0  807.12  134.29
   8  -5   0  883.11  137.59
   8  -5   0  797.72  132.99
  -8   4   0  452.15   79.29
  -8   4   0  550.94   86.39
   8  -4   0  550.14   86.89
   8  -4   0  477.25   80.89
  -8   3   0  436.16   60.79
  -8   3   0  531.15   68.89
   8  -3   0  242.58   58.09
   8  -3   0  370.06   64.59
  -8   2   0 4993.70  744.73
  -8   2   0 4988.50  747.13
   8  -2   0 5233.18  748.33
   8  -2   0 5028.00  744.83
  -8   1   0   -6.80   18.00
  -8   1   0   14.30   11.50
   8  -1   0   28.90   20.10
   8  -1   0    2.00   10.80
  -8   0   0 1358.46  205.08
   8   0   0 1260.67  205.98
   8   0   0 1421.86  201.88
  -8  -1   0   34.50   14.10
   8   1   0   26.70   19.60
  -8  -2   0 5025.40  723.23
   8   2   0 4782.62  724.33
  -8  -3   0  409.86   69.89
   8   3   0  476.35   74.09
   8   3   0  526.15   74.09
  -8  -4   0  481.45   73.39
   8   4   0  518.25   78.99
   8   5   0  820.92  126.59
   8   6   0   22.90   17.40
   8   7   0  119.79   29.50
   8   8   0   43.50   21.20
   8   9   0   91.79   29.70
   8  10   0  161.28   39.90
   8  11   0   -0.50   23.40
   8  12   0   87.99   33.60
   8  13   0   -7.50   26.50
   8  14   0  -15.60   24.80
   8  15   0   60.99   34.80
  -9  14   0  -29.30   25.00
  -9  14   0   51.99   34.50
   9 -14   0   -0.50   42.80
   9 -14   0   12.50   44.10
  -9  13   0   11.80   29.30
  -9  13   0  -15.90   25.00
   9 -13   0  -69.99   33.80
   9 -13   0  -27.60   34.80
  -9  12   0   -5.10   21.70
  -9  12   0    1.90   27.10
   9 -12   0   62.49   40.00
   9 -12   0  -40.30   33.30
  -9  11   0   -9.20   23.50
  -9  11   0  -16.00   21.30
   9 -11   0   53.59   38.00
   9 -11   0  -65.89   30.30
  -9  10   0  -15.30   19.20
  -9  10   0   24.00   27.80
   9 -10   0   14.20   28.80
   9 -10   0    9.30   34.70
  -9   9   0  -15.00   18.60
  -9   9   0    7.20   25.10
   9  -9   0  -17.60   29.90
   9  -9   0  -38.30   21.80
  -9   8   0   -5.30   19.20
  -9   8   0   -6.30   22.60
   9  -8   0  -50.19   19.10
   9  -8   0  -49.30   25.90
  -9   7   0   13.50   18.90
  -9   7   0   -2.90   22.30
   9  -7   0  -33.50   18.90
   9  -7   0  -40.50   24.20
  -9   6   0  -29.20   20.00
  -9   6   0    2.20   16.00
   9  -6   0  -22.40   16.90
   9  -6   0  -11.40   23.90
  -9   5   0   15.20   15.80
  -9   5   0  -33.80   18.40
   9  -5   0   -2.00   15.90
   9  -5   0   -6.50   23.70
  -9   4   0  -23.00   21.00
  -9   4   0    0.30   13.80
   9  -4   0   -5.20   23.20
   9  -4   0   10.50   15.60
  -9   3   0   10.30   14.20
  -9   3   0    0.10   20.40
   9  -3   0  -19.40   23.40
   9  -3   0   12.40   16.70
  -9   2   0   27.10   14.20
  -9   2   0  -26.00   17.90
   9  -2   0  -15.70   21.30
   9  -2   0   -4.40   13.10
  -9   1   0  -39.10   16.60
  -9   1   0   -4.40   11.30
   9  -1   0    4.70   11.10
   9  -1   0   32.10   22.60
  -9   0   0   15.50   18.40
   9   0   0    5.90    9.20
   9   0   0   -3.00   20.70
  -9  -1   0   60.69   17.10
   9   1   0    1.70    8.00
   9   1   0  -18.60   18.20
  -9  -2   0   -3.90   12.90
   9   2   0   21.50   19.90
  -9  -3   0    0.10   11.00
   9   3   0   18.60   18.60
   9   3   0   -3.10   15.10
  -9  -4   0   -5.40    7.90
   9   4   0   24.80   15.60
   9   5   0  -13.20   13.20
   9   6   0   -8.40   14.40
   9   7   0   12.30   17.40
   9   8   0  -22.10   15.40
   9   9   0   59.59   25.00
   9  10   0   14.60   20.90
   9  11   0   15.40   24.50
   9  12   0   -7.60   24.20
   9  13   0   -9.90   24.00
   9  14   0  -38.00   22.70
 -10  14   0   15.10   34.10
 -10  14   0   49.90   36.00
  10 -14   0   15.50   45.10
  10 -14   0   70.29   51.99
 -10  13   0   61.59   33.30
 -10  13   0   53.89   32.00
  10 -13   0  -25.70   39.60
  10 -13   0   60.69   46.00
 -10  12   0   16.40   31.20
 -10  12   0  -43.00   23.10
  10 -12   0  -11.70   33.90
  10 -12   0   29.90   40.80
 -10  11   0  -26.00   19.40
 -10  11   0   37.90   30.50
  10 -11   0    1.70   34.10
  10 -11   0   43.00   39.60
 -10  10   0  -18.70   19.30
 -10  10   0   26.80   29.20
  10 -10   0   65.29   40.90
  10 -10   0   23.80   30.70
 -10   9   0   68.49   31.40
 -10   9   0  176.08   43.70
  10  -9   0  125.39   48.00
  10  -9   0  177.78   42.80
 -10   8   0  292.27   57.29
 -10   8   0  308.57   60.09
  10  -8   0  264.37   66.39
  10  -8   0  320.07   63.69
 -10   7   0  822.72  147.69
 -10   7   0  888.21  144.99
  10  -7   0 1012.60  153.08
  10  -7   0 1023.00  148.59
 -10   6   0   34.20   24.50
 -10   6   0    1.60   16.00
  10  -6   0   15.80   27.80
  10  -6   0   30.20   22.20
 -10   5   0 1042.50  156.48
 -10   5   0 1051.09  152.68
  10  -5   0  998.70  158.58
  10  -5   0  883.51  153.38
 -10   4   0  158.68   38.00
 -10   4   0  193.68   33.70
  10  -4   0  122.29   40.50
  10  -4   0  167.08   34.30
 -10   3   0   43.70   25.00
 -10   3   0   44.10   18.90
  10  -3   0   77.59   21.10
  10  -3   0   60.49   28.00
 -10   2   0  378.96   69.29
 -10   2   0  380.06   64.39
  10  -2   0  401.16   64.89
  10  -2   0  467.35   73.69
 -10   1   0  108.59   20.80
 -10   1   0   83.19   26.50
  10  -1   0   45.70   28.20
  10  -1   0   95.89   19.70
 -10   0   0 5723.13  838.42
  10   0   0 5582.94  839.62
  10   0   0 5716.23  835.32
  10   1   0   86.99   16.70
 -10  -2   0  378.16   67.29
  10   2   0  536.25   73.59
  10   2   0  405.86   64.49
 -10  -3   0   67.39   17.00
  10   3   0   41.20   23.20
  10   3   0   64.09   19.00
 -10  -4   0  182.38   31.00
  10   4   0  195.08   35.40
  10   5   0 1031.40  156.78
  10   6   0   -8.90   15.10
  10   7   0  952.80  147.39
  10   8   0  274.07   52.49
  10   9   0  153.08   37.00
  10  10   0   16.50   21.70
  10  11   0   32.40   23.40
  10  12   0   43.70   28.20
  10  13   0   30.30   30.70
  10  14   0   37.50   30.60
 -11  14   0    3.00   33.70
 -11  14   0   25.00   32.20
  11 -14   0  -17.30   37.00
  11 -14   0    0.00   46.90
 -11  13   0  -19.80   27.70
 -11  13   0  -10.10   27.00
  11 -13   0   11.90   44.30
  11 -13   0    5.10   38.40
 -11  12   0  -24.70   22.80
 -11  12   0   -6.90   27.30
  11 -12   0   65.89   39.50
  11 -12   0   52.09   45.00
 -11  11   0  -35.30   24.70
 -11  11   0  -18.90   23.40
  11 -11   0   80.89   47.10
  11 -11   0   61.59   38.80
 -11  10   0  -20.80   27.00
 -11  10   0   19.80   23.90
  11 -10   0   46.50   38.30
  11 -10   0  -10.60   27.50
 -11   9   0  -11.50   26.80
 -11   9   0    3.40   21.80
  11  -9   0   10.40   34.50
  11  -9   0    2.20   26.60
 -11   8   0   -7.50   19.00
 -11   8   0  -18.70   23.90
  11  -8   0   17.70   25.80
  11  -8   0    0.30   30.50
 -11   7   0   42.70   27.50
 -11   7   0  -14.90   18.10
  11  -7   0  -20.40   29.50
  11  -7   0    4.90   23.00
 -11   6   0   24.20   25.30
 -11   6   0   24.30   18.50
  11  -6   0  -10.70   27.20
  11  -6   0   -1.80   21.00
 -11   5   0   15.20   16.20
 -11   5   0   19.40   22.50
  11  -5   0    7.30   17.70
  11  -5   0    2.80   25.80
 -11   4   0   -5.90   14.30
 -11   4   0    2.20   21.50
  11  -4   0   16.00   26.30
  11  -4   0   24.30   17.10
 -11   3   0   -1.80   20.40
 -11   3   0  -10.60   13.00
  11  -3   0   -2.30   15.20
  11  -3   0  -17.20   21.00
 -11   2   0   -5.10   18.80
 -11   2   0  -10.60   12.60
  11  -2   0  -14.40   21.40
  11  -2   0   -3.80   12.50
 -11   1   0    6.50   11.90
 -11   1   0   23.80   19.40
  11  -1   0  -24.10   19.10
  11  -1   0   -2.50   10.60
 -11   0   0    4.00   17.80
  11   0   0  -25.70   19.20
  11   0   0   -9.90    8.60
 -11  -1   0   50.99   15.80
  11   1   0   21.00   21.60
  11   1   0   24.90    9.70
 -11  -2   0    2.10   13.60
  11   2   0   -0.10    8.50
  11   2   0  -33.00   17.70
 -11  -3   0    2.60   12.20
  11   3   0  -10.80   18.70
  11   3   0    9.20   13.50
 -11  -4   0   -8.60    9.80
  11   4   0   -4.70   13.20
  11   5   0   -2.60   13.40
  11   6   0   28.50   17.60
  11   7   0   19.90   17.20
  11   8   0   29.90   21.10
  11   9   0   17.60   21.10
  11  10   0   27.80   21.90
  11  11   0  -53.39   15.50
  11  12   0   19.40   26.30
  11  13   0   46.00   28.10
  11  14   0   14.80   27.80
 -12  13   0  -56.29   27.30
 -12  13   0    5.10   26.60
  12 -13   0   25.20   47.70
  12 -13   0  -19.10   37.10
 -12  12   0   26.20   29.20
 -12  12   0   47.50   34.80
  12 -12   0   52.89   49.80
  12 -12   0   69.39   46.20
 -12  11   0    1.80   28.80
 -12  11   0   17.60   28.60
  12 -11   0  -19.40   31.70
  12 -11   0   -5.60   39.20
 -12  10   0   -4.50   30.00
 -12  10   0   10.80   24.40
  12 -10   0   40.00   34.20
  12 -10   0  -30.10   37.30
 -12   9   0  -10.80   28.00
 -12   9   0   -7.10   20.70
  12  -9   0   30.90   37.20
  12  -9   0   -4.00   27.80
 -12   8   0   39.30   23.30
 -12   8   0   -1.60   25.90
  12  -8   0  -40.70   30.50
  12  -8   0    2.60   26.50
 -12   7   0  551.34   99.09
 -12   7   0  610.04   95.19
  12  -7   0  565.94   97.69
  12  -7   0  493.25  102.09
 -12   6   0  -14.40   16.30
 -12   6   0    5.80   25.10
  12  -6   0   19.80   32.00
  12  -6   0   55.89   24.50
 -12   5   0  264.77   50.19
 -12   5   0  213.58   41.40
  12  -5   0  179.48   42.10
  12  -5   0  171.18   51.39
 -12   4   0   13.50   16.40
 -12   4   0   17.40   22.60
  12  -4   0   41.20   30.10
  12  -4   0    7.20   16.80
 -12   3   0  580.44  102.69
 -12   3   0  585.84   97.49
  12  -3   0  594.94  107.39
  12  -3   0  713.53   98.89
 -12   2   0  -20.10   19.10
 -12   2   0  -25.50   11.80
  12  -2   0   20.10   26.50
  12  -2   0  -34.90   12.20
 -12   1   0   10.70   19.00
  12  -1   0   13.50   12.40
  12  -1   0   -4.70   21.80
 -12   0   0 1932.51  292.07
  12   0   0 1877.01  294.27
  12   0   0 1989.00  287.87
 -12  -1   0   97.89   19.60
  12   1   0   56.59   24.80
  12   1   0   14.70    9.80
 -12  -2   0    2.10   14.00
  12   2   0   -5.30    7.80
  12   2   0  -25.60   18.60
 -12  -3   0  668.53   97.79
  12   3   0  600.94   96.79
  12   3   0  608.24  102.59
 -12  -4   0    1.60   11.30
  12   4   0   24.60   14.10
 -12  -5   0  198.88   33.10
  12   5   0  207.38   37.40
  12   6   0  -47.60   12.60
  12   7   0  539.25   88.09
  12   8   0   27.70   19.50
  12   9   0    6.90   19.70
  12  10   0   -4.10   20.00
  12  11   0    4.60   21.20
  12  12   0   -9.40   21.70
  12  13   0   -6.10   23.10
 -13  13   0  -14.20   28.50
 -13  13   0  -74.49   28.90
  13 -13   0  -29.10   42.30
  13 -13   0   15.80   41.30
 -13  12   0   71.69   36.60
 -13  12   0  -30.90   24.80
  13 -12   0  -39.00   34.70
  13 -12   0  -33.70   41.00
 -13  11   0  -33.90   22.70
 -13  11   0   -8.30   29.80
  13 -11   0   20.70   36.90
  13 -11   0  -14.10   40.90
 -13  10   0   30.00   34.10
 -13  10   0   36.60   26.90
  13 -10   0  -13.00   40.20
  13 -10   0   81.59   37.70
 -13   9   0  -11.60   21.30
 -13   9   0  -17.40   30.60
  13  -9   0   14.10   39.90
  13  -9   0   -5.70   29.50
 -13   8   0    4.90   21.90
 -13   8   0   -2.30   29.70
  13  -8   0  -16.00   24.40
  13  -8   0  -36.30   33.30
 -13   7   0   11.80   29.30
 -13   7   0   -7.90   19.60
  13  -7   0   29.10   34.60
  13  -7   0   38.70   25.50
 -13   6   0   32.10   21.50
 -13   6   0  -11.20   27.30
  13  -6   0   27.40   34.60
  13  -6   0    6.50   20.80
 -13   5   0   35.60   28.80
 -13   5   0   39.20   20.90
  13  -5   0   27.50   21.90
  13  -5   0   41.50   31.80
 -13   4   0   33.20   18.30
 -13   4   0   33.40   25.20
  13  -4   0   13.30   27.40
  13  -4   0    4.60   17.60
 -13   3   0  -50.09   18.40
 -13   3   0    9.70   14.50
  13  -3   0   21.20   27.00
  13  -3   0  -23.50   13.30
 -13   2   0   40.10   16.70
 -13   2   0   80.99   25.50
  13  -2   0   70.39   19.00
  13  -2   0   43.70   28.70
 -13   1   0  -19.60   16.40
  13  -1   0   -8.60   11.10
  13  -1   0  -50.39   20.90
 -13   0   0  -23.10   17.40
  13   0   0   19.80   24.50
  13   0   0  -16.70    8.90
 -13  -1   0   22.60   15.80
  13   1   0  -31.00   19.50
  13   1   0   -5.90    7.80
 -13  -2   0  -12.10   14.70
  13   2   0   21.60   23.50
 -13  -3   0    9.50   15.00
  13   3   0    0.60    9.30
  13   3   0    1.90   11.70
  13   3   0   -3.40   24.30
 -13  -4   0    4.70   12.10
  13   4   0    3.30   12.20
  13   4   0   15.10   23.50
 -13  -5   0    6.00   10.70
  13   5   0  -12.20   13.10
  13   6   0   -0.90   15.30
  13   7   0   -6.30   17.20
  13   8   0  -11.10   17.60
  13   9   0   29.00   21.90
  13  10   0   22.90   21.30
  13  11   0  -12.40   19.40
  13  12   0   27.70   22.90
  13  13   0   19.40   25.90
 -14  12   0    7.70   28.00
 -14  12   0   50.89   38.00
  14 -12   0   38.20   49.70
  14 -12   0  -21.70   35.10
 -14  11   0   20.60   28.30
 -14  11   0    8.60   32.80
  14 -11   0    7.30   42.20
  14 -11   0   29.70   40.40
 -14  10   0  208.58   61.99
 -14  10   0  363.66   60.79
  14 -10   0  263.67   74.19
  14 -10   0  276.57   66.59
 -14   9   0  -18.50   30.10
 -14   9   0    8.90   24.90
  14  -9   0  -21.60   27.30
  14  -9   0  -26.80   37.80
 -14   8   0  -32.30   19.00
 -14   8   0   -5.90   29.60
  14  -8   0  -74.79   32.10
  14  -8   0   81.59   32.00
 -14   7   0   18.20   32.90
 -14   7   0   30.30   23.10
  14  -7   0   74.19   40.60
  14  -7   0   48.80   27.70
 -14   6   0  206.08   48.80
 -14   6   0  176.98   40.50
  14  -6   0  191.28   43.90
  14  -6   0  180.38   52.99
 -14   5   0  373.96   66.79
 -14   5   0  458.25   76.19
  14  -5   0  425.56   69.49
  14  -5   0  249.97   73.69
 -14   4   0   19.40   25.40
 -14   4   0   10.50   17.10
  14  -4   0   -6.90   17.70
  14  -4   0   -2.40   30.20
 -14   3   0  -21.00   14.00
 -14   3   0  -29.60   22.90
  14  -3   0   -6.70   27.70
  14  -3   0   12.80   16.90
 -14   2   0  832.12  134.59
 -14   2   0  854.71  128.69
  14  -2   0  838.12  128.69
  14  -2   0  820.92  140.19
 -14   1   0   17.40   22.70
  14  -1   0   59.49   28.10
  14  -1   0   29.60   14.80
 -14   0   0 1513.35  221.78
  14   0   0 1407.96  224.88
  14   0   0 1443.36  216.18
 -14  -1   0   26.40   17.80
  14   1   0   17.40   26.60
 -14  -2   0  779.62  119.49
  14   2   0  734.13  125.09
 -14  -3   0  -22.40   14.20
  14   3   0    6.90   25.20
 -14  -4   0  -11.20   12.50
  14   4   0   10.90   12.20
  14   4   0  -28.00   23.30
 -14  -5   0  448.86   74.89
  14   5   0  531.95   76.99
  14   6   0  196.98   38.50
  14   7   0   -7.30   16.30
  14   8   0   -2.80   19.50
  14   9   0   12.00   19.50
  14  10   0  259.77   50.89
  14  11   0   24.00   23.90
  14  12   0   12.40   24.00
 -15  12   0    9.20   30.20
 -15  12   0    8.40   34.50
  15 -12   0   55.09   55.49
  15 -12   0   46.30   44.00
 -15  11   0   42.60   36.00
 -15  11   0   26.90   30.60
  15 -11   0   -9.00   35.00
  15 -11   0   33.40   49.30
 -15  10   0   -0.60   25.20
 -15  10   0  -52.19   25.90
  15 -10   0   27.70   48.00
  15 -10   0  -43.60   29.10
 -15   9   0  -40.40   22.00
 -15   9   0   18.90   30.70
  15  -9   0  -18.10   27.10
  15  -9   0  -10.60   40.00
 -15   8   0   37.90   25.20
 -15   8   0    8.40   32.90
  15  -8   0   -5.90   40.70
  15  -8   0  -20.20   23.90
 -15   7   0    4.80   22.60
 -15   7   0   -3.30   29.20
  15  -7   0   17.60   26.00
  15  -7   0  -42.10   34.20
 -15   6   0   -9.00   29.40
 -15   6   0    4.20   20.80
  15  -6   0  -29.60   35.20
  15  -6   0   -1.90   23.00
 -15   5   0   17.70   19.80
 -15   5   0  -40.80   25.40
  15  -5   0  -14.90   34.50
  15  -5   0   -2.30   20.50
 -15   4   0  -27.20   24.20
 -15   4   0  -26.80   16.10
  15  -4   0   -5.30   18.40
  15  -4   0   -4.50   31.10
 -15   3   0  -73.09   19.30
 -15   3   0   -1.90   16.10
  15  -3   0  -65.59   28.60
  15  -3   0    9.40   17.90
 -15   2   0   -5.50   21.80
  15  -2   0   -1.50   27.90
  15  -2   0   19.50   15.30
 -15   1   0   -4.40   22.50
  15  -1   0  -16.40   25.20
  15  -1   0  -11.40   12.40
 -15   0   0   17.40   21.40
  15   0   0   -7.40   10.80
  15   0   0   17.60   27.80
 -15  -1   0   28.90   18.50
  15   1   0   20.40   26.50
 -15  -2   0    8.00   18.20
  15   2   0   60.29   31.70
 -15  -3   0   -0.10   15.70
  15   3   0   -4.40   25.90
 -15  -4   0    6.50   15.00
  15   4   0    9.80   11.20
  15   4   0   28.60   29.70
 -15  -5   0    3.30   13.60
  15   5   0   -4.90   12.80
  15   6   0    4.60   15.40
  15   7   0  -44.20   14.40
  15   8   0  -20.50   17.40
  15   9   0  -23.50   17.00
  15  10   0   27.60   21.50
  15  11   0  -27.00   16.30
  15  12   0   20.80   23.60
 -16  11   0  -21.50   26.00
 -16  11   0  -17.20   33.10
  16 -11   0   24.60   51.79
  16 -11   0   65.39   45.00
 -16  10   0    9.30   35.00
 -16  10   0   -9.20   24.60
  16 -10   0  -76.89   38.00
  16 -10   0   -7.70   33.30
 -16   9   0   55.29   29.80
 -16   9   0  -37.50   28.60
  16  -9   0   16.50   34.20
  16  -9   0  -28.60   41.10
 -16   8   0  155.08   46.60
 -16   8   0  172.18   41.90
  16  -8   0   83.29   53.49
  16  -8   0  236.28   49.30
 -16   7   0   91.39   38.80
 -16   7   0  147.39   36.80
  16  -7   0   65.19   36.00
  16  -7   0  176.38   55.99
 -16   6   0   56.59   25.00
 -16   6   0   73.39   36.60
  16  -6   0   49.80   28.20
  16  -6   0    6.30   39.80
 -16   5   0  108.49   29.10
 -16   5   0   84.39   36.60
  16  -5   0   59.59   28.50
  16  -5   0  122.89   48.30
 -16   4   0   31.80   30.50
 -16   4   0   78.29   25.70
  16  -4   0   93.99   27.10
  16  -4   0   12.90   36.60
 -16   3   0  -12.40   25.20
 -16   3   0  -16.40   15.60
  16  -3   0   -7.10   32.30
  16  -3   0   -1.80   17.90
 -16   2   0   97.49   38.80
  16  -2   0  170.18   32.00
  16  -2   0  196.68   49.40
 -16   1   0   49.70   28.20
  16  -1   0  135.59   40.50
  16  -1   0   82.09   20.60
 -16   0   0  324.97   60.59
  16   0   0  333.97   69.19
 -16  -1   0   91.49   28.80
  16   1   0  116.19   40.20
 -16  -2   0  145.79   32.60
  16   2   0  100.19   39.70
 -16  -3   0   34.20   19.10
  16   3   0   21.20   29.70
 -16  -4   0   60.59   20.40
 -16  -5   0  103.59   23.50
  16   5   0   94.99   21.10
  16   5   0  117.49   22.90
  16   6   0  100.99   24.20
  16   7   0   79.29   23.50
  16   8   0  199.38   40.30
  16   9   0   -7.00   18.80
  16  10   0    8.10   17.90
  16  11   0   -6.50   19.40
 -17  10   0   27.80   30.50
 -17  10   0    2.80   35.30
  17 -10   0  -59.29   44.10
  17 -10   0  -34.10   32.90
 -17   9   0   -6.70   24.90
 -17   9   0   28.00   35.80
  17  -9   0  -54.39   28.30
  17  -9   0    4.30   49.60
 -17   8   0  -62.49   19.90
 -17   8   0  -37.50   29.30
  17  -8   0   46.40   47.10
  17  -8   0  -36.60   27.80
 -17   7   0   -6.00   21.70
 -17   7   0  -37.90   29.30
  17  -7   0  -14.80   25.50
  17  -7   0  -38.00   38.50
 -17   6   0   36.80   33.80
 -17   6   0   24.60   23.20
  17  -6   0  -11.90   24.60
  17  -6   0   -2.30   39.50
 -17   5   0   22.90   28.30
 -17   5   0   -7.20   19.80
  17  -5   0  -35.20   33.80
  17  -5   0   -0.80   23.70
 -17   4   0   45.00   31.70
 -17   4   0  -29.60   15.70
  17  -4   0   47.30   22.50
  17  -4   0   28.40   37.50
 -17   3   0  -10.00   24.30
  17  -3   0  -15.60   17.20
  17  -3   0   30.70   37.30
 -17   2   0   21.60   26.60
  17  -2   0   11.30   15.90
  17  -2   0   -8.60   31.60
 -17   1   0  -24.60   21.30
  17  -1   0    5.90   13.50
  17  -1   0   18.80   33.50
 -17   0   0   50.59   23.30
  17   0   0   -3.60   31.30
 -17  -1   0  -30.70   18.20
  17   1   0  -14.90   29.70
 -17  -2   0    9.80   20.10
  17   2   0  -39.30   26.50
 -17  -3   0   -0.70   17.80
  17   3   0  -19.40   29.70
 -17  -4   0  -13.80   16.80
 -17  -5   0   -3.10   14.60
 -17  -6   0  -14.40   10.70
 -17  -6   0   10.50   14.70
  17   7   0   17.30   15.20
  17   8   0  -18.70   15.10
  17   9   0    4.20   17.70
  17  10   0    3.20   19.10
 -18  10   0   58.59   34.00
 -18  10   0  -27.80   34.20
  18 -10   0   48.60   39.20
  18 -10   0  -16.00   50.89
 -18   9   0  144.99   47.70
 -18   9   0   77.29   34.50
  18  -9   0   37.20   39.60
  18  -9   0   49.50   54.69
 -18   8   0  -32.40   29.60
 -18   8   0   20.90   26.70
  18  -8   0  -38.40   41.90
  18  -8   0  -27.70   28.80
 -18   7   0  154.88   46.10
 -18   7   0  146.39   37.60
  18  -7   0  100.29   59.09
  18  -7   0  121.79   43.20
 -18   6   0  -37.20   21.30
 -18   6   0    6.90   31.50
  18  -6   0   34.20   45.80
  18  -6   0   27.50   28.00
 -18   5   0  367.46   78.99
 -18   5   0  474.55   73.79
  18  -5   0  267.37   83.99
  18  -5   0  465.45   76.59
 -18   4   0   -2.90   27.10
 -18   4   0   19.80   21.00
  18  -4   0  -21.70   36.00
  18  -4   0    6.10   20.50
 -18   3   0   62.29   31.80
  18  -3   0   29.80   22.70
  18  -3   0  101.49   43.30
 -18   2   0  -35.80   20.90
  18  -2   0    0.00   33.90
  18  -2   0   16.60   17.60
 -18   1   0   77.99   31.90
  18  -1   0   76.79   20.90
  18  -1   0   58.59   40.70
 -18   0   0   98.49   30.00
  18   0   0   77.39   41.60
 -18  -1   0   72.69   27.80
  18   1   0   34.00   38.20
 -18  -2   0   13.10   19.80
  18   2   0   -4.90   31.60
 -18  -3   0   32.20   21.70
  18   3   0   55.69   39.20
 -18  -4   0    3.80   17.60
 -18  -5   0  415.26   68.69
 -18  -6   0   -6.90   15.40
 -18  -6   0   14.40   12.60
  18   7   0  153.68   29.60
  18   8   0   -0.90   15.20
  18   9   0   93.69   26.10
  18  10   0   35.50   22.00
 -19   9   0   -4.10   36.10
 -19   9   0  -47.80   24.60
  19  -9   0  -22.40   50.39
  19  -9   0    6.10   33.60
 -19   8   0    6.80   35.50
 -19   8   0    7.30   25.80
  19  -8   0  -44.20   27.90
  19  -8   0  -21.30   43.20
 -19   7   0   10.40   25.50
 -19   7   0    4.90   35.00
  19  -7   0   44.40   32.60
  19  -7   0  -29.00   43.80
 -19   6   0   -3.30   24.10
 -19   6   0   18.80   34.70
  19  -6   0  -12.80   27.00
  19  -6   0   63.09   50.39
 -19   5   0    4.10   23.40
 -19   5   0   19.10   32.90
  19  -5   0  107.09   49.40
  19  -5   0  -14.70   23.20
 -19   4   0   -5.80   29.10
  19  -4   0  -11.60   20.00
  19  -4   0  -25.00   37.40
 -19   3   0   12.10   27.40
  19  -3   0    0.10   37.30
  19  -3   0   12.20   20.80
 -19   2   0   -4.80   25.60
  19  -2   0  -37.70   37.00
  19  -2   0   21.10   17.60
 -19   1   0   -2.40   26.00
  19  -1   0  -25.60   35.10
 -19   0   0   40.70   21.90
  19   0   0  -81.89   28.50
 -19  -1   0   -1.40   20.10
  19   1   0   33.00   36.80
 -19  -2   0  -41.10   19.30
  19   2   0    0.20   36.60
 -19  -3   0    7.30   19.60
  19   3   0  -31.00   35.60
 -19  -4   0   39.20   21.40
 -19  -5   0   -2.30   16.60
 -19  -6   0   22.30   18.10
 -19  -6   0    0.70   13.20
  19   9   0  -15.10   16.20
 -20   8   0   42.10   41.00
 -20   8   0   31.20   29.50
  20  -8   0   28.90   53.59
  20  -8   0  -26.70   31.00
 -20   7   0   64.99   42.60
 -20   7   0   77.39   34.10
  20  -7   0   87.49   40.40
  20  -7   0  119.89   61.59
 -20   6   0   20.50   33.10
 -20   6   0   56.79   28.80
  20  -6   0   38.90   48.60
  20  -6   0   14.80   30.70
 -20   5   0   25.70   34.30
 -20   5   0   80.89   28.90
  20  -5   0  104.79   53.69
  20  -5   0   19.10   28.90
 -20   4   0  -18.70   27.60
  20  -4   0   -5.10   22.70
  20  -4   0    8.90   41.60
 -20   3   0  109.69   41.60
  20  -3   0  142.89   34.10
  20  -3   0  154.58   56.39
 -20   2   0  248.48   60.69
  20  -2   0  365.96   78.29
  20  -2   0  294.27   51.39
 -20   1   0    8.90   27.00
  20  -1   0  -10.20   38.10
 -20   0   0   21.20   21.50
  20   0   0    0.60   36.40
 -20  -1   0  -21.20   20.80
  20   1   0   39.10   42.10
 -20  -2   0  195.88   44.60
  20   2   0  246.88   60.69
 -20  -3   0  180.38   38.70
  20   3   0  132.29   54.09
 -20  -4   0  -10.30   18.40
 -20  -5   0   90.39   26.00
 -20  -6   0   -3.10   13.30
 -20  -6   0    2.30   18.60
 -20  -6   0    1.80   15.50
 -21   6   0    6.10   24.40
 -21   6   0    8.90   35.20
  21  -6   0   47.40   55.09
  21  -6   0   58.89   34.90
 -21   5   0   30.30   35.30
  21  -5   0  -16.70   28.70
  21  -5   0  -30.70   47.60
 -21   4   0    5.90   32.10
  21  -4   0  -18.50   23.30
  21  -4   0  -33.30   43.70
 -21   3   0   44.10   32.80
  21  -3   0   24.20   23.70
  21  -3   0    1.40   45.00
 -21   2   0   -5.30   26.60
  21  -2   0  -18.80   41.00
 -21   1   0  -12.30   24.90
  21  -1   0  -71.39   35.90
  21   0   0   49.60   44.20
 -21  -1   0  -20.70   21.40
  21   1   0   16.30   41.40
 -21  -2   0    8.60   21.40
  21   2   0   49.60   43.80
 -21  -3   0   12.40   22.10
  21   3   0   49.10   44.20
 -21  -4   0   -1.10   20.30
 -21  -5   0   -7.20   18.80
 -21  -6   0   -9.10   20.20
 -21  -6   0   -9.30   13.70
 -22   5   0    2.80   35.10
  22  -5   0  -46.70   48.50
 -22   4   0   24.40   35.50
  22  -4   0   74.29   56.19
 -22   3   0   -1.10   29.60
  22  -3   0   66.79   53.19
 -22   2   0   86.99   36.80
  22  -2   0  128.79   60.09
 -22   1   0   47.60   31.30
  22  -1   0  -31.50   40.90
  22   0   0  247.78   72.29
 -22  -1   0  -16.50   23.70
  22   1   0   32.20   44.70
 -22  -2   0   88.39   33.20
  22   2   0  108.39   54.09
 -22  -3   0  -33.40   19.60
 -22  -4   0   26.40   23.80
 -22  -5   0   10.90   20.60
 -23   2   0  -19.00   28.70
  23  -2   0  -10.60   48.70
 -23   1   0   -4.60   26.50
  23  -1   0   62.39   52.79
 -23   0   0   11.00   22.80
  23   0   0    8.70   47.20
 -23  -1   0    7.20   25.90
  23   1   0  115.69   56.89
 -23  -2   0  -10.50   23.30
  23   2   0    2.10   48.70
 -23  -2  -1   34.30   27.20
  23   1   1    6.70   49.99
 -23  -1  -1  -19.60   23.40
  23   0   1   -3.30   47.00
 -23   0  -1   46.00   27.10
  23  -1   1   21.10   50.89
 -23   1  -1   -5.90   26.90
  23  -2   1   -1.80   51.69
 -23   2  -1  -20.30   28.20
 -22  -5  -1    9.00   20.80
 -22  -4  -1  133.39   34.30
 -22  -3  -1   29.90   25.50
  22   2   1   65.09   49.70
 -22  -2  -1   12.20   25.20
  22   1   1   11.10   48.10
 -22  -1  -1    5.10   25.30
  22   0   1  -55.99   41.30
  22  -1   1    1.90   46.70
 -22   1  -1  -52.19   23.40
  22  -2   1   84.79   56.59
 -22   2  -1   29.70   32.20
  22  -3   1  122.89   61.79
 -22   3  -1   30.00   34.30
  22  -4   1   75.49   55.59
 -22   4  -1    2.30   32.00
  22  -5   1  -10.30   49.30
 -22   5  -1   55.59   40.00
 -21  -6  -1   11.60   15.60
 -21  -6  -1   13.40   16.70
 -21  -5  -1   -6.10   18.10
 -21  -4  -1    8.60   21.60
 -21  -3  -1  -14.50   20.80
  21   2   1   31.40   44.60
 -21  -2  -1  -11.80   21.70
  21   1   1  -46.50   38.20
 -21  -1  -1  -13.80   22.60
  21   0   1   -3.10   42.20
 -21   0  -1  -31.70   15.50
  21  -1   1   10.50   42.90
 -21   1  -1  -23.50   24.20
  21  -2   1   26.60   47.20
 -21   2  -1  -24.60   24.50
  21  -3   1  -33.60   40.80
 -21   3  -1  -20.90   29.10
  21  -4   1   15.10   44.40
 -21   4  -1    0.00   30.30
  21  -5   1   15.10   53.39
 -21   5  -1   38.20   36.30
  21  -6   1  -36.80   49.70
 -21   6  -1    8.20   36.10
 -21   6  -1    8.10   25.20
 -20  -6  -1    8.00   16.70
 -20  -6  -1   42.40   16.20
 -20  -5  -1  -14.50   16.20
 -20  -4  -1   33.90   22.70
 -20  -3  -1  -18.70   19.50
  20   2   1   32.60   42.40
 -20  -2  -1   18.40   22.60
  20   1   1    8.50   41.50
 -20  -1  -1   16.50   23.30
  20   0   1   54.59   41.50
 -20   0  -1   36.50   22.60
  20  -1   1   29.60   44.00
 -20   1  -1   59.29   30.40
  20  -2   1   -6.70   43.50
 -20   2  -1   33.40   28.60
  20  -3   1   63.29   48.80
 -20   3  -1   36.70   32.60
  20  -4   1   34.50   47.50
 -20   4  -1   14.80   32.10
  20  -5   1   -6.10   44.00
  20  -5   1  -19.50   26.50
 -20   5  -1  -28.60   29.50
 -20   5  -1  -32.40   19.30
  20  -6   1   12.30   52.59
  20  -6   1   30.00   31.80
 -20   6  -1   55.19   30.10
 -20   6  -1    6.50   33.60
  20  -7   1    5.30   50.89
  20  -7   1    9.10   33.80
 -20   7  -1  -13.10   24.90
 -20   7  -1  -50.59   32.80
  20  -8   1  -17.90   33.10
  20  -8   1   37.50   56.59
 -20   8  -1   14.00   36.30
 -20   8  -1  -32.40   23.90
  19   9   1  -15.90   13.80
 -19  -6  -1    5.30   14.00
 -19  -6  -1   24.60   14.90
 -19  -5  -1    1.70   16.60
 -19  -4  -1  -19.90   17.00
  19   3   1  -22.90   35.90
 -19  -3  -1   46.80   23.00
  19   2   1   -4.80   36.30
 -19  -2  -1  -20.30   19.60
  19   1   1   -4.30   36.30
 -19  -1  -1    5.60   22.40
  19   0   1    8.40   38.70
 -19   0  -1   45.90   24.70
  19  -1   1    8.50   39.80
 -19   1  -1   25.40   27.40
  19  -2   1   17.50   41.60
 -19   2  -1   11.30   27.70
  19  -3   1  -49.90   35.60
  19  -3   1   44.70   23.20
 -19   3  -1   41.10   32.50
  19  -4   1   48.30   46.20
  19  -4   1  -33.80   21.60
 -19   4  -1   36.20   35.30
 -19   4  -1   -9.40   18.60
  19  -5   1    1.70   40.30
  19  -5   1   16.00   27.00
 -19   5  -1  -32.10   19.40
 -19   5  -1    8.10   32.40
  19  -6   1  -11.40   43.50
  19  -6   1  -36.70   24.10
 -19   6  -1  -40.00   30.70
 -19   6  -1  -11.60   22.40
  19  -7   1    7.00   47.30
  19  -7   1    0.70   29.90
 -19   7  -1  -25.30   32.50
 -19   7  -1   13.90   23.90
  19  -8   1    8.70   49.50
  19  -8   1  -41.50   30.10
 -19   8  -1  -49.40   32.00
 -19   8  -1   33.70   28.70
  19  -9   1   84.49   43.50
  19  -9   1   -8.20   53.69
 -19   9  -1   72.59   42.30
 -19   9  -1  -11.50   26.20
  18  10   1  -16.40   16.70
  18   9   1   86.39   24.60
 -18  -6  -1   25.30   14.30
 -18  -6  -1   -2.40   12.40
 -18  -5  -1   28.60   17.20
 -18  -4  -1  -23.10   15.50
  18   3   1   83.09   47.40
 -18  -3  -1  166.88   34.10
  18   2   1   -8.00   34.80
 -18  -2  -1    7.80   21.60
  18   1   1  395.76   75.99
 -18  -1  -1  330.57   64.19
  18   0   1   26.90   37.70
 -18   0  -1   45.40   25.20
  18  -1   1  300.27   75.99
 -18   1  -1  375.56   67.69
  18  -2   1   -6.10   16.90
  18  -2   1   27.40   40.50
 -18   2  -1  -11.00   25.50
  18  -3   1  171.78   37.10
  18  -3   1  141.19   54.39
 -18   3  -1  155.48   45.60
  18  -4   1    1.70   23.00
  18  -4   1   26.80   40.10
 -18   4  -1   -2.50   18.60
 -18   4  -1   -5.10   28.10
  18  -5   1   54.09   29.30
  18  -5   1   27.00   44.90
 -18   5  -1   -8.20   31.70
 -18   5  -1   26.10   21.90
  18  -6   1    1.10   27.60
  18  -6   1   27.40   48.80
 -18   6  -1  -17.90   19.50
 -18   6  -1   -7.80   31.10
  18  -7   1   14.90   32.80
  18  -7   1   51.59   47.90
 -18   7  -1   44.90   26.80
 -18   7  -1   42.40   36.50
  18  -8   1  -16.80   31.10
  18  -8   1   77.39   56.99
 -18   8  -1   93.69   40.50
 -18   8  -1  -26.30   23.30
  18  -9   1   32.60   56.49
  18  -9   1   35.20   38.50
 -18   9  -1   75.49   42.40
 -18   9  -1   83.29   34.60
  18 -10   1  -63.19   31.70
  18 -10   1  -26.60   48.50
 -18  10  -1   -7.80   36.90
 -18  10  -1   -6.70   29.40
  17  10   1   -4.70   17.80
  17   9   1   -6.40   16.90
  17   8   1    2.10   15.00
  17   7   1    7.70   13.00
 -17  -6  -1   -6.80   11.10
 -17  -5  -1   49.40   18.90
 -17  -4  -1    1.20   17.00
  17   3   1   27.50   35.30
 -17  -3  -1   57.59   22.50
  17   2   1    7.60   30.70
 -17  -2  -1  -24.70   19.10
  17   1   1   11.80   33.50
 -17  -1  -1   13.80   21.60
  17   0   1   27.50   34.00
 -17   0  -1   15.90   22.30
  17  -1   1    5.40   35.70
 -17   1  -1   22.20   26.50
  17  -2   1   -0.30   16.60
  17  -2   1   31.20   32.80
 -17   2  -1   -6.10   27.00
  17  -3   1    3.00   33.90
  17  -3   1  -44.40   15.80
 -17   3  -1   -5.70   24.80
 -17   3  -1   21.40   17.40
  17  -4   1  -14.20   37.40
  17  -4   1  -27.40   18.10
 -17   4  -1  -14.20   17.50
 -17   4  -1   20.70   29.70
  17  -5   1  104.09   47.20
  17  -5   1   46.60   29.30
 -17   5  -1   71.09   25.90
 -17   5  -1   54.99   35.80
  17  -6   1  -21.30   25.80
  17  -6   1   22.20   43.00
 -17   6  -1  -36.50   18.30
 -17   6  -1    0.60   31.70
  17  -7   1   -0.80   29.30
  17  -7   1   25.10   45.80
 -17   7  -1   27.90   24.70
 -17   7  -1    9.20   33.90
  17  -8   1   31.70   34.00
  17  -8   1  -36.00   43.00
 -17   8  -1   59.59   39.10
 -17   8  -1  -11.70   23.80
  17  -9   1   36.80   37.90
  17  -9   1   14.80   50.89
 -17   9  -1  -38.80   30.10
 -17   9  -1   51.49   30.30
  17 -10   1    8.90   51.19
  17 -10   1  -16.30   35.90
 -17  10  -1  -21.70   26.30
 -17  10  -1    5.20   35.00
  16  11   1    4.00   20.80
  16  10   1    3.20   18.20
  16   9   1  -16.80   15.50
  16   8   1   58.59   21.30
  16   7   1    6.10   14.50
  16   6   1  180.78   32.40
 -16  -5  -1  -21.20   13.00
 -16  -4  -1  133.79   29.30
  16   3   1  216.08   56.59
 -16  -3  -1  260.27   47.00
  16   2   1  -14.90   31.00
 -16  -2  -1   82.39   25.30
  16   1   1  184.08   52.79
 -16  -1  -1  217.08   43.90
  16   0   1  -17.30   28.60
 -16   0  -1   11.30   22.40
  16  -1   1  186.58   35.50
  16  -1   1  173.58   52.29
 -16   1  -1  251.47   46.30
  16  -2   1   40.80   37.50
  16  -2   1   63.19   20.90
 -16   2  -1   76.29   31.50
  16  -3   1  286.87   46.40
  16  -3   1  252.37   60.59
 -16   3  -1  170.48   50.59
 -16   3  -1  217.88   42.40
  16  -4   1   63.89   43.70
  16  -4   1  116.99   32.30
 -16   4  -1  161.28   42.90
 -16   4  -1  105.89   28.90
  16  -5   1   -3.40   21.00
  16  -5   1  -15.90   34.30
 -16   5  -1    3.90   19.80
 -16   5  -1   18.50   28.80
  16  -6   1  321.67   56.89
  16  -6   1  229.88   66.29
 -16   6  -1  187.88   48.30
 -16   6  -1  300.47   60.29
  16  -7   1  -31.70   37.10
  16  -7   1   94.39   34.20
 -16   7  -1   14.00   22.90
 -16   7  -1  -28.50   28.30
  16  -8   1   25.00   46.20
  16  -8   1    9.40   32.00
 -16   8  -1  105.09   39.80
 -16   8  -1   25.90   25.50
  16  -9   1   17.50   36.90
  16  -9   1   32.30   50.19
 -16   9  -1   23.00   26.60
 -16   9  -1   65.59   38.00
  16 -10   1    4.20   35.90
  16 -10   1  -49.30   43.10
 -16  10  -1   21.00   34.00
 -16  10  -1  -16.10   24.30
  16 -11   1  -17.10   52.19
  16 -11   1  -10.40   37.50
 -16  11  -1    2.80   35.10
 -16  11  -1   50.29   31.60
  15  12   1  -16.90   19.90
  15  11   1  -12.30   18.40
  15  10   1   31.40   20.40
  15   9   1    0.00   16.80
  15   8   1   -9.80   15.60
  15   7   1   25.50   17.50
  15   6   1  120.39   25.30
 -15  -5  -1   12.10   13.70
 -15  -4  -1   56.59   19.50
  15   3   1   17.00   30.90
 -15  -3  -1   26.70   18.90
  15   2   1   -4.30   27.10
 -15  -2  -1  -13.40   17.20
  15   1   1   18.30   28.20
 -15  -1  -1   17.80   18.10
  15   0   1   11.00   29.80
 -15   0  -1  -23.60   19.00
  15  -1   1   16.90   30.60
  15  -1   1   -8.40   12.00
 -15   1  -1   39.50   25.80
  15  -2   1  -10.30   13.80
  15  -2   1   19.20   30.10
 -15   2  -1  -28.40   22.10
  15  -3   1  -21.30   29.30
  15  -3   1   17.90   18.00
 -15   3  -1   -3.10   24.90
 -15   3  -1  -18.70   15.30
  15  -4   1    5.00   34.60
  15  -4   1   30.90   21.70
 -15   4  -1   22.60   19.10
 -15   4  -1   25.90   29.50
  15  -5   1   11.00   37.00
  15  -5   1   47.80   24.90
 -15   5  -1    0.10   19.40
 -15   5  -1   40.60   32.50
  15  -6   1  118.99   47.90
  15  -6   1   84.39   31.40
 -15   6  -1   60.49   27.60
 -15   6  -1   83.09   36.10
  15  -7   1   19.70   25.90
  15  -7   1   56.79   40.30
 -15   7  -1  -19.10   30.00
 -15   7  -1    9.10   21.90
  15  -8   1  -52.49   24.50
  15  -8   1  -76.09   34.00
 -15   8  -1   -0.70   23.00
 -15   8  -1   -1.40   29.30
  15  -9   1   -1.40   31.10
  15  -9   1  -69.49   36.50
 -15   9  -1  -15.30   23.30
 -15   9  -1  -16.90   31.10
  15 -10   1   19.20   47.80
  15 -10   1  -39.70   29.50
 -15  10  -1   -9.40   24.50
 -15  10  -1   -8.90   31.90
  15 -11   1   -0.30   33.50
  15 -11   1   40.70   50.49
 -15  11  -1   40.30   35.30
 -15  11  -1   21.60   27.70
  15 -12   1  -14.90   36.20
  15 -12   1   31.50   55.89
 -15  12  -1   35.80   38.00
 -15  12  -1   43.20   32.10
  14  12   1  -29.90   18.30
  14  11   1   16.60   19.70
  14  10   1    2.10   18.50
  14   9   1   55.69   23.30
  14   8   1  140.09   32.20
  14   7   1    7.00   16.40
  14   6   1  501.55   79.99
  14   5   1   36.00   14.00
 -14  -5  -1    6.30   12.80
 -14  -4  -1  947.41  143.99
  14   3   1   16.80   30.00
 -14  -3  -1   49.60   19.80
  14   2   1  496.35   84.39
 -14  -2  -1  451.85   77.49
  14   1   1   -7.10   26.60
 -14  -1  -1   35.00   18.70
  14   0   1  -18.40   23.30
 -14   0  -1    3.10   19.80
  14  -1   1   22.80   13.90
  14  -1   1   46.30   30.90
 -14   1  -1   35.60   22.40
  14  -2   1  462.75   88.39
  14  -2   1  490.85   76.09
 -14   2  -1  461.85   75.09
 -14   2  -1  462.15   82.99
  14  -3   1   22.10   18.30
  14  -3   1  -29.60   29.10
 -14   3  -1   33.40   17.10
 -14   3  -1   28.20   28.90
  14  -4   1  922.71  142.29
  14  -4   1 1069.29  157.88
 -14   4  -1  895.31  147.49
 -14   4  -1  859.41  141.09
  14  -5   1   -6.00   31.80
  14  -5   1   39.70   23.00
 -14   5  -1    6.60   19.10
 -14   5  -1   40.70   28.60
  14  -6   1  431.96   83.99
  14  -6   1  488.95   95.99
 -14   6  -1  459.85   87.59
 -14   6  -1  538.55   83.49
  14  -7   1   88.79   41.80
  14  -7   1   52.59   29.70
 -14   7  -1    1.30   22.40
 -14   7  -1   17.90   32.60
  14  -8   1   85.69   37.50
  14  -8   1  109.39   52.19
 -14   8  -1   81.49   30.60
 -14   8  -1  191.88   45.70
  14  -9   1   55.19   43.50
  14  -9   1   47.20   35.70
 -14   9  -1   50.99   27.30
 -14   9  -1   19.60   31.60
  14 -10   1  130.59   52.99
  14 -10   1   52.29   38.00
 -14  10  -1   12.90   25.40
 -14  10  -1   70.89   38.50
  14 -11   1   72.59   41.90
  14 -11   1  -17.50   45.40
 -14  11  -1   -3.20   32.00
 -14  11  -1   22.10   29.00
  14 -12   1   24.10   51.39
  14 -12   1  -34.00   31.40
 -14  12  -1  -27.80   24.20
 -14  12  -1  -12.50   32.20
  13  13   1    1.50   24.10
  13  12   1   31.20   26.00
  13  11   1   41.90   25.10
  13  10   1  -32.50   17.00
  13   9   1   29.00   20.90
  13   8   1   10.80   18.40
  13   7   1   54.79   20.60
  13   6   1  102.99   24.80
  13   5   1   87.19   20.00
 -13  -5  -1   68.89   17.50
  13   4   1   -2.50   10.40
 -13  -4  -1  -10.90   12.50
  13   3   1  -11.00   24.60
 -13  -3  -1    3.70   14.80
  13   2   1  283.77   59.99
 -13  -2  -1  310.57   52.89
  13   1   1   -7.90   24.20
 -13  -1  -1   44.10   17.00
  13   0   1   12.90   24.90
 -13   0  -1  -11.30   17.30
  13  -1   1   23.80   12.90
  13  -1   1   81.79   30.70
 -13   1  -1    5.70   20.90
  13  -2   1  261.17   61.79
  13  -2   1  325.17   53.09
 -13   2  -1  299.57   60.19
 -13   2  -1  333.57   52.59
  13  -3   1   10.60   16.10
  13  -3   1  -15.20   25.00
 -13   3  -1  -20.20   21.80
 -13   3  -1   11.40   15.40
  13  -4   1   81.79   33.80
  13  -4   1    8.60   17.10
 -13   4  -1  -23.00   22.70
 -13   4  -1  -25.70   13.70
  13  -5   1   50.89   24.60
  13  -5   1   12.20   33.40
 -13   5  -1   78.79   32.70
 -13   5  -1   77.29   23.10
  13  -6   1  123.29   32.90
  13  -6   1   30.70   38.30
 -13   6  -1   97.69   28.90
 -13   6  -1   81.29   33.60
  13  -7   1  104.59   41.20
  13  -7   1   32.00   27.10
 -13   7  -1  -46.40   26.00
 -13   7  -1  -19.00   18.20
  13  -8   1    5.60   40.80
  13  -8   1   -6.50   25.10
 -13   8  -1   34.90   33.40
 -13   8  -1   14.60   22.20
  13  -9   1  -18.30   28.10
  13  -9   1  -20.30   37.10
 -13   9  -1   88.89   36.10
 -13   9  -1  -15.30   22.00
  13 -10   1    1.90   32.60
  13 -10   1  -25.80   40.50
 -13  10  -1   -8.10   30.20
 -13  10  -1  -12.00   23.50
  13 -11   1   44.50   40.40
  13 -11   1    8.50   44.10
 -13  11  -1   30.60   34.70
 -13  11  -1    4.40   25.90
  13 -12   1   30.90   38.80
  13 -12   1  -43.40   41.20
 -13  12  -1   15.10   29.80
 -13  12  -1   56.49   36.50
  13 -13   1  -20.50   38.30
  13 -13   1  -36.70   46.00
 -13  13  -1    6.80   34.60
 -13  13  -1   56.79   34.60
  12  13   1   72.29   31.20
  12  12   1   45.00   26.10
  12  11   1  106.09   31.90
  12  10   1  101.79   31.60
  12   9   1  316.97   58.49
  12   8   1   45.10   21.30
  12   7   1   40.00   19.60
  12   6   1   27.80   16.90
  12   5   1   99.99   20.40
 -12  -5  -1   68.99   15.60
 -12  -5  -1   54.59   17.40
  12   4   1  152.08   26.40
 -12  -4  -1  125.69   26.50
  12   3   1  200.88   42.50
 -12  -3  -1  180.88   34.80
  12   2   1  568.44  108.79
 -12  -2  -1  732.83  104.79
  12   1   1 1167.68  177.78
 -12  -1  -1 1117.99  172.78
  12   0   1   76.39   28.40
  12  -1   1 1260.17  187.08
  12  -1   1 1268.37  195.58
 -12   1  -1 1227.78  192.08
  12  -2   1  696.13  100.69
  12  -2   1  598.04  109.59
 -12   2  -1  617.44  106.09
 -12   2  -1  644.24   99.99
  12  -3   1  150.98   32.70
  12  -3   1  182.98   45.40
 -12   3  -1  129.59   30.20
 -12   3  -1  200.28   41.50
  12  -4   1  146.09   29.50
  12  -4   1   51.79   34.50
 -12   4  -1  132.29   36.10
 -12   4  -1  101.99   26.30
  12  -5   1   32.50   22.70
  12  -5   1   50.99   34.80
 -12   5  -1   65.49   30.60
 -12   5  -1   29.30   20.90
  12  -6   1    6.30   31.90
  12  -6   1   69.39   27.10
 -12   6  -1   30.30   26.00
 -12   6  -1   31.80   20.40
  12  -7   1    4.00   36.30
  12  -7   1   79.79   30.80
 -12   7  -1   47.20   23.60
 -12   7  -1   91.89   34.70
  12  -8   1   33.00   29.90
  12  -8   1   33.30   37.10
 -12   8  -1   15.70   22.40
 -12   8  -1   52.19   32.00
  12  -9   1  296.17   73.59
  12  -9   1  360.36   67.69
 -12   9  -1  307.27   61.19
 -12   9  -1  279.27   64.59
  12 -10   1  105.09   45.70
  12 -10   1    1.40   30.70
 -12  10  -1   54.09   35.00
 -12  10  -1   91.89   31.00
  12 -11   1   52.29   47.70
  12 -11   1   88.79   44.20
 -12  11  -1   81.39   38.90
 -12  11  -1   62.49   31.70
  12 -12   1  -13.30   42.70
  12 -12   1   24.00   37.80
 -12  12  -1  -17.90   25.00
 -12  12  -1  -32.40   30.10
  12 -13   1  -38.00   38.70
  12 -13   1   27.70   48.30
 -12  13  -1   12.60   29.60
 -12  13  -1   10.70   33.70
  11  14   1   52.59   29.80
  11  13   1   24.10   26.70
  11  12   1    2.90   21.50
  11  11   1   17.90   22.20
  11  10   1   13.00   20.20
  11   9   1   19.40   19.70
  11   8   1    5.90   17.50
  11   7   1   30.60   18.20
  11   6   1   13.40   16.00
  11   5   1  412.26   58.59
 -11  -5  -1  345.87   54.09
 -11  -5  -1  322.17   53.29
  11   4   1    5.70   11.80
 -11  -4  -1   19.90   11.90
  11   3   1   64.59   25.70
  11   3   1   48.90   13.20
 -11  -3  -1   42.70   16.40
  11   2   1   27.10   25.20
 -11  -2  -1   43.90   18.20
  11   1   1  148.59   42.70
 -11  -1  -1  240.08   38.90
  11   0   1  -38.90   19.40
  11   0   1    4.70    8.50
 -11   0  -1   19.20   18.40
  11  -1   1  159.98   28.60
  11  -1   1  105.99   37.90
 -11   1  -1  183.18   37.00
 -11   1  -1  157.58   28.30
  11  -2   1   68.29   29.20
  11  -2   1   22.50   15.70
 -11   2  -1   50.89   15.00
 -11   2  -1   87.59   27.10
  11  -3   1   52.69   29.70
  11  -3   1   47.00   17.80
 -11   3  -1   32.20   16.80
 -11   3  -1   46.90   24.40
  11  -4   1    7.40   25.50
  11  -4   1   35.60   19.20
 -11   4  -1   -6.00   13.30
 -11   4  -1   -1.80   21.60
  11  -5   1  429.56   76.29
  11  -5   1  380.76   65.49
 -11   5  -1  357.16   62.59
 -11   5  -1  321.47   66.89
  11  -6   1   24.60   33.30
  11  -6   1   -8.20   19.50
 -11   6  -1    1.10   16.90
 -11   6  -1   13.80   23.50
  11  -7   1   64.39   37.60
  11  -7   1   33.20   25.10
 -11   7  -1   21.40   20.30
 -11   7  -1  -35.50   23.80
  11  -8   1   18.80   35.10
  11  -8   1  -10.00   24.70
 -11   8  -1   14.10   30.10
 -11   8  -1   74.89   25.20
  11  -9   1   16.00   37.30
  11  -9   1   42.60   30.80
 -11   9  -1   56.79   31.90
 -11   9  -1  -18.90   19.20
  11 -10   1   49.99   40.20
  11 -10   1   50.49   35.60
 -11  10  -1   -1.20   21.60
 -11  10  -1   -7.20   27.30
  11 -11   1   79.79   40.10
  11 -11   1   50.49   44.40
 -11  11  -1   20.20   25.10
 -11  11  -1  -15.40   27.80
  11 -12   1    7.50   41.80
  11 -12   1  -16.80   32.40
 -11  12  -1   13.00   30.90
 -11  12  -1   -2.10   25.60
  11 -13   1  -23.50   34.60
  11 -13   1  122.29   54.49
 -11  13  -1  -20.10   29.20
 -11  13  -1  -49.90   26.80
  11 -14   1   85.89   55.59
 -11  14  -1  -24.30   28.00
 -11  14  -1   -1.90   33.10
  10  14   1   34.40   31.10
  10  13   1   31.50   26.60
  10  12   1    1.80   21.90
  10  11   1  242.68   51.89
  10  10   1   17.80   22.20
  10   9   1   44.00   22.30
  10   8   1   81.49   25.70
  10   7   1   31.20   18.30
  10   6   1  238.58   44.10
  10   5   1  116.89   25.60
  10   4   1  335.67   55.99
 -10  -4  -1  351.96   54.79
  10   3   1  553.54   81.99
  10   3   1  573.44   89.49
 -10  -3  -1  495.55   83.19
  10   2   1  645.14  106.29
 -10  -2  -1  663.13  102.09
  10   1   1 3124.79  461.95
 -10  -1  -1 3081.69  459.65
  10   0   1  -13.10   20.90
  10   0   1   -6.70    8.80
 -10   0  -1   20.00   19.80
  10  -1   1 3053.69  444.36
  10  -1   1 2949.70  449.46
 -10   1  -1 3104.89  448.36
 -10   1  -1 2939.61  444.06
  10  -2   1  707.93  109.89
  10  -2   1  628.04  101.19
 -10   2  -1  646.34  100.69
 -10   2  -1  692.13  107.19
  10  -3   1  665.23  102.19
  10  -3   1  592.24   90.49
 -10   3  -1  523.35   93.49
 -10   3  -1  540.05   88.89
  10  -4   1  328.27   67.89
  10  -4   1  360.76   61.39
 -10   4  -1  361.16   67.39
 -10   4  -1  356.06   59.49
  10  -5   1   44.30   24.80
  10  -5   1   86.69   33.40
 -10   5  -1  110.89   32.00
 -10   5  -1   87.49   23.00
  10  -6   1  212.18   49.70
  10  -6   1  185.38   42.40
 -10   6  -1  206.48   40.70
 -10   6  -1  183.48   44.70
  10  -7   1  -13.90   21.20
  10  -7   1    8.50   28.50
 -10   7  -1  -11.20   16.00
 -10   7  -1   19.20   25.50
  10  -8   1   91.79   34.30
  10  -8   1   98.39   39.10
 -10   8  -1   60.69   25.70
 -10   8  -1   59.19   33.40
  10  -9   1   14.20   26.60
  10  -9   1   60.59   40.30
 -10   9  -1   41.30   30.40
 -10   9  -1   -4.40   19.30
  10 -10   1   66.79   34.70
  10 -10   1    6.30   35.90
 -10  10  -1   16.80   24.20
 -10  10  -1   24.60   29.50
  10 -11   1  168.48   56.49
  10 -11   1  226.58   58.19
 -10  11  -1  168.78   43.60
 -10  11  -1  170.68   47.90
  10 -12   1   66.79   40.50
  10 -12   1   -5.10   40.70
 -10  12  -1   -2.90   24.60
 -10  12  -1   21.70   30.90
  10 -13   1   -4.60   44.10
  10 -13   1   17.30   40.30
 -10  13  -1   45.80   33.50
 -10  13  -1   77.29   33.30
  10 -14   1   60.29   51.99
  10 -14   1  -30.40   39.70
 -10  14  -1   10.60   27.60
 -10  14  -1   28.00   32.10
   9  14   1   -8.60   25.70
   9  13   1   90.99   34.80
   9  12   1   26.90   25.60
   9  11   1   39.10   25.50
   9  10   1  -34.30   17.20
   9   9   1  133.99   33.20
   9   8   1  210.48   42.10
   9   7   1  -21.80   13.20
   9   6   1  -13.90   13.40
   9   5   1  -33.60   12.00
   9   4   1  176.08   32.70
  -9  -4  -1  182.48   30.20
   9   3   1  147.99   26.40
   9   3   1  142.99   33.20
  -9  -3  -1  137.59   26.80
   9   2   1  191.58   35.20
  -9  -2  -1  117.19   29.00
   9   1   1  716.13  125.69
  -9  -1  -1  859.61  122.89
   9   0   1    2.50    8.10
   9   0   1    8.00   22.10
  -9   0  -1   -2.60   18.20
   9  -1   1  788.42  124.79
   9  -1   1  910.51  132.49
  -9   1  -1  828.82  124.59
  -9   1  -1  847.02  129.69
   9  -2   1  148.39   29.50
   9  -2   1  171.88   40.50
  -9   2  -1  152.88   35.30
  -9   2  -1  152.88   28.70
   9  -3   1  170.68   38.80
   9  -3   1   72.29   25.50
  -9   3  -1  120.29   25.40
  -9   3  -1  223.08   37.20
   9  -4   1  151.58   33.10
   9  -4   1  145.59   39.90
  -9   4  -1  132.09   30.50
  -9   4  -1  187.58   38.70
   9  -5   1  -10.60   24.70
   9  -5   1   23.40   18.90
  -9   5  -1   22.20   15.90
  -9   5  -1  -25.80   20.80
   9  -6   1   16.80   27.70
   9  -6   1  -21.00   17.50
  -9   6  -1  -25.10   14.90
  -9   6  -1  -12.20   21.90
   9  -7   1  -16.20   26.50
   9  -7   1  -25.00   19.70
  -9   7  -1  -16.80   19.40
  -9   7  -1  -15.60   23.00
   9  -8   1  158.28   49.50
   9  -8   1  175.38   47.00
  -9   8  -1  161.28   40.90
  -9   8  -1  241.88   48.00
   9  -9   1   18.70   29.40
   9  -9   1  121.89   44.40
  -9   9  -1   61.39   31.60
  -9   9  -1   62.29   26.20
   9 -10   1  -14.00   33.60
   9 -10   1  -62.19   23.80
  -9  10  -1    9.70   28.80
  -9  10  -1   15.10   24.40
   9 -11   1  -21.30   35.00
   9 -11   1    3.40   35.60
  -9  11  -1   -8.30   25.90
  -9  11  -1   -7.30   23.60
   9 -12   1  -35.40   29.90
   9 -12   1   10.10   39.80
  -9  12  -1   33.90   29.20
  -9  12  -1   10.80   24.00
   9 -13   1   44.80   40.50
   9 -13   1   31.10   42.30
  -9  13  -1    9.90   27.30
  -9  13  -1    3.20   28.80
   9 -14   1   23.30   48.70
   9 -14   1  -34.80   32.90
  -9  14  -1  -16.40   28.90
  -9  14  -1    7.40   29.70
   8  15   1   22.90   31.00
   8  14   1   38.20   31.80
   8  13   1    9.60   25.30
   8  12   1   17.10   25.80
   8  11   1   37.20   25.50
   8  10   1  217.98   47.20
   8   9   1   46.40   24.00
   8   8   1  551.64   92.09
   8   7   1   -7.40   14.30
   8   6   1  252.97   46.70
   8   5   1  516.55   82.09
   8   4   1 2176.08  322.37
  -8  -4  -1 2139.69  320.37
  -8  -4  -1 2204.88  320.57
   8   3   1  560.64   81.09
  -8  -3  -1  489.85   80.79
   8   2   1  931.61  146.19
   8   2   1 1013.30  141.69
  -8  -2  -1  874.31  143.19
   8   1   1  561.74   93.19
  -8  -1  -1  582.04   89.69
   8   0   1   -4.60    8.10
   8   0   1   -8.20   19.50
  -8   0  -1   -2.00   15.80
   8  -1   1  571.04   83.39
   8  -1   1  476.05   88.89
  -8   1  -1  506.45   87.99
  -8   1  -1  562.54   82.79
   8  -2   1 1006.60  145.39
   8  -2   1  971.20  139.19
  -8   2  -1  903.91  138.39
  -8   2  -1  806.12  141.99
   8  -3   1  664.63  105.19
   8  -3   1  664.73   97.59
  -8   3  -1  531.95   99.79
   8  -4   1 2079.89  317.07
   8  -4   1 2228.88  320.77
  -8   4  -1 2156.88  318.57
  -8   4  -1 2053.09  315.87
   8  -5   1  422.66   72.89
   8  -5   1  352.96   75.79
  -8   5  -1  470.65   76.19
  -8   5  -1  449.36   72.39
   8  -6   1  234.18   48.90
   8  -6   1  154.28   38.40
  -8   6  -1  191.08   43.30
  -8   6  -1  156.68   36.40
   8  -7   1   11.10   21.50
   8  -7   1  -45.70   23.30
  -8   7  -1   27.60   19.00
  -8   7  -1   -4.30   22.60
   8  -8   1  394.56   86.59
   8  -8   1  463.65   85.19
  -8   8  -1  458.05   82.59
  -8   8  -1  653.73   89.99
   8  -9   1  129.09   37.80
   8  -9   1   67.99   39.30
  -8   9  -1   39.10   30.50
  -8   9  -1  117.09   31.90
   8 -10   1  161.68   51.39
   8 -10   1  112.69   43.10
  -8  10  -1  140.39   39.00
  -8  10  -1  108.39   37.50
   8 -11   1   48.80   37.70
   8 -11   1   28.30   37.20
  -8  11  -1  -11.50   23.50
  -8  11  -1    6.10   26.90
   8 -12   1  -34.10   29.80
   8 -12   1  -10.00   35.10
  -8  12  -1   13.00   28.60
  -8  12  -1   51.89   31.90
   8 -13   1  -33.80   39.70
   8 -13   1    9.50   32.50
  -8  13  -1   43.00   29.30
  -8  13  -1   14.40   27.90
   8 -14   1  -25.60   37.30
   8 -14   1   41.50   47.20
  -8  14  -1   47.50   33.90
  -8  14  -1   15.00   30.20
   7  15   1    5.70   29.30
   7  14   1    6.80   28.60
   7  13   1  -14.50   23.50
   7  12   1    6.70   24.80
   7  11   1   30.80   25.80
   7  10   1   36.70   23.60
   7   9   1  169.88   38.40
   7   8   1  208.78   42.70
   7   7   1  -20.40   14.40
   7   6   1  572.44   91.59
   7   5   1  106.19   24.30
   7   4   1   24.60   14.60
   7   3   1  240.28   35.10
  -7  -3  -1  170.08   32.40
   7   2   1    5.10   10.00
   7   2   1    7.10   19.70
  -7  -2  -1   -5.60   12.40
   7   1   1  161.98   37.00
  -7  -1  -1  204.28   34.10
   7   0   1    0.10    7.10
   7   0   1  -16.70   17.90
  -7   0  -1    8.20   16.00
   7  -1   1  186.38   40.10
   7  -1   1  208.28   32.40
  -7   1  -1  154.88   37.30
  -7   1  -1  189.38   31.80
   7  -2   1    5.90   22.20
   7  -2   1  -10.90   11.60
  -7   2  -1  -14.20   16.90
  -7   2  -1    1.20   10.90
   7  -3   1  199.78   42.50
   7  -3   1  210.58   38.00
  -7   3  -1  180.48   35.90
  -7   3  -1  242.98   42.30
   7  -4   1   38.20   26.80
   7  -4   1    3.00   18.00
  -7   4  -1   18.30   15.40
  -7   4  -1    7.10   19.30
   7  -5   1  114.19   28.60
   7  -5   1  124.29   34.90
  -7   5  -1   48.60   22.80
  -7   5  -1   82.39   27.80
   7  -6   1  471.15   92.89
   7  -6   1  541.05   89.69
  -7   6  -1  563.64   86.99
  -7   6  -1  514.55   88.89
   7  -7   1    4.20   28.00
   7  -7   1   50.39   26.70
  -7   7  -1   11.20   17.20
  -7   7  -1   29.30   23.80
   7  -8   1   31.00   33.00
   7  -8   1  137.09   38.80
  -7   8  -1  167.48   35.20
  -7   8  -1   98.89   32.20
   7  -9   1  146.09   45.60
   7  -9   1  152.48   43.30
  -7   9  -1  124.19   35.00
  -7   9  -1  124.09   37.70
   7 -10   1  -28.70   29.90
   7 -10   1   73.09   34.60
  -7  10  -1   61.59   25.60
  -7  10  -1  -18.90   23.60
   7 -11   1   27.20   33.40
   7 -11   1  -15.80   31.20
  -7  11  -1   21.70   25.50
  -7  11  -1   26.10   27.60
   7 -12   1  -32.70   29.50
   7 -12   1   10.00   36.70
  -7  12  -1   -1.80   26.30
  -7  12  -1  -13.80   25.80
   7 -13   1    4.30   40.00
   7 -13   1   25.60   37.40
  -7  13  -1   44.50   28.70
  -7  13  -1  -41.80   24.10
   7 -14   1  -13.30   40.60
  -7  14  -1    7.00   28.40
  -7  14  -1   15.90   29.70
   7 -15   1   13.20   45.40
  -7  15  -1  -26.20   29.70
  -7  15  -1   30.20   32.10
   6  15   1   55.69   35.00
   6  14   1   21.30   31.40
   6  13   1   19.50   27.10
   6  12   1    8.90   25.00
   6  11   1  149.29   40.80
   6  10   1   14.10   22.10
   6   9   1  196.08   41.90
   6   8   1  330.37   59.99
   6   7   1  108.19   27.70
   6   6   1 1665.13  250.27
   6   5   1  127.79   28.00
   6   4   1  367.86   59.89
   6   3   1  282.67   43.30
  -6  -3  -1  239.08   41.00
   6   2   1  392.26   58.99
   6   2   1  342.57   54.69
  -6  -2  -1  325.87   55.29
   6   1   1  550.64   89.79
  -6  -1  -1  571.44   87.19
   6   0   1   -3.20    6.20
   6   0   1   28.90   17.70
  -6   0  -1   21.00   14.70
  -6   0  -1  -10.10    7.30
   6  -1   1  508.05   78.59
   6  -1   1  482.65   83.99
  -6   1  -1  533.95   77.99
  -6   1  -1  503.95   83.19
   6  -2   1  342.27   63.49
   6  -2   1  381.76   58.89
  -6   2  -1  420.16   62.69
  -6   2  -1  325.97   57.59
   6  -3   1  267.97   47.80
   6  -3   1  246.68   44.30
  -6   3  -1  234.78   41.20
  -6   3  -1  226.48   46.70
   6  -4   1  324.07   53.89
   6  -4   1  316.57   57.19
  -6   4  -1  280.97   53.99
  -6   4  -1  269.97   49.30
   6  -5   1  110.29   29.40
   6  -5   1  118.09   32.70
  -6   5  -1  113.19   30.00
  -6   5  -1   56.39   23.00
   6  -6   1 1457.85  239.58
   6  -6   1 1623.34  238.28
  -6   6  -1 1555.64  237.78
  -6   6  -1 1611.34  236.58
   6  -7   1  204.78   44.20
  -6   7  -1  166.08   42.60
  -6   7  -1  284.77   45.00
   6  -8   1  281.57   60.09
   6  -8   1  389.16   63.69
  -6   8  -1  217.48   50.99
  -6   8  -1  262.77   53.39
   6  -9   1  225.58   52.09
   6  -9   1  158.38   46.80
  -6   9  -1  198.08   44.10
  -6   9  -1  177.78   40.30
   6 -10   1  -53.89   28.90
   6 -10   1    9.70   29.00
  -6  10  -1   27.40   25.80
  -6  10  -1    4.80   21.80
   6 -11   1   42.00   36.80
   6 -11   1  120.79   45.30
  -6  11  -1  106.69   33.90
  -6  11  -1   62.09   30.90
   6 -12   1   27.80   40.10
   6 -12   1   50.39   37.20
  -6  12  -1   38.80   27.70
  -6  12  -1   49.90   30.70
   6 -13   1   46.80   38.40
   6 -13   1   18.80   40.70
  -6  13  -1   38.90   30.50
  -6  13  -1   43.50   29.80
   6 -14   1   16.80   44.20
  -6  14  -1   13.30   29.90
  -6  14  -1    3.80   27.60
   6 -15   1  -23.10   37.70
  -6  15  -1  -20.80   26.10
  -6  15  -1  -13.60   28.90
   5  15   1   92.49   38.30
   5  15   1   27.90   18.30
   5  14   1   14.30   29.20
   5  14   1   18.80   16.80
   5  13   1  -19.90   24.30
   5  13   1   18.20   16.00
   5  12   1    1.70   14.40
   5  12   1  -41.00   19.30
  -5 -12  -1  -22.50   21.20
   5  11   1    5.80   22.10
   5  11   1   15.00   14.70
  -5 -11  -1   14.90   19.40
   5  10   1    5.80   12.70
   5  10   1    3.40   21.40
  -5 -10  -1   34.90   18.80
   5   9   1   12.50   23.10
   5   9   1   46.40   14.10
  -5  -9  -1   40.70   17.70
   5   8   1  162.58   38.30
   5   8   1  171.18   29.00
  -5  -8  -1  175.38   31.50
   5   7   1  -20.90   15.60
   5   7   1    3.10    8.10
  -5  -7  -1   -4.50   10.50
   5   6   1   92.19   24.50
   5   5   1  301.87   51.59
   5   4   1   -2.20   12.30
   5   3   1  859.11  132.49
  -5  -3  -1  878.41  130.69
  -5  -3  -1  892.81  130.39
   5   2   1   20.90   10.10
  -5  -2  -1   16.30   11.10
   5   1   1  425.66   76.69
  -5  -1  -1  516.35   74.69
   5   0   1   -2.00    6.00
   5   0   1   15.80   17.30
  -5   0  -1    8.40    6.50
  -5   0  -1    3.30   12.20
   5  -1   1  514.55   76.59
   5  -1   1  506.15   81.39
  -5   1  -1  501.85   75.99
  -5   1  -1  469.75   79.99
   5  -2   1  -11.90   12.60
   5  -2   1  -30.50   18.30
  -5   2  -1    6.70   10.90
  -5   2  -1    2.90   17.50
   5  -3   1  881.91  134.59
   5  -3   1  875.41  131.59
  -5   3  -1  803.42  130.29
  -5   3  -1  903.91  133.49
   5  -4   1   11.40   17.20
   5  -4   1   -7.70   22.10
  -5   4  -1   23.20   16.30
  -5   4  -1    4.90   20.40
   5  -5   1  335.87   61.59
   5  -5   1  266.47   54.69
  -5   5  -1  383.16   60.79
  -5   5  -1  339.37   57.89
   5  -6   1   38.90   24.40
   5  -6   1  126.49   33.20
  -5   6  -1   67.39   27.40
  -5   6  -1   91.59   26.80
   5  -7   1   34.60   24.70
   5  -7   1    0.80   20.50
  -5   7  -1   15.40   20.20
  -5   7  -1   44.40   21.70
   5  -8   1  200.68   42.80
   5  -8   1  148.39   43.00
  -5   8  -1  120.79   35.50
  -5   8  -1  161.78   38.00
   5  -9   1    9.70   28.00
   5  -9   1   41.00   30.00
  -5   9  -1   76.19   26.70
  -5   9  -1   31.60   23.90
   5 -10   1   11.80   30.20
   5 -10   1    2.90   27.40
  -5  10  -1   28.00   25.00
  -5  10  -1    0.50   22.00
   5 -11   1   -8.30   27.50
   5 -11   1   19.60   32.20
  -5  11  -1   -7.60   22.10
  -5  11  -1   31.80   24.70
   5 -12   1   49.00   37.80
   5 -12   1   -0.70   35.30
  -5  12  -1  -27.30   19.90
  -5  12  -1  -18.30   20.80
   5 -13   1    6.90   29.80
   5 -13   1   26.70   35.90
  -5  13  -1    9.30   25.30
  -5  13  -1   -6.30   24.70
   5 -14   1   -4.50   39.20
  -5  14  -1    8.50   29.40
  -5  14  -1  -26.90   22.80
   5 -15   1   13.60   41.30
  -5  15  -1  -16.90   26.10
  -5  15  -1   56.79   37.40
   4  15   1   17.00   32.30
   4  15   1   22.30   20.40
   4  14   1    3.60   28.20
   4  14   1    8.20   19.10
  -4 -14  -1    0.80   28.20
   4  13   1   80.89   22.20
   4  13   1  158.58   37.10
  -4 -13  -1  -15.10   23.50
   4  12   1   27.80   17.70
   4  12   1   32.30   26.90
  -4 -12  -1    5.00   22.00
   4  11   1  246.18   40.70
   4  11   1  226.28   51.39
  -4 -11  -1  191.08   44.60
   4  10   1   46.60   16.90
   4  10   1   19.10   21.60
  -4 -10  -1   49.00   21.70
   4   9   1  501.75   83.09
   4   9   1  461.35   72.89
  -4  -9  -1  427.96   87.39
  -4  -9  -1  464.95   75.79
   4   8   1   81.49   16.60
   4   8   1   33.30   22.50
  -4  -8  -1   62.69   18.60
  -4  -8  -1   22.60   26.10
   4   7   1  312.47   49.99
   4   7   1  327.47   57.39
  -4  -7  -1  336.47   51.79
  -4  -7  -1  243.98   57.69
   4   6   1   98.69   17.50
   4   6   1  149.59   26.60
  -4  -6  -1   56.99   17.60
  -4  -6  -1   41.90   26.70
   4   5   1  490.45   75.39
   4   5   1  415.96   68.89
  -4  -5  -1  508.95   77.99
  -4  -5  -1  481.85   69.39
   4   4   1  255.57   47.30
  -4  -4  -1  351.26   53.79
   4   3   1 2894.81  425.66
  -4  -3  -1 2883.91  424.26
  -4  -3  -1 2866.31  426.56
   4   2   1  434.66   60.49
  -4  -2  -1  345.97   60.29
   4   1   1  494.85   84.89
  -4  -1  -1  581.94   83.49
   4   0   1   -1.30   15.00
   4   0   1    3.30    5.50
   4  -1   1  454.55   81.19
   4  -1   1  545.25   77.69
  -4   1  -1  498.25   80.79
  -4   1  -1  511.75   77.19
   4  -2   1  277.97   49.40
   4  -2   1  248.08   51.49
  -4   2  -1  388.46   55.19
  -4   2  -1  329.47   49.40
   4  -3   1 3048.90  449.16
   4  -3   1 3099.19  447.96
  -4   3  -1 3028.60  448.46
  -4   3  -1 2933.91  447.26
   4  -4   1  206.68   44.80
   4  -4   1  356.66   49.50
  -4   4  -1  305.87   45.10
  -4   4  -1  186.08   42.80
   4  -5   1  596.84   78.29
   4  -5   1  468.15   73.59
  -4   5  -1  447.86   70.39
  -4   5  -1  308.17   66.29
   4  -6   1   33.30   26.80
   4  -6   1  143.09   33.40
  -4   6  -1  112.29   27.10
  -4   6  -1  108.99   28.30
   4  -7   1  386.46   66.79
   4  -7   1  379.26   65.79
  -4   7  -1  353.76   62.69
  -4   7  -1  312.17   60.19
   4  -8   1   73.19   28.40
   4  -8   1   49.00   27.60
  -4   8  -1   48.50   24.90
  -4   8  -1   51.59   24.50
   4  -9   1  494.95   85.29
   4  -9   1  455.85   82.29
  -4   9  -1  402.16   78.39
  -4   9  -1  450.05   77.69
   4 -10   1    8.00   28.60
   4 -10   1    3.10   30.30
  -4  10  -1   10.50   21.90
  -4  10  -1   79.19   26.60
   4 -11   1  183.28   48.40
   4 -11   1  141.29   46.10
  -4  11  -1  186.08   41.20
  -4  11  -1  155.98   41.10
   4 -12   1    0.00   29.60
   4 -12   1  -22.50   27.80
  -4  12  -1   -7.20   20.40
  -4  12  -1   43.90   26.50
   4 -13   1   -5.40   26.60
   4 -13   1   86.19   40.10
  -4  13  -1  104.19   32.60
  -4  13  -1   62.19   30.30
   4 -14   1   14.30   37.70
  -4  14  -1    8.90   24.60
  -4  14  -1  -10.30   25.60
   4 -15   1  -26.70   35.20
  -4  15  -1   30.80   26.40
  -4  15  -1  -22.40   31.20
   3  15   1   50.59   34.20
   3  15   1   36.60   22.20
  -3 -15  -1    1.30   34.70
   3  14   1   15.20   18.90
   3  14   1  101.29   35.20
  -3 -14  -1   15.20   30.10
   3  13   1    5.00   26.30
   3  13   1  128.09   24.10
  -3 -13  -1  -25.70   22.30
   3  12   1   47.20   18.30
   3  12   1   54.59   29.30
  -3 -12  -1    2.70   24.50
   3  11   1   13.70   23.10
   3  11   1   26.80   15.50
  -3 -11  -1    4.00   22.70
   3  10   1   17.40   14.70
   3  10   1   13.20   20.50
  -3 -10  -1  -41.60   23.10
  -3 -10  -1    3.40   19.30
   3   9   1   18.20   21.60
   3   9   1    5.70   12.50
  -3  -9  -1   -6.30   16.40
  -3  -9  -1  -22.80   22.70
   3   8   1   14.30   12.50
   3   8   1   18.30   20.60
  -3  -8  -1   -7.30   21.40
  -3  -8  -1   30.50   16.20
   3   7   1    6.80   18.70
   3   7   1   47.60   13.70
  -3  -7  -1   19.50   16.50
  -3  -7  -1   11.80   22.70
   3   6   1  359.46   58.59
   3   6   1  410.26   65.19
  -3  -6  -1  332.87   65.79
  -3  -6  -1  387.36   59.89
   3   5   1    8.00    8.80
   3   5   1   -0.70   17.60
  -3  -5  -1   -2.60    9.70
  -3  -5  -1   -7.80   19.00
   3   4   1  122.79   21.70
   3   4   1  157.18   28.50
  -3  -4  -1  136.19   22.10
  -3  -4  -1  130.49   29.10
   3   3   1 4300.77  643.34
   3   3   1 4424.26  641.54
  -3  -3  -1 4252.77  641.44
  -3  -3  -1 4506.55  644.04
   3   2   1  179.18   28.50
  -3  -2  -1  162.98   27.20
  -3  -2  -1  158.48   30.50
   3   1   1 4661.53  680.23
   3   1   1 4619.34  681.43
  -3  -1  -1 4605.94  681.13
   3   0   1   -3.30   13.00
   3  -1   1 4296.47  639.94
   3  -1   1 4369.86  638.64
  -3   1  -1 4293.67  639.74
  -3   1  -1 4395.06  638.44
   3  -2   1  197.28   34.20
   3  -2   1  225.58   36.70
  -3   2  -1  175.08   34.60
  -3   2  -1  185.98   33.10
   3  -3   1 4323.67  644.24
   3  -3   1 4352.06  644.94
  -3   3  -1 4514.55  644.54
  -3   3  -1 4273.47  643.84
   3  -4   1   58.19   23.80
   3  -4   1   64.59   23.30
  -3   4  -1  100.29   24.10
  -3   4  -1   88.79   22.00
   3  -5   1   26.00   21.30
   3  -5   1    9.60   19.20
  -3   5  -1   10.70   18.60
  -3   5  -1   -5.90   15.70
   3  -6   1  444.66   66.49
   3  -6   1  384.96   65.49
  -3   6  -1  352.46   63.69
  -3   6  -1  299.07   61.89
   3  -7   1   45.20   24.80
   3  -7   1  -14.30   19.70
  -3   7  -1   31.50   19.70
  -3   7  -1    9.00   18.50
   3  -8   1  -26.20   19.50
   3  -8   1   15.50   24.00
  -3   8  -1   18.00   19.10
  -3   8  -1  -19.60   17.90
   3  -9   1    2.80   24.50
   3  -9   1   -5.90   22.90
  -3   9  -1    4.20   19.50
  -3   9  -1  -24.00   17.70
   3 -10   1  -12.30   24.70
   3 -10   1   -6.90   25.30
  -3  10  -1    0.00   21.10
  -3  10  -1   -9.80   18.40
   3 -11   1    2.90   28.20
   3 -11   1  111.09   35.30
  -3  11  -1    5.50   23.30
  -3  11  -1   10.60   19.70
   3 -12   1    8.00   24.30
   3 -12   1   14.50   22.20
  -3  12  -1   64.09   30.00
  -3  12  -1   46.40   24.50
   3 -13   1    9.50   27.80
  -3  13  -1   62.29   29.60
  -3  13  -1   31.20   23.90
   3 -14   1   67.39   37.90
  -3  14  -1    1.10   23.70
  -3  14  -1   35.90   29.70
   3 -15   1  -16.00   36.60
  -3  15  -1  -11.60   23.70
  -3  15  -1   17.30   31.70
   2  15   1    3.00   29.70
   2  15   1    9.50   21.20
  -2 -15  -1   -2.80   33.30
   2  14   1   27.40   30.20
   2  14   1  -13.60   17.10
  -2 -14  -1   14.40   31.00
   2  13   1   17.60   18.10
   2  13   1   71.09   32.10
  -2 -13  -1    2.50   25.30
   2  12   1    8.60   17.60
   2  12   1    3.10   22.70
  -2 -12  -1  -13.60   22.90
  -2 -12  -1  -31.90   26.00
   2  11   1  223.08   41.40
   2  11   1  120.69   30.20
  -2 -11  -1  132.69   35.70
  -2 -11  -1  100.79   41.30
   2  10   1  255.37   49.60
   2  10   1  217.48   38.10
  -2 -10  -1  169.18   41.30
  -2 -10  -1  151.98   48.70
   2   9   1  201.18   33.60
   2   9   1  189.28   41.40
  -2  -9  -1  146.99   36.10
  -2  -9  -1  105.19   44.10
   2   8   1  162.18   33.40
   2   8   1  116.59   24.40
  -2  -8  -1  113.89   27.30
  -2  -8  -1   58.89   31.90
   2   7   1   17.10   19.10
   2   7   1    6.30   12.10
  -2  -7  -1  -14.20   20.80
  -2  -7  -1   -4.10   15.50
   2   6   1  183.98   37.00
   2   6   1  339.47   47.40
  -2  -6  -1  286.37   47.90
  -2  -6  -1  218.68   39.10
   2   5   1  194.78   33.80
   2   5   1  256.07   40.30
  -2  -5  -1  197.48   35.00
  -2  -5  -1  201.88   42.10
   2   4   1 2348.86  348.47
   2   4   1 2367.96  345.97
  -2  -4  -1 2289.57  348.97
  -2  -4  -1 2362.46  346.27
   2   3   1  154.48   26.80
   2   3   1  129.39   22.00
  -2  -3  -1  116.29   26.40
   2   2   1   94.49   16.60
   2   2   1  103.49   19.70
  -2  -2  -1  119.79   20.80
   2   1   1  727.53  102.49
  -2  -1  -1  654.93  102.49
   2   0   1   -1.30    9.00
   2  -1   1  693.93  107.69
   2  -1   1  702.53  106.09
  -2   1  -1  716.23  105.89
  -2   1  -1  724.53  107.29
   2  -2   1  119.59   23.60
   2  -2   1   86.29   20.80
  -2   2  -1   74.89   19.40
  -2   2  -1   95.29   22.80
   2  -3   1  124.89   25.30
   2  -3   1   89.69   22.50
  -2   3  -1   90.09   23.20
  -2   3  -1   91.19   23.10
   2  -4   1 2336.87  348.37
   2  -4   1 2360.56  348.07
  -2   4  -1 2487.35  347.87
  -2   4  -1 2188.98  346.97
   2  -5   1  135.39   36.30
   2  -5   1  192.08   38.30
  -2   5  -1  200.68   37.70
  -2   5  -1  242.28   38.40
   2  -6   1  218.38   47.40
   2  -6   1  224.58   48.20
  -2   6  -1  273.67   48.70
  -2   6  -1  247.98   44.50
   2  -7   1   24.30   23.40
   2  -7   1  -34.50   16.70
  -2   7  -1   14.60   19.80
  -2   7  -1    9.10   17.40
   2  -8   1  120.19   35.50
   2  -8   1   82.69   32.30
  -2   8  -1   84.29   28.80
  -2   8  -1  133.49   28.90
   2  -9   1  165.68   39.10
   2  -9   1  111.99   39.60
  -2   9  -1  206.28   36.00
  -2   9  -1  101.19   33.30
   2 -10   1  269.77   52.09
   2 -10   1  119.09   49.90
  -2  10  -1  261.57   50.29
  -2  10  -1  229.28   44.60
   2 -11   1  172.98   46.10
   2 -11   1   95.09   37.30
  -2  11  -1  158.78   39.80
  -2  11  -1  111.89   31.90
   2 -12   1   -5.30   20.60
   2 -12   1    5.90   19.90
  -2  12  -1  -15.00   19.00
  -2  12  -1   15.90   21.20
   2 -13   1   58.49   30.40
  -2  13  -1   22.60   26.90
  -2  13  -1   24.50   23.30
   2 -14   1   65.09   36.90
  -2  14  -1   18.50   28.30
  -2  14  -1   -0.20   20.80
   2 -15   1    2.90   37.60
  -2  15  -1  -28.10   25.50
  -2  15  -1   22.80   25.70
   1  15   1   -0.40   21.30
   1  15   1   42.30   30.20
  -1 -15  -1    6.40   35.20
   1  14   1   16.60   29.10
   1  14   1    4.70   19.70
  -1 -14  -1   16.00   30.30
   1  13   1  -17.80   23.20
   1  13   1  -10.90   18.70
  -1 -13  -1   24.30   27.60
   1  12   1   17.40   25.90
   1  12   1   -1.00   17.80
  -1 -12  -1  -13.30   30.90
  -1 -12  -1    3.50   23.10
   1  11   1   10.80   22.00
   1  11   1    8.60   17.30
  -1 -11  -1   13.70   23.70
  -1 -11  -1    5.30   26.90
   1  10   1   45.40   18.10
   1  10   1   43.70   22.60
  -1 -10  -1    8.10   22.00
  -1 -10  -1   -3.90   24.70
   1   9   1   13.80   22.10
  -1  -9  -1   38.60   21.20
  -1  -9  -1  142.79   34.20
   1   8   1  186.58   35.00
   1   8   1  188.08   41.30
  -1  -8  -1  215.48   38.90
  -1  -8  -1  152.58   44.10
   1   7   1   -4.20   17.50
   1   7   1   16.10   12.80
  -1  -7  -1    1.50   20.90
  -1  -7  -1    5.30   15.40
   1   6   1  598.94   89.39
   1   6   1  569.94   93.79
  -1  -6  -1  517.25   90.99
  -1  -6  -1  656.23   96.99
   1   5   1  560.14   77.29
   1   5   1  422.66   71.39
  -1  -5  -1  513.35   78.29
  -1  -5  -1  434.46   72.59
   1   4   1  100.89   18.50
   1   4   1   76.89   22.40
  -1  -4  -1   98.69   19.50
  -1  -4  -1   58.89   23.30
   1   3   1   54.79   12.30
   1   3   1   26.00   15.20
  -1  -3  -1   27.00   16.10
  -1  -3  -1   48.00   12.50
   1   2   1  512.55   77.59
   1   2   1  513.75   79.19
  -1  -2  -1  551.34   79.49
  -1  -2  -1  511.85   77.59
   1   1   1   31.70    6.90
   1   1   1   36.50    7.40
  -1  -1  -1   52.19    8.10
  -1  -1  -1   30.50    6.60
   1   0   1   -6.90    6.70
   1   0   1   -9.90    4.00
   1   0   1  -13.30   19.10
  -1   0  -1   -2.10    3.50
  -1   0  -1    2.50    5.50
  -1   0  -1   -4.50    8.30
  -1   0  -1  -34.20   13.70
   1  -1   1   39.10   10.40
   1  -1   1   31.40   10.50
  -1   1  -1   36.00   10.20
  -1   1  -1   23.20    8.00
   1  -2   1  493.45   79.59
   1  -2   1  522.65   79.19
  -1   2  -1  509.15   78.79
  -1   2  -1  516.35   79.09
   1  -3   1   41.00   17.70
   1  -3   1   56.49   18.70
  -1   3  -1   32.70   16.90
   1  -5   1  457.05   79.89
   1  -5   1  493.95   78.19
  -1   5  -1  456.45   76.29
  -1   5  -1  500.65   79.79
   1  -6   1  528.85   91.29
   1  -6   1  674.13   97.39
  -1   6  -1  587.54   93.19
  -1   6  -1  533.25   89.89
   1  -7   1   -1.00   21.40
   1  -7   1   12.60   19.40
  -1   7  -1   39.70   19.90
  -1   7  -1    7.20   16.20
   1  -8   1  132.89   39.50
   1  -8   1  187.28   37.30
  -1   8  -1   91.49   29.90
  -1   8  -1  173.08   36.00
   1  -9   1   61.19   29.40
   1  -9   1   15.90   23.20
  -1   9  -1   27.00   21.00
  -1   9  -1   74.49   22.60
   1 -10   1   36.10   26.80
   1 -10   1   39.20   30.70
  -1  10  -1    7.70   17.60
  -1  10  -1   19.50   23.60
   1 -11   1  -11.60   24.60
   1 -11   1   11.80   26.30
  -1  11  -1   34.60   20.20
  -1  11  -1   19.40   25.10
   1 -12   1   -1.50   25.00
  -1  12  -1   -6.10   18.60
  -1  12  -1  -29.40   20.20
   1 -13   1   -4.80   27.50
  -1  13  -1   -5.70   20.10
  -1  13  -1   30.10   27.80
   1 -14   1    5.90   31.50
  -1  14  -1   -5.30   27.30
   1 -15   1   29.90   36.10
  -1  15  -1  -10.10   21.70
  -1  15  -1   14.00   28.80
   0  15   1   45.60   36.00
   0  15   1   12.20   21.50
   0 -15  -1  -33.20   31.60
   0  14   1    6.10   21.20
   0  14   1   -3.60   25.90
   0 -14  -1  -30.60   29.20
   0  13   1    4.80   20.10
   0  13   1  -31.60   24.90
   0 -13  -1   -6.40   26.60
   0 -13  -1    4.60   29.60
   0  12   1   24.90   24.30
   0  12   1   -0.10   18.50
   0 -12  -1  -56.59   19.80
   0 -12  -1   20.00   27.30
   0  11   1  -17.60   17.10
   0  11   1    5.50   22.20
   0 -11  -1  -29.20   25.40
   0 -11  -1  -23.80   22.90
   0  10   1  205.48   44.30
   0  10   1  180.28   38.20
   0 -10  -1  181.68   47.90
   0 -10  -1  210.08   44.40
   0   9   1  -17.90   13.60
   0   9   1  -28.10   17.50
   0  -9  -1   -8.80   23.70
   0  -9  -1   -7.20   19.10
   0   8   1  370.96   70.19
   0   8   1  468.25   68.99
   0  -8  -1  422.16   71.19
   0  -8  -1  395.26   74.59
   0   7   1  -17.90   16.20
   0   7   1  -17.90   13.10
   0  -7  -1   14.50   23.10
   0  -7  -1   30.00   18.10
   0   6   1 1040.90  154.28
   0   6   1  965.50  151.18
   0  -6  -1 1031.10  155.58
   0  -6  -1  988.10  152.58
   0   5   1    8.80   12.80
   0   5   1   37.50   17.20
   0  -5  -1  -36.50   14.70
   0  -5  -1  -14.40   13.40
   0   4   1 1143.09  155.28
   0   4   1 1053.59  157.18
   0  -4  -1  946.11  155.58
   0  -4  -1  983.90  157.58
   0   3   1   -3.80    9.80
   0   3   1   -5.70   12.10
   0  -3  -1   -9.60   10.30
   0  -3  -1    0.10   13.20
   0   2   1 3178.78  468.65
   0   2   1 3261.77  468.05
   0  -2  -1 3100.09  468.75
   0  -2  -1 3174.78  468.15
   0   1   1    9.40    3.80
   0   1   1    8.30    3.50
   0  -1  -1   -3.40    2.90
   0  -1  -1   -8.20    3.60
   0   0   1    0.10    0.30
   0   0  -1   -0.60    0.60
   0  -1   1    3.00    6.50
   0   1  -1   18.60    6.40
   0  -2   1 3123.99  467.85
   0  -2   1 3140.19  466.75
   0   2  -1 3286.67  466.55
   0   2  -1 3106.79  467.35
   0  -3   1  -10.30   13.70
   0  -3   1   14.10   17.00
   0   3  -1   -5.80   11.90
   0   3  -1   -3.70   13.80
   0  -4   1 1007.90  154.88
   0  -4   1  892.21  156.78
   0   4  -1 1110.39  153.88
   0   4  -1 1037.70  156.08
   0  -5   1   -9.50   18.80
   0  -5   1   21.20   18.10
   0   5  -1  -11.20   12.40
   0   5  -1   11.10   18.40
   0  -6   1  954.90  152.28
   0  -6   1  993.10  148.39
   0   6  -1  966.20  146.29
   0   6  -1  932.91  149.39
   0  -7   1   10.60   22.00
   0  -7   1  -34.10   18.30
   0   7  -1   -4.90   18.70
   0   7  -1  -19.80   13.40
   0  -8   1  353.46   79.79
   0  -8   1  470.75   79.69
   0   8  -1  501.65   75.49
   0   8  -1  506.25   83.19
   0  -9   1  -25.80   20.10
   0  -9   1   24.10   24.10
   0   9  -1   21.70   22.60
   0   9  -1   20.70   16.60
   0 -10   1  282.67   54.99
   0 -10   1  264.17   63.39
   0  10  -1  298.47   56.49
   0  10  -1  238.68   47.70
   0 -11   1   19.40   27.60
   0  11  -1   -2.00   22.80
   0  11  -1   -1.40   16.80
   0 -12   1    4.50   27.70
   0  12  -1  -48.60   16.50
   0  12  -1  -12.20   18.00
   0 -13   1  -14.30   25.10
   0  13  -1   28.20   29.60
   0  13  -1   -6.90   20.00
   0 -14   1   27.20   31.00
   0  14  -1   24.00   27.90
   0  14  -1   36.30   22.80
   0 -15   1  -32.30   32.00
   0  15  -1   12.40   33.50
   0  15  -1   -1.40   20.00
  -1  15   1  -12.80   20.60
  -1  15   1  -28.40   26.60
   1 -15  -1   16.20   34.90
  -1  14   1  -12.30   26.40
  -1  14   1   10.80   20.80
   1 -14  -1  -16.60   30.60
   1 -14  -1   42.50   41.40
  -1  13   1   28.60   31.90
  -1  13   1   25.00   23.30
   1 -13  -1   39.50   30.00
   1 -13  -1    0.10   32.00
  -1  12   1    3.00   25.20
  -1  12   1   -9.80   19.10
   1 -12  -1   29.60   36.10
   1 -12  -1   24.60   26.60
  -1  11   1   44.30   22.40
  -1  11   1   -4.80   20.10
   1 -11  -1    8.30   22.40
   1 -11  -1    8.40   28.80
  -1  10   1   43.00   23.90
  -1  10   1   14.00   18.90
   1 -10  -1   31.80   24.50
   1 -10  -1   -0.80   25.10
  -1   9   1   19.60   22.20
  -1   9   1   42.00   18.60
   1  -9  -1   26.90   22.40
   1  -9  -1   15.20   24.60
  -1   8   1  163.08   35.70
  -1   8   1  141.69   31.00
   1  -8  -1  135.09   33.90
   1  -8  -1  156.78   37.50
  -1   7   1   16.10   14.80
  -1   7   1   17.10   17.30
   1  -7  -1   -2.90   18.90
   1  -7  -1    7.50   16.90
  -1   6   1  578.64   96.89
  -1   6   1  589.24   94.29
   1  -6  -1  626.64   98.89
   1  -6  -1  614.34   96.59
  -1   5   1  292.17   61.49
  -1   5   1  440.06   63.49
   1  -5  -1  379.56   64.89
   1  -5  -1  462.35   64.59
  -1   4   1   24.30   17.40
  -1   4   1   43.90   16.70
   1  -4  -1   71.19   19.50
   1  -4  -1   83.49   19.60
  -1   3   1   46.60   14.70
  -1   3   1   47.20   14.50
   1  -3  -1   35.50   15.70
   1  -3  -1   23.90   14.40
  -1   2   1  490.35   76.69
  -1   2   1  546.45   76.49
   1  -2  -1  485.55   76.79
   1  -2  -1  476.15   76.39
  -1   1   1   30.80    7.80
  -1   1   1   33.80    7.80
   1  -1  -1   28.60    7.80
   1  -1  -1   27.50    7.70
   1   0  -1   -7.30    1.80
   1   1  -1   33.30    6.30
  -1  -2   1  529.95   78.69
   1   2  -1  515.55   78.19
   1   2  -1  506.85   81.59
  -1  -3   1   62.69   21.50
  -1  -3   1   15.60   14.60
   1   3  -1   41.00   13.00
   1   3  -1   40.10   17.20
  -1  -4   1   71.79   26.60
  -1  -4   1   96.39   23.00
   1   4  -1   98.69   20.20
   1   4  -1  124.49   27.80
  -1  -5   1  461.75   81.19
  -1  -5   1  460.95   77.49
   1   5  -1  498.75   75.19
   1   5  -1  501.95   81.99
  -1  -6   1  673.93   89.99
  -1  -6   1  410.06   89.79
   1   6  -1  553.24   86.59
   1   6  -1  580.64   91.69
  -1  -7   1   -9.80   18.60
  -1  -7   1  -42.00   23.40
   1   7  -1   34.60   19.40
   1   7  -1   36.50   16.00
  -1  -8   1  189.48   37.20
  -1  -8   1   94.69   37.40
   1   8  -1  171.58   39.70
   1   8  -1  176.88   32.80
  -1  -9   1   60.39   24.20
  -1  -9   1   27.70   27.20
   1   9  -1   18.00   15.90
   1   9  -1   14.90   20.40
  -1 -10   1   49.80   27.10
   1  10  -1   41.30   18.70
   1  10  -1   -6.50   22.60
  -1 -11   1   13.60   24.80
   1  11  -1   -4.70   16.70
   1  11  -1   -4.10   22.20
  -1 -12   1   26.10   28.00
   1  12  -1    9.20   18.60
   1  12  -1   10.50   24.00
   1  13  -1   -2.00   24.80
   1  13  -1  -17.20   17.80
  -1 -14   1    7.80   30.80
   1  14  -1   34.00   21.80
   1  14  -1   13.80   28.60
  -1 -15   1  -21.40   36.80
   1  15  -1   20.20   22.30
   1  15  -1   10.70   29.30
  -2  15   1  -42.50   26.60
  -2  15   1  -31.70   19.80
   2 -15  -1   29.60   37.60
  -2  14   1    4.80   21.40
  -2  14   1  -35.50   23.80
   2 -14  -1  -33.30   26.80
   2 -14  -1  -30.20   33.50
  -2  13   1   21.40   30.30
  -2  13   1   19.70   23.00
   2 -13  -1   21.70   35.50
   2 -13  -1   42.20   27.00
  -2  12   1  -10.50   18.10
  -2  12   1    4.70   22.40
   2 -12  -1   -1.00   29.00
   2 -12  -1   22.90   23.00
  -2  11   1  151.28   32.60
  -2  11   1   76.09   32.00
   2 -11  -1  105.39   38.10
   2 -11  -1   82.39   33.60
  -2  10   1  119.69   39.80
  -2  10   1  269.57   41.50
   2 -10  -1  188.48   43.70
   2 -10  -1  158.98   46.10
  -2   9   1  236.28   44.70
  -2   9   1  155.68   36.20
   2  -9  -1  147.69   39.30
   2  -9  -1  232.38   49.50
  -2   8   1  142.09   33.10
  -2   8   1  130.29   29.60
   2  -8  -1  160.08   34.00
   2  -8  -1   75.89   33.50
  -2   7   1  -16.30   15.40
  -2   7   1   -5.40   16.40
   2  -7  -1  -12.60   18.30
   2  -7  -1   23.60   23.60
  -2   6   1  289.97   49.10
  -2   6   1  241.68   49.70
   2  -6  -1  286.47   52.49
   2  -6  -1  280.17   53.89
  -2   5   1  252.17   41.00
  -2   5   1  203.58   38.40
   2  -5  -1  230.18   41.30
   2  -5  -1  156.58   37.90
  -2   4   1 1865.31  306.87
  -2   4   1 2224.48  307.87
   2  -4  -1 2147.69  307.77
  -2   3   1   96.69   22.30
  -2   3   1  115.69   23.30
   2  -3  -1   97.19   22.70
   2  -3  -1   81.59   23.60
  -2   2   1  139.69   24.50
  -2   2   1  125.69   23.50
   2  -2  -1  163.38   26.30
   2  -2  -1   78.69   21.90
  -2   1   1  710.83  101.69
  -2   1   1  661.13  102.09
   2  -1  -1  710.23  102.29
   2  -1  -1  644.44  101.69
   2   0  -1    4.60    6.30
   2   0  -1    2.10    5.80
  -2  -1   1  668.23  101.09
   2   1  -1  700.93  101.09
   2   2  -1   74.89   13.30
   2   2  -1   94.59   14.70
  -2  -3   1  108.39   20.70
   2   3  -1   93.49   25.00
   2   3  -1  111.59   18.70
  -2  -4   1 2388.66  347.17
   2   4  -1 2325.07  346.17
   2   4  -1 2328.77  349.37
  -2  -5   1  209.18   44.40
  -2  -5   1  205.28   38.10
   2   5  -1  260.97   45.40
   2   5  -1  215.88   35.90
  -2  -6   1  288.07   53.89
  -2  -6   1  237.08   47.10
   2   6  -1  283.97   44.90
   2   6  -1  280.67   50.79
  -2  -7   1    0.40   17.00
  -2  -7   1  -17.20   20.90
   2   7  -1  -13.10   11.40
   2   7  -1   17.10   19.10
  -2  -8   1   85.19   28.20
   2   8  -1  150.98   33.20
   2   8  -1  115.39   24.10
  -2  -9   1  233.88   40.80
   2   9  -1  165.98   33.30
   2   9  -1  143.19   39.50
  -2 -10   1  189.98   45.30
   2  10  -1  320.87   53.89
   2  10  -1  207.18   40.20
  -2 -11   1  179.48   38.90
   2  11  -1  107.79   29.30
   2  11  -1  173.08   40.10
  -2 -12   1   10.00   24.60
   2  12  -1    2.10   17.70
   2  12  -1  -12.90   22.50
  -2 -13   1  -33.70   22.70
   2  13  -1   31.20   26.80
   2  13  -1   -1.40   18.20
  -2 -14   1   58.79   38.20
   2  14  -1   -0.10   17.60
   2  14  -1  -20.70   24.40
  -2 -15   1   23.80   38.20
   2  15  -1   32.80   31.80
   2  15  -1   18.40   20.50
  -3  15   1   21.50   25.30
  -3  15   1   31.00   33.40
   3 -15  -1   24.10   39.30
  -3  14   1   -5.30   28.30
  -3  14   1    8.10   24.10
   3 -14  -1   -2.40   30.70
   3 -14  -1    8.30   33.70
  -3  13   1   44.60   29.50
  -3  13   1   40.30   25.40
   3 -13  -1    0.30   25.00
   3 -13  -1    4.40   24.00
  -3  12   1   -4.70   21.80
  -3  12   1   -4.40   22.50
   3 -12  -1   -8.00   21.70
   3 -12  -1  -25.30   19.60
  -3  11   1   81.09   25.80
  -3  11   1    5.80   23.20
   3 -11  -1   59.29   31.50
   3 -11  -1   23.60   27.00
  -3  10   1   75.39   28.20
  -3  10   1   60.39   24.80
   3 -10  -1   79.29   30.50
   3 -10  -1  118.69   33.00
  -3   9   1   46.70   25.60
  -3   9   1   34.30   20.00
   3  -9  -1   -0.70   22.50
   3  -9  -1   35.70   24.30
  -3   8   1  -16.60   16.50
  -3   8   1   15.00   17.30
   3  -8  -1  -14.40   23.30
   3  -8  -1   49.40   23.40
  -3   7   1   48.40   20.40
  -3   7   1   34.60   20.80
   3  -7  -1   69.79   24.10
   3  -7  -1   10.70   20.60
  -3   6   1  302.27   63.19
  -3   6   1  434.06   66.39
   3  -6  -1  424.56   70.39
   3  -6  -1  433.36   70.09
  -3   5   1    4.50   17.50
  -3   5   1    8.80   14.80
   3  -5  -1   18.30   20.00
   3  -5  -1   15.10   19.40
  -3   4   1  100.29   27.10
  -3   4   1  164.08   29.40
   3  -4  -1  145.99   31.50
   3  -4  -1  125.49   27.60
  -3   3   1 4468.85  680.73
  -3   3   1 4612.54  681.13
   3  -3  -1 4805.32  681.63
   3  -3  -1 4594.74  681.13
  -3   2   1  157.98   31.40
  -3   2   1  171.18   30.40
   3  -2  -1  171.78   31.00
   3  -2  -1  215.48   33.50
  -3   1   1 4436.76  651.23
  -3   1   1 4542.25  650.73
   3  -1  -1 4372.46  651.33
   3  -1  -1 4339.97  650.63
   3   0  -1   -6.40    9.20
   3   0  -1    9.50    7.90
  -3  -1   1 4441.56  650.03
   3   1  -1 4404.76  650.13
  -3  -2   1  181.08   30.90
  -3  -2   1  192.08   38.10
  -3  -2   1  162.08   42.00
   3   2  -1  156.38   37.80
   3   3  -1 4508.15  665.43
   3   4  -1  153.58   32.20
   3   4  -1  141.29   23.10
  -3  -5   1  -18.50   12.90
   3   5  -1  -10.80    8.20
   3   5  -1   19.20   18.90
  -3  -6   1  403.16   61.29
   3   6  -1  360.16   57.79
   3   6  -1  348.47   62.89
  -3  -7   1   32.90   19.10
   3   7  -1   19.60   20.50
   3   7  -1   34.60   13.40
  -3  -8   1   11.30   17.50
   3   8  -1   49.30   13.70
   3   8  -1   15.10   17.40
  -3  -9   1  -12.10   19.00
   3   9  -1    2.20   20.80
   3   9  -1  -18.20   10.90
  -3 -10   1   30.10   23.00
   3  10  -1   19.40   23.90
   3  10  -1   26.40   15.30
  -3 -11   1   22.40   23.80
   3  11  -1   21.40   16.00
   3  11  -1   24.00   26.30
  -3 -12   1   10.50   25.90
   3  12  -1   28.70   17.10
   3  12  -1  -17.80   23.80
  -3 -13   1  -26.60   24.10
   3  13  -1   40.80   19.30
   3  13  -1   52.89   28.30
   3  14  -1   21.80   19.00
   3  14  -1   98.69   36.00
   3  15  -1    6.50   18.70
   3  15  -1   11.80   28.90
  -4  15   1  -13.40   23.30
  -4  15   1   18.80   27.30
   4 -15  -1  -43.70   32.50
   4 -15  -1  -38.40   28.00
  -4  14   1   20.60   24.90
  -4  14   1    3.80   26.70
   4 -14  -1  -13.70   32.50
   4 -14  -1  -19.50   31.70
  -4  13   1  149.09   42.00
  -4  13   1  108.79   33.70
   4 -13  -1   63.19   37.60
   4 -13  -1   33.50   37.90
  -4  12   1   12.00   23.70
  -4  12   1   25.60   27.50
   4 -12  -1  -14.30   29.20
   4 -12  -1    8.50   23.60
  -4  11   1  153.08   43.40
  -4  11   1  195.38   42.60
   4 -11  -1  241.88   53.29
   4 -11  -1  164.48   47.20
  -4  10   1  110.49   28.50
  -4  10   1    9.30   21.40
   4 -10  -1   14.20   28.80
   4 -10  -1    0.80   26.40
  -4   9   1  417.56   74.19
  -4   9   1  500.75   73.39
   4  -9  -1  356.66   72.19
   4  -9  -1  325.77   74.79
  -4   8   1   -3.10   18.90
  -4   8   1   70.49   23.80
   4  -8  -1   44.80   26.30
   4  -8  -1   37.90   25.60
  -4   7   1  360.26   56.39
  -4   7   1  261.47   55.19
   4  -7  -1  313.67   58.89
   4  -7  -1  299.57   57.39
  -4   6   1  140.19   28.00
  -4   6   1   46.60   25.70
   4  -6  -1   77.19   27.10
   4  -6  -1   93.59   29.20
  -4   5   1  358.76   70.29
  -4   5   1  448.56   70.29
   4  -5  -1  430.86   72.79
   4  -5  -1  485.25   73.09
  -4   4   1  191.78   35.80
  -4   4   1  247.78   39.20
   4  -4  -1  194.88   38.20
   4  -4  -1  161.58   38.50
  -4   3   1 2816.42  419.76
  -4   3   1 2843.42  419.06
   4  -3  -1 2710.93  419.26
   4  -3  -1 2970.30  420.46
  -4   2   1  319.77   51.09
  -4   2   1  365.96   52.49
   4  -2  -1  281.57   49.90
   4  -2  -1  285.27   52.49
  -4   1   1  567.74   80.99
  -4   1   1  494.05   78.99
   4  -1  -1  530.85   79.19
   4  -1  -1  485.75   81.29
   4   0  -1   16.90   12.50
   4   0  -1   -2.70    9.60
  -4  -1   1  549.95   80.19
   4   1  -1  511.45   80.49
  -4  -2   1  288.77   42.70
   4   2  -1  267.27   43.00
   4   3  -1 2997.60  443.96
   4   4  -1  338.07   57.49
   4   5  -1  354.36   60.59
   4   6  -1   59.99   23.70
  -4  -7   1  360.56   61.49
   4   7  -1  417.26   68.39
   4   7  -1  375.06   58.19
  -4  -8   1   -7.00   18.10
   4   8  -1   53.59   12.70
   4   8  -1    3.40   20.30
  -4  -9   1  386.86   70.19
   4   9  -1  402.66   65.39
   4   9  -1  525.45   77.39
  -4 -10   1   43.80   23.90
   4  10  -1   38.30   16.10
   4  10  -1   87.89   29.30
  -4 -11   1  215.78   48.60
   4  11  -1  247.38   41.30
   4  11  -1  229.18   51.99
   4  12  -1  -15.70   24.20
   4  12  -1   -6.40   13.80
   4  13  -1  141.39   28.50
   4  13  -1   88.59   37.00
   4  14  -1   38.80   33.80
   4  14  -1   50.49   20.80
   4  15  -1   14.80   18.60
   4  15  -1   -8.80   27.30
  -5  15   1   30.70   27.30
  -5  15   1   41.50   27.90
   5 -15  -1   68.29   47.00
   5 -15  -1  -16.50   37.60
  -5  14   1   -4.50   28.10
  -5  14   1   23.60   24.60
   5 -14  -1  -18.50   34.60
   5 -14  -1   16.30   37.70
  -5  13   1    2.60   25.30
  -5  13   1   30.50   29.90
   5 -13  -1   -5.00   34.00
   5 -13  -1    3.50   35.00
  -5  12   1  -27.50   18.60
  -5  12   1   18.20   25.20
   5 -12  -1   19.20   33.30
   5 -12  -1   31.40   34.90
  -5  11   1   31.60   27.10
  -5  11   1    5.70   23.40
   5 -11  -1   46.70   32.80
   5 -11  -1   94.59   35.80
  -5  10   1  -31.10   19.70
  -5  10   1    2.50   21.20
   5 -10  -1   25.50   27.10
   5 -10  -1   44.60   30.10
  -5   9   1   15.00   20.90
  -5   9   1    8.60   22.50
   5  -9  -1   40.40   27.70
   5  -9  -1   68.59   30.30
  -5   8   1  168.68   37.00
  -5   8   1  134.89   35.50
   5  -8  -1  172.18   40.20
   5  -8  -1  129.29   40.70
  -5   7   1    0.80   20.00
  -5   7   1  -20.90   15.60
   5  -7  -1  -20.40   20.80
   5  -7  -1   -3.00   22.50
  -5   6   1  116.79   30.90
  -5   6   1  142.69   29.10
   5  -6  -1   63.29   30.70
   5  -6  -1  101.29   31.70
  -5   5   1  345.87   54.09
  -5   5   1  331.27   54.79
   5  -5  -1  278.87   55.19
   5  -5  -1  238.08   50.69
  -5   4   1    1.40   18.30
  -5   4   1   22.40   16.60
   5  -4  -1  -14.30   19.30
   5  -4  -1   15.30   20.00
  -5   3   1  876.81  130.39
  -5   3   1  804.92  131.99
   5  -3  -1  834.42  130.89
   5  -3  -1  922.91  133.49
  -5   2   1   20.20   16.30
  -5   2   1    1.40   11.50
   5  -2  -1   -4.40   16.70
   5  -2  -1   -3.30   12.40
  -5   1   1  490.15   79.69
  -5   1   1  534.25   77.39
   5  -1  -1  448.26   80.19
   5  -1  -1  517.15   77.29
   5   0  -1   -4.80   13.40
   5   0  -1    0.90    8.70
  -5  -1   1  516.25   72.79
   5   1  -1  425.76   73.29
  -5  -2   1   -1.90    7.30
   5   2  -1    5.40    9.50
  -5  -3   1  875.21  135.09
  -5  -3   1  872.71  126.99
  -5  -3   1  791.42  133.79
   5   3  -1  661.43  137.49
   5   3  -1  928.91  136.89
   5   4  -1   26.40   18.10
   5   5  -1  374.06   64.99
   5   6  -1   78.29   25.20
   5   7  -1  -31.90   15.30
   5   8  -1  164.88   39.00
   5   9  -1   92.79   30.00
   5   9  -1   64.89   15.50
   5  10  -1   -9.40   21.10
   5  10  -1   14.70   11.70
   5  11  -1   -7.30   21.80
   5  11  -1   -6.40   12.40
   5  12  -1   -0.60   13.50
   5  12  -1  -22.70   21.70
   5  13  -1  125.19   42.70
   5  14  -1  -37.70   24.70
   5  14  -1   -8.00   15.50
   5  15  -1   33.90   16.90
   5  15  -1   20.80   31.60
  -6  15   1   -2.20   28.10
  -6  15   1  -18.00   25.20
   6 -15  -1   41.60   43.10
   6 -15  -1   14.90   34.70
  -6  14   1  -27.20   19.90
  -6  14   1   22.90   25.10
   6 -14  -1   31.50   40.30
   6 -14  -1    5.50   38.70
  -6  13   1   29.30   30.80
  -6  13   1   33.30   28.40
   6 -13  -1  182.98   53.49
   6 -13  -1    5.10   38.00
  -6  12   1   22.30   27.50
  -6  12   1   27.40   26.20
   6 -12  -1   -6.30   32.50
   6 -12  -1   11.80   33.40
  -6  11   1   83.99   35.00
  -6  11   1  115.79   34.60
   6 -11  -1   56.19   38.40
   6 -11  -1  235.08   52.09
  -6  10   1   25.80   25.10
  -6  10   1   14.30   22.00
   6 -10  -1   18.70   30.00
   6 -10  -1   11.00   26.40
  -6   9   1  243.38   48.00
  -6   9   1  182.28   44.40
   6  -9  -1  209.58   49.90
   6  -9  -1  172.08   44.40
  -6   8   1  239.18   50.89
  -6   8   1  367.16   55.59
   6  -8  -1  176.28   49.80
   6  -8  -1  317.17   57.29
  -6   7   1   92.29   28.20
  -6   7   1   95.99   30.60
   6  -7  -1  117.29   34.70
   6  -7  -1  145.29   36.20
  -6   6   1 1555.44  239.28
  -6   6   1 1669.33  240.48
   6  -6  -1 1664.53  242.08
   6  -6  -1 1457.15  240.08
  -6   5   1   71.99   22.70
  -6   5   1  130.49   28.80
   6  -5  -1   36.10   26.30
   6  -5  -1  114.29   27.90
  -6   4   1  249.38   48.70
  -6   4   1  384.66   55.79
   6  -4  -1  295.17   54.99
   6  -4  -1  290.37   51.59
  -6   3   1  171.68   42.50
  -6   3   1  233.08   40.90
   6  -3  -1  283.17   47.30
   6  -3  -1  251.27   41.00
  -6   2   1  337.17   52.89
  -6   2   1  271.77   53.69
   6  -2  -1  313.97   55.39
   6  -2  -1  348.07   52.79
  -6   1   1  471.85   80.39
  -6   1   1  514.25   77.99
   6  -1  -1  527.85   77.89
   6  -1  -1  498.75   81.79
   6   0  -1   -4.50    8.90
   6   0  -1   -2.30   13.50
  -6  -1   1  594.64   88.99
   6   1  -1  567.94   89.89
  -6  -2   1  328.37   51.89
   6   2  -1  335.17   52.79
  -6  -3   1  209.08   34.40
   6   3  -1  233.48   35.60
   6   4  -1  393.36   66.69
   6   5  -1  101.89   26.90
   6   6  -1 1739.93  261.97
   6   7  -1   57.49   21.70
   6   8  -1  391.46   70.09
   6   9  -1  252.87   52.89
   6  10  -1   10.00   24.10
   6  11  -1   72.59   31.20
   6  12  -1   49.10   30.10
   6  13  -1    8.20   28.00
   6  14  -1   12.00   29.90
   6  15  -1    8.20   29.50
  -7  15   1   -8.80   30.70
  -7  15   1    9.90   29.20
   7 -15  -1  -17.30   37.60
   7 -15  -1   29.40   44.90
  -7  14   1    7.30   28.10
  -7  14   1   23.90   30.30
   7 -14  -1   -9.90   35.40
   7 -14  -1  -15.50   38.10
  -7  13   1   54.99   30.40
  -7  13   1  -35.70   19.80
   7 -13  -1   -2.00   34.20
   7 -13  -1  -11.50   35.90
  -7  12   1  -42.00   22.50
  -7  12   1  -21.50   23.20
   7 -12  -1  -40.00   28.90
   7 -12  -1   23.10   35.20
  -7  11   1   43.40   24.80
  -7  11   1   12.10   24.40
   7 -11  -1   23.60   31.40
   7 -11  -1  -32.10   28.50
  -7  10   1  -10.20   19.60
  -7  10   1   21.30   23.90
   7 -10  -1   13.00   31.30
   7 -10  -1  108.59   36.20
  -7   9   1  147.09   36.00
  -7   9   1  115.19   32.80
   7  -9  -1  100.69   36.40
   7  -9  -1   63.19   35.20
  -7   8   1  133.09   34.60
  -7   8   1  123.19   35.50
   7  -8  -1  150.48   40.30
   7  -8  -1   99.59   36.30
  -7   7   1   -0.70   16.80
  -7   7   1  -13.70   20.10
   7  -7  -1   12.90   22.20
   7  -7  -1    8.60   24.70
  -7   6   1  484.45   85.19
  -7   6   1  618.14   88.89
   7  -6  -1  421.76   88.59
   7  -6  -1  589.64   91.29
  -7   5   1  107.69   25.30
  -7   5   1  121.89   29.30
   7  -5  -1   58.69   30.30
   7  -5  -1   67.59   25.30
  -7   4   1    9.60   18.60
  -7   4   1   18.20   16.40
   7  -4  -1   18.50   18.50
   7  -4  -1   12.90   22.20
  -7   3   1  221.18   38.50
  -7   3   1  206.98   32.20
   7  -3  -1  121.39   35.20
   7  -3  -1  125.69   31.20
  -7   2   1   22.30   18.60
  -7   2   1   15.20   13.40
   7  -2  -1   13.30   17.70
   7  -2  -1   -0.20   12.40
  -7   1   1  177.08   29.90
  -7   1   1  191.08   34.80
   7  -1  -1  156.38   34.20
   7  -1  -1  159.28   29.60
  -7   0   1   31.10   13.20
   7   0  -1    0.30    9.40
   7   0  -1    3.60   14.50
  -7  -1   1  228.28   36.10
   7   1  -1  231.28   40.10
   7   1  -1  192.28   34.80
  -7  -2   1    8.90   10.70
   7   2  -1   14.70   13.70
  -7  -3   1  203.28   33.90
   7   3  -1  208.08   35.50
   7   4  -1   -2.00   17.90
   7   5  -1  114.59   28.20
   7   6  -1  518.45   85.89
   7   7  -1  -12.90   14.30
   7   8  -1  116.59   30.20
   7   9  -1  165.88   39.20
   7  10  -1   -2.20   21.20
   7  11  -1   44.70   29.70
   7  12  -1  -32.60   21.90
   7  13  -1  -23.90   23.70
   7  14  -1   20.10   29.70
   7  15  -1    0.00   29.30
   8 -15  -1   21.00   41.30
  -8  14   1   46.20   33.60
  -8  14   1   19.50   29.10
   8 -14  -1  -58.89   28.10
   8 -14  -1   33.60   46.00
  -8  13   1   -7.80   25.80
  -8  13   1   23.50   28.70
   8 -13  -1  -27.70   35.10
   8 -13  -1   -0.60   36.30
  -8  12   1  -16.10   23.60
  -8  12   1   -6.30   22.60
   8 -12  -1   -1.30   34.30
   8 -12  -1  -43.60   31.80
  -8  11   1   12.70   24.30
  -8  11   1   -4.90   23.60
   8 -11  -1   21.60   32.30
   8 -11  -1    3.80   33.30
  -8  10   1  124.49   38.10
  -8  10   1  158.28   38.60
   8 -10  -1   95.59   39.90
   8 -10  -1  132.79   44.60
  -8   9   1  119.69   34.70
  -8   9   1   29.00   25.70
   8  -9  -1  106.59   32.10
   8  -9  -1  105.29   39.00
  -8   8   1  394.66   76.39
  -8   8   1  415.66   75.19
   8  -8  -1  472.55   81.89
   8  -8  -1  476.75   78.29
  -8   7   1  -18.80   14.70
  -8   7   1   -9.50   20.80
   8  -7  -1   -5.10   24.60
   8  -7  -1   -0.30   19.70
  -8   6   1  143.89   34.70
  -8   6   1  200.38   38.00
   8  -6  -1  108.29   38.90
   8  -6  -1  199.38   39.00
  -8   5   1  552.34   82.99
  -8   5   1  420.56   76.19
   8  -5  -1  443.56   77.39
   8  -5  -1  463.75   80.69
  -8   4   1 2112.09  329.07
  -8   4   1 2212.88  326.97
   8  -4  -1 2216.98  330.47
   8  -4  -1 2231.48  327.77
  -8   3   1  612.94   92.09
  -8   3   1  573.94   95.59
   8  -3  -1  505.75   91.99
   8  -3  -1  704.43  100.79
  -8   2   1  971.00  143.59
  -8   2   1  889.11  146.09
   8  -2  -1 1012.90  143.49
   8  -2  -1  880.91  147.09
  -8   1   1  529.55   79.59
  -8   1   1  463.55   82.29
   8  -1  -1  505.75   78.69
   8  -1  -1  536.05   83.69
  -8   0   1   20.40   15.50
   8   0  -1    5.90   11.00
   8   0  -1    4.40   18.50
  -8  -1   1  545.55   87.79
   8   1  -1  512.65   89.59
   8   1  -1  608.94   86.19
  -8  -2   1  902.01  135.99
   8   2  -1  904.11  137.49
  -8  -3   1  517.45   83.19
   8   3  -1  602.14   86.09
  -8  -4   1 2134.59  314.57
   8   4  -1 2141.59  319.17
   8   5  -1  467.75   78.19
   8   6  -1  278.27   50.69
   8   7  -1  -27.50   13.10
   8   8  -1  622.24  101.89
   8   9  -1   78.49   28.30
   8  10  -1  105.39   35.00
   8  11  -1   71.49   32.60
   8  12  -1    3.10   25.10
   8  13  -1   59.29   32.80
   8  14  -1   27.30   32.10
   8  15  -1  136.39   48.40
  -9  14   1   15.20   28.70
  -9  14   1  -10.80   28.70
   9 -14  -1   20.90   43.60
   9 -14  -1  -11.10   39.60
  -9  13   1   35.50   31.60
  -9  13   1   -5.30   27.10
   9 -13  -1  107.79   50.39
   9 -13  -1   32.30   39.40
  -9  12   1   41.70   26.60
  -9  12   1   26.90   29.10
   9 -12  -1    7.30   41.20
   9 -12  -1   16.20   33.00
  -9  11   1    0.10   24.80
  -9  11   1  -34.10   18.60
   9 -11  -1    3.30   35.70
   9 -11  -1  -15.60   29.10
  -9  10   1  -35.10   16.30
  -9  10   1  -35.60   21.60
   9 -10  -1   16.20   30.00
   9 -10  -1   40.70   37.70
  -9   9   1   65.19   25.80
  -9   9   1   56.69   30.40
   9  -9  -1   82.59   38.40
   9  -9  -1   44.80   28.70
  -9   8   1  196.48   46.40
  -9   8   1  248.18   43.60
   9  -8  -1  164.88   47.60
   9  -8  -1  135.89   42.90
  -9   7   1    9.80   22.90
  -9   7   1    4.70   17.60
   9  -7  -1  -31.90   16.80
   9  -7  -1  -27.20   24.40
  -9   6   1   18.40   17.10
  -9   6   1   -5.80   20.50
   9  -6  -1    9.40   19.00
   9  -6  -1  -13.40   25.30
  -9   5   1  -13.40   15.50
  -9   5   1    2.90   21.30
   9  -5  -1    3.70   23.00
   9  -5  -1  -34.40   16.50
  -9   4   1  125.79   27.60
  -9   3   1  104.29   27.40
  -9   3   1  136.89   33.20
   9  -3  -1  149.29   33.70
   9  -3  -1  115.59   27.50
  -9   2   1  148.59   27.60
  -9   2   1  105.49   31.60
   9  -2  -1  112.59   32.70
   9  -2  -1  146.09   27.10
  -9   1   1  709.93  112.79
  -9   1   1  699.73  109.79
   9  -1  -1  792.92  115.59
   9  -1  -1  708.33  109.29
  -9   0   1   15.70   17.20
   9   0  -1  -25.40   18.50
   9   0  -1   -4.10   10.40
  -9  -1   1  833.02  122.89
   9   1  -1  752.52  124.09
   9   1  -1  810.52  120.79
  -9  -2   1  133.89   26.80
   9   2  -1  147.09   30.50
  -9  -3   1  141.19   26.10
   9   3  -1  152.28   30.50
  -9  -4   1  149.49   23.70
   9   4  -1  107.19   26.90
   9   4  -1  149.88   30.90
   9   5  -1  -10.10   16.70
   9   6  -1   20.10   17.60
   9   7  -1  -22.20   13.10
   9   8  -1  220.98   44.60
   9   9  -1   65.49   26.30
   9  10  -1   23.80   23.30
   9  11  -1   10.40   24.20
   9  12  -1   -2.20   23.20
   9  13  -1   55.99   31.40
   9  14  -1    6.90   29.40
 -10  14   1   -4.20   28.20
 -10  14   1   -6.50   29.30
  10 -14  -1   -6.60   40.80
  10 -14  -1  -12.70   41.90
 -10  13   1   57.29   34.10
 -10  13   1   60.69   35.60
  10 -13  -1   21.50   41.40
  10 -13  -1   11.70   40.80
 -10  12   1   -7.60   26.40
 -10  12   1  -47.80   25.00
  10 -12  -1  -30.60   36.00
  10 -12  -1  -27.80   31.40
 -10  11   1  197.18   45.50
 -10  11   1  163.98   44.70
  10 -11  -1  153.48   51.09
  10 -11  -1  105.19   49.60
 -10  10   1    1.40   26.10
 -10  10   1   25.70   24.00
  10 -10  -1   14.50   29.20
  10 -10  -1   23.50   34.60
 -10   9   1   71.29   26.90
 -10   9   1   66.29   31.00
  10  -9  -1   28.50   30.20
  10  -9  -1   33.10   37.90
 -10   8   1  168.08   39.00
 -10   8   1   64.99   29.30
  10  -8  -1   94.69   40.10
  10  -8  -1  129.19   36.40
 -10   7   1   22.20   26.00
 -10   7   1    1.50   18.50
  10  -7  -1   16.70   22.40
  10  -7  -1   23.70   26.70
 -10   6   1  205.58   35.20
 -10   6   1  224.58   40.80
  10  -6  -1   64.19   30.50
  10  -6  -1  133.19   39.70
 -10   5   1  150.28   32.60
 -10   5   1   88.39   26.00
  10  -5  -1  105.79   27.60
  10  -5  -1   76.99   33.10
 -10   4   1  355.06   59.89
 -10   4   1  365.76   64.79
  10  -4  -1  332.77   59.29
  10  -4  -1  330.67   66.09
 -10   3   1  537.05   85.19
 -10   3   1  515.75   79.99
  10  -3  -1  486.55   80.09
  10  -3  -1  440.56   85.19
 -10   2   1  644.34   99.79
 -10   2   1  624.44  103.89
  10  -2  -1  653.53   99.69
  10  -2  -1  651.63  106.59
 -10   1   1 2953.90  428.36
 -10   1   1 3098.29  431.06
  10  -1  -1 2765.02  427.86
  10  -1  -1 2788.42  432.16
 -10   0   1   56.19   18.30
  10   0  -1   19.20   18.90
  10   0  -1    4.50   10.60
 -10  -1   1 3025.90  431.66
  10   1  -1 2894.21  432.76
  10   1  -1 2831.02  429.36
 -10  -2   1  655.23  105.29
  10   2  -1  730.63  108.19
 -10  -3   1  532.85   80.59
  10   3  -1  501.95   83.99
 -10  -4   1  254.17   42.60
  10   4  -1  360.76   49.70
  10   4  -1  225.78   46.10
  10   5  -1   76.49   24.20
  10   6  -1  190.38   38.10
  10   7  -1   -2.60   16.20
  10   8  -1   86.59   27.70
  10   9  -1   71.49   26.40
  10  10  -1  -12.20   19.80
  10  11  -1  188.18   45.10
  10  12  -1   56.59   29.90
  10  13  -1   43.80   32.70
  10  14  -1   32.50   31.50
 -11  14   1   -0.60   33.40
 -11  14   1   17.20   30.80
  11 -14  -1  -37.50   40.70
  11 -14  -1  -36.70   32.80
 -11  13   1  -39.00   24.90
 -11  13   1  -20.80   29.50
  11 -13  -1  -44.00   33.20
  11 -13  -1  -38.80   39.40
 -11  12   1  -52.39   24.30
 -11  12   1   51.79   31.20
  11 -12  -1  -74.19   33.50
  11 -12  -1  -14.10   37.50
 -11  11   1   17.80   30.00
 -11  11   1   47.50   28.00
  11 -11  -1   16.40   39.60
  11 -11  -1  -13.90   31.30
 -11  10   1   15.00   23.20
 -11  10   1  -12.20   25.70
  11 -10  -1  -28.50   23.60
  11 -10  -1  -11.80   32.50
 -11   9   1   43.90   30.10
 -11   9   1    4.60   21.20
  11  -9  -1  -42.30   20.70
  11  -9  -1   45.10   38.00
 -11   8   1   22.80   28.40
 -11   8   1   -1.70   20.50
  11  -8  -1    4.60   32.30
  11  -8  -1   29.70   23.30
 -11   7   1    2.50   18.70
 -11   7   1   44.40   27.80
  11  -7  -1   46.40   27.50
  11  -7  -1   35.40   31.30
 -11   6   1  -19.70   15.40
 -11   6   1   23.40   25.20
  11  -6  -1  -24.20   25.70
  11  -6  -1    0.70   19.10
 -11   5   1  405.46   66.69
 -11   5   1  367.46   60.39
  11  -5  -1  279.97   65.39
  11  -5  -1  307.47   59.69
 -11   4   1   -1.30   21.40
 -11   4   1    2.30   15.60
  11  -4  -1   10.10   16.70
  11  -4  -1   14.90   26.80
 -11   3   1   38.30   19.30
 -11   3   1   32.00   23.50
  11  -3  -1   63.69   27.60
  11  -3  -1   70.29   19.10
 -11   2   1   43.20   15.60
 -11   2   1   39.20   21.20
  11  -2  -1   11.20   23.30
  11  -2  -1    5.70   13.80
 -11   1   1  165.38   36.40
  11  -1  -1  227.08   42.20
  11  -1  -1  153.88   30.30
 -11   0   1   46.70   17.50
  11   0  -1    1.40   10.20
  11   0  -1   30.70   21.80
 -11  -1   1  165.78   31.60
  11   1  -1  173.28   35.50
  11   1  -1  146.59   27.70
 -11  -2   1   51.89   17.50
  11   2  -1   37.60   21.20
  11   2  -1   47.70   13.50
 -11  -3   1   37.10   14.70
  11   3  -1   60.19   22.30
 -11  -4   1   13.90   11.20
  11   4  -1   36.10   19.60
  11   5  -1  388.66   65.89
  11   6  -1   48.50   21.60
  11   7  -1    2.90   16.70
  11   8  -1   31.20   21.40
  11   9  -1   63.29   26.00
  11  10  -1  -11.20   21.20
  11  11  -1   42.20   25.50
  11  12  -1   19.40   25.00
  11  13  -1  -24.20   24.10
  11  14  -1    1.30   24.20
 -12  13   1   -7.60   29.60
 -12  13   1   16.60   36.20
  12 -13  -1   65.49   53.09
  12 -13  -1  -34.20   38.70
 -12  12   1   58.99   31.10
 -12  12   1   -2.10   29.80
  12 -12  -1   50.09   46.40
  12 -12  -1  -19.50   35.60
 -12  11   1   83.39   39.90
 -12  11   1   56.49   32.40
  12 -11  -1   56.79   47.20
  12 -11  -1  239.88   53.39
 -12  10   1   33.70   30.70
 -12  10   1   -1.40   25.00
  12 -10  -1   23.50   39.80
  12 -10  -1   78.89   37.90
 -12   9   1  202.08   50.09
 -12   9   1  186.68   44.30
  12  -9  -1  157.08   54.99
  12  -9  -1  279.57   55.19
 -12   8   1   41.90   24.60
 -12   8   1   20.80   28.90
  12  -8  -1   38.10   38.20
  12  -8  -1   23.50   28.10
 -12   7   1   49.00   31.60
 -12   7   1   89.49   27.40
  12  -7  -1   37.50   28.90
  12  -7  -1   55.19   37.40
 -12   6   1   27.20   21.00
 -12   6   1   24.10   28.20
  12  -6  -1   -6.10   21.10
  12  -6  -1   57.99   33.40
 -12   5   1   24.60   24.50
 -12   5   1   16.90   19.50
  12  -5  -1   89.49   34.30
  12  -5  -1   62.19   23.00
 -12   4   1  105.89   27.30
 -12   4   1   76.99   30.20
  12  -4  -1  149.79   37.30
  12  -4  -1   98.59   28.20
 -12   3   1  167.68   41.10
 -12   3   1  187.68   34.80
  12  -3  -1  212.38   46.50
  12  -3  -1  156.08   34.60
 -12   2   1  754.22  112.69
 -12   2   1  644.24  107.39
  12  -2  -1  753.62  107.79
  12  -2  -1  619.24  114.19
 -12   1   1 1299.77  202.98
  12  -1  -1 1321.07  198.88
  12  -1  -1 1388.56  205.08
 -12   0   1  325.57  164.58
 -12   0   1  244.48   92.29
 -12   0   1  264.17   74.59
 -12   0   1  438.26   67.99
  12   0  -1  474.75  114.29
  12   0  -1  584.54  219.98
 -12  -1   1 1297.57  187.58
  12   1  -1 1192.48  184.08
  12   1  -1 1252.57  189.68
 -12  -2   1  798.62  110.49
  12   2  -1  721.43  113.49
  12   2  -1  651.33  107.29
 -12  -3   1  202.78   36.20
  12   3  -1  211.08   41.90
 -12  -4   1   51.09   17.40
  12   4  -1  129.29   26.00
  12   4  -1   99.49   27.50
  12   5  -1   93.99   24.60
  12   6  -1   45.00   21.10
  12   7  -1   91.49   27.50
  12   8  -1   64.39   25.00
  12   9  -1  401.16   72.39
  12  10  -1   68.09   27.60
  12  11  -1   44.40   26.30
  12  12  -1   24.20   25.40
  12  13  -1   25.90   26.60
 -13  13   1  -59.09   30.40
 -13  13   1   21.40   29.60
  13 -13  -1  -48.30   45.30
  13 -13  -1    5.60   41.90
 -13  12   1   36.50   36.30
 -13  12   1   61.99   33.30
  13 -12  -1  -24.10   34.20
  13 -12  -1  -52.59   39.30
 -13  11   1    7.00   27.70
 -13  11   1   21.20   32.80
  13 -11  -1   34.80   33.50
  13 -11  -1   10.90   44.80
 -13  10   1   -7.20   23.10
 -13  10   1   -4.20   27.90
  13 -10  -1  -31.70   37.10
  13 -10  -1   37.70   35.00
 -13   9   1   33.20   24.30
 -13   9   1  -10.30   26.70
  13  -9  -1   49.70   31.40
  13  -9  -1   12.70   36.10
 -13   8   1    0.60   21.90
 -13   8   1   31.30   31.90
  13  -8  -1  -41.50   31.50
  13  -8  -1  -17.90   24.30
 -13   7   1  -16.10   20.50
 -13   7   1  -29.40   23.30
  13  -7  -1   -6.70   23.10
  13  -7  -1   13.70   33.60
 -13   6   1  110.79   29.00
 -13   6   1   71.99   32.50
  13  -6  -1   73.39   40.60
  13  -6  -1  106.99   31.70
 -13   5   1  109.09   26.60
 -13   5   1   80.99   33.10
  13  -5  -1   29.40   33.80
  13  -5  -1   42.70   22.80
 -13   4   1   -2.60   16.30
 -13   4   1   75.89   29.50
  13  -4  -1  -44.20   23.70
  13  -4  -1    9.00   17.00
 -13   3   1    8.60   15.20
 -13   3   1   -9.00   21.00
  13  -3  -1  -19.70   22.80
  13  -3  -1  -16.40   14.90
 -13   2   1  330.57   55.99
 -13   2   1  321.77   62.09
  13  -2  -1  334.67   56.39
  13  -2  -1  350.76   65.39
 -13   1   1   44.50   23.10
  13  -1  -1   -5.30   23.10
  13  -1  -1   38.30   14.10
 -13   0   1   22.60   18.80
  13   0  -1  -19.40   21.10
  13   0  -1   11.10   10.70
 -13  -1   1   38.60   16.70
  13   1  -1    3.20    9.80
  13   1  -1   41.70   24.00
 -13  -2   1  283.77   50.59
  13   2  -1  295.47   47.20
  13   2  -1  295.27   55.99
 -13  -3   1   40.30   16.30
  13   3  -1   -2.10   10.10
  13   3  -1    4.90   22.20
 -13  -4   1  -17.60   11.20
  13   4  -1    7.20   15.60
  13   4  -1  -20.30   19.60
 -13  -5   1  150.38   28.00
  13   5  -1  189.48   34.30
  13   6  -1   87.49   25.70
  13   7  -1   13.00   19.10
  13   8  -1   24.30   19.00
  13   9  -1   -9.50   20.60
  13  10  -1   11.40   21.40
  13  11  -1   18.90   22.50
  13  12  -1  -15.00   21.70
  13  13  -1    5.40   25.60
 -14  12   1    2.90   36.20
 -14  12   1  -46.70   24.20
  14 -12  -1   56.89   51.59
  14 -12  -1   -4.00   38.20
 -14  11   1   21.30   29.40
 -14  11   1   15.40   32.90
  14 -11  -1   73.09   49.10
  14 -11  -1  -24.30   30.50
 -14  10   1    8.50   26.10
 -14  10   1   44.60   32.80
  14 -10  -1   60.79   37.10
  14 -10  -1   -5.80   41.30
 -14   9   1   71.39   34.20
 -14   9   1   15.10   26.30
  14  -9  -1    7.60   38.30
  14  -9  -1  108.39   38.60
 -14   8   1  132.99   42.90
 -14   8   1   89.79   33.60
  14  -8  -1  114.59   39.10
  14  -8  -1  117.69   48.50
 -14   7   1   90.69   36.30
 -14   7   1   55.29   26.20
  14  -7  -1   -0.20   23.80
  14  -7  -1   33.10   37.80
 -14   6   1  487.45   81.49
 -14   6   1  458.35   86.19
  14  -6  -1  462.65   91.39
  14  -6  -1  444.16   81.59
 -14   5   1   15.60   26.10
 -14   5   1   25.30   20.60
  14  -5  -1    0.40   19.10
  14  -5  -1   12.60   32.10
 -14   4   1  852.11  144.09
 -14   4   1  862.01  138.79
  14  -4  -1  956.10  149.49
  14  -4  -1  925.61  139.59
 -14   3   1  -10.20   24.10
 -14   3   1   90.49   22.20
  14  -3  -1   18.50   30.80
  14  -3  -1   45.60   20.20
 -14   2   1  603.94   86.99
 -14   2   1  426.56   77.89
  14  -2  -1  425.86   87.69
  14  -2  -1  509.75   78.19
 -14   1   1    7.70   20.40
  14  -1  -1   36.90   29.00
  14  -1  -1   16.50   14.00
 -14   0   1   47.30   21.00
  14   0  -1  -17.20   22.20
  14   0  -1    5.80   11.10
 -14  -1   1   33.50   18.20
  14   1  -1   31.20   12.30
  14   1  -1   26.30   25.30
 -14  -2   1  400.16   72.69
  14   2  -1  509.45   80.19
  14   2  -1  449.66   68.79
 -14  -3   1   32.60   18.10
  14   3  -1   48.40   14.20
  14   3  -1   43.60   26.00
 -14  -4   1  848.42  135.99
  14   4  -1  897.71  142.19
  14   4  -1  953.40  137.09
 -14  -5   1   32.20   13.20
  14   5  -1  -17.60   14.00
  14   6  -1  411.26   69.39
  14   7  -1   11.50   18.50
  14   8  -1  124.79   33.60
  14   9  -1   12.70   21.00
  14  10  -1  -18.20   18.70
  14  11  -1   10.80   24.10
  14  12  -1  -24.90   22.10
 -15  12   1  -24.90   28.00
 -15  12   1   -9.40   33.90
  15 -12  -1   75.49   55.89
  15 -12  -1   14.80   41.50
 -15  11   1   17.80   28.70
 -15  11   1  -14.90   31.10
  15 -11  -1   58.99   42.00
  15 -11  -1  -28.90   44.60
 -15  10   1    2.60   25.40
 -15  10   1   24.20   32.70
  15 -10  -1  -27.50   31.40
  15 -10  -1  -49.00   37.30
 -15   9   1  -13.10   23.90
 -15   9   1   29.70   32.90
  15  -9  -1   10.70   39.90
  15  -9  -1   -8.00   29.20
 -15   8   1  -40.70   25.90
 -15   8   1   58.29   26.20
  15  -8  -1  -68.89   33.20
  15  -8  -1   44.00   28.60
 -15   7   1   25.80   24.80
 -15   7   1  -22.20   27.50
  15  -7  -1   21.50   38.30
  15  -7  -1   47.40   30.10
 -15   6   1   65.69   29.30
 -15   6   1  121.79   39.70
  15  -6  -1  135.49   48.50
  15  -6  -1   90.89   33.20
 -15   5   1  -23.30   24.10
 -15   5   1   33.20   21.60
  15  -5  -1   -7.40   20.00
  15  -5  -1   61.19   36.80
 -15   4   1  -25.90   24.20
 -15   4   1    4.50   18.90
  15  -4  -1    4.20   18.70
  15  -4  -1   -9.80   31.30
 -15   3   1   -5.60   17.10
 -15   3   1   30.60   26.10
  15  -3  -1   16.80   17.40
  15  -3  -1  -37.90   24.40
 -15   2   1   -7.10   20.90
  15  -2  -1   -6.40   15.50
  15  -2  -1   -0.80   27.90
 -15   1   1   14.70   22.70
  15  -1  -1    9.30   27.90
  15  -1  -1    9.40   13.90
 -15   0   1  -20.90   17.70
  15   0  -1   -0.80   11.20
  15   0  -1  -31.30   23.70
 -15  -1   1   20.20   17.80
  15   1  -1   15.50   26.20
  15   1  -1    3.40    9.90
 -15  -2   1   25.40   19.00
  15   2  -1  -19.70   24.10
 -15  -3   1   -8.60   15.70
  15   3  -1  -11.40   25.80
  15   3  -1  -11.30    9.50
 -15  -4   1   55.59   17.50
  15   4  -1   19.30   16.40
  15   4  -1   -2.60   26.80
  15   4  -1   29.20   13.60
 -15  -5   1   13.70   14.30
  15   5  -1   45.60   17.70
  15   6  -1   62.69   22.00
  15   7  -1   33.10   20.80
  15   8  -1   -1.80   19.40
  15   9  -1   -9.50   19.20
  15  10  -1   -5.50   19.90
  15  11  -1    5.70   21.40
  15  12  -1   -9.70   23.30
 -16  11   1   23.20   30.90
 -16  11   1  -16.10   33.90
  16 -11  -1   60.39   43.40
  16 -11  -1   17.20   49.80
 -16  10   1  -13.10   25.40
 -16  10   1  -10.10   32.80
  16 -10  -1   21.10   46.70
  16 -10  -1   35.50   34.30
 -16   9   1  -12.30   24.40
 -16   9   1   -4.60   31.90
  16  -9  -1   24.30   31.30
  16  -9  -1    0.00   41.10
 -16   8   1   78.59   31.10
 -16   8   1  -13.60   30.30
  16  -8  -1   45.90   30.60
  16  -8  -1   84.49   51.59
 -16   7   1   58.39   27.70
 -16   7   1   48.10   34.60
  16  -7  -1   43.30   43.60
  16  -7  -1   23.70   28.30
 -16   6   1  156.48   49.30
 -16   6   1  238.68   46.70
  16  -6  -1  141.49   55.09
  16  -6  -1  258.17   48.40
 -16   5   1    5.30   20.30
 -16   5   1    5.30   25.90
  16  -5  -1   12.10   34.50
  16  -5  -1   -5.60   21.50
 -16   4   1   73.39   38.50
 -16   4   1  176.78   35.20
  16  -4  -1  102.09   47.60
  16  -4  -1  179.98   35.50
 -16   3   1  196.98   40.20
 -16   3   1  164.28   45.90
  16  -3  -1  233.98   40.70
  16  -3  -1  164.18   52.49
 -16   2   1   29.40   27.30
  16  -2  -1   75.19   22.20
  16  -2  -1   77.19   39.40
 -16   1   1  194.28   41.60
  16  -1  -1  140.39   47.20
  16  -1  -1  150.48   31.60
 -16   0   1   32.90   21.60
  16   0  -1  -30.80   10.50
  16   0  -1  -32.30   25.40
 -16  -1   1  183.08   38.40
  16   1  -1  151.48   45.40
 -16  -2   1   50.19   22.20
  16   2  -1   68.39   33.00
 -16  -3   1  169.28   38.70
  16   3  -1  259.27   50.89
 -16  -4   1  118.19   27.90
  16   4  -1  108.89   39.60
  16   4  -1  121.19   24.20
  16   4  -1  148.59   27.10
 -16  -5   1    2.10   13.70
  16   5  -1   -2.90   12.30
  16   5  -1   29.00   15.70
  16   6  -1  182.78   36.80
  16   7  -1   33.50   20.00
  16   8  -1   66.09   25.40
  16   9  -1   10.80   20.40
  16  10  -1  -32.30   17.90
  16  11  -1   -9.50   20.90
 -17  10   1   18.70   30.90
 -17  10   1   13.90   35.30
  17 -10  -1  -11.30   46.90
  17 -10  -1    2.50   35.30
 -17   9   1  -18.40   26.70
 -17   9   1   -3.50   32.20
  17  -9  -1    8.90   47.90
  17  -9  -1   19.50   32.70
 -17   8   1   70.19   36.20
 -17   8   1  -18.10   24.30
  17  -8  -1  -36.80   25.80
  17  -8  -1    5.90   42.80
 -17   7   1   20.20   26.70
 -17   7   1  -27.80   29.00
  17  -7  -1  -26.00   38.90
  17  -7  -1   -9.40   26.90
 -17   6   1    5.30   23.10
 -17   6   1   41.50   32.00
  17  -6  -1   62.09   44.20
  17  -6  -1   10.20   26.80
 -17   5   1  156.68   41.50
 -17   5   1  105.39   32.60
  17  -5  -1  123.09   36.00
  17  -5  -1  132.99   51.79
 -17   4   1   33.80   28.60
 -17   4   1    5.00   19.30
  17  -4  -1  -18.60   18.40
  17  -4  -1   15.50   36.10
 -17   3   1    3.50   25.40
  17  -3  -1   42.90   20.40
  17  -3  -1   57.69   38.10
 -17   2   1  -25.30   21.50
  17  -2  -1    9.20   16.70
  17  -2  -1   22.60   34.10
 -17   1   1  -14.80   21.80
  17  -1  -1    3.90   15.70
  17  -1  -1   21.30   30.70
 -17   0   1   31.40   20.30
  17   0  -1   -6.10   29.70
  17   0  -1    3.60   13.50
 -17  -1   1   -0.20   19.00
  17   1  -1   60.39   34.40
 -17  -2   1   20.60   20.70
  17   2  -1  -16.60   29.10
 -17  -3   1  -46.80   14.50
  17   3  -1   70.89   33.70
 -17  -4   1    5.60   17.10
  17   4  -1   -4.30   31.90
 -17  -5   1   62.89   19.90
  17   5  -1   62.89   17.10
  17   6  -1   -9.00   15.00
  17   7  -1  -36.40   14.50
  17   8  -1   30.50   20.40
  17   9  -1   31.40   21.50
  17  10  -1   35.60   22.80
 -18  10   1  -26.70   34.40
 -18  10   1  -21.00   28.60
  18 -10  -1   -9.50   33.70
  18 -10  -1  -10.40   50.59
 -18   9   1   87.19   45.40
 -18   9   1  141.09   39.20
  18  -9  -1   50.79   39.90
  18  -9  -1   92.49   57.79
 -18   8   1   10.70   35.30
 -18   8   1  -17.10   24.00
  18  -8  -1   -4.90   30.00
  18  -8  -1  -51.09   41.60
 -18   7   1   20.10   26.50
 -18   7   1   18.70   33.60
  18  -7  -1   -0.10   26.60
  18  -7  -1   28.90   45.40
 -18   6   1    5.20   30.50
 -18   6   1   -4.70   22.10
  18  -6  -1   28.90   26.60
  18  -6  -1  -67.09   37.50
 -18   5   1   36.30   24.00
 -18   5   1   34.80   32.20
  18  -5  -1   -6.90   22.10
  18  -5  -1   13.90   41.00
 -18   4   1   27.80   30.30
 -18   4   1  -13.80   18.90
  18  -4  -1    8.20   37.10
  18  -4  -1   -4.30   19.20
 -18   3   1  153.98   41.80
  18  -3  -1  115.89   32.50
  18  -3  -1  199.78   54.59
 -18   2   1   21.90   27.00
  18  -2  -1   25.70   18.70
  18  -2  -1   14.80   35.60
 -18   1   1  324.27   65.79
  18  -1  -1  405.46   76.59
  18  -1  -1  343.87   57.79
 -18   0   1   48.70   23.80
  18   0  -1   16.60   33.30
 -18  -1   1  324.17   67.69
  18   1  -1  494.85   79.89
 -18  -2   1   34.40   22.60
  18   2  -1   18.00   34.10
 -18  -3   1  110.59   32.20
  18   3  -1  221.58   49.30
 -18  -4   1    8.10   17.00
  18   4  -1   -8.00   33.00
 -18  -5   1   18.30   16.80
  18   7  -1   30.60   17.50
  18   8  -1    8.60   17.30
  18   9  -1  102.49   29.20
  18  10  -1  -14.80   18.10
 -19   9   1  -29.80   34.80
 -19   9   1    8.50   29.90
  19  -9  -1   31.20   52.99
  19  -9  -1   -6.10   34.40
 -19   8   1   54.29   31.80
 -19   8   1  -17.00   34.80
  19  -8  -1  -80.19   39.40
  19  -8  -1  -15.00   28.80
 -19   7   1    1.90   33.30
 -19   7   1   -9.30   24.00
  19  -7  -1   28.10   46.70
  19  -7  -1  -53.29   25.20
 -19   6   1  -18.60   30.10
 -19   6   1  -18.70   23.50
  19  -6  -1   25.80   28.80
  19  -6  -1  -43.70   39.00
 -19   5   1   11.10   30.60
 -19   5   1   24.50   24.60
  19  -5  -1   27.90   25.70
  19  -5  -1   -7.40   41.50
 -19   4   1   57.69   34.20
  19  -4  -1   22.80   22.60
  19  -4  -1   17.00   40.70
 -19   3   1  -18.00   24.90
  19  -3  -1   26.20   21.70
  19  -3  -1  -10.70   35.10
 -19   2   1   -4.20   25.60
  19  -2  -1   10.70   17.70
  19  -2  -1   81.19   42.60
 -19   1   1   23.60   26.00
  19  -1  -1   -7.00   14.70
  19  -1  -1   12.90   34.60
 -19   0   1   45.60   23.20
  19   0  -1    9.20   33.70
 -19  -1   1  -21.80   21.00
  19   1  -1  -14.50   33.00
 -19  -2   1  -19.40   19.10
  19   2  -1  -41.40   29.50
 -19  -3   1   50.99   22.60
  19   3  -1  -21.30   34.00
 -19  -4   1   20.40   19.30
  19   4  -1    6.60   35.50
 -19  -5   1   25.90   17.90
 -19  -6   1   -2.10   12.50
  19   8  -1   24.80   17.10
  19   9  -1   17.50   19.10
 -20   8   1   25.10   31.60
 -20   8   1   30.70   38.60
  20  -8  -1   -7.80   33.10
  20  -8  -1   13.60   51.69
 -20   7   1  -33.20   32.60
 -20   7   1   38.70   30.60
  20  -7  -1   41.10   34.20
  20  -7  -1   11.30   49.30
 -20   6   1   -7.90   24.10
 -20   6   1    9.20   35.30
  20  -6  -1   67.49   52.09
  20  -6  -1   85.39   33.10
 -20   5   1   -1.40   31.20
 -20   5   1    3.30   24.10
  20  -5  -1  -30.40   23.60
  20  -5  -1   69.69   49.50
 -20   4   1   15.00   33.40
  20  -4  -1   68.49   49.10
  20  -4  -1   47.60   26.90
 -20   3   1   53.59   32.30
  20  -3  -1  -54.49   37.40
  20  -3  -1   15.40   21.50
 -20   2   1   19.60   27.00
  20  -2  -1   15.40   40.80
  20  -2  -1   17.60   18.30
 -20   1   1   12.90   25.20
  20  -1  -1   62.39   43.60
 -20   0   1  -19.70   16.50
  20   0  -1    0.70   35.30
 -20  -1   1   -7.80   22.20
  20   1  -1   30.60   38.40
 -20  -2   1   25.60   23.00
  20   2  -1   32.70   37.60
 -20  -3   1   11.20   21.40
  20   3  -1   48.00   40.70
 -20  -4   1   63.49   24.80
 -20  -5   1   12.00   17.80
 -21   6   1   55.19   40.30
 -21   6   1  -14.10   24.30
  21  -6  -1   38.30   32.40
  21  -6  -1   35.40   49.90
 -21   5   1    3.30   32.80
  21  -5  -1  -21.00   26.40
  21  -5  -1  -49.70   42.00
 -21   4   1   11.10   30.70
  21  -4  -1   -0.10   47.60
  21  -4  -1  -38.50   21.60
 -21   3   1   22.10   30.90
  21  -3  -1   -0.90   41.60
  21  -3  -1  -20.60   20.20
 -21   2   1  -12.00   27.20
  21  -2  -1  -43.10   38.40
  21  -2  -1    9.40   18.90
 -21   1   1   -5.00   25.90
  21  -1  -1  -18.10   40.30
  21   0  -1   19.10   40.70
 -21  -1   1   32.80   25.60
  21   1  -1  -37.40   39.10
 -21  -2   1   10.80   23.40
  21   2  -1   35.40   41.70
 -21  -3   1  -12.30   21.00
  21   3  -1   52.89   44.70
 -21  -4   1  -28.90   18.10
 -21  -5   1    3.30   18.90
 -22   5   1  -35.10   32.70
  22  -5  -1   24.70   30.90
  22  -5  -1  -50.49   46.30
 -22   4   1   60.69   37.80
  22  -4  -1  110.19   59.49
  22  -4  -1   43.60   30.80
 -22   3   1    1.60   31.10
  22  -3  -1   19.50   23.90
  22  -3  -1   33.50   49.20
 -22   2   1  -13.50   28.40
  22  -2  -1   81.79   53.09
 -22   1   1    3.50   26.50
  22  -1  -1   11.40   44.70
 -22   0   1  -27.80   18.20
  22   0  -1   -8.40   44.90
 -22  -1   1   16.20   25.70
  22   1  -1   20.80   44.80
 -22  -2   1   36.70   27.90
  22   2  -1   79.09   49.80
 -22  -3   1  -13.30   22.10
  22   3  -1   -5.40   44.80
 -22  -4   1   90.49   29.90
 -22  -5   1   -1.80   20.60
 -23   2   1   -1.90   28.00
  23  -2  -1  -32.90   47.50
 -23   1   1   11.80   26.20
  23  -1  -1    4.70   44.70
 -23   0   1   19.80   23.00
  23   0  -1  -16.70   44.20
 -23  -1   1   29.30   26.60
  23   1  -1   34.30   50.39
 -23  -2   1   10.60   24.70
  23   2  -1   -8.30   45.40
  23   1   2   56.89   55.69
 -23  -1  -2  -25.00   22.90
  23   0   2   50.59   53.99
 -23   0  -2  -39.60   18.10
  23  -1   2   11.50   49.99
 -23   1  -2   11.30   28.30
 -22  -4  -2   28.40   25.00
 -22  -3  -2  -24.30   21.60
 -22  -2  -2  131.89   37.40
  22   1   2   16.80   48.10
 -22  -1  -2    2.50   24.90
  22   0   2  146.79   62.79
  22  -1   2  -21.00   47.40
 -22   1  -2  -11.30   26.60
  22  -2   2  155.78   65.79
 -22   2  -2  165.68   47.50
  22  -3   2    3.40   46.80
 -22   3  -2   70.89   36.70
  22  -4   2  100.89   63.39
 -22   4  -2  -27.30   30.00
  22  -5   2   26.70   53.79
 -21  -6  -2   25.60   16.70
 -21  -6  -2   11.50   17.00
 -21  -5  -2   20.70   20.70
 -21  -4  -2   17.80   21.60
 -21  -3  -2    0.20   22.30
 -21  -2  -2   29.80   26.10
  21   1   2  -29.80   41.40
 -21  -1  -2  -10.50   22.00
  21   0   2   76.59   49.80
 -21   0  -2   13.00   21.80
  21  -1   2   59.99   48.70
 -21   1  -2   18.00   28.50
  21  -2   2   66.39   52.39
 -21   2  -2   69.79   36.10
  21  -3   2  -37.80   41.90
 -21   3  -2   -7.90   28.50
  21  -4   2   -3.30   48.80
 -21   4  -2   14.20   32.60
  21  -5   2  -30.50   45.30
 -21   5  -2   20.80   34.10
  21  -6   2  -21.20   49.30
 -21   6  -2   59.39   41.30
 -21   6  -2   49.40   27.50
 -20  -6  -2   10.50   15.60
 -20  -6  -2   -5.50   14.90
 -20  -5  -2   60.89   23.30
 -20  -4  -2   34.00   21.90
 -20  -3  -2   13.10   21.90
  20   2   2   23.10   44.10
 -20  -2  -2   86.09   29.50
  20   1   2   49.99   44.60
 -20  -1  -2    5.40   22.80
  20   0   2    1.70   40.70
 -20   0  -2   41.60   24.60
  20  -1   2  -60.89   33.80
 -20   1  -2   -8.10   26.00
  20  -2   2   69.69   47.70
 -20   2  -2   33.80   31.50
  20  -3   2   -3.50   43.50
 -20   3  -2  -16.10   30.50
  20  -4   2   47.20   49.00
 -20   4  -2   44.70   37.30
  20  -5   2   72.09   48.90
 -20   5  -2   30.60   23.70
 -20   5  -2   -4.50   35.10
  20  -6   2  -25.60   45.70
 -20   6  -2   18.30   24.80
 -20   6  -2   48.20   38.20
  20  -7   2   47.70   53.79
 -20   7  -2   53.99   40.60
 -20   7  -2    5.90   25.80
  20  -8   2   79.09   60.29
 -20   8  -2   51.39   31.40
 -20   8  -2   63.69   42.70
  19   8   2    0.70    1.10
 -19  -6  -2   -3.00   13.90
 -19  -6  -2   40.00   16.10
 -19  -5  -2   47.00   20.90
 -19  -4  -2   -3.10   18.80
 -19  -3  -2   29.40   22.20
  19   2   2   16.10   41.30
 -19  -2  -2   73.79   28.20
  19   1   2   33.50   41.90
 -19  -1  -2   60.39   28.90
  19   0   2  -18.60   34.90
 -19   0  -2   51.09   27.90
  19  -1   2  115.19   46.80
 -19   1  -2   57.39   34.10
  19  -2   2  -36.10   37.00
 -19   2  -2   44.70   31.90
  19  -3   2    8.70   37.50
 -19   3  -2   36.60   32.80
  19  -4   2    3.00   45.30
 -19   4  -2    9.70   31.20
 -19   4  -2    5.90   19.10
  19  -5   2   59.69   49.99
 -19   5  -2   34.40   23.50
 -19   5  -2   26.40   35.00
  19  -6   2  -12.80   46.50
 -19   6  -2  -21.90   22.30
 -19   6  -2    3.60   35.50
  19  -7   2   50.49   52.79
 -19   7  -2   26.70   27.30
 -19   7  -2   42.10   39.40
  19  -8   2    6.60   54.29
 -19   8  -2  -27.00   33.70
 -19   8  -2    0.00   26.80
  19  -9   2  103.99   62.69
 -19   9  -2   15.90   29.90
 -19   9  -2   62.39   43.80
  18  10   2   13.40   17.20
  18   9   2   81.49   21.80
 -18  -6  -2   41.50   15.40
 -18  -6  -2   28.70   15.30
 -18  -5  -2  265.37   47.10
 -18  -4  -2    5.00   18.10
 -18  -3  -2   61.19   25.40
  18   2   2  169.18   50.39
 -18  -2  -2  113.79   33.00
  18   1   2   50.39   39.40
 -18  -1  -2   32.70   24.50
  18   0   2  -10.40   36.10
 -18   0  -2   67.99   28.00
  18  -1   2   93.29   43.50
 -18   1  -2   17.00   27.70
  18  -2   2   -6.40   36.70
 -18   2  -2  -17.00   26.90
  18  -3   2   82.29   49.60
 -18   3  -2  136.89   40.50
  18  -4   2   35.40   45.50
  18  -4   2   47.90   24.80
 -18   4  -2   65.29   34.30
 -18   4  -2    4.30   18.80
  18  -5   2  377.66   80.79
  18  -5   2  349.96   62.29
 -18   5  -2  295.07   55.09
 -18   5  -2  203.88   62.69
  18  -6   2   -2.70   43.00
  18  -6   2   37.30   31.10
 -18   6  -2   43.70   36.50
 -18   6  -2   23.10   23.40
  18  -7   2   45.20   53.09
  18  -7   2   81.99   37.50
 -18   7  -2   71.79   42.20
 -18   7  -2   73.49   32.00
  18  -8   2  -31.60   30.20
  18  -8   2  -12.70   49.50
 -18   8  -2   19.10   26.20
 -18   8  -2   36.00   36.20
  18  -9   2   70.49   61.99
 -18   9  -2  136.69   39.90
 -18   9  -2   42.50   42.10
  18 -10   2    6.10   54.19
 -18  10  -2   -6.90   28.50
 -18  10  -2   30.50   39.70
  17  10   2  -10.70   15.40
  17   9   2   13.30   16.00
  17   8   2   15.50   14.50
 -17  -6  -2  -28.60   12.40
 -17  -6  -2    0.60   12.60
 -17  -5  -2   22.10   16.50
 -17  -4  -2   -4.20   17.70
 -17  -3  -2   38.90   21.70
  17   2   2  100.49   45.60
 -17  -2  -2  139.49   34.50
  17   1   2  -43.50   30.30
 -17  -1  -2   28.30   21.70
  17   0   2  -22.10   31.60
 -17   0  -2   22.90   24.00
  17  -1   2   14.80   35.30
 -17   1  -2  -41.30   20.60
  17  -2   2  109.29   47.50
 -17   2  -2   88.09   35.00
  17  -3   2   19.30   20.20
  17  -3   2  -31.50   34.30
 -17   3  -2   55.39   18.00
 -17   3  -2  -26.80   23.40
  17  -4   2   -6.90   38.30
  17  -4   2   25.80   23.60
 -17   4  -2  -13.20   27.70
 -17   4  -2   -3.50   16.90
  17  -5   2   39.50   43.00
  17  -5   2   18.40   24.50
 -17   5  -2   32.90   20.90
 -17   5  -2   28.40   33.10
  17  -6   2  -10.80   41.70
  17  -6   2   14.40   28.60
 -17   6  -2    3.40   21.30
 -17   6  -2   67.39   35.20
  17  -7   2  -42.10   40.30
  17  -7   2    8.70   29.30
 -17   7  -2   -2.70   32.80
 -17   7  -2   20.20   24.40
  17  -8   2    6.90   48.00
  17  -8   2   74.69   38.10
 -17   8  -2   35.30   39.60
 -17   8  -2   17.00   25.40
  17  -9   2   54.49   56.49
  17  -9   2  -37.20   31.50
 -17   9  -2  -11.00   24.30
 -17   9  -2  -37.00   33.10
  17 -10   2  -19.10   33.10
  17 -10   2   -6.10   50.09
 -17  10  -2  -44.60   24.90
 -17  10  -2   40.80   39.70
  16  11   2   35.50   22.70
  16  10   2   45.20   21.70
  16   9   2   21.80   18.30
  16   8   2   72.39   21.80
  16   7   2   54.29   17.40
 -16  -6  -2   38.40   14.60
 -16  -6  -2   21.70   13.20
 -16  -5  -2   17.30   15.60
 -16  -4  -2   15.30   17.40
 -16  -3  -2  108.39   29.50
  16   2   2  307.87   69.59
 -16  -2  -2  345.87   60.59
  16   1   2   92.79   41.40
 -16  -1  -2  124.89   31.60
  16   0   2  106.99   43.40
 -16   0  -2  116.79   34.90
  16  -1   2   60.39   39.80
 -16   1  -2   94.99   33.40
  16  -2   2  412.56   56.79
  16  -2   2  163.98   65.79
 -16   2  -2  304.37   62.49
  16  -3   2   90.19   43.00
  16  -3   2   82.99   28.70
 -16   3  -2  136.49   38.80
 -16   3  -2  106.19   25.70
  16  -4   2   64.69   25.00
  16  -4   2  -17.70   36.50
 -16   4  -2    5.60   29.90
 -16   4  -2   32.30   18.70
  16  -5   2   38.70   43.70
  16  -5   2   -3.00   24.90
 -16   5  -2  117.29   26.50
 -16   5  -2   51.59   32.50
  16  -6   2   65.79   30.70
  16  -6   2   26.70   43.90
 -16   6  -2   34.50   23.10
 -16   6  -2   41.90   34.30
  16  -7   2   80.49   52.09
  16  -7   2   34.50   35.40
 -16   7  -2  111.49   32.50
 -16   7  -2  173.68   44.20
  16  -8   2   74.09   37.90
  16  -8   2   69.39   51.59
 -16   8  -2   13.10   36.60
 -16   8  -2   58.19   27.50
  16  -9   2   37.20   41.20
  16  -9   2   67.59   50.59
 -16   9  -2   21.70   36.90
 -16   9  -2  -36.50   20.80
  16 -10   2   55.29   40.90
  16 -10   2  -11.70   48.00
 -16  10  -2   61.39   31.90
 -16  10  -2  -16.80   34.10
  16 -11   2  -14.60   51.89
 -16  11  -2   35.50   39.60
 -16  11  -2   21.50   28.80
  15  12   2  -26.90   18.80
  15  11   2    9.00   20.50
  15  10   2   33.00   20.40
  15   9   2  -14.00   16.20
  15   8   2   39.40   18.70
  15   7   2  -23.90   12.90
  15   6   2    9.00   12.00
 -15  -6  -2    8.30   12.10
 -15  -6  -2   27.90   11.10
 -15  -5  -2   13.30   14.60
 -15  -4  -2   52.39   20.60
 -15  -3  -2  126.49   30.90
  15   2   2   61.99   37.10
 -15  -2  -2   89.89   26.40
  15   1   2    6.80   30.40
 -15  -1  -2   43.30   19.60
  15   0   2  149.09   44.20
 -15   0  -2  111.89   32.60
  15  -1   2   -4.50   31.70
 -15   1  -2   25.20   24.60
  15  -2   2  112.39   26.20
  15  -2   2   75.69   40.30
 -15   2  -2   90.59   22.90
 -15   2  -2  136.99   34.40
  15  -3   2  167.68   37.20
  15  -3   2  202.28   53.69
 -15   3  -2  159.78   44.00
 -15   3  -2  178.38   34.70
  15  -4   2   96.79   27.50
  15  -4   2   23.80   38.20
 -15   4  -2   71.39   23.60
 -15   4  -2   31.50   30.80
  15  -5   2  102.39   46.00
  15  -5   2  127.29   33.70
 -15   5  -2  113.39   29.50
 -15   5  -2  125.29   39.10
  15  -6   2   29.70   27.20
  15  -6   2   81.19   45.40
 -15   6  -2   26.70   21.90
 -15   6  -2    4.70   30.50
  15  -7   2  100.19   46.40
  15  -7   2    9.00   28.10
 -15   7  -2   32.00   33.50
 -15   7  -2   -7.50   20.00
  15  -8   2   36.70   44.80
  15  -8   2   46.60   36.00
 -15   8  -2   -8.50   32.00
 -15   8  -2   20.20   23.70
  15  -9   2   23.10   33.90
  15  -9   2   50.09   48.70
 -15   9  -2  -20.20   30.80
 -15   9  -2   20.60   23.50
  15 -10   2   35.40   49.80
  15 -10   2   20.30   35.70
 -15  10  -2   -0.50   23.90
 -15  10  -2   56.19   38.30
  15 -11   2   47.90   41.20
  15 -11   2   64.09   54.59
 -15  11  -2   79.59   41.80
 -15  11  -2   13.10   26.90
  15 -12   2   12.00   54.09
 -15  12  -2   21.00   38.70
 -15  12  -2  -30.90   26.40
  14  12   2   71.19   28.20
  14  11   2   15.60   21.40
  14  10   2   69.09   25.40
  14   9   2  -16.10   15.60
  14   8   2   64.19   21.60
  14   7   2   14.50   15.30
  14   6   2   59.59   18.10
 -14  -5  -2   79.39   19.00
 -14  -5  -2   48.50   21.20
 -14  -4  -2  402.16   66.19
  14   3   2  -31.50   26.50
 -14  -3  -2   26.10   18.70
  14   2   2  279.07   60.19
 -14  -2  -2  285.17   51.99
  14   1   2   -9.00   25.30
 -14  -1  -2   54.49   18.60
  14   0   2  365.96   71.39
 -14   0  -2  356.26   64.49
  14  -1   2  -39.10   28.30
  14  -1   2    1.70   13.00
 -14   1  -2   -4.40   21.80
  14  -2   2  298.17   50.29
  14  -2   2  164.88   59.09
 -14   2  -2  312.37   57.59
 -14   2  -2  322.37   49.10
  14  -3   2    8.90   17.30
  14  -3   2  -40.40   29.10
 -14   3  -2   22.30   15.80
 -14   3  -2   -2.40   24.20
  14  -4   2  458.15   89.19
  14  -4   2  404.66   75.39
 -14   4  -2  465.75   82.19
 -14   4  -2  452.15   73.39
  14  -5   2  116.69   32.20
  14  -5   2   -7.60   36.10
 -14   5  -2  122.49   42.20
 -14   5  -2  147.29   29.10
  14  -6   2   96.69   44.60
  14  -6   2   34.30   28.80
 -14   6  -2   81.69   25.40
 -14   6  -2   89.39   36.00
  14  -7   2   80.89   43.60
  14  -7   2   -2.00   27.50
 -14   7  -2    2.10   20.20
 -14   7  -2   17.40   32.60
  14  -8   2   22.20   33.00
  14  -8   2  119.29   50.39
 -14   8  -2   81.99   29.40
 -14   8  -2   82.79   40.70
  14  -9   2    7.70   29.90
  14  -9   2  -70.19   34.00
 -14   9  -2   40.90   35.40
 -14   9  -2   -0.70   22.40
  14 -10   2  156.08   60.09
  14 -10   2   49.40   41.60
 -14  10  -2   85.49   32.90
 -14  10  -2   14.10   33.20
  14 -11   2   29.20   39.20
  14 -11   2   23.30   48.40
 -14  11  -2   32.10   36.30
 -14  11  -2   16.20   26.60
  14 -12   2   81.69   60.09
 -14  12  -2   59.09   35.90
 -14  12  -2   85.39   42.20
  13  13   2   -4.10   23.40
  13  12   2   20.60   23.60
  13  11   2   31.40   23.00
  13  10   2   74.79   25.50
  13   9   2   -4.10   16.70
  13   8   2   16.70   16.50
  13   7   2  171.48   34.20
  13   6   2   82.29   20.50
  13   5   2   25.00   12.00
 -13  -5  -2   -0.20   14.80
 -13  -5  -2   39.70   13.80
 -13  -4  -2   91.29   22.50
 -13  -3  -2   85.29   23.70
  13   2   2  -36.30   23.50
 -13  -2  -2   13.70   17.20
  13   1   2  179.58   43.40
 -13  -1  -2  159.38   34.20
  13   0   2   78.09   34.80
 -13   0  -2   86.19   27.30
  13  -1   2  138.49   24.60
  13  -1   2  100.29   39.10
 -13   1  -2   95.19   31.60
  13  -2   2   45.10   16.40
  13  -2   2   54.89   31.60
 -13   2  -2    5.50   13.00
 -13   2  -2   45.50   24.70
  13  -3   2   63.39   35.40
  13  -3   2   67.09   24.30
 -13   3  -2  154.68   25.20
 -13   3  -2   49.10   29.70
  13  -4   2  148.99   29.70
  13  -4   2   78.29   39.90
 -13   4  -2   71.29   32.40
 -13   4  -2   60.39   22.30
  13  -5   2   -2.50   21.00
  13  -5   2   33.50   34.80
 -13   5  -2   70.49   29.90
 -13   5  -2   36.60   19.30
  13  -6   2   51.99   27.10
  13  -6   2   67.09   39.30
 -13   6  -2   48.00   33.40
 -13   6  -2   43.90   22.80
  13  -7   2  170.38   41.90
  13  -7   2  179.08   52.59
 -13   7  -2   91.29   32.30
 -13   7  -2  143.39   44.30
  13  -8   2   29.40   30.80
  13  -8   2    4.20   40.30
 -13   8  -2   -3.50   19.80
 -13   8  -2    1.70   30.60
  13  -9   2  -20.90   29.00
  13  -9   2    3.40   38.30
 -13   9  -2   -1.30   23.60
 -13   9  -2  -59.79   26.90
  13 -10   2   13.10   32.60
  13 -10   2   58.09   45.70
 -13  10  -2    4.90   33.80
 -13  10  -2   10.40   24.10
  13 -11   2  -14.50   45.30
  13 -11   2   22.20   39.10
 -13  11  -2   18.00   35.20
 -13  11  -2   30.60   27.30
  13 -12   2  -28.80   46.00
  13 -12   2   21.80   41.90
 -13  12  -2   35.20   35.60
 -13  12  -2  -14.50   26.60
  13 -13   2   31.30   52.89
 -13  13  -2    5.80   28.30
 -13  13  -2  -11.70   33.60
  12  13   2   41.10   27.50
  12  12   2   75.09   30.30
  12  11   2   41.20   24.30
  12  10   2   24.30   21.70
  12   9   2   21.20   18.50
  12   8   2  -17.70   14.90
  12   7   2  157.58   33.10
  12   6   2  154.98   30.40
  12   5   2  384.46   60.89
 -12  -5  -2  370.36   59.79
 -12  -5  -2  360.06   60.49
 -12  -5  -2  409.86   61.29
  12   4   2  291.77   51.89
 -12  -4  -2  397.46   55.09
 -12  -3  -2  636.94   99.59
  12   2   2  174.18   38.10
 -12  -2  -2   90.69   26.70
  12   1   2   18.40   22.70
  12   0   2   22.70   26.20
 -12   0  -2    5.00   20.30
  12  -1   2  -24.60   22.40
  12  -1   2   -0.40   11.00
 -12   1  -2   -7.50   19.10
 -12   1  -2   10.80   10.10
  12  -2   2  153.98   26.00
  12  -2   2  116.59   38.60
 -12   2  -2   50.19   27.50
 -12   2  -2  107.39   22.40
  12  -3   2  576.14  113.69
  12  -3   2  754.22  106.39
 -12   3  -2  618.34  104.39
 -12   3  -2  757.22  112.19
  12  -4   2  343.07   70.19
  12  -4   2  406.56   61.59
 -12   4  -2  313.07   63.99
 -12   4  -2  316.87   57.59
  12  -5   2  230.68   63.29
  12  -5   2  340.37   58.69
 -12   5  -2  312.67   54.69
 -12   5  -2  320.67   62.69
  12  -6   2   66.79   39.40
  12  -6   2   75.99   31.30
 -12   6  -2   57.29   34.50
 -12   6  -2   90.29   26.40
  12  -7   2  145.79   40.60
  12  -7   2  119.29   45.20
 -12   7  -2  129.29   33.40
 -12   7  -2  154.58   43.20
  12  -8   2  -10.30   29.20
  12  -8   2   24.90   37.40
 -12   8  -2    4.20   20.40
 -12   8  -2  -24.60   26.40
  12  -9   2  -12.10   28.60
  12  -9   2   39.70   39.90
 -12   9  -2   91.39   37.30
 -12   9  -2   43.10   25.40
  12 -10   2   98.69   41.60
  12 -10   2    7.70   41.10
 -12  10  -2   60.09   28.90
 -12  10  -2   42.70   35.80
  12 -11   2   34.60   44.30
  12 -11   2    3.20   37.00
 -12  11  -2   11.30   26.00
 -12  11  -2  -37.10   28.50
  12 -12   2  -20.10   34.20
  12 -12   2   28.10   48.30
 -12  12  -2   97.09   34.90
 -12  12  -2   62.69   38.60
  12 -13   2  -12.10   48.40
 -12  13  -2   -5.20   31.50
 -12  13  -2    9.80   28.90
  11  14   2   12.70   27.80
  11  13   2   32.50   28.00
  11  12   2    3.00   22.20
  11  11   2   11.90   20.80
  11  10   2   61.09   25.40
  11   9   2   53.29   22.60
  11   8   2  -17.60   14.60
  11   6   2   43.60   17.50
  11   5   2   43.20   16.00
 -11  -5  -2   48.00   13.50
 -11  -5  -2   62.59   14.50
  11   4   2   -1.40   10.10
 -11  -4  -2    0.70   11.80
 -11  -3  -2 1497.75  224.38
  11   2   2   36.80   25.50
 -11  -2  -2    9.50   15.80
  11   1   2   59.49   26.20
 -11  -1  -2   28.10   13.70
  11   0   2  142.89   35.30
 -11   0  -2   72.19   26.50
  11  -1   2   17.50   11.70
  11  -1   2   15.60   25.40
 -11   1  -2   26.10   11.40
 -11   1  -2   32.50   20.90
  11  -2   2   18.40   13.80
  11  -2   2  -11.50   24.10
 -11   2  -2   17.60   19.40
 -11   2  -2   17.50   11.60
  11  -3   2 1115.99  176.68
  11  -3   2 1103.59  169.08
 -11   3  -2 1113.69  173.28
 -11   3  -2 1118.29  167.88
  11  -4   2  -58.29   22.80
  11  -4   2    7.90   16.50
 -11   4  -2  -28.10   21.30
 -11   4  -2    5.00   14.30
  11  -5   2   71.29   25.50
  11  -5   2   78.39   36.70
 -11   5  -2   27.80   25.70
 -11   5  -2   47.10   20.60
  11  -6   2  -12.60   21.00
  11  -6   2  -26.50   29.80
 -11   6  -2   54.59   22.60
 -11   6  -2   36.70   28.50
  11  -7   2   52.09   29.30
  11  -7   2   30.20   35.40
 -11   7  -2   35.80   29.50
 -11   7  -2   21.60   20.20
  11  -8   2  -13.50   32.00
  11  -8   2   38.90   30.90
 -11   8  -2   -9.70   18.90
 -11   8  -2    7.40   29.20
  11  -9   2   31.40   40.00
  11  -9   2   46.20   32.20
 -11   9  -2   16.40   25.30
 -11   9  -2   57.39   32.10
  11 -10   2   34.70   41.60
  11 -10   2  -14.90   31.40
 -11  10  -2   56.39   27.50
 -11  10  -2   11.40   30.30
  11 -11   2    6.80   32.60
  11 -11   2  -23.40   37.90
 -11  11  -2   -5.20   30.50
 -11  11  -2    2.10   25.10
  11 -12   2    3.50   42.10
  11 -12   2   36.90   39.10
 -11  12  -2  -32.60   23.70
 -11  12  -2   44.60   34.10
  11 -13   2   -8.50   45.40
 -11  13  -2   -9.80   23.50
 -11  13  -2  -35.80   28.60
  11 -14   2  -20.00   43.90
 -11  14  -2  -23.60   25.20
 -11  14  -2  -24.20   31.30
  10  14   2   50.59   30.90
  10  13   2    3.40   26.20
  10  12   2    0.90   23.70
  10  11   2    0.70   20.30
  10  10   2   36.30   22.30
  10   9   2  161.28   37.10
  10   8   2   16.90   18.10
  10   7   2  136.39   30.40
  10   6   2  184.68   35.20
  10   5   2  465.05   69.29
 -10  -5  -2  404.26   65.89
 -10  -5  -2  449.56   66.59
  10   4   2   -3.00   10.60
 -10  -4  -2   15.60   12.30
 -10  -3  -2  682.63  105.29
  10   2   2   90.89   30.60
 -10  -2  -2   72.69   22.70
  10   1   2  138.19   36.30
 -10  -1  -2  131.49   28.20
  10   0   2  455.15   75.59
 -10   0  -2  394.26   70.49
  10  -1   2   97.49   21.20
  10  -1   2  112.79   34.70
 -10   1  -2  133.19   30.40
 -10   1  -2   92.49   19.40
  10  -2   2  146.39   24.70
  10  -2   2   58.19   31.90
 -10   2  -2   76.19   30.60
 -10   2  -2   85.99   21.20
  10  -3   2  621.44  108.79
  10  -3   2  746.93  118.89
 -10   3  -2  764.42  107.79
 -10   3  -2  669.83  113.29
  10  -4   2  -26.40   26.80
  10  -4   2    6.60   17.60
 -10   4  -2  -15.40   12.40
 -10   4  -2  -13.40   20.70
  10  -5   2  535.05   95.09
  10  -5   2  511.25   91.29
 -10   5  -2  544.15   87.79
 -10   5  -2  608.24   95.69
  10  -6   2  106.09   36.20
  10  -6   2  177.28   46.60
 -10   6  -2  147.29   38.10
 -10   6  -2  158.68   35.50
  10  -7   2   86.99   34.80
  10  -7   2   75.29   41.80
 -10   7  -2  167.08   39.60
 -10   7  -2  152.38   32.80
  10  -8   2   32.90   29.80
  10  -8   2   15.60   34.00
 -10   8  -2   34.40   28.20
 -10   8  -2   16.70   21.60
  10  -9   2  106.49   45.90
  10  -9   2   89.99   41.40
 -10   9  -2  130.09   40.30
 -10   9  -2  148.59   36.60
  10 -10   2   10.30   37.20
  10 -10   2   41.90   32.50
 -10  10  -2   20.20   30.40
 -10  10  -2   40.80   27.00
  10 -11   2   10.80   39.70
  10 -11   2   25.60   38.60
 -10  11  -2   -1.50   29.60
 -10  11  -2   58.59   31.30
  10 -12   2    8.60   35.80
  10 -12   2   82.29   49.10
 -10  12  -2   23.40   33.10
 -10  12  -2   34.10   29.30
  10 -13   2   20.60   47.40
 -10  13  -2   61.09   31.60
 -10  13  -2   17.90   32.30
  10 -14   2   49.50   51.89
 -10  14  -2   13.90   32.30
 -10  14  -2    3.30   29.80
   9  14   2   52.99   32.20
   9  13   2   56.49   31.10
   9  12   2    8.50   24.10
   9  11   2   10.90   21.90
   9  10   2  167.98   40.70
   9   9   2  -18.50   15.90
   9   8   2   55.49   22.20
   9   7   2   45.60   20.00
   9   6   2   48.00   17.90
   9   5   2   27.80   14.30
   9   4   2  146.29   28.80
  -9  -4  -2  165.78   29.40
  -9  -4  -2  164.88   28.50
   9   3   2  130.89   22.40
  -9  -3  -2  113.29   26.20
   9   2   2  132.89   32.80
  -9  -2  -2  114.89   27.30
   9   1   2  597.54   94.19
  -9  -1  -2  540.15   88.19
   9   0   2 1107.69  179.08
  -9   0  -2 1188.38  176.58
   9  -1   2  581.94   91.89
   9  -1   2  614.04  101.29
  -9   1  -2  571.44   91.19
  -9   1  -2  747.03  100.09
   9  -2   2  131.39   27.80
   9  -2   2   84.39   34.80
  -9   2  -2  140.59   25.00
  -9   2  -2  141.29   35.80
   9  -3   2  179.48   40.90
   9  -3   2  154.18   31.30
  -9   3  -2  124.49   27.00
  -9   3  -2  120.39   35.60
   9  -4   2  150.68   38.80
   9  -4   2  127.89   30.00
  -9   4  -2  123.09   36.20
  -9   4  -2  139.49   29.70
   9  -5   2   70.59   34.40
   9  -5   2   35.70   22.50
  -9   5  -2   -3.60   20.80
  -9   5  -2   25.30   17.70
   9  -6   2   44.70   32.00
   9  -6   2   49.20   25.70
  -9   6  -2   47.50   21.90
  -9   6  -2   16.40   23.60
   9  -7   2   80.39   29.30
   9  -7   2   35.60   32.70
  -9   7  -2   27.40   20.60
  -9   7  -2    1.60   23.60
   9  -8   2   45.40   33.70
   9  -8   2   98.09   35.30
  -9   8  -2   23.00   22.30
  -9   8  -2   94.29   34.40
   9  -9   2   25.30   33.30
   9  -9   2   73.69   33.20
  -9   9  -2   10.20   26.10
  -9   9  -2    4.70   22.00
   9 -10   2  100.29   49.20
   9 -10   2  156.08   49.30
  -9  10  -2  168.58   43.90
  -9  10  -2  203.78   42.80
   9 -11   2   49.40   39.10
   9 -11   2   63.79   44.00
  -9  11  -2  -41.00   19.40
  -9  11  -2  -30.30   27.00
   9 -12   2   36.70   44.10
   9 -12   2    1.20   38.70
  -9  12  -2   21.90   29.70
  -9  12  -2   18.80   28.90
   9 -13   2   77.79   53.09
  -9  13  -2  -10.10   25.70
  -9  13  -2  -17.10   27.20
   9 -14   2  -15.70   40.10
  -9  14  -2   -3.60   28.60
  -9  14  -2   -9.20   27.20
   8  14   2  -34.30   23.30
   8  13   2  -33.90   23.80
   8  12   2  126.39   39.00
   8  11   2   14.30   22.50
   8  10   2  363.76   66.49
   8   9   2  104.99   31.80
   8   8   2  506.05   85.99
   8   7   2   45.30   19.20
   8   6   2   39.90   16.10
   8   5   2  485.35   77.19
   8   4   2  539.45   83.99
  -8  -4  -2  537.45   82.59
  -8  -4  -2  543.75   82.49
   8   3   2    6.70   11.00
  -8  -3  -2   27.70   14.30
   8   2   2  320.27   59.09
  -8  -2  -2  319.17   53.09
   8   1   2    4.70   22.30
  -8  -1  -2   48.50   15.20
   8   0   2 1341.97  207.28
  -8   0  -2 1366.36  205.28
   8  -1   2   20.50   12.20
   8  -1   2  -21.20   22.30
  -8   1  -2  -34.80   20.40
  -8   1  -2    2.40    9.60
   8  -2   2  271.37   57.79
   8  -2   2  338.97   52.19
  -8   2  -2  299.97   49.99
  -8   2  -2  314.37   56.99
   8  -3   2   13.20   15.80
   8  -3   2  -16.00   26.50
  -8   3  -2   -5.30   25.20
  -8   3  -2   -1.20   13.80
   8  -4   2  581.54   90.39
   8  -4   2  485.05   92.59
  -8   4  -2  569.94   88.09
  -8   4  -2  569.04   94.69
   8  -5   2  421.96   75.99
   8  -5   2  395.16   70.29
  -8   5  -2  379.76   67.29
  -8   5  -2  406.56   70.79
   8  -6   2   25.90   23.20
   8  -6   2   18.60   29.50
  -8   6  -2   13.20   24.40
  -8   6  -2   39.20   19.20
   8  -7   2   -6.40   20.20
   8  -7   2  -15.70   27.00
  -8   7  -2  -46.30   18.60
  -8   7  -2   10.80   17.30
   8  -8   2  420.46   74.19
   8  -8   2  442.16   79.99
  -8   8  -2  491.55   74.99
  -8   8  -2  279.97   65.79
   8  -9   2  109.09   39.60
   8  -9   2  145.29   45.00
  -8   9  -2   94.39   32.40
  -8   9  -2  105.09   35.70
   8 -10   2  219.88   63.29
   8 -10   2  324.37   70.89
  -8  10  -2  298.17   59.49
  -8  10  -2  337.57   62.99
   8 -11   2   25.30   38.20
   8 -11   2   -3.00   32.50
  -8  11  -2   15.60   28.60
  -8  11  -2   39.70   25.80
   8 -12   2   45.80   43.70
   8 -12   2   55.39   40.10
  -8  12  -2  139.99   40.20
  -8  12  -2   93.29   38.20
   8 -13   2   19.80   43.60
  -8  13  -2    7.10   27.70
  -8  13  -2   56.99   31.20
   8 -14   2   -4.70   41.90
  -8  14  -2  -32.80   25.70
  -8  14  -2    2.30   29.20
   7  15   2  -20.10   28.70
   7  14   2    6.70   29.70
   7  13   2    7.60   27.00
   7  12   2  136.79   39.80
   7  11   2  -27.40   19.80
   7  10   2   18.70   22.60
   7   9   2   38.40   22.60
   7   8   2   74.89   24.00
   7   7   2  309.17   54.69
   7   6   2  188.38   36.80
   7   5   2   -3.40   12.50
   7   4   2   16.60   13.00
  -7  -4  -2    0.70    9.90
  -7  -4  -2   -5.60   11.00
   7   3   2  383.36   59.09
  -7  -3  -2  363.86   60.19
   7   2   2 1137.09  174.98
  -7  -2  -2 1152.08  172.18
   7   1   2   15.40   21.80
  -7  -1  -2   40.60   14.60
   7   0   2    4.30   21.80
  -7   0  -2  -17.40   15.20
   7  -1   2   11.90   11.30
   7  -1   2  -31.10   22.10
  -7   1  -2    8.20    9.30
  -7   1  -2   11.80   18.50
   7  -2   2 1098.89  173.68
   7  -2   2 1129.89  168.18
  -7   2  -2 1122.99  172.08
  -7   2  -2 1116.39  167.28
   7  -3   2  479.15   75.19
   7  -3   2  373.96   66.09
  -7   3  -2  435.36   66.89
  -7   3  -2  362.16   69.79
   7  -4   2   47.50   29.80
   7  -4   2  -10.80   16.60
  -7   4  -2    5.70   16.30
  -7   4  -2   -5.40   21.60
   7  -5   2   -5.90   19.00
   7  -5   2    5.80   25.40
  -7   5  -2   33.80   25.00
  -7   5  -2  -15.80   13.40
   7  -6   2   88.49   36.50
   7  -6   2  198.08   46.50
  -7   6  -2  125.69   32.40
  -7   6  -2  326.47   45.90
   7  -7   2  158.88   51.99
   7  -7   2  283.27   54.39
  -7   7  -2  376.26   56.99
  -7   7  -2  251.87   49.50
   7  -8   2  203.98   43.10
   7  -8   2  107.09   43.20
  -7   8  -2  173.68   41.70
  -7   8  -2   99.19   32.60
   7  -9   2   84.99   34.40
   7  -9   2   83.09   38.30
  -7   9  -2    6.20   21.70
  -7   9  -2   97.79   33.20
   7 -10   2    6.40   31.70
   7 -10   2   61.89   33.50
  -7  10  -2   16.50   22.90
  -7  10  -2   -6.90   25.40
   7 -11   2   13.60   35.10
   7 -11   2   -0.30   30.00
  -7  11  -2  -19.40   19.40
  -7  11  -2   30.70   27.10
   7 -12   2   54.69   38.60
   7 -12   2   84.39   46.20
  -7  12  -2   73.59   34.10
  -7  12  -2   96.49   35.30
   7 -13   2   24.00   40.50
  -7  13  -2  -21.60   23.90
  -7  13  -2   25.40   29.10
   7 -14   2   15.10   43.40
  -7  14  -2  -30.40   24.30
  -7  14  -2   36.30   33.00
   7 -15   2   -4.20   41.70
  -7  15  -2   51.29   38.70
  -7  15  -2  -10.60   29.50
   6  15   2  -21.60   27.90
   6  14   2   19.70   29.30
   6  13   2   22.70   27.20
   6  13   2   20.80   13.50
   6  12   2  127.09   24.00
   6  12   2   91.59   37.40
   6  11   2   -8.50   10.70
   6  11   2  -16.30   20.70
  -6 -11  -2    8.30   16.80
   6  10   2  367.16   57.79
   6  10   2  455.65   71.39
  -6 -10  -2  344.07   60.29
   6   9   2   98.49   30.80
   6   8   2  669.53  109.99
   6   7   2  374.86   65.79
   6   6   2   34.50   17.00
   6   5   2  977.60  148.69
   6   4   2 1458.45  222.28
  -6  -4  -2 1548.25  220.08
  -6  -4  -2 1445.86  220.98
   6   3   2  403.86   65.99
  -6  -3  -2  405.66   65.69
  -6  -3  -2  487.55   65.49
  -6  -3  -2  386.36   66.49
   6   2   2 2767.92  407.76
  -6  -2  -2 2773.82  409.66
   6   1   2   -8.60   19.40
  -6  -1  -2   39.40   13.00
   6   0   2  552.34   87.19
  -6   0  -2  495.95   83.49
   6  -1   2   29.60   23.00
   6  -1   2   -5.20    9.90
  -6   1  -2    5.40   18.30
  -6   1  -2   -6.20    9.10
   6  -2   2 2991.90  423.76
   6  -2   2 2895.51  427.06
  -6   2  -2 2764.62  425.76
  -6   2  -2 2807.12  422.86
   6  -3   2  466.95   70.19
   6  -3   2  507.05   76.29
  -6   3  -2  372.06   66.89
  -6   3  -2  392.56   72.49
   6  -4   2 1557.94  244.58
   6  -4   2 1626.94  247.88
  -6   4  -2 1619.54  243.48
  -6   4  -2 1703.83  246.38
   6  -5   2  870.01  150.68
   6  -5   2 1031.00  148.59
  -6   5  -2  939.71  145.99
  -6   5  -2  943.31  148.39
   6  -6   2   19.80   24.40
   6  -6   2   14.10   26.70
  -6   6  -2   13.20   16.30
  -6   6  -2   26.20   20.40
   6  -7   2  241.18   65.39
   6  -7   2  431.96   70.09
  -6   7  -2  433.16   66.29
  -6   7  -2  355.16   65.69
   6  -8   2  375.56   88.29
   6  -8   2  517.75   91.09
  -6   8  -2  519.55   87.79
  -6   8  -2  593.14   88.59
   6  -9   2   40.50   32.60
   6  -9   2   94.29   37.00
  -6   9  -2   68.59   27.10
  -6   9  -2   48.90   28.80
   6 -10   2  345.67   72.89
   6 -10   2  342.27   75.19
  -6  10  -2  451.35   69.59
  -6  10  -2  273.27   62.79
   6 -11   2   37.60   36.10
   6 -11   2   31.00   31.80
  -6  11  -2   -9.00   20.10
  -6  11  -2    8.00   25.70
   6 -12   2   30.50   35.60
   6 -12   2  169.08   49.90
  -6  12  -2  102.39   35.00
  -6  12  -2   88.49   36.00
   6 -13   2  -44.90   37.70
  -6  13  -2  -30.30   25.10
  -6  13  -2   42.80   28.10
   6 -14   2   60.49   49.10
  -6  14  -2   18.10   29.40
  -6  14  -2  -19.90   23.30
   6 -15   2   19.10   44.90
  -6  15  -2  -54.19   25.50
  -6  15  -2   14.90   30.80
   5  15   2   81.69   22.90
   5  15   2   83.69   38.00
   5  14   2   33.40   34.00
   5  14   2    4.30   16.50
   5  13   2   17.90   16.70
   5  13   2   10.30   28.40
  -5 -13  -2   37.90   23.60
   5  12   2   -5.40   23.40
   5  12   2   12.90   15.40
  -5 -12  -2  -13.00   18.00
   5  11   2    4.30   14.20
   5  11   2    8.60   22.20
  -5 -11  -2   -8.00   19.20
   5  10   2   13.40   22.60
   5  10   2   39.30   15.00
  -5 -10  -2   19.80   18.60
   5   9   2  288.97   54.69
   5   9   2  287.67   46.60
  -5  -9  -2  295.77   48.70
  -5  -9  -2  247.88   59.69
   5   8   2  187.58   46.20
   5   8   2  268.87   41.10
  -5  -8  -2  187.28   50.99
  -5  -8  -2  292.37   42.90
   5   7   2  180.48   32.80
   5   7   2  190.98   39.50
  -5  -7  -2  228.28   34.10
  -5  -7  -2  226.58   46.80
   5   6   2   79.99   24.80
   5   6   2   79.69   18.80
  -5  -6  -2  133.49   19.50
  -5  -6  -2  115.39   30.30
   5   5   2  463.85   72.29
   5   5   2  474.55   76.79
  -5  -5  -2  462.45   71.49
  -5  -5  -2  579.74   81.29
   5   4   2   26.10   15.60
  -5  -4  -2   57.69   11.10
  -5  -4  -2   34.10   18.60
   5   3   2  101.69   18.30
  -5  -3  -2   81.49   21.90
  -5  -3  -2   82.49   16.30
  -5  -3  -2   56.89   20.00
   5   2   2    3.30    8.70
  -5  -2  -2   14.20   15.20
   5   1   2  177.98   34.80
  -5  -1  -2  170.08   31.00
   5   0   2  345.97   58.09
  -5   0  -2  328.47   56.19
   5  -1   2  186.08   34.60
   5  -1   2  149.69   26.70
  -5   1  -2  133.99   25.20
  -5   1  -2  175.88   33.20
   5  -2   2   15.30   14.70
   5  -2   2   44.60   22.00
  -5   2  -2   49.60   19.10
   5  -3   2   87.79   30.70
   5  -3   2   64.99   21.40
  -5   3  -2   66.59   24.70
  -5   3  -2   92.29   21.90
   5  -4   2   28.50   24.80
   5  -4   2   67.19   24.50
  -5   4  -2   63.39   20.30
  -5   4  -2   76.29   26.70
   5  -5   2  490.75   82.49
   5  -5   2  502.55   81.99
  -5   5  -2  416.26   77.99
  -5   5  -2  516.45   81.89
   5  -6   2   90.39   31.40
   5  -6   2   95.59   37.30
  -5   6  -2  124.69   33.50
  -5   6  -2  150.08   30.70
   5  -7   2  192.88   46.20
   5  -7   2  197.88   47.20
  -5   7  -2  197.48   43.30
  -5   7  -2  263.57   44.90
   5  -8   2  301.97   56.09
   5  -8   2  207.38   53.29
  -5   8  -2  219.58   47.40
  -5   8  -2  255.77   50.59
   5  -9   2  351.16   64.49
   5  -9   2  300.87   61.19
  -5   9  -2  338.07   59.49
  -5   9  -2  212.18   52.49
   5 -10   2   -4.90   31.40
   5 -10   2   65.49   33.10
  -5  10  -2   22.50   25.30
  -5  10  -2    3.80   23.40
   5 -11   2   14.90   31.40
   5 -11   2    4.10   24.20
  -5  11  -2  -16.30   22.40
  -5  11  -2   13.40   25.70
   5 -12   2    3.50   27.00
   5 -12   2   11.10   37.50
  -5  12  -2   -7.00   24.10
  -5  12  -2  -25.90   22.40
   5 -13   2    6.50   38.80
  -5  13  -2   -4.40   24.00
  -5  13  -2  -20.80   23.80
   5 -14   2   13.20   37.40
  -5  14  -2  -35.10   21.90
  -5  14  -2   34.70   29.80
   5 -15   2   61.99   46.30
  -5  15  -2  110.79   36.50
  -5  15  -2   41.70   35.30
   4  15   2   26.10   32.40
   4  15   2   42.20   21.20
  -4 -15  -2   25.30   34.20
   4  14   2   11.40   30.00
   4  14   2  -18.90   17.90
  -4 -14  -2   21.20   28.20
   4  13   2  -35.20   21.60
   4  13   2   35.90   18.60
  -4 -13  -2  -14.60   21.90
   4  12   2  -23.00   20.50
   4  12   2  -21.00   15.30
  -4 -12  -2   21.80   22.60
   4  11   2    2.30   23.10
   4  11   2   57.09   18.20
  -4 -11  -2   18.60   21.30
  -4 -11  -2   14.50   33.70
   4  10   2   16.20   15.50
   4  10   2   51.29   24.50
  -4 -10  -2   21.40   29.10
  -4 -10  -2    7.30   19.00
   4   9   2  512.85   80.79
   4   9   2  468.15   70.59
  -4  -9  -2  412.06   71.69
  -4  -9  -2  382.56   79.49
   4   8   2   48.20   21.30
   4   8   2   83.19   17.00
  -4  -8  -2   33.80   26.10
  -4  -8  -2   45.50   17.40
   4   7   2  554.04   90.19
   4   7   2  561.54   84.49
  -4  -7  -2  609.24   93.89
  -4  -7  -2  517.65   85.09
   4   6   2   29.40   16.10
   4   6   2   19.60   10.60
  -4  -6  -2   15.60   10.70
  -4  -6  -2   -8.40   20.10
   4   5   2 3533.05  526.25
   4   5   2 3517.65  528.95
  -4  -5  -2 3523.45  526.35
  -4  -5  -2 3788.72  530.45
   4   4   2   20.70   15.00
   4   4   2   31.50    9.50
  -4  -4  -2    8.30    8.60
  -4  -4  -2   20.60   16.30
   4   3   2 3647.24  548.75
  -4  -3  -2 3783.72  547.65
  -4  -3  -2 3732.13  549.35
   4   2   2  180.78   39.20
  -4  -2  -2   77.69   34.80
  -4  -2  -2   25.00   58.39
  -4  -1  -2 1125.99  168.58
   4   0   2   64.49   21.80
  -4   0  -2   24.40   18.50
   4  -1   2 1007.30  162.88
   4  -1   2 1005.50  159.38
  -4   1  -2 1110.49  162.08
  -4   1  -2 1128.99  158.68
   4  -2   2   25.00   19.90
   4  -2   2    1.60   13.80
  -4   2  -2   10.10   19.40
  -4   2  -2    3.60   12.70
   4  -3   2 4086.79  643.54
   4  -3   2 4706.93  645.54
  -4   3  -2 4834.62  644.84
  -4   3  -2 3904.71  642.84
   4  -4   2   60.19   27.80
   4  -4   2   23.40   20.30
  -4   4  -2   21.00   17.80
  -4   4  -2   49.30   21.70
   4  -5   2 3786.62  553.64
   4  -5   2 3809.72  553.24
  -4   5  -2 3807.52  551.94
  -4   5  -2 3508.25  551.94
   4  -6   2  -30.10   19.80
   4  -6   2   40.30   26.20
  -4   6  -2   -3.50   18.00
  -4   6  -2    2.60   19.60
   4  -7   2  701.63  103.59
   4  -7   2  495.65   98.99
  -4   7  -2  555.44   98.39
  -4   7  -2  651.43   97.39
   4  -8   2   46.50   27.80
   4  -8   2   52.69   29.80
  -4   8  -2   54.19   23.20
  -4   8  -2   21.90   21.90
   4  -9   2  456.75   83.59
   4  -9   2  387.66   80.79
  -4   9  -2  471.65   77.79
  -4   9  -2  439.86   77.09
   4 -10   2    3.20   29.70
   4 -10   2   -7.70   27.70
  -4  10  -2    0.10   19.20
  -4  10  -2   35.40   25.10
   4 -11   2   43.80   34.10
   4 -11   2   31.60   34.20
  -4  11  -2   27.00   24.60
  -4  11  -2   15.20   25.40
   4 -12   2   38.80   34.10
  -4  12  -2   11.70   23.20
  -4  12  -2   -1.30   22.10
   4 -13   2   35.80   33.50
  -4  13  -2   -2.80   21.70
  -4  13  -2    2.30   26.10
   4 -14   2  -12.40   34.80
  -4  14  -2   19.20   29.50
  -4  14  -2   -1.70   24.00
   4 -15   2   69.09   44.00
  -4  15  -2    3.80   29.50
  -4  15  -2   59.59   29.20
   3  15   2   57.59   34.50
   3  15   2   46.90   24.00
  -3 -15  -2   32.70   32.40
   3  14   2   -7.70   27.10
   3  14   2   20.90   20.50
  -3 -14  -2   26.60   30.20
   3  13   2   29.60   29.50
   3  13   2   20.10   18.40
  -3 -13  -2  -23.90   22.20
   3  12   2   70.29   31.20
   3  12   2   74.89   23.00
  -3 -12  -2   11.90   28.90
  -3 -12  -2   64.39   28.10
   3  11   2   98.49   32.20
   3  11   2   66.19   22.10
  -3 -11  -2   68.69   26.40
  -3 -11  -2   51.49   36.40
   3  10   2  -14.60   12.70
   3  10   2    2.90   19.30
  -3 -10  -2   11.70   19.60
  -3 -10  -2    0.80   25.80
   3   9   2  -18.60   16.70
   3   9   2   15.30   13.40
  -3  -9  -2  -11.50   15.30
  -3  -9  -2   24.60   25.70
   3   8   2  127.39   28.20
   3   8   2  231.38   40.00
  -3  -8  -2  176.28   40.20
  -3  -8  -2  156.78   31.10
   3   7   2  364.76   63.79
   3   7   2  382.46   59.69
  -3  -7  -2  372.16   61.09
  -3  -7  -2  356.16   67.19
   3   6   2   63.29   16.00
   3   6   2   71.79   22.40
  -3  -6  -2   45.80   22.20
  -3  -6  -2   23.60   14.70
   3   5   2  403.76   54.99
   3   5   2  303.87   48.90
  -3  -5  -2  301.47   49.00
  -3  -5  -2  232.48   52.59
   3   4   2   75.09   14.70
   3   4   2   71.29   20.40
  -3  -4  -2   50.19   19.70
  -3  -4  -2   73.89   14.90
   3   3   2  787.82  117.59
   3   3   2  767.22  119.19
  -3  -3  -2  754.32  117.39
  -3  -3  -2  892.71  120.19
   3   2   2  566.64   90.29
  -3  -2  -2  638.84   90.29
  -3  -2  -2  594.14   90.89
   3   1   2 2043.30  300.17
  -3  -1  -2 2114.09  300.27
  -3  -1  -2 1938.01  302.07
   3   0   2  382.56   58.79
  -3   0  -2  320.57   56.89
   3  -1   2 2036.00  304.67
  -3   1  -2 2062.89  304.07
  -3   1  -2 2039.90  301.97
   3  -2   2  859.51  126.39
   3  -2   2  848.12  128.89
  -3   2  -2  827.22  126.89
  -3   2  -2  791.52  125.39
   3  -3   2  692.43  110.49
   3  -3   2  692.93  108.69
  -3   3  -2  655.03  107.69
  -3   3  -2  728.73  107.19
   3  -4   2   47.90   22.40
   3  -4   2   61.39   25.40
  -3   4  -2   66.39   23.40
  -3   4  -2   83.69   23.60
   3  -5   2  313.17   58.19
   3  -5   2  300.97   58.99
  -3   5  -2  353.76   57.39
  -3   5  -2  305.97   58.19
   3  -6   2   39.50   25.50
   3  -6   2   70.79   27.00
  -3   6  -2   45.10   22.90
  -3   6  -2   43.30   21.60
   3  -7   2  308.57   64.69
   3  -7   2  544.95   82.49
  -3   7  -2  291.97   61.89
  -3   7  -2  363.56   61.49
   3  -8   2  129.29   37.00
   3  -8   2  156.28   42.10
  -3   8  -2  106.69   33.00
  -3   8  -2  166.88   34.80
   3  -9   2  -25.40   23.80
   3  -9   2    0.60   24.10
  -3   9  -2   -9.90   18.40
  -3   9  -2    7.50   21.10
   3 -10   2   -2.70   27.10
   3 -10   2   -7.40   23.10
  -3  10  -2    7.70   21.10
  -3  10  -2    9.50   21.20
   3 -11   2   17.20   29.30
   3 -11   2   32.00   25.30
  -3  11  -2   35.90   24.70
  -3  11  -2   27.80   27.60
   3 -12   2   -2.20   24.20
  -3  12  -2   57.49   27.20
  -3  12  -2   33.20   25.40
   3 -13   2   -6.90   23.20
  -3  13  -2  -37.50   18.40
  -3  13  -2   11.80   22.70
   3 -14   2   24.60   34.90
  -3  14  -2   50.69   26.60
  -3  14  -2   -7.60   26.50
   3 -15   2    1.30   35.90
  -3  15  -2   27.70   26.80
  -3  15  -2  -21.90   25.60
   2  15   2   48.60   24.50
   2  15   2  -26.90   29.80
  -2 -15  -2    8.40   34.40
   2  14   2   24.10   21.90
   2  14   2   28.30   30.40
  -2 -14  -2   37.20   33.10
   2  13   2   95.09   31.80
   2  13   2   25.80   19.90
  -2 -13  -2  -11.70   23.20
  -2 -13  -2  -13.20   25.70
   2  12   2   61.09   21.50
   2  12   2   34.60   27.50
  -2 -12  -2   35.20   29.80
  -2 -12  -2   29.10   25.90
   2  11   2    4.60   16.20
   2  11   2    2.90   23.20
  -2 -11  -2   31.50   22.90
  -2 -11  -2   69.59   32.10
   2  10   2  185.78   46.90
   2  10   2  241.58   41.70
  -2 -10  -2  242.18   45.60
  -2 -10  -2  219.98   52.89
   2   9   2  137.09   27.90
   2   9   2  192.08   37.80
  -2  -9  -2   88.89   37.80
  -2  -9  -2  114.79   30.60
   2   8   2  735.53  113.69
   2   8   2  768.72  108.69
  -2  -8  -2  646.34  109.69
  -2  -8  -2  649.54  115.29
   2   7   2   89.59   20.10
   2   7   2   66.69   24.90
  -2  -7  -2   79.79   21.70
  -2  -7  -2   69.79   26.10
   2   6   2   10.80   18.60
   2   6   2   29.60   13.30
  -2  -6  -2    8.60   19.40
  -2  -6  -2   15.70   14.30
   2   5   2  611.64  100.19
   2   5   2  666.53   96.69
  -2  -5  -2  601.34   96.89
  -2  -5  -2  679.03  101.39
   2   4   2  316.57   55.59
   2   4   2  410.16   59.69
  -2  -4  -2  362.86   58.79
  -2  -4  -2  368.36   55.79
   2   3   2 6486.55  960.30
   2   3   2 6479.95  961.30
  -2  -3  -2 6385.96  960.20
  -2  -3  -2 6808.22  961.70
   2   2   2 2664.73  399.36
   2   2   2 2787.02  398.96
  -2  -2  -2 2743.63  398.86
  -2  -2  -2 2634.14  399.56
   2   1   2 1100.09  160.48
  -2  -1  -2 1056.79  161.08
  -2  -1  -2 1086.39  160.98
  -2  -1  -2 1101.09  160.48
  -2   0  -2 1159.18  173.58
   2  -1   2 1053.39  166.68
  -2   1  -2 1108.79  166.48
  -2   1  -2 1145.59  164.88
   2  -2   2 2727.63  400.86
   2  -2   2 2706.73  401.46
  -2   2  -2 2719.23  400.36
  -2   2  -2 2677.73  400.86
   2  -3   2 6651.73  984.70
   2  -3   2 6520.95  984.70
  -2   3  -2 6632.94  984.00
  -2   3  -2 6911.81  984.20
  -2   4  -2  653.13  113.09
  -2   4  -2  904.21  121.49
   2  -5   2  669.33  106.59
   2  -5   2  662.63  105.29
  -2   5  -2  592.04  102.39
  -2   5  -2  692.83  103.59
   2  -6   2   24.80   25.10
   2  -6   2  -16.80   22.30
  -2   6  -2   20.70   20.20
  -2   6  -2    0.90   18.30
   2  -7   2  109.69   28.80
   2  -7   2    7.30   25.30
  -2   7  -2   79.59   25.40
  -2   7  -2  116.59   26.70
   2  -8   2  502.75  111.39
   2  -8   2  695.73  113.59
  -2   8  -2  749.03  109.29
  -2   8  -2  788.92  112.79
   2  -9   2  135.19   37.50
   2  -9   2  124.39   42.80
  -2   9  -2  150.88   30.80
  -2   9  -2   52.59   28.60
   2 -10   2  250.07   51.89
   2 -10   2  223.78   51.19
  -2  10  -2  270.37   47.10
  -2  10  -2  173.98   45.10
   2 -11   2  -47.40   20.80
  -2  11  -2   44.90   27.90
  -2  11  -2    6.80   20.90
   2 -12   2  -29.00   18.10
  -2  12  -2   70.69   24.90
  -2  12  -2  114.69   32.60
   2 -13   2    3.90   27.80
  -2  13  -2   -4.70   25.60
  -2  13  -2    6.30   21.70
   2 -14   2   33.50   31.80
  -2  14  -2    6.40   23.20
  -2  14  -2    6.50   26.10
   2 -15   2   34.50   40.50
  -2  15  -2   35.50   26.00
  -2  15  -2   12.80   29.30
   1  15   2   17.00   33.50
   1  15   2   -8.50   20.10
  -1 -15  -2   29.10   35.80
   1  14   2   21.30   31.00
   1  14   2   -8.70   18.70
  -1 -14  -2    4.60   29.10
   1  13   2  -13.10   18.10
   1  13   2   19.80   30.00
  -1 -13  -2   56.59   29.10
  -1 -13  -2  -13.10   25.60
   1  12   2   39.00   20.30
   1  12   2   33.50   28.40
  -1 -12  -2   14.90   25.10
  -1 -12  -2   12.80   28.70
   1  11   2   13.30   18.80
   1  11   2   19.00   23.10
  -1 -11  -2   20.30   30.30
  -1 -11  -2   64.09   26.80
   1  10   2  167.98   39.30
   1  10   2  181.88   35.50
  -1 -10  -2  170.18   39.00
  -1 -10  -2  184.78   47.60
   1   9   2    2.60   19.00
   1   9   2   36.00   16.40
  -1  -9  -2  -10.90   21.60
  -1  -9  -2   26.10   20.40
   1   8   2   57.39   25.40
   1   8   2  112.59   23.60
  -1  -8  -2   87.29   26.00
  -1  -8  -2  133.69   33.30
   1   7   2    1.10   13.70
   1   7   2  -15.60   17.30
  -1  -7  -2    0.10   15.50
  -1  -7  -2  -11.50   19.70
   1   6   2   36.00   22.30
   1   6   2   30.10   15.80
  -1  -6  -2   33.90   20.80
  -1  -6  -2   54.39   18.50
   1   5   2  101.09   23.10
   1   5   2   63.39   16.50
  -1  -5  -2   58.99   22.40
  -1  -5  -2   52.49   17.40
   1   4   2 2110.49  376.66
   1   4   2 2782.52  378.76
  -1  -4  -2 2725.63  379.16
  -1  -4  -2 2718.13  377.26
   1   3   2 3064.59  451.95
   1   3   2 2964.60  450.95
  -1  -3  -2 3049.79  450.95
  -1  -3  -2 3191.78  452.45
   1   2   2 1245.58  191.38
   1   2   2 1338.37  192.08
  -1  -2  -2 1358.76  192.18
  -1  -2  -2 1254.67  191.28
   1   1   2    7.50    6.00
   1   1   2    4.10    6.60
  -1  -1  -2   11.90    5.70
  -1  -1  -2   10.80    6.20
   1   0   2 1490.75  209.38
   1   0   2 1426.66  209.68
  -1   0  -2 1452.75  239.98
  -1   0  -2 1312.47  209.08
   1  -1   2    3.60   14.00
  -1   1  -2   18.40   12.60
   1  -2   2 1205.78  191.58
  -1   2  -2 1327.37  191.38
  -1   2  -2 1300.57  191.58
   1  -3   2 2947.31  445.36
   1  -3   2 3010.00  446.06
  -1   3  -2 3010.30  444.66
  -1   3  -2 3061.49  445.26
   1  -4   2 2721.43  431.06
   1  -4   2 3057.79  430.36
  -1   4  -2 2980.70  430.26
  -1   4  -2 2826.82  428.96
   1  -5   2   30.60   21.50
   1  -5   2   36.20   22.80
  -1   5  -2   69.19   20.90
  -1   5  -2   25.40   18.10
   1  -6   2   37.20   22.80
   1  -6   2   32.20   24.60
  -1   6  -2    3.60   19.50
  -1   6  -2   30.30   18.20
   1  -7   2  -18.80   23.70
   1  -7   2   -9.80   21.20
  -1   7  -2  -17.50   16.10
  -1   7  -2    0.40   15.70
   1  -8   2   91.99   32.00
   1  -8   2   90.59   32.50
  -1   8  -2  136.29   31.20
  -1   8  -2   70.59   25.10
   1  -9   2    1.90   23.20
   1  -9   2    9.70   22.80
  -1   9  -2   -2.70   19.80
  -1   9  -2  -21.70   15.80
   1 -10   2   86.19   35.90
  -1  10  -2  138.29   30.70
  -1  10  -2  100.19   35.10
   1 -11   2  -54.19   22.40
  -1  11  -2   -2.70   22.90
  -1  11  -2   50.19   21.40
   1 -12   2   23.10   28.50
  -1  12  -2  -36.00   20.90
  -1  12  -2  -29.60   16.90
   1 -13   2   -2.30   30.70
  -1  13  -2   18.20   22.80
  -1  13  -2  -15.90   24.30
   1 -14   2  -13.70   30.10
  -1  14  -2  -39.90   18.80
  -1  14  -2   17.50   28.40
   1 -15   2   32.30   40.90
  -1  15  -2   34.30   23.70
  -1  15  -2   -1.40   28.00
   0  15   2   -9.10   19.70
   0  15   2   -6.60   30.80
   0 -15  -2   26.50   36.60
   0  14   2   -3.60   19.30
   0  14   2   -9.60   28.70
   0 -14  -2  -30.90   27.80
   0 -14  -2  -22.40   32.90
   0  13   2   -1.40   19.40
   0  13   2   14.50   28.10
   0 -13  -2  -22.00   22.90
   0 -13  -2  -12.40   29.70
   0  12   2  113.99   38.60
   0  12   2  132.59   33.90
   0 -12  -2  190.58   47.40
   0 -12  -2  123.99   38.10
   0  11   2  -22.10   16.30
   0  11   2   -6.60   22.90
   0 -11  -2  -27.10   25.70
   0 -11  -2   20.40   24.70
   0  10   2  877.51  132.59
   0  10   2  788.12  126.89
   0 -10  -2  767.02  129.99
   0 -10  -2  898.71  141.69
   0   9   2    8.80   15.90
   0   9   2  -22.10   17.00
   0  -9  -2   -0.20   20.90
   0  -9  -2   -3.30   18.90
   0   8   2  486.45   71.19
   0   8   2  450.15   75.99
   0  -8  -2  381.76   71.19
   0  -8  -2  401.56   76.19
   0   7   2   -5.40   15.70
   0   7   2   -5.20   14.50
   0  -7  -2   27.80   21.50
   0  -7  -2   12.90   17.20
   0   6   2  162.18   30.10
   0   6   2  113.99   25.60
   0  -6  -2  142.89   32.40
   0  -6  -2  103.99   26.70
   0   5   2    3.70   14.70
   0   5   2   -6.80   11.90
   0  -5  -2   -7.70   13.20
   0  -5  -2   18.50   15.70
   0   4   2  561.44   83.19
   0  -4  -2  495.55   84.49
   0  -4  -2  515.95   81.59
   0   3   2   -0.10   12.80
   0   3   2   -9.30   10.10
   0  -3  -2    3.20   13.70
   0  -3  -2    1.10   10.70
   0   2   2 1717.43  251.87
   0   2   2 1680.63  251.27
   0  -2  -2 1685.33  251.37
   0  -2  -2 1729.33  251.97
   0   1   2   12.70    5.80
   0   1   2   -2.60    5.90
   0  -1  -2   -4.10    5.70
   0  -1  -2    2.40    6.10
   0  -1   2   38.00   28.60
   0  -1   2   11.30   12.10
   0   1  -2  -16.50   64.79
   0   1  -2   34.00   29.80
   0   1  -2   16.20   11.60
   0  -2   2 1773.22  262.17
   0   2  -2 1754.92  261.67
   0  -3   2   -8.30   17.40
   0   3  -2  -18.60   13.90
   0   3  -2    3.00   22.90
   0  -4   2  489.75   60.79
   0   4  -2  326.57   55.19
   0   4  -2  270.87   56.09
   0  -5   2   -5.00   18.30
   0  -5   2  -40.30   17.30
   0   5  -2   14.30   18.70
   0   5  -2  -21.80   13.80
   0  -6   2  162.08   41.20
   0  -6   2  167.88   35.70
   0   6  -2  174.68   37.50
   0   6  -2  137.29   31.40
   0  -7   2   -5.50   21.20
   0  -7   2  -10.10   20.20
   0   7  -2    3.70   15.00
   0   7  -2  -10.50   19.00
   0  -8   2  427.46   72.29
   0  -8   2  318.67   76.59
   0   8  -2  405.26   67.89
   0   8  -2  450.35   74.39
   0  -9   2   28.60   24.40
   0   9  -2  -13.70   15.40
   0   9  -2   13.30   23.20
   0 -10   2  765.52  122.09
   0  10  -2  692.73  121.09
   0  10  -2  748.93  116.49
   0 -11   2   -7.90   25.60
   0  11  -2  -13.20   16.60
   0  11  -2  -11.30   21.30
   0 -12   2   82.09   39.40
   0  12  -2  119.29   30.20
   0  12  -2   99.09   37.90
   0 -13   2  -38.60   23.10
   0  13  -2  -25.50   23.80
   0  13  -2  -13.60   19.60
   0 -14   2   27.10   35.90
   0  14  -2    1.20   20.20
   0  14  -2  -18.00   30.10
   0 -15   2  -45.90   39.00
   0  15  -2   12.50   29.00
   0  15  -2  -24.70   19.20
  -1  15   2   19.80   27.50
  -1  15   2  -32.50   18.50
   1 -15  -2  -45.70   32.80
   1 -15  -2   -5.10   34.30
  -1  14   2  -10.20   21.30
  -1  14   2    7.80   28.00
   1 -14  -2  -17.00   29.00
   1 -14  -2    2.50   34.10
  -1  13   2   33.50   23.70
  -1  13   2    5.80   26.10
   1 -13  -2   20.50   27.20
   1 -13  -2   31.40   31.60
  -1  12   2  -10.60   22.20
  -1  12   2  -26.40   16.70
   1 -12  -2  -29.80   27.10
   1 -12  -2   -4.00   21.20
  -1  11   2   23.20   24.50
  -1  11   2   18.40   18.70
   1 -11  -2  -10.90   25.30
   1 -11  -2   -1.00   21.80
  -1  10   2   90.09   29.10
  -1  10   2  118.39   27.80
   1 -10  -2   77.19   36.60
   1 -10  -2  115.79   32.30
  -1   9   2   20.30   18.60
  -1   9   2   17.30   20.90
   1  -9  -2   -9.60   21.00
   1  -9  -2   18.70   21.40
  -1   8   2  120.49   27.00
  -1   8   2   82.69   26.30
   1  -8  -2  106.59   30.00
   1  -8  -2  141.69   32.70
  -1   7   2   11.80   16.60
  -1   7   2   -9.30   13.40
   1  -7  -2   -5.60   20.10
   1  -7  -2   18.60   19.00
  -1   6   2    7.00   16.20
  -1   6   2   54.69   19.10
   1  -6  -2   39.60   21.40
   1  -6  -2   22.20   19.50
  -1   5   2   59.19   20.80
  -1   5   2  114.19   22.90
   1  -5  -2   61.49   21.70
   1  -5  -2   91.89   25.40
  -1   4   2 2623.94  413.06
  -1   4   2 2876.31  414.16
   1  -4  -2 2904.51  413.66
  -1   3   2 3018.40  446.96
  -1   3   2 3021.20  446.36
   1  -3  -2 2988.20  446.56
   1  -3  -2 3076.89  447.16
  -1   2   2 1386.56  189.98
  -1   2   2 1204.58  189.98
   1  -2  -2 1273.37  189.88
   1  -2  -2 1242.38  190.18
  -1   1   2   -0.40    6.70
  -1   1   2    8.60    7.90
   1  -1  -2   13.20    6.10
   1  -1  -2    0.80    7.70
  -1   0   2 1421.16  203.28
   1   0  -2 1335.07  203.18
   1   1  -2   12.70    6.30
   1   2  -2 1282.27  190.88
  -1  -3   2 3065.79  427.36
   1   3  -2 2816.22  426.36
   1   3  -2 2779.62  428.66
  -1  -4   2 2766.12  356.36
   1   4  -2 2105.59  354.46
  -1  -5   2   73.19   20.90
   1   5  -2   24.10   20.90
   1   5  -2   65.39   18.40
  -1  -6   2   35.90   21.20
   1   6  -2   24.10   16.20
   1   6  -2   28.50   21.40
  -1  -7   2   -4.30   19.90
   1   7  -2  -23.30   15.20
   1   7  -2  -14.60   13.80
  -1  -8   2  118.79   33.10
   1   8  -2  195.68   37.80
   1   8  -2  109.69   26.90
  -1  -9   2   10.80   22.80
   1   9  -2   22.50   17.00
   1   9  -2  -14.10   20.20
  -1 -10   2   91.69   33.00
   1  10  -2   81.79   33.90
   1  10  -2  113.39   26.30
  -1 -11   2   15.30   25.50
   1  11  -2   15.90   18.10
   1  11  -2  -32.60   22.10
  -1 -12   2   16.80   25.50
   1  12  -2   29.20   20.00
   1  12  -2    1.00   25.40
  -1 -13   2   18.60   28.70
   1  13  -2    9.90   19.10
   1  13  -2   18.40   26.50
  -1 -14   2    0.60   37.00
   1  14  -2    8.80   20.00
   1  14  -2    9.30   25.90
  -1 -15   2   26.20   41.30
   1  15  -2    3.00   27.90
   1  15  -2  -12.40   20.20
  -2  15   2    6.90   26.40
  -2  15   2   19.50   23.20
   2 -15  -2   15.40   36.10
   2 -15  -2   40.10   38.00
  -2  14   2   -2.70   21.10
  -2  14   2   21.30   29.40
   2 -14  -2   -5.70   31.60
   2 -14  -2   51.89   40.20
  -2  13   2   12.10   22.00
  -2  13   2   37.90   28.40
   2 -13  -2   26.30   25.00
   2 -13  -2   83.19   40.00
  -2  12   2  120.19   29.80
  -2  12   2   51.39   31.40
   2 -12  -2  -18.10   25.30
   2 -12  -2   18.30   20.80
  -2  11   2   63.89   23.10
  -2  11   2   45.60   27.10
   2 -11  -2   15.80   28.70
   2 -11  -2   27.20   24.60
  -2  10   2  271.07   51.59
  -2  10   2  288.37   57.09
   2 -10  -2  244.78   60.99
   2 -10  -2  307.57   57.39
  -2   9   2  122.19   34.80
  -2   9   2  157.78   32.60
   2  -9  -2  137.19   37.20
   2  -9  -2  117.69   34.00
  -2   8   2  615.84   97.69
  -2   8   2  678.43  100.69
   2  -8  -2  546.55  101.29
   2  -8  -2  605.24   99.99
  -2   7   2   67.59   22.50
  -2   7   2  128.29   26.80
   2  -7  -2   66.49   25.70
   2  -7  -2   88.79   28.30
  -2   6   2   16.30   16.70
  -2   6   2   -7.70   16.50
   2  -6  -2   45.00   22.60
   2  -6  -2   10.30   17.10
  -2   5   2  650.33  105.09
  -2   5   2  633.24  106.09
   2  -5  -2  673.63  106.19
   2  -5  -2  794.62  108.99
  -2   4   2  334.77   57.29
  -2   4   2  386.86   59.29
   2  -4  -2  374.86   59.59
   2  -4  -2  317.37   57.29
  -2   3   2 6491.35  934.81
  -2   3   2 6408.66  934.61
   2  -3  -2 6349.26  934.71
   2  -3  -2 6146.39  934.81
  -2   2   2 2813.42  408.86
   2  -2  -2 2733.83  408.76
   2  -2  -2 2759.52  408.96
  -2   1   2 1043.60  158.48
  -2   1   2 1077.49  158.58
   2  -1  -2 1104.29  158.58
   2  -1  -2 1041.80  158.58
  -2   0   2 1056.99  151.38
   2   0  -2  987.10  151.28
  -2  -1   2 1180.68  169.68
   2   1  -2 1117.89  169.68
   2   2  -2 2595.54  381.86
   2   3  -2 6871.81 1010.20
   2   4  -2  452.05   66.29
   2   4  -2  364.26   70.79
  -2  -5   2  696.23  104.39
   2   5  -2  691.23  107.49
   2   5  -2  642.14  101.59
  -2  -6   2   -1.70   18.30
   2   6  -2    2.60   13.10
   2   6  -2  -22.50   19.00
  -2  -7   2   65.59   25.00
   2   7  -2   96.59   20.40
   2   7  -2   54.19   24.30
  -2  -8   2  671.43  114.09
   2   8  -2  732.63  110.49
   2   8  -2  757.82  117.09
  -2  -9   2  107.59   32.00
   2   9  -2  214.28   42.10
   2   9  -2  118.29   27.50
  -2 -10   2  242.08   51.29
   2  10  -2  279.17   45.90
   2  10  -2  217.88   51.79
  -2 -11   2   53.19   28.90
   2  11  -2   51.49   20.20
   2  11  -2   53.29   29.40
  -2 -12   2   33.20   31.80
   2  12  -2   83.59   32.50
   2  12  -2   67.79   22.70
  -2 -13   2  -47.80   23.70
   2  13  -2    5.00   17.70
   2  13  -2   -3.90   27.10
   2  14  -2   28.40   28.40
   2  14  -2    4.30   18.40
   2  15  -2  -15.80   27.40
   2  15  -2   56.09   23.30
  -3  15   2   37.00   30.50
  -3  15   2   -7.20   23.10
   3 -15  -2    7.80   35.00
   3 -15  -2   14.70   42.30
  -3  14   2  -10.20   21.30
  -3  14   2   -2.40   25.80
   3 -14  -2  -48.80   27.20
   3 -14  -2  -43.30   25.90
  -3  13   2   -5.20   20.90
  -3  13   2   16.90   23.60
   3 -13  -2  -66.49   16.90
   3 -13  -2  -31.60   21.00
  -3  12   2   85.49   26.80
  -3  12   2   58.39   31.30
   3 -12  -2    4.20   21.20
   3 -12  -2   -5.60   19.60
  -3  11   2   65.39   31.10
  -3  11   2   47.80   24.90
   3 -11  -2   77.99   32.00
   3 -11  -2   59.99   32.50
  -3  10   2   -5.30   17.80
  -3  10   2   26.60   23.50
   3 -10  -2   66.29   27.40
   3 -10  -2    6.90   23.30
  -3   9   2   -2.40   17.80
  -3   9   2   -1.40   18.90
   3  -9  -2   23.20   23.40
   3  -9  -2  -24.20   18.30
  -3   8   2  123.19   31.80
  -3   8   2  120.69   30.60
   3  -8  -2  154.08   33.50
   3  -8  -2   94.69   32.30
  -3   7   2  439.96   67.99
  -3   7   2  404.96   67.19
   3  -7  -2  394.46   70.39
   3  -7  -2  346.07   66.99
  -3   6   2   22.50   19.40
  -3   6   2   58.79   20.20
   3  -6  -2   31.10   21.60
   3  -6  -2   44.60   30.30
  -3   5   2  317.97   49.80
  -3   5   2  272.77   50.09
   3  -5  -2  222.68   48.60
   3  -5  -2  323.77   52.69
  -3   4   2   88.09   20.30
  -3   4   2   72.99   20.20
   3  -4  -2   85.89   21.20
   3  -4  -2   14.40   19.00
  -3   3   2  763.32  119.89
  -3   3   2  784.72  119.59
   3  -3  -2  826.62  119.89
   3  -3  -2  760.32  119.99
  -3   2   2  618.04   90.89
  -3   2   2  592.54   90.09
   3  -2  -2  534.65   89.89
   3  -2  -2  609.34   91.49
  -3   1   2 2024.00  295.07
  -3   1   2 2021.80  294.87
   3  -1  -2 2036.60  294.87
   3  -1  -2 1896.31  295.07
  -3   0   2  375.76   50.69
   3   0  -2  290.57   51.09
   3   0  -2  295.97   50.49
  -3  -1   2 2003.00  287.77
   3   1  -2 1902.21  287.77
  -3  -2   2  565.54   86.39
   3   2  -2  592.54   86.29
   3   3  -2  731.33  105.39
   3   3  -2  681.43  103.99
   3   4  -2   56.59   13.80
   3   4  -2   75.19   25.50
   3   5  -2  276.77   44.40
   3   5  -2  274.77   52.69
   3   6  -2   66.79   25.40
   3   6  -2   61.69   15.30
  -3  -7   2  339.47   63.79
   3   7  -2  429.16   69.29
   3   7  -2  379.86   59.79
  -3  -8   2  101.89   29.80
   3   8  -2   90.49   31.10
   3   8  -2  135.59   23.90
  -3  -9   2  -10.30   21.90
   3   9  -2    5.50   12.80
   3   9  -2   44.20   24.20
  -3 -10   2  -13.70   22.80
   3  10  -2   21.40   14.30
   3  10  -2   -5.60   20.60
  -3 -11   2   38.70   28.40
   3  11  -2   60.59   19.00
   3  11  -2   18.50   24.80
   3  12  -2   -3.70   26.10
   3  12  -2   20.70   16.90
   3  13  -2    1.30   17.30
   3  13  -2    7.30   26.00
   3  14  -2   -0.60   24.40
   3  14  -2   -5.00   16.80
   3  15  -2  -11.30   30.30
   3  15  -2   51.39   20.90
  -4  15   2    1.80   25.70
  -4  15   2   25.10   27.90
   4 -15  -2   86.59   46.30
   4 -15  -2   -3.50   34.70
  -4  14   2  -14.50   27.50
  -4  14   2   80.19   29.90
   4 -14  -2    5.60   35.30
   4 -14  -2  -19.80   29.60
  -4  13   2   -7.00   21.20
  -4  13   2   18.50   23.40
   4 -13  -2   -7.20   28.60
   4 -13  -2   35.20   32.80
  -4  12   2  -23.60   21.40
  -4  12   2  -33.10   19.00
   4 -12  -2    3.50   30.40
   4 -12  -2  -17.90   22.10
  -4  11   2   50.89   25.50
  -4  11   2   18.50   24.80
   4 -11  -2   17.30   27.50
   4 -11  -2   26.80   28.30
  -4  10   2   49.60   25.70
  -4  10   2   27.60   21.60
   4 -10  -2    1.10   25.10
   4 -10  -2   -2.50   25.20
  -4   9   2  416.16   73.49
  -4   9   2  389.96   70.09
   4  -9  -2  443.66   77.59
   4  -9  -2  387.26   75.49
  -4   8   2   31.90   22.30
  -4   8   2   45.30   21.30
   4  -8  -2   26.10   24.10
   4  -8  -2   33.50   24.20
  -4   7   2  628.54   91.59
  -4   7   2  592.74   90.39
   4  -7  -2  454.05   89.29
   4  -7  -2  551.54   93.29
  -4   6   2   -5.20   16.80
  -4   6   2   -0.50   15.70
   4  -6  -2   25.20   20.10
   4  -6  -2   27.00   22.90
  -4   5   2 3495.75  541.45
  -4   5   2 3887.01  541.95
   4  -5  -2 3449.25  542.15
   4  -5  -2 3820.02  542.45
  -4   4   2   26.80   16.50
  -4   4   2   34.90   17.90
   4  -4  -2   48.20   21.10
   4  -4  -2    7.80   15.80
  -4   3   2 3788.92  537.65
  -4   3   2 3612.54  537.05
   4  -3  -2 3613.54  537.75
   4  -3  -2 3532.65  537.05
  -4   2   2   17.40   14.40
  -4   2   2    3.00   15.10
   4  -2  -2  -18.10   12.80
   4  -2  -2   -5.70   10.50
  -4   1   2  999.10  148.69
  -4   1   2 1015.40  148.09
   4  -1  -2 1008.00  148.89
   4  -1  -2  938.51  147.89
  -4   0   2   84.99   13.90
   4   0  -2   32.90   13.10
   4   0  -2   18.60   13.50
  -4  -1   2  996.00  148.79
   4   1  -2 1008.70  149.09
  -4  -2   2  -16.00    7.00
   4   2  -2    4.10    7.00
   4   3  -2 3715.83  550.94
   4   3  -2 3718.83  543.95
   4   3  -2 3628.94  547.45
   4   4  -2   40.70   22.80
   4   5  -2 3736.53  543.35
   4   5  -2 3712.93  538.15
   4   5  -2 3560.64  538.15
   4   6  -2   70.09   24.90
   4   7  -2  462.65   91.69
   4   7  -2  618.74   86.89
   4   8  -2   47.80   22.70
   4   8  -2   54.29   14.30
   4   9  -2  493.45   68.69
   4   9  -2  312.17   74.29
   4  10  -2   -3.50   12.50
   4  10  -2  -28.90   19.70
   4  11  -2   26.10   28.00
   4  11  -2   55.69   17.40
   4  12  -2   13.60   15.10
   4  12  -2   10.60   26.70
   4  13  -2   20.30   26.60
   4  13  -2   32.50   17.80
   4  14  -2  -11.60   24.10
   4  14  -2    7.40   16.30
   4  15  -2  -16.10   28.50
   4  15  -2   14.50   17.80
  -5  15   2   97.09   37.90
  -5  15   2   53.39   30.10
   5 -15  -2  -20.30   36.50
   5 -15  -2   21.10   41.50
  -5  14   2   -1.30   22.00
  -5  14   2   19.10   29.90
   5 -14  -2   -8.80   31.40
   5 -14  -2   34.40   37.40
  -5  13   2  -13.00   22.00
  -5  13   2  -14.70   22.90
   5 -13  -2  -40.60   31.00
   5 -13  -2   28.00   34.50
  -5  12   2   31.50   25.90
  -5  12   2   -3.80   21.90
   5 -12  -2   13.80   29.40
   5 -12  -2   27.80   32.40
  -5  11   2   19.50   22.80
  -5  11   2   38.10   28.60
   5 -11  -2   25.60   30.10
   5 -11  -2   -3.20   26.80
  -5  10   2   49.80   24.20
  -5  10   2  -14.90   20.20
   5 -10  -2  -34.40   23.80
   5 -10  -2  -11.90   22.90
  -5   9   2  195.78   48.70
  -5   9   2  241.88   50.19
   5  -9  -2  347.47   61.69
   5  -9  -2  351.46   60.79
  -5   8   2  277.47   49.30
  -5   8   2  279.47   49.50
   5  -8  -2  187.48   49.00
   5  -8  -2  248.48   52.59
  -5   7   2  225.08   43.20
  -5   7   2  221.18   42.40
   5  -7  -2  151.08   42.80
   5  -7  -2  175.88   43.70
  -5   6   2  111.59   28.30
  -5   6   2  125.89   29.10
   5  -6  -2   88.39   28.90
   5  -6  -2   85.19   29.30
  -5   5   2  565.44   84.59
  -5   5   2  512.25   82.99
   5  -5  -2  451.05   83.59
   5  -5  -2  505.25   83.99
  -5   4   2   49.90   21.90
  -5   4   2   43.60   19.80
   5  -4  -2   76.79   23.60
   5  -4  -2   65.09   20.30
  -5   3   2   44.80   17.70
  -5   3   2   53.39   21.00
   5  -3  -2   75.29   24.00
   5  -3  -2  111.89   20.90
  -5   2   2    4.90   12.60
  -5   2   2    9.50   16.20
   5  -2  -2   16.30   17.20
   5  -2  -2   24.10   13.20
  -5   1   2  149.88   30.70
  -5   1   2  171.58   28.70
   5  -1  -2  145.99   30.90
   5  -1  -2  157.98   28.20
  -5   0   2  411.76   56.89
   5   0  -2  342.87   56.69
   5   0  -2  307.27   56.99
  -5  -1   2  168.78   28.30
   5   1  -2  160.28   29.20
  -5  -2   2   17.30    8.30
   5   2  -2    8.40    9.30
  -5  -3   2   74.89   13.20
   5   3  -2   69.69   13.00
   5   4  -2   71.49   24.00
   5   5  -2  492.45   81.79
   5   6  -2  131.59   32.10
   5   7  -2  162.88   36.80
   5   8  -2  229.58   38.20
   5   8  -2  313.57   51.79
   5   9  -2  393.46   56.19
   5   9  -2  248.18   63.89
   5  10  -2   10.20   10.80
   5  10  -2  -22.60   21.80
   5  11  -2  -16.10   11.20
   5  11  -2  -11.60   24.20
   5  12  -2   15.40   14.10
   5  12  -2   10.90   26.80
   5  13  -2  -25.10   22.90
   5  13  -2  -22.20   13.10
   5  14  -2   -0.40   27.20
   5  14  -2    7.50   15.00
   5  15  -2   46.80   18.60
   5  15  -2   54.39   36.70
  -6  15   2    7.50   27.10
  -6  15   2   -5.70   26.70
   6 -15  -2   11.40   41.20
   6 -15  -2  -47.20   34.80
  -6  14   2   32.90   27.20
  -6  14   2    8.00   25.30
   6 -14  -2   40.80   41.80
   6 -14  -2  -45.50   35.50
  -6  13   2   18.70   27.70
  -6  13   2    6.50   24.20
   6 -13  -2   17.20   38.00
   6 -13  -2    9.90   36.30
  -6  12   2  118.49   36.80
  -6  12   2  126.19   37.20
   6 -12  -2  115.39   45.70
   6 -12  -2  134.49   49.50
  -6  11   2  -17.00   17.80
  -6  11   2   -8.20   22.30
   6 -11  -2   -4.50   28.90
   6 -11  -2  -19.00   28.80
  -6  10   2  293.77   61.19
  -6  10   2  343.47   62.29
   6 -10  -2  319.77   67.59
   6 -10  -2  372.66   69.39
  -6   9   2   85.19   29.10
  -6   9   2   73.69   27.90
   6  -9  -2   60.39   32.50
   6  -9  -2   33.80   26.90
  -6   8   2  384.76   68.59
  -6   8   2  411.86   70.19
   6  -8  -2  300.37   69.69
   6  -8  -2  518.55   75.69
  -6   7   2  262.17   48.80
  -6   7   2  243.58   48.40
   6  -7  -2  212.78   49.60
   6  -7  -2  353.16   54.89
  -6   6   2   13.20   18.00
  -6   6   2   22.70   20.60
   6  -6  -2   11.10   17.90
   6  -6  -2    1.70   21.70
  -6   5   2  837.22  137.39
  -6   5   2  864.41  139.39
   6  -5  -2  977.50  139.79
   6  -5  -2  909.91  141.19
  -6   4   2 1434.86  219.68
  -6   4   2 1488.05  218.48
   6  -4  -2 1429.96  218.78
   6  -4  -2 1453.75  220.78
  -6   3   2  453.25   67.99
  -6   3   2  461.05   69.79
   6  -3  -2  337.67   68.69
  -6   2   2 2826.62  425.76
  -6   2   2 2924.21  424.66
   6  -2  -2 2805.02  426.06
   6  -2  -2 2918.11  424.56
  -6   1   2   14.70   12.70
  -6   1   2   -3.70   14.00
   6  -1  -2    1.00   15.30
   6  -1  -2    3.40   11.00
  -6   0   2  593.14   86.89
   6   0  -2  511.55   85.59
   6   0  -2  586.74   87.69
  -6  -1   2   10.00   10.00
   6   1  -2    4.90   12.00
  -6  -2   2 2858.01  410.66
   6   2  -2 2712.33  410.96
  -6  -3   2  431.66   67.19
   6   3  -2  460.95   67.79
   6   4  -2 1603.64  247.68
   6   5  -2  936.91  145.99
   6   6  -2    4.40   17.60
   6   7  -2  383.36   69.09
   6   8  -2  498.15   86.09
   6   9  -2    5.50   22.90
   6  10  -2  278.67   57.19
   6  11  -2   30.30   27.80
   6  12  -2  204.88   51.69
   6  13  -2    6.50   26.10
   6  14  -2  -35.60   25.60
   6  15  -2    3.10   30.30
  -7  15   2   -3.30   29.10
  -7  15   2  -39.90   26.50
   7 -15  -2   47.90   46.00
   7 -15  -2   -0.70   42.00
  -7  14   2    6.20   26.60
  -7  14   2   18.80   29.40
   7 -14  -2   -1.20   40.20
   7 -14  -2  -26.00   38.90
  -7  13   2   22.30   27.00
  -7  13   2  -32.40   22.30
   7 -13  -2    5.80   37.30
   7 -13  -2   -7.70   35.20
  -7  12   2   75.59   30.40
  -7  12   2   96.99   32.60
   7 -12  -2   65.59   39.60
   7 -12  -2   64.89   41.70
  -7  11   2  -19.40   22.40
  -7  11   2   15.00   21.40
   7 -11  -2    5.20   28.90
   7 -11  -2  -32.60   29.60
  -7  10   2   -3.40   20.60
  -7  10   2   54.89   23.30
   7 -10  -2   27.60   26.10
   7 -10  -2  -43.40   24.70
  -7   9   2   25.70   22.80
  -7   9   2   66.09   26.30
   7  -9  -2   23.90   25.70
   7  -9  -2  -11.90   26.50
  -7   8   2  126.19   34.40
  -7   8   2  129.09   32.00
   7  -8  -2  102.69   35.50
   7  -8  -2  196.18   41.60
  -7   7   2  275.37   53.69
  -7   7   2  394.26   56.69
   7  -7  -2  208.18   52.59
   7  -7  -2  262.67   51.59
  -7   6   2  145.49   36.80
  -7   6   2  143.39   35.30
   7  -6  -2  137.59   34.70
   7  -6  -2  191.78   41.60
  -7   5   2   -8.10   15.30
  -7   5   2   -5.40   18.30
   7  -5  -2   23.40   18.30
   7  -5  -2   -3.90   24.50
  -7   4   2   31.20   22.10
  -7   4   2   15.60   16.70
   7  -4  -2   26.10   16.90
   7  -4  -2   -4.30   21.60
  -7   3   2  441.16   64.19
  -7   3   2  311.97   63.19
   7  -3  -2  431.96   63.89
   7  -3  -2  352.46   65.19
  -7   2   2 1128.69  183.88
  -7   2   2 1271.57  182.48
   7  -2  -2 1217.98  182.08
   7  -2  -2 1230.18  184.88
  -7   1   2    4.40   15.40
  -7   1   2    4.00   11.80
   7  -1  -2  -15.90   10.60
   7  -1  -2    6.50   16.10
  -7   0   2    8.00   12.20
   7   0  -2    5.90   11.30
   7   0  -2   19.80   16.90
  -7  -1   2   21.80   12.10
   7   1  -2    7.30   13.40
  -7  -2   2 1133.89  170.58
   7   2  -2 1157.18  171.28
  -7  -3   2  422.66   61.49
   7   3  -2  371.26   62.39
  -7  -4   2   -5.90   33.80
  -7  -4   2   35.90   18.20
   7   4  -2  -69.39   32.90
   7   4  -2   18.00   32.60
   7   5  -2    0.30   19.10
   7   6  -2  218.28   44.90
   7   7  -2  230.38   46.50
   7   8  -2  148.79   37.40
   7   9  -2    8.60   21.90
   7  10  -2   34.00   26.00
   7  11  -2   29.70   26.90
   7  12  -2  210.68   51.69
   7  13  -2   41.80   32.30
   7  14  -2  -25.00   24.60
   7  15  -2  -17.90   29.40
  -8  14   2   16.50   30.00
  -8  14   2   49.30   29.00
   8 -14  -2  -17.10   39.90
   8 -14  -2   19.10   40.70
  -8  13   2    0.00   24.60
  -8  13   2    6.80   28.30
   8 -13  -2  -42.60   31.60
   8 -13  -2  -23.40   37.50
  -8  12   2  141.59   39.20
  -8  12   2   94.09   38.70
   8 -12  -2  158.08   53.49
   8 -12  -2  150.88   48.10
  -8  11   2   14.70   23.30
  -8  11   2   18.90   27.20
   8 -11  -2   -2.10   27.80
   8 -11  -2   12.10   34.10
  -8  10   2  386.56   64.89
  -8  10   2  357.46   62.69
   8 -10  -2  311.67   67.99
   8 -10  -2  217.58   64.39
  -8   9   2  111.69   34.40
  -8   9   2   56.69   27.50
   8  -9  -2  116.39   37.30
   8  -9  -2  125.79   40.40
  -8   8   2  282.07   65.69
  -8   8   2  566.84   75.19
   8  -8  -2  432.46   74.29
   8  -8  -2  347.07   73.69
  -8   7   2   -1.10   21.10
  -8   7   2  -12.50   16.20
   8  -7  -2  -16.90   13.70
   8  -7  -2   -9.00   22.50
  -8   6   2   40.10   19.20
  -8   6   2   27.10   22.60
   8  -6  -2    5.50   20.90
   8  -6  -2    7.10   18.70
  -8   5   2  474.25   75.19
  -8   5   2  491.55   70.99
   8  -5  -2  306.97   70.89
   8  -5  -2  420.56   70.79
  -8   4   2  565.24   90.59
  -8   4   2  553.34   87.39
   8  -4  -2  501.55   87.49
   8  -4  -2  557.04   92.49
  -8   3   2   22.50   20.60
  -8   3   2   16.00   16.10
   8  -3  -2   21.20   15.60
   8  -3  -2  -17.10   22.20
  -8   2   2  358.76   63.19
  -8   2   2  333.07   59.49
   8  -2  -2  423.26   60.79
   8  -2  -2  363.36   65.59
  -8   1   2    3.40   17.20
  -8   1   2   -9.30   12.90
   8  -1  -2   14.80   20.70
   8  -1  -2   -4.40   11.20
  -8   0   2 1339.37  203.98
   8   0  -2 1383.76  205.18
   8   0  -2 1360.36  202.58
  -8  -1   2   38.40   14.10
   8   1  -2   15.90   12.80
   8   1  -2   15.50   15.90
  -8  -2   2  302.77   52.89
   8   2  -2  350.06   53.99
  -8  -3   2   -5.10    9.60
   8   3  -2   27.10   13.60
  -8  -4   2  554.04   79.99
   8   4  -2  501.05   81.39
   8   5  -2  563.44   93.59
   8   6  -2   26.90   18.80
   8   7  -2  -13.60   16.10
   8   8  -2  423.46   73.09
   8   9  -2  174.38   40.60
   8  10  -2  351.26   67.99
   8  11  -2   56.99   29.00
   8  12  -2  183.48   48.00
   8  13  -2   25.90   29.90
   8  14  -2  -18.10   27.80
  -9  14   2    5.70   31.00
  -9  14   2    3.50   31.40
   9 -14  -2   10.60   41.50
   9 -14  -2   12.00   44.50
  -9  13   2  -31.20   26.90
  -9  13   2   54.59   33.40
   9 -13  -2   13.50   38.60
   9 -13  -2  -27.40   36.40
  -9  12   2  -15.70   25.80
  -9  12   2  -14.80   23.20
   9 -12  -2  -68.79   26.30
   9 -12  -2   31.70   38.70
  -9  11   2   47.00   29.00
  -9  11   2   14.00   25.50
   9 -11  -2  -25.10   30.60
   9 -11  -2   20.50   33.00
  -9  10   2  244.08   50.59
  -9  10   2  219.68   50.59
   9 -10  -2  154.98   52.49
   9 -10  -2  211.08   54.19
  -9   9   2   -1.80   23.10
  -9   9   2   -0.50   21.50
   9  -9  -2   -6.30   30.00
   9  -9  -2   21.10   26.90
  -9   8   2   13.00   24.60
  -9   8   2   47.00   23.50
   9  -8  -2   75.29   27.90
   9  -8  -2    3.90   28.70
  -9   7   2   51.49   21.90
  -9   7   2   -8.70   21.40
   9  -7  -2    1.20   18.60
   9  -7  -2    4.10   27.40
  -9   6   2   91.59   28.90
  -9   6   2   57.99   24.10
   9  -6  -2   34.40   24.10
   9  -6  -2   74.89   30.30
  -9   5   2   64.29   25.50
  -9   5   2   57.09   19.90
   9  -5  -2   32.40   24.10
   9  -5  -2   27.40   21.60
  -9   4   2  159.08   41.00
  -9   4   2  197.38   37.40
   9  -4  -2  231.78   39.50
   9  -4  -2  176.78   43.60
  -9   3   2   87.29   26.50
  -9   3   2  128.09   31.20
   9  -3  -2  105.39   32.10
   9  -3  -2  128.19   26.40
  -9   2   2  100.59   28.30
  -9   2   2  118.59   25.20
   9  -2  -2   71.79   21.20
   9  -2  -2  119.59   30.50
  -9   1   2  533.35   83.99
  -9   1   2  454.65   86.19
   9  -1  -2  578.54   88.59
   9  -1  -2  565.74   83.29
  -9   0   2 1045.20  160.08
   9   0  -2  972.40  161.38
   9   0  -2 1113.59  158.08
  -9  -1   2  580.24   86.69
   9   1  -2  536.05   85.99
   9   1  -2  545.75   88.29
  -9  -2   2  131.29   24.90
   9   2  -2   95.59   25.70
  -9  -3   2  122.29   24.10
   9   3  -2  144.19   27.20
  -9  -4   2  153.78   24.00
   9   4  -2  110.49   25.70
   9   5  -2   13.60   19.70
   9   6  -2   51.79   23.10
   9   7  -2   58.89   23.20
   9   8  -2   48.00   22.20
   9   9  -2   -7.50   19.20
   9  10  -2  105.99   34.70
   9  11  -2   48.10   27.20
   9  12  -2  -15.30   25.20
   9  13  -2   50.49   30.90
   9  14  -2   43.40   32.00
 -10  14   2  -18.00   27.60
 -10  14   2  -66.29   26.20
  10 -14  -2  -32.80   39.20
  10 -14  -2   22.70   41.20
 -10  13   2   23.90   33.10
 -10  13   2   74.49   36.40
  10 -13  -2  -22.20   39.40
  10 -13  -2   18.60   41.00
 -10  12   2   29.20   29.30
 -10  12   2   45.50   32.10
  10 -12  -2   94.99   43.90
  10 -12  -2   46.50   38.50
 -10  11   2   12.00   27.40
 -10  11   2   64.89   31.60
  10 -11  -2   33.00   38.60
  10 -11  -2   62.69   38.20
 -10  10   2  -12.90   26.40
 -10  10   2   32.80   27.40
  10 -10  -2  -31.50   29.60
  10 -10  -2   23.70   30.10
 -10   9   2  111.39   36.40
 -10   9   2  134.59   34.60
  10  -9  -2  113.99   43.70
  10  -9  -2  109.19   38.20
 -10   8   2   43.20   22.60
 -10   8   2    7.50   25.50
  10  -8  -2   16.40   29.10
  10  -8  -2  -13.50   23.00
 -10   7   2  154.78   35.40
 -10   7   2  110.39   34.20
  10  -7  -2  149.49   36.70
  10  -7  -2  101.89   39.30
 -10   6   2  107.99   29.00
 -10   6   2   89.99   30.40
  10  -6  -2  125.79   40.60
  10  -6  -2  113.69   30.20
 -10   5   2  420.36   68.69
 -10   5   2  420.96   73.29
  10  -5  -2  475.75   71.99
  10  -5  -2  303.37   73.09
 -10   4   2    6.00   16.50
 -10   4   2    8.70   21.80
  10  -4  -2   15.40   23.50
  10  -4  -2    7.10   15.60
 -10   3   2  723.93  110.29
 -10   3   2  735.03  113.29
  10  -3  -2  669.73  114.59
  10  -3  -2  693.03  109.69
 -10   2   2  118.39   24.50
 -10   2   2   83.69   28.90
  10  -2  -2  112.49   29.70
  10  -2  -2   91.49   23.10
 -10   1   2  152.68   31.20
 -10   1   2  132.09   26.00
  10  -1  -2  132.49   32.50
  10  -1  -2   84.39   22.90
 -10   0   2  478.45   74.39
  10   0  -2  446.86   70.69
  10   0  -2  425.56   75.09
 -10  -1   2  134.09   26.30
  10   1  -2  130.39   29.70
  10   1  -2  109.09   24.50
 -10  -2   2   98.59   21.90
  10   2  -2   92.69   24.80
 -10  -3   2  707.23  106.49
  10   3  -2  693.73  108.59
 -10  -4   2   -8.60    9.10
  10   4  -2  -27.50   13.30
  10   5  -2  523.55   86.79
  10   6  -2  143.59   34.10
  10   7  -2  105.79   29.90
  10   8  -2   59.19   22.30
  10   9  -2  159.58   39.10
  10  10  -2  -14.80   21.10
  10  11  -2  -20.90   21.30
  10  12  -2   -1.80   24.50
  10  13  -2   35.90   29.60
  10  14  -2   -8.40   28.90
 -11  14   2   13.80   33.40
 -11  14   2    6.10   32.00
  11 -14  -2   11.10   41.70
  11 -14  -2   84.29   53.69
 -11  13   2  -56.79   22.50
 -11  13   2   19.10   32.70
  11 -13  -2    2.50   42.10
  11 -13  -2  -15.10   33.40
 -11  12   2   -3.20   28.70
 -11  12   2   28.10   27.60
  11 -12  -2   45.00   38.80
  11 -12  -2   10.00   37.80
 -11  11   2  -24.00   26.50
 -11  11   2    0.60   24.70
  11 -11  -2  -13.40   28.70
  11 -11  -2   44.00   40.20
 -11  10   2   44.00   28.00
 -11  10   2   -4.80   29.20
  11 -10  -2   51.29   40.40
  11 -10  -2   38.10   34.20
 -11   9   2   -1.30   22.20
 -11   9   2   77.29   33.10
  11  -9  -2   73.79   32.30
  11  -9  -2   42.50   34.10
 -11   8   2   22.40   21.40
 -11   8   2   16.20   25.80
  11  -8  -2   19.20   30.40
  11  -8  -2   -6.20   24.50
 -11   7   2   10.10   19.90
 -11   7   2   59.39   29.20
  11  -7  -2   53.99   33.40
  11  -7  -2   29.70   22.80
 -11   6   2   50.39   21.60
 -11   6   2   21.20   26.30
  11  -6  -2  -14.90   27.00
  11  -6  -2   19.20   20.00
 -11   5   2   53.59   20.80
 -11   5   2   79.89   26.40
  11  -5  -2   43.90   30.20
  11  -5  -2   10.40   18.90
 -11   4   2   21.50   21.90
 -11   4   2   23.80   17.80
  11  -4  -2    6.90   16.40
  11  -4  -2    2.90   23.20
 -11   3   2 1030.90  163.28
 -11   3   2 1137.29  160.58
  11  -3  -2 1028.80  160.18
  11  -3  -2  991.00  164.68
 -11   2   2  -17.50   17.70
 -11   2   2   30.00   16.60
  11  -2  -2   45.30   23.80
  11  -2  -2   24.30   13.80
 -11   1   2    8.90   18.30
  11  -1  -2   71.69   24.70
  11  -1  -2    9.40   13.10
 -11   0   2  148.69   27.80
  11   0  -2   89.79   22.00
  11   0  -2  129.89   32.00
 -11  -1   2   88.29   18.80
  11   1  -2   34.10   14.30
  11   1  -2   59.89   21.90
 -11  -2   2   10.40   13.60
  11   2  -2    4.50   16.60
  11   2  -2   15.10   12.50
 -11  -3   2 1143.99  175.18
  11   3  -2 1205.18  177.48
 -11  -4   2   20.20   11.00
  11   5  -2   77.19   26.40
  11   6  -2   24.60   21.10
  11   7  -2   12.80   19.70
  11   8  -2   13.90   20.10
  11   9  -2   42.80   24.90
  11  10  -2   25.00   24.80
  11  11  -2   27.30   25.10
  11  12  -2  -10.00   22.80
  11  13  -2   10.60   28.70
  11  14  -2  -31.80   25.10
 -12  13   2  -14.10   26.10
 -12  13   2  -29.70   29.50
  12 -13  -2   31.50   48.90
  12 -13  -2   23.60   41.20
 -12  12   2    6.80   27.50
 -12  12   2   43.90   36.20
  12 -12  -2  -34.80   41.20
  12 -12  -2  131.69   49.50
 -12  11   2   -4.00   26.10
 -12  11   2   -4.20   29.20
  12 -11  -2   19.80   34.60
  12 -11  -2    5.30   38.80
 -12  10   2   51.99   29.50
 -12  10   2   37.00   34.20
  12 -10  -2   42.40   42.60
  12 -10  -2  110.49   39.00
 -12   9   2   14.80   22.40
 -12   9   2  -22.30   22.80
  12  -9  -2   37.70   30.00
  12  -9  -2   24.70   35.60
 -12   8   2    2.60   27.80
 -12   8   2   -2.20   22.00
  12  -8  -2  -14.80   25.20
  12  -8  -2    8.40   33.20
 -12   7   2  117.99   38.10
 -12   7   2  107.09   31.00
  12  -7  -2  100.09   38.90
  12  -7  -2  161.88   37.20
 -12   6   2   85.79   34.30
 -12   6   2  110.19   29.30
  12  -6  -2   49.90   32.90
  12  -6  -2  106.39   29.50
 -12   5   2  448.86   68.89
 -12   5   2  438.56   71.89
  12  -5  -2  305.07   72.69
  12  -5  -2  337.37   66.89
 -12   4   2  295.77   59.69
 -12   4   2  393.76   66.29
  12  -4  -2  378.76   61.49
  12  -4  -2  360.46   67.99
 -12   3   2  785.52  110.39
 -12   3   2  645.34  105.79
  12  -3  -2  830.42  114.59
  12  -3  -2  554.24  105.29
 -12   2   2  117.69   27.70
 -12   2   2  138.89   32.90
  12  -2  -2   85.29   33.50
  12  -2  -2  142.09   27.30
 -12   1   2    9.60   19.50
  12  -1  -2   46.90   24.70
  12  -1  -2   19.30   12.90
 -12   0   2   16.50   17.20
  12   0  -2   25.20   21.20
  12   0  -2   -3.70   10.70
 -12  -1   2   10.60   13.80
  12   1  -2   49.20   20.10
  12   1  -2   20.70   11.90
 -12  -2   2  144.89   27.60
  12   2  -2  131.09   31.10
  12   2  -2  110.89   25.20
 -12  -3   2  665.03  101.19
  12   3  -2  640.74  104.29
 -12  -4   2  251.27   47.20
  12   4  -2  399.76   54.19
 -12  -5   2  267.37   46.30
  12   5  -2  440.86   58.09
  12   6  -2  138.39   33.50
  12   7  -2  172.48   38.60
  12   8  -2   -6.00   19.90
  12   9  -2    4.80   20.10
  12  10  -2   27.00   24.50
  12  11  -2   39.00   26.50
  12  12  -2   17.70   25.20
  12  13  -2  -28.60   24.00
 -13  13   2  -15.70   28.80
 -13  13   2  -46.80   28.80
  13 -13  -2    4.50   38.50
  13 -13  -2   21.50   51.69
 -13  12   2   87.19   37.10
 -13  12   2    1.40   32.30
  13 -12  -2   -2.20   35.70
  13 -12  -2   19.10   45.60
 -13  11   2   21.10   28.90
 -13  11   2  -11.10   31.80
  13 -11  -2   35.90   42.30
  13 -11  -2   22.50   35.40
 -13  10   2   68.09   36.20
 -13  10   2   24.50   25.90
  13 -10  -2   20.00   32.60
  13 -10  -2  -16.30   37.10
 -13   9   2    6.10   29.00
 -13   9   2    3.70   22.30
  13  -9  -2  -16.20   24.00
  13  -9  -2   75.19   41.10
 -13   8   2  -11.80   26.90
 -13   8   2  -18.20   20.00
  13  -8  -2  -29.30   23.10
  13  -8  -2   -7.10   31.30
 -13   7   2  120.29   41.60
 -13   7   2  124.89   35.80
  13  -7  -2  135.79   45.30
  13  -7  -2  120.99   37.30
 -13   6   2  129.99   32.50
 -13   6   2  113.19   37.60
  13  -6  -2  142.39   42.40
  13  -6  -2   75.29   30.30
 -13   5   2   38.80   24.30
 -13   5   2   47.90   29.10
  13  -5  -2   73.09   36.40
  13  -5  -2  120.89   27.80
 -13   4   2   98.09   27.60
 -13   4   2  128.09   34.50
  13  -4  -2  115.19   39.40
  13  -4  -2  122.29   29.80
 -13   3   2   78.39   30.10
 -13   3   2  128.19   28.70
  13  -3  -2   94.29   35.30
  13  -3  -2  104.69   25.60
 -13   2   2   32.90   17.40
 -13   2   2   -3.80   20.10
  13  -2  -2    1.80   21.70
  13  -2  -2   -2.60   12.90
 -13   1   2   96.09   26.50
  13  -1  -2  110.09   31.10
  13  -1  -2   63.69   19.30
 -13   0   2   89.29   25.60
  13   0  -2   76.29   29.60
  13   0  -2   85.79   19.90
 -13  -1   2   79.49   23.30
  13   1  -2   77.49   19.40
  13   1  -2  130.09   30.50
 -13  -2   2   15.40   15.60
  13   2  -2   15.40   11.90
  13   2  -2   40.30   22.50
 -13  -3   2   98.89   24.20
  13   3  -2   99.49   23.00
  13   3  -2  119.59   30.20
 -13  -4   2  116.59   22.90
  13   4  -2   68.99   27.80
 -13  -5   2   23.90   12.00
  13   5  -2   14.50   18.50
  13   6  -2  102.39   29.70
  13   7  -2  110.39   30.20
  13   8  -2   19.60   21.30
  13   9  -2  -27.10   19.20
  13  10  -2   16.70   22.90
  13  11  -2   -6.70   22.40
  13  12  -2  -22.40   20.90
  13  13  -2  -28.40   23.20
 -14  12   2   74.09   36.00
 -14  12   2   99.39   43.70
  14 -12  -2   47.90   49.20
  14 -12  -2   77.69   45.40
 -14  11   2  -64.29   21.40
 -14  11   2  -19.30   29.80
  14 -11  -2   -7.50   31.90
  14 -11  -2   -4.80   45.10
 -14  10   2   75.69   35.10
 -14  10   2   92.69   40.20
  14 -10  -2  166.58   46.00
  14 -10  -2   45.00   43.60
 -14   9   2   -0.90   24.00
 -14   9   2   42.70   32.70
  14  -9  -2   30.40   30.80
  14  -9  -2    9.70   39.20
 -14   8   2   80.59   37.50
 -14   8   2   28.70   26.70
  14  -8  -2   52.59   32.40
  14  -8  -2  130.49   46.30
 -14   7   2   -7.20   29.20
 -14   7   2    1.00   23.30
  14  -7  -2   22.80   37.80
  14  -7  -2   14.90   24.60
 -14   6   2   73.19   26.60
 -14   6   2    3.70   26.10
  14  -6  -2   78.59   28.30
  14  -6  -2   50.29   36.20
 -14   5   2  111.09   27.70
 -14   5   2   89.99   32.50
  14  -5  -2   51.49   36.90
  14  -5  -2   48.90   25.70
 -14   4   2  505.55   77.59
 -14   4   2  476.05   83.29
  14  -4  -2  511.65   87.19
  14  -4  -2  365.76   75.19
 -14   3   2   14.60   18.40
 -14   3   2   -5.40   21.50
  14  -3  -2   18.30   27.80
  14  -3  -2   -5.90   16.90
 -14   2   2  274.77   54.69
  14  -2  -2  296.47   60.09
  14  -2  -2  278.57   49.30
 -14   1   2  -17.90   18.80
  14  -1  -2   -2.40   24.30
  14  -1  -2  -13.00   11.70
 -14   0   2  352.46   63.29
  14   0  -2  337.77   66.79
  14   0  -2  369.06   58.19
 -14  -1   2   33.50   17.40
  14   1  -2    2.90   21.70
  14   1  -2   24.70   12.40
 -14  -2   2  285.17   46.30
  14   2  -2  294.27   51.89
  14   2  -2  207.48   40.70
 -14  -3   2    5.50   15.30
  14   3  -2   -8.80   11.80
  14   3  -2   30.30   23.90
 -14  -4   2  421.26   67.99
  14   4  -2  416.96   73.59
 -14  -5   2   80.29   19.80
  14   5  -2  105.19   27.20
  14   6  -2   31.10   21.30
  14   7  -2   18.90   20.80
  14   8  -2   91.19   28.80
  14   9  -2  -19.10   21.20
  14  10  -2   52.59   27.30
  14  11  -2   27.00   24.50
  14  12  -2   87.09   34.10
 -15  12   2  108.39   43.20
 -15  12   2  -12.30   28.50
  15 -12  -2   23.40   40.30
  15 -12  -2  -31.00   45.90
 -15  11   2   14.80   35.00
 -15  11   2   13.50   29.40
  15 -11  -2   -1.30   34.00
  15 -11  -2  -27.90   43.20
 -15  10   2  -26.30   24.30
 -15  10   2   20.60   33.10
  15 -10  -2   70.69   39.00
  15 -10  -2   73.29   47.30
 -15   9   2  -13.60   30.40
 -15   9   2   24.80   28.10
  15  -9  -2   43.00   35.40
  15  -9  -2    9.40   39.80
 -15   8   2   22.80   26.80
 -15   8   2   61.49   33.80
  15  -8  -2   35.80   28.00
  15  -8  -2    6.30   39.60
 -15   7   2    0.60   28.00
 -15   7   2  -29.60   20.60
  15  -7  -2    9.20   36.70
  15  -7  -2  -17.10   23.00
 -15   6   2   30.70   29.80
 -15   6   2  -18.70   19.50
  15  -6  -2  -36.20   32.40
  15  -6  -2   29.80   24.80
 -15   5   2   47.90   23.70
 -15   5   2   -7.20   27.80
  15  -5  -2   22.20   34.60
  15  -5  -2   27.00   21.70
 -15   4   2   97.29   27.70
 -15   4   2    6.80   26.50
  15  -4  -2   72.69   25.20
  15  -4  -2  111.29   37.60
 -15   3   2  156.48   31.80
 -15   3   2  125.19   37.30
  15  -3  -2  108.49   30.20
  15  -3  -2   69.89   38.30
 -15   2   2  124.59   32.70
  15  -2  -2   56.89   22.30
  15  -2  -2   90.09   35.20
 -15   1   2    5.00   20.20
  15  -1  -2    9.50   26.70
  15  -1  -2  -12.90   12.70
 -15   0   2  188.38   35.60
  15   0  -2  114.29   37.80
  15   0  -2  107.79   24.90
 -15  -1   2  -18.70   16.40
  15   1  -2   29.90   26.00
  15   1  -2   -8.70   10.50
 -15  -2   2   75.89   26.10
  15   2  -2  104.29   20.70
  15   2  -2   73.59   31.20
 -15  -3   2  137.39   30.20
  15   3  -2  164.48   38.80
  15   3  -2  117.99   25.60
 -15  -4   2   75.39   21.00
  15   4  -2   87.49   25.90
  15   4  -2   37.50   30.00
  15   4  -2   69.99   20.00
 -15  -5   2   12.40   13.70
  15   5  -2   22.00   19.90
  15   6  -2  -18.10   17.30
  15   7  -2   -0.80   18.90
  15   8  -2   29.10   23.00
  15   9  -2   17.80   23.00
  15  10  -2   36.50   24.80
  15  11  -2   43.90   26.90
  15  12  -2  -13.90   24.70
 -16  11   2   34.70   39.70
 -16  11   2   70.49   34.80
  16 -11  -2   27.40   39.20
  16 -11  -2   11.70   50.29
 -16  10   2   54.29   38.50
 -16  10   2   -6.60   27.70
  16 -10  -2   92.89   56.29
  16 -10  -2  135.69   44.60
 -16   9   2   17.20   28.00
 -16   9   2   11.90   32.00
  16  -9  -2   14.90   33.10
  16  -9  -2  -52.79   36.10
 -16   8   2   75.49   33.30
 -16   8   2   52.99   35.60
  16  -8  -2   76.49   46.00
  16  -8  -2   56.09   33.90
 -16   7   2  114.49   41.30
 -16   7   2  144.69   36.80
  16  -7  -2  100.39   48.60
  16  -7  -2  101.69   36.90
 -16   6   2   19.10   23.40
 -16   6   2   62.69   31.30
  16  -6  -2   24.50   40.40
  16  -6  -2    4.00   23.30
 -16   5   2   50.99   26.30
 -16   5   2   35.80   29.40
  16  -5  -2   37.70   37.70
  16  -5  -2   50.09   24.80
 -16   4   2   37.40   26.90
 -16   4   2   33.40   22.30
  16  -4  -2   50.59   35.50
  16  -4  -2   26.80   21.00
 -16   3   2   91.29   27.00
 -16   3   2   55.09   29.60
  16  -3  -2   95.59   25.80
  16  -3  -2   58.49   37.80
 -16   2   2  318.47   61.59
  16  -2  -2  326.07   68.29
  16  -2  -2  307.57   54.69
 -16   1   2   94.09   30.00
  16  -1  -2  103.79   25.00
  16  -1  -2   94.89   38.50
 -16   0   2  187.68   35.30
  16   0  -2   71.39   37.40
  16   0  -2  106.69   24.70
 -16  -1   2  105.29   29.80
  16   1  -2   63.29   34.80
  16   1  -2  106.39   21.70
 -16  -2   2  360.56   58.59
  16   2  -2  307.37   52.29
  16   2  -2  313.17   64.49
 -16  -3   2   79.89   24.80
  16   3  -2  116.59   36.00
  16   3  -2   74.89   19.60
 -16  -4   2   36.70   18.30
  16   4  -2   27.40   14.70
  16   4  -2   -6.70   28.50
  16   4  -2   20.40   18.50
 -16  -5   2   34.10   17.00
  16   5  -2   82.39   23.30
  16   6  -2  -14.80   17.30
  16   7  -2   80.29   26.60
  16   8  -2   14.80   22.70
  16   9  -2   21.60   24.00
  16  10  -2   -5.30   20.30
  16  11  -2   84.69   32.00
 -17  10   2    6.50   36.80
 -17  10   2    6.80   30.10
  17 -10  -2   28.90   36.80
  17 -10  -2   22.20   50.19
 -17   9   2   15.50   35.30
 -17   9   2   43.00   31.50
  17  -9  -2  -47.50   41.20
  17  -9  -2  -40.70   25.80
 -17   8   2   -6.20   23.90
 -17   8   2  -21.90   32.00
  17  -8  -2   73.89   49.80
  17  -8  -2    0.50   28.40
 -17   7   2    0.40   31.30
 -17   7   2   26.00   24.70
  17  -7  -2   38.60   28.80
  17  -7  -2  -69.69   33.20
 -17   6   2   58.89   27.50
 -17   6   2    6.50   28.00
  17  -6  -2  -22.40   35.40
  17  -6  -2  -22.70   22.80
 -17   5   2   44.50   30.80
 -17   5   2   75.39   27.20
  17  -5  -2   29.50   40.30
  17  -5  -2   50.19   27.30
 -17   4   2   -2.50   20.80
 -17   4   2   28.40   28.10
  17  -4  -2   35.50   20.90
  17  -4  -2  -22.70   29.80
 -17   3   2    4.20   23.70
  17  -3  -2   30.40   33.20
  17  -3  -2    9.70   19.90
 -17   2   2   84.99   33.60
  17  -2  -2  144.59   29.40
  17  -2  -2   52.19   40.40
 -17   1   2  -24.00   18.90
  17  -1  -2  -20.00   31.20
  17  -1  -2   19.00   15.40
 -17   0   2   56.79   21.80
  17   0  -2    3.40   13.40
  17   0  -2   21.80   31.50
 -17  -1   2   15.70   20.80
  17   1  -2   19.10   12.70
  17   1  -2   38.30   30.60
 -17  -2   2  124.49   30.00
  17   2  -2  121.09   38.40
  17   2  -2   88.49   20.70
 -17  -3   2   -0.80   17.90
  17   3  -2   22.90   29.30
  17   3  -2    2.60   11.30
 -17  -4   2  -16.70   16.60
  17   4  -2  -13.90   11.20
  17   4  -2    9.80   16.40
  17   4  -2  -11.00   28.20
 -17  -5   2   22.80   16.70
  17   5  -2   25.90   18.00
  17   5  -2   49.99   16.60
  17   6  -2    4.00   17.10
  17   7  -2   16.40   19.60
  17   8  -2   30.20   22.00
  17   9  -2   28.70   22.50
  17  10  -2   -7.20   18.80
 -18  10   2   19.20   31.30
 -18  10   2  -28.80   33.20
  18 -10  -2  -23.80   46.20
  18 -10  -2   97.09   43.90
 -18   9   2    4.80   36.20
 -18   9   2   84.19   35.90
  18  -9  -2   52.19   52.59
  18  -9  -2   80.69   39.50
 -18   8   2   51.89   29.50
 -18   8   2   -7.60   32.60
  18  -8  -2   30.90   31.40
  18  -8  -2  -27.00   41.80
 -18   7   2   19.10   27.70
 -18   7   2   57.79   37.90
  18  -7  -2   41.70   47.10
  18  -7  -2   71.29   33.10
 -18   6   2   18.30   32.10
 -18   6   2    1.80   25.30
  18  -6  -2   65.79   45.90
  18  -6  -2   27.90   27.10
 -18   5   2  312.77   58.99
 -18   5   2  256.37   63.29
  18  -5  -2  334.17   61.49
  18  -5  -2  321.27   75.89
 -18   4   2    7.30   21.80
 -18   4   2    5.00   27.80
  18  -4  -2  -40.40   17.50
  18  -4  -2   -4.80   39.50
 -18   3   2  128.89   36.40
  18  -3  -2   65.99   41.10
  18  -3  -2   73.39   26.80
 -18   2   2   17.00   26.40
  18  -2  -2   -7.40   33.40
  18  -2  -2   16.50   19.60
 -18   1   2   27.30   26.70
  18  -1  -2   40.50   37.70
  18  -1  -2   25.00   17.70
 -18   0   2   30.40   20.50
  18   0  -2   10.80   14.30
  18   0  -2  -25.10   28.90
 -18  -1   2   33.60   22.50
  18   1  -2   13.30   12.60
  18   1  -2    5.10   31.50
 -18  -2   2   22.10   20.10
  18   2  -2  -10.70   28.60
 -18  -3   2   62.19   23.80
  18   3  -2  109.69   39.80
 -18  -4   2   11.10   18.30
  18   4  -2   33.90   33.20
 -18  -5   2  284.27   45.40
  18   5  -2  239.78   42.70
  18   5  -2  242.38   44.20
  18   6  -2   24.20   15.30
  18   6  -2   41.00   19.00
  18   7  -2   90.59   26.50
  18   8  -2   16.00   21.10
  18   9  -2   75.29   25.70
  18  10  -2   14.00   22.30
 -19   9   2   -9.60   29.50
 -19   9   2  -24.90   35.80
  19  -9  -2   -5.80   32.60
  19  -9  -2  -36.70   49.70
 -19   8   2    5.60   35.70
 -19   8   2    9.90   28.40
  19  -8  -2    1.00   43.90
  19  -8  -2   34.00   33.40
 -19   7   2   -9.10   32.50
 -19   7   2   34.30   28.20
  19  -7  -2    4.60   43.90
  19  -7  -2  -10.70   28.10
 -19   6   2  -27.50   23.60
 -19   6   2  -12.70   32.70
  19  -6  -2   -9.10   23.20
  19  -6  -2   -2.80   43.40
 -19   5   2    2.60   22.60
 -19   5   2  -19.30   27.90
  19  -5  -2   37.90   44.30
  19  -5  -2   72.79   29.70
 -19   4   2   10.20   28.30
  19  -4  -2   29.70   24.20
  19  -4  -2  -30.00   34.20
 -19   3   2   -7.40   25.70
  19  -3  -2   36.90   39.90
  19  -3  -2   -7.40   18.50
 -19   2   2   71.89   33.00
  19  -2  -2   61.89   41.90
  19  -2  -2   71.09   23.90
 -19   1   2   -2.90   25.40
  19  -1  -2   49.80   18.70
  19  -1  -2  -12.10   33.80
 -19   0   2   23.70   20.60
  19   0  -2    8.50   14.90
  19   0  -2   17.00   32.50
 -19  -1   2    0.00   20.70
  19   1  -2   58.29   38.00
 -19  -2   2   50.39   25.10
  19   2  -2   59.79   37.70
 -19  -3   2   34.90   20.80
  19   3  -2  -41.30   30.40
 -19  -4   2  -10.70   17.40
  19   4  -2    0.80   34.20
 -19  -5   2   -1.70   16.60
  19   6  -2   -5.80   14.70
  19   7  -2  -14.10   15.20
  19   7  -2    5.00   13.80
  19   8  -2   -2.80   18.20
  19   9  -2   24.70   22.20
 -20   8   2   23.90   32.30
 -20   8   2  -30.90   33.00
  20  -8  -2   -1.10   50.39
  20  -8  -2   27.60   36.00
 -20   7   2  -16.20   33.90
 -20   7   2   78.19   33.20
  20  -7  -2    3.70   47.60
  20  -7  -2   41.70   33.50
 -20   6   2   -8.70   32.00
 -20   6   2   -6.60   25.90
  20  -6  -2   13.30   45.10
  20  -6  -2   -9.50   26.70
 -20   5   2   37.40   34.70
  20  -5  -2   37.60   45.30
  20  -5  -2   44.50   28.30
 -20   4   2   13.10   29.70
  20  -4  -2   32.50   25.70
  20  -4  -2   63.29   46.20
 -20   3   2   42.40   32.50
  20  -3  -2   69.99   26.60
  20  -3  -2   66.89   45.90
 -20   2   2   81.69   32.60
  20  -2  -2   16.30   19.70
  20  -2  -2   68.29   43.10
 -20   1   2   13.40   25.50
  20  -1  -2   -1.60   15.00
  20  -1  -2   15.70   38.20
 -20   0   2  -40.90   12.40
  20   0  -2  -27.80   32.50
 -20  -1   2   21.60   23.10
  20   1  -2   -2.60   35.40
 -20  -2   2   26.50   23.00
  20   2  -2   86.19   41.10
 -20  -3   2   34.50   24.00
  20   3  -2   62.49   41.20
 -20  -4   2   24.90   22.70
  20   4  -2   26.20   38.30
 -20  -5   2   82.99   25.00
 -20  -6   2   -0.80   13.20
  20   8  -2  111.79   23.90
  20   8  -2   41.80   20.50
 -21   6   2    9.50   27.50
 -21   6   2  -47.60   31.90
  21  -6  -2  -10.80   26.70
  21  -6  -2   93.89   55.19
 -21   5   2  -34.70   29.20
  21  -5  -2  -25.70   25.20
  21  -5  -2   16.20   46.40
 -21   4   2   11.90   31.70
  21  -4  -2   48.60   48.00
  21  -4  -2  -19.10   21.80
 -21   3   2  -17.00   28.10
  21  -3  -2  -16.40   20.70
  21  -3  -2    6.10   42.60
 -21   2   2   45.50   32.60
  21  -2  -2   28.00   21.40
  21  -2  -2   14.50   41.90
 -21   1   2    6.40   27.10
  21  -1  -2   10.00   38.90
  21   0  -2   40.60   41.20
 -21  -1   2   20.70   24.10
  21   1  -2    3.40   37.90
 -21  -2   2   53.99   26.80
  21   2  -2   57.19   45.20
 -21  -3   2   -1.00   22.10
  21   3  -2    3.60   39.00
 -21  -4   2    9.60   20.40
  21   4  -2  -54.89   34.40
 -21  -5   2  -22.80   18.30
  22  -5  -2   -8.20   27.00
  22  -5  -2   14.80   48.20
 -22   4   2   77.29   38.60
  22  -4  -2   28.00   28.10
  22  -4  -2    8.70   52.09
 -22   3   2  -19.30   28.10
  22  -3  -2   40.10   48.50
  22  -3  -2  -24.70   21.50
 -22   2   2  114.09   39.60
  22  -2  -2   77.69   52.29
  22  -2  -2   94.69   28.40
 -22   1   2   11.40   26.00
  22  -1  -2  -50.99   40.00
 -22   0   2   16.80   21.80
  22   0  -2   92.29   51.59
 -22  -1   2   30.80   26.70
  22   1  -2  -17.00   39.20
 -22  -2   2   93.49   32.20
  22   2  -2   82.49   50.19
 -22  -3   2  -19.70   21.90
  22   3  -2  -42.70   42.30
 -22  -4   2   70.69   27.40
 -23   1   2   18.70   29.90
  23  -1  -2    0.20   46.30
 -23   0   2   64.59   29.30
  23   0  -2   69.09   52.39
 -23  -1   2  -10.60   23.70
  23   1  -2   94.29   51.49
 -23  -1  -3   -3.20   26.10
  23   0   3  -45.60   49.20
 -23   0  -3  -67.09   16.90
  23  -1   3  -24.50   52.39
 -23   1  -3  -25.20   27.10
 -22  -4  -3   42.90   26.30
 -22  -3  -3   10.10   25.10
 -22  -2  -3   15.80   26.00
 -22  -1  -3   10.90   26.00
  22   0   3  -88.09   42.70
 -22   0  -3  -38.40   18.40
  22  -1   3   42.60   53.49
 -22   1  -3   77.69   35.40
  22  -2   3   54.39   54.69
 -22   2  -3   20.30   32.40
  22  -3   3   -2.00   52.99
 -22   3  -3  -26.20   30.70
  22  -4   3   45.00   56.89
 -22   4  -3   24.40   38.10
 -21  -6  -3   23.80   18.50
 -21  -6  -3   31.20   18.00
 -21  -5  -3   24.00   20.30
 -21  -5  -3  -14.60   22.30
 -21  -4  -3   38.90   24.70
 -21  -3  -3  -17.80   21.40
 -21  -2  -3  -15.40   21.20
  21   1   3   11.60   45.10
 -21  -1  -3   14.70   26.10
  21   0   3   18.10   49.00
 -21   0  -3   65.69   27.80
  21  -1   3   31.70   50.79
 -21   1  -3   31.70   31.70
  21  -2   3   11.70   45.70
 -21   2  -3    2.80   29.50
  21  -3   3   35.80   48.00
 -21   3  -3  -52.99   28.60
  21  -4   3   88.49   60.49
 -21   4  -3  110.69   44.40
  21  -5   3  -39.10   48.90
 -21   5  -3   22.10   37.60
 -21   5  -3   -4.20   19.50
  21  -6   3    4.50   54.89
 -21   6  -3   29.50   39.90
 -21   6  -3   43.00   26.40
 -20  -6  -3  160.98   31.20
 -20  -6  -3  146.99   31.10
 -20  -5  -3  -18.50   20.90
 -20  -5  -3  -20.80   17.50
 -20  -4  -3   13.40   20.70
 -20  -3  -3   28.90   25.20
 -20  -2  -3   45.40   26.80
  20   1   3   70.29   53.09
 -20  -1  -3  136.09   36.40
  20   0   3  -65.29   38.70
 -20   0  -3   62.29   27.80
  20  -1   3  105.99   54.59
 -20   1  -3  164.48   43.70
  20  -2   3   80.29   50.89
 -20   2  -3   96.99   38.30
  20  -3   3   19.80   47.70
 -20   3  -3  105.79   40.70
  20  -4   3  -49.80   42.90
 -20   4  -3   -2.40   33.60
  20  -5   3  -53.99   44.20
 -20   5  -3   29.80   35.60
 -20   5  -3   10.50   21.40
  20  -6   3   -7.50   52.59
 -20   6  -3  176.98   37.90
 -20   6  -3  174.28   52.89
  20  -7   3   -4.50   50.89
 -20   7  -3   17.30   26.00
 -20   7  -3   68.69   42.50
 -19  -6  -3    6.00   14.60
 -19  -6  -3   10.30   16.00
 -19  -5  -3    9.60   22.60
 -19  -5  -3   33.80   20.10
 -19  -4  -3   12.50   20.30
 -19  -3  -3   57.59   25.90
 -19  -2  -3  -10.20   20.50
  19   1   3   49.20   46.00
 -19  -1  -3   91.69   31.70
  19   0   3   35.90   43.00
 -19   0  -3   22.50   27.00
  19  -1   3   55.69   43.40
 -19   1  -3   37.70   30.40
  19  -2   3  -51.09   34.60
 -19   2  -3  -10.20   28.00
  19  -3   3   21.80   44.00
 -19   3  -3   19.60   32.90
  19  -4   3  -35.80   40.10
 -19   4  -3   34.10   19.10
 -19   4  -3    7.10   30.90
  19  -5   3   47.70   46.10
 -19   5  -3   16.60   22.40
 -19   5  -3   14.00   35.00
  19  -6   3  -30.00   44.40
 -19   6  -3    7.10   36.60
 -19   6  -3   -0.10   21.50
  19  -7   3   -6.60   47.70
 -19   7  -3  -58.09   30.50
 -19   7  -3  -39.10   20.40
  19  -8   3   52.19   56.19
 -19   8  -3  -13.30   24.30
 -19   8  -3   -8.00   38.90
  19  -9   3   60.99   59.49
 -19   9  -3   55.09   32.00
 -19   9  -3    9.90   42.40
 -18  -6  -3   -9.60   14.10
 -18  -6  -3  -49.80   11.70
 -18  -5  -3  -13.60   17.30
 -18  -5  -3  -22.20   15.00
 -18  -4  -3  -22.00   18.10
 -18  -3  -3  104.19   30.40
  18   2   3   85.49   46.30
 -18  -2  -3   67.49   28.50
  18   1   3  324.17   72.89
 -18  -1  -3  269.67   55.49
  18   0   3  -21.20   35.50
 -18   0  -3   -0.60   23.90
  18  -1   3  258.87   74.29
 -18   1  -3  393.46   68.39
  18  -2   3  -30.20   38.10
 -18   2  -3  -37.30   25.00
  18  -3   3  147.79   58.09
 -18   3  -3  246.88   52.99
  18  -4   3   70.69   47.00
 -18   4  -3   27.20   19.70
 -18   4  -3   72.29   36.60
  18  -5   3    0.30   43.60
 -18   5  -3  -31.00   29.20
 -18   5  -3   -9.40   18.80
  18  -6   3   49.20   50.19
 -18   6  -3   16.70   35.10
 -18   6  -3   19.80   22.50
  18  -7   3   83.69   54.79
 -18   7  -3  -25.50   20.90
 -18   7  -3   48.20   39.00
  18  -8   3   42.70   51.49
 -18   8  -3   13.30   25.10
 -18   8  -3   37.30   40.00
  18  -9   3   23.70   52.69
 -18   9  -3   47.80   43.90
 -18   9  -3   59.89   32.40
  17  10   3  -21.20   15.20
  17   9   3    1.40   14.20
 -17  -6  -3   46.00   16.70
 -17  -6  -3   28.80   16.50
 -17  -5  -3   23.40   19.30
 -17  -5  -3  -19.30   14.30
 -17  -4  -3   25.50   19.50
 -17  -3  -3   27.10   22.00
  17   2   3  -10.90   35.50
 -17  -2  -3    8.50   21.20
  17   1   3   -8.80   36.50
 -17  -1  -3   90.79   26.90
  17   0   3    3.00   37.30
 -17   0  -3   56.39   27.40
  17  -1   3    5.00   38.20
 -17   1  -3  -16.50   22.70
  17  -2   3   70.19   43.40
 -17   2  -3    1.70   26.20
  17  -3   3   37.20   41.20
 -17   3  -3    9.90   28.60
 -17   3  -3   42.10   17.40
  17  -4   3    3.60   38.30
 -17   4  -3   69.19   21.50
 -17   4  -3   48.50   34.40
  17  -5   3   33.00   46.60
 -17   5  -3   30.20   21.20
 -17   5  -3   61.79   34.90
  17  -6   3   54.39   49.99
 -17   6  -3   34.10   35.00
 -17   6  -3   56.79   25.70
  17  -7   3  -31.10   42.70
 -17   7  -3  -10.20   21.70
 -17   7  -3   24.50   33.30
  17  -8   3   -1.60   47.90
 -17   8  -3   50.49   40.10
 -17   8  -3   16.00   23.30
  17  -9   3   -8.80   51.19
 -17   9  -3   22.10   25.90
 -17   9  -3   13.90   38.10
  17 -10   3   46.20   54.49
 -17  10  -3  -15.30   35.90
 -17  10  -3  -28.50   23.20
  16  11   3   -9.60   17.80
  16  10   3    7.10   16.80
  16   9   3    9.70   15.40
  16   8   3   74.99   20.20
  16   7   3   11.10   11.60
 -16  -6  -3  253.37   43.00
 -16  -6  -3  255.67   42.70
 -16  -5  -3  -28.50   16.60
 -16  -5  -3   14.50   17.10
 -16  -4  -3  427.76   71.89
 -16  -3  -3  -19.90   18.80
  16   2   3   57.79   38.60
 -16  -2  -3   24.60   21.80
  16   1   3  123.99   47.60
 -16  -1  -3  180.48   38.30
  16   0   3  -22.50   31.10
 -16   0  -3    4.20   24.30
  16  -1   3  221.18   58.59
 -16   1  -3  206.18   47.40
  16  -2   3    3.40   35.10
 -16   2  -3   21.40   28.30
  16  -3   3  -25.20   31.70
 -16   3  -3   37.80   16.70
 -16   3  -3  -18.60   24.20
  16  -4   3  427.96   94.89
 -16   4  -3  574.94   79.69
 -16   4  -3  363.16   86.09
  16  -5   3   24.10   41.80
  16  -5   3    2.20   23.70
 -16   5  -3  -48.50   25.70
 -16   5  -3    8.90   19.00
  16  -6   3  361.76   60.39
  16  -6   3  323.47   74.59
 -16   6  -3  197.38   47.70
 -16   6  -3  240.38   58.79
  16  -7   3   -9.10   43.30
  16  -7   3  -26.50   25.60
 -16   7  -3   12.10   20.70
 -16   7  -3    1.80   31.40
  16  -8   3   24.90   32.70
  16  -8   3   39.20   48.70
 -16   8  -3   62.49   28.60
 -16   8  -3   71.89   40.00
  16  -9   3   45.90   51.59
 -16   9  -3    7.50   34.40
 -16   9  -3    2.20   24.70
  16 -10   3  -22.10   54.89
 -16  10  -3  -26.30   23.80
 -16  10  -3   17.90   38.20
  16 -11   3   61.09   58.59
 -16  11  -3   -4.90   25.70
 -16  11  -3  -22.60   36.80
  15  12   3   41.90   23.80
  15  11   3   19.70   20.10
  15  10   3  -13.70   14.40
  15   9   3  -16.30   14.70
  15   8   3    9.30   14.20
  15   7   3   28.80   14.50
 -15  -6  -3   30.00   14.80
 -15  -6  -3   42.00   14.30
 -15  -5  -3    7.20   15.00
 -15  -5  -3   18.90   18.20
 -15  -4  -3   60.19   22.30
 -15  -3  -3  -17.40   16.40
  15   2   3   72.69   36.90
 -15  -2  -3   16.20   20.80
  15   1   3   53.19   35.00
 -15  -1  -3   52.59   20.70
  15   0   3   30.20   30.20
 -15   0  -3  -17.80   20.10
  15  -1   3   -6.50   32.80
 -15   1  -3   58.09   29.00
  15  -2   3    1.60   33.20
 -15   2  -3   31.50   14.30
 -15   2  -3   39.50   29.00
  15  -3   3   80.29   37.90
 -15   3  -3  -17.90   13.70
 -15   3  -3   16.40   26.40
  15  -4   3   76.99   26.60
  15  -4   3  -11.30   35.60
 -15   4  -3    6.30   29.40
 -15   4  -3   36.40   19.00
  15  -5   3   60.79   41.80
  15  -5   3   83.19   29.40
 -15   5  -3   58.19   33.20
 -15   5  -3   -2.60   19.70
  15  -6   3   36.70   29.90
  15  -6   3   76.39   44.10
 -15   6  -3   20.40   34.80
 -15   6  -3   53.59   24.00
  15  -7   3  -60.89   35.10
  15  -7   3  -47.90   25.20
 -15   7  -3   15.90   31.90
 -15   7  -3   24.10   21.60
  15  -8   3   44.70   48.00
  15  -8   3  -15.00   28.10
 -15   8  -3   10.60   22.60
 -15   8  -3   22.70   32.60
  15  -9   3  -16.50   30.50
  15  -9   3   18.40   47.00
 -15   9  -3  -13.80   31.10
 -15   9  -3   -0.70   22.20
  15 -10   3   -3.20   48.40
 -15  10  -3  -34.80   31.50
 -15  10  -3   22.60   27.00
  15 -11   3   -4.80   52.79
 -15  11  -3   17.70   27.80
 -15  11  -3   59.69   40.70
  15 -12   3   -8.50   52.19
 -15  12  -3  -26.80   26.80
 -15  12  -3  -33.00   35.00
  14  12   3   -6.50   18.80
  14  11   3  -21.70   16.30
  14  10   3   -6.80   16.30
  14   9   3   21.10   18.40
  14   8   3  158.68   33.10
  14   7   3   -2.00   12.30
  14   6   3  620.44   94.99
 -14  -6  -3  648.34   94.69
 -14  -6  -3  597.24   94.19
 -14  -5  -3    7.20   15.70
 -14  -5  -3   42.80   17.90
 -14  -5  -3   22.20   15.80
 -14  -4  -3  251.27   46.10
 -14  -3  -3   18.50   19.30
  14   2   3   26.10   30.60
 -14  -2  -3   24.70   20.20
  14   1   3    3.50   28.00
 -14  -1  -3   -3.10   12.90
  14   0   3  -23.00   27.40
 -14   0  -3  -30.10   18.60
  14  -1   3   10.00   31.20
 -14   1  -3   59.59   26.30
  14  -2   3  -25.90   31.30
 -14   2  -3   77.99   30.40
 -14   2  -3   34.40   14.80
  14  -3   3   36.10   37.60
  14  -3   3  -20.10   17.50
 -14   3  -3  -28.60   22.30
 -14   3  -3   50.49   17.00
  14  -4   3  285.57   52.39
  14  -4   3  238.38   65.89
 -14   4  -3  205.68   54.49
 -14   4  -3  268.47   47.10
  14  -5   3   35.00   25.50
  14  -5   3   18.60   39.90
 -14   5  -3    6.70   28.70
 -14   5  -3   13.50   18.50
  14  -6   3  543.05  110.39
  14  -6   3  663.53  104.89
 -14   6  -3  671.93  107.19
 -14   6  -3  534.65   96.49
  14  -7   3   -1.40   27.00
  14  -7   3   -8.30   37.90
 -14   7  -3   18.10   22.60
 -14   7  -3  -11.00   30.40
  14  -8   3  134.79   57.09
  14  -8   3  182.38   48.70
 -14   8  -3  174.48   48.50
 -14   8  -3  175.48   41.40
  14  -9   3   41.70   46.40
  14  -9   3   69.89   38.60
 -14   9  -3   52.49   38.30
 -14   9  -3    4.60   24.70
  14 -10   3  -45.70   40.70
  14 -10   3   25.00   32.00
 -14  10  -3   44.20   28.70
 -14  10  -3   23.50   34.10
  14 -11   3    4.20   49.40
 -14  11  -3  -39.90   31.00
 -14  11  -3  -46.40   22.20
  14 -12   3   11.30   48.20
 -14  12  -3   18.90   37.90
 -14  12  -3  -38.60   25.10
  13  13   3    6.30   23.30
  13  12   3   14.30   23.00
  13  11   3   25.10   21.70
  13  10   3    5.00   18.60
  13   9   3   -5.20   16.60
  13   8   3   16.80   15.80
  13   7   3    9.70   15.00
  13   6   3   52.29   15.00
 -13  -6  -3   18.20   11.10
 -13  -5  -3  -15.00   12.20
 -13  -5  -3    3.80   15.30
 -13  -5  -3    7.40   14.20
 -13  -4  -3   21.30   16.30
 -13  -3  -3   95.09   25.60
  13   2   3   92.59   36.30
 -13  -2  -3   94.89   26.40
  13   1   3  193.58   48.30
  13   0   3   17.80   28.20
 -13   0  -3  -11.10   17.30
  13  -1   3  124.89   41.10
 -13   1  -3  102.79   32.10
  13  -2   3  137.29   46.30
  13  -2   3  142.49   30.30
 -13   2  -3  181.38   39.20
 -13   2  -3  117.89   25.60
  13  -3   3  117.59   27.80
  13  -3   3   42.20   37.40
 -13   3  -3  101.69   24.20
 -13   3  -3  117.69   34.20
  13  -4   3   17.10   21.70
  13  -4   3   72.59   39.00
 -13   4  -3   24.80   30.00
 -13   4  -3   28.40   16.30
  13  -5   3  -12.10   20.30
  13  -5   3   10.00   33.80
 -13   5  -3   -9.40   26.50
 -13   5  -3   -6.00   15.60
  13  -6   3   47.00   29.50
  13  -6   3   17.80   39.00
 -13   6  -3    1.80   29.50
 -13   6  -3   49.10   22.10
  13  -7   3  -21.60   24.80
  13  -7   3   70.59   42.30
 -13   7  -3   -4.30   20.60
 -13   7  -3   -0.50   29.70
  13  -8   3   19.80   28.80
  13  -8   3  -35.60   36.90
 -13   8  -3   19.40   30.40
 -13   8  -3  -20.10   19.70
  13  -9   3  -22.00   36.00
  13  -9   3  -28.30   28.90
 -13   9  -3  -42.10   29.00
 -13   9  -3    8.80   22.60
  13 -10   3   10.00   46.20
  13 -10   3   40.80   34.80
 -13  10  -3   13.70   24.50
 -13  10  -3  -23.50   30.90
  13 -11   3   -8.30   45.70
 -13  11  -3   12.50   25.90
 -13  11  -3   16.70   34.90
  13 -12   3   35.30   48.70
 -13  12  -3   48.90   38.40
 -13  12  -3   -9.10   26.00
  13 -13   3   -8.00   46.30
 -13  13  -3  -58.39   26.70
 -13  13  -3  -19.80   30.50
  12  13   3   85.19   34.30
  12  12   3   30.30   22.70
  12  11   3  107.59   32.40
  12  10   3  -22.90   17.00
  12   9   3    1.20   17.60
  12   8   3   64.59   21.90
  12   7   3  -24.70   12.30
  12   6   3  299.17   50.09
  12   5   3   17.10   11.10
 -12  -5  -3   -6.00   12.70
 -12  -5  -3   18.30   12.10
 -12  -4  -3  207.98   38.10
 -12  -3  -3  293.97   51.69
  12   2   3   24.60   29.30
 -12  -2  -3   21.60   18.00
  12   0   3  -24.10   24.20
 -12   0  -3   -0.20   19.70
  12  -1   3 1409.86  207.78
 -12   1  -3 1427.16  203.58
 -12   1  -3 1257.37  196.28
  12  -2   3   20.60   15.40
  12  -2   3   15.80   28.40
 -12   2  -3   10.60   12.00
 -12   2  -3   -0.20   22.00
  12  -3   3  256.87   64.79
  12  -3   3  383.76   56.79
 -12   3  -3  313.87   52.59
 -12   3  -3  270.47   60.09
  12  -4   3  142.99   48.70
  12  -4   3  171.68   37.70
 -12   4  -3  155.48   43.50
 -12   4  -3  182.58   33.80
  12  -5   3   48.40   36.40
  12  -5   3   16.80   22.70
 -12   5  -3   -1.60   15.20
 -12   5  -3   81.99   31.40
  12  -6   3  234.88   55.79
  12  -6   3  307.57   66.49
 -12   6  -3  275.57   50.89
 -12   6  -3  269.17   58.19
  12  -7   3    3.50   35.40
  12  -7   3   29.60   28.40
 -12   7  -3  -13.90   18.90
 -12   7  -3   -9.00   27.00
  12  -8   3   92.19   46.80
  12  -8   3    6.10   29.70
 -12   8  -3   39.90   23.70
 -12   8  -3  -25.20   24.90
  12  -9   3  -69.29   31.50
  12  -9   3  -11.60   29.60
 -12   9  -3   21.20   24.80
 -12   9  -3   34.20   30.30
  12 -10   3  -15.30   30.10
  12 -10   3   21.30   46.30
 -12  10  -3  -43.90   27.80
 -12  10  -3  -21.10   21.80
  12 -11   3   77.89   52.49
 -12  11  -3   92.79   33.60
 -12  11  -3   49.99   38.20
  12 -12   3    5.00   49.90
 -12  12  -3   34.40   36.30
 -12  12  -3   61.39   34.20
  12 -13   3  105.39   58.69
 -12  13  -3   61.89   34.20
 -12  13  -3   61.79   40.00
  11  13   3   29.30   26.30
  11  12   3   19.50   23.20
  11  11   3   63.19   26.70
  11  10   3  -15.20   17.60
  11   9   3   18.10   18.60
  11   8   3   -2.50   15.40
  11   7   3    7.40   14.30
  11   6   3  117.69   25.10
  11   5   3  284.77   44.30
 -11  -5  -3  258.17   43.60
 -11  -5  -3  257.17   43.60
 -11  -4  -3  112.19   25.00
 -11  -3  -3  436.26   71.49
  11   2   3   99.19   32.50
 -11  -2  -3   47.10   22.00
  11   1   3  339.07   65.29
  11   0   3  -16.00   24.10
 -11   0  -3   23.10   20.40
  11  -1   3  372.86   70.49
 -11   1  -3  350.66   64.99
 -11   1  -3  360.96   56.09
  11  -2   3   44.20   30.80
  11  -2   3   69.69   19.60
 -11   2  -3   49.70   15.30
 -11   2  -3   85.69   29.20
  11  -3   3  470.65   78.09
  11  -3   3  412.86   67.99
 -11   3  -3  424.86   65.49
 -11   3  -3  322.37   70.09
  11  -4   3   84.69   34.40
  11  -4   3   43.90   25.30
 -11   4  -3   59.39   19.70
 -11   4  -3   75.79   29.20
  11  -5   3  212.78   56.39
  11  -5   3  266.27   49.90
 -11   5  -3  228.18   44.50
 -11   5  -3  243.28   51.99
  11  -6   3   80.49   30.70
  11  -6   3   31.10   33.40
 -11   6  -3   41.10   32.10
 -11   6  -3   64.89   23.20
  11  -7   3   -5.10   36.60
  11  -7   3  -42.10   23.70
 -11   7  -3  -16.60   17.90
 -11   7  -3  -23.30   24.40
  11  -8   3  -39.00   24.30
  11  -8   3    5.60   36.50
 -11   8  -3   -1.00   22.50
 -11   8  -3  -13.00   27.70
  11  -9   3    0.60   32.80
  11  -9   3   93.49   44.50
 -11   9  -3   77.99   34.10
 -11   9  -3   16.60   24.30
  11 -10   3  -23.80   29.90
  11 -10   3   12.60   39.90
 -11  10  -3   -3.90   22.50
 -11  10  -3   53.79   35.20
  11 -11   3   30.00   46.10
  11 -11   3   58.79   34.40
 -11  11  -3    8.60   31.70
 -11  11  -3   35.60   30.40
  11 -12   3   33.20   49.20
 -11  12  -3   11.20   32.00
 -11  12  -3  -24.80   24.60
  11 -13   3  -22.90   41.70
 -11  13  -3   -0.80   26.60
 -11  13  -3  -22.80   29.30
  10  14   3    5.20   27.70
  10  13   3   23.20   26.70
  10  12   3   34.80   24.80
  10  11   3  139.39   37.00
  10  10   3  122.99   33.00
  10   9   3   99.89   28.60
  10   8   3   34.60   19.00
  10   7   3   -3.90   12.90
  10   6   3    4.80   12.50
  10   5   3   20.20   12.00
 -10  -5  -3   -5.00   10.10
 -10  -5  -3  -14.60   10.20
  10   4   3  110.29   20.10
 -10  -4  -3  104.99   23.70
 -10  -4  -3   82.19   22.20
 -10  -3  -3  141.79   30.50
  10   2   3   55.09   27.60
 -10  -2  -3  -14.30   14.80
  10   1   3 1386.06  213.38
  10   0   3   12.80   26.70
 -10   0  -3   10.30   18.60
  10  -1   3 1582.74  226.38
 -10   1  -3 1420.86  215.98
 -10   1  -3 1451.35  222.58
  10  -2   3  -54.49   22.10
  10  -2   3  -36.60   14.40
 -10   2  -3    1.40   10.60
 -10   2  -3    9.90   22.90
  10  -3   3  179.48   46.70
  10  -3   3  201.18   39.20
 -10   3  -3  199.68   45.00
 -10   3  -3  180.28   34.30
  10  -4   3  133.49   30.40
  10  -4   3   42.60   31.10
 -10   4  -3  109.49   23.60
 -10   4  -3   53.69   29.40
  10  -5   3   27.70   21.60
  10  -5   3   17.70   29.70
 -10   5  -3   34.20   24.00
 -10   5  -3   28.50   17.30
  10  -6   3    8.60   23.00
  10  -6   3   11.00   27.60
 -10   6  -3   24.00   25.20
 -10   6  -3   17.90   18.80
  10  -7   3   12.30   35.50
  10  -7   3   10.30   24.30
 -10   7  -3   36.10   20.20
 -10   7  -3  -20.80   23.50
  10  -8   3   -4.50   26.90
  10  -8   3   56.69   40.30
 -10   8  -3   10.30   20.90
 -10   8  -3   84.19   33.10
  10  -9   3  113.29   49.80
  10  -9   3   60.09   38.90
 -10   9  -3  118.99   35.40
 -10   9  -3  159.48   40.30
  10 -10   3   91.49   46.60
  10 -10   3   54.49   35.50
 -10  10  -3  112.49   38.70
 -10  10  -3   29.20   27.40
  10 -11   3   51.79   47.10
  10 -11   3  100.49   43.20
 -10  11  -3   79.79   39.50
 -10  11  -3   65.89   31.60
  10 -12   3  -45.00   41.80
 -10  12  -3    3.50   32.00
 -10  12  -3   29.00   30.00
  10 -13   3   56.19   49.99
 -10  13  -3   95.79   39.20
 -10  13  -3   60.19   36.90
  10 -14   3   53.99   51.09
 -10  14  -3    9.70   32.40
 -10  14  -3  -27.50   25.70
   9  14   3   30.90   29.40
   9  13   3   21.10   27.70
   9  12   3    8.40   23.30
   9  11   3   -0.60   21.70
   9  10   3   33.20   21.50
   9   9   3  -11.10   16.00
   9   8   3  122.79   28.70
   9   7   3   36.70   17.10
   9   6   3  333.97   55.79
   9   5   3  108.09   22.30
  -9  -5  -3  116.09   21.10
  -9  -5  -3   93.79   20.00
   9   4   3  291.67   45.30
  -9  -4  -3  254.57   46.00
  -9  -4  -3  286.77   46.30
  -9  -4  -3  277.07   45.80
  -9  -3  -3  264.47   46.00
  -9  -2  -3  -24.00   16.00
   9   1   3  109.59   35.00
   9   0   3    2.50   23.20
  -9   0  -3  -31.90   18.00
   9  -1   3   73.09   32.90
  -9   1  -3   77.89   15.80
  -9   1  -3   55.19   25.80
   9  -2   3  -46.80   23.80
   9  -2   3  -17.90   13.60
  -9   2  -3    9.10   23.30
  -9   2  -3  -19.90   10.30
   9  -3   3  258.27   53.29
   9  -3   3  343.07   49.40
  -9   3  -3  350.86   55.59
  -9   3  -3  187.28   42.00
   9  -4   3  262.37   51.49
   9  -4   3  290.87   58.99
  -9   4  -3  258.57   55.79
  -9   4  -3  287.57   48.70
   9  -5   3   99.39   37.70
   9  -5   3  120.09   32.80
  -9   5  -3  178.08   30.70
  -9   5  -3   55.39   32.20
   9  -6   3  253.97   55.49
   9  -6   3  320.67   51.29
  -9   6  -3  179.08   41.70
  -9   6  -3  182.98   46.80
   9  -7   3   11.90   26.50
   9  -7   3    0.40   29.30
  -9   7  -3   -1.10   18.30
  -9   7  -3   84.19   30.30
   9  -8   3   37.10   37.10
   9  -8   3   64.29   34.70
  -9   8  -3  164.18   37.10
  -9   8  -3   71.09   28.90
   9  -9   3  -56.29   24.20
   9  -9   3  -16.80   31.20
  -9   9  -3   31.00   28.30
  -9   9  -3   10.10   22.10
   9 -10   3  -32.30   27.00
   9 -10   3   -4.50   35.40
  -9  10  -3   53.79   27.10
  -9  10  -3  -36.80   24.00
   9 -11   3  -22.90   36.50
   9 -11   3  -43.90   30.20
  -9  11  -3   33.10   27.60
  -9  11  -3  -27.40   27.10
   9 -12   3   -2.30   40.50
  -9  12  -3    0.70   29.00
  -9  12  -3   57.39   31.60
   9 -13   3   21.20   44.90
  -9  13  -3    3.10   29.40
  -9  13  -3  -25.10   25.40
   9 -14   3   27.30   48.00
  -9  14  -3   -7.50   29.90
  -9  14  -3   38.50   30.30
   8  14   3  -21.10   24.90
   8  13   3   70.69   32.10
   8  12   3   53.79   29.30
   8  11   3   42.30   27.20
   8  10   3  -21.40   17.50
   8   9   3   -3.70   17.30
   8   8   3  599.54   96.29
   8   7   3    1.00   12.70
   8   6   3 1027.80  155.78
   8   5   3   28.70   13.50
  -8  -5  -3    0.00   11.40
  -8  -5  -3   20.90   10.30
   8   4   3  295.67   41.80
  -8  -4  -3  218.18   42.10
  -8  -4  -3  242.68   41.20
  -8  -3  -3   57.19   19.50
  -8  -2  -3  182.68   36.20
   8   1   3  103.69   33.60
   8   0   3    0.00   25.20
  -8   0  -3  -17.70   18.90
   8  -1   3   99.29   35.50
  -8   1  -3  103.19   20.50
  -8   1  -3  120.39   29.90
   8  -2   3  211.58   37.00
   8  -2   3  260.17   48.60
  -8   2  -3  179.28   33.30
  -8   2  -3  155.48   40.80
   8  -3   3   15.00   17.60
   8  -3   3   11.10   27.80
  -8   3  -3    7.80   22.90
  -8   3  -3    1.60   12.70
   8  -4   3  283.17   51.79
   8  -4   3  191.38   56.09
  -8   4  -3  330.27   57.19
  -8   4  -3  294.37   50.39
   8  -5   3    1.30   26.70
   8  -5   3   33.60   22.10
  -8   5  -3    7.30   15.80
  -8   5  -3   14.80   23.90
   8  -6   3 1145.69  180.18
   8  -6   3 1331.47  185.08
  -8   6  -3 1112.99  180.08
  -8   6  -3 1094.89  176.58
   8  -7   3   37.70   33.50
   8  -7   3   -6.20   23.40
  -8   7  -3  -12.20   22.10
  -8   7  -3    6.60   17.60
   8  -8   3  552.44   96.89
   8  -8   3  485.95   97.79
  -8   8  -3  500.45   89.19
  -8   8  -3  614.34   95.69
   8  -9   3   19.30   30.30
   8  -9   3    6.00   33.40
  -8   9  -3  -23.00   17.80
  -8   9  -3   22.20   28.10
   8 -10   3   -2.20   36.10
   8 -10   3   37.90   32.10
  -8  10  -3  -22.90   20.20
  -8  10  -3    2.50   27.40
   8 -11   3   60.49   36.30
   8 -11   3   97.29   48.10
  -8  11  -3   80.59   32.90
  -8  11  -3   95.29   36.70
   8 -12   3   46.30   44.80
  -8  12  -3   94.89   35.70
  -8  12  -3  108.49   40.10
   8 -13   3  -18.70   37.80
  -8  13  -3   55.79   32.80
  -8  13  -3  -26.70   24.30
   8 -14   3   89.59   52.29
  -8  14  -3    1.30   29.00
  -8  14  -3   -6.60   29.90
   7  15   3   -4.20   27.00
   7  14   3   11.90   28.70
   7  13   3   -7.40   26.30
   7  12   3   62.79   29.40
   7  11   3   -0.70   23.00
   7  10   3   56.79   25.80
   7   9   3   29.70   21.40
   7   8   3    4.30   16.70
   7   7   3   11.50   15.50
   7   6   3  402.36   66.29
   7   5   3   75.09   19.50
  -7  -5  -3   88.39   19.80
  -7  -5  -3   78.19   16.10
   7   4   3 1135.69  173.18
  -7  -4  -3 1149.69  172.58
  -7  -4  -3 1197.98  174.18
   7   3   3  128.99   23.00
  -7  -3  -3  109.19   26.30
  -7  -3  -3  147.79   28.30
  -7  -2  -3  287.27   49.99
   7   1   3  215.48   46.60
   7   0   3   14.30   23.20
  -7   0  -3   21.50   19.10
   7  -1   3  147.09   41.40
  -7   1  -3  210.28   33.10
  -7   1  -3  219.48   41.10
   7  -2   3  561.24   80.69
  -7   2  -3  463.15   77.59
   7  -3   3   64.79   25.60
   7  -3   3   83.69   33.50
  -7   3  -3  154.18   25.40
  -7   3  -3  101.19   33.10
   7  -4   3 1127.79  172.18
   7  -4   3 1076.59  176.58
  -7   4  -3 1165.58  169.78
  -7   4  -3 1068.89  173.68
   7  -5   3  102.59   37.40
   7  -5   3  104.19   29.50
  -7   5  -3   96.19   26.30
  -7   5  -3   82.59   31.10
   7  -6   3  271.87   63.09
   7  -6   3  404.16   65.09
  -7   6  -3  287.07   59.59
  -7   6  -3  335.17   57.69
   7  -7   3    7.30   24.20
   7  -7   3  -16.20   25.60
  -7   7  -3   19.60   23.20
  -7   7  -3  -11.60   15.50
   7  -8   3    5.70   30.20
   7  -8   3   31.80   27.70
  -7   8  -3   27.90   24.00
  -7   8  -3    6.60   17.90
   7  -9   3    4.10   25.20
   7  -9   3  -17.20   29.60
  -7   9  -3  -12.80   19.40
  -7   9  -3  -15.30   22.60
   7 -10   3  -70.69   21.80
   7 -10   3  -26.40   30.00
  -7  10  -3    2.90   22.20
  -7  10  -3   18.70   26.50
   7 -11   3   21.90   32.10
   7 -11   3    1.50   36.20
  -7  11  -3   29.60   27.30
  -7  11  -3    1.80   23.70
   7 -12   3   16.60   44.30
  -7  12  -3   47.20   30.00
  -7  12  -3   62.49   32.10
   7 -13   3  -33.90   35.40
  -7  13  -3   12.20   28.80
  -7  13  -3   41.30   31.20
   7 -14   3   14.40   42.50
  -7  14  -3   34.00   30.30
  -7  14  -3   23.30   31.90
   7 -15   3   40.80   47.40
  -7  15  -3    2.00   30.30
  -7  15  -3  -18.20   28.30
   6  15   3    9.00   28.00
   6  14   3   17.10   29.40
   6  13   3  -11.50   12.80
   6  13   3   26.30   27.10
  -6 -13  -3   24.30   22.10
   6  12   3   99.59   23.70
   6  12   3  210.48   41.00
  -6 -12  -3  100.99   28.10
   6  11   3   51.89   26.30
   6  11   3   39.30   15.30
  -6 -11  -3   41.20   19.40
   6  10   3   -4.00   19.60
   6  10   3   -0.10   12.00
  -6 -10  -3    4.20   14.90
   6   9   3   20.60   19.70
   6   9   3    9.60   11.30
  -6  -9  -3  -29.00   21.50
  -6  -9  -3   -1.40   12.60
   6   8   3  304.97   45.40
   6   8   3  239.58   50.79
  -6  -8  -3  295.37   45.80
  -6  -8  -3  214.78   54.49
   6   7   3  -12.50   14.00
   6   7   3  -12.10    9.20
   6   7   3    9.50    9.10
  -6  -7  -3   -0.70    8.90
  -6  -7  -3  -10.30   18.90
   6   6   3  686.43   99.39
  -6  -6  -3  604.54   94.69
  -6  -6  -3  658.63  102.89
   6   5   3  -25.50   11.90
  -6  -5  -3    9.80   19.30
  -6  -5  -3   -4.50    8.50
   6   4   3  736.73  109.99
  -6  -4  -3  760.22  111.79
  -6  -4  -3  703.23  112.19
  -6  -4  -3  702.33  108.69
   6   3   3  483.85   76.99
  -6  -3  -3  536.65   80.69
  -6  -3  -3  528.35   78.19
  -6  -3  -3  481.55   79.39
   6   2   3   37.30    9.50
  -6  -2  -3   54.99   20.20
   6   1   3  487.25   81.39
   6   0   3   -5.40   24.30
  -6   0  -3   -6.80   17.80
   6  -1   3  494.75   82.99
  -6   1  -3  499.35   82.09
  -6   1  -3  491.25   75.09
   6  -2   3   18.00   26.20
   6  -2   3   70.69   20.80
  -6   2  -3   34.20   14.50
   6  -3   3  511.95   81.99
   6  -3   3  480.95   87.49
  -6   3  -3  491.45   84.99
  -6   3  -3  529.55   80.69
   6  -4   3 1164.98  171.68
   6  -4   3 1100.39  167.08
  -6   4  -3 1033.20  168.18
  -6   4  -3 1062.49  164.68
   6  -5   3   36.10   25.80
   6  -5   3   32.00   21.90
  -6   5  -3    1.30   19.90
  -6   5  -3   30.40   18.20
   6  -6   3  583.94  108.89
   6  -6   3  735.93  109.49
  -6   6  -3  630.24  104.69
  -6   6  -3  661.83  107.19
   6  -7   3    5.00   23.80
   6  -7   3  -25.30   24.50
  -6   7  -3  -18.10   15.80
  -6   7  -3  -31.20   17.80
   6  -8   3  297.67   65.69
   6  -8   3  370.16   68.49
  -6   8  -3  339.37   61.29
  -6   8  -3  288.67   59.79
   6  -9   3   29.40   27.70
   6  -9   3  -13.10   27.90
  -6   9  -3   -5.70   17.80
  -6   9  -3  -34.20   22.30
   6 -10   3  -19.90   30.50
   6 -10   3   30.20   35.70
  -6  10  -3   24.80   25.70
  -6  10  -3   11.70   20.90
   6 -11   3  -14.00   33.40
  -6  11  -3   52.79   29.30
  -6  11  -3   21.10   23.00
   6 -12   3   82.39   47.50
  -6  12  -3   84.29   34.40
  -6  12  -3   85.49   32.50
   6 -13   3   32.40   39.90
  -6  13  -3   16.90   27.20
  -6  13  -3    7.90   27.10
   6 -14   3  100.79   51.19
  -6  14  -3   19.20   29.30
  -6  14  -3   18.10   28.70
   6 -15   3   15.50   41.40
  -6  15  -3  -31.00   25.60
  -6  15  -3   34.60   30.70
   5  15   3   -5.30   28.40
   5  15   3   22.20   17.70
   5  14   3   -3.20   29.50
   5  14   3  -18.60   15.80
  -5 -14  -3   -8.10   24.20
   5  13   3   -5.20   26.40
   5  13   3   -8.90   15.90
  -5 -13  -3  -35.50   19.10
   5  12   3    2.30   22.80
   5  12   3   15.20   16.30
  -5 -12  -3    2.70   19.60
   5  11   3   36.70   24.30
   5  11   3   30.10   16.00
  -5 -11  -3    0.00   25.70
  -5 -11  -3    7.40   18.60
   5  10   3   48.10   16.70
   5  10   3   31.70   24.40
  -5 -10  -3   43.00   34.40
  -5 -10  -3   47.30   20.30
   5   9   3   95.39   21.60
   5   9   3  182.88   34.60
  -5  -9  -3   60.39   22.10
  -5  -9  -3  138.89   37.40
   5   8   3   -6.60   11.00
   5   8   3  -24.60   14.80
  -5  -8  -3    1.70   12.70
  -5  -8  -3    8.60   22.30
   5   7   3   34.00   20.80
   5   7   3   72.19   16.70
  -5  -7  -3   98.39   29.20
  -5  -7  -3   83.29   17.20
   5   6   3  -10.60   14.60
   5   6   3    2.70   11.20
  -5  -6  -3   25.30   10.70
  -5  -6  -3   19.00   19.30
   5   5   3  179.58   31.50
   5   5   3  213.88   36.60
   5   5   3  193.78   31.50
  -5  -5  -3  236.08   38.40
  -5  -5  -3  164.78   30.50
   5   4   3  522.05   78.99
  -5  -4  -3  492.05   77.09
  -5  -4  -3  516.35   80.99
   5   3   3   14.60   10.00
  -5  -3  -3   16.90   11.40
  -5  -3  -3   23.40   13.30
   5   2   3  183.08   31.20
  -5  -2  -3  203.58   31.40
   5   1   3 -158.08   92.49
   5   1   3   11.90   21.10
   5   1   3   16.60   30.00
   5   1   3   44.70   30.30
  -5  -1  -3  -41.20  101.59
  -5  -1  -3    8.00   25.30
  -5  -1  -3   28.80   20.90
  -5  -1  -3   38.50   18.40
   5   0   3   -8.80   21.50
  -5   0  -3   17.70   19.60
   5  -1   3    8.10   25.30
  -5   1  -3   24.30   12.00
  -5   1  -3   75.69   24.00
   5  -2   3  654.53  219.88
  -5   2  -3  529.35  185.98
   5  -3   3    2.50   18.30
   5  -3   3   -9.80   21.80
  -5   3  -3   27.90   14.30
  -5   3  -3   27.70   22.40
   5  -4   3  489.95   74.59
   5  -4   3  443.46   76.39
  -5   4  -3  442.76   72.39
  -5   4  -3  372.26   68.59
   5  -5   3  233.98   43.50
   5  -5   3  138.79   43.00
  -5   5  -3  202.38   44.20
  -5   5  -3  167.58   36.60
   5  -6   3   -5.20   25.00
   5  -6   3  -49.70   20.80
  -5   6  -3  -14.60   19.90
  -5   6  -3  -18.20   17.30
   5  -7   3   66.09   33.50
   5  -7   3   40.90   27.60
  -5   7  -3   80.79   26.10
  -5   7  -3   56.69   26.20
   5  -8   3  -20.10   24.90
   5  -8   3   -0.10   22.60
  -5   8  -3   18.30   19.70
  -5   8  -3  -13.40   19.20
   5  -9   3  109.09   38.90
   5  -9   3   18.30   29.50
  -5   9  -3  165.88   34.20
  -5   9  -3   71.49   27.00
   5 -10   3  136.39   44.30
   5 -10   3   73.29   39.00
  -5  10  -3   22.60   25.60
  -5  10  -3  109.09   31.20
   5 -11   3    5.20   35.20
  -5  11  -3   21.10   25.00
  -5  11  -3   15.90   25.80
   5 -12   3   19.90   35.50
  -5  12  -3  -36.30   22.80
  -5  12  -3    3.40   22.00
   5 -13   3    8.40   39.70
  -5  13  -3   42.80   29.00
  -5  13  -3  -20.40   25.10
   5 -14   3   31.40   42.90
  -5  14  -3    3.20   25.50
  -5  14  -3   -3.70   26.10
   5 -15   3   21.70   43.00
  -5  15  -3   -1.10   27.40
  -5  15  -3   68.29   36.70
   4  15   3    8.50   19.70
   4  15   3    0.30   27.10
  -4 -15  -3   -9.60   28.60
   4  14   3   15.20   29.10
   4  14   3    8.60   19.30
  -4 -14  -3   52.49   30.40
   4  13   3  111.99   33.80
   4  13   3   57.49   20.80
  -4 -13  -3  -29.80   21.40
   4  12   3    4.90   24.70
   4  12   3   23.70   18.70
  -4 -12  -3    8.10   20.60
  -4 -12  -3   17.10   31.40
   4  11   3   39.30   20.10
   4  11   3   99.29   31.70
  -4 -11  -3   80.29   24.70
  -4 -11  -3   75.59   39.40
   4  10   3  -15.10   14.10
   4  10   3   14.70   21.30
  -4 -10  -3   33.20   28.70
  -4 -10  -3   17.60   17.10
   4   9   3   23.60   19.70
   4   9   3   21.60   14.50
  -4  -9  -3   -4.80   23.60
  -4  -9  -3   19.90   15.40
   4   8   3  473.05   70.29
   4   8   3  470.45   76.89
  -4  -8  -3  415.56   70.59
  -4  -8  -3  409.16   78.19
   4   7   3   21.60   12.50
   4   7   3   14.00   16.60
  -4  -7  -3   13.80   12.20
  -4  -7  -3  -21.80   19.50
   4   6   3  336.37   51.29
   4   6   3  260.27   45.10
  -4  -6  -3  276.37   45.20
  -4  -6  -3  266.17   51.49
   4   5   3  970.70  142.99
   4   5   3  909.81  145.49
  -4  -5  -3  976.00  142.89
  -4  -5  -3  946.91  147.09
   4   4   3  -11.60    9.50
   4   4   3    6.00   11.30
  -4  -4  -3  -14.60    9.20
  -4  -4  -3  -30.80   12.70
   4   3   3 2129.49  318.27
  -4  -3  -3 2160.18  317.77
  -4  -3  -3 2170.78  318.87
   4   2   3  340.87   56.29
  -4  -2  -3  336.27   57.19
  -4  -2  -3  387.26   58.29
  -4  -2  -3  424.56   57.89
  -4  -1  -3 3819.62  561.24
   4   0   3   -2.20   22.10
  -4   0  -3   -9.10   18.80
   4  -1   3 3655.63  552.44
  -4   1  -3 3768.32  549.25
  -4   1  -3 3749.52  551.94
   4  -2   3  270.67   53.19
  -4   2  -3  264.57   50.69
  -4   2  -3  302.97   46.80
   4  -3   3 2159.98  325.17
   4  -3   3 2240.28  327.17
  -4   3  -3 2224.58  325.57
  -4   3  -3 2110.29  323.77
   4  -4   3   -7.90   18.70
   4  -4   3   -0.90   24.10
  -4   4  -3  -10.90   20.10
  -4   4  -3  -16.30   16.30
   4  -5   3  947.61  152.48
   4  -5   3 1030.60  154.08
  -4   5  -3  881.01  148.89
  -4   5  -3 1019.80  150.38
   4  -6   3  309.77   58.99
   4  -6   3  239.78   57.09
  -4   6  -3  313.67   55.39
  -4   6  -3  317.57   56.99
   4  -7   3  -12.70   24.70
   4  -7   3    5.20   22.00
  -4   7  -3   27.30   19.80
  -4   7  -3    4.20   19.50
   4  -8   3  471.25   79.89
   4  -8   3  411.36   79.59
  -4   8  -3  394.76   72.69
  -4   8  -3  384.06   72.49
   4  -9   3   18.00   27.90
   4  -9   3   26.00   30.60
  -4   9  -3   67.09   25.10
  -4   9  -3  -10.60   19.00
   4 -10   3    4.10   30.60
  -4  10  -3    1.20   21.90
  -4  10  -3   -6.80   22.60
   4 -11   3   48.00   37.90
  -4  11  -3   60.59   32.00
  -4  11  -3   42.50   26.50
   4 -12   3   35.30   33.90
  -4  12  -3   -1.70   23.50
  -4  12  -3   67.69   29.10
   4 -13   3   42.80   40.00
  -4  13  -3   25.50   30.00
  -4  13  -3   67.89   30.70
   4 -14   3   -4.10   32.30
  -4  14  -3   10.50   27.00
  -4  14  -3   -9.60   23.80
   4 -15   3   -6.60   40.50
  -4  15  -3   28.10   29.20
  -4  15  -3   14.90   29.70
   3  15   3   -9.40   26.40
   3  15   3  -16.50   19.20
  -3 -15  -3   -6.20   30.50
   3  14   3   -8.40   27.50
   3  14   3   -5.70   19.40
  -3 -14  -3   19.70   30.40
   3  13   3   -6.50   25.90
   3  13   3   32.20   20.20
  -3 -13  -3  -27.50   28.90
  -3 -13  -3   -2.10   23.10
   3  12   3    2.00   18.00
   3  12   3  -23.00   21.00
  -3 -12  -3  -42.20   18.80
  -3 -12  -3  -36.70   24.70
   3  11   3  187.58   40.50
   3  11   3  149.49   32.70
  -3 -11  -3  163.88   35.10
  -3 -11  -3  103.69   46.40
   3  10   3   14.90   16.20
   3  10   3   24.70   22.40
  -3 -10  -3   26.40   19.20
  -3 -10  -3   41.00   31.60
   3   9   3  405.76   54.79
   3   9   3  231.48   55.89
  -3  -9  -3  298.87   54.99
  -3  -9  -3  312.07   61.69
   3   8   3    9.90   12.90
   3   8   3   -7.70   15.20
  -3  -8  -3    6.00   13.90
  -3  -8  -3   52.69   21.90
   3   7   3   15.40   16.50
   3   7   3   -1.20   12.30
  -3  -7  -3   13.50   23.30
  -3  -7  -3   -9.30   13.20
   3   5   3   97.19   19.50
   3   5   3  100.09   23.10
  -3  -5  -3   96.29   19.80
  -3  -5  -3   78.49   24.70
   3   4   3    5.90    9.90
   3   4   3   -4.40   12.10
  -3  -4  -3   20.00   16.80
  -3  -4  -3    2.70    9.60
   3   3   3   94.49   17.40
   3   3   3   78.99   18.90
  -3  -3  -3   78.69   17.20
  -3  -3  -3   54.39   19.00
   3   2   3 1129.99  171.18
   3   2   3 1169.28  172.08
   3   2   3 1174.58  171.88
  -3  -2  -3 1126.59  171.38
  -3  -2  -3 1175.38  171.68
   3   1   3  701.23  104.69
  -3  -1  -3  704.93  104.59
  -3   0  -3    5.40   18.70
   3  -1   3  708.03  109.79
  -3   1  -3  667.43  108.19
   3  -2   3 1117.99  185.88
  -3   2  -3 1256.47  183.08
  -3   2  -3 1264.37  185.18
   3  -3   3   23.90   26.90
  -3   3  -3   87.59   25.00
  -3   3  -3   53.39   20.80
   3  -4   3   21.80   23.40
   3  -4   3  -14.90   18.90
  -3   4  -3  -20.70   18.10
  -3   4  -3   12.90   17.20
   3  -5   3   75.39   30.70
   3  -5   3   67.29   33.00
  -3   5  -3   80.79   26.40
  -3   5  -3  115.29   25.50
   3  -6   3    0.30   25.00
   3  -6   3   -8.80   24.80
  -3   6  -3   14.70   17.70
  -3   6  -3   25.30   21.10
   3  -7   3    9.60   23.50
   3  -7   3  -21.80   23.20
  -3   7  -3   12.10   19.50
  -3   7  -3   34.10   20.60
   3  -8   3  -22.70   22.70
   3  -8   3  -19.00   23.00
  -3   8  -3   18.10   20.40
  -3   8  -3   -9.50   17.20
   3  -9   3  337.97   71.89
   3  -9   3  294.27   65.89
  -3   9  -3  399.76   67.19
  -3   9  -3  316.57   60.79
   3 -10   3  -13.90   28.80
  -3  10  -3   13.50   21.10
  -3  10  -3   44.00   23.70
   3 -11   3  103.49   41.90
  -3  11  -3  149.29   37.80
  -3  11  -3  200.98   42.70
   3 -12   3   26.10   27.60
  -3  12  -3   33.30   29.20
  -3  12  -3    7.90   23.90
   3 -13   3  -14.10   27.80
  -3  13  -3    7.10   22.10
  -3  13  -3   39.40   32.00
   3 -14   3   16.30   34.10
  -3  14  -3   38.30   27.70
  -3  14  -3   19.00   28.50
   3 -15   3   26.70   38.30
  -3  15  -3   -1.40   28.50
  -3  15  -3   23.50   26.70
   2  15   3  -12.50   24.90
   2  15   3    5.70   21.00
  -2 -15  -3  -29.30   32.40
   2  14   3   73.79   34.30
   2  14   3   32.70   22.30
  -2 -14  -3   32.40   31.00
  -2 -14  -3  -16.00   33.60
   2  13   3   27.90   21.70
   2  13   3   15.50   27.10
  -2 -13  -3  -58.99   22.00
  -2 -13  -3  135.89   33.00
   2  12   3   26.00   19.50
   2  12   3    0.30   23.90
  -2 -12  -3   47.50   33.20
  -2 -12  -3  -40.20   18.80
   2  11   3  103.59   28.40
   2  11   3  141.09   35.80
  -2 -11  -3  173.08   45.00
  -2 -11  -3  121.39   32.60
   2  10   3   85.29   21.70
   2  10   3   89.29   28.40
  -2 -10  -3   52.99   33.90
  -2 -10  -3   49.50   26.00
   2   9   3   55.69   19.10
   2   9   3   77.39   28.10
  -2  -9  -3   66.09   22.70
  -2  -9  -3   35.00   28.30
   2   8   3  127.89   32.80
   2   8   3  165.58   31.50
  -2  -8  -3  158.68   32.40
  -2  -8  -3  186.48   38.90
   2   7   3   38.60   20.40
   2   7   3   80.39   17.80
  -2  -7  -3   52.49   18.90
  -2  -7  -3   42.60   24.40
   2   6   3  495.55   78.49
   2   6   3  517.25   82.59
  -2  -6  -3  615.74   85.29
  -2  -6  -3  455.85   78.79
   2   5   3   23.50   15.70
   2   5   3   29.80   14.30
  -2  -5  -3   17.30   19.40
  -2  -5  -3   28.10   14.30
   2   4   3   63.49   17.50
   2   4   3   87.19   20.90
  -2  -4  -3   92.79   18.30
  -2  -4  -3   80.09   22.60
   2   3   3  311.27   45.00
   2   3   3  270.17   43.20
  -2  -3  -3  238.88   42.80
  -2  -3  -3  252.17   44.20
   2   2   3 1594.34  249.58
   2   2   3 1720.83  249.68
  -2  -2  -3 1719.43  249.48
  -2  -2  -3 1720.33  249.78
   2   1   3 3474.85  502.25
   2   1   3 3407.26  502.95
   2   1   3 3521.25  502.95
  -2  -1  -3 3286.07  502.15
  -2  -1  -3 3388.66  502.75
   2   0   3    2.10   15.80
   2   0   3   -3.90  100.69
   2   0   3  -18.70   33.80
   2   0   3   -0.10   15.90
  -2   0  -3  -11.60   84.99
  -2   0  -3   19.20   30.30
  -2   0  -3    5.70   16.10
  -2   0  -3    3.30   17.10
   2  -1   3 3336.87  506.25
  -2   1  -3 3501.15  505.95
   2  -2   3 1816.72  257.47
  -2   2  -3 1736.23  256.67
  -2   2  -3 1606.64  255.47
   2  -3   3  234.38   50.69
  -2   3  -3  269.07   46.50
  -2   3  -3  273.77   47.90
   2  -4   3  110.29   31.60
  -2   4  -3   68.29   23.40
  -2   4  -3  109.89   26.90
   2  -5   3   41.10   25.00
   2  -5   3   19.40   23.50
  -2   5  -3   60.69   23.10
  -2   5  -3   51.09   22.90
   2  -6   3  625.14   97.39
   2  -6   3  458.95   92.59
  -2   6  -3  541.75   91.39
  -2   6  -3  632.94   92.69
   2  -7   3   57.89   26.80
   2  -7   3   63.69   29.90
  -2   7  -3   92.99   25.80
  -2   7  -3   27.50   19.90
   2  -8   3  191.18   44.20
  -2   8  -3  219.68   44.00
  -2   8  -3  159.78   38.20
   2  -9   3   21.90   28.50
  -2   9  -3   89.79   26.40
  -2   9  -3   76.69   30.90
   2 -10   3   96.99   32.60
  -2  10  -3   53.09   28.00
  -2  10  -3   45.90   24.60
   2 -11   3   84.49   35.10
  -2  11  -3  136.89   32.40
  -2  11  -3   49.90   31.20
   2 -12   3    5.30   24.30
  -2  12  -3   -1.60   22.40
  -2  12  -3   15.10   22.70
   2 -13   3  -11.30   24.60
  -2  13  -3   39.30   27.00
  -2  13  -3   83.09   27.20
   2 -14   3   81.79   41.40
  -2  14  -3    4.40   25.40
  -2  14  -3   44.40   26.40
   2 -15   3   40.40   43.60
  -2  15  -3   -5.80   22.00
  -2  15  -3    7.30   27.70
   1  15   3   21.40   23.80
   1  15   3   27.00   30.20
  -1 -15  -3    5.80   33.90
   1  14   3   36.80   32.90
   1  14   3   38.60   22.90
  -1 -14  -3   18.00   29.30
  -1 -14  -3  -23.30   31.70
   1  13   3   25.50   21.00
   1  13   3   27.70   29.30
  -1 -13  -3   17.70   25.50
  -1 -13  -3   48.80   34.40
   1  12   3   31.80   27.50
   1  12   3    3.80   17.70
  -1 -12  -3   40.40   25.60
  -1 -12  -3   43.30   33.50
   1  11   3   85.29   30.50
   1  11   3   49.80   21.10
  -1 -11  -3   43.10   24.30
  -1 -11  -3   19.70   28.50
   1  10   3   36.90   19.90
   1  10   3   65.19   27.50
  -1 -10  -3   73.69   30.20
  -1 -10  -3   58.49   25.90
   1   9   3   76.69   21.40
   1   9   3   58.49   26.10
  -1  -9  -3   48.00   27.50
  -1  -9  -3   82.49   26.00
   1   8   3  227.28   46.30
   1   8   3  302.97   51.79
  -1  -8  -3  297.77   53.29
  -1  -8  -3  294.87   48.80
   1   7   3  855.31  181.08
   1   7   3  422.46   99.19
  -1  -7  -3  541.05  168.08
   1   6   3  180.08   34.60
   1   6   3  144.39   30.30
  -1  -6  -3  140.99   30.70
  -1  -6  -3  277.67   40.80
   1   5   3  107.69   24.10
   1   5   3  145.09   29.70
  -1  -5  -3  143.19   30.70
  -1  -5  -3  124.49   25.30
   1   4   3  166.18   31.30
   1   4   3  167.48   28.40
  -1  -4  -3  147.49   28.60
   1   3   3 2187.38  329.27
   1   3   3 2316.17  330.17
  -1  -3  -3 2273.47  330.27
  -1  -3  -3 2160.98  329.17
   1   2   3 1484.65  218.58
   1   2   3 1506.25  218.38
  -1  -2  -3 1530.25  218.78
  -1  -2  -3 1386.36  218.18
   1   1   3    3.60    8.10
   1   1   3    6.00    9.30
  -1  -1  -3   14.70    9.80
  -1  -1  -3   18.60    8.90
   1   0   3   -6.00    8.10
   1   0   3  -12.70    9.20
  -1   0  -3    9.70    9.50
  -1   0  -3   -7.40    7.80
   1  -1   3  -42.10  102.19
   1  -1   3   15.00   18.60
   1  -1   3   22.10   40.30
   1  -1   3   23.10   15.40
  -1   1  -3   10.80   17.80
  -1   1  -3   11.60   12.80
  -1   1  -3  101.99   92.29
  -1   1  -3   35.30   37.00
   1  -2   3 1414.26  220.58
  -1   2  -3 1512.95  219.98
   1  -3   3 2225.28  329.97
  -1   3  -3 2087.19  329.77
  -1   3  -3 2316.97  329.37
   1  -4   3  121.59   31.90
  -1   4  -3  100.89   28.70
  -1   4  -3  128.79   28.00
   1  -5   3  138.69   35.30
  -1   5  -3  174.78   33.80
  -1   5  -3  149.79   34.60
   1  -6   3  201.48   40.90
  -1   6  -3  168.68   35.80
  -1   6  -3  142.89   34.20
   1  -7   3   34.30   27.30
  -1   7  -3   65.49   26.00
  -1   7  -3   21.60   19.00
   1  -8   3  213.88   45.80
  -1   8  -3  161.68   39.50
  -1   8  -3  190.88   38.50
   1  -9   3   47.80   28.80
  -1   9  -3   79.49   24.50
  -1   9  -3   60.39   28.40
   1 -10   3    6.00   26.00
  -1  10  -3   47.70   25.40
  -1  10  -3   20.50   20.10
   1 -11   3   10.60   30.00
  -1  11  -3  111.99   28.90
  -1  11  -3  154.08   38.30
   1 -12   3   14.20   28.10
  -1  12  -3  -18.30   18.40
  -1  12  -3  -38.80   21.00
   1 -13   3   12.30   31.60
  -1  13  -3   23.60   22.90
  -1  13  -3  -21.10   21.50
   1 -14   3  -48.00   30.60
  -1  14  -3   -5.10   26.20
  -1  14  -3  -21.10   20.50
   1 -15   3   27.10   41.60
  -1  15  -3   24.90   24.50
  -1  15  -3   -1.40   27.60
   0  15   3   20.70   22.00
   0  15   3  -22.90   26.50
   0 -15  -3  -27.30   31.60
   0 -15  -3    8.30   32.00
   0  14   3  -16.30   18.60
   0  14   3   35.30   26.50
   0 -14  -3   85.79   34.10
   0 -14  -3  -21.90   29.80
   0  13   3   46.70   29.70
   0  13   3   35.20   21.20
   0 -13  -3    8.50   25.40
   0 -13  -3  -26.70   26.70
   0  12   3   17.30   27.00
   0  12   3   20.20   19.80
   0 -12  -3   17.00   23.80
   0 -12  -3   17.20   28.60
   0  11   3   -0.30   21.90
   0  11   3   -8.30   17.60
   0 -11  -3   -8.40   23.80
   0 -11  -3   30.00   25.00
   0  10   3  285.07   51.99
   0  10   3  244.28   45.80
   0 -10  -3  228.08   47.80
   0 -10  -3  199.78   52.49
   0   9   3    3.20   18.90
   0   9   3  -27.20   12.80
   0  -9  -3  -18.50   18.10
   0  -9  -3   -6.90   18.30
   0   8   3  969.60  155.38
   0   8   3  988.30  151.98
   0  -8  -3  983.80  153.68
   0  -8  -3 1072.89  157.88
   0   7   3   -6.60   13.70
   0   7   3  -11.90   16.00
   0  -7  -3   -9.70   15.70
   0  -7  -3    6.30   20.40
   0   6   3  527.15   82.49
   0   6   3  544.15   78.39
   0  -6  -3  369.86   79.79
   0  -6  -3  513.65   79.19
   0   5   3    1.40   15.70
   0   5   3   -4.40   11.80
   0  -5  -3    7.40   13.60
   0  -5  -3    1.90   16.70
   0   4   3 2560.04  368.56
   0   4   3 2483.85  369.66
   0  -4  -3 2877.31  370.46
   0  -4  -3 2144.99  368.36
   0   3   3   77.79   42.70
   0   3   3  147.69   70.59
   0   3   3  -59.79   65.09
   0  -3  -3  -23.50   67.89
   0  -3  -3  209.98   79.19
   0   2   3 2040.70  304.67
   0   2   3 2133.79  304.47
   0  -2  -3 2060.09  304.77
   0  -2  -3 2006.60  304.37
   0   1   3  -10.00    7.80
   0   1   3    8.30    8.90
   0  -1  -3   -2.40    9.00
   0  -1  -3   -1.00    6.10
   0   0   3   18.60    9.00
   0   0  -3    2.30    7.60
   0   1  -3   -7.70    9.10
   0   1  -3   12.30   10.50
   0   2  -3 1961.70  291.87
   0  -3   3   -1.50   18.00
   0   3  -3   11.50   17.90
   0  -4   3 2292.67  359.36
   0   4  -3 2565.44  358.26
   0   4  -3 2357.46  359.86
   0  -5   3  -23.10   18.10
   0   5  -3    1.50   15.60
   0   5  -3   -4.10   19.70
   0  -6   3  498.25   83.19
   0   6  -3  518.85   81.39
   0   6  -3  462.25   82.49
   0  -7   3  -41.70   18.30
   0   7  -3   20.10   16.80
   0   7  -3   31.90   19.70
   0  -8   3 1123.09  170.88
   0   8  -3 1132.09  170.18
   0   8  -3 1046.00  166.08
   0  -9   3    8.50   24.60
   0   9  -3  -11.10   16.20
   0   9  -3  -24.70   20.60
   0 -10   3  278.47   61.39
   0  10  -3  267.07   60.49
   0  10  -3  334.27   54.69
   0 -11   3    8.60   26.00
   0  11  -3  -33.10   17.80
   0  11  -3  -10.00   22.10
   0 -12   3  -23.70   27.30
   0  12  -3  -14.50   18.10
   0  12  -3   25.70   27.50
   0 -13   3   29.20   32.50
   0  13  -3   -1.80   19.80
   0  13  -3   57.49   32.10
   0 -14   3  -11.50   34.00
   0  14  -3   34.80   24.70
   0  14  -3   27.80   31.10
   0 -15   3   -9.40   38.10
   0  15  -3  -30.40   26.30
   0  15  -3    8.40   21.20
  -1  15   3   -5.50   20.20
  -1  15   3    0.00   23.70
   1 -15  -3   31.50   37.10
   1 -15  -3   50.29   41.30
  -1  14   3  -19.80   24.40
  -1  14   3  -38.70   17.10
   1 -14  -3   12.00   32.40
   1 -14  -3   80.09   40.40
  -1  13   3   31.30   22.60
  -1  13   3   43.80   31.20
   1 -13  -3   -6.80   24.70
   1 -13  -3  -29.60   26.80
  -1  12   3   16.70   25.80
  -1  12   3  -14.00   18.90
   1 -12  -3  -20.70   26.30
   1 -12  -3    0.30   19.70
  -1  11   3   62.19   23.40
  -1  11   3   55.99   30.00
   1 -11  -3   54.89   26.90
   1 -11  -3   22.30   28.90
  -1  10   3   74.59   26.10
  -1  10   3   26.80   19.60
   1 -10  -3   22.00   26.80
   1 -10  -3   39.40   23.00
  -1   9   3   94.59   27.80
  -1   9   3   56.99   23.00
   1  -9  -3   44.60   25.90
   1  -9  -3   86.39   27.30
  -1   8   3  352.36   58.09
  -1   8   3  276.77   52.19
   1  -8  -3  376.46   61.59
   1  -8  -3  247.68   55.29
  -1   7   3  111.89   27.40
  -1   7   3   91.89   22.80
   1  -7  -3   58.09   23.50
   1  -7  -3   36.90   24.40
  -1   6   3  208.58   40.20
  -1   6   3  174.28   35.20
   1  -6  -3  158.78   35.30
   1  -6  -3  228.38   41.60
  -1   5   3  169.58   32.70
  -1   5   3  144.89   28.40
   1  -5  -3  104.19   27.60
   1  -5  -3  168.28   33.60
  -1   4   3  164.78   24.90
  -1   4   3  105.09   22.40
   1  -4  -3  119.29   27.30
   1  -4  -3   64.39   22.80
  -1   3   3 2275.77  329.07
   1  -3  -3 2257.07  329.17
   1  -3  -3 2128.39  329.57
  -1   2   3 1492.85  219.78
  -1   2   3 1445.76  219.38
   1  -2  -3 1514.75  219.48
   1  -2  -3 1461.25  219.78
  -1   1   3   22.60   10.30
  -1   1   3    2.40    9.10
   1  -1  -3   -8.30    8.80
   1  -1  -3   14.00   16.90
  -1   0   3    3.80    8.60
   1   0  -3   -2.70    8.40
  -1  -1   3   24.30    7.80
   1   1  -3   23.30   10.00
   1   2  -3 1539.35  226.48
   1   2  -3 1518.45  226.58
   1   3  -3 2248.08  333.57
  -1  -4   3   28.20   23.80
   1   4  -3  119.29   22.30
   1   4  -3   87.39   24.40
  -1  -5   3  126.19   31.90
   1   5  -3  132.69   27.00
   1   5  -3   99.49   33.20
  -1  -6   3  129.99   34.20
   1   6  -3   95.49   33.40
   1   6  -3  170.18   30.40
  -1  -7   3   37.60   23.10
   1   7  -3   39.90   18.10
   1   7  -3   57.59   24.40
  -1  -8   3  209.78   45.90
   1   8  -3  194.38   43.60
   1   8  -3  249.08   41.60
  -1  -9   3   70.29   28.00
   1   9  -3   50.09   28.90
   1   9  -3   77.29   22.20
  -1 -10   3   28.90   27.30
   1  10  -3   30.50   25.80
   1  10  -3   35.90   19.40
  -1 -11   3   31.40   29.20
   1  11  -3   60.29   21.80
   1  11  -3   40.40   30.00
  -1 -12   3    5.80   30.30
   1  12  -3   17.30   25.20
   1  12  -3   25.20   20.30
  -1 -13   3   31.70   33.00
   1  13  -3    3.30   18.50
   1  13  -3   -1.60   25.60
   1  14  -3    0.00   20.20
   1  14  -3   59.49   30.60
   1  15  -3    3.10   20.70
   1  15  -3    4.80   26.10
  -2  15   3  -30.50   23.70
  -2  15   3   21.80   22.70
   2 -15  -3    6.30   34.50
   2 -15  -3   26.30   40.30
  -2  14   3   47.40   28.10
  -2  14   3   14.60   23.40
   2 -14  -3   51.59   38.50
   2 -14  -3   38.80   34.40
  -2  13   3   44.50   25.60
  -2  13   3   32.00   29.30
   2 -13  -3   43.50   33.90
   2 -13  -3   -2.10   21.40
  -2  12   3   -8.90   18.30
  -2  12   3   10.30   26.20
   2 -12  -3  -10.50   17.10
   2 -12  -3   36.00   30.80
  -2  11   3  149.99   33.80
  -2  11   3  131.49   40.10
   2 -11  -3  118.59   39.60
   2 -11  -3  126.49   37.30
  -2  10   3   43.40   22.00
  -2  10   3   43.00   26.30
   2 -10  -3   78.39   34.70
   2 -10  -3  101.89   30.70
  -2   9   3   21.40   23.60
  -2   9   3  111.69   24.80
   2  -9  -3   90.69   30.70
   2  -9  -3   26.60   22.30
  -2   8   3  125.69   32.10
  -2   8   3  162.38   34.80
   2  -8  -3  231.68   39.60
   2  -8  -3  155.38   40.30
  -2   7   3   68.09   23.30
  -2   7   3   26.70   19.10
   2  -7  -3   26.20   21.10
   2  -7  -3   44.00   20.20
  -2   6   3  346.57   74.69
  -2   6   3  447.96   76.99
   2  -6  -3  613.14   83.69
   2  -6  -3  592.94   78.69
  -2   5   3   33.20   17.80
  -2   5   3   86.39   22.70
   2  -5  -3   35.70   18.60
   2  -5  -3   31.40   19.30
  -2   4   3   68.99   19.00
  -2   4   3   58.99   19.80
   2  -4  -3   75.99   21.00
   2  -4  -3   61.29   23.10
  -2   3   3  161.78   32.90
  -2   3   3  226.38   34.40
   2  -3  -3  196.88   34.20
   2  -3  -3  176.88   33.30
  -2   2   3 1597.14  244.18
  -2   2   3 1715.33  244.38
   2  -2  -3 1630.34  244.28
   2  -2  -3 1640.44  244.08
  -2   1   3 3428.06  492.25
  -2   1   3 3408.46  492.05
   2  -1  -3 3256.97  492.15
   2  -1  -3 3265.07  492.05
  -2   0   3   14.40    9.80
   2   0  -3    5.80   10.00
   2   1  -3 3359.76  494.45
  -2  -2   3 1682.63  242.08
  -2  -2   3 1676.73  241.88
   2   2  -3 1555.74  241.78
   2   3  -3  273.07   45.40
   2   3  -3  268.27   47.50
   2   3  -3  307.97   46.80
   2   4  -3   99.09   28.80
   2   4  -3   68.29   20.40
   2   5  -3   38.30   16.80
   2   5  -3   75.79   26.00
  -2  -6   3  462.45   77.79
   2   6  -3  470.45   79.89
   2   6  -3  479.45   75.29
  -2  -7   3   89.09   27.40
   2   7  -3   61.19   25.00
  -2  -8   3  214.08   47.20
   2   8  -3  242.38   41.00
   2   8  -3  219.08   47.60
  -2  -9   3   76.79   31.10
   2   9  -3   75.69   21.10
   2   9  -3   40.20   26.50
  -2 -10   3   91.89   32.80
   2  10  -3   68.09   28.60
   2  10  -3   70.99   22.00
  -2 -11   3  104.59   38.90
   2  11  -3  111.99   38.30
   2  11  -3  165.38   31.10
   2  12  -3   11.10   17.30
   2  12  -3  -25.00   23.30
   2  13  -3   35.10   20.90
   2  13  -3   58.89   32.80
   2  14  -3   44.00   21.60
   2  14  -3   23.30   31.30
   2  15  -3  -30.90   17.80
  -3  15   3  -20.90   22.00
  -3  15   3   48.10   30.90
   3 -15  -3  -20.70   31.20
   3 -15  -3   -8.30   33.60
  -3  14   3  -11.50   22.10
  -3  14   3  -15.00   24.80
   3 -14  -3   -6.70   33.10
   3 -14  -3    1.00   30.30
  -3  13   3   11.20   28.20
  -3  13   3   16.20   22.90
   3 -13  -3  -29.10   20.10
   3 -13  -3   -8.70   27.10
  -3  12   3    9.00   24.80
  -3  12   3  -33.40   19.30
   3 -12  -3   -5.30   20.60
   3 -12  -3   15.60   24.80
  -3  11   3  201.88   41.00
  -3  11   3   95.59   38.50
   3 -11  -3  209.58   48.70
   3 -11  -3  181.78   43.70
  -3  10   3   34.40   24.90
  -3  10   3   17.80   18.80
   3 -10  -3   21.50   22.00
   3 -10  -3   19.10   25.10
  -3   9   3  343.97   59.49
  -3   9   3  267.47   58.49
   3  -9  -3  331.27   64.39
   3  -9  -3  392.66   66.09
  -3   8   3    1.00   18.20
  -3   8   3  -22.50   15.40
   3  -8  -3   -4.50   20.00
   3  -8  -3  -12.00   18.70
  -3   7   3  -17.80   16.50
  -3   7   3   38.80   17.70
   3  -7  -3    7.90   15.50
   3  -7  -3   36.80   19.50
  -3   6   3   20.20   16.40
  -3   6   3   12.80   17.10
   3  -6  -3   21.50   18.80
   3  -6  -3   37.50   22.20
  -3   5   3  116.79   28.90
  -3   5   3   94.49   26.90
   3  -5  -3  111.19   29.60
   3  -5  -3  128.39   30.00
  -3   4   3  -14.80   11.00
  -3   4   3   -3.40   14.90
   3  -4  -3   12.10   16.30
   3  -4  -3  -31.00   14.60
  -3   3   3   50.09   16.80
  -3   3   3   70.89   18.10
   3  -3  -3   61.39   20.40
   3  -3  -3   48.80   15.30
  -3   2   3 1010.40  163.48
  -3   2   3 1169.78  163.68
   3  -2  -3 1133.99  163.58
   3  -2  -3 1042.20  163.98
  -3   1   3  763.52  110.49
  -3   1   3  737.83  110.59
   3  -1  -3  665.83  110.09
   3  -1  -3  751.42  110.79
  -3   0   3    7.80   10.30
   3   0  -3    1.20   12.60
   3   0  -3   -6.90    9.80
  -3  -1   3  294.67   45.40
  -3  -2   3 1180.88  176.98
   3   2  -3 1208.18  176.88
   3   3  -3   54.69   12.70
   3   4  -3  -16.10   10.10
   3   4  -3   -5.80   13.10
   3   5  -3   95.89   21.20
   3   5  -3  119.29   31.60
   3   6  -3   35.90   13.60
   3   6  -3   10.60   20.10
   3   7  -3  -15.70   18.20
   3   7  -3    2.70   11.80
   3   8  -3  -14.30   11.20
   3   8  -3  -10.00   16.90
   3   9  -3  357.46   60.99
   3   9  -3  420.86   71.49
   3  10  -3    8.40   21.80
   3  10  -3    3.60   13.80
   3  11  -3  147.79   30.20
   3  11  -3  135.19   39.90
   3  12  -3    3.20   15.90
   3  12  -3   11.80   25.70
   3  13  -3   33.50   29.80
   3  13  -3   50.79   20.60
   3  14  -3   -2.10   17.00
   3  14  -3   26.50   30.30
   3  15  -3    9.10   29.60
   3  15  -3   18.30   18.50
  -4  15   3  -20.10   29.40
  -4  15   3  -10.20   25.60
   4 -15  -3  -14.20   38.10
   4 -15  -3   -9.40   33.10
  -4  14   3    4.60   26.20
  -4  14   3  -12.70   23.80
   4 -14  -3  -12.40   32.40
   4 -14  -3   57.39   39.80
  -4  13   3   37.20   30.30
  -4  13   3   65.79   29.30
   4 -13  -3   -1.50   27.20
   4 -13  -3   45.40   34.20
  -4  12   3   31.20   26.30
  -4  12   3    0.10   21.70
   4 -12  -3  -40.90   18.20
   4 -12  -3   43.40   32.20
  -4  11   3   69.59   30.00
  -4  11   3  113.99   36.20
   4 -11  -3   84.69   35.70
   4 -11  -3  106.39   34.90
  -4  10   3   17.40   21.50
  -4  10   3   -0.40   21.70
   4 -10  -3  -10.30   24.70
   4 -10  -3  -17.10   21.10
  -4   9   3   12.90   17.90
  -4   9   3   -8.20   19.40
   4  -9  -3    9.80   21.90
   4  -9  -3  -14.90   21.60
  -4   8   3  452.75   74.99
  -4   8   3  372.16   74.19
   4  -8  -3  380.46   74.59
   4  -8  -3  529.25   79.59
  -4   7   3   25.10   18.30
  -4   7   3   24.70   18.50
   4  -7  -3  -14.80   17.00
   4  -7  -3   14.50   21.10
  -4   6   3  293.07   50.09
  -4   6   3  251.67   49.99
   4  -6  -3  296.27   52.59
   4  -6  -3  219.88   49.50
  -4   5   3  846.52  132.89
  -4   5   3  898.81  133.19
   4  -5  -3  808.62  134.29
   4  -5  -3  884.21  134.29
  -4   4   3  -13.00   13.80
  -4   4   3   10.40   16.60
   4  -4  -3    9.70   15.20
   4  -4  -3  -14.60   18.50
  -4   3   3 1545.55  278.47
  -4   3   3 2155.88  279.67
   4  -3  -3 1987.60  279.77
   4  -3  -3 1847.62  278.87
  -4   2   3  343.27   50.29
  -4   2   3  297.07   48.30
   4  -2  -3  251.07   47.10
   4  -2  -3  279.57   49.80
  -4   1   3 3069.79  509.45
  -4   1   3 3569.64  509.75
   4  -1  -3 3487.45  509.95
   4  -1  -3 3700.03  509.75
  -4   0   3   -2.90   11.20
   4   0  -3   11.50   12.10
   4   0  -3  -28.60   11.90
  -4  -1   3 3667.03  532.45
   4   1  -3 3566.04  532.55
  -4  -2   3  294.07   44.90
   4   2  -3  274.17   44.70
  -4  -3   3 2060.29  313.17
   4   3  -3 2187.98  313.07
   4   4  -3    7.50    7.50
   4   4  -3   12.90   12.20
   4   5  -3  780.92  118.59
   4   5  -3  790.52  118.19
   4   5  -3  834.22  127.39
   4   6  -3  271.47   42.80
   4   6  -3  255.97   41.10
   4   6  -3  187.48   47.10
   4   6  -3  264.07   41.50
   4   7  -3    3.40   20.60
   4   7  -3   32.20   11.40
   4   8  -3  370.56   51.59
   4   8  -3  222.88   54.89
   4   9  -3    6.60   21.50
   4   9  -3   -0.10   11.20
   4  10  -3   29.10   14.00
   4  10  -3  -11.00   19.90
   4  11  -3  107.59   23.00
   4  11  -3   47.60   32.80
   4  12  -3   22.20   27.60
   4  12  -3   28.50   17.00
   4  13  -3   45.90   30.40
   4  13  -3   46.10   19.90
   4  14  -3   25.00   30.70
   4  14  -3   25.90   17.30
   4  15  -3   32.30   18.70
   4  15  -3   30.50   34.50
  -5  15   3   17.70   28.20
  -5  15   3   -4.90   32.40
   5 -15  -3   -3.80   34.70
   5 -15  -3    0.50   35.20
  -5  14   3   -3.20   28.50
  -5  14   3   -8.10   22.80
   5 -14  -3    5.40   36.30
   5 -14  -3  -17.90   34.80
  -5  13   3    3.60   23.30
  -5  13   3   22.00   25.70
   5 -13  -3  -20.60   26.80
   5 -13  -3   12.40   34.30
  -5  12   3   24.70   24.30
  -5  12   3  -11.50   22.00
   5 -12  -3   18.70   31.10
   5 -12  -3  -42.00   22.30
  -5  11   3   27.90   22.80
  -5  11   3    2.80   20.60
   5 -11  -3   28.40   30.30
   5 -11  -3    8.00   25.10
  -5  10   3   38.40   22.30
  -5  10   3   44.80   26.20
   5 -10  -3   62.99   30.20
   5 -10  -3   32.20   31.90
  -5   9   3  153.48   33.20
  -5   9   3   68.09   29.10
   5  -9  -3   80.99   35.10
   5  -9  -3  161.58   36.20
  -5   8   3   -2.70   17.90
  -5   8   3  -34.60   13.60
   5  -8  -3   11.60   21.20
   5  -8  -3   -8.70   19.70
  -5   7   3   50.49   19.30
  -5   7   3   30.90   21.90
   5  -7  -3   49.10   22.80
   5  -7  -3   36.70   24.20
  -5   6   3   11.20   15.60
  -5   6   3   29.70   20.60
   5  -6  -3   -6.20   16.50
   5  -6  -3   21.20   22.70
  -5   5   3  116.59   34.10
  -5   5   3  202.98   36.90
   5  -5  -3  141.39   34.80
   5  -5  -3  177.48   35.40
  -5   4   3  483.85   82.19
  -5   4   3  542.95   83.59
   5  -4  -3  515.55   84.49
   5  -4  -3  497.75   82.39
  -5   3   3    6.50   14.70
  -5   3   3   27.00   17.70
   5  -3  -3   -2.20   12.90
   5  -3  -3   24.50   17.60
  -5   2   3  143.99   31.60
  -5   2   3  197.68   35.10
   5  -2  -3  194.18   35.30
   5  -2  -3  195.78   33.60
  -5   1   3    8.40   12.90
  -5   1   3    0.90   12.40
   5  -1  -3   -2.70   10.90
   5  -1  -3    1.80   14.40
  -5   0   3   13.30   11.70
   5   0  -3  -15.70   12.20
   5   0  -3   29.00   13.80
  -5  -1   3  102.69   15.90
   5   1  -3   33.70   15.60
  -5  -2   3  184.08   30.60
   5   2  -3  190.28   31.00
  -5  -3   3   18.10    9.30
   5   3  -3    9.70    8.00
   5   4  -3  525.45   78.39
   5   5  -3  142.89   34.20
   5   6  -3    7.60   20.20
   5   7  -3   91.29   30.20
   5   7  -3  104.89   16.30
   5   7  -3   67.99   16.10
   5   8  -3    4.80    9.90
   5   8  -3   -1.70    7.90
   5   8  -3  -13.90   19.50
   5   9  -3  153.58   22.40
   5   9  -3  130.19   36.00
   5   9  -3   77.69   21.40
   5  10  -3   -8.90   21.00
   5  10  -3   43.60   13.40
   5  11  -3  -15.50   12.00
   5  11  -3  -12.30   23.20
   5  12  -3   13.20   13.10
   5  12  -3  -17.50   24.60
   5  13  -3    5.90   28.00
   5  13  -3  -28.80   12.10
   5  14  -3    4.60   15.20
   5  14  -3  -12.40   13.50
   5  14  -3   56.09   34.30
   5  15  -3  -29.10   27.30
   5  15  -3   12.60   15.70
  -6  15   3   14.30   27.90
  -6  15   3   -9.70   30.40
   6 -15  -3   16.40   40.70
   6 -15  -3   26.40   43.90
  -6  14   3   27.00   32.60
  -6  14   3   41.20   28.60
   6 -14  -3    2.80   38.70
   6 -14  -3   31.90   41.90
  -6  13   3    0.10   24.60
  -6  13   3   -6.20   24.70
   6 -13  -3   56.59   37.80
   6 -13  -3   30.30   36.80
  -6  12   3   91.89   34.80
  -6  12   3  103.69   35.80
   6 -12  -3  121.79   42.10
   6 -12  -3   87.99   41.60
  -6  11   3   31.10   24.30
  -6  11   3   12.80   23.30
   6 -11  -3   68.59   33.50
   6 -11  -3   30.20   29.40
  -6  10   3   23.40   22.00
  -6  10   3    8.90   22.40
   6 -10  -3   -1.00   25.70
   6 -10  -3   26.40   30.00
  -6   9   3    2.00   19.90
  -6   9   3    7.20   21.20
   6  -9  -3   30.20   26.90
   6  -9  -3  -13.70   24.30
  -6   8   3  233.98   53.39
  -6   8   3  326.57   56.89
   6  -8  -3  411.56   64.99
   6  -8  -3  296.67   62.09
  -6   7   3   -4.60   18.70
  -6   7   3    0.00   16.60
   6  -7  -3  -39.50   19.90
   6  -7  -3    5.80   17.60
  -6   6   3  603.54  105.29
  -6   6   3  689.73  105.99
   6  -6  -3  660.73  107.69
   6  -6  -3  678.83  107.39
  -6   5   3   29.00   17.90
  -6   5   3    7.70   18.90
   6  -5  -3   16.30   18.70
   6  -5  -3   14.90   20.30
  -6   4   3  722.33  115.69
  -6   4   3  658.93  114.09
   6  -4  -3  760.02  114.79
   6  -4  -3  813.02  117.69
  -6   3   3  512.45   76.19
  -6   3   3  456.65   75.59
   6  -3  -3  412.26   76.49
   6  -3  -3  479.05   75.29
  -6   2   3   42.40   18.90
  -6   2   3   62.69   17.80
   6  -2  -3   25.50   14.20
   6  -2  -3   36.90   19.30
  -6   1   3  487.05   75.99
  -6   1   3  479.75   76.39
   6  -1  -3  486.85   75.89
   6  -1  -3  471.55   77.09
  -6   0   3    4.80   12.90
   6   0  -3   22.50   14.00
   6   0  -3   11.40   14.40
  -6  -1   3  533.35   74.99
   6   1  -3  435.46   75.69
  -6  -2   3   24.90   12.70
   6   2  -3   31.70   12.40
  -6  -3   3  485.75   72.49
   6   3  -3  466.25   72.39
   6   4  -3  816.02  125.99
   6   4  -3  640.64  130.49
   6   5  -3   30.30   22.20
   6   6  -3  695.43  112.59
   6   7  -3   15.20   19.60
   6   8  -3  280.47   54.69
   6   9  -3   -2.80   21.80
   6  10  -3  -21.70   20.90
   6  11  -3   59.09   30.50
   6  12  -3  139.49   43.50
   6  13  -3    8.60   29.90
   6  14  -3   52.49   35.00
   6  15  -3  -27.70   26.80
  -7  15   3   26.10   30.30
  -7  15   3  -33.20   23.90
   7 -15  -3  -24.30   41.60
   7 -15  -3   17.80   45.40
  -7  14   3   49.20   31.20
  -7  14   3   28.20   29.90
   7 -14  -3  -14.50   36.30
   7 -14  -3   51.99   43.90
  -7  13   3   19.90   29.40
  -7  13   3  -18.20   23.90
   7 -13  -3  -10.90   33.00
   7 -13  -3    1.90   32.00
  -7  12   3   -6.70   25.70
  -7  12   3   74.29   32.10
   7 -12  -3   68.89   38.20
   7 -12  -3    2.80   31.70
  -7  11   3  -52.29   16.20
  -7  11   3   -0.70   22.90
   7 -11  -3  -25.80   26.70
   7 -11  -3   17.30   29.90
  -7  10   3   17.20   23.10
  -7  10   3   29.10   26.20
   7 -10  -3    9.40   30.50
   7 -10  -3   11.80   23.70
  -7   9   3   31.30   22.00
  -7   9   3    2.50   22.70
   7  -9  -3    0.90   24.50
   7  -9  -3   12.20   26.90
  -7   8   3   35.80   25.10
  -7   8   3   17.80   20.70
   7  -8  -3  -30.60   21.50
   7  -8  -3   -3.90   18.10
  -7   7   3   24.00   22.30
  -7   7   3    8.10   17.00
   7  -7  -3   48.80   24.20
   7  -7  -3   19.80   25.60
  -7   6   3  413.26   67.29
  -7   6   3  412.56   65.89
   7  -6  -3  307.37   65.89
   7  -6  -3  373.46   66.99
  -7   5   3   75.29   23.80
  -7   5   3   92.49   27.20
   7  -5  -3   61.69   25.40
   7  -5  -3  106.29   28.80
  -7   4   3 1171.08  202.18
  -7   4   3 1411.76  202.08
   7  -4  -3 1258.47  201.78
   7  -4  -3 1562.64  205.18
  -7   3   3  123.99   30.80
  -7   3   3  112.39   26.10
   7  -3  -3  106.09   30.80
   7  -3  -3  118.09   27.80
  -7   2   3  309.67   52.99
  -7   2   3  340.87   56.09
   7  -2  -3  347.97   55.99
   7  -2  -3  296.67   52.19
  -7   1   3  183.78   33.30
  -7   1   3  173.78   33.60
   7  -1  -3  153.78   31.00
   7  -1  -3  195.18   35.10
  -7   0   3   18.40   15.10
   7   0  -3    8.80   11.50
   7   0  -3   -1.50   15.20
  -7  -1   3  168.98   31.40
   7   1  -3  212.18   34.60
  -7  -2   3  276.17   48.00
   7   2  -3  327.47   49.80
  -7  -3   3  123.89   22.40
   7   3  -3  112.79   22.60
  -7  -4   3 1070.09  159.68
   7   4  -3 1085.69  159.68
   7   5  -3   54.79   35.80
   7   6  -3  442.56   77.99
   7   8  -3  -13.10   18.50
   7   9  -3   16.20   24.10
   7  10  -3   -3.20   25.80
   7  11  -3   -2.90   25.70
   7  12  -3  -21.90   26.80
   7  13  -3  -14.00   28.20
   7  14  -3   18.30   29.30
   7  15  -3   -0.20   29.10
  -8  14   3   34.10   30.60
  -8  14   3  -17.00   25.80
   8 -14  -3  -15.20   41.30
   8 -14  -3  -31.90   36.30
  -8  13   3   36.30   30.40
  -8  13   3  -11.20   26.00
   8 -13  -3   26.50   38.20
   8 -13  -3  -51.69   27.30
  -8  12   3   33.20   30.60
  -8  12   3   57.39   32.10
   8 -12  -3   72.09   40.50
   8 -12  -3   44.30   36.50
  -8  11   3   42.90   29.30
  -8  11   3   17.20   24.80
   8 -11  -3   47.40   35.10
   8 -11  -3   72.19   35.10
  -8  10   3   10.50   21.20
  -8  10   3    0.60   23.80
   8 -10  -3  -11.10   29.60
   8 -10  -3   20.20   28.60
  -8   9   3    2.10   21.80
  -8   9   3   22.70   25.60
   8  -9  -3   20.00   26.40
   8  -9  -3  -27.20   25.90
  -8   8   3  500.95   84.89
  -8   8   3  544.85   84.49
   8  -8  -3  445.26   85.89
   8  -8  -3  454.25   84.59
  -8   7   3    3.00   19.40
  -8   7   3   20.00   23.20
   8  -7  -3   -2.40   23.60
   8  -7  -3   -3.60   20.10
  -8   6   3 1174.38  174.18
  -8   6   3 1133.99  172.78
   8  -6  -3 1093.19  173.98
   8  -6  -3 1090.09  176.08
  -8   5   3  -21.10   19.60
  -8   5   3   -1.40   16.80
   8  -5  -3  -10.70   16.50
   8  -5  -3   -1.40   24.60
  -8   4   3  247.18   47.30
  -8   4   3  248.98   43.90
   8  -4  -3  230.68   44.00
   8  -4  -3  233.48   49.10
  -8   3   3    2.60   19.00
  -8   3   3   -1.60   15.30
   8  -3  -3    7.00   18.90
   8  -3  -3  -11.20   13.40
  -8   2   3  101.09   28.20
  -8   2   3  210.88   29.50
   8  -2  -3  206.08   32.60
   8  -2  -3   53.69   22.90
  -8   1   3   70.49   25.20
  -8   1   3   89.69   23.50
   8  -1  -3  116.69   27.80
   8  -1  -3  120.79   23.20
  -8   0   3   12.30   14.80
   8   0  -3   -3.10   16.20
   8   0  -3   -2.90   13.50
  -8  -1   3  174.48   28.10
   8   1  -3  125.99   29.30
   8   1  -3  136.79   28.50
  -8  -2   3  144.59   29.50
   8   2  -3  195.18   32.00
  -8  -3   3   21.90   11.80
   8   3  -3    4.50   12.00
  -8  -4   3  249.68   39.90
   8   4  -3  246.38   40.60
   8   5  -3   20.60   34.60
   8   6  -3 1124.19  174.18
   8   7  -3  -12.70   17.80
   8   8  -3  600.14  101.49
   8   9  -3    8.20   21.20
   8  10  -3   39.00   26.10
   8  11  -3   67.59   33.20
   8  12  -3   90.89   36.70
   8  13  -3   87.49   38.10
   8  14  -3   25.50   29.60
  -9  14   3  -14.60   27.60
  -9  14   3   32.60   32.10
   9 -14  -3  -18.60   39.90
   9 -14  -3  -14.20   38.70
  -9  13   3  -41.60   23.50
  -9  13   3  -30.90   25.10
   9 -13  -3   14.70   41.50
   9 -13  -3  -33.50   28.50
  -9  12   3  -60.79   21.40
  -9  12   3   -2.70   25.70
   9 -12  -3  -12.00   32.10
   9 -12  -3   -7.20   31.40
  -9  11   3  -19.30   24.80
  -9  11   3   -8.00   23.30
   9 -11  -3   19.30   34.50
   9 -11  -3  -28.30   23.00
  -9  10   3   -3.00   24.40
  -9  10   3   53.29   27.10
   9 -10  -3  -27.80   27.80
   9 -10  -3  -40.50   22.40
  -9   9   3  -16.20   20.30
  -9   9   3   23.90   24.60
   9  -9  -3   26.30   31.20
   9  -9  -3   32.80   28.00
  -9   8   3   90.79   33.10
  -9   8   3   38.60   24.70
   9  -8  -3   82.19   34.90
   9  -8  -3  113.79   34.50
  -9   7   3  -19.20   22.60
  -9   7   3   33.50   21.90
   9  -7  -3   51.39   26.60
   9  -7  -3   30.60   26.00
  -9   6   3  177.18   44.10
  -9   6   3  259.97   43.80
   9  -6  -3  197.28   43.70
   9  -6  -3  197.28   46.80
  -9   5   3  149.79   32.50
  -9   5   3  130.69   29.50
   9  -5  -3   89.99   28.40
   9  -5  -3   80.79   31.70
  -9   4   3  630.64   74.19
  -9   4   3  358.26   67.29
   9  -4  -3  453.95   74.49
   9  -4  -3  321.57   66.59
  -9   3   3  314.47   52.29
  -9   3   3  264.17   47.50
   9  -3  -3  285.27   48.20
   9  -3  -3  210.68   49.70
  -9   2   3   -8.60   16.70
  -9   2   3   25.00   16.20
   9  -2  -3  -11.80   19.30
   9  -2  -3   -4.40   13.00
  -9   1   3   91.79   23.70
  -9   1   3   77.29   21.40
   9  -1  -3   65.49   19.40
   9  -1  -3   77.79   26.40
  -9   0   3    0.70   15.40
   9   0  -3    4.00   17.80
   9   0  -3   17.80   13.50
  -9  -1   3  104.99   20.30
   9   1  -3   77.09   21.10
   9   1  -3   71.59   24.30
  -9  -2   3   10.30   13.90
   9   2  -3   -2.90   14.20
  -9  -3   3  258.97   42.40
   9   3  -3  255.17   43.70
  -9  -4   3  282.77   44.50
   9   4  -3  274.47   46.10
   9   5  -3  135.99   48.00
   9   6  -3  294.87   56.79
   9   7  -3   23.10   21.20
   9   8  -3  237.48   49.30
   9   9  -3    2.00   20.80
   9  10  -3  -22.80   19.30
   9  11  -3   -9.90   22.50
   9  12  -3   17.80   27.30
   9  13  -3    7.70   27.90
   9  14  -3    9.30   30.30
 -10  14   3   37.50   32.10
 -10  14   3  -12.00   30.80
  10 -14  -3  -37.90   41.80
  10 -14  -3  -14.80   38.40
 -10  13   3   79.19   33.20
 -10  13   3   33.60   31.30
  10 -13  -3   -2.80   38.50
  10 -13  -3   30.90   36.50
 -10  12   3   23.20   28.40
 -10  12   3   51.19   33.80
  10 -12  -3   42.70   40.50
  10 -12  -3   29.80   34.90
 -10  11   3   93.69   35.50
 -10  11   3    0.50   29.40
  10 -11  -3   66.99   38.80
  10 -11  -3   22.20   36.30
 -10  10   3   53.19   31.80
 -10  10   3   66.19   28.10
  10 -10  -3   61.19   30.20
  10 -10  -3   17.40   34.60
 -10   9   3  127.19   39.90
 -10   9   3  124.19   35.30
  10  -9  -3   72.59   40.50
  10  -9  -3  207.58   46.00
 -10   8   3   35.20   29.80
 -10   8   3   74.19   28.70
  10  -8  -3  124.99   34.20
  10  -8  -3   88.89   35.40
 -10   7   3   13.00   20.10
 -10   7   3   63.79   26.60
  10  -7  -3   -5.70   21.80
  10  -7  -3    0.20   27.00
 -10   6   3    4.50   22.70
 -10   6   3   22.60   18.80
  10  -6  -3  -15.40   22.80
  10  -6  -3   21.40   20.50
 -10   5   3   22.80   18.40
 -10   5   3   36.10   25.00
  10  -5  -3    9.20   23.80
  10  -5  -3    0.50   17.20
 -10   4   3  130.59   27.90
 -10   4   3   64.09   26.50
  10  -4  -3  100.09   26.00
  10  -4  -3  122.69   35.40
 -10   3   3  165.68   35.90
 -10   3   3  118.09   30.30
  10  -3  -3  142.09   30.00
  10  -3  -3  154.78   36.60
 -10   2   3   19.60   17.90
 -10   2   3   16.00   15.20
  10  -2  -3   -6.30   19.90
  10  -2  -3   -0.20   12.90
 -10   1   3 1392.36  228.18
  10  -1  -3 1650.23  226.68
  10  -1  -3 1479.15  229.68
 -10   0   3  -21.80  113.19
 -10   0   3  272.17   66.29
  10   0  -3  126.39  135.69
  10   0  -3  473.45   91.79
 -10  -1   3 1446.16  222.58
  10   1  -3 1499.75  222.28
  10   1  -3 1523.55  224.38
 -10  -2   3    0.50   12.00
  10   2  -3  -12.90   14.50
 -10  -3   3  126.79   25.60
  10   3  -3  148.89   28.30
 -10  -4   3  142.69   26.00
 -10  -5   3  -44.00   38.10
  10   6  -3   43.60   23.00
  10   7  -3   10.40   19.90
  10   8  -3   25.70   22.20
  10   9  -3   59.99   26.50
  10  10  -3   95.59   31.60
  10  11  -3   74.69   32.50
  10  12  -3   36.30   29.10
  10  13  -3  -12.00   26.10
  10  14  -3   24.90   31.80
  11 -14  -3    0.50   45.60
 -11  13   3  -46.00   23.70
 -11  13   3   25.10   32.10
  11 -13  -3   23.30   42.90
  11 -13  -3   10.80   35.20
 -11  12   3  -30.90   23.00
 -11  12   3  -14.70   27.60
  11 -12  -3   19.20   35.30
  11 -12  -3   25.40   39.80
 -11  11   3   52.79   31.00
 -11  11   3   97.29   36.50
  11 -11  -3   34.50   36.50
  11 -11  -3   89.59   45.40
 -11  10   3   17.90   24.80
 -11  10   3  -18.90   27.80
  11 -10  -3   43.60   35.70
  11 -10  -3  -19.10   22.90
 -11   9   3   35.10   31.60
 -11   9   3   57.79   28.40
  11  -9  -3   57.59   37.80
  11  -9  -3   51.49   32.00
 -11   8   3    1.00   25.60
 -11   8   3   -3.30   21.70
  11  -8  -3    0.50   25.00
  11  -8  -3   13.40   30.90
 -11   7   3   46.10   22.40
 -11   7   3   22.80   26.00
  11  -7  -3   22.30   29.80
  11  -7  -3  -26.30   19.50
 -11   6   3   47.90   26.40
 -11   6   3   59.99   24.80
  11  -6  -3   66.59   26.90
  11  -6  -3   98.69   33.70
 -11   5   3  188.58   46.80
 -11   5   3  250.77   47.00
  11  -5  -3  285.47   52.69
  11  -5  -3  233.88   46.10
 -11   4   3   71.19   29.00
 -11   4   3  119.99   27.30
  11  -4  -3   97.19   25.70
  11  -4  -3   87.29   31.30
 -11   3   3  335.27   67.09
 -11   3   3  376.76   65.39
  11  -3  -3  427.76   73.09
  11  -3  -3  424.76   65.69
 -11   2   3   29.10   17.40
 -11   2   3   46.00   20.80
  11  -2  -3   47.90   17.60
  11  -2  -3   19.00   24.90
 -11   1   3  259.67   54.99
  11  -1  -3  282.97   57.39
  11  -1  -3  384.06   53.39
 -11   0   3   52.79   20.00
  11   0  -3   59.99   16.60
  11   0  -3   53.69   23.00
 -11  -1   3  374.96   56.09
  11   1  -3  331.67   58.79
  11   1  -3  295.97   53.49
 -11  -2   3   85.29   20.50
  11   2  -3   74.69   20.00
  11   2  -3   61.39   21.30
 -11  -3   3  385.06   62.69
  11   3  -3  397.36   64.49
 -11  -4   3   44.60   14.80
  11   4  -3   48.60   18.20
  11   5  -3  260.57   44.00
  11   6  -3  111.59   32.70
  11   7  -3   29.40   21.80
  11   8  -3    3.40   20.10
  11   9  -3   46.90   26.60
  11  10  -3    4.20   23.70
  11  11  -3   26.10   25.10
  11  12  -3    9.40   27.30
  11  13  -3   82.69   35.10
  11  14  -3  -27.80   27.40
 -12  13   3   19.20   31.00
 -12  13   3   37.10   36.70
  12 -13  -3   -0.50   44.60
  12 -13  -3   46.60   43.10
 -12  12   3  -22.00   24.70
 -12  12   3  -36.70   28.60
  12 -12  -3    1.50   37.80
  12 -12  -3    3.90   30.60
 -12  11   3   33.80   29.80
 -12  11   3   44.60   35.00
  12 -11  -3  107.79   42.50
  12 -11  -3   85.49   45.30
 -12  10   3  -38.30   26.80
 -12  10   3   14.90   25.40
  12 -10  -3   19.60   35.60
  12 -10  -3  -27.80   26.10
 -12   9   3   16.20   28.70
 -12   9   3   20.60   25.00
  12  -9  -3   29.20   30.80
  12  -9  -3   64.29   39.40
 -12   8   3  107.69   33.20
 -12   8   3   15.40   24.20
  12  -8  -3  -13.80   31.00
  12  -8  -3   36.30   27.60
 -12   7   3   14.80   23.20
 -12   7   3   -0.20   23.80
  12  -7  -3   41.10   26.20
  12  -7  -3   30.20   33.20
 -12   6   3  295.17   58.29
 -12   6   3  356.16   55.49
  12  -6  -3  209.28   51.19
  12  -6  -3  278.77   61.79
 -12   5   3  -11.30   24.50
 -12   5   3   10.90   18.00
  12  -5  -3  -14.50   27.80
  12  -5  -3   16.40   18.80
 -12   4   3  222.28   41.90
 -12   4   3  162.38   35.70
  12  -4  -3  210.38   35.80
  12  -4  -3   72.59   38.50
 -12   3   3  313.47   60.29
 -12   3   3  385.36   59.39
  12  -3  -3  347.37   64.69
  12  -3  -3  301.67   56.69
 -12   2   3  133.19   23.80
  12  -2  -3   33.90   17.90
  12  -2  -3   87.79   29.30
 -12   1   3 1355.06  202.08
  12  -1  -3 1386.46  199.48
  12  -1  -3 1208.18  203.68
  12   0  -3   47.50   21.60
  12   0  -3   33.30   13.40
 -12  -1   3 1412.66  201.78
  12   1  -3 1338.87  199.98
  12   1  -3 1245.98  203.08
 -12  -2   3   14.40   14.40
  12   2  -3   -6.90   12.30
  12   2  -3    7.40   18.20
 -12  -3   3  262.37   49.99
  12   3  -3  387.26   55.29
 -12  -4   3  102.99   23.80
  12   4  -3  170.18   29.80
 -12  -5   3  -20.00    9.30
  12   5  -3  -20.00   15.00
  12   6  -3  384.26   69.79
  12   7  -3   42.50   24.00
  12   8  -3   40.20   24.50
  12   9  -3  -10.20   20.10
  12  10  -3   -7.60   21.20
  12  11  -3   74.69   32.30
  12  12  -3    2.90   25.40
  12  13  -3   37.30   29.50
 -13  13   3  -12.20   30.00
 -13  13   3   18.70   35.60
  13 -13  -3   49.70   43.50
  13 -13  -3   39.40   48.90
 -13  12   3   14.70   34.10
 -13  12   3   -0.60   30.60
  13 -12  -3  -30.50   34.20
  13 -12  -3   -1.00   44.60
 -13  11   3   16.50   28.00
 -13  11   3   74.39   36.50
  13 -11  -3    2.30   37.20
  13 -11  -3   39.10   34.90
 -13  10   3   26.30   26.30
 -13  10   3  -17.50   27.90
  13 -10  -3   21.90   37.30
  13 -10  -3   68.09   34.80
 -13   9   3   26.30   24.30
 -13   9   3   21.60   31.90
  13  -9  -3  -35.30   25.60
  13  -9  -3   56.19   36.80
 -13   8   3   62.29   27.40
 -13   8   3   90.39   34.70
  13  -8  -3   -5.80   24.90
  13  -8  -3    4.50   31.80
 -13   7   3   31.10   29.70
 -13   7   3   -5.40   21.80
  13  -7  -3    0.60   21.70
  13  -7  -3   36.30   35.40
 -13   6   3   23.60   21.60
 -13   6   3   27.70   27.90
  13  -6  -3    0.10   30.90
  13  -6  -3   62.59   25.20
 -13   5   3   45.10   22.30
 -13   5   3   35.10   27.50
  13  -5  -3   60.29   32.80
  13  -5  -3   -2.70   20.10
 -13   4   3   56.39   21.50
 -13   4   3    2.30   22.80
  13  -4  -3   -0.30   26.40
  13  -4  -3   28.30   19.10
 -13   3   3  100.49   27.20
 -13   3   3   98.59   30.80
  13  -3  -3   72.19   32.50
  13  -3  -3   97.89   25.90
 -13   2   3  124.79   28.60
 -13   2   3  108.09   31.10
  13  -2  -3   93.29   25.20
  13  -2  -3  153.48   37.50
 -13   1   3   94.59   28.60
  13  -1  -3   79.89   22.40
  13  -1  -3  132.99   33.10
 -13   0   3    2.90   16.20
  13   0  -3  -17.90   19.40
  13   0  -3  -17.10   10.40
 -13  -1   3  160.18   28.70
  13   1  -3   93.59   22.90
  13   1  -3   91.99   29.90
 -13  -2   3   89.19   24.40
  13   2  -3  111.69   30.10
  13   2  -3   91.79   22.20
 -13  -3   3   85.69   22.90
  13   3  -3  106.59   23.80
  13   3  -3  104.99   28.30
 -13  -4   3   26.20   14.20
  13   4  -3   52.29   21.60
 -13  -5   3   16.20   11.70
  13   5  -3   -0.40   17.90
  13   5  -3   12.40   21.10
  13   6  -3   11.50   21.00
  13   7  -3   20.60   22.80
  13   8  -3    8.60   21.60
  13   9  -3  -29.70   18.40
  13  10  -3   -2.30   22.10
  13  11  -3   24.50   26.30
  13  12  -3    1.00   25.10
  13  13  -3   31.50   29.70
 -14  12   3   21.50   31.10
 -14  12   3    7.50   35.50
  14 -12  -3    6.50   46.50
  14 -12  -3   16.40   41.10
 -14  11   3    7.00   28.20
 -14  11   3    3.90   31.20
  14 -11  -3    5.70   31.20
  14 -11  -3   16.40   41.20
 -14  10   3   23.20   27.70
 -14  10   3  -47.80   26.80
  14 -10  -3    2.30   40.80
  14 -10  -3   44.50   34.20
 -14   9   3  -38.90   22.00
 -14   9   3   69.39   35.90
  14  -9  -3   41.60   31.20
  14  -9  -3  -47.20   31.30
 -14   8   3  251.77   48.50
 -14   8   3  245.58   52.69
  14  -8  -3   73.59   50.09
  14  -8  -3  192.08   47.50
 -14   7   3   11.60   22.70
 -14   7   3   17.50   29.80
  14  -7  -3   16.30   34.40
  14  -7  -3    3.60   20.70
 -14   6   3  668.13  111.59
 -14   6   3  544.35  104.69
  14  -6  -3  621.04  115.59
  14  -6  -3  744.73  108.09
 -14   5   3   13.50   21.20
 -14   5   3  -55.79   21.80
  14  -5  -3    4.10   21.60
  14  -5  -3   20.90   32.10
 -14   4   3  297.77   50.39
 -14   4   3  301.27   55.09
  14  -4  -3  234.08   47.80
  14  -4  -3  177.48   54.09
 -14   3   3   -2.30   22.10
 -14   3   3   12.70   18.60
  14  -3  -3   49.70   31.50
  14  -3  -3   16.20   18.10
 -14   2   3   25.60   23.40
  14  -2  -3   30.50   17.10
  14  -2  -3   21.80   27.70
 -14   1   3  -21.60   17.70
  14  -1  -3  -16.50   12.40
  14  -1  -3    1.60   25.10
 -14   0   3   19.70   19.00
  14   0  -3    6.40   22.40
  14   0  -3   -9.60   11.50
 -14  -1   3   21.10   17.50
  14   1  -3   -2.00   12.30
  14   1  -3   18.30   21.90
 -14  -2   3   44.80   19.10
  14   2  -3   16.00   13.70
  14   2  -3   16.50   22.40
 -14  -3   3   74.09   19.50
  14   3  -3  -12.30   20.40
  14   3  -3   28.80   16.00
 -14  -4   3  239.38   44.80
  14   4  -3  298.37   51.19
 -14  -5   3   34.70   14.60
  14   5  -3   46.70   23.40
  14   5  -3   31.90   24.50
  14   6  -3  770.02  123.59
  14   7  -3  -11.80   20.30
  14   8  -3  155.38   38.60
  14   9  -3   72.09   29.80
  14  10  -3   -4.80   22.70
  14  11  -3   -5.40   24.80
  14  12  -3  -23.60   23.00
 -15  12   3  -22.00   30.10
 -15  12   3   -1.60   35.50
  15 -12  -3   -7.20   37.10
  15 -12  -3   40.10   51.39
 -15  11   3   39.70   36.20
 -15  11   3  -37.00   25.70
  15 -11  -3   40.50   46.00
  15 -11  -3   40.80   35.50
 -15  10   3   13.50   34.40
 -15  10   3   39.40   29.60
  15 -10  -3   24.80   46.50
  15 -10  -3   37.40   33.80
 -15   9   3   31.90   33.50
 -15   9   3  -16.60   25.20
  15  -9  -3   69.59   45.10
  15  -9  -3   45.30   29.50
 -15   8   3   -6.60   22.10
 -15   8   3   34.50   32.00
  15  -8  -3   33.40   41.60
  15  -8  -3   21.10   28.60
 -15   7   3   -4.90   27.60
 -15   7   3    9.70   25.00
  15  -7  -3  -27.10   21.70
  15  -7  -3   40.90   37.80
 -15   6   3   31.30   24.60
 -15   6   3   37.20   32.00
  15  -6  -3   28.60   34.90
  15  -6  -3   28.20   26.40
 -15   5   3   16.90   27.10
 -15   5   3   31.90   24.10
  15  -5  -3   13.40   23.10
  15  -5  -3    2.70   30.30
 -15   4   3   57.29   25.30
 -15   4   3   41.30   30.20
  15  -4  -3   81.69   25.40
  15  -4  -3   29.50   31.50
 -15   3   3  -10.70   22.60
 -15   3   3  -25.00   18.30
  15  -3  -3    2.60   16.80
  15  -3  -3   -5.90   26.00
 -15   2   3   61.89   26.70
  15  -2  -3   28.20   29.90
  15  -2  -3    6.10   16.00
 -15   1   3   42.70   24.20
  15  -1  -3   39.60   28.60
  15  -1  -3   25.50   15.00
 -15   0   3   -1.00   18.80
  15   0  -3  -32.00   22.90
  15   0  -3   -0.40   12.40
 -15  -1   3   22.30   19.00
  15   1  -3   24.90   13.90
  15   1  -3   12.20   23.90
 -15  -2   3   14.60   17.70
  15   2  -3   79.19   28.10
  15   2  -3  -15.00   11.90
 -15  -3   3   27.40   17.70
  15   3  -3   -1.70   22.30
  15   3  -3   21.10   14.70
 -15  -4   3   60.59   19.50
  15   4  -3   81.59   28.50
  15   4  -3   18.90   17.10
 -15  -5   3   57.19   16.80
  15   5  -3   12.30   24.90
  15   5  -3   -5.10   22.50
  15   6  -3   10.70   22.90
  15   7  -3   -4.40   20.60
  15   8  -3   19.10   22.60
  15   9  -3    3.80   22.00
  15  10  -3  -10.80   22.30
  15  11  -3   -1.70   24.00
  15  12  -3    8.30   24.50
 -16  11   3  -11.30   33.30
 -16  11   3    6.50   30.50
  16 -11  -3   -1.30   46.60
  16 -11  -3   21.30   37.00
 -16  10   3    4.10   35.80
 -16  10   3   -9.00   28.40
  16 -10  -3   13.90   43.70
  16 -10  -3   -9.60   31.60
 -16   9   3   -4.30   26.80
 -16   9   3    5.50   32.50
  16  -9  -3  -16.90   37.80
  16  -9  -3   16.30   31.90
 -16   8   3  -54.69   26.50
 -16   8   3  103.19   32.90
  16  -8  -3   21.10   31.50
  16  -8  -3   95.49   49.10
 -16   7   3   14.50   26.00
 -16   7   3    5.90   27.90
  16  -7  -3  -24.10   23.00
  16  -7  -3  -24.00   36.90
 -16   6   3  200.48   50.49
 -16   6   3  261.97   48.20
  16  -6  -3  256.77   59.89
  16  -6  -3  162.18   44.00
 -16   5   3   11.60   28.90
 -16   5   3   28.30   23.40
  16  -5  -3  -25.30   21.00
  16  -5  -3   59.19   36.00
 -16   4   3  489.05   83.59
 -16   4   3  512.75   90.49
  16  -4  -3  515.45   94.09
  16  -4  -3  475.45   83.49
 -16   3   3    4.00   24.50
  16  -3  -3   16.30   19.10
  16  -3  -3  -37.80   26.50
 -16   2   3    8.90   21.00
  16  -2  -3    2.60   15.60
  16  -2  -3    5.90   29.70
 -16   1   3   83.29   34.70
  16  -1  -3  192.38   31.80
  16  -1  -3  129.89   43.00
 -16   0   3    9.40   20.50
  16   0  -3  -15.70   25.00
  16   0  -3  -13.20   13.10
 -16  -1   3  230.08   38.50
  16   1  -3  127.49   40.70
  16   1  -3  144.19   30.40
 -16  -2   3   37.70   20.80
  16   2  -3    4.60   24.50
  16   2  -3  -21.60   11.40
 -16  -3   3  -25.10   15.80
  16   3  -3   41.80   29.00
  16   3  -3    6.00   13.90
 -16  -4   3  514.85   75.99
  16   4  -3  427.96   74.39
  16   4  -3  437.66   82.19
 -16  -5   3   -9.10   14.20
  16   5  -3    1.00   26.10
  16   5  -3   20.50   21.20
  16   6  -3  299.97   55.69
  16   7  -3   29.90   23.50
  16   8  -3   33.70   24.10
  16   9  -3   22.20   23.90
  16  10  -3    2.60   22.80
  16  11  -3  -14.90   23.70
 -17  10   3   10.70   36.50
 -17  10   3  -65.39   26.90
  17 -10  -3  -17.80   32.50
  17 -10  -3  -36.20   44.50
 -17   9   3   -0.30   38.10
 -17   9   3   14.00   28.00
  17  -9  -3   15.30   33.70
  17  -9  -3   18.20   42.90
 -17   8   3    2.70   31.50
 -17   8   3   11.10   26.70
  17  -8  -3   56.79   33.70
  17  -8  -3   88.59   49.50
 -17   7   3    4.20   31.80
 -17   7   3   54.89   28.50
  17  -7  -3    7.70   41.10
  17  -7  -3   60.99   31.00
 -17   6   3  135.39   40.80
 -17   6   3   56.09   30.80
  17  -6  -3   78.59   32.30
  17  -6  -3   84.89   45.20
 -17   5   3   14.40   24.30
 -17   5   3   51.89   30.80
  17  -5  -3   13.10   22.30
  17  -5  -3  -18.80   34.40
 -17   4   3   38.50   24.10
 -17   4   3   11.30   26.70
  17  -4  -3   37.10   35.00
  17  -4  -3   42.70   24.80
 -17   3   3   67.79   30.70
  17  -3  -3   60.99   24.40
  17  -3  -3   26.00   35.40
 -17   2   3   -2.40   23.40
  17  -2  -3   22.10   33.00
  17  -2  -3   39.00   19.60
 -17   1   3   -2.30   22.70
  17  -1  -3   13.40   29.90
  17  -1  -3   36.70   16.50
 -17   0   3   11.40   18.70
  17   0  -3   17.30   14.60
  17   0  -3   -5.50   27.10
 -17  -1   3   26.60   22.00
  17   1  -3   29.30   15.10
  17   1  -3   45.10   31.00
 -17  -2   3   -2.90   19.20
  17   2  -3   25.90   27.60
  17   2  -3   -9.90   11.30
 -17  -3   3   21.40   19.90
  17   3  -3   -5.00   28.20
  17   3  -3   17.80   13.40
 -17  -4   3   20.40   18.20
  17   4  -3   39.40   15.80
  17   4  -3   13.50   22.70
  17   4  -3   52.89   31.20
 -17  -5   3   26.80   18.50
  17   5  -3  115.59   27.00
  17   5  -3   29.40   17.30
  17   5  -3   96.99   34.70
  17   6  -3   69.89   25.90
  17   7  -3   -0.30   19.00
  17   8  -3   12.70   22.10
  17   9  -3   45.50   26.90
  17  10  -3  -24.40   22.10
  18 -10  -3   26.50   36.50
 -18   9   3   -4.40   27.60
 -18   9   3   90.09   40.00
  18  -9  -3   15.90   33.90
  18  -9  -3   63.39   52.29
 -18   8   3   28.00   30.00
 -18   8   3   -0.90   31.80
  18  -8  -3  -33.90   40.70
  18  -8  -3    8.90   30.40
 -18   7   3   10.10   27.20
 -18   7   3   17.00   30.90
  18  -7  -3   -1.70   39.70
  18  -7  -3   32.20   29.90
 -18   6   3  -22.30   28.20
 -18   6   3  -37.80   22.60
  18  -6  -3   17.20   26.10
  18  -6  -3   61.09   41.30
 -18   5   3  -23.40   27.80
 -18   5   3  -22.80   21.70
  18  -5  -3   15.30   22.20
  18  -5  -3  -11.20   36.30
 -18   4   3  -44.70   23.30
  18  -4  -3  -52.19   31.80
  18  -4  -3   43.70   23.90
 -18   3   3  137.69   43.40
  18  -3  -3  201.38   37.60
  18  -3  -3   97.59   48.60
 -18   2   3    9.90   24.40
  18  -2  -3    1.50   33.20
  18  -2  -3   -1.80   18.00
 -18   1   3  336.67   62.89
  18  -1  -3  296.97   69.99
  18  -1  -3  329.77   56.49
 -18   0   3   33.30   20.80
  18   0  -3   -0.90   13.80
  18   0  -3  -13.00   29.20
 -18  -1   3  271.87   53.99
  18   1  -3  314.87   62.39
  18   1  -3  272.37   47.60
 -18  -2   3   29.80   21.90
  18   2  -3  -27.20   26.80
  18   2  -3   36.80   14.80
 -18  -3   3  181.08   40.00
  18   3  -3  194.38   34.80
  18   3  -3  230.48   51.19
 -18  -4   3   10.00   17.90
  18   4  -3   41.00   21.30
  18   4  -3  -31.50   28.60
  18   4  -3   11.90   13.40
 -18  -5   3   -5.10   16.00
  18   5  -3  -11.50   12.60
  18   5  -3   -4.60   18.30
  18   5  -3   27.60   31.40
  18   6  -3  -17.70   13.80
  18   6  -3  -29.90   15.50
  18   7  -3   12.00   19.00
  18   8  -3   -2.00   20.70
  18   9  -3    5.20   21.90
  18  10  -3   -5.30   22.80
 -19   9   3  -23.40   37.60
 -19   9   3    0.10   28.40
  19  -9  -3  -19.00   31.60
  19  -9  -3  -15.00   47.60
 -19   8   3   24.50   37.90
 -19   8   3  -10.30   28.30
  19  -8  -3   18.20   48.70
  19  -8  -3  -30.10   26.00
 -19   7   3   26.40   33.50
 -19   7   3   -6.20   26.00
  19  -7  -3  -38.80   25.00
  19  -7  -3  -17.30   40.90
 -19   6   3    9.50   27.00
 -19   6   3  -65.39   26.20
  19  -6  -3   -8.50   38.50
  19  -6  -3    8.40   26.30
 -19   5   3   52.69   34.20
 -19   5   3   -2.60   24.00
  19  -5  -3  -34.70   37.80
  19  -5  -3   23.80   24.50
 -19   4   3  -15.50   27.00
  19  -4  -3    2.40   37.00
  19  -4  -3  -30.00   17.80
 -19   3   3   10.90   29.80
  19  -3  -3   84.89   41.60
  19  -3  -3  116.79   28.60
 -19   2   3  -18.60   25.70
  19  -2  -3  -13.80   33.20
  19  -2  -3  -19.60   17.70
 -19   1   3   97.99   32.40
  19  -1  -3  169.08   46.50
  19  -1  -3   30.60   20.90
 -19   0   3   -2.80   16.50
  19   0  -3   15.90   15.80
  19   0  -3  -18.30   31.10
 -19  -1   3   62.49   27.20
  19   1  -3   58.59   17.90
  19   1  -3   83.59   38.70
 -19  -2   3   -1.20   20.20
  19   2  -3   14.40   33.00
  19   2  -3  -16.60   11.20
 -19  -3   3   72.59   24.70
  19   3  -3   62.59   16.10
  19   3  -3  -24.80   30.70
 -19  -4   3   34.70   20.50
  19   4  -3  -15.00   31.40
  19   4  -3   -9.90   11.60
  19   4  -3   -8.90   15.90
 -19  -5   3  -44.50   15.30
  19   5  -3   28.70   18.30
  19   5  -3  -20.00   12.10
  19   6  -3  -11.20   16.50
  19   6  -3  -10.70   14.40
  19   7  -3  -17.40   18.20
  19   7  -3   12.40   16.90
  19   8  -3   -3.60   19.80
  19   9  -3   16.30   22.20
  20  -8  -3   62.09   38.80
 -20   7   3  -15.70   33.20
 -20   7   3  -10.00   28.80
  20  -7  -3   -6.00   45.40
  20  -7  -3   27.10   30.10
 -20   6   3   56.89   42.10
 -20   6   3  162.88   41.00
  20  -6  -3  129.69   59.39
  20  -6  -3  182.38   44.40
 -20   5   3  -11.90   30.70
  20  -5  -3   42.30   44.60
  20  -5  -3   80.39   31.50
 -20   4   3  -21.20   26.40
  20  -4  -3    8.80   38.90
  20  -4  -3   20.00   24.30
 -20   3   3   76.29   33.60
  20  -3  -3    4.30   21.50
  20  -3  -3   75.69   44.70
 -20   2   3   35.80   31.40
  20  -2  -3   29.10   38.70
  20  -2  -3   24.20   20.60
 -20   1   3   73.89   34.80
  20  -1  -3  135.89   49.70
  20  -1  -3  141.19   29.30
 -20   0   3  -45.10   12.10
  20   0  -3   -8.00   14.70
  20   0  -3    8.80   34.00
 -20  -1   3  128.49   35.50
  20   1  -3  100.29   47.40
 -20  -2   3   12.80   23.00
  20   2  -3   22.50   37.50
 -20  -3   3   42.00   24.20
  20   3  -3   55.39   38.60
 -20  -4   3   37.20   22.50
  20   4  -3   26.40   35.90
 -20  -5   3  -12.90   17.70
  20   7  -3   28.10   17.30
  20   7  -3   12.00   18.30
  20   8  -3    6.10   18.20
 -21   6   3    1.50   34.10
 -21   6   3   40.90   30.50
  21  -6  -3  -29.10   47.00
  21  -6  -3   -9.50   27.70
 -21   5   3   42.30   37.60
  21  -5  -3   -1.70   26.80
  21  -5  -3  -19.00   41.30
 -21   4   3   45.60   35.60
  21  -4  -3   88.79   49.20
  21  -4  -3   14.10   24.80
 -21   3   3    5.30   28.10
  21  -3  -3   14.10   22.10
  21  -3  -3   -0.90   39.50
 -21   2   3   -5.00   26.10
  21  -2  -3   -4.70   19.40
  21  -2  -3  -13.60   38.70
 -21   1   3    1.10   26.60
  21  -1  -3   31.50   19.50
  21  -1  -3   60.19   43.20
  21   0  -3   35.70   40.60
 -21  -1   3   75.59   29.60
  21   1  -3   48.20   41.70
 -21  -2   3   14.90   23.50
  21   2  -3   49.30   39.30
 -21  -3   3    2.60   21.80
  21   3  -3   -2.40   38.30
 -21  -4   3   66.49   27.80
  21   4  -3  136.49   48.50
 -21  -5   3   -3.40   19.80
 -21  -6   3    6.10   13.50
 -22   4   3   91.89   41.00
  22  -4  -3   44.30   29.00
  22  -4  -3   45.80   50.89
 -22   3   3  -10.80   29.60
  22  -3  -3   44.90   45.90
  22  -3  -3   19.00   23.40
 -22   2   3  -19.80   27.90
  22  -2  -3  -21.90   18.70
  22  -2  -3   51.79   46.70
 -22   1   3   37.50   29.00
  22  -1  -3  -34.00   39.50
  22  -1  -3   14.50   18.20
 -22   0   3   28.50   24.30
 -22  -1   3   24.90   26.70
  22   1  -3   16.20   43.30
 -22  -2   3    1.00   23.40
  22   2  -3   37.00   43.50
 -22  -3   3   -7.30   21.80
  22   3  -3  -64.39   39.50
 -22  -4   3  116.69   31.80
  22   4  -3   52.89   48.80
 -23   1   3   -6.20   28.70
  23  -1  -3   13.80   48.50
 -23   0   3   42.60   24.70
  23   0  -3  -42.50   38.50
 -23  -1   3   20.40   25.80
  23   1  -3   92.59   50.69
 -23   0  -4  -61.19   17.50
 -22  -4  -4   -6.00   22.30
 -22  -3  -4  -10.00   22.60
 -22  -2  -4   37.20   29.60
 -22  -1  -4   24.30   27.80
  22   0   4   35.80   52.39
 -22   0  -4   50.99   28.60
  22  -1   4   86.49   59.09
 -22   1  -4   16.80   31.30
  22  -2   4   22.90   50.79
 -22   2  -4   31.40   33.20
  22  -3   4    5.90   51.39
 -22   3  -4  -24.20   31.80
  22  -4   4   48.80   60.89
 -22   4  -4  -15.30   32.40
 -21  -6  -4   10.20   18.80
 -21  -6  -4   10.00   17.10
 -21  -5  -4    2.60   20.10
 -21  -5  -4  -13.70   22.00
 -21  -4  -4    8.70   22.40
 -21  -3  -4   58.89   27.80
 -21  -2  -4  150.68   39.20
 -21  -1  -4   11.10   27.30
  21   0   4   77.19   57.59
 -21   0  -4  141.89   40.20
  21  -1   4   27.90   52.59
 -21   1  -4   28.90   30.60
  21  -2   4  107.99   61.29
 -21   2  -4  152.98   45.40
  21  -3   4  -18.70   50.49
 -21   3  -4   65.29   36.30
  21  -4   4  -25.30   46.60
 -21   4  -4   13.60   35.20
  21  -5   4   71.39   58.89
 -21   5  -4   -2.80   18.90
 -21   5  -4   19.70   38.70
  21  -6   4  -13.90   49.70
 -21   6  -4   82.09   44.00
 -21   6  -4   -3.90   21.30
 -20  -6  -4  -22.40   15.00
 -20  -6  -4   -2.00   17.10
 -20  -5  -4   51.89   26.70
 -20  -5  -4   54.69   23.00
 -20  -4  -4   21.70   22.40
 -20  -3  -4   -2.60   22.20
 -20  -2  -4   20.30   24.70
 -20  -1  -4  -30.20   23.20
  20   0   4   53.59   49.80
 -20   0  -4    8.10   27.50
  20  -1   4   41.50   45.10
 -20   1  -4   10.10   28.40
  20  -2   4   21.10   46.50
 -20   2  -4   96.59   38.10
  20  -3   4   54.79   49.00
 -20   3  -4   70.09   38.20
  20  -4   4  -19.10   44.70
 -20   4  -4   37.40   36.80
  20  -5   4   29.40   51.19
 -20   5  -4   49.90   39.20
 -20   5  -4   56.69   24.60
  20  -6   4   49.99   56.59
 -20   6  -4   18.30   23.80
 -20   6  -4  -21.60   35.20
  20  -7   4   58.19   58.59
 -20   7  -4   13.30   37.70
 -20   7  -4   72.69   29.40
 -19  -6  -4    1.60   17.20
 -19  -6  -4  -23.20   14.80
 -19  -5  -4  456.45   66.29
 -19  -5  -4  385.56   67.29
 -19  -5  -4  283.27   67.19
 -19  -4  -4   31.10   22.10
 -19  -3  -4   39.30   25.50
 -19  -2  -4    3.50   23.10
  19   1   4   19.60   43.10
 -19  -1  -4   29.10   25.40
  19   0   4   71.79   47.50
 -19   0  -4   29.40   28.40
  19  -1   4    2.10   39.40
 -19   1  -4   21.50   29.70
  19  -2   4    3.00   42.90
 -19   2  -4  -14.40   27.30
  19  -3   4   91.39   51.19
 -19   3  -4   93.69   40.80
  19  -4   4  -34.40   41.10
 -19   4  -4  -11.30   16.50
 -19   4  -4   -9.40   31.10
  19  -5   4  297.97   93.79
 -19   5  -4  436.76   73.79
 -19   5  -4  538.15   89.59
  19  -6   4    2.10   50.29
 -19   6  -4  -22.40   19.40
 -19   6  -4   31.00   38.00
  19  -7   4  -65.19   47.90
 -19   7  -4   -0.90   22.60
 -19   7  -4   52.19   41.90
  19  -8   4  117.39   62.09
 -19   8  -4   -1.40   36.80
 -19   8  -4  -48.40   22.10
 -18  -6  -4  -23.00   14.40
 -18  -6  -4  -30.40   12.50
 -18  -5  -4   41.70   25.20
 -18  -5  -4   50.89   23.90
 -18  -5  -4  104.09   24.60
 -18  -4  -4  -13.10   18.80
 -18  -3  -4   60.69   26.30
 -18  -2  -4   37.40   26.80
  18   1   4    3.80   41.70
 -18  -1  -4   83.69   26.30
  18   0   4   31.40   41.10
 -18   0  -4  -42.60   19.20
  18  -1   4   11.00   39.50
 -18   1  -4    1.70   27.80
  18  -2   4   14.40   39.90
 -18   2  -4  -21.00   26.70
  18  -3   4  153.68   57.59
 -18   3  -4  125.89   42.00
  18  -4   4  -25.20   39.20
 -18   4  -4  -98.59   24.90
 -18   4  -4    4.20   17.60
  18  -5   4   24.10   46.50
 -18   5  -4   59.09   22.70
 -18   5  -4   42.70   37.00
  18  -6   4  -32.10   43.40
 -18   6  -4    0.00   21.40
 -18   6  -4   -9.50   33.60
  18  -7   4  291.67   81.09
 -18   7  -4  360.36   71.59
 -18   7  -4  253.77   55.49
  18  -8   4    5.20   51.49
 -18   8  -4   35.50   25.60
 -18   8  -4  -52.29   32.30
  18  -9   4  -21.20   50.99
 -18   9  -4   24.90   29.00
 -18   9  -4   62.69   43.50
  17  10   4    1.10   15.50
  17   9   4   19.20   15.30
 -17  -6  -4   -0.20   14.10
 -17  -6  -4   -6.30   14.30
 -17  -5  -4  210.08   37.30
 -17  -5  -4  137.39   37.60
 -17  -5  -4  175.78   35.90
 -17  -4  -4  -15.00   17.60
 -17  -3  -4   -9.00   19.70
 -17  -2  -4  155.28   38.00
  17   1   4   70.89   44.30
 -17  -1  -4   88.89   27.40
  17   0   4   -2.00   38.30
 -17   0  -4    7.10   25.20
  17  -1   4   34.90   39.00
 -17   1  -4   26.40   27.00
  17  -2   4  144.69   53.49
 -17   2  -4  162.98   45.50
  17  -3   4   -9.80   37.70
 -17   3  -4   55.49   33.70
 -17   3  -4   -2.20   14.40
  17  -4   4   29.90   46.10
 -17   4  -4  -44.20   25.00
 -17   4  -4   18.50   17.30
  17  -5   4  231.18   66.99
 -17   5  -4  244.08   58.79
 -17   5  -4  216.18   44.40
  17  -6   4   19.50   43.30
 -17   6  -4    4.00   19.90
 -17   6  -4  -62.49   27.90
  17  -7   4   93.09   57.09
 -17   7  -4  231.18   41.90
 -17   7  -4  119.49   49.00
  17  -8   4  174.78   63.49
 -17   8  -4  134.79   37.90
 -17   8  -4   82.99   45.50
  17  -9   4   89.49   60.19
 -17   9  -4  -11.80   24.60
 -17   9  -4   50.89   41.20
  17 -10   4  -55.49   47.40
 -17  10  -4   37.50   40.60
 -17  10  -4  -13.20   27.00
  16  11   4   13.50   18.70
  16  10   4   49.50   21.00
  16   9   4   31.20   16.60
  16   8   4   -9.70   11.90
 -16  -6  -4   28.20   15.40
 -16  -6  -4  -13.00   12.80
 -16  -5  -4   33.40   20.70
 -16  -5  -4   -8.20   17.40
 -16  -5  -4   19.90   18.80
 -16  -4  -4  -14.10   16.90
 -16  -3  -4   14.30   20.40
 -16  -2  -4    5.80   20.60
  16   1   4  -36.80   32.60
 -16  -1  -4  -27.70   11.80
  16   0   4  414.96   75.99
 -16   0  -4  278.97   61.19
  16  -1   4   -6.10   35.30
 -16   1  -4    3.30   25.10
  16  -2   4  -17.50   35.50
 -16   2  -4   37.70   29.10
  16  -3   4    6.80   36.10
 -16   3  -4  -12.10   13.30
 -16   3  -4  -14.70   25.10
  16  -4   4  -17.20   36.80
 -16   4  -4    5.40   17.10
 -16   4  -4    9.90   28.60
  16  -5   4   40.30   43.60
 -16   5  -4   72.59   24.10
 -16   5  -4   38.90   32.30
  16  -6   4   -3.30   43.30
 -16   6  -4   -2.20   18.60
 -16   6  -4  -22.40   29.70
  16  -7   4   23.70   46.60
 -16   7  -4   26.80   22.70
 -16   7  -4    6.50   34.30
  16  -8   4   49.80   50.39
 -16   8  -4   50.29   37.80
 -16   8  -4   37.90   25.40
  16  -9   4   -9.00   49.80
 -16   9  -4   43.30   40.30
 -16   9  -4   77.49   30.60
  16 -10   4   81.19   58.09
 -16  10  -4   74.19   40.90
 -16  10  -4   36.20   30.00
  16 -11   4  -16.40   53.39
 -16  11  -4  -10.40   25.30
 -16  11  -4  -30.40   35.50
  15  12   4  125.29   33.90
  15  11   4   -7.80   17.50
  15  10   4   75.39   25.70
  15   9   4   34.60   18.10
  15   8   4   22.60   14.80
  15   7   4   38.60   14.50
 -15  -6  -4   21.20   14.50
 -15  -6  -4    8.00   13.10
 -15  -5  -4    3.10   18.00
 -15  -5  -4    0.80   16.10
 -15  -5  -4   28.40   18.20
 -15  -4  -4   21.80   19.00
 -15  -3  -4  -19.30   17.90
 -15  -2  -4  611.34  102.09
  15   1   4   86.99   42.10
  15   0   4  470.75   90.29
 -15   0  -4  475.45   82.99
  15  -1   4  198.68   51.49
 -15   1  -4  150.38   41.80
  15  -2   4  349.27   84.99
 -15   2  -4  414.16   79.79
 -15   2  -4  453.75   67.79
  15  -3   4   -7.80   34.50
 -15   3  -4  -56.99   22.60
 -15   3  -4   -1.00   14.20
  15  -4   4   88.39   41.30
 -15   4  -4   10.10   27.80
 -15   4  -4   -6.20   16.40
  15  -5   4   68.59   46.80
 -15   5  -4   -3.00   17.70
 -15   5  -4   -4.70   27.80
  15  -6   4  -17.40   38.90
 -15   6  -4  -19.30   17.00
 -15   6  -4   23.40   32.30
  15  -7   4   60.39   49.99
 -15   7  -4   -0.70   32.30
 -15   7  -4    0.20   19.90
  15  -8   4   65.99   47.90
 -15   8  -4    8.50   31.40
 -15   8  -4    2.70   21.80
  15  -9   4   40.30   46.30
 -15   9  -4   84.59   40.50
 -15   9  -4  -22.00   21.00
  15 -10   4   62.19   55.29
 -15  10  -4  107.69   43.90
 -15  10  -4   36.20   28.40
  15 -11   4   12.60   50.59
 -15  11  -4   -4.10   36.40
 -15  11  -4   10.10   28.40
  15 -12   4  -57.69   50.29
 -15  12  -4   58.39   33.90
 -15  12  -4  116.79   49.50
  14  12   4   -2.70   21.10
  14  11   4  -16.70   16.30
  14  10   4    3.40   18.20
  14   9   4  111.59   27.30
  14   8   4   59.69   19.90
  14   7   4   23.90   14.20
 -14  -6  -4   31.20   14.90
 -14  -6  -4   38.20   14.50
 -14  -5  -4   -5.60   15.70
 -14  -5  -4   -1.90   15.70
 -14  -5  -4   13.90   15.60
 -14  -4  -4   47.70   21.10
 -14  -3  -4  150.48   34.20
 -14  -2  -4  435.36   74.79
  14   1   4   67.59   37.60
  14   0   4  183.58   47.90
 -14   0  -4  129.19   36.40
  14  -1   4   43.80   34.80
 -14   1  -4   35.30   26.50
  14  -2   4  355.26   80.69
 -14   2  -4  443.16   64.59
 -14   2  -4  345.17   73.69
  14  -3   4  192.78   54.09
 -14   3  -4  166.78   43.90
 -14   3  -4  176.38   33.70
  14  -4   4   78.19   44.30
 -14   4  -4   59.99   23.50
 -14   4  -4  167.08   38.50
  14  -5   4  -49.30   33.30
 -14   5  -4    9.10   28.60
 -14   5  -4   -7.80   15.60
  14  -6   4  -64.49   37.70
 -14   6  -4   31.80   32.30
 -14   6  -4   10.80   20.80
  14  -7   4   23.20   44.00
 -14   7  -4  -21.40   30.20
 -14   7  -4  -12.90   19.90
  14  -8   4   21.70   46.20
 -14   8  -4   67.89   29.60
 -14   8  -4  100.29   41.10
  14  -9   4   30.10   45.90
 -14   9  -4   22.80   24.60
 -14   9  -4  102.39   39.80
  14 -10   4  -13.10   40.70
 -14  10  -4  -15.90   21.20
 -14  10  -4    8.60   33.90
  14 -11   4   10.80   47.10
 -14  11  -4  -36.80   31.30
 -14  11  -4   -3.10   28.00
  14 -12   4  135.89   63.39
 -14  12  -4    8.20   38.40
 -14  12  -4   84.39   36.20
  13  13   4   11.30   24.70
  13  12   4   13.60   21.70
  13  11   4   23.90   21.30
  13  10   4   39.40   21.70
  13   9   4   76.59   24.20
  13   8   4   15.20   15.50
  13   7   4   39.30   16.70
  13   6   4    1.20   11.10
 -13  -6  -4  -16.10   10.80
 -13  -6  -4   -5.20   11.90
 -13  -5  -4  340.07   56.29
 -13  -5  -4  333.37   56.69
 -13  -4  -4  -17.30   14.80
 -13  -3  -4  137.09   31.80
 -13  -2  -4   12.20   20.20
  13   1   4   -8.80   28.00
  13   0   4 1250.37  197.78
 -13   0  -4 1239.38  191.48
  13  -1   4   -2.40   29.90
 -13   1  -4    6.20   23.50
  13  -2   4   48.20   36.70
 -13   2  -4   30.00   25.60
 -13   2  -4   20.10   12.80
  13  -3   4   95.29   42.40
 -13   3  -4  143.39   37.80
 -13   3  -4  119.19   25.90
  13  -4   4   80.89   41.10
 -13   4  -4  -13.40   24.30
 -13   4  -4   -8.90   14.30
  13  -5   4  286.87   68.39
 -13   5  -4  392.16   62.79
 -13   5  -4  231.28   50.09
  13  -6   4  -16.80   20.30
  13  -6   4  -78.09   32.00
 -13   6  -4  -39.40   24.70
 -13   6  -4   -7.30   17.10
  13  -7   4   13.40   40.70
  13  -7   4   64.19   31.80
 -13   7  -4    7.20   31.60
 -13   7  -4   87.99   26.00
  13  -8   4   18.00   41.40
 -13   8  -4  -18.10   28.00
 -13   8  -4   15.90   21.70
  13  -9   4    9.80   41.20
 -13   9  -4   64.89   37.90
 -13   9  -4   70.89   29.30
  13 -10   4   12.90   40.30
 -13  10  -4   -7.90   31.80
 -13  10  -4   40.70   27.30
  13 -11   4   27.90   48.40
 -13  11  -4  -31.60   22.50
 -13  11  -4   51.99   39.10
  13 -12   4  109.49   60.39
 -13  12  -4   14.20   36.50
 -13  12  -4   19.00   28.20
  13 -13   4  111.09   64.19
 -13  13  -4   -0.50   26.80
 -13  13  -4   -4.30   36.10
  12  13   4   12.10   24.80
  12  12   4   -8.80   20.40
  12  11   4    4.40   19.60
  12  10   4   52.79   23.50
  12   9   4  -15.10   15.20
  12   8   4  -17.20   13.20
  12   7   4    8.50   13.50
  12   6   4   86.39   22.40
 -12  -6  -4  116.69   21.90
 -12  -6  -4  118.99   22.00
  12   5   4  133.49   22.80
 -12  -5  -4   96.19   24.90
 -12  -5  -4  138.59   26.80
 -12  -4  -4    7.70   17.10
 -12  -3  -4    9.50   17.50
 -12  -2  -4  419.76   71.99
  12   1   4  -55.49   23.50
  12   0   4  417.16   85.79
 -12   0  -4  499.25   81.09
  12  -1   4    3.50   28.00
 -12   1  -4   27.50   24.30
  12  -2   4  424.06   82.69
 -12   2  -4  406.66   74.59
 -12   2  -4  389.46   62.79
  12  -3   4  -72.79   23.70
 -12   3  -4   18.50   13.20
 -12   3  -4  -20.50   24.00
  12  -4   4   -4.10   28.90
 -12   4  -4    9.90   14.70
 -12   4  -4    8.00   26.60
  12  -5   4  174.58   41.70
  12  -5   4  224.78   56.69
 -12   5  -4  152.38   35.50
 -12   5  -4  190.78   44.60
  12  -6   4   87.89   32.00
  12  -6   4   69.79   43.50
 -12   6  -4   96.69   38.00
 -12   6  -4   34.50   21.00
  12  -7   4  -22.50   35.10
  12  -7   4   -7.30   25.20
 -12   7  -4   -3.10   29.10
 -12   7  -4  -21.60   17.90
  12  -8   4    1.80   38.30
  12  -8   4   13.90   26.60
 -12   8  -4   33.20   32.30
 -12   8  -4    1.60   20.60
  12  -9   4  -35.30   38.10
 -12   9  -4   22.30   23.70
 -12   9  -4   46.90   31.80
  12 -10   4    9.40   45.00
 -12  10  -4  -10.90   31.40
 -12  10  -4   44.80   28.70
  12 -11   4    6.50   42.70
 -12  11  -4   -3.90   33.60
 -12  11  -4  -13.90   25.90
  12 -12   4   12.20   46.60
 -12  12  -4   28.30   28.60
 -12  12  -4  -33.50   32.00
  12 -13   4   14.70   49.50
 -12  13  -4   40.60   38.80
 -12  13  -4   -1.40   30.00
  11  13   4   27.00   26.00
  11  12   4  -15.80   19.60
  11  11   4   -7.50   20.90
  11  10   4  -12.50   16.70
  11   9   4   69.09   23.70
  11   8   4   21.50   17.60
  11   7   4 1459.45  219.18
  11   6   4   25.90   12.50
 -11  -6  -4   -8.90   10.40
 -11  -6  -4   11.60   11.00
  11   5   4  126.59   24.50
 -11  -5  -4  127.29   26.40
 -11  -5  -4  142.39   26.40
 -11  -4  -4  194.58   37.90
 -11  -4  -4  200.48   37.30
 -11  -3  -4  125.29   29.40
 -11  -2  -4    7.60   17.80
  11   1   4   59.69   31.00
  11   0   4   15.30   26.90
 -11   0  -4  -21.00   19.00
  11  -1   4    6.00   28.50
 -11   1  -4   -0.20   21.50
 -11   1  -4   18.10    9.30
  11  -2   4   10.20   29.80
 -11   2  -4   30.70   12.50
 -11   2  -4   34.90   25.10
  11  -3   4   35.40   37.30
 -11   3  -4  120.39   35.90
 -11   3  -4  105.59   22.60
  11  -4   4  214.18   53.69
  11  -4   4  241.68   44.90
 -11   4  -4  207.98   48.20
 -11   4  -4  201.98   39.40
  11  -5   4   81.49   29.90
  11  -5   4    3.60   36.00
 -11   5  -4   81.89   32.50
 -11   5  -4   84.29   23.00
  11  -6   4   20.80   24.40
  11  -6   4    9.40   33.40
 -11   6  -4    8.30   26.70
 -11   6  -4   -7.50   15.90
  11  -7   4 1311.97  187.48
  11  -7   4 1160.28  197.18
 -11   7  -4 1070.89  180.38
 -11   7  -4 1211.58  186.78
  11  -8   4   57.69   41.40
  11  -8   4   19.70   29.20
 -11   8  -4  -21.20   25.90
 -11   8  -4   -1.70   21.00
  11  -9   4   29.50   44.10
 -11   9  -4   86.99   37.10
 -11   9  -4    9.10   23.50
  11 -10   4  -18.10   39.00
 -11  10  -4   -6.10   24.20
 -11  10  -4  -10.30   29.10
  11 -11   4    1.60   41.50
 -11  11  -4    9.40   26.70
 -11  11  -4   56.29   34.60
  11 -12   4  -24.00   43.00
 -11  12  -4  -13.00   30.30
 -11  12  -4  -46.10   23.20
  11 -13   4   74.09   56.89
 -11  13  -4   78.39   37.30
 -11  13  -4   45.80   38.00
  10  14   4   42.90   30.50
  10  13   4  -11.20   24.90
  10  12   4  -16.10   22.00
  10  11   4   28.30   23.80
  10  10   4  -26.10   15.50
  10   9   4  264.47   50.89
  10   8   4    6.20   15.30
  10   7   4  173.18   34.40
  10   6   4   13.60   12.50
 -10  -6  -4   14.70   11.70
 -10  -6  -4   25.00   10.30
  10   5   4  166.08   28.60
 -10  -5  -4  111.89   29.20
 -10  -5  -4  195.28   29.40
  10   4   4   19.60    9.50
 -10  -4  -4   40.40   14.90
 -10  -4  -4   13.40   15.10
 -10  -4  -4   21.50   15.20
 -10  -3  -4  320.57   55.29
 -10  -2  -4  138.99   30.90
  10   1   4  153.38   41.20
  10   0   4    3.60   27.20
 -10   0  -4    3.00   21.10
  10  -1   4  118.59   41.30
 -10   1  -4  113.39   32.00
 -10   1  -4  118.89   21.10
  10  -2   4  163.38   47.50
 -10   2  -4  203.38   43.00
 -10   2  -4  188.28   32.50
  10  -3   4  332.97   58.39
 -10   3  -4  127.69   43.50
 -10   3  -4  255.97   39.70
  10  -4   4   -2.00   18.50
  10  -4   4   13.80   33.00
 -10   4  -4   -3.60   25.00
 -10   4  -4   26.90   16.10
  10  -5   4  118.39   43.80
  10  -5   4  144.79   37.00
 -10   5  -4  222.68   44.50
 -10   5  -4  124.89   30.30
  10  -6   4   46.30   25.80
  10  -6   4   34.10   35.40
 -10   6  -4   42.90   20.10
 -10   6  -4    1.80   23.10
  10  -7   4  179.08   45.40
  10  -7   4  129.09   49.80
 -10   7  -4  139.09   43.20
 -10   7  -4  188.88   38.60
  10  -8   4   -8.90   36.20
  10  -8   4    9.60   27.10
 -10   8  -4  -33.00   22.70
 -10   8  -4  -11.50   19.90
  10  -9   4  210.98   69.49
  10  -9   4  252.87   73.59
 -10   9  -4  401.06   65.79
 -10   9  -4  395.36   68.49
  10 -10   4   29.90   43.10
 -10  10  -4    5.30   30.60
 -10  10  -4   -3.70   22.70
  10 -11   4  -29.00   34.70
 -10  11  -4  -53.19   25.50
 -10  11  -4    7.70   24.60
  10 -12   4   -0.90   42.20
 -10  12  -4   -2.60   31.20
 -10  12  -4   19.60   28.90
  10 -13   4   60.29   49.80
 -10  13  -4   10.30   32.90
 -10  13  -4   21.20   29.90
  10 -14   4   31.40   47.60
 -10  14  -4   65.69   39.60
 -10  14  -4  -42.40   26.80
   9  14   4    6.00   25.80
   9  13   4   26.40   26.80
   9  12   4  146.69   38.80
   9  11   4   -2.80   20.90
   9  10   4  245.98   49.70
   9   9   4   61.39   23.80
   9   8   4   -5.80   14.00
   9   7   4  191.28   37.60
   9   6   4  108.89   24.30
  -9  -6  -4  122.99   23.00
  -9  -6  -4  112.39   20.80
   9   5   4  680.13  104.39
  -9  -5  -4  705.43  105.19
  -9  -5  -4  672.63  103.59
   9   4   4  169.58   29.40
  -9  -4  -4  164.48   33.40
  -9  -4  -4  185.48   32.20
  -9  -3  -4   49.30   20.40
  -9  -2  -4  610.54   97.49
   9   1   4  -52.19   23.50
   9   0   4 1182.58  173.88
  -9   0  -4 1037.20  168.98
   9  -1   4  -15.70   27.90
  -9   1  -4   17.00    9.30
  -9   1  -4   18.60   22.40
   9  -2   4  631.14  104.09
  -9   2  -4  613.44   91.89
  -9   2  -4  545.45   99.29
   9  -3   4   44.60   32.20
  -9   3  -4   16.40   13.30
  -9   3  -4   22.10   24.20
   9  -4   4  192.58   41.20
   9  -4   4  207.28   50.59
  -9   4  -4  197.68   45.60
  -9   4  -4  184.78   36.60
   9  -5   4  686.43  122.59
   9  -5   4  704.03  127.59
  -9   5  -4  805.92  125.89
  -9   5  -4  775.02  116.99
   9  -6   4   81.29   42.90
   9  -6   4  116.89   38.60
  -9   6  -4  169.48   39.40
  -9   6  -4  172.48   35.50
   9  -7   4  342.77   62.99
   9  -7   4  154.88   47.40
  -9   7  -4  168.88   40.90
  -9   7  -4  237.28   48.70
   9  -8   4  -31.30   32.20
   9  -8   4  -25.40   24.90
  -9   8  -4   -3.10   18.50
  -9   8  -4    3.40   25.60
   9  -9   4   19.00   30.80
   9  -9   4   88.09   43.10
  -9   9  -4   40.60   31.00
  -9   9  -4   -3.80   20.60
   9 -10   4  252.77   65.59
  -9  10  -4  252.77   52.99
  -9  10  -4  150.78   45.60
   9 -11   4   15.00   36.60
  -9  11  -4   20.60   30.90
  -9  11  -4   19.80   26.10
   9 -12   4  113.49   54.19
  -9  12  -4   69.09   37.30
  -9  12  -4   64.69   33.80
   9 -13   4   56.79   49.10
  -9  13  -4   76.39   38.00
  -9  13  -4   29.50   32.50
   9 -14   4  -24.20   44.30
  -9  14  -4   32.30   33.60
  -9  14  -4   70.19   36.50
   8  14   4  -11.90   23.40
   8  13   4  -12.70   24.90
   8  12   4  -12.60   22.30
   8  11   4   44.30   25.70
   8  10   4   63.19   27.60
   8   9   4   27.30   20.50
   8   8   4   -5.10   15.90
   8   7   4  401.96   66.99
   8   6   4   53.29   18.10
  -8  -6  -4   63.79   14.00
  -8  -6  -4   49.70   17.60
   8   5   4  178.58   33.30
  -8  -5  -4  187.88   31.90
  -8  -5  -4  185.88   34.60
   8   4   4   49.20   13.70
  -8  -4  -4   60.29   21.10
  -8  -4  -4   55.99   16.90
   8   3   4   -0.70    7.00
  -8  -3  -4   -2.10   18.80
  -8  -3  -4    9.30   17.50
  -8  -2  -4  325.27   56.59
  -8  -1  -4   10.70    5.40
   8   0   4  779.52  131.19
  -8   0  -4  817.12  126.49
   8  -1   4  111.69   35.60
  -8   1  -4   88.39   19.40
  -8   1  -4  127.69   30.30
   8  -2   4  425.86   74.19
  -8   2  -4  324.57   57.39
  -8   2  -4  402.96   65.79
   8  -3   4   46.90   30.40
  -8   3  -4    0.10   13.80
  -8   3  -4  -23.00   22.40
   8  -4   4  102.99   27.70
   8  -4   4   94.39   35.70
  -8   4  -4   27.80   17.40
  -8   4  -4   36.30   26.20
   8  -5   4  231.58   52.39
   8  -5   4  146.49   42.70
  -8   5  -4  241.28   40.10
  -8   5  -4  172.48   44.10
   8  -6   4  113.39   37.10
   8  -6   4   73.19   27.60
  -8   6  -4   78.09   31.70
  -8   6  -4   22.90   20.40
   8  -7   4  420.26   79.89
   8  -7   4  445.66   74.79
  -8   7  -4  331.37   67.79
  -8   7  -4  330.77   64.49
   8  -8   4   19.50   26.20
   8  -8   4  -35.30   31.60
  -8   8  -4  -48.00   22.50
  -8   8  -4  -28.30   18.10
   8  -9   4  -18.20   35.30
  -8   9  -4    9.10   23.20
  -8   9  -4  117.89   32.90
   8 -10   4   88.59   44.10
  -8  10  -4   11.70   23.20
  -8  10  -4  -31.50   23.60
   8 -11   4   31.60   37.30
  -8  11  -4   48.60   27.00
  -8  11  -4   -1.70   27.10
   8 -12   4   24.90   41.70
  -8  12  -4    4.00   27.50
  -8  12  -4   -2.80   24.90
   8 -13   4    1.30   45.50
  -8  13  -4   31.40   28.30
  -8  13  -4  -19.50   28.20
   8 -14   4   53.69   49.20
  -8  14  -4   12.70   31.70
  -8  14  -4   32.70   31.50
   7  15   4    3.20   28.00
   7  14   4   25.10   29.40
   7  13   4   27.30   28.20
   7  12   4  220.88   50.99
   7  11   4   -2.40   22.10
   7  10   4   22.20   24.50
   7   9   4   80.29   28.80
  -7  -9  -4  123.69   22.20
  -7  -9  -4  105.19   35.60
   7   8   4  -18.10   14.90
  -7  -8  -4  101.09   30.60
  -7  -8  -4   17.90   10.60
   7   7   4  -32.30   11.60
  -7  -7  -4   18.60   21.50
  -7  -7  -4  -11.30    8.50
   7   6   4   15.90   14.40
  -7  -6  -4   12.70   19.00
  -7  -6  -4   12.30    9.70
   7   5   4  509.65   79.59
  -7  -5  -4  506.65   83.29
  -7  -5  -4  483.35   82.29
  -7  -5  -4  524.55   78.19
   7   4   4  272.27   43.10
  -7  -4  -4  252.67   41.90
  -7  -4  -4  305.37   48.30
  -7  -4  -4  206.68   43.40
   7   3   4  221.88   34.90
  -7  -3  -4  186.58   37.80
  -7  -3  -4  239.98   37.40
  -7  -3  -4  186.88   37.20
  -7  -3  -4  233.58   41.50
  -7  -2  -4 1623.34  244.38
   7   1   4   22.40   39.10
   7   1   4    6.90  145.19
   7   1   4   17.00   28.00
   7   1   4   43.10   37.40
  -7  -1  -4   48.70   22.60
  -7  -1  -4  142.89  128.59
  -7  -1  -4    9.10   29.60
  -7  -1  -4   48.90   25.30
   7   0   4  767.02  120.19
  -7   0  -4  707.83  116.29
   7  -1   4  -14.10   26.30
  -7   1  -4   47.50   13.00
  -7   1  -4   23.50   23.30
   7  -2   4 1654.63  240.18
  -7   2  -4 1515.85  232.58
  -7   2  -4 1569.34  237.28
   7  -3   4  146.09   46.10
  -7   3  -4  299.77   47.50
  -7   3  -4  181.78   36.00
   7  -4   4  222.18   43.00
   7  -4   4  188.18   48.90
  -7   4  -4  163.78   45.70
  -7   4  -4  232.88   40.00
   7  -5   4  895.21  126.09
   7  -5   4  695.33  118.79
  -7   5  -4  681.53  117.49
  -7   5  -4  726.63  115.19
   7  -6   4   38.00   32.10
   7  -6   4    5.70   24.40
  -7   6  -4  -41.00   20.10
  -7   6  -4   31.90   19.20
   7  -7   4  -47.70   23.60
   7  -7   4   11.90   24.40
  -7   7  -4  -31.90   18.80
  -7   7  -4   -4.30   17.00
   7  -8   4  -16.60   24.70
   7  -8   4   11.90   32.40
  -7   8  -4   59.79   27.70
  -7   8  -4   42.10   22.60
   7  -9   4   69.69   41.50
  -7   9  -4   82.09   32.30
  -7   9  -4   54.89   25.70
   7 -10   4   -4.40   35.20
  -7  10  -4    2.80   26.20
  -7  10  -4   22.00   21.10
   7 -11   4   19.00   38.80
  -7  11  -4   37.50   26.50
  -7  11  -4   45.40   30.10
   7 -12   4  165.88   55.69
  -7  12  -4  134.59   42.50
  -7  12  -4  181.68   46.00
   7 -13   4    8.30   40.60
  -7  13  -4   67.89   33.10
  -7  13  -4    5.40   29.80
   7 -14   4   45.00   46.30
  -7  14  -4   14.90   29.00
  -7  14  -4    6.40   31.10
   7 -15   4    6.00   45.60
  -7  15  -4  -44.30   25.30
  -7  15  -4  -35.60   28.10
   6  15   4   -0.40   26.20
   6  14   4   26.10   16.50
   6  14   4  -14.20   24.80
  -6 -14  -4   53.69   25.00
   6  13   4   47.00   29.90
   6  13   4   21.10   16.00
  -6 -13  -4  -17.60   19.10
   6  12   4   27.30   27.80
   6  12   4    9.00   14.80
  -6 -12  -4   -5.90   18.00
   6  11   4   24.20   15.20
   6  11   4   20.40   23.90
  -6 -11  -4   21.70   29.20
  -6 -11  -4   -4.80   16.50
   6  10   4   -3.00   21.20
   6  10   4   25.10   14.30
  -6 -10  -4   26.50   15.60
  -6 -10  -4   22.20   30.20
   6   9   4    2.10   19.00
   6   9   4   -5.70   11.90
  -6  -9  -4  -66.59   19.30
  -6  -9  -4   -2.80   12.50
   6   8   4   58.89   16.20
   6   8   4   60.49   22.30
  -6  -8  -4   68.49   16.40
  -6  -8  -4   56.49   27.80
   6   7   4   38.00   12.70
   6   7   4   42.80   13.60
   6   7   4   13.80   16.10
  -6  -7  -4   32.50   12.00
  -6  -7  -4   43.90   23.00
   6   6   4  474.45   73.09
   6   6   4  448.46   75.09
  -6  -6  -4  459.05   77.59
  -6  -6  -4  471.75   71.59
   6   5   4  314.47   44.80
  -6  -5  -4  203.88   44.10
  -6  -5  -4  235.88   40.00
   6   4   4  915.01  136.19
  -6  -4  -4  904.11  135.79
  -6  -4  -4  890.51  137.69
   6   3   4  984.80  152.58
  -6  -3  -4 1059.29  153.48
  -6  -3  -4 1063.99  153.88
  -6  -3  -4  983.30  157.28
   6   2   4  254.07   39.30
  -6  -2  -4  315.77   48.60
  -6  -2  -4  231.28   40.10
  -6  -1  -4  -13.50    8.50
   6   0   4  462.85   81.09
  -6   0  -4  466.75   78.59
   6  -1   4   21.40   26.80
  -6   1  -4   -4.40   19.30
  -6   1  -4   -5.40   10.80
   6  -2   4  216.48   50.89
  -6   2  -4  281.77   42.80
  -6   2  -4  209.58   48.00
   6  -3   4 1006.50  165.18
  -6   3  -4 1063.09  158.48
  -6   3  -4 1050.49  162.68
   6  -4   4 1119.29  175.58
  -6   4  -4 1203.38  173.88
  -6   4  -4 1048.80  169.38
   6  -5   4  228.88   52.29
   6  -5   4  230.58   56.89
  -6   5  -4  331.47   54.19
  -6   5  -4  280.07   49.20
   6  -6   4  389.76   80.69
   6  -6   4  549.54   90.69
  -6   6  -4  599.24   87.79
  -6   6  -4  436.46   80.89
   6  -7   4   35.90   30.50
   6  -7   4   16.10   28.20
  -6   7  -4   33.70   20.00
  -6   7  -4   53.59   25.60
   6  -8   4   44.40   37.90
   6  -8   4   48.10   34.10
  -6   8  -4   64.69   27.20
  -6   8  -4  123.69   32.50
   6  -9   4   34.60   34.20
  -6   9  -4   31.70   23.00
  -6   9  -4   -6.80   22.90
   6 -10   4   27.30   33.70
  -6  10  -4    1.00   24.40
  -6  10  -4    2.60   21.60
   6 -11   4   71.19   42.60
  -6  11  -4   38.30   29.40
  -6  11  -4   41.80   27.30
   6 -12   4   -6.00   33.80
  -6  12  -4   30.50   30.40
  -6  12  -4  -32.50   21.00
   6 -13   4   12.10   42.50
  -6  13  -4    8.10   29.60
  -6  13  -4   12.00   28.30
   6 -14   4  -19.40   36.70
  -6  14  -4    6.70   28.70
  -6  14  -4  -24.30   23.60
   6 -15   4  -44.00   39.70
  -6  15  -4   48.60   34.60
  -6  15  -4  -34.40   26.50
   5  15   4   22.30   30.20
   5  15   4    5.70   17.50
  -5 -15  -4    9.80   28.30
   5  14   4  -17.70   23.90
   5  14   4   16.60   17.90
  -5 -14  -4    6.40   24.80
   5  13   4  -38.10   23.70
   5  13   4   18.50   16.70
  -5 -13  -4  -15.40   20.70
   5  12   4   23.30   17.40
   5  12   4   13.80   25.10
  -5 -12  -4   14.00   21.00
  -5 -12  -4   31.00   32.30
   5  11   4   -4.00   14.80
   5  11   4   33.60   25.30
  -5 -11  -4    6.60   18.00
  -5 -11  -4  -16.40   24.70
   5  10   4  -38.10   16.30
   5  10   4   19.90   15.10
  -5 -10  -4   18.10   17.20
  -5 -10  -4  -15.00   26.40
   5   9   4  145.19   39.00
   5   9   4  204.18   33.10
  -5  -9  -4  169.28   33.60
  -5  -9  -4  181.78   45.50
   5   8   4  102.39   27.40
   5   8   4  108.89   20.70
  -5  -8  -4   80.39   31.80
  -5  -8  -4   65.79   20.30
   5   7   4 1387.16  207.98
   5   7   4 1344.37  211.28
  -5  -7  -4 1539.85  214.38
  -5  -7  -4 1376.66  207.98
   5   6   4   -7.80   11.30
   5   6   4  -14.60   14.00
  -5  -6  -4    4.60   10.90
  -5  -6  -4   14.40   18.10
   5   5   4 3416.26  521.95
   5   5   4 3637.94  522.05
   5   5   4 3520.95  523.35
  -5  -5  -4 3677.03  524.55
  -5  -5  -4 3482.85  521.65
   5   4   4    3.20   13.20
  -5  -4  -4   21.20   15.10
  -5  -4  -4   26.70   12.90
   5   3   4  373.16   62.09
  -5  -3  -4  392.16   63.49
  -5  -3  -4  444.36   63.49
   5   2   4    0.90    7.20
  -5  -2  -4    9.90   13.90
  -5  -2  -4   10.60   12.50
  -5  -2  -4   -4.10    8.30
  -5  -1  -4   44.50   18.40
  -5   0  -4  574.24   93.89
   5  -1   4  743.23  117.59
  -5   1  -4  673.73  115.19
  -5   1  -4  732.03  109.19
   5  -2   4   94.09   47.70
   5  -2   4  -34.20  139.69
  -5   2  -4   80.69  117.29
  -5   2  -4   57.99   39.00
   5  -3   4  298.47   68.49
  -5   3  -4  488.45   70.39
  -5   3  -4  383.06   63.49
   5  -4   4   -5.20   24.90
  -5   4  -4   32.90   20.30
  -5   4  -4   22.10   25.60
   5  -5   4 3325.97  511.55
  -5   5  -4 3421.26  509.25
  -5   5  -4 3495.85  507.95
   5  -6   4   25.00   29.40
  -5   6  -4   60.49   24.40
  -5   6  -4   18.60   19.20
   5  -7   4 1073.69  180.48
  -5   7  -4 1141.29  175.88
  -5   7  -4 1182.38  177.08
   5  -8   4   66.79   36.60
  -5   8  -4   86.19   30.40
  -5   8  -4  153.28   33.20
   5  -9   4  174.68   50.59
[truncated: 1,516,626 more chars]
