# Supplementary material for: Bistability in Palladium Complexes with Two Different Redox‐Active Ligands of Orthogonal Charge Regimes
Source: Chemistry. 2025 Nov 4;31(69):e03160. doi: 10.1002/chem.202503160 (PMC12699171; doi:10.1002/chem.202503160)
Supplement: Supplementary file 2 — Supporting Information [file CHEM-31-e03160-s002.zip › mo_2025_fk116_0m.cif]

data_mo_2025_fk116_0m

# 1. SUBMISSION DETAILS
 
_publ_contact_author
;
       Prof. Dr. Dr. Hans-Joerg Himmel
       Anorganisch-Chemisches Institut
       Ruprecht-Karls Universitaet Heidelberg
       Im Neuenheimer Feld 270
       69120 Heidelberg
       Germany
;
_publ_contact_author_phone        '049 6221 54-8446'
_publ_contact_author_fax          '049 6221 54-5707'
_publ_contact_author_email        'hans-jorg.himmel@aci.uni-heidelberg.de'
_publ_requested_journal           'Angew. Chem.'
_publ_requested_coeditor_name     
;
'Kreis Franka, Poddelskii Andrei, Hammermueller Leon, Bootz Pascal, 
Bodenmueller Franz, Kaifer Elisabeth, Koehn Andrea' 
;    
#==============================================================================
 
# 2. TITLE AND AUTHOR LIST

_publ_section_title
;
   'Bistability in Palladium Complexes with Two Different Redox-Active 
Ligands of Orthogonal Charge Regimes'
;
_publ_section_abstract
;
      'Bistability in Palladium Complexes with Two Different Redox-Active 
Ligands of Orthogonal Charge Regimes'
;

loop_
 _publ_author_name
 _publ_author_address
     'Kreis, Franka'
;     Anorganisch-Chemisches Institut
      Ruprecht-Karls Universitaet Heidelberg
      Im Neuenheimer Feld 270
      69120 Heidelberg
      Bundesrepublik Deutschland
; 
     'Poddelkii, Andrei'
;     Anorganisch-Chemisches Institut
      Ruprecht-Karls Universitaet Heidelberg
      Im Neuenheimer Feld 270
      69120 Heidelberg
      Bundesrepublik Deutschland
;
     'Hammermueller, Leon'
;     Anorganisch-Chemisches Institut
      Ruprecht-Karls Universitaet Heidelberg
      Im Neuenheimer Feld 270
      69120 Heidelberg
      Bundesrepublik Deutschland
;
     'Bootz, Pascal'
;     Anorganisch-Chemisches Institut
      Ruprecht-Karls Universitaet Heidelberg
      Im Neuenheimer Feld 270
      69120 Heidelberg
      Bundesrepublik Deutschland
;
     'Bodenmueller, Franz'
;     Anorganisch-Chemisches Institut
      Ruprecht-Karls Universitaet Heidelberg
      Im Neuenheimer Feld 270
      69120 Heidelberg
      Bundesrepublik Deutschland
;
     'Kaifer, Elisabeth'
;     Anorganisch-Chemisches Institut
      Ruprecht-Karls Universitaet Heidelberg
      Im Neuenheimer Feld 270
      69120 Heidelberg
      Bundesrepublik Deutschland
;
     'Koehn, Andreas'
;     Institute of Theoretical Chemistry
      University of Stuttgart
      Pfaffenwaldring 55
      70569 Stuttgart
      Germany
;
     'Himmel, Hans-Joerg' 
;     Anorganisch-Chemisches Institut
      Ruprecht-Karls Universitaet Heidelberg
      Im Neuenheimer Feld 270
      69120 Heidelberg
      Bundesrepublik Deutschland
;

#==============================================================================

_audit_creation_date               2025-06-30
_audit_creation_method
;
Olex2 1.5
(compiled 2025.05.31 svn.r86d253d1 for OlexSys, GUI svn.r7254)
;
_shelx_SHELXL_version_number       '2018/3'
_audit_contact_author_address      ?
_audit_contact_author_email        ?
_audit_contact_author_name         ''
_audit_contact_author_phone        ?
_publ_contact_author_id_orcid      ?
_publ_section_references
;
Dolomanov, O.V., Bourhis, L.J., Gildea, R.J, Howard, J.A.K. & Puschmann, H.
 (2009), J. Appl. Cryst. 42, 339-341.

Sheldrick, G.M. (2008). Acta Cryst. A64, 112-122.

Sheldrick, G.M. (2015). Acta Cryst. A71, 3-8.
;
_chemical_name_common              ?
_chemical_name_systematic          ?
_chemical_formula_moiety           'C24 H28 Cl4 N6 O4 Pd'
_chemical_formula_sum              'C24 H28 Cl4 N6 O4 Pd'
_chemical_formula_weight           712.72
_chemical_melting_point            ?
loop_
  _atom_type_symbol
  _atom_type_description
  _atom_type_scat_dispersion_real
  _atom_type_scat_dispersion_imag
  _atom_type_scat_source
 'C' 'C' 0.0033 0.0016 'International Tables Vol C Tables 4.2.6.8 and 6.1.1.4'
 'H' 'H' 0.0000 0.0000 'International Tables Vol C Tables 4.2.6.8 and 6.1.1.4'
 'Cl' 'Cl' 0.1484 0.1585 'International Tables Vol C Tables 4.2.6.8 and 6.1.1.4'
 'N' 'N' 0.0061 0.0033 'International Tables Vol C Tables 4.2.6.8 and 6.1.1.4'
 'O' 'O' 0.0106 0.0060 'International Tables Vol C Tables 4.2.6.8 and 6.1.1.4'
 'Pd' 'Pd' -0.9988 1.0072
 'International Tables Vol C Tables 4.2.6.8 and 6.1.1.4'

_shelx_space_group_comment
;
The symmetry employed for this shelxl refinement is uniquely defined
by the following loop, which should always be used as a source of
symmetry information in preference to the above space-group names.
They are only intended as comments.
;
_space_group_crystal_system        'monoclinic'
_space_group_IT_number             14
_space_group_name_H-M_alt          'P 1 21/n 1'
_space_group_name_Hall             '-P 2yn'
loop_
  _space_group_symop_operation_xyz
 'x, y, z'
 '-x+1/2, y+1/2, -z+1/2'
 '-x, -y, -z'
 'x-1/2, -y-1/2, z-1/2'

_cell_length_a                     11.2891(5)
_cell_length_b                     11.5983(5)
_cell_length_c                     21.9259(9)
_cell_angle_alpha                  90
_cell_angle_beta                   94.216(2)
_cell_angle_gamma                  90
_cell_volume                       2863.1(2)
_cell_formula_units_Z              4
_cell_measurement_reflns_used      9946
_cell_measurement_temperature      100.00
_cell_measurement_theta_max        28.21
_cell_measurement_theta_min        2.52
_shelx_estimated_absorpt_T_max     ?
_shelx_estimated_absorpt_T_min     ?
_exptl_absorpt_coefficient_mu      1.064
_exptl_absorpt_correction_T_max    0.7457
_exptl_absorpt_correction_T_min    0.6626
_exptl_absorpt_correction_type     multi-scan
_exptl_absorpt_process_details
;
SADABS-2016/2 (Bruker,2016/2) was used for absorption correction.
wR2(int) was 0.1702 before and 0.0847 after correction.
The Ratio of minimum to maximum transmission is 0.8886.
The \l/2 correction factor is Not present.
;
_exptl_absorpt_special_details     ?
_exptl_crystal_colour              'dark red'
_exptl_crystal_colour_modifier     dark
_exptl_crystal_colour_primary      red
_exptl_crystal_density_diffrn      1.653
_exptl_crystal_density_meas        ?
_exptl_crystal_density_method      ?
_exptl_crystal_description         block
_exptl_crystal_F_000               1440
_exptl_crystal_size_max            0.36
_exptl_crystal_size_mid            0.17
_exptl_crystal_size_min            0.08
_exptl_transmission_factor_max     ?
_exptl_transmission_factor_min     ?
_diffrn_reflns_av_R_equivalents    0.0871
_diffrn_reflns_av_unetI/netI       0.0245
_diffrn_reflns_Laue_measured_fraction_full  0.997
_diffrn_reflns_Laue_measured_fraction_max  0.998
_diffrn_reflns_limit_h_max         14
_diffrn_reflns_limit_h_min         -14
_diffrn_reflns_limit_k_max         15
_diffrn_reflns_limit_k_min         -15
_diffrn_reflns_limit_l_max         28
_diffrn_reflns_limit_l_min         -28
_diffrn_reflns_number              175480
_diffrn_reflns_point_group_measured_fraction_full  0.997
_diffrn_reflns_point_group_measured_fraction_max  0.998
_diffrn_reflns_theta_full          25.242
_diffrn_reflns_theta_max           27.500
_diffrn_reflns_theta_min           1.973
_diffrn_ambient_temperature        100.00
_diffrn_detector                   'Bruker Photon III detector'
_diffrn_detector_type              'CPAD detector'
_diffrn_measured_fraction_theta_full  0.997
_diffrn_measured_fraction_theta_max  0.998
_diffrn_measurement_device         'three-circle diffractometer'
_diffrn_measurement_device_type    'Bruker D8-Venture Dual Source'
_diffrn_measurement_method         '\w and \f scans'
_diffrn_radiation_monochromator    'mirror optics'
_diffrn_radiation_probe            x-ray
_diffrn_radiation_type             MoK\a
_diffrn_radiation_wavelength       0.71073
_diffrn_source                     'microfocus sealed X-ray tube'
_diffrn_source_current             1.4
_diffrn_source_power               0.07
_diffrn_source_type                'Incoatec I\ms'
_diffrn_source_voltage             50.0
_diffrn_standards_number           0
_reflns_Friedel_coverage           0.000
_reflns_Friedel_fraction_full      .
_reflns_Friedel_fraction_max       .
_reflns_number_gt                  6117
_reflns_number_total               6551
_reflns_special_details
;
 Reflections were merged by SHELXL according to the crystal
 class for the calculation of statistics and refinement.
 
 _reflns_Friedel_fraction is defined as the number of unique
 Friedel pairs measured divided by the number that would be
 possible theoretically, ignoring centric projections and
 systematic absences.
;
_reflns_threshold_expression       'I > 2\s(I)'
_computing_cell_refinement         'SAINT V8.40B (Bruker, 2019)'
_computing_data_collection         'APEX 4 V2021.11-0 (Bruker, 2021)'
_computing_data_reduction          'SAINT V8.40B (Bruker, 2019)'
_computing_molecular_graphics      'Olex2 1.5 (Dolomanov et al., 2009)'
_computing_publication_material    'Olex2 1.5 (Dolomanov et al., 2009)'
_computing_structure_refinement    'XL  (Sheldrick, 2008)'
_computing_structure_solution      'SHELXT 2018/2 (Sheldrick, 2018)'
_refine_diff_density_max           0.533
_refine_diff_density_min           -0.514
_refine_diff_density_rms           0.069
_refine_ls_extinction_coef         .
_refine_ls_extinction_method       none
_refine_ls_goodness_of_fit_ref     1.064
_refine_ls_hydrogen_treatment      constr
_refine_ls_matrix_type             full
_refine_ls_number_parameters       358
_refine_ls_number_reflns           6551
_refine_ls_number_restraints       0
_refine_ls_R_factor_all            0.0276
_refine_ls_R_factor_gt             0.0250
_refine_ls_restrained_S_all        1.064
_refine_ls_shift/su_max            0.002
_refine_ls_shift/su_mean           0.000
_refine_ls_structure_factor_coef   Fsqd
_refine_ls_weighting_details      
 'w=1/[\s^2^(Fo^2^)+(0.0171P)^2^+3.3794P] where P=(Fo^2^+2Fc^2^)/3'
_refine_ls_weighting_scheme        calc
_refine_ls_wR_factor_gt            0.0566
_refine_ls_wR_factor_ref           0.0584
_refine_special_details            ?
_olex2_refinement_description
;
1. Fixed Uiso
 At 1.2 times of:
  All C(H) groups, All C(H,H) groups
 At 1.5 times of:
  All C(H,H,H) groups
2.a Secondary CH2 refined with riding coordinates:
 C8(H8A,H8B), C9(H9A,H9B), C13(H13A,H13B), C14(H14A,H14B)
2.b Aromatic/amide H refined with riding coordinates:
 C3(H3), C6(H6)
2.c Idealised Me refined as rotating group:
 C10(H10A,H10B,H10C), C11(H11A,H11B,H11C), C15(H15A,H15B,H15C), C16(H16A,H16B,
 H16C), C17(H17A,H17B,H17C), C18(H18A,H18B,H18C)
;
_atom_sites_solution_hydrogens     geom
_atom_sites_solution_primary       dual
_atom_sites_solution_secondary     ?
loop_
  _atom_site_label
  _atom_site_type_symbol
  _atom_site_fract_x
  _atom_site_fract_y
  _atom_site_fract_z
  _atom_site_U_iso_or_equiv
  _atom_site_adp_type
  _atom_site_occupancy
  _atom_site_site_symmetry_order
  _atom_site_calc_flag
  _atom_site_refinement_flags_posn
  _atom_site_refinement_flags_adp
  _atom_site_refinement_flags_occupancy
  _atom_site_disorder_assembly
  _atom_site_disorder_group
 Pd1 Pd 0.50708(2) 0.65043(2) 0.25228(2) 0.01366(4) Uani 1 1 d . . . . .
 Cl1 Cl 0.92211(4) 0.78236(5) 0.27371(2) 0.02801(11) Uani 1 1 d . . . . .
 Cl2 Cl 1.04942(4) 0.74222(5) 0.15223(2) 0.02853(11) Uani 1 1 d . . . . .
 Cl3 Cl 0.90224(5) 0.64761(5) 0.03554(2) 0.02979(12) Uani 1 1 d . . . . .
 Cl4 Cl 0.63252(5) 0.57639(4) 0.04612(2) 0.02476(10) Uani 1 1 d . . . . .
 O1 O 0.15203(13) 0.54713(13) 0.46796(6) 0.0248(3) Uani 1 1 d . . . . .
 O2 O 0.01134(12) 0.48948(12) 0.36764(6) 0.0212(3) Uani 1 1 d . . . . .
 O3 O 0.55000(11) 0.61728(12) 0.16728(6) 0.0182(3) Uani 1 1 d . . . . .
 O4 O 0.67698(11) 0.69710(12) 0.26697(6) 0.0201(3) Uani 1 1 d . . . . .
 N1 N 0.33589(13) 0.60121(13) 0.24030(7) 0.0146(3) Uani 1 1 d . . . . .
 N2 N 0.24208(14) 0.45854(14) 0.17404(7) 0.0178(3) Uani 1 1 d . . . . .
 N3 N 0.29725(14) 0.62353(14) 0.13446(7) 0.0161(3) Uani 1 1 d . . . . .
 N4 N 0.46225(14) 0.66845(13) 0.33895(7) 0.0161(3) Uani 1 1 d . . . . .
 N5 N 0.58588(16) 0.60895(16) 0.42729(8) 0.0243(4) Uani 1 1 d . . . . .
 N6 N 0.61412(15) 0.78056(15) 0.38748(7) 0.0217(3) Uani 1 1 d . . . . .
 C1 C 0.28486(16) 0.57826(15) 0.29601(8) 0.0141(3) Uani 1 1 d . . . . .
 C2 C 0.35435(16) 0.61185(15) 0.34884(8) 0.0149(3) Uani 1 1 d . . . . .
 C3 C 0.30664(17) 0.60332(16) 0.40555(8) 0.0183(4) Uani 1 1 d . . . . .
 H3 H 0.352889 0.626720 0.441360 0.022 Uiso 1 1 calc R U . . .
 C4 C 0.19307(17) 0.56133(16) 0.41051(8) 0.0183(4) Uani 1 1 d . . . . .
 C5 C 0.12267(16) 0.52963(16) 0.35783(8) 0.0166(3) Uani 1 1 d . . . . .
 C6 C 0.16831(16) 0.53941(15) 0.30095(8) 0.0153(3) Uani 1 1 d . . . . .
 H6 H 0.120215 0.519635 0.265104 0.018 Uiso 1 1 calc R U . . .
 C7 C 0.29307(15) 0.56220(15) 0.18578(8) 0.0140(3) Uani 1 1 d . . . . .
 C8 C 0.2558(2) 0.55755(18) 0.08101(9) 0.0257(4) Uani 1 1 d . . . . .
 H8A H 0.320609 0.544839 0.053676 0.031 Uiso 1 1 calc R U . . .
 H8B H 0.189055 0.597022 0.057819 0.031 Uiso 1 1 calc R U . . .
 C9 C 0.21548(19) 0.44396(19) 0.10788(9) 0.0243(4) Uani 1 1 d . . . . .
 H9A H 0.129472 0.431371 0.098004 0.029 Uiso 1 1 calc R U . . .
 H9B H 0.260058 0.378086 0.092230 0.029 Uiso 1 1 calc R U . . .
 C10 C 0.33176(17) 0.74299(16) 0.12901(9) 0.0196(4) Uani 1 1 d . . . . .
 H10A H 0.340856 0.778082 0.169748 0.029 Uiso 1 1 calc R U . . .
 H10B H 0.270457 0.784455 0.103765 0.029 Uiso 1 1 calc R U . . .
 H10C H 0.407359 0.747368 0.109837 0.029 Uiso 1 1 calc R U . . .
 C11 C 0.26952(17) 0.35735(16) 0.21139(9) 0.0198(4) Uani 1 1 d . . . . .
 H11A H 0.311491 0.300826 0.187698 0.030 Uiso 1 1 calc R U . . .
 H11B H 0.195653 0.323290 0.223911 0.030 Uiso 1 1 calc R U . . .
 H11C H 0.319932 0.379615 0.247779 0.030 Uiso 1 1 calc R U . . .
 C12 C 0.54894(17) 0.68421(16) 0.38290(8) 0.0174(4) Uani 1 1 d . . . . .
 C13 C 0.6818(2) 0.6619(2) 0.46691(10) 0.0337(5) Uani 1 1 d . . . . .
 H13A H 0.747800 0.606958 0.476188 0.040 Uiso 1 1 calc R U . . .
 H13B H 0.652256 0.689581 0.505711 0.040 Uiso 1 1 calc R U . . .
 C14 C 0.7208(2) 0.7621(2) 0.42807(10) 0.0308(5) Uani 1 1 d . . . . .
 H14A H 0.740812 0.831133 0.453335 0.037 Uiso 1 1 calc R U . . .
 H14B H 0.789628 0.740995 0.404914 0.037 Uiso 1 1 calc R U . . .
 C15 C 0.5696(2) 0.48541(19) 0.42194(11) 0.0304(5) Uani 1 1 d . . . . .
 H15A H 0.511023 0.460078 0.449937 0.046 Uiso 1 1 calc R U . . .
 H15B H 0.645450 0.446501 0.432416 0.046 Uiso 1 1 calc R U . . .
 H15C H 0.541377 0.466065 0.379851 0.046 Uiso 1 1 calc R U . . .
 C16 C 0.5996(2) 0.88163(18) 0.34890(10) 0.0261(4) Uani 1 1 d . . . . .
 H16A H 0.663247 0.884047 0.320837 0.039 Uiso 1 1 calc R U . . .
 H16B H 0.603256 0.951066 0.374437 0.039 Uiso 1 1 calc R U . . .
 H16C H 0.522519 0.878194 0.325308 0.039 Uiso 1 1 calc R U . . .
 C17 C 0.0677(2) 0.6325(2) 0.48345(11) 0.0373(6) Uani 1 1 d . . . . .
 H17A H -0.002622 0.628320 0.454557 0.056 Uiso 1 1 calc R U . . .
 H17B H 0.103571 0.709259 0.481398 0.056 Uiso 1 1 calc R U . . .
 H17C H 0.044504 0.618478 0.525004 0.056 Uiso 1 1 calc R U . . .
 C18 C -0.06444(18) 0.45808(18) 0.31517(9) 0.0238(4) Uani 1 1 d . . . . .
 H18A H -0.075403 0.524640 0.287801 0.036 Uiso 1 1 calc R U . . .
 H18B H -0.141700 0.433371 0.328158 0.036 Uiso 1 1 calc R U . . .
 H18C H -0.028182 0.394716 0.293577 0.036 Uiso 1 1 calc R U . . .
 C19 C 0.66251(16) 0.64485(16) 0.16260(8) 0.0169(3) Uani 1 1 d . . . . .
 C20 C 0.72946(16) 0.68826(16) 0.21525(8) 0.0173(4) Uani 1 1 d . . . . .
 C21 C 0.84658(17) 0.72193(17) 0.21004(9) 0.0194(4) Uani 1 1 d . . . . .
 C22 C 0.90059(17) 0.70909(17) 0.15503(9) 0.0200(4) Uani 1 1 d . . . . .
 C23 C 0.83562(18) 0.66609(17) 0.10382(9) 0.0208(4) Uani 1 1 d . . . . .
 C24 C 0.71706(17) 0.63384(16) 0.10810(8) 0.0184(4) Uani 1 1 d . . . . .

loop_
  _atom_site_aniso_label
  _atom_site_aniso_U_11
  _atom_site_aniso_U_22
  _atom_site_aniso_U_33
  _atom_site_aniso_U_23
  _atom_site_aniso_U_13
  _atom_site_aniso_U_12
 Pd1 0.01437(7) 0.01431(7) 0.01203(7) -0.00106(5) -0.00090(5) -0.00167(5)
 Cl1 0.0182(2) 0.0391(3) 0.0264(2) -0.0072(2) -0.00088(18) -0.0059(2)
 Cl2 0.0169(2) 0.0376(3) 0.0317(3) 0.0037(2) 0.00542(19) 0.0018(2)
 Cl3 0.0295(3) 0.0402(3) 0.0208(2) 0.0017(2) 0.00960(19) 0.0047(2)
 Cl4 0.0314(3) 0.0267(2) 0.0160(2) -0.00500(18) 0.00071(18) 0.0014(2)
 O1 0.0284(7) 0.0311(8) 0.0157(6) 0.0009(6) 0.0069(6) -0.0029(6)
 O2 0.0191(6) 0.0244(7) 0.0204(6) -0.0029(5) 0.0041(5) -0.0060(5)
 O3 0.0164(6) 0.0233(7) 0.0147(6) -0.0033(5) 0.0005(5) -0.0017(5)
 O4 0.0157(6) 0.0277(7) 0.0167(6) -0.0042(5) 0.0009(5) -0.0030(5)
 N1 0.0163(7) 0.0153(7) 0.0119(7) 0.0001(6) -0.0006(6) -0.0024(6)
 N2 0.0235(8) 0.0151(8) 0.0142(7) -0.0021(6) -0.0026(6) -0.0019(6)
 N3 0.0180(7) 0.0171(8) 0.0129(7) -0.0001(6) -0.0007(6) -0.0012(6)
 N4 0.0182(7) 0.0170(8) 0.0125(7) -0.0013(6) -0.0015(6) -0.0039(6)
 N5 0.0267(9) 0.0247(9) 0.0200(8) 0.0029(7) -0.0084(7) -0.0044(7)
 N6 0.0243(8) 0.0229(9) 0.0173(7) -0.0033(6) -0.0021(6) -0.0080(7)
 C1 0.0191(8) 0.0101(8) 0.0130(8) 0.0010(6) 0.0009(7) -0.0001(6)
 C2 0.0177(8) 0.0116(8) 0.0150(8) 0.0007(6) -0.0013(7) -0.0010(6)
 C3 0.0234(9) 0.0174(9) 0.0137(8) -0.0010(7) -0.0018(7) -0.0020(7)
 C4 0.0240(9) 0.0174(9) 0.0139(8) 0.0015(7) 0.0036(7) 0.0005(7)
 C5 0.0179(8) 0.0128(8) 0.0192(9) 0.0002(7) 0.0020(7) -0.0013(7)
 C6 0.0176(8) 0.0127(8) 0.0153(8) -0.0007(6) -0.0001(7) -0.0006(7)
 C7 0.0114(7) 0.0147(8) 0.0157(8) 0.0003(7) -0.0001(6) 0.0022(6)
 C8 0.0412(12) 0.0234(10) 0.0120(8) -0.0033(7) -0.0006(8) -0.0004(9)
 C9 0.0308(11) 0.0268(11) 0.0150(9) -0.0057(8) 0.0000(8) -0.0086(9)
 C10 0.0226(9) 0.0173(9) 0.0187(9) 0.0041(7) 0.0010(7) -0.0007(7)
 C11 0.0236(9) 0.0130(9) 0.0228(9) -0.0011(7) 0.0014(7) -0.0009(7)
 C12 0.0205(9) 0.0180(9) 0.0137(8) -0.0029(7) 0.0011(7) -0.0020(7)
 C13 0.0322(12) 0.0429(14) 0.0239(10) 0.0035(10) -0.0125(9) -0.0113(10)
 C14 0.0284(11) 0.0405(13) 0.0222(10) -0.0035(9) -0.0070(8) -0.0127(10)
 C15 0.0335(11) 0.0236(11) 0.0329(11) 0.0070(9) -0.0056(9) 0.0002(9)
 C16 0.0331(11) 0.0173(10) 0.0286(10) -0.0028(8) 0.0059(9) -0.0072(8)
 C17 0.0531(15) 0.0301(12) 0.0315(12) -0.0067(9) 0.0227(11) -0.0029(11)
 C18 0.0204(9) 0.0246(10) 0.0263(10) -0.0016(8) 0.0007(8) -0.0056(8)
 C19 0.0175(8) 0.0147(8) 0.0181(8) -0.0003(7) 0.0001(7) 0.0025(7)
 C20 0.0180(8) 0.0166(9) 0.0172(8) 0.0007(7) 0.0006(7) 0.0035(7)
 C21 0.0180(9) 0.0190(9) 0.0208(9) -0.0009(7) -0.0014(7) 0.0017(7)
 C22 0.0171(9) 0.0181(9) 0.0252(9) 0.0034(7) 0.0030(7) 0.0027(7)
 C23 0.0242(9) 0.0197(9) 0.0191(9) 0.0029(7) 0.0062(7) 0.0053(8)
 C24 0.0228(9) 0.0156(9) 0.0163(8) -0.0004(7) -0.0014(7) 0.0038(7)

_geom_special_details
;
 All esds (except the esd in the dihedral angle between two l.s. planes)
 are estimated using the full covariance matrix.  The cell esds are taken
 into account individually in the estimation of esds in distances, angles
 and torsion angles; correlations between esds in cell parameters are only
 used when they are defined by crystal symmetry.  An approximate (isotropic)
 treatment of cell esds is used for estimating esds involving l.s. planes.
;
loop_
  _geom_bond_atom_site_label_1
  _geom_bond_atom_site_label_2
  _geom_bond_distance
  _geom_bond_site_symmetry_2
  _geom_bond_publ_flag
 Pd1 O3 1.9972(13) . ?
 Pd1 O4 1.9961(13) . ?
 Pd1 N1 2.0138(15) . ?
 Pd1 N4 2.0130(15) . ?
 Cl1 C21 1.7297(19) . ?
 Cl2 C22 1.729(2) . ?
 Cl3 C23 1.737(2) . ?
 Cl4 C24 1.7352(19) . ?
 O1 C4 1.384(2) . ?
 O1 C17 1.432(3) . ?
 O2 C5 1.372(2) . ?
 O2 C18 1.430(2) . ?
 O3 C19 1.321(2) . ?
 O4 C20 1.321(2) . ?
 N1 C1 1.413(2) . ?
 N1 C7 1.335(2) . ?
 N2 C7 1.349(2) . ?
 N2 C9 1.470(2) . ?
 N2 C11 1.451(2) . ?
 N3 C7 1.335(2) . ?
 N3 C8 1.448(2) . ?
 N3 C10 1.447(2) . ?
 N4 C2 1.414(2) . ?
 N4 C12 1.335(2) . ?
 N5 C12 1.350(2) . ?
 N5 C13 1.472(3) . ?
 N5 C15 1.448(3) . ?
 N6 C12 1.338(2) . ?
 N6 C14 1.459(3) . ?
 N6 C16 1.448(3) . ?
 C1 C2 1.406(2) . ?
 C1 C6 1.402(2) . ?
 C2 C3 1.394(3) . ?
 C3 H3 0.9500 . ?
 C3 C4 1.383(3) . ?
 C4 C5 1.402(3) . ?
 C5 C6 1.389(2) . ?
 C6 H6 0.9500 . ?
 C8 H8A 0.9900 . ?
 C8 H8B 0.9900 . ?
 C8 C9 1.526(3) . ?
 C9 H9A 0.9900 . ?
 C9 H9B 0.9900 . ?
 C10 H10A 0.9800 . ?
 C10 H10B 0.9800 . ?
 C10 H10C 0.9800 . ?
 C11 H11A 0.9800 . ?
 C11 H11B 0.9800 . ?
 C11 H11C 0.9800 . ?
 C13 H13A 0.9900 . ?
 C13 H13B 0.9900 . ?
 C13 C14 1.525(3) . ?
 C14 H14A 0.9900 . ?
 C14 H14B 0.9900 . ?
 C15 H15A 0.9800 . ?
 C15 H15B 0.9800 . ?
 C15 H15C 0.9800 . ?
 C16 H16A 0.9800 . ?
 C16 H16B 0.9800 . ?
 C16 H16C 0.9800 . ?
 C17 H17A 0.9800 . ?
 C17 H17B 0.9800 . ?
 C17 H17C 0.9800 . ?
 C18 H18A 0.9800 . ?
 C18 H18B 0.9800 . ?
 C18 H18C 0.9800 . ?
 C19 C20 1.424(3) . ?
 C19 C24 1.390(3) . ?
 C20 C21 1.391(3) . ?
 C21 C22 1.399(3) . ?
 C22 C23 1.388(3) . ?
 C23 C24 1.400(3) . ?

loop_
  _geom_angle_atom_site_label_1
  _geom_angle_atom_site_label_2
  _geom_angle_atom_site_label_3
  _geom_angle
  _geom_angle_site_symmetry_1
  _geom_angle_site_symmetry_3
  _geom_angle_publ_flag
 O3 Pd1 N1 96.89(6) . . ?
 O3 Pd1 N4 174.85(6) . . ?
 O4 Pd1 O3 84.65(5) . . ?
 O4 Pd1 N1 178.10(6) . . ?
 O4 Pd1 N4 97.17(6) . . ?
 N4 Pd1 N1 81.20(6) . . ?
 C4 O1 C17 113.99(16) . . ?
 C5 O2 C18 117.46(15) . . ?
 C19 O3 Pd1 109.05(11) . . ?
 C20 O4 Pd1 109.06(11) . . ?
 C1 N1 Pd1 112.88(11) . . ?
 C7 N1 Pd1 119.58(12) . . ?
 C7 N1 C1 124.49(15) . . ?
 C7 N2 C9 110.12(15) . . ?
 C7 N2 C11 122.86(15) . . ?
 C11 N2 C9 118.92(16) . . ?
 C7 N3 C8 111.79(16) . . ?
 C7 N3 C10 127.33(16) . . ?
 C10 N3 C8 120.81(15) . . ?
 C2 N4 Pd1 112.07(11) . . ?
 C12 N4 Pd1 118.29(13) . . ?
 C12 N4 C2 123.15(15) . . ?
 C12 N5 C13 109.29(17) . . ?
 C12 N5 C15 123.41(17) . . ?
 C15 N5 C13 122.96(18) . . ?
 C12 N6 C14 110.36(17) . . ?
 C12 N6 C16 126.49(17) . . ?
 C16 N6 C14 121.85(17) . . ?
 C2 C1 N1 114.95(16) . . ?
 C6 C1 N1 124.86(16) . . ?
 C6 C1 C2 119.68(16) . . ?
 C1 C2 N4 115.91(16) . . ?
 C3 C2 N4 124.28(16) . . ?
 C3 C2 C1 119.11(17) . . ?
 C2 C3 H3 119.5 . . ?
 C4 C3 C2 121.07(17) . . ?
 C4 C3 H3 119.5 . . ?
 O1 C4 C5 120.75(17) . . ?
 C3 C4 O1 119.20(16) . . ?
 C3 C4 C5 120.00(17) . . ?
 O2 C5 C4 115.47(16) . . ?
 O2 C5 C6 124.98(16) . . ?
 C6 C5 C4 119.54(17) . . ?
 C1 C6 H6 119.7 . . ?
 C5 C6 C1 120.53(16) . . ?
 C5 C6 H6 119.7 . . ?
 N1 C7 N2 126.43(16) . . ?
 N3 C7 N1 122.77(16) . . ?
 N3 C7 N2 110.80(15) . . ?
 N3 C8 H8A 111.1 . . ?
 N3 C8 H8B 111.1 . . ?
 N3 C8 C9 103.39(15) . . ?
 H8A C8 H8B 109.0 . . ?
 C9 C8 H8A 111.1 . . ?
 C9 C8 H8B 111.1 . . ?
 N2 C9 C8 103.68(15) . . ?
 N2 C9 H9A 111.0 . . ?
 N2 C9 H9B 111.0 . . ?
 C8 C9 H9A 111.0 . . ?
 C8 C9 H9B 111.0 . . ?
 H9A C9 H9B 109.0 . . ?
 N3 C10 H10A 109.5 . . ?
 N3 C10 H10B 109.5 . . ?
 N3 C10 H10C 109.5 . . ?
 H10A C10 H10B 109.5 . . ?
 H10A C10 H10C 109.5 . . ?
 H10B C10 H10C 109.5 . . ?
 N2 C11 H11A 109.5 . . ?
 N2 C11 H11B 109.5 . . ?
 N2 C11 H11C 109.5 . . ?
 H11A C11 H11B 109.5 . . ?
 H11A C11 H11C 109.5 . . ?
 H11B C11 H11C 109.5 . . ?
 N4 C12 N5 127.09(18) . . ?
 N4 C12 N6 122.59(17) . . ?
 N6 C12 N5 110.30(16) . . ?
 N5 C13 H13A 111.2 . . ?
 N5 C13 H13B 111.2 . . ?
 N5 C13 C14 102.62(16) . . ?
 H13A C13 H13B 109.2 . . ?
 C14 C13 H13A 111.2 . . ?
 C14 C13 H13B 111.2 . . ?
 N6 C14 C13 101.15(17) . . ?
 N6 C14 H14A 111.5 . . ?
 N6 C14 H14B 111.5 . . ?
 C13 C14 H14A 111.5 . . ?
 C13 C14 H14B 111.5 . . ?
 H14A C14 H14B 109.4 . . ?
 N5 C15 H15A 109.5 . . ?
 N5 C15 H15B 109.5 . . ?
 N5 C15 H15C 109.5 . . ?
 H15A C15 H15B 109.5 . . ?
 H15A C15 H15C 109.5 . . ?
 H15B C15 H15C 109.5 . . ?
 N6 C16 H16A 109.5 . . ?
 N6 C16 H16B 109.5 . . ?
 N6 C16 H16C 109.5 . . ?
 H16A C16 H16B 109.5 . . ?
 H16A C16 H16C 109.5 . . ?
 H16B C16 H16C 109.5 . . ?
 O1 C17 H17A 109.5 . . ?
 O1 C17 H17B 109.5 . . ?
 O1 C17 H17C 109.5 . . ?
 H17A C17 H17B 109.5 . . ?
 H17A C17 H17C 109.5 . . ?
 H17B C17 H17C 109.5 . . ?
 O2 C18 H18A 109.5 . . ?
 O2 C18 H18B 109.5 . . ?
 O2 C18 H18C 109.5 . . ?
 H18A C18 H18B 109.5 . . ?
 H18A C18 H18C 109.5 . . ?
 H18B C18 H18C 109.5 . . ?
 O3 C19 C20 118.58(16) . . ?
 O3 C19 C24 122.27(17) . . ?
 C24 C19 C20 119.15(17) . . ?
 O4 C20 C19 118.58(16) . . ?
 O4 C20 C21 122.50(17) . . ?
 C21 C20 C19 118.91(17) . . ?
 C20 C21 Cl1 117.55(15) . . ?
 C20 C21 C22 121.19(17) . . ?
 C22 C21 Cl1 121.25(15) . . ?
 C21 C22 Cl2 119.55(15) . . ?
 C23 C22 Cl2 120.55(15) . . ?
 C23 C22 C21 119.86(17) . . ?
 C22 C23 Cl3 120.33(15) . . ?
 C22 C23 C24 119.54(17) . . ?
 C24 C23 Cl3 120.10(15) . . ?
 C19 C24 Cl4 117.11(15) . . ?
 C19 C24 C23 121.30(17) . . ?
 C23 C24 Cl4 121.59(15) . . ?

loop_
  _geom_torsion_atom_site_label_1
  _geom_torsion_atom_site_label_2
  _geom_torsion_atom_site_label_3
  _geom_torsion_atom_site_label_4
  _geom_torsion
  _geom_torsion_site_symmetry_1
  _geom_torsion_site_symmetry_2
  _geom_torsion_site_symmetry_3
  _geom_torsion_site_symmetry_4
  _geom_torsion_publ_flag
 Pd1 O3 C19 C20 1.0(2) . . . . ?
 Pd1 O3 C19 C24 -178.41(14) . . . . ?
 Pd1 O4 C20 C19 -2.8(2) . . . . ?
 Pd1 O4 C20 C21 175.80(15) . . . . ?
 Pd1 N1 C1 C2 10.17(19) . . . . ?
 Pd1 N1 C1 C6 -178.06(14) . . . . ?
 Pd1 N1 C7 N2 122.51(17) . . . . ?
 Pd1 N1 C7 N3 -56.7(2) . . . . ?
 Pd1 N4 C2 C1 -14.5(2) . . . . ?
 Pd1 N4 C2 C3 175.27(15) . . . . ?
 Pd1 N4 C12 N5 -110.1(2) . . . . ?
 Pd1 N4 C12 N6 68.4(2) . . . . ?
 Cl1 C21 C22 Cl2 5.8(2) . . . . ?
 Cl1 C21 C22 C23 -176.50(15) . . . . ?
 Cl2 C22 C23 Cl3 -1.3(2) . . . . ?
 Cl2 C22 C23 C24 176.44(15) . . . . ?
 Cl3 C23 C24 Cl4 -0.7(2) . . . . ?
 Cl3 C23 C24 C19 178.29(15) . . . . ?
 O1 C4 C5 O2 2.7(3) . . . . ?
 O1 C4 C5 C6 -176.79(17) . . . . ?
 O2 C5 C6 C1 -178.03(17) . . . . ?
 O3 C19 C20 O4 1.3(3) . . . . ?
 O3 C19 C20 C21 -177.39(17) . . . . ?
 O3 C19 C24 Cl4 -2.5(2) . . . . ?
 O3 C19 C24 C23 178.49(17) . . . . ?
 O4 C20 C21 Cl1 -2.5(3) . . . . ?
 O4 C20 C21 C22 178.53(18) . . . . ?
 N1 C1 C2 N4 2.9(2) . . . . ?
 N1 C1 C2 C3 173.68(16) . . . . ?
 N1 C1 C6 C5 -173.92(17) . . . . ?
 N3 C8 C9 N2 -1.4(2) . . . . ?
 N4 C2 C3 C4 170.70(18) . . . . ?
 N5 C13 C14 N6 23.3(2) . . . . ?
 C1 N1 C7 N2 -36.3(3) . . . . ?
 C1 N1 C7 N3 144.48(18) . . . . ?
 C1 C2 C3 C4 0.7(3) . . . . ?
 C2 N4 C12 N5 39.3(3) . . . . ?
 C2 N4 C12 N6 -142.13(19) . . . . ?
 C2 C1 C6 C5 -2.5(3) . . . . ?
 C2 C3 C4 O1 175.76(17) . . . . ?
 C2 C3 C4 C5 -1.8(3) . . . . ?
 C3 C4 C5 O2 -179.75(17) . . . . ?
 C3 C4 C5 C6 0.8(3) . . . . ?
 C4 C5 C6 C1 1.4(3) . . . . ?
 C6 C1 C2 N4 -169.35(16) . . . . ?
 C6 C1 C2 C3 1.5(3) . . . . ?
 C7 N1 C1 C2 170.22(17) . . . . ?
 C7 N1 C1 C6 -18.0(3) . . . . ?
 C7 N2 C9 C8 -1.4(2) . . . . ?
 C7 N3 C8 C9 3.9(2) . . . . ?
 C8 N3 C7 N1 174.27(17) . . . . ?
 C8 N3 C7 N2 -5.1(2) . . . . ?
 C9 N2 C7 N1 -175.31(18) . . . . ?
 C9 N2 C7 N3 4.0(2) . . . . ?
 C10 N3 C7 N1 -8.8(3) . . . . ?
 C10 N3 C7 N2 171.90(17) . . . . ?
 C10 N3 C8 C9 -173.31(17) . . . . ?
 C11 N2 C7 N1 -27.1(3) . . . . ?
 C11 N2 C7 N3 152.17(17) . . . . ?
 C11 N2 C9 C8 -151.02(17) . . . . ?
 C12 N4 C2 C1 -165.59(17) . . . . ?
 C12 N4 C2 C3 24.1(3) . . . . ?
 C12 N5 C13 C14 -16.9(2) . . . . ?
 C12 N6 C14 C13 -23.7(2) . . . . ?
 C13 N5 C12 N4 -178.8(2) . . . . ?
 C13 N5 C12 N6 2.5(2) . . . . ?
 C14 N6 C12 N4 -164.49(18) . . . . ?
 C14 N6 C12 N5 14.3(2) . . . . ?
 C15 N5 C12 N4 24.1(3) . . . . ?
 C15 N5 C12 N6 -154.6(2) . . . . ?
 C15 N5 C13 C14 140.3(2) . . . . ?
 C16 N6 C12 N4 2.6(3) . . . . ?
 C16 N6 C12 N5 -178.69(19) . . . . ?
 C16 N6 C14 C13 168.50(19) . . . . ?
 C17 O1 C4 C3 105.5(2) . . . . ?
 C17 O1 C4 C5 -76.9(2) . . . . ?
 C18 O2 C5 C4 178.89(17) . . . . ?
 C18 O2 C5 C6 -1.7(3) . . . . ?
 C19 C20 C21 Cl1 176.14(14) . . . . ?
 C19 C20 C21 C22 -2.8(3) . . . . ?
 C20 C19 C24 Cl4 178.09(14) . . . . ?
 C20 C19 C24 C23 -0.9(3) . . . . ?
 C20 C21 C22 Cl2 -175.26(15) . . . . ?
 C20 C21 C22 C23 2.4(3) . . . . ?
 C21 C22 C23 Cl3 -179.00(15) . . . . ?
 C21 C22 C23 C24 -1.2(3) . . . . ?
 C22 C23 C24 Cl4 -178.46(15) . . . . ?
 C22 C23 C24 C19 0.5(3) . . . . ?
 C24 C19 C20 O4 -179.24(17) . . . . ?
 C24 C19 C20 C21 2.1(3) . . . . ?

_shelx_res_file
;
TITL mo_2025_fk116_0m_a.res in P2(1)/n
    mo_2025_fk116_0m.res
    created by SHELXL-2018/3 at 15:59:08 on 27-Jun-2025
REM Old TITL mo_2025_fk116_0m in P2(1)/n
REM SHELXT solution in P2(1)/n: R1 0.080, Rweak 0.004, Alpha 0.024
REM <I/s> 0.522 for 309 systematic absences, Orientation as input
REM Formula found by SHELXT: C26 N6 O2 Cl4 Pd
CELL 0.71073 11.2891 11.5983 21.9259 90 94.216 90
ZERR 4 0.0005 0.0005 0.0009 0 0.002 0
LATT 1
SYMM 0.5-X,0.5+Y,0.5-Z
SFAC C H Cl N O Pd
UNIT 96 112 16 24 16 4

L.S. 10
PLAN  20
TEMP -173.15
CONF
BOND
list 4
MORE -1
BOND $H
fmap 2
acta
OMIT -3 55
REM <olex2.extras>
REM <HklSrc "%.\\mo_2025_fk116_0m.hkl">
REM </olex2.extras>

WGHT    0.017100    3.379400
FVAR       0.31828
PD1   6    0.507085    0.650428    0.252281    11.00000    0.01437    0.01431 =
         0.01203   -0.00106   -0.00090   -0.00167
CL1   3    0.922113    0.782360    0.273710    11.00000    0.01818    0.03908 =
         0.02641   -0.00725   -0.00088   -0.00586
CL2   3    1.049425    0.742218    0.152231    11.00000    0.01686    0.03759 =
         0.03169    0.00368    0.00542    0.00181
CL3   3    0.902240    0.647610    0.035540    11.00000    0.02953    0.04018 =
         0.02082    0.00171    0.00960    0.00474
CL4   3    0.632519    0.576391    0.046123    11.00000    0.03140    0.02668 =
         0.01604   -0.00500    0.00071    0.00145
O1    5    0.152027    0.547133    0.467961    11.00000    0.02842    0.03114 =
         0.01573    0.00086    0.00686   -0.00287
O2    5    0.011335    0.489479    0.367644    11.00000    0.01910    0.02444 =
         0.02037   -0.00292    0.00407   -0.00604
O3    5    0.549997    0.617276    0.167278    11.00000    0.01636    0.02329 =
         0.01473   -0.00331    0.00045   -0.00166
O4    5    0.676980    0.697100    0.266973    11.00000    0.01572    0.02772 =
         0.01667   -0.00417    0.00091   -0.00303
N1    4    0.335887    0.601209    0.240300    11.00000    0.01628    0.01533 =
         0.01192    0.00010   -0.00061   -0.00238
N2    4    0.242080    0.458542    0.174044    11.00000    0.02348    0.01510 =
         0.01425   -0.00212   -0.00255   -0.00185
N3    4    0.297252    0.623527    0.134460    11.00000    0.01795    0.01707 =
         0.01295   -0.00007   -0.00074   -0.00122
N4    4    0.462250    0.668446    0.338948    11.00000    0.01823    0.01702 =
         0.01254   -0.00133   -0.00148   -0.00387
N5    4    0.585878    0.608948    0.427288    11.00000    0.02668    0.02466 =
         0.01996    0.00288   -0.00837   -0.00440
N6    4    0.614117    0.780560    0.387478    11.00000    0.02434    0.02288 =
         0.01730   -0.00331   -0.00213   -0.00799
C1    1    0.284863    0.578261    0.296006    11.00000    0.01905    0.01010 =
         0.01305    0.00099    0.00088   -0.00005
C2    1    0.354349    0.611849    0.348843    11.00000    0.01771    0.01160 =
         0.01498    0.00069   -0.00126   -0.00097
C3    1    0.306640    0.603317    0.405550    11.00000    0.02340    0.01737 =
         0.01369   -0.00102   -0.00185   -0.00202
AFIX  43
H3    2    0.352889    0.626720    0.441360    11.00000   -1.20000
AFIX   0
C4    1    0.193066    0.561332    0.410510    11.00000    0.02399    0.01740 =
         0.01391    0.00151    0.00361    0.00047
C5    1    0.122666    0.529627    0.357829    11.00000    0.01788    0.01279 =
         0.01919    0.00018    0.00196   -0.00133
C6    1    0.168315    0.539413    0.300951    11.00000    0.01756    0.01272 =
         0.01529   -0.00070   -0.00014   -0.00056
AFIX  43
H6    2    0.120215    0.519635    0.265104    11.00000   -1.20000
AFIX   0
C7    1    0.293065    0.562199    0.185775    11.00000    0.01137    0.01470 =
         0.01569    0.00025   -0.00005    0.00220
C8    1    0.255835    0.557554    0.081011    11.00000    0.04120    0.02341 =
         0.01200   -0.00335   -0.00058   -0.00042
AFIX  23
H8A   2    0.320609    0.544839    0.053676    11.00000   -1.20000
H8B   2    0.189055    0.597022    0.057819    11.00000   -1.20000
AFIX   0
C9    1    0.215484    0.443964    0.107875    11.00000    0.03077    0.02682 =
         0.01500   -0.00574   -0.00001   -0.00856
AFIX  23
H9A   2    0.129472    0.431371    0.098004    11.00000   -1.20000
H9B   2    0.260058    0.378086    0.092230    11.00000   -1.20000
AFIX   0
C10   1    0.331764    0.742992    0.129013    11.00000    0.02265    0.01733 =
         0.01872    0.00405    0.00101   -0.00070
AFIX 137
H10A  2    0.340856    0.778082    0.169748    11.00000   -1.50000
H10B  2    0.270457    0.784455    0.103765    11.00000   -1.50000
H10C  2    0.407359    0.747368    0.109837    11.00000   -1.50000
AFIX   0
C11   1    0.269517    0.357352    0.211391    11.00000    0.02359    0.01300 =
         0.02278   -0.00108    0.00137   -0.00095
AFIX 137
H11A  2    0.311491    0.300826    0.187698    11.00000   -1.50000
H11B  2    0.195653    0.323290    0.223911    11.00000   -1.50000
H11C  2    0.319932    0.379615    0.247779    11.00000   -1.50000
AFIX   0
C12   1    0.548937    0.684213    0.382905    11.00000    0.02049    0.01801 =
         0.01370   -0.00290    0.00110   -0.00197
C13   1    0.681834    0.661922    0.466906    11.00000    0.03224    0.04292 =
         0.02388    0.00351   -0.01252   -0.01125
AFIX  23
H13A  2    0.747800    0.606958    0.476188    11.00000   -1.20000
H13B  2    0.652256    0.689581    0.505711    11.00000   -1.20000
AFIX   0
C14   1    0.720774    0.762131    0.428070    11.00000    0.02838    0.04054 =
         0.02222   -0.00352   -0.00700   -0.01270
AFIX  23
H14A  2    0.740812    0.831133    0.453335    11.00000   -1.20000
H14B  2    0.789628    0.740995    0.404914    11.00000   -1.20000
AFIX   0
C15   1    0.569618    0.485414    0.421941    11.00000    0.03352    0.02356 =
         0.03286    0.00697   -0.00559    0.00025
AFIX 137
H15A  2    0.511023    0.460078    0.449937    11.00000   -1.50000
H15B  2    0.645450    0.446501    0.432416    11.00000   -1.50000
H15C  2    0.541377    0.466065    0.379851    11.00000   -1.50000
AFIX   0
C16   1    0.599613    0.881631    0.348899    11.00000    0.03309    0.01728 =
         0.02859   -0.00283    0.00586   -0.00717
AFIX 137
H16A  2    0.663247    0.884047    0.320837    11.00000   -1.50000
H16B  2    0.603256    0.951066    0.374437    11.00000   -1.50000
H16C  2    0.522519    0.878194    0.325308    11.00000   -1.50000
AFIX   0
C17   1    0.067720    0.632534    0.483452    11.00000    0.05311    0.03006 =
         0.03148   -0.00674    0.02271   -0.00288
AFIX 137
H17A  2   -0.002622    0.628320    0.454557    11.00000   -1.50000
H17B  2    0.103571    0.709259    0.481398    11.00000   -1.50000
H17C  2    0.044504    0.618478    0.525004    11.00000   -1.50000
AFIX   0
C18   1   -0.064445    0.458084    0.315170    11.00000    0.02044    0.02457 =
         0.02629   -0.00160    0.00065   -0.00560
AFIX 137
H18A  2   -0.075403    0.524640    0.287801    11.00000   -1.50000
H18B  2   -0.141700    0.433371    0.328158    11.00000   -1.50000
H18C  2   -0.028182    0.394716    0.293577    11.00000   -1.50000
AFIX   0
C19   1    0.662513    0.644848    0.162598    11.00000    0.01754    0.01472 =
         0.01813   -0.00031    0.00012    0.00246
C20   1    0.729457    0.688260    0.215251    11.00000    0.01796    0.01662 =
         0.01722    0.00071    0.00055    0.00350
C21   1    0.846583    0.721932    0.210045    11.00000    0.01798    0.01897 =
         0.02083   -0.00091   -0.00144    0.00173
C22   1    0.900594    0.709095    0.155027    11.00000    0.01706    0.01806 =
         0.02518    0.00341    0.00303    0.00274
C23   1    0.835620    0.666093    0.103824    11.00000    0.02423    0.01965 =
         0.01906    0.00291    0.00622    0.00532
C24   1    0.717061    0.633836    0.108103    11.00000    0.02285    0.01558 =
         0.01633   -0.00036   -0.00142    0.00379
HKLF 4


REM  mo_2025_fk116_0m_a.res in P2(1)/n
REM wR2 = 0.058409, GooF = S = 1.06388, Restrained GooF = 1.06388 for all data
REM R1 = 0.025050 for 6117 Fo > 4sig(Fo) and 0.027592 for all 6551 data
REM 358 parameters refined using 0 restraints

END

WGHT      0.0171      3.3793

REM Highest difference peak  0.533,  deepest hole -0.514,  1-sigma level  0.069
Q1    1   0.5260  0.5591  0.0298  11.00000  0.05    0.53
Q2    1   0.4750  0.4103  0.1102  11.00000  0.05    0.49
Q3    1   0.9018  0.8469  0.2666  11.00000  0.05    0.36
Q4    1   0.2247  0.4564  0.1441  11.00000  0.05    0.36
Q5    1   0.3820  0.6299  0.2408  11.00000  0.05    0.35
Q6    1   0.2775  0.6082  0.1625  11.00000  0.05    0.35
Q7    1   0.3178  0.6086  0.3246  11.00000  0.05    0.34
Q8    1   0.2805  0.5957  0.1122  11.00000  0.05    0.33
Q9    1   0.2161  0.5137  0.0936  11.00000  0.05    0.33
Q10   1   0.1417  0.5482  0.3283  11.00000  0.05    0.33
Q11   1   0.7008  0.6648  0.1901  11.00000  0.05    0.33
Q12   1   0.5035  0.6777  0.3583  11.00000  0.05    0.32
Q13   1   0.1596  0.5421  0.3832  11.00000  0.05    0.32
Q14   1   0.8672  0.6952  0.1269  11.00000  0.05    0.32
Q15   1   0.3139  0.6746  0.1300  11.00000  0.05    0.31
Q16   1   1.0873  0.7150  0.1253  11.00000  0.05    0.31
Q17   1   0.5792  0.7365  0.3809  11.00000  0.05    0.31
Q18   1   0.4927  0.6680  0.3147  11.00000  0.05    0.31
Q19   1   0.2265  0.5545  0.3006  11.00000  0.05    0.31
Q20   1   0.8644  0.7426  0.1761  11.00000  0.05    0.31
;
_shelx_res_checksum                9144
_shelx_hkl_file
;
  -2   0   0  711.23   43.10
  -2   0   0  687.73   42.60
  -2   0   0  745.93   43.60
   2   0   0  735.93   45.40
   2   0   0  662.03   42.20
   2   0   0  725.43   43.60
  -3   0   0    1.40    2.80
  -3   0   0    7.40    3.80
  -3   0   0    1.00    2.10
  -3   0   0    1.70    1.80
  -3   0   0    1.50    1.80
  -3   0   0    1.50    3.30
  -3   0   0   -1.60    2.10
  -3   0   0   -0.20    1.30
   3   0   0    4.60    4.00
   3   0   0    0.80    3.00
   3   0   0    3.80    2.10
   3   0   0    3.00    3.00
   3   0   0    0.90    2.20
   3   0   0    0.00    2.50
   3   0   0    1.80    1.70
   3   0   0   -1.10    2.40
  -4   0   0  289.97   21.50
  -4   0   0  242.78   21.60
  -4   0   0  283.27   19.20
  -4   0   0  267.87   19.00
  -4   0   0  290.97   22.90
  -4   0   0  287.37   19.60
   4   0   0  262.57   22.50
   4   0   0  291.87   20.20
   4   0   0  306.57   23.90
   4   0   0  240.18   24.80
   4   0   0  272.67   20.50
   4   0   0  301.77   22.90
   4   0   0  271.17   21.20
   4   0   0  285.67   18.60
  -5   0   0    4.30    3.10
  -5   0   0   -0.20    3.30
  -5   0   0    4.10    3.80
  -5   0   0   -0.20    4.00
  -5   0   0   -2.20    2.50
  -5   0   0   -0.10    2.70
  -5   0   0   -2.50    3.10
  -5   0   0    2.60    4.20
   5   0   0    2.30    4.90
   5   0   0    7.70    5.40
   5   0   0    2.00    3.40
   5   0   0    3.20    3.50
   5   0   0    1.10    2.40
   5   0   0    5.00    4.00
   5   0   0    3.10    4.50
   5   0   0    4.00    4.60
  -6   0   0  654.53   45.70
  -6   0   0  604.04   40.10
  -6   0   0  618.44   40.70
  -6   0   0  593.24   39.40
  -6   0   0  640.54   45.60
  -6   0   0  603.24   45.00
  -6   0   0  619.94   43.50
  -6   0   0  645.34   50.39
   6   0   0  585.24   38.40
   6   0   0  607.34   46.40
   6   0   0  565.24   45.20
   6   0   0  635.94   42.60
   6   0   0  660.53   46.90
   6   0   0  654.93   42.20
   6   0   0  671.43   52.59
  -7   0   0    1.20    2.90
  -7   0   0   -0.60    2.90
  -7   0   0   -2.60    3.30
  -7   0   0   -0.30    2.60
  -7   0   0   -1.80    2.50
  -7   0   0   -0.20    2.60
  -7   0   0    1.60    3.30
  -7   0   0    1.00    4.40
   7   0   0    2.10    3.80
   7   0   0    0.80    3.20
   7   0   0    4.10    4.60
   7   0   0   -0.10    2.40
   7   0   0   -2.40    3.00
   7   0   0    5.50    6.20
   7   0   0    5.60    7.20
   7   0   0    3.00    3.80
  -8   0   0  143.09   21.80
  -8   0   0  103.69   15.10
  -8   0   0  163.38   19.80
  -8   0   0  109.09   19.80
  -8   0   0  101.29   18.00
  -8   0   0  162.58   23.10
   8   0   0  154.28   19.00
   8   0   0  119.39   24.80
   8   0   0  101.99   15.20
   8   0   0  149.09   26.40
   8   0   0  163.88   21.70
   8   0   0  132.29   12.60
   8   0   0  151.18   24.90
   8   0   0  123.79   23.10
  -9   0   0   -2.20    3.10
  -9   0   0    6.30    4.90
  -9   0   0   -3.20    3.70
  -9   0   0   -1.90    3.30
  -9   0   0    4.30    7.10
  -9   0   0   -1.70    2.40
   9   0   0    3.40    4.10
   9   0   0   -1.60    4.00
   9   0   0    6.70    7.10
   9   0   0    0.60    4.30
   9   0   0    5.00    5.00
   9   0   0    6.70    6.20
   9   0   0    9.00    7.10
 -10   0   0  246.28   30.10
 -10   0   0  291.47   55.99
 -10   0   0  245.08   22.80
 -10   0   0  226.28   33.20
 -10   0   0  222.68   27.30
 -10   0   0  240.78   27.70
  10   0   0  329.77   40.30
  10   0   0  258.17   26.30
  10   0   0  306.47   41.80
  10   0   0  262.37   25.20
  10   0   0  247.68   51.19
  10   0   0  242.48   34.20
  10   0   0  235.68   21.80
 -11   0   0    1.10    5.50
 -11   0   0   -3.60    2.70
 -11   0   0    3.00    4.90
 -11   0   0    2.70    5.50
 -11   0   0   -2.10    4.60
 -11   0   0   -0.20    4.00
 -11   0   0    1.60    4.30
  11   0   0   -0.60    5.30
  11   0   0    5.40    5.80
  11   0   0    6.30   10.70
  11   0   0   -0.10    2.50
  11   0   0    5.90    6.40
  11   0   0   -5.10    2.20
  11   0   0   -2.50    3.20
  11   0   0    2.50    6.30
 -12   0   0  283.77   34.00
 -12   0   0  297.87   31.60
 -12   0   0  338.17   52.49
 -12   0   0  308.17   28.00
 -12   0   0  335.17   43.80
 -12   0   0  337.97   32.20
 -12   0   0  256.07   32.90
  12   0   0  337.67   46.30
  12   0   0  315.07   37.10
  12   0   0  296.17   52.69
  12   0   0  325.17   55.49
  12   0   0  322.27   44.80
  12   0   0  296.47   34.90
  12   0   0  354.86   34.50
 -13   0   0    2.70    5.50
 -13   0   0    3.70    5.40
 -13   0   0    1.10    7.40
 -13   0   0    7.20    5.90
 -13   0   0   -2.20    3.00
 -13   0   0    1.20    4.30
 -13   0   0    7.90    6.40
  13   0   0   -1.90    4.30
  13   0   0    0.30    6.50
  13   0   0   13.00   11.10
  13   0   0    1.50    8.40
  13   0   0    2.20    6.00
  13   0   0    8.80    7.00
  13   0   0   -2.40    6.30
 -14   0   0  191.28   25.90
 -14   0   0  243.38   34.20
 -14   0   0  236.48   33.00
 -14   0   0  183.68   34.90
 -14   0   0  185.58   40.20
 -14   0   0  213.18   28.80
 -14   0   0  252.57   33.80
  14   0   0  273.17   60.49
  14   0   0  299.57   46.10
  14   0   0  170.78   35.50
  14   0   0  215.78   31.80
  14   0   0  250.07   36.40
  14   0   0  215.08   33.70
  14   0   0  247.28   53.09
 -15   0   0    9.10    6.40
 -15   0   0    5.40    5.00
 -15   0   0    7.10    4.90
 -15   0   0    6.90    7.50
 -15   0   0    3.80    5.00
  15   0   0    3.00    6.80
  15   0   0    3.10    6.80
  15   0   0   20.00   18.30
  15   0   0    4.10    8.10
  15   0   0   11.50    9.00
  15  -1   0   73.39   23.10
  15  -1   0  106.09   23.90
  15  -1   0   62.39   19.30
  15  -1   0   91.59   33.80
 -15   1   0  126.19   23.70
 -15   1   0  137.09   21.50
 -15   1   0  106.19   26.10
 -15   1   0   97.39   19.70
  14  -1   0   21.10   12.90
  14  -1   0   30.00   20.20
  14  -1   0    5.00    7.90
  14  -1   0   16.70    9.60
  14  -1   0   12.00   14.70
  14  -1   0   25.20   13.40
 -14   1   0   18.00   11.00
 -14   1   0   17.90    9.00
 -14   1   0   19.60    8.50
 -14   1   0   17.70   13.80
 -14   1   0   27.70   10.30
 -14   1   0   26.00    9.30
 -14   1   0   25.90    9.40
  13  -1   0   66.39   17.50
  13  -1   0  123.99   31.50
  13  -1   0   55.29   22.70
  13  -1   0   55.99   15.60
  13  -1   0   41.90   15.70
  13  -1   0  114.59   27.10
  13  -1   0   86.49   22.00
 -13   1   0  101.69   28.90
 -13   1   0   60.89   14.10
 -13   1   0   54.99   12.90
 -13   1   0   82.69   17.10
 -13   1   0   64.49   13.70
 -13   1   0   65.69   18.80
 -13   1   0   88.29   18.70
  12  -1   0   -2.20    4.10
  12  -1   0    0.60    4.30
  12  -1   0    1.40    6.20
  12  -1   0   19.30   12.20
  12  -1   0    0.10    5.60
  12  -1   0   -1.60    4.30
 -12   1   0    3.20    4.10
 -12   1   0    2.60    4.70
 -12   1   0   -0.90    4.80
 -12   1   0    2.00    3.60
 -12   1   0   -2.10    3.80
 -12   1   0    3.50    5.30
 -12   1   0    8.90    9.90
  11  -1   0    2.80    4.80
  11  -1   0   -3.30    3.30
  11  -1   0    1.30    9.00
  11  -1   0    5.20    5.80
  11  -1   0   -5.20    2.60
  11  -1   0   -2.70    4.60
 -11   1   0    0.00    4.00
 -11   1   0    5.80    7.60
 -11   1   0    6.70    5.70
 -11   1   0   -1.10    3.10
 -11   1   0    3.50    4.80
 -11   1   0   17.70    9.70
 -11   1   0    2.20    4.80
  10  -1   0  370.56   31.70
  10  -1   0  469.55   53.39
  10  -1   0  402.26   35.50
  10  -1   0  385.26   26.00
  10  -1   0  374.86   37.20
  10  -1   0  374.86   33.50
  10  -1   0  434.16   40.50
  10  -1   0  382.06   39.30
  10  -1   0  330.77   55.99
 -10   1   0  379.86   31.60
 -10   1   0  379.16   29.80
 -10   1   0  412.46   45.30
 -10   1   0  386.56   31.30
 -10   1   0  356.76   36.30
 -10   1   0  283.57   42.80
 -10   1   0  410.96   34.60
   9  -1   0   84.29   15.00
   9  -1   0   56.99   18.70
   9  -1   0  119.49   20.60
   9  -1   0  102.99   20.80
   9  -1   0  108.49   17.60
   9  -1   0  128.79   22.90
   9  -1   0   84.39   19.60
   9  -1   0  120.29   12.60
  -9   1   0   83.79   21.70
  -9   1   0   96.49   14.40
  -9   1   0   99.69   14.40
  -9   1   0  115.39   19.10
  -9   1   0  109.19   20.20
  -9   1   0  133.79   18.40
  -9   1   0   93.59   16.20
   8  -1   0  481.55   42.70
   8  -1   0  435.46   39.80
   8  -1   0  478.85   37.10
   8  -1   0  454.05   40.60
   8  -1   0  405.36   35.50
   8  -1   0  460.55   30.70
   8  -1   0  441.66   35.30
   8  -1   0  550.74   50.69
   8  -1   0  463.15   39.90
  -8   1   0  435.36   43.70
  -8   1   0  504.95   37.40
  -8   1   0  500.05   36.70
  -8   1   0  448.56   32.80
  -8   1   0  477.55   33.20
  -8   1   0  436.96   37.50
  -8   1   0  548.85   41.30
  -8   1   0  461.15   33.60
   7  -1   0  101.09   17.10
   7  -1   0  166.68   20.80
   7  -1   0  103.89   11.30
   7  -1   0   64.99   17.60
   7  -1   0   89.09   13.70
   7  -1   0   78.99   13.40
   7  -1   0  109.99   19.80
   7  -1   0   92.59   19.00
   7  -1   0   93.99   17.80
  -7   1   0  109.49   17.00
  -7   1   0   89.99   14.30
  -7   1   0   87.89   19.90
  -7   1   0  101.79   12.80
  -7   1   0  115.29   13.10
  -7   1   0  112.49   18.30
  -7   1   0  104.59   12.90
   6  -1   0  560.84   41.90
   6  -1   0  545.75   48.00
   6  -1   0  542.65   38.70
   6  -1   0  589.14   39.70
   6  -1   0  565.64   47.90
   6  -1   0  537.25   42.50
   6  -1   0  560.04   38.10
   6  -1   0  545.75   42.50
   6  -1   0  516.45   38.80
   6  -1   0  576.64   35.20
  -6   1   0  600.14   40.30
  -6   1   0  575.74   46.50
  -6   1   0  547.65   41.20
  -6   1   0  566.94   36.80
  -6   1   0  539.15   36.00
  -6   1   0  570.24   39.50
  -6   1   0  569.54   36.50
  -6   1   0  550.04   40.90
   5  -1   0 1351.26   85.29
   5  -1   0 1314.47   86.99
   5  -1   0 1517.25   94.49
   5  -1   0 1381.26   88.49
   5  -1   0 1437.46   89.29
   5  -1   0 1367.46   93.99
   5  -1   0 1528.85   85.29
   5  -1   0 1443.86   88.09
   5  -1   0 1354.96   85.09
  -5   1   0 1447.06   83.49
  -5   1   0 1403.46   87.19
  -5   1   0 1407.86   85.49
  -5   1   0 1465.55   86.19
  -5   1   0 1389.16   87.49
  -5   1   0 1551.34   93.39
   4  -1   0   95.39    8.90
   4  -1   0  157.48   23.80
   4  -1   0  131.19   16.90
   4  -1   0  110.79   14.00
   4  -1   0  120.69   11.30
   4  -1   0  212.38   26.70
   4  -1   0  114.39   11.20
   4  -1   0  123.69   11.80
   4  -1   0  122.29   14.80
  -4   1   0  106.19    9.70
  -4   1   0  177.98   25.70
  -4   1   0  116.49   14.90
  -4   1   0   87.69   14.70
  -4   1   0  106.29   10.00
  -4   1   0  119.29   13.30
  -4   1   0  104.99   11.10
  -4   1   0  127.39    9.90
  -4   1   0  142.79   15.60
   3  -1   0  120.59   10.30
   3  -1   0  127.69   10.80
   3  -1   0  121.89   11.10
   3  -1   0  114.49   10.30
   3  -1   0  139.39   17.70
   3  -1   0  135.49   17.30
   3  -1   0   98.39    8.50
   3  -1   0  117.39   14.00
   3  -1   0  101.29   11.90
  -3   1   0  110.59    9.60
  -3   1   0  140.59   18.10
  -3   1   0  115.39    8.90
  -3   1   0   98.79    9.50
  -3   1   0  101.39   11.20
  -3   1   0  117.99   10.20
  -3   1   0  138.59   17.30
  -3   1   0  117.69    9.50
  -3   1   0  107.49   10.70
  -3   1   0  116.49    9.90
   2  -1   0   65.29   10.60
   2  -1   0   58.89    6.00
   2  -1   0   65.99    7.20
   2  -1   0   85.69   10.20
   2  -1   0   57.59    5.90
   2  -1   0   60.69    5.40
   2  -1   0   61.89    8.10
   2  -1   0   59.59    5.80
   2  -1   0   78.79   11.40
  -2   1   0   57.89    5.60
  -2   1   0   54.59    5.70
  -2   1   0   54.89    6.30
  -2   1   0   54.09    5.20
  -2   1   0   93.09   12.10
  -2   1   0   36.50    6.70
  -2   1   0   58.29    8.30
  -2   1   0   62.09    7.40
  -2   1   0   52.09    6.40
  -2   1   0   67.29    5.70
   1  -1   0 1044.20   62.89
  -1   1   0 1065.29   62.69
  -1  -1   0 1085.89   72.09
  -1  -1   0 1140.99   71.39
  -1  -1   0 1094.79   78.39
   1   1   0 1152.18   67.49
   1   1   0 1130.99   71.39
   1   1   0 1038.30   64.89
   1   1   0 1189.68   69.99
  -2  -1   0   54.19    5.30
  -2  -1   0   52.79    6.40
  -2  -1   0   54.59    8.10
  -2  -1   0   60.79    5.90
  -2  -1   0   53.59    6.70
  -2  -1   0   82.19   11.40
  -2  -1   0   60.79    8.70
   2   1   0   59.89    8.90
   2   1   0   73.09    8.10
   2   1   0   56.09    5.80
   2   1   0   59.89    5.40
   2   1   0   57.59    6.70
   2   1   0   40.10    6.80
   2   1   0   48.10    7.80
  -3  -1   0  129.39    9.60
  -3  -1   0  110.29   10.10
  -3  -1   0  103.89   12.80
  -3  -1   0  117.49   13.90
  -3  -1   0  108.09   10.10
  -3  -1   0  111.79   10.20
  -3  -1   0  155.28   17.40
   3   1   0  112.39    9.00
   3   1   0  138.19   15.00
   3   1   0  119.39    9.70
   3   1   0  148.69   17.90
   3   1   0  109.39   10.30
   3   1   0  110.09    9.70
   3   1   0  119.29   15.50
  -4  -1   0  110.39   10.90
  -4  -1   0  104.39   14.70
  -4  -1   0  102.29   10.40
  -4  -1   0   90.09   16.90
  -4  -1   0  126.79   11.00
  -4  -1   0  146.69   20.00
   4   1   0  100.79    9.30
   4   1   0  108.69   15.40
   4   1   0  125.79   15.50
   4   1   0   95.19    9.60
   4   1   0  102.19    9.50
   4   1   0  103.59   13.20
   4   1   0  125.79   17.80
  -5  -1   0 1365.66   85.59
  -5  -1   0 1378.06   85.89
  -5  -1   0 1429.26   94.59
  -5  -1   0 1498.95   91.29
  -5  -1   0 1541.35   92.39
  -5  -1   0 1476.45   91.09
  -5  -1   0 1441.16   87.09
   5   1   0 1384.06   83.69
   5   1   0 1485.85   84.69
   5   1   0 1433.26   91.69
   5   1   0 1423.26   88.09
   5   1   0 1549.94   92.59
   5   1   0 1459.95   88.49
  -6  -1   0  516.45   41.80
  -6  -1   0  566.14   47.00
  -6  -1   0  459.15   36.80
  -6  -1   0  575.84   39.50
  -6  -1   0  576.04   36.60
  -6  -1   0  582.64   44.00
  -6  -1   0  639.04   44.20
  -6  -1   0  544.05   38.10
   6   1   0  515.85   36.00
   6   1   0  584.64   40.40
   6   1   0  570.14   37.40
   6   1   0  594.64   44.50
   6   1   0  528.55   40.60
   6   1   0  526.55   35.30
   6   1   0  578.24   44.20
  -7  -1   0   96.19   17.80
  -7  -1   0   86.59   13.50
  -7  -1   0   84.19   15.10
  -7  -1   0   96.09   16.00
  -7  -1   0  113.39   20.00
  -7  -1   0  121.19   18.60
  -7  -1   0   95.79   13.20
  -7  -1   0  133.09   26.50
   7   1   0  104.09   12.30
   7   1   0   96.69   13.00
   7   1   0  130.89   21.60
   7   1   0  126.09   17.90
   7   1   0  113.49   17.00
   7   1   0  108.39   19.40
   7   1   0  141.39   28.10
   7   1   0  115.99   14.80
   7   1   0  120.69   19.80
  -8  -1   0  464.55   45.10
  -8  -1   0  428.06   39.40
  -8  -1   0  473.35   35.40
  -8  -1   0  408.06   34.00
  -8  -1   0  443.86   32.50
  -8  -1   0  506.75   41.40
  -8  -1   0  508.05   41.00
   8   1   0  401.86   30.30
   8   1   0  403.66   34.80
   8   1   0  473.25   47.00
   8   1   0  455.85   34.50
   8   1   0  489.35   40.20
   8   1   0  505.25   42.80
   8   1   0  462.55   35.70
   8   1   0  459.55   41.70
   8   1   0  448.86   33.60
  -9  -1   0   83.29   17.80
  -9  -1   0  113.59   18.30
  -9  -1   0   92.99   14.20
  -9  -1   0   92.49   19.80
  -9  -1   0  127.89   23.30
  -9  -1   0  130.19   18.70
  -9  -1   0   89.09   22.60
  -9  -1   0  114.09   19.90
   9   1   0   98.79   21.90
   9   1   0   64.79   16.10
   9   1   0  110.49   17.20
   9   1   0   86.69   22.40
   9   1   0   66.79   12.90
   9   1   0  122.19   18.50
   9   1   0   94.89   12.10
   9   1   0  115.09   23.90
 -10  -1   0  371.16   30.50
 -10  -1   0  423.46   57.89
 -10  -1   0  306.97   43.50
 -10  -1   0  404.76   34.10
 -10  -1   0  343.67   36.10
 -10  -1   0  394.76   46.20
 -10  -1   0  376.46   33.70
  10   1   0  353.76   53.99
  10   1   0  437.26   51.69
  10   1   0  343.27   30.70
  10   1   0  415.46   35.60
  10   1   0  382.26   39.90
  10   1   0  414.26   27.90
  10   1   0  352.96   37.20
  10   1   0  409.76   38.30
 -11  -1   0   14.00    7.60
 -11  -1   0    7.00    6.90
 -11  -1   0   -3.60    5.70
 -11  -1   0    4.50    5.50
 -11  -1   0    0.40    4.00
 -11  -1   0    9.10    7.70
 -11  -1   0   -1.50    4.70
  11   1   0    2.50    3.10
  11   1   0    2.40    5.40
  11   1   0    2.90    6.70
  11   1   0    3.60    6.90
  11   1   0    9.00    7.10
  11   1   0    5.10    5.20
  11   1   0    4.70    7.20
 -12  -1   0   -2.30    4.30
 -12  -1   0    2.00    5.70
 -12  -1   0   -1.90    5.20
 -12  -1   0   -1.60    4.00
 -12  -1   0   17.60   11.40
 -12  -1   0   -2.90    2.60
 -12  -1   0    1.00    6.10
  12   1   0    1.50    6.10
  12   1   0    3.50    6.10
  12   1   0  -10.80    5.00
  12   1   0   10.40    9.00
  12   1   0    4.60    6.30
  12   1   0    1.90    6.20
  12   1   0    2.90    3.90
  12   1   0    2.20    5.70
 -13  -1   0   71.19   14.80
 -13  -1   0   98.59   20.10
 -13  -1   0   79.49   22.80
 -13  -1   0   98.99   20.40
 -13  -1   0   73.09   18.60
 -13  -1   0   82.29   26.00
 -13  -1   0   54.59   15.00
  13   1   0   81.79   25.10
  13   1   0   80.29   23.60
  13   1   0   68.69   16.80
  13   1   0   94.69   23.80
  13   1   0   37.50   12.80
  13   1   0   65.59   16.10
  13   1   0   76.89   28.40
 -14  -1   0    9.50    6.00
 -14  -1   0   16.00    8.50
 -14  -1   0   13.50   10.40
 -14  -1   0   21.40    9.10
 -14  -1   0   -1.60    6.80
 -14  -1   0   30.00   12.30
 -14  -1   0   25.70   11.50
  14   1   0   25.00   12.90
  14   1   0   12.10    9.60
  14   1   0   12.30   10.50
  14   1   0   24.50   11.80
  14   1   0   17.20   14.70
  14   1   0   16.40    9.40
 -15  -1   0  110.59   22.30
 -15  -1   0  152.38   28.60
 -15  -1   0  113.99   20.40
  15   1   0   84.79   20.50
  15   1   0   91.09   21.50
  15   1   0  144.49   32.90
  15   1   0  105.59   22.20
  15   1   0  120.09   39.20
  14  -2   0    8.90    8.10
  14  -2   0    2.70    6.60
  14  -2   0   14.50   11.60
  14  -2   0   -3.00    4.40
  14  -2   0    5.10    7.50
  14  -2   0   -2.90    6.30
 -14   2   0   -0.80    2.80
 -14   2   0   -0.60    2.50
 -14   2   0    2.90    3.40
 -14   2   0   14.00    8.80
 -14   2   0   -0.20    3.30
 -14   2   0   -0.80    6.40
 -14   2   0    1.10    3.90
  13  -2   0  195.48   32.90
  13  -2   0  212.08   30.10
  13  -2   0  116.09   25.70
  13  -2   0  176.88   32.50
  13  -2   0  182.38   33.00
  13  -2   0  212.58   33.10
  13  -2   0  183.98   46.90
 -13   2   0  161.78   23.70
 -13   2   0  137.49   21.20
 -13   2   0  154.18   21.60
 -13   2   0  129.29   27.00
 -13   2   0  188.18   25.40
 -13   2   0  192.48   37.70
 -13   2   0  181.58   25.30
  12  -2   0   46.20   14.00
  12  -2   0   71.69   19.40
  12  -2   0   78.79   27.80
  12  -2   0   93.09   20.80
  12  -2   0   58.99   16.10
  12  -2   0   78.59   22.70
 -12   2   0   76.49   15.10
 -12   2   0   74.59   15.10
 -12   2   0  104.89   26.80
 -12   2   0   61.39   12.90
 -12   2   0   63.29   13.70
  11  -2   0  119.59   24.80
  11  -2   0   90.19   21.90
  11  -2   0  119.39   23.70
  11  -2   0  125.09   21.10
  11  -2   0  108.19   22.40
  11  -2   0  115.19   33.10
 -11   2   0   88.49   20.10
 -11   2   0   91.89   24.40
 -11   2   0  112.29   19.70
 -11   2   0   91.89   15.70
 -11   2   0   88.29   15.10
 -11   2   0  131.99   19.10
 -11   2   0  112.89   17.20
  10  -2   0    7.60    7.20
  10  -2   0   20.50    9.00
  10  -2   0   10.30    7.10
  10  -2   0   12.10    8.50
  10  -2   0    9.60    8.10
  10  -2   0   -4.20    3.00
  10  -2   0   13.10    8.10
 -10   2   0   20.00    7.10
 -10   2   0   -4.20    3.30
 -10   2   0    7.30    7.70
 -10   2   0    7.80    5.00
 -10   2   0    7.10    4.90
 -10   2   0   13.50    6.70
   9  -2   0  342.27   39.80
   9  -2   0  252.87   26.70
   9  -2   0  256.77   40.90
   9  -2   0  327.17   41.40
   9  -2   0  261.67   26.20
   9  -2   0  265.77   26.00
   9  -2   0  256.87   19.90
   9  -2   0  275.87   18.90
  -9   2   0  251.67   23.10
  -9   2   0  242.58   23.80
  -9   2   0  277.57   22.20
  -9   2   0  206.28   21.10
  -9   2   0  245.98   35.10
  -9   2   0  256.77   22.40
  -9   2   0  230.08   31.70
   8  -2   0  125.89   18.50
   8  -2   0  121.29   17.80
   8  -2   0  133.49   21.50
   8  -2   0  165.28   27.10
   8  -2   0  115.89   25.10
   8  -2   0  119.09   25.70
   8  -2   0  188.88   26.40
   8  -2   0  114.29   18.10
   8  -2   0  113.69   11.30
   8  -2   0  113.09   14.10
  -8   2   0   60.69   17.20
  -8   2   0  148.79   24.00
  -8   2   0  132.99   15.80
  -8   2   0  142.79   13.70
  -8   2   0  148.39   18.00
  -8   2   0  157.38   20.30
  -8   2   0  156.08   23.20
  -8   2   0  144.59   14.20
   7  -2   0   25.30   11.00
   7  -2   0   17.40    4.80
   7  -2   0   11.70    6.40
   7  -2   0   23.50    8.00
   7  -2   0   24.00   11.60
   7  -2   0   14.10    5.50
   7  -2   0   12.30    6.30
   7  -2   0   13.30    6.20
   7  -2   0   23.60    8.80
   7  -2   0   36.40    9.50
  -7   2   0   25.00   11.30
  -7   2   0   12.20    6.30
  -7   2   0    8.30    6.90
  -7   2   0   23.60    6.60
  -7   2   0   20.30    6.10
  -7   2   0   19.00    6.90
  -7   2   0   20.10    5.80
  -7   2   0   14.20    4.70
   6  -2   0   17.40    7.80
   6  -2   0   15.80    5.40
   6  -2   0   15.60    4.60
   6  -2   0   17.80    6.80
   6  -2   0   27.60    9.10
   6  -2   0   26.00    8.00
   6  -2   0   20.10    7.50
   6  -2   0   30.70   12.00
   6  -2   0   28.80   11.60
   6  -2   0   28.60    7.60
  -6   2   0   20.10    8.00
  -6   2   0   23.20    8.00
  -6   2   0   25.70    5.90
  -6   2   0   18.30    5.10
  -6   2   0   32.90    7.20
  -6   2   0   21.60    5.60
  -6   2   0    9.30    6.10
  -6   2   0   26.80    7.20
   5  -2   0   73.29   12.10
   5  -2   0   96.79   13.30
   5  -2   0   93.99   14.20
   5  -2   0  123.59   15.40
   5  -2   0  131.19   16.70
   5  -2   0   82.49    9.80
   5  -2   0  130.19   21.90
   5  -2   0   84.89   11.40
   5  -2   0  106.89   21.70
   5  -2   0   86.29   15.30
  -5   2   0  100.79   12.80
  -5   2   0   69.59   10.30
  -5   2   0  111.39   19.10
  -5   2   0   88.09   11.20
  -5   2   0  132.99   14.20
  -5   2   0   89.49   15.90
  -5   2   0  104.49   14.30
  -5   2   0   71.69   14.40
  -5   2   0   84.89   11.80
  -5   2   0   85.99   10.50
   4  -2   0   28.30    6.50
   4  -2   0   35.30    7.20
   4  -2   0   28.00    8.90
   4  -2   0   26.20    6.10
   4  -2   0   28.80    5.30
   4  -2   0   18.30    4.80
   4  -2   0   21.30    7.00
   4  -2   0   21.20    7.00
   4  -2   0   41.20    8.00
   4  -2   0   34.80    6.70
  -4   2   0   35.10    9.40
  -4   2   0   43.70   11.10
  -4   2   0   31.30    7.50
  -4   2   0   29.50    7.30
  -4   2   0   46.00    7.10
  -4   2   0   48.00    8.60
  -4   2   0   25.10    5.00
  -4   2   0   32.20    6.10
  -4   2   0   32.10    6.50
  -4   2   0   40.40   10.40
   3  -2   0  160.98   21.60
   3  -2   0  113.49    9.90
   3  -2   0  116.69   11.00
   3  -2   0  116.59   12.20
   3  -2   0  114.59   10.70
   3  -2   0  135.89   10.50
   3  -2   0  134.09   17.70
   3  -2   0  107.59   13.50
  -3   2   0  111.39   11.00
  -3   2   0   98.89   17.00
  -3   2   0  143.69   18.00
  -3   2   0  118.79   10.90
  -3   2   0  119.49   11.30
  -3   2   0  120.29   10.20
  -3   2   0  111.09    9.70
  -3   2   0  112.89   11.50
  -3   2   0  117.99    9.90
   2  -2   0 1482.25   90.69
   2  -2   0 1653.03   95.99
   2  -2   0 1474.65   91.69
  -2   2   0 1585.14   89.09
  -2   2   0 1556.44   93.99
   1  -2   0  177.88   14.00
   1  -2   0  196.68   16.60
   1  -2   0  186.88   15.40
   1  -2   0  182.58   13.70
   1  -2   0  198.58   13.60
   1  -2   0  180.28   14.90
   1  -2   0  178.78   13.70
   1  -2   0  185.58   14.40
   1  -2   0  187.38   14.10
  -1   2   0  176.78   13.60
  -1   2   0  193.18   17.80
  -1   2   0  190.28   15.30
  -1   2   0  189.48   13.60
  -1   2   0  186.38   14.00
  -1   2   0  203.98   14.40
  -1   2   0  186.98   14.60
  -1   2   0  179.38   15.90
  -1   2   0  177.18   14.90
  -1   2   0  177.08   12.10
  -1   2   0  206.18   14.40
   0  -2   0 1017.90   61.09
   0  -2   0  993.50   60.59
   0   2   0  935.61   60.19
  -1  -2   0  169.78   16.80
  -1  -2   0  207.08   17.60
   1   2   0  183.28   14.00
   1   2   0  178.28   14.80
   1   2   0  208.28   17.90
   1   2   0  192.68   15.70
   1   2   0  184.88   17.20
  -2  -2   0 1449.35   89.29
  -2  -2   0 1450.35   88.09
  -2  -2   0 1511.95   89.99
   2   2   0 1504.75   89.89
   2   2   0 1434.36   87.49
  -3  -2   0  106.99   11.40
  -3  -2   0  117.39   10.70
  -3  -2   0   74.09   11.90
  -3  -2   0  139.69   17.30
  -3  -2   0  116.09   15.30
  -3  -2   0  104.99   10.30
  -3  -2   0   94.09   12.40
   3   2   0  151.68   19.30
   3   2   0  117.09   11.00
   3   2   0  125.29    9.80
   3   2   0  104.59   16.80
   3   2   0  112.39   14.90
   3   2   0  132.89   11.30
  -4  -2   0   29.90    9.50
  -4  -2   0   57.79    9.90
  -4  -2   0   32.40    7.10
  -4  -2   0   27.90    6.80
  -4  -2   0   33.30    9.00
  -4  -2   0   39.20    6.70
   4   2   0   74.49   15.50
   4   2   0   34.80    6.20
   4   2   0   28.00    6.10
   4   2   0   29.80    6.50
   4   2   0   31.20    9.40
   4   2   0   36.30    8.80
   4   2   0   46.90    9.00
  -5  -2   0  109.59   12.30
  -5  -2   0   79.29   13.00
  -5  -2   0   62.59   10.60
  -5  -2   0   99.19   14.10
  -5  -2   0   90.19   17.10
  -5  -2   0   97.39   17.00
  -5  -2   0  103.59   17.70
   5   2   0   87.49   11.30
   5   2   0   72.19   10.10
   5   2   0   71.79   14.50
   5   2   0  107.79   14.90
   5   2   0   92.19   18.00
   5   2   0   78.19   13.70
  -6  -2   0   17.90    8.20
  -6  -2   0   28.10   10.00
  -6  -2   0   25.60    8.00
  -6  -2   0   22.80    9.00
  -6  -2   0   21.90    6.30
  -6  -2   0   27.70    8.00
  -6  -2   0   21.00    7.50
  -6  -2   0   27.40    8.10
   6   2   0   16.70    7.30
   6   2   0   28.20    9.80
   6   2   0   27.60    7.00
   6   2   0   29.80    6.60
   6   2   0    9.50    5.80
   6   2   0   22.50   10.00
   6   2   0   25.60    6.20
  -7  -2   0   10.90    5.80
  -7  -2   0   16.20    8.90
  -7  -2   0   18.10   10.00
  -7  -2   0   21.90    7.70
  -7  -2   0    7.80    6.20
  -7  -2   0   19.80    7.20
  -7  -2   0   10.60    7.40
  -7  -2   0   26.60    6.80
   7   2   0   26.80    6.40
   7   2   0   15.70    8.90
   7   2   0    7.20    5.00
   7   2   0   19.30    8.10
   7   2   0   15.30    5.20
   7   2   0   32.00   12.40
   7   2   0   17.20    5.80
  -8  -2   0  104.29   20.30
  -8  -2   0  137.49   20.20
  -8  -2   0  166.78   31.00
  -8  -2   0  127.79   16.90
  -8  -2   0  121.09   22.50
  -8  -2   0  142.39   24.00
  -8  -2   0  135.99   19.50
   8   2   0  132.29   16.70
   8   2   0  156.78   23.70
   8   2   0  135.09   25.40
   8   2   0  155.08   14.10
   8   2   0  135.19   24.80
   8   2   0  123.69   19.60
  -9  -2   0  269.77   43.00
  -9  -2   0  235.08   22.20
  -9  -2   0  278.27   26.70
  -9  -2   0  267.77   30.70
  -9  -2   0  278.87   37.50
  -9  -2   0  216.98   28.60
  -9  -2   0  247.28   34.20
  -9  -2   0  236.58   32.50
   9   2   0  284.17   24.50
   9   2   0  268.67   21.10
   9   2   0  259.77   29.50
   9   2   0  249.58   37.50
   9   2   0  201.28   32.60
   9   2   0  220.88   21.70
   9   2   0  286.17   36.60
 -10  -2   0    1.30    5.90
 -10  -2   0   -0.60    4.60
 -10  -2   0   12.90    6.00
 -10  -2   0   19.30   11.40
 -10  -2   0    6.50    6.80
  10   2   0   16.20   10.80
  10   2   0    8.20    6.90
  10   2   0   22.40   15.80
  10   2   0   10.00    6.20
  10   2   0    0.70    5.20
  10   2   0    8.90    6.90
  10   2   0   16.20    7.60
  10   2   0   17.50    6.00
 -11  -2   0  107.09   27.70
 -11  -2   0   92.79   21.20
 -11  -2   0   86.39   19.60
 -11  -2   0   96.19   27.10
 -11  -2   0   80.79   18.50
 -11  -2   0   92.79   15.90
 -11  -2   0   87.89   20.40
  11   2   0  102.49   28.30
  11   2   0  106.89   17.70
  11   2   0  103.29   17.20
  11   2   0   93.99   18.40
  11   2   0   77.79   20.30
  11   2   0  109.29   13.80
  11   2   0   73.89   19.40
  11   2   0  117.19   20.90
 -12  -2   0   69.79   20.80
 -12  -2   0   76.29   18.80
 -12  -2   0   53.79   16.90
 -12  -2   0   84.79   23.20
 -12  -2   0   64.99   17.00
 -12  -2   0   48.80   12.60
 -12  -2   0   48.10   19.80
  12   2   0   57.99   23.30
  12   2   0   73.99   13.80
  12   2   0   58.49   14.30
  12   2   0   48.50   18.70
  12   2   0   78.89   20.90
  12   2   0   77.99   11.20
  12   2   0   21.00   13.30
  12   2   0   58.99   16.50
  12   2   0   58.99   22.10
 -13  -2   0  204.18   26.70
 -13  -2   0  169.48   29.30
 -13  -2   0  201.88   35.40
 -13  -2   0  188.28   29.30
 -13  -2   0  162.48   33.10
 -13  -2   0   89.89   25.90
 -13  -2   0  183.38   30.10
  13   2   0  189.18   17.40
  13   2   0  152.18   18.40
  13   2   0  131.19   31.50
  13   2   0  170.58   28.90
  13   2   0  156.58   41.10
  13   2   0  144.19   25.90
  13   2   0  205.78   38.30
  13   2   0  215.18   35.20
 -14  -2   0   -0.70    7.30
 -14  -2   0   -1.80    3.30
 -14  -2   0    2.60    6.40
 -14  -2   0   -1.00    2.60
 -14  -2   0   -0.30    5.80
 -14  -2   0    6.20    5.20
 -14  -2   0    5.10    8.00
  14   2   0    6.60    9.00
  14   2   0   -0.40    4.60
  14   2   0   -5.70    3.10
  14   2   0   11.70   14.00
  14   2   0   -0.50    7.60
  14   2   0   -3.00    4.60
  14  -3   0   74.89   20.00
  14  -3   0   51.89   15.50
  14  -3   0   61.59   20.20
  14  -3   0    5.80   10.60
  14  -3   0   48.10   17.70
  14  -3   0   73.09   20.50
 -14   3   0   60.99   13.80
 -14   3   0   64.19   14.30
 -14   3   0   63.39   18.60
 -14   3   0   64.19   14.40
 -14   3   0   53.59   12.60
 -14   3   0   57.19   14.40
 -14   3   0   68.79   24.40
  13  -3   0  340.17   43.50
  13  -3   0  193.98   43.80
  13  -3   0  396.96   48.60
  13  -3   0  282.87   42.90
  13  -3   0  294.77   42.70
  13  -3   0  226.38   33.40
 -13   3   0  331.37   28.90
 -13   3   0  302.67   30.10
 -13   3   0  330.97   29.90
 -13   3   0  333.97   50.49
 -13   3   0  342.97   30.80
 -13   3   0  301.17   29.00
 -13   3   0  317.27   43.00
  12  -3   0   -1.20    4.20
  12  -3   0    7.50    9.80
  12  -3   0   12.40    9.70
  12  -3   0    2.90    5.20
  12  -3   0   -3.00    3.50
  12  -3   0   -3.60    4.10
 -12   3   0    7.10    7.00
 -12   3   0   -0.40    3.80
 -12   3   0    0.70    3.70
 -12   3   0   -2.90    2.10
 -12   3   0    0.60    8.30
 -12   3   0   -1.00    3.00
 -12   3   0    3.30    4.80
  11  -3   0  209.58   33.00
  11  -3   0  197.28   32.40
  11  -3   0  175.18   27.70
  11  -3   0  186.38   29.50
  11  -3   0  255.57   53.19
  11  -3   0  213.28   31.20
  11  -3   0  141.09   27.90
 -11   3   0  197.58   22.60
 -11   3   0  200.48   23.60
 -11   3   0  220.68   26.00
 -11   3   0  186.58   29.30
 -11   3   0  175.78   22.60
 -11   3   0  171.98   32.60
 -11   3   0  189.38   24.30
  10  -3   0   29.70   15.00
  10  -3   0   27.80   11.00
  10  -3   0   25.20   12.00
  10  -3   0   32.30   11.70
  10  -3   0   55.49   14.20
  10  -3   0   33.50   11.60
  10  -3   0   37.30   13.50
  10  -3   0   29.30   17.10
 -10   3   0   12.00    8.00
 -10   3   0   27.50    8.40
 -10   3   0   21.70    7.60
 -10   3   0   44.90   11.30
 -10   3   0   11.70    8.60
 -10   3   0   27.10    8.60
 -10   3   0   39.20    8.90
   9  -3   0  217.78   28.70
   9  -3   0  278.77   34.80
   9  -3   0  194.18   36.60
   9  -3   0  205.08   26.40
   9  -3   0  141.79   24.10
   9  -3   0  163.78   26.50
   9  -3   0  280.87   32.40
   9  -3   0  188.48   39.20
  -9   3   0  162.58   21.30
  -9   3   0  199.68   18.10
  -9   3   0  181.38   30.20
  -9   3   0  176.28   20.20
  -9   3   0  215.38   19.30
  -9   3   0  200.28   27.50
  -9   3   0  194.18   22.20
   8  -3   0   26.80   11.20
   8  -3   0   42.00    7.40
   8  -3   0   44.80   11.50
   8  -3   0   52.89   19.60
   8  -3   0   70.19   15.90
   8  -3   0   31.20   13.60
   8  -3   0   55.59   12.20
   8  -3   0   48.50   12.60
   8  -3   0   43.10    6.90
   8  -3   0   49.99   12.80
  -8   3   0   41.30   13.30
  -8   3   0   52.89   10.90
  -8   3   0   50.79   13.30
  -8   3   0   38.50    8.80
  -8   3   0   37.50    8.50
  -8   3   0   52.09   10.20
  -8   3   0   14.20    8.90
  -8   3   0   44.60    8.60
   7  -3   0  664.13   48.90
   7  -3   0  683.33   47.70
   7  -3   0  643.24   40.70
   7  -3   0  744.53   50.19
   7  -3   0  658.13   48.30
   7  -3   0  530.75   52.49
   7  -3   0  604.34   41.70
   7  -3   0  648.34   58.99
   7  -3   0  608.64   50.29
   7  -3   0  643.74   46.80
  -7   3   0  621.44   42.20
  -7   3   0  703.03   44.00
  -7   3   0  623.04   45.00
  -7   3   0  688.43   48.40
  -7   3   0  647.14   50.19
  -7   3   0  686.03   54.79
  -7   3   0  679.33   56.39
  -7   3   0  660.83   44.30
  -7   3   0  620.14   43.50
  -7   3   0  620.84   42.50
   6  -3   0  515.95   47.70
   6  -3   0  563.74   38.30
   6  -3   0  497.65   39.00
   6  -3   0  475.45   43.70
   6  -3   0  489.05   37.40
   6  -3   0  422.56   36.30
   6  -3   0  493.35   40.80
   6  -3   0  480.85   32.70
   6  -3   0  494.65   34.10
   6  -3   0  473.65   37.20
  -6   3   0  533.55   43.90
  -6   3   0  511.85   33.70
  -6   3   0  513.65   35.70
  -6   3   0  505.15   34.40
  -6   3   0  555.74   38.70
  -6   3   0  449.95   34.90
  -6   3   0  539.45   35.50
  -6   3   0  496.45   44.00
  -6   3   0  487.35   34.40
  -6   3   0  547.55   41.60
  -5   3   0 5137.69  299.57
   4  -3   0  362.86   31.50
   4  -3   0  343.47   25.00
   4  -3   0  351.96   26.00
   4  -3   0  390.06   26.10
   4  -3   0  354.96   30.80
   4  -3   0  363.76   29.80
   4  -3   0  372.86   25.40
   4  -3   0  384.06   30.00
   4  -3   0  402.46   36.10
   4  -3   0  342.07   27.00
  -4   3   0  353.66   26.90
  -4   3   0  363.86   32.70
  -4   3   0  363.26   28.70
  -4   3   0  366.76   25.70
  -4   3   0  363.66   31.30
  -4   3   0  362.06   26.60
  -4   3   0  362.76   28.60
  -4   3   0  339.47   27.10
  -4   3   0  362.86   26.10
  -4   3   0  371.46   26.10
   3  -3   0  940.41   57.69
   3  -3   0  855.81   55.09
   3  -3   0  870.21   58.29
   3  -3   0  822.12   52.99
   3  -3   0  879.51   53.99
   3  -3   0  894.51   63.69
   3  -3   0  811.32   53.39
   3  -3   0  898.21   52.89
   3  -3   0  934.01   58.69
  -3   3   0  829.82   54.99
  -3   3   0  874.91   53.59
  -3   3   0  865.61   54.39
  -3   3   0  917.91   57.09
  -3   3   0  877.21   56.39
  -3   3   0  945.81   59.89
  -3   3   0 1014.10   57.89
  -3   3   0  791.42   55.69
  -3   3   0  821.12   53.59
  -3   3   0  903.41   54.19
  -3   3   0  872.91   60.89
  -3   3   0  944.01   56.39
   2  -3   0  852.91   50.29
   2  -3   0  839.32   49.60
   2  -3   0  762.12   52.79
   2  -3   0  858.41   54.79
   2  -3   0  840.92   49.70
   2  -3   0  845.72   58.99
   2  -3   0  833.62   53.19
   2  -3   0  784.52   50.59
   2  -3   0  812.42   50.29
   2  -3   0  835.62   51.69
   2  -3   0  772.22   50.89
  -2   3   0  812.82   50.69
  -2   3   0  771.62   49.60
  -2   3   0  832.42   50.59
  -2   3   0  846.62   51.99
  -2   3   0  782.72   48.70
  -2   3   0  782.72   49.80
  -2   3   0  853.21   52.49
  -2   3   0  842.22   53.39
  -2   3   0  843.92   53.69
  -2   3   0  762.82   58.99
  -2   3   0  759.52   51.19
  -2   3   0  759.62   51.29
  -1   3   0 4977.60  293.37
  -1   3   0 5214.88  318.87
   0  -3   0    5.00    4.20
   0  -3   0   -0.10    2.00
   0  -3   0    3.20    2.80
   0  -3   0   -0.80    2.50
   0  -3   0    1.90    4.00
   0  -3   0    3.70    6.80
   0  -3   0    0.00    2.30
   0  -3   0    0.90    2.60
   0   3   0    3.50    3.30
   0   3   0    1.40    2.50
   0   3   0   -2.80    2.50
   0   3   0   -1.30    3.70
   0   3   0    6.00    3.80
   0   3   0    1.40    2.50
   0   3   0    3.10    3.60
  -1  -3   0 5337.37  315.77
  -1  -3   0 5188.98  310.07
   1   3   0 5353.96  316.07
  -2  -3   0  778.92   54.19
  -2  -3   0  764.92   50.69
  -2  -3   0  804.12   48.50
  -2  -3   0  800.92   52.49
  -2  -3   0  788.32   54.79
   2   3   0  834.72   50.79
   2   3   0  820.72   51.99
   2   3   0  764.22   55.49
   2   3   0  765.72   48.60
   2   3   0  681.63   53.19
  -3  -3   0  863.61   53.99
  -3  -3   0  884.91   59.79
  -3  -3   0  892.91   61.79
  -3  -3   0  840.22   55.49
  -3  -3   0  922.91   60.59
  -3  -3   0  745.63   57.49
   3   3   0  909.61   61.39
   3   3   0  913.61   52.89
   3   3   0  913.51   60.69
   3   3   0  780.62   53.89
   3   3   0  789.42   53.69
   3   3   0  806.12   56.19
   3   3   0  893.01   52.19
  -4  -3   0  338.87   27.90
  -4  -3   0  356.26   30.70
  -4  -3   0  298.27   30.10
  -4  -3   0  323.27   24.70
  -4  -3   0  399.46   33.00
  -4  -3   0  338.67   26.20
   4   3   0  365.56   25.50
   4   3   0  347.77   32.60
   4   3   0  290.27   27.90
   4   3   0  353.96   26.50
   4   3   0  350.56   32.30
   4   3   0  375.66   24.40
  -5  -3   0 5022.20  290.87
  -6  -3   0  487.95   38.40
  -6  -3   0  518.05   35.30
  -6  -3   0  531.15   37.30
  -6  -3   0  465.05   41.90
  -6  -3   0  485.15   38.60
  -6  -3   0  507.55   43.60
  -6  -3   0  493.55   36.70
  -6  -3   0  505.05   42.40
   6   3   0  472.55   43.40
   6   3   0  553.24   40.80
   6   3   0  498.35   44.60
   6   3   0  481.85   34.90
   6   3   0  496.95   36.60
  -7  -3   0  606.84   51.69
  -7  -3   0  680.83   52.19
  -7  -3   0  599.44   42.50
  -7  -3   0  667.83   45.80
  -7  -3   0  612.64   54.19
  -7  -3   0  638.94   47.20
  -7  -3   0  665.03   51.99
  -7  -3   0  633.24   46.80
   7   3   0  555.14   46.30
   7   3   0  628.24   45.40
   7   3   0  598.34   40.90
   7   3   0  594.04   42.70
   7   3   0  659.73   53.89
   7   3   0  540.55   51.49
   7   3   0  657.43   42.80
  -8  -3   0   33.00    8.60
  -8  -3   0   35.20   13.30
  -8  -3   0   55.59   16.30
  -8  -3   0   43.00   14.10
  -8  -3   0   44.40   14.50
  -8  -3   0   50.59   12.70
  -8  -3   0   32.30   10.60
   8   3   0   30.40    7.50
   8   3   0   49.30    9.90
   8   3   0   44.60   10.00
   8   3   0   34.70   10.60
   8   3   0   54.09   16.40
   8   3   0   44.90   15.50
   8   3   0   38.00   11.30
  -9  -3   0  164.88   23.40
  -9  -3   0  186.68   33.00
  -9  -3   0  142.49   27.30
  -9  -3   0  198.78   31.10
  -9  -3   0  186.18   26.60
  -9  -3   0  158.28   23.80
  -9  -3   0  189.28   22.40
  -9  -3   0  198.18   32.00
   9   3   0  254.97   33.60
   9   3   0  200.48   17.80
   9   3   0  142.29   19.40
   9   3   0  168.88   30.50
   9   3   0  208.08   38.60
   9   3   0  179.48   25.20
   9   3   0  214.78   19.90
 -10  -3   0   31.20   13.40
 -10  -3   0   39.30   12.90
 -10  -3   0   33.90   12.10
 -10  -3   0   27.30   12.70
 -10  -3   0   45.30   14.10
 -10  -3   0   20.00   12.00
 -10  -3   0   41.60   14.90
  10   3   0   25.60    8.90
  10   3   0   33.50   17.80
  10   3   0   37.30   11.00
  10   3   0   22.20    9.60
  10   3   0   71.59   21.70
  10   3   0   44.90   11.40
  10   3   0   16.00   11.20
  10   3   0   32.20    8.20
  10   3   0   28.70   10.90
 -11  -3   0  173.38   33.90
 -11  -3   0  171.18   32.30
 -11  -3   0  199.98   29.50
 -11  -3   0  166.68   35.60
 -11  -3   0  196.58   33.30
 -11  -3   0  222.38   26.50
 -11  -3   0  172.78   28.20
  11   3   0  217.38   43.00
  11   3   0  139.09   21.80
  11   3   0  128.09   24.70
  11   3   0  181.08   19.80
  11   3   0  184.68   28.00
  11   3   0  170.08   24.40
  11   3   0  206.98   25.20
 -12  -3   0    5.50    8.50
 -12  -3   0    3.30    5.50
 -12  -3   0   11.70    8.80
 -12  -3   0   -6.00    3.30
 -12  -3   0    8.20    7.90
 -12  -3   0   -2.20    4.30
 -12  -3   0    2.40    5.30
  12   3   0   18.20   14.50
  12   3   0   -3.90    3.50
  12   3   0   -0.50    4.70
  12   3   0    1.30    9.00
  12   3   0   -4.00    3.70
  12   3   0    0.60    4.20
  12   3   0    6.60    7.10
  12   3   0    0.50    4.60
  12   3   0    3.00    4.10
  12   3   0   -6.60    3.10
 -13  -3   0  316.17   43.40
 -13  -3   0  371.36   45.90
 -13  -3   0  360.06   33.40
 -13  -3   0  256.27   46.50
 -13  -3   0  354.26   45.30
 -13  -3   0  442.26   56.39
 -13  -3   0  306.07   45.50
 -13  -3   0  303.67   44.20
  13   3   0  327.17   57.99
  13   3   0  320.97   37.80
  13   3   0  318.67   51.79
  13   3   0  387.46   36.60
  13   3   0  274.57   36.10
  13   3   0  363.76   30.10
  13   3   0  334.27   26.00
  13   3   0  379.06   49.70
 -14  -3   0   61.09   23.40
 -14  -3   0   54.89   14.40
 -14  -3   0   18.20   12.90
 -14  -3   0   55.29   17.50
 -14  -3   0   83.99   20.90
 -14  -3   0   69.09   19.10
 -14  -3   0   61.29   22.50
 -14  -3   0   37.90   14.50
  14   3   0   70.09   11.00
  14   3   0   64.69   19.30
  14   3   0   57.09   10.60
  14   3   0  159.38   37.70
  14   3   0   60.99   16.60
  14   3   0   27.00   13.70
  14   3   0   36.90   19.60
  14  -4   0   52.19   28.10
  14  -4   0   53.29   20.50
  14  -4   0   65.19   19.20
  14  -4   0   58.89   19.40
  14  -4   0   68.29   20.10
  14  -4   0   86.69   23.40
 -14   4   0   60.49   22.40
 -14   4   0   52.89   13.40
 -14   4   0   64.09   18.50
 -14   4   0   53.69   13.30
 -14   4   0   47.80   12.40
 -14   4   0   67.49   15.80
  13  -4   0  181.48   32.70
  13  -4   0   98.59   22.10
  13  -4   0  164.98   30.20
  13  -4   0  130.49   28.00
  13  -4   0  128.49   31.80
  13  -4   0  115.99   25.60
  13  -4   0  135.39   43.00
 -13   4   0  115.69   20.50
 -13   4   0  147.79   20.40
 -13   4   0  132.19   20.40
 -13   4   0  133.29   20.90
 -13   4   0  107.89   24.10
 -13   4   0  123.89   31.00
 -13   4   0  126.29   20.20
  12  -4   0  117.59   24.80
  12  -4   0  117.99   24.50
  12  -4   0  112.09   27.20
  12  -4   0  130.89   26.70
  12  -4   0  131.29   25.30
  12  -4   0  120.99   23.60
  12  -4   0  146.89   42.30
 -12   4   0   92.29   21.50
 -12   4   0  125.69   18.20
 -12   4   0  137.89   21.90
 -12   4   0  134.09   19.80
 -12   4   0  102.19   17.70
 -12   4   0  123.99   19.10
 -12   4   0  113.39   29.90
  11  -4   0    3.10    5.90
  11  -4   0   12.50    9.10
  11  -4   0   17.90   15.10
  11  -4   0   10.10    8.50
  11  -4   0    6.30    7.20
  11  -4   0    9.90    7.70
  11  -4   0   18.30   10.70
 -11   4   0   18.30    7.90
 -11   4   0   11.40   10.00
 -11   4   0    8.90    8.20
 -11   4   0   17.90    7.70
 -11   4   0   15.90    9.10
 -11   4   0   17.90    6.70
 -11   4   0   10.20    7.30
  10  -4   0  573.54   52.39
  10  -4   0  441.86   55.59
  10  -4   0  619.24   51.99
  10  -4   0  499.95   71.49
  10  -4   0  755.22   53.99
  10  -4   0  634.34   52.19
  10  -4   0  524.55   66.39
  10  -4   0  664.93   57.89
 -10   4   0  616.94   44.80
 -10   4   0  621.04   51.69
 -10   4   0  742.73   53.79
 -10   4   0  643.74   45.70
 -10   4   0  650.33   44.10
 -10   4   0  697.73   62.49
 -10   4   0  665.43   46.80
   9  -4   0    1.50    5.50
   9  -4   0    6.20    7.20
   9  -4   0   -4.30    2.90
   9  -4   0    0.50    5.80
   9  -4   0    6.00    6.60
   9  -4   0    2.90    6.60
   9  -4   0   -0.50    3.50
   9  -4   0    1.90    4.30
  -9   4   0   -1.40    5.00
  -9   4   0    3.20    3.80
  -9   4   0    5.60    4.80
  -9   4   0   -1.50    3.50
  -9   4   0    2.30    4.00
  -9   4   0    5.00    8.00
  -9   4   0    7.50    4.50
  -9   4   0    4.50    5.00
   8  -4   0  508.95   42.40
   8  -4   0  499.85   42.10
   8  -4   0  521.75   46.70
   8  -4   0  517.35   42.90
   8  -4   0  498.95   33.50
   8  -4   0  520.65   55.99
   8  -4   0  530.25   42.80
   8  -4   0  501.25   33.00
   8  -4   0  515.25   50.49
   8  -4   0  515.65   44.50
  -8   4   0  552.64   37.40
  -8   4   0  607.74   39.60
  -8   4   0  528.15   37.40
  -8   4   0  510.25   38.20
  -8   4   0  510.75   49.20
  -8   4   0  550.54   42.90
  -8   4   0  519.15   38.90
   7  -4   0  291.47   28.40
   7  -4   0  342.07   33.70
   7  -4   0  363.46   25.10
   7  -4   0  290.17   28.30
   7  -4   0  370.56   31.00
   7  -4   0  350.06   43.40
   7  -4   0  344.77   32.40
   7  -4   0  195.98   37.00
   7  -4   0  330.97   24.00
   7  -4   0  356.56   31.10
  -7   4   0  316.47   25.40
  -7   4   0  372.06   45.90
  -7   4   0  353.46   28.10
  -7   4   0  319.77   27.30
  -7   4   0  364.56   27.50
  -7   4   0  334.47   34.20
  -7   4   0  380.56   30.90
  -7   4   0  405.36   46.10
  -7   4   0  335.17   26.60
  -7   4   0  332.77   27.30
  -7   4   0  336.77   33.00
  -7   4   0  339.47   31.80
   6  -4   0  794.82   67.29
   6  -4   0  802.22   61.29
   6  -4   0  815.12   55.69
   6  -4   0  792.02   52.69
   6  -4   0  802.62   52.49
   6  -4   0  763.72   57.89
   6  -4   0  849.41   55.19
   6  -4   0  738.93   49.70
   6  -4   0  764.42   49.10
   6  -4   0  752.62   56.69
  -6   4   0  848.12   57.09
  -6   4   0  748.23   52.19
  -6   4   0  712.23   52.89
  -6   4   0  792.92   58.59
  -6   4   0  803.02   52.09
  -6   4   0  773.62   49.90
  -6   4   0  738.03   59.59
  -6   4   0  843.02   51.89
  -6   4   0  761.82   51.19
  -6   4   0  762.62   61.49
  -6   4   0  731.23   51.29
   5  -4   0  142.39   21.10
   5  -4   0  184.38   31.90
   5  -4   0  172.98   15.20
   5  -4   0  183.58   18.20
   5  -4   0  125.39   22.70
   5  -4   0  186.98   25.00
   5  -4   0  171.58   15.70
   5  -4   0  132.69   19.80
   5  -4   0  138.59   14.40
   5  -4   0  141.19   14.80
  -5   4   0  169.98   17.40
  -5   4   0  154.58   14.80
  -5   4   0  206.28   28.00
  -5   4   0  177.68   19.60
  -5   4   0  188.98   28.70
  -5   4   0  206.98   21.50
  -5   4   0  126.39   16.40
  -5   4   0  200.88   28.90
  -5   4   0  170.58   25.60
  -5   4   0  192.78   20.50
  -5   4   0  168.48   16.20
  -5   4   0  133.69   18.90
   4  -4   0  498.35   40.90
   4  -4   0  543.55   38.20
   4  -4   0  529.15   48.00
   4  -4   0  547.45   40.40
   4  -4   0  517.45   35.20
   4  -4   0  491.25   34.40
   4  -4   0  532.55   36.00
   4  -4   0  531.25   41.60
   4  -4   0  568.34   36.30
  -4   4   0  554.74   38.70
  -4   4   0  539.85   37.40
  -4   4   0  513.85   35.90
  -4   4   0  458.35   38.40
  -4   4   0  476.55   35.20
  -4   4   0  498.85   38.40
  -4   4   0  509.05   41.70
  -4   4   0  504.25   37.30
  -4   4   0  523.55   36.70
  -4   4   0  572.54   37.20
  -4   4   0  608.54   40.70
  -4   4   0  511.75   43.70
   3  -4   0  234.68   21.30
   3  -4   0  244.38   18.30
   3  -4   0  242.18   24.00
   3  -4   0  203.58   18.70
   3  -4   0  212.28   18.30
   3  -4   0  246.18   36.10
   3  -4   0  224.88   18.30
   3  -4   0  239.48   20.50
   3  -4   0  236.38   22.70
  -3   4   0  230.78   21.30
  -3   4   0  228.18   22.50
  -3   4   0  201.68   20.20
  -3   4   0  232.28   21.20
  -3   4   0  163.68   24.20
  -3   4   0  223.78   18.40
  -3   4   0  252.67   19.60
  -3   4   0  228.38   19.10
  -3   4   0  231.78   19.90
  -3   4   0  244.28   19.30
  -3   4   0  211.58   19.40
  -3   4   0  202.08   21.30
   2  -4   0  185.08   18.30
   2  -4   0  204.88   17.60
   2  -4   0  199.58   26.50
   2  -4   0  156.38   17.70
   2  -4   0  144.49   15.00
   2  -4   0  168.58   20.20
   2  -4   0  178.78   16.60
   2  -4   0  191.48   16.10
  -2   4   0  188.08   22.70
  -2   4   0  205.48   24.70
  -2   4   0  199.98   28.70
  -2   4   0  181.08   18.40
  -2   4   0  177.08   17.50
  -2   4   0  152.78   15.60
  -2   4   0  184.98   17.00
  -2   4   0  175.78   15.60
  -2   4   0  173.18   16.70
  -2   4   0  165.28   12.80
  -2   4   0  194.48   17.10
  -2   4   0  155.08   15.10
   1  -4   0 1887.51  120.39
   1  -4   0 1841.02  120.89
   1  -4   0 2048.59  117.29
  -1   4   0 2102.89  120.19
  -1   4   0 1983.30  121.99
   0  -4   0 2465.95  144.49
   0  -4   0 2375.56  148.49
   0  -4   0 2486.65  148.29
   0   4   0 2503.85  148.29
  -1  -4   0 2049.70  124.39
  -1  -4   0 2081.49  126.09
  -1  -4   0 1847.22  119.49
  -1  -4   0 2051.19  125.29
  -1  -4   0 1998.90  118.69
   1   4   0 2008.00  118.49
   1   4   0 1993.80  124.39
   1   4   0 1932.51  119.69
   1   4   0 2135.79  119.99
  -2  -4   0  162.68   19.80
  -2  -4   0  176.38   24.20
  -2  -4   0  109.89   19.70
  -2  -4   0  171.78   16.60
  -2  -4   0  212.98   27.30
  -2  -4   0  154.98   15.20
  -2  -4   0  238.38   26.10
   2   4   0  192.38   15.50
   2   4   0  172.68   15.90
   2   4   0  188.48   26.80
   2   4   0  176.48   22.50
   2   4   0  181.38   21.90
  -3  -4   0  259.87   23.00
  -3  -4   0  238.28   19.40
  -3  -4   0  179.38   25.00
  -3  -4   0  219.28   20.10
  -3  -4   0  207.58   24.50
  -3  -4   0  239.08   31.40
  -3  -4   0  218.08   26.10
   3   4   0  217.68   29.10
   3   4   0  203.38   17.60
   3   4   0  207.58   20.40
   3   4   0  237.08   23.50
   3   4   0  260.57   28.60
   3   4   0  213.68   18.80
   3   4   0  364.96   43.80
  -4  -4   0  559.24   45.30
  -4  -4   0  476.55   39.60
  -4  -4   0  561.64   45.10
  -4  -4   0  531.15   40.20
  -4  -4   0  549.74   43.20
  -4  -4   0  569.94   38.70
  -4  -4   0  537.75   36.80
   4   4   0  504.55   37.90
   4   4   0  518.35   36.00
   4   4   0  489.35   37.60
   4   4   0  474.05   43.70
   4   4   0  519.15   41.00
   4   4   0  556.14   35.40
   4   4   0  516.45   45.60
  -5  -4   0  143.59   23.50
  -5  -4   0  138.29   20.00
  -5  -4   0  187.38   24.10
  -5  -4   0  128.39   16.00
  -5  -4   0  140.39   24.60
  -5  -4   0  197.08   22.70
  -5  -4   0  106.89   20.40
   5   4   0  150.18   18.70
   5   4   0  184.28   29.30
   5   4   0  169.38   15.70
   5   4   0  166.68   16.90
   5   4   0  194.98   30.60
   5   4   0  141.49   14.00
   5   4   0  100.09   18.10
  -6  -4   0  855.31   63.19
  -6  -4   0  894.31   62.49
  -6  -4   0  813.62   57.49
  -6  -4   0  721.43   60.19
  -6  -4   0  760.12   51.99
  -6  -4   0  778.22   54.39
  -6  -4   0  758.82   56.29
   6   4   0  719.23   52.39
   6   4   0  745.23   49.90
   6   4   0  766.72   57.19
   6   4   0  807.92   64.49
   6   4   0  807.32   63.29
   6   4   0  848.92   53.29
   6   4   0  780.62   52.49
  -7  -4   0  311.07   30.80
  -7  -4   0  249.78   36.40
  -7  -4   0  263.97   33.70
  -7  -4   0  349.37   29.70
  -7  -4   0  323.87   31.20
  -7  -4   0  310.57   26.70
  -7  -4   0  389.46   43.30
   7   4   0  353.26   32.30
   7   4   0  373.26   27.90
   7   4   0  284.37   26.40
   7   4   0  284.37   39.60
   7   4   0  345.57   45.60
   7   4   0  395.86   29.70
  -8  -4   0  570.04   40.40
  -8  -4   0  568.24   45.70
  -8  -4   0  456.15   55.29
  -8  -4   0  544.55   49.20
  -8  -4   0  536.45   42.20
  -8  -4   0  519.35   44.40
  -8  -4   0  496.55   48.00
  -8  -4   0  522.65   51.59
   8   4   0  497.05   50.79
   8   4   0  507.55   38.50
   8   4   0  502.15   36.80
   8   4   0  540.35   39.90
   8   4   0  562.84   45.10
   8   4   0  526.45   41.70
   8   4   0  573.74   52.19
  -9  -4   0    9.00    6.30
  -9  -4   0   21.40    8.10
  -9  -4   0    6.60    8.50
  -9  -4   0   17.50   10.70
  -9  -4   0    1.70    6.00
  -9  -4   0   14.80   10.20
  -9  -4   0    5.60    8.90
  -9  -4   0    4.70    7.10
   9   4   0    5.10    5.10
   9   4   0   19.20    9.40
   9   4   0   10.90    5.70
   9   4   0   13.40    6.70
   9   4   0   -0.40    4.00
   9   4   0   15.10   10.80
   9   4   0   -6.20    3.50
 -10  -4   0  669.33   64.99
 -10  -4   0  634.54   49.40
 -10  -4   0  677.43   53.49
 -10  -4   0  679.23   56.49
 -10  -4   0  636.64   55.19
 -10  -4   0  668.73   60.29
 -10  -4   0  694.03   62.09
  10   4   0  703.73   65.79
  10   4   0  703.13   53.79
  10   4   0  685.93   64.09
  10   4   0  665.83   46.50
  10   4   0  752.82   56.49
  10   4   0  677.53   48.80
  10   4   0  660.23   50.09
 -11  -4   0   16.50   10.80
 -11  -4   0   14.80   11.70
 -11  -4   0   18.60   10.10
 -11  -4   0    9.80    6.90
 -11  -4   0   -1.80    6.10
 -11  -4   0    6.80    6.40
 -11  -4   0   18.90   11.70
 -11  -4   0   17.80   11.50
  11   4   0    7.30    6.60
  11   4   0   13.70    6.20
  11   4   0   17.20    9.20
  11   4   0    9.10   10.60
  11   4   0   17.90   10.60
  11   4   0    5.10    5.00
  11   4   0   11.80    7.90
  11   4   0    7.20   10.10
 -12  -4   0   62.89   20.90
 -12  -4   0  131.79   21.50
 -12  -4   0  117.29   24.50
 -12  -4   0  110.09   23.30
 -12  -4   0   87.69   28.40
 -12  -4   0  122.29   29.20
 -12  -4   0   95.19   21.10
 -12  -4   0  152.28   32.40
  12   4   0  140.79   29.90
  12   4   0  115.99   21.00
  12   4   0  116.99   15.70
  12   4   0  119.99   30.50
  12   4   0  138.89   35.70
  12   4   0   74.09   17.10
  12   4   0  141.39   33.80
  12   4   0  167.78   23.50
  12   4   0   98.59   18.20
 -13  -4   0  109.09   24.40
 -13  -4   0  124.79   21.90
 -13  -4   0  138.89   31.80
 -13  -4   0  103.29   26.30
 -13  -4   0   82.19   23.50
 -13  -4   0   70.79   17.60
 -13  -4   0  154.88   37.60
 -13  -4   0  121.29   25.70
  13   4   0  111.49   28.20
  13   4   0  146.09   25.80
  13   4   0  152.58   23.70
  13   4   0  126.39   34.30
  13   4   0  100.39   32.30
  13   4   0  176.88   31.80
  13   4   0   89.59   19.70
  13   4   0  132.59   33.50
  13   4   0   93.59   17.60
  13   4   0  101.79   14.60
 -14  -4   0   99.69   20.40
 -14  -4   0   73.49   21.10
 -14  -4   0   45.50   16.90
 -14  -4   0   16.50   13.80
 -14  -4   0   75.59   22.30
 -14  -4   0   81.69   21.60
  14   4   0   58.79   16.60
  14   4   0   89.49   19.50
  14   4   0   63.19   12.60
  14   4   0   59.59   27.30
  14   4   0   68.79   18.10
  14   4   0   89.29   12.50
  14   4   0  107.79   26.10
  14  -5   0  276.77   41.80
  14  -5   0  330.57   47.20
  14  -5   0  300.27   42.80
  14  -5   0  215.08   54.99
  14  -5   0  268.77   38.30
  14  -5   0  185.58   39.80
 -14   5   0  378.66   78.79
 -14   5   0  300.67   28.30
 -14   5   0  284.07   54.29
 -14   5   0  279.07   41.20
 -14   5   0  173.78   33.50
 -14   5   0  240.18   33.20
 -14   5   0  292.57   27.40
 -14   5   0  273.67   32.10
  13  -5   0   19.00   12.40
  13  -5   0   27.80   20.20
  13  -5   0    9.60    8.30
  13  -5   0    5.90    8.10
  13  -5   0   21.70   11.40
  13  -5   0   22.40   11.60
 -13   5   0   19.30    7.60
 -13   5   0   22.40   13.60
 -13   5   0   12.70    8.50
 -13   5   0    5.20    5.50
 -13   5   0    7.80    5.80
 -13   5   0   25.60   18.10
 -13   5   0   12.00    8.40
 -13   5   0   12.00    6.10
  12  -5   0   16.00   10.50
  12  -5   0   28.40   19.20
  12  -5   0    3.70    7.20
  12  -5   0   18.60   10.40
  12  -5   0   35.50   13.30
  12  -5   0   19.70   16.10
  12  -5   0   47.60   19.30
 -12   5   0   53.99   18.90
 -12   5   0   54.29   15.40
 -12   5   0   28.70    9.50
 -12   5   0   35.20    9.50
 -12   5   0   27.30    9.40
 -12   5   0   31.60    8.60
 -12   5   0   25.30   10.30
 -12   5   0   46.00   17.70
  11  -5   0   52.09   14.50
  11  -5   0   76.29   19.60
  11  -5   0   67.99   19.80
  11  -5   0   91.49   22.00
  11  -5   0  110.59   37.30
  11  -5   0  132.19   32.50
  11  -5   0   96.29   26.00
 -11   5   0  105.79   23.50
 -11   5   0  107.19   28.30
 -11   5   0   88.99   16.80
 -11   5   0   84.09   19.00
 -11   5   0   88.09   18.80
 -11   5   0   94.49   17.10
 -11   5   0   91.99   14.90
 -11   5   0   76.79   14.80
  10  -5   0   17.60   13.00
  10  -5   0   37.30   13.30
  10  -5   0   21.30    9.30
  10  -5   0   36.10   13.50
  10  -5   0   25.40   12.50
  10  -5   0   36.90   14.30
 -10   5   0   16.70    8.00
 -10   5   0   24.00    8.40
 -10   5   0   42.00   14.60
 -10   5   0   49.40   17.20
 -10   5   0   25.50    9.80
 -10   5   0   26.10   10.90
 -10   5   0   26.50    9.10
 -10   5   0   25.00    8.20
   9  -5   0   58.79   15.20
   9  -5   0   11.30    9.10
   9  -5   0   27.50   13.40
   9  -5   0   46.50   17.20
   9  -5   0   38.70   13.20
  -9   5   0   42.60   10.70
  -9   5   0   34.00    8.90
  -9   5   0   42.30   14.80
  -9   5   0   52.29   11.00
  -9   5   0   36.20   10.00
  -9   5   0   43.00   12.90
  -9   5   0   30.40   11.20
  -9   5   0   19.70    8.00
   8  -5   0    6.60    3.20
   8  -5   0    5.30    6.80
   8  -5   0   13.30    9.00
   8  -5   0   11.20    7.00
   8  -5   0    9.80    8.70
   8  -5   0    0.70    5.50
   8  -5   0    6.30    3.40
   8  -5   0    3.30    7.90
   8  -5   0    4.30    4.70
   8  -5   0    2.20    5.50
  -8   5   0    3.00    4.40
  -8   5   0    5.10    7.00
  -8   5   0    4.50    4.90
  -8   5   0    9.60    6.50
  -8   5   0    6.40    4.90
  -8   5   0    3.10    4.60
  -8   5   0   13.30    6.10
  -8   5   0    5.50    4.80
  -8   5   0    5.00    5.80
   7  -5   0  174.28   16.10
   7  -5   0  227.38   33.20
   7  -5   0  237.08   32.80
   7  -5   0  204.38   33.80
   7  -5   0  229.48   29.70
   7  -5   0  148.09   15.60
   7  -5   0  194.38   23.30
   7  -5   0  186.68   22.80
   7  -5   0  177.48   26.00
   7  -5   0  281.97   49.80
  -7   5   0  179.78   17.70
  -7   5   0  193.98   22.40
  -7   5   0  203.48   30.70
  -7   5   0  277.17   34.20
  -7   5   0  176.28   23.90
  -7   5   0  157.58   20.20
  -7   5   0  227.78   26.50
  -7   5   0  176.88   22.10
  -7   5   0  227.88   35.30
  -7   5   0  170.18   21.60
  -7   5   0  169.98   29.50
   6  -5   0  531.85   44.40
   6  -5   0  611.64   48.40
   6  -5   0  552.24   40.40
   6  -5   0  570.24   40.00
   6  -5   0  536.05   48.50
   6  -5   0  526.15   45.60
   6  -5   0  591.04   39.00
   6  -5   0  558.24   43.90
   6  -5   0  527.95   55.59
  -6   5   0  571.64   39.50
  -6   5   0  585.74   41.90
  -6   5   0  570.04   45.50
  -6   5   0  615.94   50.39
  -6   5   0  566.14   42.50
  -6   5   0  518.15   46.80
  -6   5   0  560.74   41.10
  -6   5   0  568.54   41.30
  -6   5   0  592.24   45.60
  -6   5   0  592.74   42.80
   5  -5   0   63.29   10.20
   5  -5   0   68.39   11.20
   5  -5   0   54.39   12.70
   5  -5   0   39.10    9.90
   5  -5   0   34.20   12.10
   5  -5   0   42.80   14.70
   5  -5   0   47.20    9.70
   5  -5   0   48.00    9.80
   5  -5   0   50.79   13.20
  -5   5   0   47.80    9.50
  -5   5   0   61.39   11.90
  -5   5   0   49.90   10.20
  -5   5   0   64.59   14.80
  -5   5   0   51.89   11.00
  -5   5   0   63.79   14.30
  -5   5   0   42.90   10.50
  -5   5   0   42.50   11.20
  -5   5   0   50.69   14.00
  -5   5   0   51.99   15.40
  -5   5   0   74.09   12.10
   4  -5   0   26.70    9.70
   4  -5   0   13.50    6.00
   4  -5   0   20.90    6.70
   4  -5   0   24.40    8.60
   4  -5   0   19.20    6.00
   4  -5   0   24.60   10.70
   4  -5   0   14.20    8.70
   4  -5   0   25.70    6.30
   4  -5   0   23.70    6.70
  -4   5   0   17.70    7.90
  -4   5   0   36.70   13.20
  -4   5   0   21.00    7.80
  -4   5   0   26.50    7.60
  -4   5   0   11.90    5.70
  -4   5   0   16.30    6.40
  -4   5   0   12.90    5.50
  -4   5   0   30.20    7.90
  -4   5   0   16.10    6.30
  -4   5   0   26.70    7.90
  -4   5   0   17.70    6.80
  -4   5   0   24.40    9.50
   3  -5   0  574.74   40.40
   3  -5   0  521.75   38.60
   3  -5   0  547.15   43.20
   3  -5   0  631.44   42.80
   3  -5   0  676.63   45.80
   3  -5   0  554.24   38.60
   3  -5   0  560.64   41.20
   3  -5   0  534.75   45.90
   3  -5   0  527.05   38.20
  -3   5   0  578.04   39.70
  -3   5   0  541.75   40.90
  -3   5   0  562.54   39.60
  -3   5   0  592.74   41.50
  -3   5   0  567.04   48.30
  -3   5   0  624.94   45.10
  -3   5   0  559.74   39.20
  -3   5   0  514.65   41.80
  -3   5   0  620.34   37.00
  -3   5   0  530.85   42.00
  -3   5   0  502.35   43.20
  -3   5   0  516.95   40.20
   2  -5   0  183.68   26.60
   2  -5   0  217.48   20.20
   2  -5   0  200.28   32.90
   2  -5   0  159.38   20.00
   2  -5   0  163.68   22.60
   2  -5   0  161.28   25.30
   2  -5   0  218.68   24.20
   2  -5   0  183.28   17.70
   2  -5   0  217.98   19.50
  -2   5   0  212.88   23.20
  -2   5   0  316.37   36.50
  -2   5   0  241.18   28.10
  -2   5   0  151.18   20.10
  -2   5   0  219.88   19.80
  -2   5   0  187.08   18.20
  -2   5   0  211.68   26.50
  -2   5   0  220.58   19.10
  -2   5   0  200.28   20.10
  -2   5   0  239.58   25.70
  -2   5   0  221.98   32.60
   1  -5   0  307.47   25.80
   1  -5   0  305.27   25.30
   1  -5   0  314.77   24.10
   1  -5   0  270.87   24.70
   1  -5   0  277.77   32.50
   1  -5   0  283.07   25.90
   1  -5   0  274.17   29.30
   1  -5   0  278.17   25.80
  -1   5   0  286.87   25.40
  -1   5   0  314.97   28.70
  -1   5   0  302.17   26.10
  -1   5   0  279.27   25.40
  -1   5   0  283.47   25.20
  -1   5   0  309.27   23.90
  -1   5   0  302.07   23.70
  -1   5   0  287.67   26.20
   0  -5   0   -3.10    4.20
   0  -5   0   -3.80    2.40
   0  -5   0   -0.60    4.50
   0  -5   0    9.80    5.60
   0  -5   0   -1.20    2.90
   0  -5   0    1.40    3.70
   0  -5   0    0.40    3.10
   0  -5   0    2.60    5.50
   0   5   0   -1.70    2.50
   0   5   0   -5.30    4.00
   0   5   0   -1.40    4.20
   0   5   0    0.80    4.30
   0   5   0    0.30    3.20
   0   5   0    0.10    2.80
   0   5   0    0.30    4.20
  -1  -5   0  334.37   27.90
  -1  -5   0  326.17   28.50
  -1  -5   0  253.27   25.40
  -1  -5   0  284.97   26.60
  -1  -5   0  328.37   37.80
  -1  -5   0  294.57   25.70
  -1  -5   0  320.07   24.80
  -1  -5   0  295.17   31.00
   1   5   0  271.47   33.60
   1   5   0  303.87   31.60
   1   5   0  305.67   26.70
   1   5   0  291.07   26.60
   1   5   0  245.28   30.20
   1   5   0  322.67   24.30
   1   5   0  305.87   25.50
  -2  -5   0  227.58   30.50
  -2  -5   0  269.37   28.80
  -2  -5   0  188.18   25.50
  -2  -5   0  218.18   30.00
  -2  -5   0  192.28   20.20
   2   5   0  204.48   29.30
   2   5   0  212.78   18.80
   2   5   0  193.68   19.40
   2   5   0  230.08   25.60
   2   5   0  193.28   24.90
   2   5   0  218.78   21.70
   2   5   0  352.16   50.09
  -3  -5   0  496.15   46.70
  -3  -5   0  498.05   46.40
  -3  -5   0  577.84   43.70
  -3  -5   0  641.54   45.30
  -3  -5   0  572.04   41.50
  -3  -5   0  598.54   46.20
  -3  -5   0  574.74   40.00
   3   5   0  534.45   43.40
   3   5   0  582.84   38.60
   3   5   0  566.14   48.70
   3   5   0  554.44   39.70
   3   5   0  526.05   41.20
  -4  -5   0   22.60    9.30
  -4  -5   0   14.20    5.80
  -4  -5   0   26.60   10.40
  -4  -5   0   17.70    6.60
  -4  -5   0   29.40   10.40
  -4  -5   0   14.50    9.00
  -4  -5   0   27.70   11.60
   4   5   0   14.20    5.40
   4   5   0   45.90    9.60
   4   5   0   18.60    7.70
   4   5   0   24.10    8.40
   4   5   0   19.70   10.50
   4   5   0   17.00    5.70
   4   5   0   18.80    9.40
   4   5   0   23.40   12.20
  -5  -5   0   43.60   13.80
  -5  -5   0   33.00   11.90
  -5  -5   0   55.19   12.50
  -5  -5   0   36.10   13.00
  -5  -5   0   62.19   12.40
  -5  -5   0   30.70   11.00
  -5  -5   0   30.30   10.20
   5   5   0   63.49   11.80
   5   5   0   58.19   17.50
   5   5   0   53.99   12.50
   5   5   0   39.40   14.00
   5   5   0   48.00   13.50
   5   5   0   53.19    9.40
   5   5   0   45.50    9.90
  -6  -5   0  567.74   46.90
  -6  -5   0  623.74   51.79
  -6  -5   0  535.15   41.90
  -6  -5   0  605.04   45.00
  -6  -5   0  487.15   45.50
  -6  -5   0  634.14   53.29
  -6  -5   0  938.11   75.59
   6   5   0  600.64   42.10
   6   5   0  577.04   43.50
   6   5   0  624.14   40.60
   6   5   0  587.14   53.49
   6   5   0  570.04   42.70
   6   5   0  573.64   47.50
   6   5   0  540.85   53.09
  -7  -5   0  186.18   28.00
  -7  -5   0  264.77   30.50
  -7  -5   0  158.28   22.70
  -7  -5   0  152.18   25.40
  -7  -5   0  173.58   29.60
  -7  -5   0  179.58   22.50
  -7  -5   0  147.09   28.70
   7   5   0  189.08   32.70
   7   5   0  187.68   17.70
   7   5   0  151.28   24.60
   7   5   0  163.58   21.60
   7   5   0  168.88   21.90
   7   5   0  179.48   19.10
   7   5   0  174.88   32.40
  -8  -5   0    4.10    6.40
  -8  -5   0    4.80    5.30
  -8  -5   0   10.10    9.20
  -8  -5   0    5.90    6.90
  -8  -5   0   19.50    9.10
  -8  -5   0    0.30    4.00
  -8  -5   0    9.20    7.40
   8   5   0   13.10   11.00
   8   5   0    7.00    6.80
   8   5   0    3.10    4.90
   8   5   0    2.20    4.70
   8   5   0    2.10    4.70
   8   5   0    4.80    7.40
  -9  -5   0   25.40   13.20
  -9  -5   0   29.50   11.70
  -9  -5   0   24.70    9.70
  -9  -5   0   38.60   15.40
  -9  -5   0   78.89   22.40
  -9  -5   0   44.30   11.80
   9   5   0   46.20    9.90
   9   5   0   44.70   12.10
   9   5   0   18.30   12.70
   9   5   0   31.00   11.70
   9   5   0   40.20   11.00
   9   5   0   52.69   11.50
   9   5   0   68.59   21.50
 -10  -5   0   24.50   12.00
 -10  -5   0   58.39   19.40
 -10  -5   0   26.50   10.00
 -10  -5   0   58.59   16.20
 -10  -5   0   15.80   11.90
 -10  -5   0   26.40   14.30
 -10  -5   0   33.50   18.20
  10   5   0   31.30   11.30
  10   5   0   36.80   13.50
  10   5   0   15.10   12.60
  10   5   0   32.60   10.00
  10   5   0   14.90    7.30
  10   5   0   30.30    8.70
 -11  -5   0   50.99   17.10
 -11  -5   0   63.19   20.80
 -11  -5   0   66.29   23.10
 -11  -5   0   59.59   20.70
 -11  -5   0   79.29   16.80
 -11  -5   0   65.99   17.80
 -11  -5   0   85.29   23.90
  11   5   0   65.59   12.90
  11   5   0   74.69   15.40
  11   5   0   78.59   16.80
  11   5   0   45.00   20.40
  11   5   0   58.79   16.50
  11   5   0  104.39   20.80
  11   5   0   88.99   27.20
 -12  -5   0   17.70   11.10
 -12  -5   0   35.70   16.10
 -12  -5   0   60.79   19.90
 -12  -5   0   32.30   11.80
 -12  -5   0   20.40   10.60
 -12  -5   0   18.60   16.30
 -12  -5   0   41.70   16.60
 -12  -5   0   22.90   11.60
  12   5   0   60.39   26.20
  12   5   0   46.30   11.90
  12   5   0   29.60   12.80
  12   5   0   20.30    7.90
  12   5   0   39.30   13.20
  12   5   0   23.20   11.00
  12   5   0   34.70   18.60
  12   5   0   28.60   10.50
 -13  -5   0    8.90    6.10
 -13  -5   0   22.70   11.70
 -13  -5   0    6.50   10.10
 -13  -5   0    4.20    5.80
 -13  -5   0   12.30   11.80
 -13  -5   0   14.80   11.10
 -13  -5   0   18.50   10.70
  13   5   0   12.80    8.00
  13   5   0   16.70    9.40
  13   5   0    5.90    8.80
  13   5   0   10.40   12.50
  13   5   0   20.00   11.30
  13   5   0   16.50    6.90
  13   5   0   12.00    8.70
  13   5   0   24.00   10.50
  13   5   0   25.10   16.70
  13   5   0   35.70   15.90
 -14  -5   0  249.97   46.70
 -14  -5   0  282.17   43.20
 -14  -5   0  292.27   50.19
 -14  -5   0  411.86   68.89
 -14  -5   0  269.07   44.00
  14   5   0  277.67   31.30
  14   5   0  288.77   47.00
  14   5   0  267.87   34.70
  14   5   0  245.68   33.70
  14   5   0  212.48   33.80
  14   5   0  265.37   23.50
  14   5   0  384.56   68.39
  14   5   0  318.37   45.40
  13  -6   0   12.60    9.80
  13  -6   0   23.70   13.90
  13  -6   0    4.70    9.20
  13  -6   0    9.50   13.10
  13  -6   0    9.90    9.50
  13  -6   0   11.60   10.00
 -13   6   0   20.30    9.60
 -13   6   0   27.60   12.60
 -13   6   0    6.40    6.50
 -13   6   0    2.10    3.40
 -13   6   0   12.80   10.80
 -13   6   0   -0.30    6.30
 -13   6   0    2.10    4.10
  12  -6   0  438.26   43.30
  12  -6   0  469.75   45.00
  12  -6   0  505.45   55.69
  12  -6   0  477.75   48.10
  12  -6   0  295.07   60.49
  12  -6   0  419.36   65.49
  12  -6   0  475.65   61.09
  12  -6   0  573.04   50.89
 -12   6   0  391.76   35.70
 -12   6   0  427.96   39.10
 -12   6   0  341.27   52.89
 -12   6   0  435.06   35.90
 -12   6   0  426.56   39.60
 -12   6   0  501.75   60.59
 -12   6   0  416.86   48.10
 -12   6   0  415.76   34.30
  11  -6   0   11.00    9.00
  11  -6   0    7.40    8.20
  11  -6   0    5.20    7.70
  11  -6   0   -3.80    3.70
  11  -6   0    3.30    7.90
  11  -6   0    4.40    7.30
  11  -6   0    8.00    8.00
 -11   6   0    4.60    4.50
 -11   6   0    4.60    7.00
 -11   6   0   -2.10    2.90
 -11   6   0   18.90   12.10
 -11   6   0   -2.40    3.60
 -11   6   0    2.60    3.70
 -11   6   0   10.80    7.50
 -11   6   0   -2.00    3.30
  10  -6   0  724.73  100.29
  10  -6   0  530.55   49.20
  10  -6   0  639.84   89.99
  10  -6   0  634.14   53.39
  10  -6   0  702.93   59.19
  10  -6   0  647.14   52.99
  10  -6   0  575.64   53.99
  10  -6   0  546.35   49.20
 -10   6   0  582.64   46.50
 -10   6   0  611.54   47.60
 -10   6   0  569.34   45.00
 -10   6   0  560.34   52.89
 -10   6   0  563.54   42.60
 -10   6   0  514.75   47.80
 -10   6   0  554.54   58.09
 -10   6   0  569.24   44.80
   9  -6   0   13.80   10.20
   9  -6   0    9.40    6.90
   9  -6   0    7.40    8.40
   9  -6   0    8.60    8.20
   9  -6   0   15.10   13.90
   9  -6   0    3.30    6.70
   9  -6   0    4.20    7.70
   9  -6   0    3.40    6.50
  -9   6   0   12.90    6.70
  -9   6   0   13.40    9.40
  -9   6   0   16.20    9.00
  -9   6   0   13.20    7.60
  -9   6   0   21.00   13.10
  -9   6   0    7.00    7.40
  -9   6   0   15.70    6.60
   8  -6   0  498.25   42.60
   8  -6   0  468.95   48.00
   8  -6   0  497.05   45.90
   8  -6   0  440.56   38.10
   8  -6   0  491.05   42.80
   8  -6   0  452.85   37.90
   8  -6   0  460.15   29.90
   8  -6   0  465.65   44.40
   8  -6   0  470.75   30.10
   8  -6   0  351.56   58.49
  -8   6   0  409.66   34.20
  -8   6   0  403.66   41.40
  -8   6   0  535.05   60.49
  -8   6   0  250.37   47.80
  -8   6   0  600.94   48.20
  -8   6   0  470.75   39.80
  -8   6   0  442.56   35.90
  -8   6   0  464.05   38.20
  -8   6   0  518.85   49.20
   7  -6   0   10.20    8.00
   7  -6   0    0.70    4.10
   7  -6   0    0.60    4.20
   7  -6   0    0.90    3.00
   7  -6   0    7.60    4.30
   7  -6   0   10.00   10.30
   7  -6   0   -0.20    5.00
   7  -6   0    4.20    4.00
   7  -6   0    3.80    6.10
  -7   6   0    7.00    5.90
  -7   6   0   -2.30    4.00
  -7   6   0    2.40    4.40
  -7   6   0   11.80    6.80
  -7   6   0   -1.70    3.80
  -7   6   0    2.70    5.30
  -7   6   0   -2.30    3.40
  -7   6   0    3.80    4.50
  -7   6   0   11.00    6.60
   6  -6   0  518.25   38.00
   6  -6   0  562.44   58.49
   6  -6   0  518.35   37.20
   6  -6   0  539.95   43.00
   6  -6   0  469.55   43.30
   6  -6   0  524.75   37.30
   6  -6   0  487.35   46.00
   6  -6   0  470.35   43.50
   6  -6   0  466.15   45.50
   6  -6   0  475.25   36.50
  -6   6   0  521.45   40.30
  -6   6   0  525.35   38.70
  -6   6   0  489.05   43.30
  -6   6   0  538.95   47.60
  -6   6   0  554.34   42.80
  -6   6   0  586.64   41.50
  -6   6   0  538.05   41.00
  -6   6   0  521.15   49.40
  -6   6   0  513.55   41.30
  -6   6   0  501.05   40.00
  -6   6   0  496.05   37.70
   5  -6   0  253.77   30.00
   5  -6   0  272.37   35.90
   5  -6   0  299.97   37.90
   5  -6   0  239.28   22.40
   5  -6   0  309.77   37.00
   5  -6   0  235.68   43.90
   5  -6   0  266.47   22.70
   5  -6   0  299.67   22.80
  -5   6   0  178.08   25.80
  -5   6   0  236.68   23.00
  -5   6   0  270.27   25.20
  -5   6   0  292.57   24.10
  -5   6   0  303.97   41.90
  -5   6   0  274.07   23.90
  -5   6   0  245.18   24.70
  -5   6   0  260.57   27.10
  -5   6   0  251.17   25.20
  -5   6   0  327.17   40.30
  -5   6   0  238.68   23.70
   4  -6   0 1339.47   78.59
   4  -6   0 1201.38   78.29
   4  -6   0 1264.47   80.19
   4  -6   0 1216.28   78.39
   4  -6   0 1186.48   84.99
   4  -6   0 1219.18   88.79
   4  -6   0 1318.37   84.09
  -4   6   0 1245.78   79.79
  -4   6   0 1308.67   80.59
  -4   6   0 1254.17   83.19
  -4   6   0 1273.57   91.69
  -4   6   0 1162.68   81.89
  -4   6   0 1266.87   76.99
  -4   6   0 1311.07   79.79
  -4   6   0 1306.97   82.59
  -4   6   0 1321.77   87.29
  -4   6   0 1248.88   81.69
  -4   6   0 1216.08   83.99
   3  -6   0  674.03   53.69
   3  -6   0  683.23   46.80
   3  -6   0  618.04   45.10
   3  -6   0  693.63   48.20
   3  -6   0  686.93   48.80
   3  -6   0  656.53   48.50
   3  -6   0  706.53   46.60
   3  -6   0  682.73   51.29
  -3   6   0  666.63   52.89
  -3   6   0  635.44   46.80
  -3   6   0  675.03   51.49
  -3   6   0  704.83   50.79
  -3   6   0  663.13   48.60
  -3   6   0  655.83   46.20
  -3   6   0  651.33   46.40
  -3   6   0  668.73   50.69
  -3   6   0  612.74   47.40
  -3   6   0  667.03   49.00
  -3   6   0  699.93   57.99
   2  -6   0 1620.34  104.39
   2  -6   0 1655.13  103.09
   2  -6   0 1753.72  111.49
   2  -6   0 1686.13  104.79
   2  -6   0 1736.93  112.49
   2  -6   0 1733.23  103.99
   2  -6   0 1568.54  101.09
   2  -6   0 1623.24  105.99
  -2   6   0 1820.82  117.69
  -2   6   0 1781.22  102.69
  -2   6   0 1782.32  107.69
  -2   6   0 1616.04  104.89
  -2   6   0 1604.54  102.89
  -2   6   0 1714.43  111.59
  -2   6   0 1719.53  105.29
  -2   6   0 1588.54  103.39
  -2   6   0 1639.24  107.69
  -2   6   0 1671.33  102.49
   1  -6   0  152.18   21.70
   1  -6   0  120.39   19.40
   1  -6   0  146.79   21.80
   1  -6   0  111.49   22.10
   1  -6   0  139.39   20.50
   1  -6   0  121.29   16.80
   1  -6   0   94.29   16.30
  -1   6   0  153.78   26.50
  -1   6   0  113.89   15.70
  -1   6   0  165.38   19.20
  -1   6   0  179.98   24.80
  -1   6   0  184.48   25.40
  -1   6   0  162.68   22.20
  -1   6   0  142.09   19.70
  -1   6   0  125.69   19.70
  -1   6   0  113.79   17.20
   0  -6   0  205.08   25.30
   0  -6   0  143.09   18.50
   0  -6   0   95.89   16.50
   0  -6   0  118.09   22.20
   0  -6   0  130.19   23.40
   0  -6   0  138.79   21.30
   0  -6   0   99.69   16.60
   0  -6   0   75.69   14.50
   0   6   0  136.59   19.70
   0   6   0  196.58   24.80
   0   6   0  130.59   16.90
   0   6   0  134.99   24.70
   0   6   0  109.69   18.70
   0   6   0  112.99   15.70
   0   6   0   96.59   17.40
  -1  -6   0  104.29   21.80
  -1  -6   0   87.19   19.60
  -1  -6   0  118.09   19.10
  -1  -6   0  119.49   16.90
  -1  -6   0  143.59   18.60
  -1  -6   0  170.98   25.30
  -1  -6   0  120.39   20.10
  -1  -6   0  126.89   20.10
   1   6   0   94.89   16.90
   1   6   0  123.09   20.10
   1   6   0  189.58   25.60
   1   6   0  107.99   21.10
   1   6   0  136.59   23.80
   1   6   0  153.38   18.80
   1   6   0  155.58   20.50
  -2  -6   0 1699.03  108.19
  -2  -6   0 1794.02  107.09
  -2  -6   0 1554.14  110.79
  -2  -6   0 1626.44  101.49
  -2  -6   0 1661.43  104.19
  -2  -6   0 1480.95  110.79
   2   6   0 1557.24  112.49
   2   6   0 1618.54  104.89
   2   6   0 1542.85  103.79
   2   6   0 1664.93  112.69
   2   6   0 1790.92  107.19
   2   6   0 1750.12  103.29
   2   6   0 1786.92  101.39
  -3  -6   0  644.94   49.99
  -3  -6   0  642.84   54.99
  -3  -6   0  682.63   52.89
  -3  -6   0  615.34   45.50
  -3  -6   0  697.33   48.90
  -3  -6   0  594.54   54.39
   3   6   0  681.23   49.30
   3   6   0  600.74   47.50
   3   6   0  693.63   57.09
   3   6   0  603.44   43.90
   3   6   0  594.24   49.20
   3   6   0  694.93   46.70
   3   6   0  677.33   57.49
  -4  -6   0 1193.48   83.49
  -4  -6   0 1299.27   81.89
  -4  -6   0 1347.97   92.29
  -4  -6   0 1290.77   87.49
  -4  -6   0 1215.38   84.19
  -4  -6   0 1162.88   88.49
  -4  -6   0 1241.28   79.09
   4   6   0 1208.88   83.79
   4   6   0 1131.29   90.39
   4   6   0 1099.79   79.69
   4   6   0 1365.56   77.39
   4   6   0 1099.69   88.69
   4   6   0 1259.07   78.29
  -5  -6   0  233.58   29.30
  -5  -6   0  296.37   40.10
  -5  -6   0  208.58   33.50
  -5  -6   0  284.97   34.80
  -5  -6   0  217.18   26.70
  -5  -6   0  244.38   35.70
  -5  -6   0  255.87   26.10
   5   6   0  336.77   48.70
   5   6   0  259.67   22.20
   5   6   0  246.78   28.90
   5   6   0  257.87   33.90
   5   6   0  284.77   32.60
   5   6   0  246.88   22.70
   5   6   0  390.06   47.60
  -6  -6   0  535.15   41.00
  -6  -6   0  539.15   46.20
  -6  -6   0  536.35   45.70
  -6  -6   0  492.95   42.40
  -6  -6   0  539.65   49.20
  -6  -6   0  516.25   50.19
  -6  -6   0  512.95   50.19
   6   6   0  559.54   41.80
   6   6   0  515.05   37.60
   6   6   0  502.55   41.30
   6   6   0  548.55   52.59
   6   6   0  521.35   52.89
   6   6   0  548.45   39.40
   6   6   0  461.05   43.90
  -7  -6   0   16.50    9.20
  -7  -6   0    2.70    6.60
  -7  -6   0    2.60    5.70
  -7  -6   0   -1.70    5.20
  -7  -6   0   -4.40    3.10
  -7  -6   0    2.30    5.60
  -7  -6   0    4.10    7.90
   7   6   0    2.20    3.60
   7   6   0    0.50    3.80
   7   6   0    2.00    4.00
   7   6   0    5.10    4.80
   7   6   0   -1.80    4.90
   7   6   0   -0.60    7.30
   7   6   0   -4.60    4.50
  -8  -6   0  471.25   41.90
  -8  -6   0  436.96   43.80
  -8  -6   0  474.75   39.50
  -8  -6   0  440.16   57.19
  -8  -6   0  460.05   44.30
  -8  -6   0  407.46   51.89
   8   6   0  506.45   43.20
   8   6   0  475.65   38.50
   8   6   0  462.25   43.20
   8   6   0  492.05   36.00
   8   6   0  516.05   63.39
   8   6   0  468.75   38.90
   8   6   0  604.44   80.19
  -9  -6   0    9.80    9.90
  -9  -6   0    4.90    6.90
  -9  -6   0    8.30    7.90
  -9  -6   0   21.40    8.70
  -9  -6   0    4.10    8.20
  -9  -6   0    3.80    5.70
  -9  -6   0   -1.10    4.40
   9   6   0   19.30   10.30
   9   6   0    5.30    5.30
   9   6   0    1.50    7.70
   9   6   0    4.50    4.60
   9   6   0    7.70    6.40
 -10  -6   0  570.14   57.59
 -10  -6   0  561.64   66.09
 -10  -6   0  563.14   53.49
 -10  -6   0  577.64   53.59
 -10  -6   0  643.64   63.89
 -10  -6   0  563.04   68.49
 -10  -6   0  548.05   46.90
 -10  -6   0  538.25   49.80
  10   6   0  577.24   42.50
  10   6   0  551.64   47.50
  10   6   0  547.65   70.89
  10   6   0  483.05   61.19
  10   6   0  658.13   47.50
  10   6   0  716.33   84.69
 -11  -6   0    5.60    8.70
 -11  -6   0    4.80    8.60
 -11  -6   0   14.10    8.10
 -11  -6   0   -5.40    2.40
 -11  -6   0   -7.80    3.30
 -11  -6   0    0.70    6.40
 -11  -6   0   -3.60    3.60
 -11  -6   0   12.10    9.10
  11   6   0    6.40    6.20
  11   6   0    7.40    9.90
  11   6   0    4.20    6.70
  11   6   0    3.50    4.80
  11   6   0   -2.20    4.20
  11   6   0   -0.70    7.20
  11   6   0   -4.60    4.70
 -12  -6   0  513.45   67.59
 -12  -6   0  392.56   63.09
 -12  -6   0  443.16   60.39
 -12  -6   0  434.96   50.09
 -12  -6   0  428.36   60.99
 -12  -6   0  477.75   56.89
  12   6   0  434.66   65.99
  12   6   0  426.86   38.70
  12   6   0  443.96   40.90
  12   6   0  426.66   67.39
  12   6   0  508.05   47.20
  12   6   0  442.96   36.30
  12   6   0  515.65   44.60
 -13  -6   0   15.60   12.00
 -13  -6   0   24.10   13.30
 -13  -6   0    7.70   11.40
 -13  -6   0    4.50    5.50
 -13  -6   0   26.20   13.70
 -13  -6   0    7.10    8.80
 -13  -6   0   25.80   13.80
  13   6   0    6.10    7.20
  13   6   0   31.30   10.50
  13   6   0    7.50    7.50
  13   6   0    9.40    7.50
  13   6   0   14.60   10.60
  13   6   0   22.70   16.70
  13   6   0    9.30    5.40
  13  -7   0   80.09   20.60
  13  -7   0  116.79   31.30
  13  -7   0  102.49   41.30
  13  -7   0   64.59   20.70
  13  -7   0   75.89   20.10
  13  -7   0   52.89   18.80
 -13   7   0   44.10   17.10
 -13   7   0   90.09   16.40
 -13   7   0   61.89   12.40
 -13   7   0   59.09   23.80
 -13   7   0   61.49   18.70
 -13   7   0   42.90   16.30
 -13   7   0   61.89   14.30
 -13   7   0   59.99   15.60
  12  -7   0   31.00   14.90
  12  -7   0    6.50    9.20
  12  -7   0   36.00   13.50
  12  -7   0    9.90   14.80
  12  -7   0   33.50   14.70
  12  -7   0    6.30    7.60
  12  -7   0   17.70   13.50
  12  -7   0   25.20   14.90
 -12   7   0   12.40    7.00
 -12   7   0   11.30    6.90
 -12   7   0    3.30    5.60
 -12   7   0    1.80    4.30
 -12   7   0   24.80   12.40
 -12   7   0   11.70    6.80
 -12   7   0   27.00   17.20
  11  -7   0   45.60   20.10
  11  -7   0   65.39   20.30
  11  -7   0   73.19   18.80
  11  -7   0   47.90   17.70
  11  -7   0   49.10   17.30
  11  -7   0   77.09   21.60
  11  -7   0   53.99   22.40
  11  -7   0   67.19   32.50
 -11   7   0   67.09   14.40
 -11   7   0   61.19   15.50
 -11   7   0   65.59   18.10
 -11   7   0   35.80   11.10
 -11   7   0   50.49   12.10
 -11   7   0   56.69   19.00
 -11   7   0   53.79   20.90
 -11   7   0   67.79   16.90
  10  -7   0   19.80   15.70
  10  -7   0   25.60   13.30
  10  -7   0   31.90   12.50
  10  -7   0   26.40   15.40
  10  -7   0   15.90    8.50
  10  -7   0    7.60    8.80
  10  -7   0   15.40   11.10
 -10   7   0   21.50   10.00
 -10   7   0   17.60    8.70
 -10   7   0   -1.70    5.10
 -10   7   0   23.50    9.60
 -10   7   0   28.80    9.00
 -10   7   0   17.70    7.90
 -10   7   0   28.90   11.80
 -10   7   0   39.20   12.40
   9  -7   0  110.79   26.30
   9  -7   0  156.48   27.50
   9  -7   0  130.19   40.50
   9  -7   0  165.48   32.00
   9  -7   0  203.18   28.50
   9  -7   0  188.98   31.10
  -9   7   0  163.28   26.20
  -9   7   0  161.38   21.60
  -9   7   0  133.89   22.90
  -9   7   0   95.89   23.90
  -9   7   0  191.78   24.00
  -9   7   0  202.98   27.60
  -9   7   0  162.98   25.40
  -9   7   0  224.78   35.90
  -9   7   0  143.79   29.40
   8  -7   0   90.19   19.90
   8  -7   0   81.39   10.20
   8  -7   0   74.69    9.80
   8  -7   0   74.89   22.40
   8  -7   0   65.29   19.40
   8  -7   0   89.79   22.70
   8  -7   0   92.19   17.30
  -8   7   0   48.00   15.40
  -8   7   0   67.89   13.30
  -8   7   0   58.79   18.10
  -8   7   0   59.29   14.70
  -8   7   0   62.99   16.50
  -8   7   0   57.99   14.60
  -8   7   0   72.19   15.70
  -8   7   0   55.69   13.10
   7  -7   0  486.95   36.20
   7  -7   0  445.96   42.50
   7  -7   0  394.36   32.30
   7  -7   0  437.96   41.10
   7  -7   0  469.85   37.20
   7  -7   0  437.06   33.20
   7  -7   0  602.84   83.69
   7  -7   0  407.96   42.00
   7  -7   0  507.55   47.70
  -7   7   0  461.65   43.20
  -7   7   0  495.15   39.90
  -7   7   0  459.75   53.89
  -7   7   0  443.26   37.70
  -7   7   0  454.25   39.20
  -7   7   0  472.35   36.10
  -7   7   0  407.66   38.30
  -7   7   0  440.66   38.70
  -7   7   0  480.95   39.30
   6  -7   0   49.00   13.80
   6  -7   0   41.10   10.10
   6  -7   0   43.90    9.70
   6  -7   0   25.40   10.30
   6  -7   0   29.50    8.60
   6  -7   0   43.50   15.40
   6  -7   0   72.39   26.30
   6  -7   0   57.29   12.10
   6  -7   0   59.39   17.80
  -6   7   0   48.10   19.90
  -6   7   0   63.49   13.40
  -6   7   0   69.39   19.90
  -6   7   0   32.70    9.50
  -6   7   0   32.90   10.30
  -6   7   0   39.20   12.10
  -6   7   0   50.79   13.40
  -6   7   0   66.49   17.20
  -6   7   0   55.29   13.10
  -6   7   0   52.39   13.00
  -6   7   0   45.20   12.30
   5  -7   0 1697.13  111.49
   5  -7   0 1726.03  114.19
   5  -7   0 1694.93  103.79
   5  -7   0 1837.52  119.69
   5  -7   0 1656.03  104.39
   5  -7   0 1681.13  104.59
   5  -7   0 1707.43  105.99
  -5   7   0 1738.83  108.49
  -5   7   0 1733.23  110.09
  -5   7   0 1584.54  108.39
  -5   7   0 1710.73  112.29
  -5   7   0 1750.12  111.09
  -5   7   0 1642.24  108.49
  -5   7   0 1720.33  115.49
  -5   7   0 1856.41  106.59
  -5   7   0 1654.93  105.79
  -5   7   0 1650.63  106.79
  -5   7   0 1725.13  120.29
   4  -7   0  773.02   60.29
   4  -7   0  765.92   63.69
   4  -7   0  842.12   64.19
   4  -7   0  838.52   58.89
   4  -7   0  805.72   53.69
   4  -7   0  852.91   56.69
   4  -7   0  833.22   54.29
   4  -7   0  792.42   54.19
  -4   7   0  728.73   60.29
  -4   7   0  861.61   55.99
  -4   7   0  807.12   49.10
  -4   7   0  713.23   58.29
  -4   7   0  778.92   60.99
  -4   7   0  686.93   56.29
  -4   7   0  656.03   68.99
  -4   7   0  741.63   56.69
  -4   7   0  813.22   59.49
  -4   7   0  795.72   57.89
  -4   7   0  826.92   57.89
  -4   7   0  710.23   54.19
   3  -7   0  962.00   64.09
   3  -7   0  858.81   65.79
   3  -7   0  931.81   62.09
   3  -7   0  876.11   69.49
   3  -7   0  949.01   64.39
   3  -7   0  890.21   60.29
   3  -7   0  936.61   61.69
  -3   7   0  908.81   62.99
  -3   7   0  836.22   68.19
  -3   7   0  911.61   64.69
  -3   7   0  853.21   65.99
  -3   7   0  982.20   68.09
  -3   7   0  886.31   61.39
  -3   7   0  942.31   74.89
  -3   7   0  993.30   67.19
  -3   7   0  941.31   62.99
  -3   7   0  813.82   62.99
  -3   7   0  881.01   60.99
   2  -7   0    9.80    6.30
   2  -7   0   22.80    8.10
   2  -7   0   23.40   10.00
   2  -7   0   23.80    9.00
   2  -7   0   36.40   11.80
   2  -7   0   18.60    7.10
   2  -7   0   23.50    7.40
   2  -7   0   22.50   10.70
  -2   7   0   17.20   11.70
  -2   7   0   10.50    5.70
  -2   7   0   16.10    7.00
  -2   7   0   26.60   10.50
  -2   7   0   17.30    9.00
  -2   7   0   50.79   12.20
  -2   7   0   20.60    7.60
  -2   7   0   28.60   10.40
  -2   7   0   33.80    9.90
  -2   7   0   23.40    9.40
  -2   7   0   10.20    7.30
   1  -7   0  388.16   46.70
   1  -7   0  431.76   42.00
   1  -7   0  387.16   33.60
   1  -7   0  396.36   31.80
   1  -7   0  388.26   35.30
   1  -7   0  406.76   35.60
   1  -7   0  448.66   35.60
   1  -7   0  362.16   33.30
  -1   7   0  386.66   34.80
  -1   7   0  374.56   37.10
  -1   7   0  354.36   30.70
  -1   7   0  411.66   41.20
  -1   7   0  376.36   34.30
  -1   7   0  395.46   31.70
  -1   7   0  409.46   35.10
  -1   7   0  378.16   33.80
   0  -7   0   -2.40    2.70
   0  -7   0    0.20    3.50
   0  -7   0   -0.80    5.70
   0  -7   0   -1.90    3.30
   0  -7   0    2.60    4.80
   0  -7   0    0.70    3.80
   0  -7   0    1.20    3.90
   0  -7   0    3.30   11.10
   0   7   0    4.90    8.00
   0   7   0   -1.10    4.10
   0   7   0    1.10    3.70
   0   7   0    1.10   10.10
   0   7   0   -0.60    2.60
   0   7   0   -2.50    2.60
   0   7   0   -0.70    3.80
   0   7   0   -0.40    2.50
  -1  -7   0  340.87   34.50
  -1  -7   0  440.66   38.60
  -1  -7   0  416.76   36.70
  -1  -7   0  400.06   42.00
  -1  -7   0  390.26   34.90
  -1  -7   0  415.46   28.90
  -1  -7   0  428.76   33.60
   1   7   0  454.65   35.70
   1   7   0  452.35   37.50
   1   7   0  438.56   43.70
   1   7   0  426.16   33.00
   1   7   0  394.66   35.60
   1   7   0  488.75   53.89
   1   7   0  317.97   33.80
  -2  -7   0   16.20   11.20
  -2  -7   0   11.80    9.50
  -2  -7   0   34.00   15.10
  -2  -7   0   30.00   11.00
  -2  -7   0    9.50    7.80
  -2  -7   0   18.30    7.60
  -2  -7   0   19.30    7.90
   2   7   0   23.80    8.70
   2   7   0   26.60   13.40
   2   7   0   10.10    7.10
   2   7   0   29.00   10.70
   2   7   0   25.40   13.50
   2   7   0    9.90    5.50
   2   7   0   14.90    7.80
  -3  -7   0  887.01   64.09
  -3  -7   0  975.40   74.99
  -3  -7   0  927.11   66.99
  -3  -7   0  867.21   71.89
  -3  -7   0  905.51   67.09
  -3  -7   0  882.61   68.59
   3   7   0  863.21   59.49
   3   7   0  950.20   62.39
   3   7   0  936.51   75.39
   3   7   0  882.31   64.29
   3   7   0  816.12   63.59
   3   7   0  896.71   66.29
   3   7   0  964.50   74.79
  -4  -7   0  783.52   62.79
  -4  -7   0  749.62   59.69
  -4  -7   0  830.92   67.29
  -4  -7   0  735.03   56.89
  -4  -7   0  870.81   68.79
  -4  -7   0  773.52   60.59
  -4  -7   0  808.72   55.59
   4   7   0  709.43   51.79
   4   7   0  797.42   67.89
   4   7   0  700.43   58.49
   4   7   0  774.12   57.19
   4   7   0  800.72   57.99
   4   7   0  785.02   68.59
   4   7   0  753.12   54.09
  -5  -7   0 1643.54  112.89
  -5  -7   0 1628.24  119.19
  -5  -7   0 1698.83  109.49
  -5  -7   0 1618.44  106.09
  -5  -7   0 1769.02  117.09
  -5  -7   0 1649.23  118.69
  -5  -7   0 1697.73  112.69
   5   7   0 1770.72  104.59
   5   7   0 1679.53  120.99
   5   7   0 1583.84  121.09
   5   7   0 1722.03  108.49
   5   7   0 1688.93  108.69
   5   7   0 1693.33  104.79
   5   7   0 1712.73  112.39
   5   7   0 1643.54  102.69
  -6  -7   0   43.40   18.10
  -6  -7   0   21.20   12.10
  -6  -7   0   43.30   11.80
  -6  -7   0   47.20   12.20
  -6  -7   0   75.99   19.10
  -6  -7   0   22.50   12.30
  -6  -7   0   62.19   18.10
   6   7   0   53.89   12.80
   6   7   0   39.60   17.00
   6   7   0   41.40   11.70
   6   7   0   46.10   11.50
   6   7   0   38.40    9.50
   6   7   0   42.10   14.60
   6   7   0   47.30   18.30
  -7  -7   0  453.25   43.80
  -7  -7   0  489.45   60.19
  -7  -7   0  386.26   36.70
  -7  -7   0  532.25   58.49
  -7  -7   0  456.15   41.60
  -7  -7   0  408.66   42.60
  -7  -7   0  344.87   45.90
   7   7   0  379.26   54.19
   7   7   0  461.05   42.90
   7   7   0  450.15   34.60
   7   7   0  377.86   36.60
   7   7   0  475.75   36.50
   7   7   0  483.15   38.80
   7   7   0  478.15   60.59
  -8  -7   0   49.10   15.60
  -8  -7   0   60.29   16.70
  -8  -7   0  106.49   23.00
  -8  -7   0   49.40   13.60
  -8  -7   0   80.09   19.90
  -8  -7   0   66.89   20.50
  -8  -7   0   60.29   20.50
   8   7   0   79.79   15.90
   8   7   0   49.70   11.50
   8   7   0   69.79   19.10
   8   7   0   81.29   17.70
   8   7   0   78.49   25.40
   8   7   0   66.49   14.90
  -9  -7   0  183.98   32.40
  -9  -7   0  216.98   29.90
  -9  -7   0  173.48   34.20
  -9  -7   0  140.79   34.70
  -9  -7   0  118.49   25.30
  -9  -7   0  204.08   35.30
  -9  -7   0  226.58   41.80
   9   7   0  159.68   27.90
   9   7   0  189.38   28.10
   9   7   0  224.68   27.20
   9   7   0  159.48   21.30
   9   7   0  198.98   40.40
   9   7   0  142.99   23.90
 -10  -7   0   20.60   14.10
 -10  -7   0   24.00    9.60
 -10  -7   0   62.09   20.90
 -10  -7   0   52.69   18.30
 -10  -7   0   29.20   13.40
 -10  -7   0   12.30   11.40
 -10  -7   0   29.00   13.40
 -10  -7   0   30.10   11.30
  10   7   0   36.90   11.80
  10   7   0   38.50   13.50
  10   7   0   39.00   19.10
  10   7   0   32.20   11.10
  10   7   0   62.39   25.00
  10   7   0   29.30   11.90
 -11  -7   0   41.60   18.50
 -11  -7   0   44.60   14.80
 -11  -7   0   67.99   23.00
 -11  -7   0   70.79   23.90
 -11  -7   0   40.20   15.90
 -11  -7   0  101.49   24.90
 -11  -7   0   75.49   18.10
 -11  -7   0   37.10   16.20
  11   7   0   64.99   17.20
  11   7   0   58.19   23.20
  11   7   0   68.99   15.10
  11   7   0   81.39   15.40
  11   7   0   58.59   17.30
 -12  -7   0   24.00   17.00
 -12  -7   0   17.50    9.80
 -12  -7   0   36.10   16.20
 -12  -7   0   27.10   15.60
 -12  -7   0   27.60   15.10
 -12  -7   0   26.40   17.80
 -12  -7   0   19.70   10.30
 -12  -7   0    9.40    8.20
  12   7   0    6.00    6.90
  12   7   0    8.80    7.40
  12   7   0   13.90    8.20
  12   7   0   -8.20    5.20
  12   7   0   23.40    8.90
  12   7   0   -6.40    5.20
 -13  -7   0  102.79   32.20
 -13  -7   0   75.59   25.30
 -13  -7   0   97.69   27.70
 -13  -7   0   40.70   17.30
 -13  -7   0   79.79   27.80
 -13  -7   0   94.19   29.40
  13   7   0   82.89   17.70
  13   7   0   58.39   17.20
  13   7   0   72.89   20.20
  13   7   0   82.19   15.20
  12  -8   0   26.60   12.80
  12  -8   0   26.20   13.80
  12  -8   0   44.90   14.90
  12  -8   0   47.30   21.60
  12  -8   0   27.50   22.60
  12  -8   0   21.50   15.20
  12  -8   0    6.40    7.80
 -12   8   0   16.60    9.10
 -12   8   0   20.30    8.60
 -12   8   0   25.40   12.00
 -12   8   0   13.20    7.70
 -12   8   0   33.30   15.30
 -12   8   0    5.30    6.10
 -12   8   0   26.50   16.20
 -12   8   0   16.30    7.40
  11  -8   0   44.00   23.00
  11  -8   0   47.30   15.60
  11  -8   0   31.10   15.10
  11  -8   0   55.49   16.50
  11  -8   0   17.30   13.80
  11  -8   0   77.19   29.40
  11  -8   0   41.50   15.70
 -11   8   0   32.60   12.50
 -11   8   0   52.39   13.00
 -11   8   0   42.30   13.50
 -11   8   0   49.80   13.10
 -11   8   0   52.69   18.50
 -11   8   0   43.00   18.90
 -11   8   0   55.99   16.10
 -11   8   0   62.69   13.30
  10  -8   0   13.00   10.40
  10  -8   0   17.80    9.50
  10  -8   0   19.30   13.30
  10  -8   0   -0.90    6.80
  10  -8   0   15.50   10.00
  10  -8   0   18.90   11.20
  10  -8   0   38.80   12.80
  10  -8   0   25.90   11.70
 -10   8   0   25.60    9.90
 -10   8   0   20.40   10.30
 -10   8   0   27.50   11.20
 -10   8   0   27.60   10.70
 -10   8   0   12.10    7.40
 -10   8   0   16.70   12.70
 -10   8   0    7.00    6.80
 -10   8   0   25.60    8.70
   9  -8   0    6.20    9.00
   9  -8   0   -1.70    3.40
   9  -8   0    0.00    5.60
   9  -8   0   13.70   16.30
   9  -8   0    2.90    6.90
   9  -8   0   -0.60    6.20
   9  -8   0   12.00    7.00
  -9   8   0   -0.30    4.90
  -9   8   0   14.80    9.80
  -9   8   0   -3.20    4.30
  -9   8   0    4.80    8.10
  -9   8   0    5.00    6.70
  -9   8   0   11.60    7.70
  -9   8   0    6.40    6.00
  -9   8   0   17.10    8.40
  -9   8   0    2.10    3.90
   8  -8   0   -3.20    3.10
   8  -8   0    6.70    5.90
   8  -8   0    1.70    3.00
   8  -8   0    5.20    6.30
   8  -8   0   -7.50    4.60
   8  -8   0   11.20    9.90
   8  -8   0   15.60   17.10
   8  -8   0   14.80   10.60
   8  -8   0    0.80    2.70
  -8   8   0    3.70    5.70
  -8   8   0   -2.20    3.90
  -8   8   0    4.20    5.90
  -8   8   0   -3.70    3.20
  -8   8   0   -1.30    2.70
  -8   8   0   -0.60    4.00
  -8   8   0   11.50    7.30
  -8   8   0    4.30    6.00
  -8   8   0   -0.60    5.10
   7  -8   0   28.70    9.40
   7  -8   0   32.40    8.40
   7  -8   0    7.00    6.00
   7  -8   0   40.10   16.30
   7  -8   0   23.70   13.60
  -7   8   0   24.20   10.60
  -7   8   0   36.10   11.30
  -7   8   0   10.30    9.80
  -7   8   0   39.70   10.90
  -7   8   0   16.80    8.00
  -7   8   0   19.50   10.00
  -7   8   0   16.60    9.90
  -7   8   0   37.00   11.50
   6  -8   0   -3.50    3.20
   6  -8   0    9.40    6.30
   6  -8   0   11.30    6.70
   6  -8   0    7.30    6.30
   6  -8   0    4.00    4.30
   6  -8   0   11.70    6.50
  -6   8   0   -2.90    3.80
  -6   8   0    7.00    5.70
  -6   8   0    3.70    6.00
  -6   8   0    8.80    7.40
  -6   8   0    9.40    7.80
  -6   8   0   -3.50    3.80
  -6   8   0    2.00    6.50
  -6   8   0    1.30    5.60
  -6   8   0   11.00    6.60
   5  -8   0  209.18   26.80
   5  -8   0  229.68   30.90
   5  -8   0  237.58   22.50
   5  -8   0  223.88   33.30
   5  -8   0  211.18   34.70
   5  -8   0  212.58   21.80
   5  -8   0  162.28   31.10
  -5   8   0  219.08   27.60
  -5   8   0  252.07   33.50
  -5   8   0  229.78   30.80
  -5   8   0  285.87   37.60
  -5   8   0  236.88   27.90
  -5   8   0  188.48   29.20
  -5   8   0  237.18   35.20
  -5   8   0  195.28   17.80
  -5   8   0  210.08   29.80
  -5   8   0  201.18   27.20
   4  -8   0   58.19   18.10
   4  -8   0   99.69   18.80
   4  -8   0   94.49   17.90
   4  -8   0   76.79   14.90
   4  -8   0  163.68   29.80
   4  -8   0  103.49   16.70
   4  -8   0   90.49   14.90
   4  -8   0   66.89   17.00
  -4   8   0  134.59   30.40
  -4   8   0  131.29   22.50
  -4   8   0  108.59   18.50
  -4   8   0  114.19   24.50
  -4   8   0  126.89   20.90
  -4   8   0  149.09   28.20
  -4   8   0  101.09   21.50
  -4   8   0   92.79   19.80
  -4   8   0  110.49   18.20
  -4   8   0  125.19   20.10
  -4   8   0  128.59   24.80
   3  -8   0   -2.20    3.50
   3  -8   0   -1.10    4.20
   3  -8   0   -5.00    2.30
   3  -8   0    3.20    6.20
   3  -8   0   -2.30    4.20
   3  -8   0   -3.10    2.80
   3  -8   0    1.70    4.90
   3  -8   0   -1.40    2.30
  -3   8   0   -1.20    4.20
  -3   8   0    2.80    4.90
  -3   8   0    2.60    4.40
  -3   8   0   -2.60    2.80
  -3   8   0    1.80    3.10
  -3   8   0   -5.40    1.90
  -3   8   0   -4.00    2.90
  -3   8   0    2.50    6.00
  -3   8   0   -5.00    3.40
  -3   8   0   12.50    9.10
  -3   8   0    0.70    4.70
   2  -8   0  680.53   55.09
   2  -8   0  742.53   57.19
   2  -8   0  708.83   54.99
   2  -8   0  675.93   53.09
   2  -8   0  758.82   52.49
   2  -8   0  692.63   61.39
   2  -8   0  762.22   64.49
   2  -8   0  720.53   54.29
  -2   8   0  744.43   56.99
  -2   8   0  707.43   56.19
  -2   8   0  624.84  103.59
  -2   8   0  741.23   54.89
  -2   8   0  719.83   55.99
  -2   8   0  836.62   65.49
  -2   8   0  734.53   57.29
  -2   8   0  774.32   60.49
  -2   8   0  694.03   52.29
  -2   8   0  784.62   53.89
  -2   8   0  684.43   64.99
   1  -8   0  190.48   27.70
   1  -8   0  163.68   24.50
   1  -8   0  191.58   27.00
   1  -8   0  200.98   34.10
   1  -8   0  271.47   42.50
   1  -8   0  164.68   24.30
   1  -8   0  225.98   26.40
   1  -8   0  217.78   27.20
  -1   8   0  223.18   37.80
  -1   8   0  234.38   27.00
  -1   8   0  138.59   21.60
  -1   8   0  201.98   36.00
  -1   8   0  173.08   26.10
  -1   8   0  199.18   25.50
  -1   8   0  195.08   26.60
  -1   8   0  167.78   25.50
   0  -8   0  240.98   38.60
   0  -8   0  285.27   36.20
   0  -8   0  228.28   30.40
   0  -8   0  219.58   30.80
   0  -8   0  250.87   39.30
   0  -8   0  191.78   25.60
   0  -8   0  269.37   33.90
   0  -8   0  209.58   30.70
   0   8   0  233.48   27.20
   0   8   0  304.17   34.90
   0   8   0  219.78   29.90
   0   8   0  250.27   23.00
   0   8   0  203.28   27.90
   0   8   0  279.17   41.70
   0   8   0  199.88   31.70
   0   8   0  208.38   28.90
  -1  -8   0  160.08   30.30
  -1  -8   0  193.68   27.30
  -1  -8   0  146.19   29.20
  -1  -8   0  175.38   25.70
  -1  -8   0  195.68   24.00
  -1  -8   0  187.28   28.90
  -1  -8   0  230.58   32.10
  -1  -8   0  178.48   15.50
  -1  -8   0  214.28   30.10
   1   8   0  193.58   28.80
   1   8   0  173.28   25.70
   1   8   0  198.78   23.60
   1   8   0  184.78   23.50
   1   8   0  178.68   26.30
   1   8   0  226.48   37.00
   1   8   0  154.78   22.40
  -2  -8   0  709.83   56.89
  -2  -8   0  671.23   62.89
  -2  -8   0  687.33   54.39
  -2  -8   0  743.83   56.59
  -2  -8   0  744.33   63.79
  -2  -8   0  674.93   55.69
  -2  -8   0  715.63   54.09
  -2  -8   0  719.43   52.19
  -2  -8   0  749.13   59.59
   2   8   0  762.52   66.29
   2   8   0  667.03   50.19
   2   8   0  759.52   65.09
   2   8   0  712.83   56.29
   2   8   0  699.33   53.09
   2   8   0  731.73   56.19
   2   8   0  601.24   53.09
  -3  -8   0   -1.40    6.30
  -3  -8   0   -6.40    2.20
  -3  -8   0    5.60    7.00
  -3  -8   0   -4.50    7.60
  -3  -8   0    0.60    7.20
  -3  -8   0   -1.50    3.20
  -3  -8   0    4.80    7.10
   3   8   0   -4.60    2.30
   3   8   0    2.40    4.10
   3   8   0    9.50   10.30
   3   8   0    4.10    5.70
   3   8   0   -2.20   13.20
   3   8   0    2.30    4.30
   3   8   0   -0.90    4.20
  -4  -8   0  152.98   25.30
  -4  -8   0  112.19   20.10
  -4  -8   0  117.49   24.20
  -4  -8   0   82.69   19.60
  -4  -8   0   88.19   19.80
  -4  -8   0  125.69   28.10
  -4  -8   0  112.89   28.30
   4   8   0   70.49   15.50
   4   8   0  101.79   24.70
   4   8   0  109.89   28.90
   4   8   0   91.49   18.50
   4   8   0   67.49   17.70
   4   8   0  113.69   17.50
   4   8   0   87.79   15.50
  -5  -8   0  218.48   35.30
  -5  -8   0  207.48   36.20
  -5  -8   0  289.67   48.10
  -5  -8   0  217.68   38.70
  -5  -8   0  246.98   37.50
  -5  -8   0  284.27   38.50
  -5  -8   0  248.38   33.00
   5   8   0  215.78   22.60
   5   8   0  216.88   30.50
   5   8   0  255.87   44.20
   5   8   0  222.28   33.10
   5   8   0  219.58   30.80
   5   8   0  343.47   61.79
   5   8   0  177.28   22.90
   5   8   0  283.77   32.20
  -6  -8   0   -2.50    3.80
  -6  -8   0    1.80    6.80
  -6  -8   0    1.90    5.60
  -6  -8   0    8.10    9.20
  -6  -8   0   26.50   12.10
  -6  -8   0    9.30    8.20
  -6  -8   0   14.40   11.30
   6   8   0    7.90    6.00
   6   8   0   12.50   10.00
   6   8   0   10.70    6.20
   6   8   0   11.80    7.80
   6   8   0    2.50    4.90
   6   8   0    0.10    8.50
   6   8   0   25.60   15.50
  -7  -8   0   37.30   16.60
  -7  -8   0   27.10   13.00
  -7  -8   0   18.40   10.50
  -7  -8   0   21.10   11.10
  -7  -8   0   26.40   11.30
  -7  -8   0   11.20   11.60
  -7  -8   0   53.29   22.50
   7   8   0   31.10   10.60
   7   8   0   32.20    9.50
   7   8   0   37.80   13.20
   7   8   0   29.10   13.10
   7   8   0   23.60   16.10
   7   8   0   39.30   19.90
   7   8   0   30.30   11.50
  -8  -8   0    3.90    6.00
  -8  -8   0    1.90    7.70
  -8  -8   0    6.60    8.70
  -8  -8   0    2.00    9.50
  -8  -8   0   -4.30    4.70
  -8  -8   0    2.40    6.90
  -8  -8   0    0.00    4.70
   8   8   0   -0.60    8.40
   8   8   0   -1.90    3.30
   8   8   0    5.00    5.50
   8   8   0   11.70    9.70
   8   8   0   10.80    7.10
   8   8   0   -2.20    5.00
  -9  -8   0   -4.90    5.60
  -9  -8   0   -3.30    3.10
  -9  -8   0   -4.20    5.90
  -9  -8   0   15.40    9.70
  -9  -8   0    6.10    9.10
  -9  -8   0   14.60    9.70
  -9  -8   0   21.30   12.00
   9   8   0    9.40    6.50
   9   8   0   18.50    9.30
   9   8   0   -4.30    5.40
   9   8   0   -3.90    4.50
   9   8   0   10.70    6.90
   9   8   0   19.80   11.00
   9   8   0   12.50    8.00
 -10  -8   0   37.10   15.80
 -10  -8   0   23.10   10.40
 -10  -8   0   27.30   13.20
 -10  -8   0   27.50   14.90
 -10  -8   0    9.00   10.10
 -10  -8   0   15.90    9.40
 -10  -8   0   27.20   15.50
  10   8   0   13.00    7.30
  10   8   0   42.50   13.90
  10   8   0   20.60   10.20
  10   8   0   36.30   19.70
  10   8   0   26.10   17.50
 -11  -8   0   28.90   14.80
 -11  -8   0   47.80   18.10
 -11  -8   0   41.20   14.90
 -11  -8   0   53.29   22.60
 -11  -8   0   25.30   15.00
 -11  -8   0   23.10   15.70
 -11  -8   0   36.30   15.30
 -11  -8   0   66.09   24.50
  11   8   0   65.39   14.00
  11   8   0   48.90   13.40
  11   8   0   34.60   15.10
  11   8   0   71.69   26.60
  11   8   0   43.50   13.70
  11   8   0   50.99   16.40
  11   8   0   48.20   22.20
 -12  -8   0   30.40   18.30
 -12  -8   0   28.20   15.10
 -12  -8   0   42.50   18.20
 -12  -8   0   25.20   16.70
 -12  -8   0   28.70   17.30
 -12  -8   0   31.20   14.00
 -12  -8   0    3.40    8.40
 -12  -8   0   27.60   17.80
  12   8   0   38.70   15.00
  12   8   0   30.00   13.30
  12   8   0   18.60    9.00
  12   8   0   27.70   10.40
  12   8   0   38.60   11.10
  12  -9   0   22.30   22.50
  12  -9   0   -3.60    4.40
  12  -9   0    7.90    8.30
  12  -9   0    2.30    4.50
  12  -9   0   21.20   13.70
 -12   9   0    4.60    5.00
 -12   9   0   -1.90    3.30
 -12   9   0   -2.70    4.60
 -12   9   0   -3.10    3.40
 -12   9   0   -4.30    3.10
  11  -9   0   24.30   11.90
  11  -9   0    1.80    7.40
  11  -9   0   18.70   12.60
  11  -9   0    6.70   10.10
  11  -9   0   -2.30    5.00
 -11   9   0    4.90    5.50
 -11   9   0    2.40    4.70
 -11   9   0   -2.70    4.50
 -11   9   0    3.10    5.40
 -11   9   0    4.90    5.60
 -11   9   0    5.20   10.60
 -11   9   0    6.60    6.00
 -11   9   0    1.90    4.80
  10  -9   0   28.50   12.90
  10  -9   0   44.40   14.10
  10  -9   0   27.80   13.00
  10  -9   0    0.40    5.70
  10  -9   0   41.20   17.30
  10  -9   0   38.90   12.80
  10  -9   0    2.70    6.70
 -10   9   0   16.20    9.20
 -10   9   0    3.30    4.90
 -10   9   0   19.30    9.50
 -10   9   0   15.10    8.50
 -10   9   0    9.00    8.70
 -10   9   0   33.50   12.10
 -10   9   0    6.90    9.30
 -10   9   0   40.10   12.30
 -10   9   0   16.80   10.40
   9  -9   0  444.86   56.69
   9  -9   0  424.56   58.99
   9  -9   0  367.46   50.19
   9  -9   0  341.57   33.60
   9  -9   0  345.87   33.40
  -9   9   0  356.36   35.60
  -9   9   0  332.67   32.00
  -9   9   0  365.56   37.40
  -9   9   0  326.17   49.60
  -9   9   0  350.26   42.10
  -9   9   0  314.57   40.60
  -9   9   0  331.07   48.90
  -9   9   0  297.57   32.90
  -9   9   0  337.67   33.30
   8  -9   0   35.50    7.60
   8  -9   0   51.39   17.10
   8  -9   0   41.50   17.40
   8  -9   0   35.60   13.70
  -8   9   0   27.90   12.40
  -8   9   0   45.30   14.00
  -8   9   0   59.79   16.30
  -8   9   0   59.79   20.00
  -8   9   0   36.60   11.60
  -8   9   0   30.90   11.20
  -8   9   0   48.90   15.60
  -8   9   0   57.99   13.20
  -8   9   0   48.00   17.60
   7  -9   0  425.86   36.40
   7  -9   0  498.65   50.59
   7  -9   0  414.96   43.30
   7  -9   0  439.96   34.60
   7  -9   0  548.85   64.39
   7  -9   0  467.85   34.50
  -7   9   0  377.06   33.50
  -7   9   0  497.55   42.10
  -7   9   0  463.85   46.00
  -7   9   0  489.25   57.99
  -7   9   0  389.76   36.20
  -7   9   0  360.56   39.70
  -7   9   0  437.36   41.50
  -7   9   0  440.16   39.80
  -7   9   0  403.96   40.10
   6  -9   0  333.87   28.80
   6  -9   0  344.47   46.30
   6  -9   0  246.98   25.70
   6  -9   0  263.17   37.90
   6  -9   0  250.07   41.80
   6  -9   0  243.68   36.90
   6  -9   0  251.77   29.30
  -6   9   0  304.07   37.00
  -6   9   0  255.67   34.20
  -6   9   0  211.58   30.50
  -6   9   0  289.47   40.70
  -6   9   0  230.38   32.80
  -6   9   0  268.27   22.10
  -6   9   0  292.97   37.90
  -6   9   0  293.57   39.00
  -6   9   0  366.16   48.30
   5  -9   0  318.27   35.40
   5  -9   0  288.27   27.90
   5  -9   0  459.05   57.29
   5  -9   0  350.76   46.50
   5  -9   0  287.27   39.20
   5  -9   0  282.87   27.10
   5  -9   0  269.47   27.10
  -5   9   0  361.06   48.00
  -5   9   0  298.27   41.20
  -5   9   0  220.98   36.80
  -5   9   0  300.27   42.70
  -5   9   0  303.27   34.50
  -5   9   0  332.47   40.10
  -5   9   0  238.08   40.40
  -5   9   0  373.96   47.20
  -5   9   0  257.27   32.60
   4  -9   0   36.10   10.70
   4  -9   0   27.80   15.10
   4  -9   0   40.30   10.20
   4  -9   0   45.40   14.80
   4  -9   0   40.60   11.40
   4  -9   0   42.40   12.60
   4  -9   0   20.50    8.70
   4  -9   0   54.19   17.80
  -4   9   0   47.50   13.10
  -4   9   0   30.70   10.90
  -4   9   0   45.30   15.80
  -4   9   0   34.20   15.00
  -4   9   0   26.10   10.80
  -4   9   0   51.79   15.20
  -4   9   0   67.59   19.70
  -4   9   0   30.60   11.60
  -4   9   0   45.80   12.60
   3  -9   0  688.33   53.19
   3  -9   0  663.83   56.79
   3  -9   0  651.83   50.59
   3  -9   0  724.03   55.59
   3  -9   0  725.63   64.89
   3  -9   0  749.03   64.29
  -3   9   0  693.73   52.29
  -3   9   0  724.23   54.39
  -3   9   0  637.24   55.19
  -3   9   0  602.44   53.99
  -3   9   0  677.53   57.69
  -3   9   0  657.33   57.99
  -3   9   0  702.53   62.39
  -3   9   0  709.33   53.39
  -3   9   0  736.03   53.09
  -3   9   0  706.43   57.19
  -3   9   0  731.73   68.29
   2  -9   0   11.00    9.00
   2  -9   0    6.90    8.60
   2  -9   0    7.20    6.10
   2  -9   0    9.40    6.60
   2  -9   0    4.00    4.70
   2  -9   0    0.30    4.70
   2  -9   0    1.90    4.30
   2  -9   0   -3.40    3.50
  -2   9   0   12.20    8.60
  -2   9   0    3.70    6.10
  -2   9   0    7.10    8.10
  -2   9   0    4.70    5.90
  -2   9   0   -1.30    3.50
  -2   9   0    9.50    6.30
  -2   9   0    4.20    9.10
  -2   9   0    1.80    4.70
  -2   9   0    8.80    5.70
  -2   9   0   10.30    7.40
   1  -9   0  196.88   31.30
   1  -9   0  174.48   27.40
   1  -9   0  121.99   27.70
   1  -9   0  183.98   27.70
   1  -9   0  153.08   27.10
   1  -9   0  196.38   26.00
   1  -9   0  142.59   33.20
   1  -9   0  179.88   27.30
  -1   9   0  196.88   25.70
  -1   9   0  101.09   25.20
  -1   9   0  181.18   24.10
  -1   9   0  131.59   23.60
  -1   9   0  207.38   31.10
  -1   9   0  103.99   21.30
  -1   9   0  131.19   21.40
  -1   9   0  169.48   32.30
   0  -9   0   -0.70    3.80
   0  -9   0    0.60    6.10
   0  -9   0   -1.50    4.30
   0  -9   0    6.60    9.90
   0  -9   0   -1.30    3.20
   0  -9   0   -3.80    4.60
   0  -9   0   -2.20    4.20
   0  -9   0    4.60    6.10
   0   9   0   -4.00    4.50
   0   9   0    0.60    4.00
   0   9   0   -0.70    5.90
   0   9   0   -4.80    2.50
   0   9   0   -2.20    3.90
   0   9   0   -2.90    3.30
   0   9   0  -10.60    3.50
   0   9   0    2.40    3.90
  -1  -9   0  155.98   28.00
  -1  -9   0  116.09   22.50
  -1  -9   0  155.28   23.40
  -1  -9   0  182.58   35.10
  -1  -9   0  122.49   26.70
  -1  -9   0  164.58   25.90
  -1  -9   0  203.98   30.80
  -1  -9   0  262.77   36.70
   1   9   0  158.18   23.90
   1   9   0  134.09   31.20
   1   9   0  188.18   28.80
   1   9   0  277.47   43.80
   1   9   0  191.98   24.00
   1   9   0  208.78   30.80
   1   9   0  150.88   23.70
  -2  -9   0    9.70    9.10
  -2  -9   0   10.90    8.60
  -2  -9   0    2.30    8.70
  -2  -9   0    8.80    7.60
  -2  -9   0   -4.70    2.80
  -2  -9   0   18.00   10.00
  -2  -9   0   -2.40    6.20
  -2  -9   0    0.10    4.90
   2   9   0    0.20    6.50
   2   9   0    0.10    4.10
   2   9   0   -6.70    4.80
   2   9   0    4.30    5.20
   2   9   0    1.90    7.20
   2   9   0   12.50    7.50
  -3  -9   0  799.52   60.79
  -3  -9   0  737.13   60.09
  -3  -9   0  691.83   56.69
  -3  -9   0  703.93   59.29
  -3  -9   0  626.94   64.29
  -3  -9   0  637.94   57.39
  -3  -9   0  760.42   63.09
  -3  -9   0  672.73   51.39
  -3  -9   0  706.73   65.59
   3   9   0  697.23   57.09
   3   9   0  789.02   70.89
   3   9   0  770.62   68.79
   3   9   0  888.81  105.09
   3   9   0  625.24   50.29
   3   9   0  668.43   53.19
   3   9   0  705.63   56.99
  -4  -9   0   32.30   13.00
  -4  -9   0   52.79   15.70
  -4  -9   0   47.60   18.60
  -4  -9   0   56.99   20.00
  -4  -9   0   86.19   25.70
  -4  -9   0   31.90   12.70
  -4  -9   0   37.90   14.20
  -4  -9   0   31.50   11.40
   4   9   0   36.80   13.60
   4   9   0   49.20   16.00
   4   9   0   46.70   12.10
   4   9   0  100.49   31.50
   4   9   0   40.60   14.90
   4   9   0   58.49   14.00
   4   9   0   39.80   18.60
  -5  -9   0  276.47   39.40
  -5  -9   0  295.07   48.80
  -5  -9   0  312.77   45.60
  -5  -9   0  250.67   43.90
  -5  -9   0  396.06   45.20
  -5  -9   0  296.57   42.00
   5   9   0  321.97   37.70
   5   9   0  321.47   49.70
   5   9   0  344.17   40.60
   5   9   0  242.28   36.30
   5   9   0  278.17   28.80
   5   9   0  376.56   44.80
   5   9   0  343.27   54.69
  -6  -9   0  314.67   44.50
  -6  -9   0  297.17   49.00
  -6  -9   0  237.58   36.60
  -6  -9   0  323.07   46.50
  -6  -9   0  221.78   38.90
  -6  -9   0  316.07   45.30
  -6  -9   0  181.18   34.80
   6   9   0  280.87   27.40
   6   9   0  341.17   39.80
   6   9   0  361.26   42.90
   6   9   0  257.87   46.90
   6   9   0  306.27   27.60
   6   9   0  233.48   36.20
  -7  -9   0  553.84   64.19
  -7  -9   0  481.75   58.49
  -7  -9   0  371.36   56.89
  -7  -9   0  470.25   49.10
  -7  -9   0  440.76   53.29
   7   9   0  464.75   43.00
   7   9   0  520.15   74.59
   7   9   0  500.95   47.50
   7   9   0  502.05   67.19
   7   9   0  456.35   41.90
   7   9   0  476.85   39.10
   7   9   0  421.46   36.80
  -8  -9   0   73.69   18.40
  -8  -9   0   34.50   14.00
  -8  -9   0   50.69   21.60
  -8  -9   0   42.60   19.00
  -8  -9   0    8.90    9.40
  -8  -9   0   32.30   12.30
  -8  -9   0   58.39   21.70
   8   9   0   44.10   11.90
   8   9   0   14.00   11.60
   8   9   0   75.39   17.80
   8   9   0   26.70   18.10
   8   9   0   37.70   13.90
   8   9   0   34.30   11.90
  -9  -9   0  490.05   64.99
  -9  -9   0  369.06   60.19
  -9  -9   0  360.96   57.99
  -9  -9   0  263.17   40.60
  -9  -9   0  401.46   55.19
  -9  -9   0  396.26   52.59
  -9  -9   0  370.16   43.90
   9   9   0  282.17   55.59
   9   9   0  378.66   36.20
   9   9   0  337.97   32.00
   9   9   0  332.37   33.70
   9   9   0  385.76   37.40
   9   9   0  428.46   50.79
   9   9   0  558.74   82.09
 -10  -9   0   24.30   13.80
 -10  -9   0   42.50   17.60
 -10  -9   0   28.20   12.20
 -10  -9   0   28.10   13.40
 -10  -9   0   15.60   14.10
 -10  -9   0   41.20   20.80
 -10  -9   0   20.20   14.40
  10   9   0   42.40   13.10
  10   9   0   15.50   14.20
  10   9   0   35.30   12.70
  10   9   0   36.40   10.60
  10   9   0   15.90    9.10
  10   9   0   30.00   19.70
  10   9   0   22.80   11.60
 -11  -9   0   -1.50    6.50
 -11  -9   0    0.20    5.20
 -11  -9   0   24.60   13.50
 -11  -9   0   12.60    9.80
 -11  -9   0    2.20    5.40
 -11  -9   0    1.10    8.30
 -11  -9   0    5.50   10.20
 -11  -9   0   12.90    9.50
  11   9   0   12.40    8.90
  11   9   0   -2.80    4.30
  11   9   0   -2.50    6.70
  11   9   0    1.20    7.20
  11   9   0    8.20    7.00
  11   9   0    1.70    6.50
 -12  -9   0   -5.20    7.30
 -12  -9   0    0.00    4.90
 -12  -9   0    1.70    8.60
 -12  -9   0   11.10    8.90
 -12  -9   0   -0.80    6.50
  12   9   0    2.80    5.40
  12   9   0   -1.10    4.70
  12   9   0    3.70    7.70
  12   9   0   -2.10    5.70
  12   9   0   -0.30    4.00
  11 -10   0   13.10    8.20
  11 -10   0   38.80   17.30
  11 -10   0   26.20   13.90
  11 -10   0   25.80   15.10
 -11  10   0   21.00   10.60
 -11  10   0   15.80    9.20
 -11  10   0   14.70    8.30
 -11  10   0    4.70    7.20
 -11  10   0   29.70   12.20
 -11  10   0   22.90   12.20
 -11  10   0   20.50   15.40
 -11  10   0   22.80    9.90
  10 -10   0   98.09   29.40
  10 -10   0  106.89   21.60
  10 -10   0   64.79   22.60
  10 -10   0   96.59   27.10
  10 -10   0   81.49   25.20
  10 -10   0  101.49   32.50
 -10  10   0   80.99   17.70
 -10  10   0  100.99   19.20
 -10  10   0   68.29   19.70
 -10  10   0   74.59   22.70
 -10  10   0   99.79   22.20
 -10  10   0  106.59   22.20
 -10  10   0   91.29   21.50
 -10  10   0   94.59   25.10
 -10  10   0  103.19   20.70
   9 -10   0   11.30   10.10
   9 -10   0    0.40    4.00
   9 -10   0   14.40   11.90
   9 -10   0    1.90    6.50
   9 -10   0    6.10    5.00
   9 -10   0   11.80    6.30
  -9  10   0    2.90    5.20
  -9  10   0    5.10    5.50
  -9  10   0    6.70    6.50
  -9  10   0    6.30    7.10
  -9  10   0   -1.30    4.00
  -9  10   0   17.50   12.90
  -9  10   0   -0.40    2.90
  -9  10   0    1.00    6.00
  -9  10   0    1.90    5.80
   8 -10   0  226.38   28.80
   8 -10   0  383.36   54.49
   8 -10   0  221.78   38.50
   8 -10   0  248.18   20.30
   8 -10   0  188.28   35.00
   8 -10   0  278.37   44.40
   8 -10   0  269.47   32.80
  -8  10   0  314.47   37.70
  -8  10   0  230.88   40.00
  -8  10   0  301.77   36.90
  -8  10   0  198.48   33.30
  -8  10   0  250.97   35.50
  -8  10   0  239.08   23.70
  -8  10   0  331.47   30.00
  -8  10   0  199.78   35.40
  -8  10   0  272.17   36.90
   7 -10   0    8.30    6.00
   7 -10   0    6.40    5.70
   7 -10   0    5.90    7.50
   7 -10   0    1.20    4.20
  -7  10   0   -3.30    3.60
  -7  10   0   -2.60    4.10
  -7  10   0   -4.20    2.50
  -7  10   0   -5.70    3.30
  -7  10   0   -1.90    6.30
  -7  10   0   11.60    7.90
  -7  10   0    4.80    7.50
  -7  10   0    1.90    6.80
   6 -10   0  241.68   37.80
   6 -10   0  324.27   47.90
   6 -10   0  315.57   28.90
   6 -10   0  311.37   35.00
   6 -10   0  286.07   45.30
  -6  10   0  341.57   43.00
  -6  10   0  271.67   42.30
  -6  10   0  271.27   40.20
  -6  10   0  320.07   41.00
  -6  10   0  381.46   39.70
  -6  10   0  248.48   33.90
  -6  10   0  394.06   46.40
  -6  10   0  265.47   37.60
   5 -10   0   37.70   14.20
   5 -10   0   53.99   21.20
   5 -10   0   46.70   18.50
   5 -10   0   37.50   12.10
   5 -10   0   68.29   16.50
   5 -10   0   60.29   13.60
  -5  10   0   66.29   19.20
  -5  10   0   77.79   25.80
  -5  10   0   44.80   13.50
  -5  10   0   48.40   15.10
  -5  10   0   28.50   11.90
  -5  10   0   30.00   12.40
  -5  10   0   50.19   16.40
  -5  10   0   46.80   17.20
  -5  10   0   70.69   18.30
   4 -10   0  779.92   54.99
   4 -10   0  778.02   59.89
   4 -10   0  703.53   55.29
   4 -10   0  850.11   72.09
   4 -10   0  715.03   94.99
   4 -10   0  673.83   53.99
   4 -10   0  704.13   57.39
   4 -10   0  771.42   68.69
  -4  10   0  756.82   60.49
  -4  10   0  731.83   62.29
  -4  10   0  811.02   57.59
  -4  10   0  736.43   63.39
  -4  10   0  681.73   60.59
  -4  10   0  643.24   63.19
  -4  10   0  709.33   57.69
  -4  10   0  715.83   56.99
  -4  10   0  620.54   57.99
   3 -10   0  269.27   44.40
   3 -10   0  291.97   48.30
   3 -10   0  222.08   33.30
   3 -10   0  247.88   34.70
   3 -10   0  307.47   34.80
   3 -10   0  270.97   34.00
   3 -10   0  239.98   31.60
   3 -10   0  211.58   29.30
  -3  10   0  282.57   39.60
  -3  10   0  326.47   37.90
  -3  10   0  284.87   40.90
  -3  10   0  281.37   42.50
  -3  10   0  386.46   47.80
  -3  10   0  244.18   31.50
  -3  10   0  279.77   38.30
  -3  10   0  233.98   31.20
   2 -10   0  428.26   47.40
   2 -10   0  228.98   33.50
   2 -10   0  302.87   36.60
   2 -10   0  298.17   46.20
   2 -10   0  371.86   43.60
   2 -10   0  414.96   48.40
   2 -10   0  396.26   43.10
   2 -10   0  421.66   59.39
  -2  10   0  334.47   41.10
  -2  10   0  430.26   58.29
  -2  10   0  434.16   49.90
  -2  10   0  326.67   32.30
  -2  10   0  348.47   43.20
  -2  10   0  397.86   49.50
  -2  10   0  337.37   32.90
   1 -10   0  103.99   26.60
   1 -10   0  159.38   26.20
   1 -10   0  174.98   37.50
   1 -10   0  133.19   22.20
   1 -10   0  109.89   24.50
   1 -10   0   67.89   19.70
   1 -10   0  135.79   25.90
   1 -10   0  139.49   31.30
  -1  10   0  158.28   24.10
  -1  10   0   95.99   20.50
  -1  10   0   79.29   16.70
  -1  10   0  153.68   28.20
  -1  10   0  127.59   23.60
  -1  10   0   68.69   21.20
  -1  10   0  146.59   25.90
  -1  10   0  103.19   26.10
   0 -10   0 1402.16   98.39
   0 -10   0 1425.36   95.79
   0 -10   0 1417.06   96.69
   0 -10   0 1334.87  104.29
   0 -10   0 1400.76   95.89
   0 -10   0 1283.97   89.59
   0 -10   0 1516.95  109.79
   0 -10   0 1206.08   92.39
   0  10   0 1295.37   87.19
   0  10   0 1250.57   99.99
   0  10   0 1245.18   93.09
   0  10   0 1333.87   89.69
   0  10   0 1338.07   95.09
   0  10   0 1377.96   96.19
   0  10   0 1403.16   94.59
   0  10   0 1239.28  104.99
  -1 -10   0  104.99   22.40
  -1 -10   0  109.79   26.40
  -1 -10   0  107.49   22.80
  -1 -10   0  183.68   32.50
  -1 -10   0  117.19   24.20
  -1 -10   0   63.49   21.70
  -1 -10   0  139.29   25.30
   1  10   0  113.49   23.40
   1  10   0   98.09   26.00
   1  10   0   78.29   22.90
   1  10   0  102.59   21.80
   1  10   0  105.49   20.20
   1  10   0  143.39   26.30
   1  10   0  103.59   22.70
   1  10   0   96.39   17.40
  -2 -10   0  342.57   46.90
  -2 -10   0  393.36   54.79
  -2 -10   0  334.27   53.49
  -2 -10   0  377.46   40.40
  -2 -10   0  317.87   42.50
  -2 -10   0  356.16   30.80
  -2 -10   0  310.57   39.90
  -2 -10   0  347.37   46.10
  -2 -10   0  367.66   44.20
   2  10   0  211.18   30.70
   2  10   0  335.77   55.39
   2  10   0  299.87   38.00
   2  10   0  376.26   45.00
   2  10   0  299.27   28.30
   2  10   0  465.85   62.59
   2  10   0  300.47   40.70
  -3 -10   0  275.77   33.70
  -3 -10   0  373.66   46.70
  -3 -10   0  174.88   37.30
  -3 -10   0  231.58   36.50
  -3 -10   0  303.57   40.10
  -3 -10   0  159.08   34.20
  -3 -10   0  277.57   26.20
  -3 -10   0  356.36   48.50
   3  10   0  216.48   28.90
   3  10   0  288.57   47.50
   3  10   0  267.47   36.70
   3  10   0  363.86   45.90
   3  10   0  348.37   40.00
  -4 -10   0  749.92   63.99
  -4 -10   0  656.93   68.59
  -4 -10   0  785.92   57.09
  -4 -10   0  674.13   61.79
  -4 -10   0  741.63   60.69
  -4 -10   0  721.73   57.29
  -4 -10   0  703.23   65.19
  -4 -10   0  636.94   76.69
   4  10   0  737.43   56.79
   4  10   0  660.23   60.09
   4  10   0  688.73   58.49
   4  10   0  652.23   52.59
   4  10   0  826.12   76.69
   4  10   0  753.62   63.49
   4  10   0  731.93   72.09
  -5 -10   0   61.09   22.80
  -5 -10   0   34.10   17.50
  -5 -10   0   37.40   18.40
  -5 -10   0   70.09   21.70
  -5 -10   0   62.39   19.50
  -5 -10   0   58.29   15.70
  -5 -10   0   51.09   16.70
   5  10   0   44.20   11.90
   5  10   0   30.70   12.80
   5  10   0   59.89   21.20
   5  10   0   72.59   26.30
   5  10   0   41.00   12.80
   5  10   0   50.09   20.90
  -6 -10   0  278.17   45.00
  -6 -10   0  262.57   38.10
  -6 -10   0  320.07   46.60
  -6 -10   0  375.36   49.90
  -6 -10   0  404.06   61.99
  -6 -10   0  279.17   49.99
  -6 -10   0  380.76   51.79
   6  10   0  226.58   46.80
   6  10   0  285.57   29.50
   6  10   0  278.07   53.49
   6  10   0  381.16   44.30
   6  10   0  290.97   29.00
   6  10   0  301.37   30.70
   6  10   0  425.46   48.70
  -7 -10   0    2.20    8.90
  -7 -10   0   -4.40    3.00
  -7 -10   0    7.60    8.80
  -7 -10   0    2.80    7.40
  -7 -10   0   -2.70    5.80
  -7 -10   0    5.30    9.40
  -7 -10   0   -7.20    5.10
   7  10   0   -0.80    9.10
   7  10   0   23.00   11.00
   7  10   0    1.20    4.80
   7  10   0   22.10   14.40
   7  10   0    8.70    7.40
   7  10   0   -1.90    6.10
   7  10   0   10.10    6.90
  -8 -10   0  194.58   40.60
  -8 -10   0  223.88   39.60
  -8 -10   0  262.97   42.80
  -8 -10   0  338.07   42.20
  -8 -10   0  247.58   43.40
  -8 -10   0  392.76   59.79
  -8 -10   0  217.48   41.60
   8  10   0  233.78   34.20
   8  10   0  471.25   59.89
   8  10   0  205.68   45.10
   8  10   0  266.57   28.10
   8  10   0  391.96   63.39
   8  10   0  303.37   43.50
   8  10   0  253.27   30.40
  -9 -10   0    4.10    5.80
  -9 -10   0    6.90    8.50
  -9 -10   0   -3.50    3.60
  -9 -10   0   22.80   13.80
  -9 -10   0   -2.70    4.40
  -9 -10   0    0.00    4.30
  -9 -10   0   12.60   11.80
   9  10   0    9.90    6.80
   9  10   0   11.60   12.40
   9  10   0    6.20   14.10
   9  10   0   10.20    7.20
   9  10   0   -3.00    3.30
   9  10   0   28.20   13.60
   9  10   0   17.70    9.90
 -10 -10   0   48.40   22.70
 -10 -10   0   68.99   22.60
 -10 -10   0   94.59   26.00
 -10 -10   0   69.59   21.10
 -10 -10   0   97.39   22.20
 -10 -10   0   88.59   28.50
 -10 -10   0   60.79   22.30
  10  10   0   81.19   19.10
  10  10   0   69.69   29.70
  10  10   0   62.09   16.30
  10  10   0  114.29   22.00
  10  10   0   92.99   23.30
  10  10   0  131.99   41.50
  10  10   0   80.19   16.20
 -11 -10   0   47.70   21.20
 -11 -10   0   11.10    9.70
 -11 -10   0    3.00   11.50
 -11 -10   0    7.10    9.20
 -11 -10   0    1.90    6.50
  11  10   0   26.90   11.40
  11  10   0   19.10   13.40
  11  10   0   14.30    8.00
  11  10   0   16.60    9.90
  10 -11   0   39.40   13.60
  10 -11   0   23.50   15.50
  10 -11   0   41.70   18.10
  10 -11   0    5.80    8.60
 -10  11   0   23.80   11.10
 -10  11   0   10.90   10.20
 -10  11   0   12.20    8.80
 -10  11   0   28.30   14.30
 -10  11   0   20.70   11.00
 -10  11   0   11.00    7.50
 -10  11   0   32.60   12.60
 -10  11   0   25.40   11.30
   9 -11   0   76.29   23.20
   9 -11   0  100.09   22.00
   9 -11   0  112.99   30.40
   9 -11   0  125.49   22.40
   9 -11   0   99.19   29.40
  -9  11   0   68.59   22.30
  -9  11   0   98.49   22.40
  -9  11   0   67.39   18.80
  -9  11   0   88.19   21.60
  -9  11   0  135.89   25.10
  -9  11   0   82.89   17.60
  -9  11   0   78.09   14.80
  -9  11   0   89.99   24.80
  -9  11   0  114.89   23.70
   8 -11   0   69.99   15.40
   8 -11   0   87.29   25.60
   8 -11   0  111.99   31.10
   8 -11   0   72.99   23.10
   8 -11   0   92.69   12.00
   8 -11   0   94.49   18.00
  -8  11   0  130.79   25.00
  -8  11   0   74.49   17.90
  -8  11   0   74.39   23.50
  -8  11   0   87.49   22.10
  -8  11   0  102.49   24.50
  -8  11   0   58.69   16.50
  -8  11   0   60.39   17.50
  -8  11   0   79.09   20.40
   7 -11   0   85.19   14.80
   7 -11   0   71.79   23.10
   7 -11   0   86.49   15.50
   7 -11   0    6.30   13.60
   7 -11   0   86.09   16.30
   7 -11   0   76.29   16.50
   7 -11   0   62.29   20.30
  -7  11   0   50.19   18.60
  -7  11   0   78.49   19.60
  -7  11   0   61.89   18.10
  -7  11   0   96.39   20.00
  -7  11   0   71.89   16.80
  -7  11   0   44.40   16.70
  -7  11   0   58.29   20.70
  -7  11   0   55.69   17.80
   6 -11   0   10.70    6.60
   6 -11   0   14.60    7.80
   6 -11   0    2.20    8.90
   6 -11   0   20.20    8.90
   6 -11   0   37.20   11.10
   6 -11   0    2.50    9.00
  -6  11   0    8.40    8.90
  -6  11   0    3.10    6.70
  -6  11   0   10.80   10.10
  -6  11   0   17.60   10.60
  -6  11   0   12.90   11.30
  -6  11   0    8.90    7.80
  -6  11   0    9.80    8.40
  -6  11   0   12.00    8.00
   5 -11   0  220.28   30.30
   5 -11   0  210.78   31.00
   5 -11   0  205.78   36.80
   5 -11   0  230.28   29.70
   5 -11   0  258.37   43.50
   5 -11   0  254.47   44.40
   5 -11   0  254.07   30.80
  -5  11   0  223.78   38.40
  -5  11   0  215.88   31.80
  -5  11   0  296.77   45.70
  -5  11   0  279.37   44.80
  -5  11   0  231.98   35.50
  -5  11   0  262.17   34.00
  -5  11   0  286.27   41.50
  -5  11   0  197.58   34.40
   4 -11   0    5.60    6.10
   4 -11   0   13.30    9.10
   4 -11   0   11.10   10.20
   4 -11   0    6.40    7.90
   4 -11   0    6.70    6.10
   4 -11   0    0.00    8.80
   4 -11   0   -0.50    4.80
   4 -11   0   12.30    8.10
  -4  11   0   12.30    8.70
  -4  11   0    6.60    9.40
  -4  11   0   13.30    9.40
  -4  11   0    3.40    7.30
  -4  11   0   -1.20    7.70
  -4  11   0    7.70    8.90
  -4  11   0   -3.90    4.30
  -4  11   0    2.30    6.40
  -4  11   0    9.20    7.60
   3 -11   0  568.24   68.19
   3 -11   0  465.35   43.90
   3 -11   0  444.26   40.90
   3 -11   0  624.74   75.49
   3 -11   0  471.55   46.70
   3 -11   0  436.76   39.20
   3 -11   0  394.86   48.40
  -3  11   0  374.26   47.90
  -3  11   0  456.45   45.50
  -3  11   0  374.56   54.29
  -3  11   0  344.87   48.60
  -3  11   0  466.45   41.80
  -3  11   0  489.55   41.70
  -3  11   0  424.46   48.40
  -3  11   0  370.26   47.90
   2 -11   0   16.70    9.70
   2 -11   0   36.50   14.60
   2 -11   0   31.10   14.00
   2 -11   0   21.10    9.70
   2 -11   0    6.80    9.60
   2 -11   0   25.10    9.90
  -2  11   0   30.30   11.40
  -2  11   0   13.70    9.70
  -2  11   0   16.80    9.30
  -2  11   0   18.20   13.60
  -2  11   0   13.70    9.80
  -2  11   0   20.80   11.20
  -2  11   0   18.60   12.30
  -2  11   0    7.80    8.60
   1 -11   0    3.10    7.10
   1 -11   0    9.80    9.00
   1 -11   0    6.30    6.90
   1 -11   0    9.00    9.60
   1 -11   0   -6.50    6.10
   1 -11   0    5.80    7.70
  -1  11   0    7.60    9.50
  -1  11   0    1.20    4.60
  -1  11   0   -7.20    5.40
  -1  11   0    5.50    8.40
  -1  11   0    5.70    6.30
  -1  11   0   -2.50    5.90
  -1  11   0   -1.60    5.70
  -1  11   0    2.20    4.70
   0 -11   0    4.10    7.60
   0 -11   0    9.70    7.20
   0 -11   0   -1.60    4.90
   0 -11   0    5.60    9.70
   0 -11   0    1.20    4.40
   0 -11   0    3.00    7.20
   0 -11   0   13.00   12.60
   0  11   0   -0.80    4.00
   0  11   0    1.40    7.50
   0  11   0    5.30    7.40
   0  11   0    0.00    3.90
   0  11   0    1.10    4.50
   0  11   0   -0.10    3.60
   0  11   0    0.10    6.40
   0  11   0   -3.00    4.30
  -1 -11   0   15.40    7.90
  -1 -11   0    6.60   11.90
  -1 -11   0    4.20    6.40
  -1 -11   0    2.90    7.90
  -1 -11   0    7.30    9.20
  -1 -11   0    0.30    5.30
   1  11   0    7.10    7.30
   1  11   0   -0.20    5.40
   1  11   0    3.40    7.90
   1  11   0    6.30    8.00
   1  11   0    3.40    5.80
   1  11   0    5.20    7.50
   1  11   0   -8.60    4.30
   1  11   0   -4.10    4.60
  -2 -11   0   13.20    9.80
  -2 -11   0    4.50    8.00
  -2 -11   0   12.90   11.30
  -2 -11   0   12.00    9.80
  -2 -11   0   20.00   12.90
  -2 -11   0   15.10    9.10
  -2 -11   0   22.70   11.30
  -2 -11   0    2.10    8.10
   2  11   0   12.10    8.40
   2  11   0   26.60   12.80
   2  11   0   19.70   11.80
   2  11   0   24.60    9.10
   2  11   0   26.10   11.50
   2  11   0   25.10   17.00
   2  11   0   30.60   17.80
  -3 -11   0  473.15   58.49
  -3 -11   0  487.75   57.99
  -3 -11   0  516.75   58.09
  -3 -11   0  460.35   64.19
  -3 -11   0  526.65   62.19
  -3 -11   0  485.55   37.90
  -3 -11   0  502.15   60.99
   3  11   0  496.95   75.69
   3  11   0  430.56   42.20
   3  11   0  480.85   54.19
   3  11   0  429.56   37.70
   3  11   0  478.35   46.90
   3  11   0  458.25   40.60
   3  11   0  567.04   74.49
  -4 -11   0    2.50    6.90
  -4 -11   0   11.70   15.20
  -4 -11   0   -9.10    4.70
  -4 -11   0    5.50    5.60
  -4 -11   0    7.50   11.60
  -4 -11   0    7.60    7.50
  -4 -11   0    4.70    6.20
  -4 -11   0    9.60    9.10
  -4 -11   0   -0.80    6.50
   4  11   0   16.10   11.80
   4  11   0   15.90    9.40
   4  11   0   10.70    7.80
   4  11   0    9.40   12.10
   4  11   0    9.20    6.60
   4  11   0    7.20    7.70
  -5 -11   0  219.58   33.70
  -5 -11   0  227.78   45.30
  -5 -11   0  197.48   38.90
  -5 -11   0  220.18   33.40
  -5 -11   0  223.88   47.90
  -5 -11   0  273.27   42.10
   5  11   0  288.37   40.80
   5  11   0  279.17   53.09
   5  11   0  226.38   37.70
   5  11   0  222.18   31.30
   5  11   0  153.18   38.70
   5  11   0  248.98   36.30
   5  11   0  165.08   25.30
  -6 -11   0   -3.10    4.50
  -6 -11   0   22.30   14.20
  -6 -11   0   16.80   13.40
  -6 -11   0    6.00    6.70
  -6 -11   0   15.20    9.40
  -6 -11   0    7.40    8.60
  -6 -11   0   19.40   16.00
   6  11   0   11.70    6.70
   6  11   0   30.90   12.80
   6  11   0   10.20    9.70
   6  11   0   15.10    8.20
   6  11   0   13.40    8.30
   6  11   0   21.80   15.40
   6  11   0   -5.50    5.70
   6  11   0   13.20    9.50
  -7 -11   0   50.79   22.20
  -7 -11   0   77.79   22.90
  -7 -11   0   65.99   26.00
  -7 -11   0   91.29   25.70
  -7 -11   0  100.79   25.20
  -7 -11   0   49.90   19.50
   7  11   0   73.79   16.80
   7  11   0  118.69   26.90
   7  11   0   62.39   26.40
   7  11   0   48.40   23.10
   7  11   0   57.49   14.50
   7  11   0   81.99   19.60
   7  11   0   90.59   20.50
  -8 -11   0  106.99   23.40
  -8 -11   0  128.49   34.70
  -8 -11   0  101.39   31.90
  -8 -11   0   98.09   29.20
  -8 -11   0   82.99   24.40
  -8 -11   0   58.39   23.50
   8  11   0   93.39   25.00
   8  11   0   50.29   16.80
   8  11   0   64.69   27.90
   8  11   0   57.89   15.70
   8  11   0   86.29   16.90
   8  11   0  109.09   21.20
   8  11   0   56.79   26.10
  -9 -11   0  143.19   38.80
  -9 -11   0  100.09   29.20
  -9 -11   0  120.09   36.50
  -9 -11   0   63.09   18.00
  -9 -11   0  131.39   32.50
  -9 -11   0  118.59   35.40
  -9 -11   0   98.89   28.40
   9  11   0  120.29   25.10
   9  11   0  128.39   27.50
   9  11   0   98.49   42.20
   9  11   0   69.69   30.10
   9  11   0   83.99   20.80
   9  11   0   68.39   15.60
   9  11   0   94.99   19.60
 -10 -11   0   15.30   15.30
 -10 -11   0   32.50   27.40
 -10 -11   0   16.60   14.80
 -10 -11   0   42.70   18.20
  10  11   0   90.39   33.40
  10  11   0    6.50    9.50
  10  11   0   30.90   12.40
  10  11   0   39.30   12.20
  10  11   0   49.99   15.10
  10  11   0   30.50   13.90
   9 -12   0   66.19   24.40
   9 -12   0   62.69   24.50
   9 -12   0   89.09   27.70
   9 -12   0  119.89   30.70
  -9  12   0   51.59   17.10
  -9  12   0   60.79   20.70
  -9  12   0   41.40   15.00
  -9  12   0   74.59   20.90
  -9  12   0   47.10   20.30
  -9  12   0   41.10   14.40
  -9  12   0   96.69   32.30
  -9  12   0   60.59   17.10
   8 -12   0   30.70   17.00
   8 -12   0   17.20   10.20
   8 -12   0   75.39   26.60
   8 -12   0   47.60   14.60
  -8  12   0   22.30   12.30
  -8  12   0   25.50   13.80
  -8  12   0   16.80   11.20
  -8  12   0   38.30   18.50
  -8  12   0   57.89   20.20
  -8  12   0   41.60   14.60
  -8  12   0   55.29   16.90
  -8  12   0   50.19   16.60
   7 -12   0   -1.70    6.10
   7 -12   0    6.30    5.30
   7 -12   0    2.50    5.20
   7 -12   0    8.60    6.10
   7 -12   0   11.80   11.50
   7 -12   0    3.30    4.10
   7 -12   0    9.90    6.10
  -7  12   0    1.70    6.70
  -7  12   0   -0.40    3.80
  -7  12   0   -2.20    3.10
  -7  12   0    3.10    6.50
  -7  12   0    8.80    8.00
  -7  12   0   -2.00    5.00
  -7  12   0   -0.80    6.00
  -7  12   0    1.60    6.70
   6 -12   0  157.38   36.80
   6 -12   0  176.38   33.40
   6 -12   0  201.48   28.30
   6 -12   0  207.18   27.20
   6 -12   0  177.98   25.40
   6 -12   0  133.39   35.30
   6 -12   0  178.78   26.10
  -6  12   0  162.48   34.70
  -6  12   0  172.38   28.30
  -6  12   0  125.19   25.20
  -6  12   0  190.48   36.80
  -6  12   0  168.58   34.40
  -6  12   0  203.98   38.70
  -6  12   0  137.29   27.60
  -6  12   0  163.88   30.80
   5 -12   0   96.39   24.90
   5 -12   0   67.09   23.10
   5 -12   0   84.59   18.90
   5 -12   0   63.09   16.00
   5 -12   0   78.89   18.10
   5 -12   0   56.39   22.10
   5 -12   0   96.39   18.00
  -5  12   0   38.80   15.70
  -5  12   0   78.99   24.20
  -5  12   0   70.49   19.40
  -5  12   0   75.59   21.00
  -5  12   0   64.29   21.40
  -5  12   0   44.30   15.90
  -5  12   0   51.89   15.90
  -5  12   0   57.89   16.50
   4 -12   0   72.49   26.30
   4 -12   0   86.39   20.70
   4 -12   0   82.19   18.60
   4 -12   0  115.99   28.60
   4 -12   0   70.19   17.70
   4 -12   0  100.19   19.40
   4 -12   0   67.69   15.80
  -4  12   0  137.69   31.20
  -4  12   0   97.49   22.60
  -4  12   0  101.79   24.90
  -4  12   0   48.20   16.10
  -4  12   0   54.29   18.30
  -4  12   0   71.49   17.90
  -4  12   0   67.19   21.40
  -4  12   0   80.79   24.00
   3 -12   0   22.10   10.80
   3 -12   0   22.30   10.90
   3 -12   0   16.20    8.80
   3 -12   0    9.30    6.80
   3 -12   0    3.70    5.80
   3 -12   0   24.90   16.30
   3 -12   0   14.00    9.90
   3 -12   0   20.90   15.50
  -3  12   0   16.60   11.40
  -3  12   0   23.80   13.50
  -3  12   0   19.70   11.70
  -3  12   0    5.70    6.30
  -3  12   0   22.40   12.20
  -3  12   0   15.80   11.60
  -3  12   0    3.50    5.60
  -3  12   0   14.80   10.20
   2 -12   0  118.49   25.40
   2 -12   0  120.09   22.50
   2 -12   0  152.58   28.80
   2 -12   0   87.59   27.70
   2 -12   0  165.68   30.50
   2 -12   0   91.69   22.20
   2 -12   0  217.98   44.50
  -2  12   0   98.89   28.00
  -2  12   0   96.89   26.40
  -2  12   0  120.09   25.60
  -2  12   0  131.29   23.50
  -2  12   0  183.78   30.30
  -2  12   0  145.09   28.30
  -2  12   0  108.29   24.10
   1 -12   0   16.30   10.60
   1 -12   0   21.60   12.50
   1 -12   0    5.00   10.30
   1 -12   0   33.90   12.10
   1 -12   0    6.90    8.90
   1 -12   0   36.70   18.40
   1 -12   0    7.90    8.40
  -1  12   0    8.40    7.60
  -1  12   0   29.90   11.50
  -1  12   0   28.50   19.20
  -1  12   0   11.20    8.30
  -1  12   0    7.20    8.00
  -1  12   0   24.90   11.40
  -1  12   0   21.00   11.40
  -1  12   0   14.80   11.10
   0 -12   0   -1.60    4.50
   0 -12   0    5.20    6.30
   0 -12   0   -0.10    5.80
   0 -12   0    2.00    7.20
   0 -12   0    5.80    7.10
   0 -12   0    0.00    5.40
   0 -12   0    3.10    4.80
   0 -12   0    4.80   10.70
   0  12   0    2.30    5.70
   0  12   0    8.90    9.00
   0  12   0    6.90    7.70
   0  12   0   -4.50    4.80
   0  12   0   -2.70    6.50
   0  12   0   10.70    7.30
   0  12   0   16.50   12.20
   0  12   0   15.30   11.30
  -1 -12   0    2.70    7.40
  -1 -12   0   26.80   13.10
  -1 -12   0    5.30    7.20
  -1 -12   0   11.40   13.10
  -1 -12   0    8.40    8.60
  -1 -12   0    6.00    7.90
  -1 -12   0   17.10   15.50
   1  12   0    9.90    6.80
   1  12   0   27.10   12.90
   1  12   0    9.00   10.10
   1  12   0    2.60    6.30
   1  12   0    3.60    6.20
   1  12   0    9.60   12.10
   1  12   0    6.20    9.10
   1  12   0    3.90    7.70
  -2 -12   0  169.08   33.30
  -2 -12   0  154.48   32.10
  -2 -12   0  112.29   27.00
  -2 -12   0  158.28   30.10
  -2 -12   0  116.19   28.80
  -2 -12   0  126.99   26.80
  -2 -12   0  150.88   37.50
  -2 -12   0  117.49   34.20
   2  12   0  141.19   34.00
   2  12   0   77.49   19.40
   2  12   0  166.98   26.80
   2  12   0  123.49   25.80
   2  12   0  189.08   25.60
   2  12   0  165.98   31.10
   2  12   0  115.89   35.80
  -3 -12   0   11.90   11.20
  -3 -12   0   17.20   12.60
  -3 -12   0   44.30   17.70
  -3 -12   0   15.70    7.10
  -3 -12   0   27.00   13.40
  -3 -12   0   21.50   10.70
  -3 -12   0   12.90    9.90
  -3 -12   0   10.80   10.00
  -3 -12   0   31.10   17.30
   3  12   0   32.80   14.20
   3  12   0   16.50   10.70
   3  12   0    4.30    6.30
   3  12   0    2.80    4.50
   3  12   0   17.80   10.40
   3  12   0   53.79   22.50
   3  12   0   36.90   18.70
   3  12   0    3.80    7.80
  -4 -12   0   57.49   20.10
  -4 -12   0   60.19   25.10
  -4 -12   0  108.49   23.70
  -4 -12   0   77.89   21.50
  -4 -12   0  102.99   31.40
  -4 -12   0  106.69   20.60
  -4 -12   0   92.89   25.90
  -4 -12   0   77.59   24.90
   4  12   0  104.19   24.40
   4  12   0   85.99   21.70
   4  12   0   75.99   27.60
   4  12   0  109.19   20.50
   4  12   0  123.99   27.40
   4  12   0   69.69   16.80
  -5 -12   0   67.19   26.20
  -5 -12   0   62.59   20.90
  -5 -12   0   61.59   22.30
  -5 -12   0   52.19   20.60
  -5 -12   0   41.90   24.20
  -5 -12   0   68.49   18.00
  -5 -12   0   85.59   23.10
  -5 -12   0  100.19   33.60
   5  12   0   57.19   18.00
   5  12   0   57.69   14.50
   5  12   0   38.00   16.50
   5  12   0   83.39   19.30
   5  12   0  115.69   34.40
   5  12   0   74.89   21.70
  -6 -12   0  160.58   36.60
  -6 -12   0  135.99   31.60
  -6 -12   0  154.28   33.80
  -6 -12   0  171.58   30.40
  -6 -12   0  152.58   38.50
  -6 -12   0  138.69   36.00
  -6 -12   0  197.68   32.50
   6  12   0  211.18   48.60
   6  12   0  165.88   30.40
   6  12   0  139.99   40.50
   6  12   0  165.58   26.10
   6  12   0  187.48   26.40
   6  12   0  200.88   30.00
   6  12   0  154.38   29.30
  -7 -12   0    3.50    9.00
  -7 -12   0    1.10    8.80
  -7 -12   0    6.60    7.00
  -7 -12   0    4.70    6.30
  -7 -12   0    5.20    9.40
  -7 -12   0    0.80    6.30
  -7 -12   0   -1.70    7.40
   7  12   0   -6.70    5.90
   7  12   0    1.80    6.50
   7  12   0    3.40    5.20
   7  12   0   -0.20    5.60
   7  12   0   -4.20    5.50
   7  12   0    5.60    6.70
   7  12   0   11.00   10.20
  -8 -12   0   23.10   17.30
  -8 -12   0   45.40   20.20
  -8 -12   0   69.39   24.80
  -8 -12   0   80.69   25.20
  -8 -12   0   19.30   12.70
  -8 -12   0   67.29   28.80
   8  12   0   54.99   32.00
   8  12   0   49.99   19.40
   8  12   0   50.49   17.40
   8  12   0   31.80   14.20
   8  12   0   54.09   29.60
   8  12   0   28.10   10.50
   8  12   0   31.30   11.40
  -9 -12   0   92.49   32.10
  -9 -12   0   59.79   24.40
  -9 -12   0   61.69   21.50
  -9 -12   0   45.50   20.30
   9  12   0   76.89   18.50
   9  12   0   62.79   25.40
   9  12   0   86.09   19.60
   9  12   0   83.39   21.30
   9  12   0   56.39   28.60
   9  12   0   48.50   13.30
   8 -13   0   69.39   24.40
   8 -13   0  114.29   33.40
  -8  13   0   26.50   14.20
  -8  13   0   82.39   20.30
  -8  13   0   88.39   24.00
  -8  13   0   70.19   20.20
  -8  13   0   91.09   21.20
  -8  13   0   61.89   19.80
   7 -13   0  238.78   27.50
   7 -13   0  281.37   52.19
   7 -13   0  238.98   28.30
   7 -13   0  359.46   59.69
   7 -13   0  194.38   39.60
  -7  13   0  311.47   49.50
  -7  13   0  288.87   41.40
  -7  13   0  252.77   36.40
  -7  13   0  240.78   39.50
  -7  13   0  263.67   42.80
  -7  13   0  198.48   38.30
  -7  13   0  268.27   38.60
  -7  13   0  242.18   46.60
   6 -13   0    9.80    7.20
   6 -13   0    0.90    6.10
   6 -13   0   -5.50    5.10
   6 -13   0    4.80    5.80
   6 -13   0   -3.10    2.90
   6 -13   0    2.80    5.70
   6 -13   0   -4.50    2.60
  -6  13   0    9.90   10.60
  -6  13   0   -2.30    4.60
  -6  13   0   -1.00    2.80
  -6  13   0    4.00    7.30
  -6  13   0   10.60    9.40
  -6  13   0    5.10    6.70
  -6  13   0    5.70    7.40
  -6  13   0   -4.40    3.00
   5 -13   0  183.68   28.70
   5 -13   0  143.49   37.40
   5 -13   0  245.08   46.30
   5 -13   0  167.88   28.20
   5 -13   0  238.98   37.00
   5 -13   0  124.59   31.00
   5 -13   0  232.68   33.70
  -5  13   0  194.48   34.10
  -5  13   0  163.68   28.30
  -5  13   0  197.38   36.30
  -5  13   0  133.19   32.70
  -5  13   0  207.48   39.00
  -5  13   0  251.87   50.49
   4 -13   0   20.30   10.50
   4 -13   0   49.00   16.30
   4 -13   0   32.40   18.80
   4 -13   0   34.70   16.00
   4 -13   0   19.00    9.00
   4 -13   0   26.50   15.90
   4 -13   0   34.80   12.20
   4 -13   0   37.20   14.10
  -4  13   0   47.50   16.80
  -4  13   0   26.90   17.80
  -4  13   0   34.10   16.90
  -4  13   0   32.50   14.40
  -4  13   0   27.80   11.70
  -4  13   0   45.70   15.90
  -4  13   0   53.79   19.30
   3 -13   0  134.69   35.40
   3 -13   0  178.48   39.00
   3 -13   0  157.08   28.30
   3 -13   0  198.38   29.00
   3 -13   0  135.49   33.10
   3 -13   0  149.99   34.50
   3 -13   0  157.78   31.60
  -3  13   0  148.59   28.80
  -3  13   0  132.99   30.90
  -3  13   0  181.88   32.60
  -3  13   0  157.58   36.20
  -3  13   0  142.79   26.50
  -3  13   0  116.89   24.10
  -3  13   0  135.19   28.80
  -3  13   0  121.69   28.20
   2 -13   0   -6.20    3.10
   2 -13   0    0.70    4.60
   2 -13   0   -1.40    6.40
   2 -13   0   11.60    9.10
   2 -13   0    4.20    7.20
   2 -13   0   18.50   16.20
   2 -13   0    0.50    6.50
  -2  13   0    8.90    9.50
  -2  13   0    1.00    6.40
  -2  13   0   -0.90    4.10
  -2  13   0    0.30    6.80
  -2  13   0   -0.40    6.40
  -2  13   0   -4.50    4.70
  -2  13   0    4.00    6.70
  -2  13   0   -4.70    3.60
   1 -13   0  325.07   44.40
   1 -13   0  311.77   46.20
   1 -13   0  337.07   57.09
   1 -13   0  328.77   46.90
   1 -13   0  320.97   45.70
   1 -13   0  367.86   59.89
  -1  13   0  332.67   46.30
  -1  13   0  302.87   44.20
  -1  13   0  240.38   35.80
  -1  13   0  308.67   54.49
  -1  13   0  254.37   42.00
  -1  13   0  308.57   38.70
  -1  13   0  293.27   42.20
  -1  13   0  304.47   50.99
   0 -13   0   -0.30    3.80
   0 -13   0   -0.70    3.50
   0 -13   0   -4.90    4.20
   0 -13   0   21.10   14.20
   0 -13   0   10.80    7.60
   0 -13   0    0.90    6.80
   0 -13   0    5.00    6.70
   0  13   0    5.10    7.70
   0  13   0   -3.40    6.50
   0  13   0    0.30    7.40
   0  13   0   -1.60    5.60
   0  13   0    2.50    7.60
   0  13   0   13.50   11.50
   0  13   0    0.60    4.30
   0  13   0   -5.00    4.20
  -1 -13   0  268.17   49.20
  -1 -13   0  262.67   51.19
  -1 -13   0  272.77   38.80
  -1 -13   0  173.68   32.00
  -1 -13   0  312.77   45.70
  -1 -13   0  397.16   53.99
  -1 -13   0  372.36   51.49
   1  13   0  305.37   44.30
   1  13   0  330.07   46.20
   1  13   0  234.78   47.10
   1  13   0  276.97   34.00
   1  13   0  335.47   46.00
   1  13   0  262.47   50.49
   1  13   0  321.07   38.80
   1  13   0  414.76   54.79
  -2 -13   0   -2.00    8.40
  -2 -13   0   -3.20    2.80
  -2 -13   0   -4.70    4.50
  -2 -13   0   -4.40    4.30
  -2 -13   0    3.50   12.50
  -2 -13   0    4.80    8.50
  -2 -13   0    4.60    6.80
   2  13   0   -1.00    3.70
   2  13   0    9.30    7.20
   2  13   0    7.90    8.40
   2  13   0    0.20    3.10
   2  13   0   -0.80    6.90
   2  13   0   -6.60    4.50
   2  13   0   -0.10    8.80
   2  13   0   -3.00    3.80
  -3 -13   0  181.68   44.60
  -3 -13   0  187.88   36.80
  -3 -13   0  257.47   49.60
  -3 -13   0  230.18   35.00
  -3 -13   0  155.38   31.80
  -3 -13   0  146.29   31.40
  -3 -13   0  163.38   35.50
  -3 -13   0  158.18   34.50
   3  13   0  173.48   29.20
   3  13   0  168.28   24.30
   3  13   0  121.59   36.60
   3  13   0  201.98   36.30
   3  13   0   86.99   28.30
   3  13   0  183.28   28.50
   3  13   0  112.79   32.40
   3  13   0  133.89   28.60
  -4 -13   0   13.10   11.50
  -4 -13   0   72.19   34.70
  -4 -13   0   70.09   27.70
  -4 -13   0   50.19   12.90
  -4 -13   0   68.89   23.10
  -4 -13   0   44.00   16.90
   4  13   0   57.09   18.80
   4  13   0   41.20   14.10
   4  13   0   53.29   13.70
   4  13   0   32.10   18.10
   4  13   0   44.20   16.70
   4  13   0   31.90   11.70
   4  13   0   58.09   16.80
   4  13   0   34.30   19.20
  -5 -13   0  169.18   34.70
  -5 -13   0  197.98   32.00
  -5 -13   0  145.29   34.90
  -5 -13   0  183.48   38.40
  -5 -13   0  209.98   46.60
  -5 -13   0  205.18   41.90
  -5 -13   0  368.56   82.39
  -5 -13   0  124.09   29.60
  -5 -13   0  281.17   40.00
   5  13   0  165.48   27.00
   5  13   0   97.29   42.70
   5  13   0  181.88   28.80
   5  13   0  182.38   33.70
   5  13   0  188.88   25.50
   5  13   0  152.58   31.40
  -6 -13   0   -2.50    9.20
  -6 -13   0    0.80   10.10
  -6 -13   0   -2.50    4.00
  -6 -13   0   14.40   14.80
  -6 -13   0   -2.90    3.80
  -6 -13   0    2.80    8.30
  -6 -13   0    4.80    6.20
  -6 -13   0    8.40   11.20
   6  13   0   10.50    8.30
   6  13   0    9.50   11.00
   6  13   0   14.00   10.50
   6  13   0   -4.10    3.80
   6  13   0   -8.10    4.60
   6  13   0    6.20    6.80
   6  13   0    2.60    9.20
  -7 -13   0  238.18   59.89
  -7 -13   0  273.67   53.49
  -7 -13   0  308.17   53.69
  -7 -13   0  292.47   47.00
  -7 -13   0  230.98   45.70
  -7 -13   0  366.36   63.99
  -7 -13   0  233.68   46.50
   7  13   0  265.17   37.20
   7  13   0  280.37   42.60
   7  13   0  282.97   34.20
   7  13   0  268.77   57.99
   7  13   0  283.17   43.40
  -8 -13   0   65.39   25.90
  -8 -13   0   97.59   37.20
  -8 -13   0   90.99   34.10
  -8 -13   0  115.19   40.60
   8  13   0   94.69   19.70
   8  13   0  106.09   24.40
   8  13   0   55.69   23.90
   8  13   0   68.49   30.30
   8  13   0   91.49   20.00
   6 -14   0   37.50   12.30
   6 -14   0   60.49   22.10
   6 -14   0   88.69   18.60
   6 -14   0   41.00   20.00
   6 -14   0   79.29   29.40
  -6  14   0   55.79   20.00
  -6  14   0   50.69   16.20
  -6  14   0   38.30   19.40
  -6  14   0   61.19   21.30
   5 -14   0   17.00    8.10
   5 -14   0   38.30   17.20
   5 -14   0   28.20   12.70
   5 -14   0   27.50   16.40
   5 -14   0   10.20   11.80
  -5  14   0   20.70   14.20
  -5  14   0   27.10   12.30
  -5  14   0   15.40   12.00
  -5  14   0   37.60   14.30
  -5  14   0    8.20    9.00
  -5  14   0   49.20   17.80
  -5  14   0   41.10   16.30
   4 -14   0   87.99   27.90
   4 -14   0   76.59   20.70
   4 -14   0   71.79   17.60
   4 -14   0   41.70   19.00
   4 -14   0  103.29   30.90
  -4  14   0   34.00   15.70
  -4  14   0   94.39   24.70
  -4  14   0   71.69   24.80
  -4  14   0   91.19   22.30
  -4  14   0   79.59   26.10
  -4  14   0   44.20   17.30
   3 -14   0    4.00    6.50
   3 -14   0    1.20    3.90
   3 -14   0    4.80    7.10
   3 -14   0    0.30    8.40
   3 -14   0    4.70    7.20
   3 -14   0   -2.00    6.00
  -3  14   0    4.80    9.60
  -3  14   0    5.20    9.40
  -3  14   0   -1.60    5.20
  -3  14   0    7.80   10.10
  -3  14   0   -1.50    6.40
  -3  14   0   -2.40    4.50
  -3  14   0    4.60    8.30
   2 -14   0  157.38   42.60
   2 -14   0  132.69   29.50
   2 -14   0  136.39   31.50
   2 -14   0  143.89   28.90
   2 -14   0  119.79   28.30
   2 -14   0  115.09   23.80
   2 -14   0  139.19   38.00
   2 -14   0  171.08   34.20
  -2  14   0   88.09   26.90
  -2  14   0  163.38   29.50
  -2  14   0  199.38   36.10
  -2  14   0  136.49   35.50
  -2  14   0  144.49   26.60
  -2  14   0  125.89   27.20
  -2  14   0  123.69   33.20
  -2  14   0  162.88   46.10
   1 -14   0   -5.00    4.20
   1 -14   0   10.80    9.20
   1 -14   0   -1.70    4.10
   1 -14   0   11.00    8.60
   1 -14   0   -8.50    6.80
   1 -14   0   -0.60    2.70
   1 -14   0    1.40    4.80
   1 -14   0    8.80    7.40
  -1  14   0   -5.30    5.50
  -1  14   0   10.00    8.90
  -1  14   0   12.50   10.60
  -1  14   0    5.30   10.40
  -1  14   0    0.90    5.20
  -1  14   0   -1.20    5.80
  -1  14   0    5.00    6.20
  -1  14   0   -5.60    3.20
   0 -14   0  256.17   55.29
   0 -14   0  199.08   36.40
   0 -14   0  232.98   49.20
   0 -14   0  219.38   34.70
   0 -14   0  223.48   39.10
   0 -14   0  256.17   42.30
   0 -14   0  140.79   32.80
   0  14   0  209.38   30.40
   0  14   0  187.38   43.30
   0  14   0  295.27   42.10
   0  14   0  207.28   33.90
   0  14   0  173.98   41.20
   0  14   0  328.97   52.09
   0  14   0  212.78   38.20
   0  14   0  188.68   36.00
  -1 -14   0   -1.40    3.60
  -1 -14   0    3.30    7.00
  -1 -14   0    1.70   13.80
  -1 -14   0    9.90   13.10
  -1 -14   0    6.00    6.80
  -1 -14   0   -2.80    3.70
  -1 -14   0    2.60    8.00
  -1 -14   0   -6.10    4.60
   1  14   0   -2.80    3.30
   1  14   0   -0.50    5.00
   1  14   0   -2.30    3.70
   1  14   0    6.50   10.00
   1  14   0    7.80   12.60
   1  14   0   -4.20    4.20
   1  14   0   -0.20    7.20
   1  14   0   14.10   11.90
  -2 -14   0   71.89   28.30
  -2 -14   0  104.89   28.20
  -2 -14   0   81.69   22.50
  -2 -14   0  125.89   31.30
  -2 -14   0   92.79   29.90
  -2 -14   0   83.99   25.60
  -2 -14   0  114.59   27.00
  -2 -14   0  165.98   34.00
   2  14   0  126.49   26.70
   2  14   0  104.49   26.30
   2  14   0   91.69   25.40
   2  14   0  121.79   20.60
   2  14   0  158.68   31.60
   2  14   0  200.58   34.50
   2  14   0  156.88   37.90
   2  14   0  116.69   35.10
  -3 -14   0    3.30    6.40
  -3 -14   0    3.70    8.30
  -3 -14   0   10.30   11.20
  -3 -14   0    3.90    7.40
  -3 -14   0    4.40    8.20
  -3 -14   0   11.90   11.70
  -3 -14   0   19.20   13.10
   3  14   0    3.60    7.80
   3  14   0    4.60    4.90
   3  14   0   -3.10    5.10
   3  14   0   -7.30    4.70
   3  14   0    0.30    3.80
   3  14   0    3.90    8.20
   3  14   0   10.90   11.90
  -4 -14   0  135.39   37.00
  -4 -14   0  129.99   33.60
  -4 -14   0   85.39   24.90
  -4 -14   0   71.59   23.80
  -4 -14   0   55.69   21.50
  -4 -14   0  127.29   33.20
  -4 -14   0  169.68   32.40
  -4 -14   0   50.69   26.00
   4  14   0   75.89   18.10
   4  14   0  140.79   29.10
   4  14   0   78.29   16.60
   4  14   0   81.49   23.90
   4  14   0   76.79   31.20
   4  14   0  101.59   25.30
   4  14   0   45.60   22.60
  -5 -14   0   56.69   21.80
  -5 -14   0   49.50   20.80
  -5 -14   0   35.10   11.80
  -5 -14   0   37.00   20.10
  -5 -14   0   76.89   29.60
  -5 -14   0   59.99   29.40
   5  14   0    6.60    7.30
   5  14   0   20.80    9.50
   5  14   0   22.60   12.00
   5  14   0   87.29   33.60
   5  14   0   43.60   16.00
   5  14   0    5.00    9.40
   5  14   0   41.00   12.10
  -6 -14   0   32.30   17.60
  -6 -14   0   11.30   13.10
  -6 -14   0  112.59   35.50
  -6 -14   0   58.59   20.50
  -6 -14   0  107.79   34.50
   6  14   0   52.59   17.60
   6  14   0   38.70   13.10
   6  14   0   36.00   11.00
   6  14   0   63.49   15.30
   6  14   0   88.19   20.00
   6  14   0   72.99   19.50
   3 -15   0   62.79   26.70
   3 -15   0   29.50   13.20
   3 -15   0   49.90   21.90
   3 -15   0   50.09   15.20
   3 -15   0   74.19   23.80
  -3  15   0   28.80   11.40
  -3  15   0   -0.80    7.10
  -3  15   0   41.80   19.30
  -3  15   0   38.70   16.60
  -3  15   0   18.70   13.90
   2 -15   0   -1.00    4.90
   2 -15   0   30.80   19.50
   2 -15   0    2.10    4.60
   2 -15   0   10.40    8.90
   2 -15   0    6.60   11.50
  -2  15   0   -1.90    4.20
  -2  15   0   16.90   12.80
  -2  15   0   30.50   14.00
  -2  15   0   17.10   12.60
  -2  15   0   14.50    9.90
  -2  15   0    8.10    9.50
   1 -15   0    4.90    9.20
   1 -15   0    4.90   10.70
   1 -15   0    1.00    9.20
   1 -15   0   10.50   15.10
   1 -15   0   12.90    8.80
  -1  15   0   -3.50    3.60
  -1  15   0   -3.50    3.30
  -1  15   0    0.60    3.50
  -1  15   0    0.80    5.50
  -1  15   0    4.90    6.10
  -1  15   0    8.40    9.60
  -1  15   0    1.60    7.80
   0 -15   0    1.50    7.50
   0 -15   0   -0.80    4.30
   0 -15   0    0.20    6.90
   0 -15   0    1.00    7.30
   0 -15   0   -3.60    4.70
   0 -15   0   -3.20    7.60
   0  15   0   15.70   10.40
   0  15   0    3.60    4.40
   0  15   0    3.40    5.80
   0  15   0    9.30   14.10
   0  15   0    2.20    8.20
   0  15   0    9.00    8.90
   0  15   0    4.60    6.20
  -1 -15   0   11.20    8.90
  -1 -15   0    6.00   15.80
  -1 -15   0    2.30    8.80
  -1 -15   0    3.00    8.50
  -1 -15   0   -3.30    4.70
  -1 -15   0    8.50   10.00
   1  15   0    2.10    5.40
   1  15   0   10.50    8.00
   1  15   0   -3.00    6.10
   1  15   0   11.20    8.10
   1  15   0   -0.40    5.00
   1  15   0    9.30   13.50
  -2 -15   0   11.80   14.00
  -2 -15   0    4.60    8.80
  -2 -15   0   19.20   24.70
  -2 -15   0   -3.00    5.10
  -2 -15   0    1.60    6.30
  -2 -15   0    8.40    8.30
   2  15   0    6.10    6.50
   2  15   0   12.80   10.00
   2  15   0    0.00    3.90
   2  15   0   24.20   12.40
   2  15   0    5.70    8.60
   2  15   0    1.20    7.20
   2  15   0    8.10    7.00
  -3 -15   0   40.90   18.70
  -3 -15   0   10.10    9.00
  -3 -15   0   49.30   20.80
  -3 -15   0   67.39   27.80
  -3 -15   0   30.00   20.80
   3  15   0   35.60   11.10
   3  15   0   28.60   13.50
   3  15   0   75.39   21.90
   3  15   0   51.59   26.60
   3  15   0   27.60   14.80
   3  15   0   21.20   15.60
   3  15  -1  101.59   25.30
   3  15  -1  147.29   34.00
   3  15  -1  103.09   36.50
   3  15  -1  120.69   36.80
   3  15  -1  163.28   47.20
   3  15  -1  166.18   25.70
  -3 -15   1  169.48   36.80
  -3 -15   1  166.38   52.09
  -3 -15   1   90.89   29.70
  -3 -15   1  174.78   43.10
  -3 -15   1  147.79   43.80
   2  15  -1    4.20    5.70
   2  15  -1   -1.10    5.90
   2  15  -1    6.40    7.30
   2  15  -1   -1.50    2.80
   2  15  -1   -1.20    5.10
   2  15  -1    0.90    4.50
  -2 -15   1   -0.50    4.30
  -2 -15   1    1.00    5.90
  -2 -15   1    2.00    6.70
  -2 -15   1   -4.50    5.70
  -2 -15   1   21.00   18.40
   1  15  -1   41.90   15.20
   1  15  -1   17.00    9.50
   1  15  -1   39.00   19.40
   1  15  -1   21.30   10.10
   1  15  -1   28.20   22.90
   1  15  -1   37.20   14.80
  -1 -15   1   74.79   24.30
  -1 -15   1   37.10   14.40
  -1 -15   1   45.90   20.10
  -1 -15   1   25.60   16.20
  -1 -15   1   44.40   20.10
  -1 -15   1   25.10   19.80
   0  15  -1    6.20    6.40
   0  15  -1   14.00    8.70
   0  15  -1    0.00    5.50
   0  15  -1   12.20    7.60
   0  15  -1   13.50   13.00
   0  15  -1   27.50   12.50
   0  15  -1   19.30   11.60
   0 -15   1   38.20   21.20
   0 -15   1   23.80   14.00
   0 -15   1   24.50   18.10
   0 -15   1    3.10    6.70
  -1  15  -1  200.58   36.40
  -1  15  -1  213.68   33.30
  -1  15  -1  191.78   46.80
  -1  15  -1  224.58   39.40
  -1  15  -1  138.49   35.10
  -1  15  -1  182.68   36.30
   1 -15   1  212.88   33.70
   1 -15   1  273.57   54.29
   1 -15   1  198.58   44.50
   1 -15   1  197.38   37.10
   1 -15   1  143.19   31.10
  -2  15  -1   27.20   14.20
  -2  15  -1   18.40   14.00
  -2  15  -1   22.60   13.40
  -2  15  -1   10.70    9.20
  -2  15  -1   21.60   12.40
  -2  15  -1    0.20    5.80
  -2  15  -1    8.80    9.20
   2 -15   1    9.70   10.20
   2 -15   1   48.90   21.60
   2 -15   1   21.30   12.90
   2 -15   1   12.60   13.90
   2 -15   1   31.70   11.90
  -3  15  -1  434.96   58.89
  -3  15  -1  353.26   60.29
  -3  15  -1  338.47   56.59
  -3  15  -1  442.96   44.90
  -3  15  -1  442.76   51.09
   3 -15   1  445.46   49.40
   3 -15   1  406.96   71.79
   3 -15   1  438.86   53.59
   3 -15   1  385.56   61.29
   3 -15   1  515.95   74.99
   6  14  -1   27.70   13.50
   6  14  -1   40.10   13.50
   6  14  -1   41.20   16.40
   6  14  -1   -3.60    8.90
   6  14  -1   50.29   16.40
   6  14  -1   23.90   12.40
  -6 -14   1   43.30   18.90
  -6 -14   1   46.40   21.80
  -6 -14   1   70.49   28.50
  -6 -14   1    7.80    9.60
  -6 -14   1   59.29   27.60
   5  14  -1   -3.20    4.00
   5  14  -1    3.30   10.10
   5  14  -1    7.30    6.80
   5  14  -1    9.10    7.40
   5  14  -1    2.20    4.00
   5  14  -1   -1.50    3.20
  -5 -14   1   -1.10    4.10
  -5 -14   1   15.90   13.40
  -5 -14   1   -1.40    7.90
  -5 -14   1   16.40   12.10
  -5 -14   1    2.50    7.70
  -5 -14   1   -6.40    9.40
   4  14  -1   40.00   20.20
   4  14  -1   57.19   14.90
   4  14  -1   62.69   15.50
   4  14  -1   37.80   23.40
   4  14  -1   52.69   16.80
   4  14  -1   23.80   11.60
   4  14  -1   39.80   17.10
  -4 -14   1   66.99   21.70
  -4 -14   1   43.30   20.40
  -4 -14   1   38.80   17.00
  -4 -14   1   49.80   16.90
  -4 -14   1   29.60   19.70
  -4 -14   1   66.29   27.20
  -4 -14   1   86.09   26.90
   3  14  -1   34.50   20.90
   3  14  -1   65.79   17.50
   3  14  -1   52.69   19.00
   3  14  -1   69.79   27.00
   3  14  -1   72.69   21.60
   3  14  -1  116.99   31.90
  -3 -14   1   84.89   21.40
  -3 -14   1   83.99   27.60
  -3 -14   1   46.00   20.50
  -3 -14   1   82.79   24.80
  -3 -14   1   63.19   28.10
  -3 -14   1   98.69   26.00
  -3 -14   1   87.89   26.90
  -3 -14   1   66.19   22.90
   2  14  -1  111.59   47.70
   2  14  -1   86.09   25.00
   2  14  -1   61.39   26.50
   2  14  -1   86.09   26.00
   2  14  -1   54.69   18.00
   2  14  -1   75.39   20.30
   2  14  -1   76.99   29.50
   2  14  -1   92.29   23.70
  -2 -14   1  150.58   42.20
  -2 -14   1  108.19   28.50
  -2 -14   1   69.49   24.80
  -2 -14   1  103.09   30.10
  -2 -14   1   69.99   21.30
  -2 -14   1  104.09   28.10
  -2 -14   1   51.99   18.40
  -2 -14   1   48.00   22.50
   1  14  -1  101.09   25.70
   1  14  -1   62.89   25.50
   1  14  -1   63.39   25.70
   1  14  -1   85.99   23.40
   1  14  -1  107.29   25.10
   1  14  -1   86.29   19.00
   1  14  -1  131.49   35.40
   1  14  -1   63.69   24.80
  -1 -14   1   68.29   22.20
  -1 -14   1  165.38   41.60
  -1 -14   1   89.09   30.10
  -1 -14   1  101.19   27.30
  -1 -14   1   41.80   15.90
  -1 -14   1  118.39   28.10
  -1 -14   1  121.49   27.20
   0  14  -1   96.59   24.50
   0  14  -1   70.49   26.50
   0  14  -1  126.79   33.10
   0  14  -1   82.79   19.90
   0  14  -1   56.79   21.00
   0  14  -1  110.49   22.60
   0  14  -1  118.79   28.30
   0  14  -1   72.79   21.20
   0 -14   1   70.19   23.00
   0 -14   1   87.59   29.90
   0 -14   1  108.79   32.70
   0 -14   1   86.89   24.30
   0 -14   1  130.89   25.30
   0 -14   1   85.89   25.20
   0 -14   1   95.29   26.90
   0 -14   1  118.79   27.10
  -1  14  -1    6.70    9.30
  -1  14  -1    0.60    4.90
  -1  14  -1   11.10    8.40
  -1  14  -1   15.10   11.30
  -1  14  -1    4.20    8.60
  -1  14  -1   12.90   10.00
  -1  14  -1   14.30   12.10
   1 -14   1   12.70   10.00
   1 -14   1   12.30    9.00
   1 -14   1    1.90    8.70
   1 -14   1   -4.10    4.20
   1 -14   1   14.70   11.10
   1 -14   1    3.30    6.20
   1 -14   1    5.70    6.80
   1 -14   1   16.50   11.80
  -2  14  -1  265.27   41.00
  -2  14  -1  167.88   41.00
  -2  14  -1  250.47   39.40
  -2  14  -1  198.18   41.70
  -2  14  -1  221.68   34.10
  -2  14  -1  234.68   40.40
   2 -14   1  321.57   45.30
   2 -14   1  176.48   31.90
   2 -14   1  225.78   37.80
   2 -14   1  189.28   34.90
   2 -14   1  201.58   36.30
   2 -14   1  191.88   44.60
  -3  14  -1  122.99   23.90
  -3  14  -1   86.69   23.10
  -3  14  -1  119.99   24.90
  -3  14  -1   80.69   26.40
  -3  14  -1   61.69   23.80
  -3  14  -1  124.29   29.60
  -3  14  -1   85.49   26.30
   3 -14   1  116.39   28.90
   3 -14   1  147.59   29.80
   3 -14   1  129.09   27.00
   3 -14   1   93.59   23.40
   3 -14   1   85.49   27.50
   3 -14   1  122.89   24.40
   3 -14   1  211.98   43.80
   3 -14   1   56.69   18.70
  -4  14  -1   69.69   25.50
  -4  14  -1   49.50   17.90
  -4  14  -1   83.09   25.50
  -4  14  -1   75.39   21.90
  -4  14  -1  103.09   23.70
  -4  14  -1   78.39   23.20
  -4  14  -1   58.99   19.40
   4 -14   1   72.49   20.40
   4 -14   1   89.99   30.60
   4 -14   1   45.90   18.70
   4 -14   1   73.29   17.00
   4 -14   1   46.30   21.80
  -5  14  -1   45.40   19.10
  -5  14  -1   16.60   20.00
  -5  14  -1   49.99   18.50
  -5  14  -1   26.70   13.20
  -5  14  -1   14.00   11.10
  -5  14  -1   35.30   14.70
  -5  14  -1   42.90   16.90
   5 -14   1   37.90   13.10
   5 -14   1   35.70   19.10
   5 -14   1   22.40   14.20
   5 -14   1   35.20   18.50
   5 -14   1   40.00   14.40
  -6  14  -1  150.68   32.40
  -6  14  -1  197.78   49.90
  -6  14  -1  163.58   30.00
  -6  14  -1  161.18   33.40
   6 -14   1  194.78   42.20
   6 -14   1  175.18   24.60
   6 -14   1  212.78   40.30
   6 -14   1  284.77   51.09
   6 -14   1  190.68   24.90
   8  13  -1   70.99   19.40
   8  13  -1   29.50   22.60
   8  13  -1   80.69   18.00
   8  13  -1   75.09   17.20
   8  13  -1   62.39   17.50
  -8 -13   1   27.70   16.80
  -8 -13   1   40.90   24.40
  -8 -13   1   81.59   28.50
   7  13  -1   13.10   18.40
   7  13  -1    9.80    7.70
   7  13  -1   12.40    8.30
   7  13  -1    5.40    5.60
   7  13  -1    4.40    6.30
  -7 -13   1    4.20    7.10
  -7 -13   1    3.70    8.10
  -7 -13   1    9.00   12.70
  -7 -13   1    3.30    8.20
  -7 -13   1   -1.20    7.60
   6  13  -1   -2.80    7.60
   6  13  -1   -2.50    2.40
   6  13  -1    5.20    6.70
   6  13  -1   16.80   10.30
   6  13  -1    0.00    6.20
   6  13  -1    2.40    5.00
  -6 -13   1    1.60    5.10
  -6 -13   1    2.30    7.00
  -6 -13   1   23.10   12.10
  -6 -13   1   12.50    9.50
  -6 -13   1   -1.20    4.40
  -6 -13   1    2.50   10.80
  -6 -13   1    1.30    6.90
  -6 -13   1    9.10    8.80
   5  13  -1   32.90   11.30
   5  13  -1   44.40   17.30
   5  13  -1   30.00   13.50
   5  13  -1   27.70   13.50
   5  13  -1   34.30   13.90
   5  13  -1   25.70   20.80
  -5 -13   1   32.60   17.70
  -5 -13   1   15.10   12.30
  -5 -13   1    8.30    8.00
  -5 -13   1   28.70   17.90
  -5 -13   1   17.20   11.80
  -5 -13   1    9.60    9.80
  -5 -13   1   18.20   12.90
  -5 -13   1    9.70   12.90
   4  13  -1   15.30    9.00
   4  13  -1    6.30    8.70
   4  13  -1   33.50   14.10
   4  13  -1    8.10   11.20
   4  13  -1   10.70    7.30
   4  13  -1   14.00    9.10
   4  13  -1    3.50    5.10
  -4 -13   1   10.20   14.90
  -4 -13   1    0.30    3.90
  -4 -13   1   -2.30    6.70
  -4 -13   1   17.80   14.90
  -4 -13   1    6.10    9.40
  -4 -13   1   12.50   10.30
  -4 -13   1   20.60   17.20
  -4 -13   1    8.80   10.00
  -4 -13   1    4.40    4.90
   3  13  -1   -1.60    5.00
   3  13  -1   11.60   14.50
   3  13  -1    5.00    5.40
   3  13  -1    5.40   11.20
   3  13  -1   16.50   10.20
   3  13  -1   37.50   15.20
   3  13  -1    2.80    5.90
  -3 -13   1    1.20    6.30
  -3 -13   1   26.10   14.90
  -3 -13   1    1.00    9.40
  -3 -13   1   -3.50    4.00
  -3 -13   1   11.90   11.20
  -3 -13   1    0.10    7.40
  -3 -13   1   19.00   10.00
   2  13  -1   -0.70    4.50
   2  13  -1   11.50    7.80
   2  13  -1   15.80    9.10
   2  13  -1   17.00   14.00
   2  13  -1   -6.20    4.00
   2  13  -1    0.20    6.90
   2  13  -1   21.50   17.20
   2  13  -1    3.30    6.80
  -2 -13   1   -2.50    4.90
  -2 -13   1    7.30   11.00
  -2 -13   1    0.30    8.80
  -2 -13   1   10.40   10.20
  -2 -13   1   -0.90    3.90
  -2 -13   1   21.50   12.90
  -2 -13   1    6.40    6.70
   1  13  -1    1.00    7.70
   1  13  -1   10.40    9.60
   1  13  -1   -0.20    6.70
   1  13  -1   -3.90    4.50
   1  13  -1    8.80    9.10
   1  13  -1   -1.70    3.80
   1  13  -1    0.80    4.80
   1  13  -1    4.00    6.60
  -1 -13   1    9.90    8.50
  -1 -13   1   -1.40    7.10
  -1 -13   1   10.40   11.90
  -1 -13   1    3.20    7.70
  -1 -13   1   11.20    9.80
  -1 -13   1   -4.20    2.70
  -1 -13   1    8.90   10.30
  -1 -13   1    1.20    5.00
   0  13  -1  175.48   31.60
   0  13  -1   90.79   27.40
   0  13  -1   97.69   21.10
   0  13  -1  137.59   28.00
   0  13  -1  174.28   32.70
   0  13  -1  122.79   26.80
   0  13  -1  137.19   36.10
   0  13  -1  213.98   35.50
   0 -13   1  143.29   30.40
   0 -13   1  188.78   35.90
   0 -13   1  158.58   32.90
   0 -13   1  134.19   34.90
   0 -13   1   78.29   24.70
   0 -13   1  142.29   31.20
  -1  13  -1   20.70   10.30
  -1  13  -1   50.49   18.00
  -1  13  -1   52.39   17.70
  -1  13  -1   13.70   12.50
  -1  13  -1   38.30   16.30
  -1  13  -1   52.99   16.40
  -1  13  -1   43.30   20.60
  -1  13  -1   45.60   17.50
   1 -13   1   47.90   16.80
   1 -13   1   20.00   16.00
   1 -13   1   29.60   17.60
   1 -13   1   35.70   14.00
   1 -13   1   41.00   17.00
   1 -13   1   35.80   15.70
   1 -13   1   42.00   21.80
  -2  13  -1    6.70    8.70
  -2  13  -1   -5.00    3.40
  -2  13  -1   -2.50    3.30
  -2  13  -1   16.60   11.50
  -2  13  -1   -0.10    4.90
  -2  13  -1   -2.10    3.70
  -2  13  -1   -5.30    2.60
  -2  13  -1    5.40    7.60
   2 -13   1    2.90    6.90
   2 -13   1    9.00    5.60
   2 -13   1   -2.80    4.30
   2 -13   1    5.40    6.70
   2 -13   1   -0.20    6.10
   2 -13   1    5.00    7.50
   2 -13   1   -3.30    5.40
  -3  13  -1   63.89   23.80
  -3  13  -1   64.69   16.80
  -3  13  -1   40.90   15.80
  -3  13  -1   68.19   18.80
  -3  13  -1   68.89   19.00
  -3  13  -1   68.49   18.50
  -3  13  -1   83.19   25.00
  -3  13  -1   71.19   21.50
   3 -13   1   52.79   23.00
   3 -13   1   30.30   13.60
   3 -13   1   56.59   15.00
   3 -13   1   25.70   19.20
   3 -13   1   86.19   29.50
  -4  13  -1  372.76   50.79
  -4  13  -1  340.57   46.20
  -4  13  -1  319.67   54.09
  -4  13  -1  298.67   40.20
  -4  13  -1  389.46   47.20
  -4  13  -1  321.27   49.70
  -4  13  -1  354.66   51.19
   4 -13   1  380.16   53.29
   4 -13   1  314.67   40.30
   4 -13   1  430.56   62.19
   4 -13   1  320.87   55.29
   4 -13   1  341.57   43.10
   4 -13   1  286.17   42.50
   4 -13   1  352.76   43.90
  -5  13  -1   39.20   18.40
  -5  13  -1   40.20   19.00
  -5  13  -1   48.80   15.00
  -5  13  -1   54.79   17.20
  -5  13  -1   41.10   17.70
  -5  13  -1   65.29   20.20
  -5  13  -1   60.69   21.30
   5 -13   1   53.09   15.10
   5 -13   1   74.49   21.50
   5 -13   1   54.49   22.00
   5 -13   1   75.09   17.70
   5 -13   1   73.59   15.80
   5 -13   1   96.79   29.30
   5 -13   1   56.29   14.80
  -6  13  -1   -4.00    3.20
  -6  13  -1    6.60    9.00
  -6  13  -1   -2.80    5.30
  -6  13  -1    6.40    5.70
  -6  13  -1   -2.60    3.30
  -6  13  -1    0.50    3.70
  -6  13  -1    4.50    5.80
   6 -13   1   17.20    7.00
   6 -13   1    3.00    4.90
   6 -13   1    2.70    4.70
   6 -13   1   -1.00    3.80
   6 -13   1   -3.50    5.20
   6 -13   1    1.40    5.60
   6 -13   1   12.00    9.70
  -7  13  -1   22.10   11.00
  -7  13  -1   40.10   15.00
  -7  13  -1   10.00    9.60
  -7  13  -1   21.30   12.80
  -7  13  -1   22.40   10.90
  -7  13  -1   31.40   16.50
  -7  13  -1   14.90   13.00
  -7  13  -1   35.30   14.30
   7 -13   1   21.10   13.70
   7 -13   1    6.40   11.50
   7 -13   1   15.30    6.50
   7 -13   1   41.00   14.00
  -8  13  -1   11.40   14.50
  -8  13  -1    6.50    6.80
  -8  13  -1   30.80   14.10
  -8  13  -1    2.80    8.40
  -8  13  -1   20.60   11.20
  -8  13  -1    8.00    7.30
   8 -13   1   11.10   10.00
   8 -13   1    6.80   12.10
   8 -13   1   24.10   15.90
   9  12  -1   93.39   20.30
   9  12  -1   91.29   18.50
   9  12  -1  140.19   26.70
   9  12  -1   87.39   21.00
   9  12  -1  124.69   40.30
  -9 -12   1   62.49   32.40
  -9 -12   1  171.48   43.10
  -9 -12   1  133.09   40.00
  -9 -12   1   98.69   30.70
  -9 -12   1   94.89   28.30
   8  12  -1   90.29   19.10
   8  12  -1  121.79   24.00
   8  12  -1  106.29   23.10
   8  12  -1  142.69   33.60
   8  12  -1  133.69   40.60
   8  12  -1  167.38   33.80
   8  12  -1  167.78   42.50
  -8 -12   1  160.98   36.00
  -8 -12   1  103.09   29.20
  -8 -12   1  125.29   33.90
  -8 -12   1  148.39   31.00
  -8 -12   1  131.69   36.30
  -8 -12   1   89.19   29.10
   7  12  -1   55.89   25.50
   7  12  -1   35.80   13.50
   7  12  -1   42.20   12.20
   7  12  -1   27.10   15.50
   7  12  -1   27.20   18.40
   7  12  -1   39.70   12.70
   7  12  -1   57.79   16.90
  -7 -12   1   19.70   11.70
  -7 -12   1   41.90   19.70
  -7 -12   1    5.30    9.10
  -7 -12   1   33.50   14.50
  -7 -12   1   27.50   16.40
  -7 -12   1   34.90   16.90
  -7 -12   1   24.10   16.60
   6  12  -1  491.65   44.60
   6  12  -1  499.95   47.80
   6  12  -1  443.46   41.20
   6  12  -1  547.95   83.39
   6  12  -1  386.66   66.29
   6  12  -1  490.05   48.50
   6  12  -1  456.05   41.80
  -6 -12   1  512.65   64.89
  -6 -12   1  465.85   61.59
  -6 -12   1  461.15   60.99
  -6 -12   1  466.35   58.89
  -6 -12   1  553.74   68.99
  -6 -12   1  450.45   62.19
  -6 -12   1  633.94   85.09
  -6 -12   1  575.44   77.49
   5  12  -1  137.19   26.80
   5  12  -1  117.19   21.10
   5  12  -1  113.09   21.80
   5  12  -1  153.18   41.00
   5  12  -1  150.08   28.90
   5  12  -1  128.39   28.80
   5  12  -1  187.58   44.00
  -5 -12   1  154.08   42.70
  -5 -12   1  141.49   33.20
  -5 -12   1  126.99   26.60
  -5 -12   1  112.79   27.30
  -5 -12   1  132.49   35.20
  -5 -12   1  142.09   33.50
  -5 -12   1  164.48   34.00
   4  12  -1  353.56   48.30
   4  12  -1  264.97   40.00
   4  12  -1  337.37   42.60
   4  12  -1  399.26   50.49
   4  12  -1  357.16   33.50
  -4 -12   1  428.16   55.79
  -4 -12   1  328.97   52.79
  -4 -12   1  328.47   41.50
  -4 -12   1  331.27   59.69
  -4 -12   1  281.27   42.90
  -4 -12   1  346.77   57.19
  -4 -12   1  300.67   30.80
  -4 -12   1  316.27   47.00
  -4 -12   1  243.38   40.30
   3  12  -1  153.58   41.00
   3  12  -1  170.38   29.10
   3  12  -1   98.39   27.70
   3  12  -1  122.29   22.70
   3  12  -1  169.38   25.20
   3  12  -1  161.78   29.30
   3  12  -1  146.39   30.60
  -3 -12   1  160.58   37.20
  -3 -12   1  123.89   30.50
  -3 -12   1  136.59   27.70
  -3 -12   1  200.28   31.10
  -3 -12   1  103.29   27.60
  -3 -12   1  130.49   30.10
  -3 -12   1  184.68   23.50
  -3 -12   1  174.78   32.90
  -3 -12   1  128.39   28.90
   2  12  -1  515.45   49.70
   2  12  -1  450.65   55.49
   2  12  -1  381.26   63.19
   2  12  -1  532.95   43.30
   2  12  -1  538.35   45.30
   2  12  -1  545.75   70.49
   2  12  -1  461.55   46.50
   2  12  -1  525.65   50.69
  -2 -12   1  484.95   49.99
  -2 -12   1  499.05   51.79
  -2 -12   1  589.44   74.79
  -2 -12   1  517.85   50.79
  -2 -12   1  572.34   53.99
  -2 -12   1  441.86   59.49
  -2 -12   1  581.34   77.69
   1  12  -1   30.10   17.10
   1  12  -1    7.70    7.50
   1  12  -1    1.80    5.00
   1  12  -1   -3.00    6.00
   1  12  -1    8.00    6.50
   1  12  -1    2.60    7.70
   1  12  -1   24.80   15.20
   1  12  -1   23.40   10.00
  -1 -12   1   10.90   13.30
  -1 -12   1   20.70   10.40
  -1 -12   1   20.50   13.40
  -1 -12   1    4.40    7.00
  -1 -12   1   15.00   12.70
  -1 -12   1   -2.20    3.80
  -1 -12   1    8.00    8.20
   0  12  -1  250.37   46.50
   0  12  -1  268.47   40.50
   0  12  -1  273.77   42.50
   0  12  -1  290.27   35.50
   0  12  -1  276.97   36.10
   0  12  -1  399.56   47.50
   0  12  -1  290.37   41.70
   0  12  -1  224.98   47.40
   0 -12   1  267.87   42.00
   0 -12   1  375.26   47.70
   0 -12   1  236.58   40.10
   0 -12   1  304.97   44.70
   0 -12   1  300.87   52.79
   0 -12   1  286.57   49.60
   0 -12   1  295.07   37.50
  -1  12  -1   -3.80    3.60
  -1  12  -1    9.60    9.90
  -1  12  -1   -1.10    4.30
  -1  12  -1    3.70    5.70
  -1  12  -1    9.50    9.10
  -1  12  -1    1.40    8.90
  -1  12  -1   -5.30    4.00
  -1  12  -1    7.80    8.00
   1 -12   1   -4.80    4.30
   1 -12   1   -0.80    3.70
   1 -12   1   -2.60    5.30
   1 -12   1    1.40    8.50
   1 -12   1   -0.20    4.50
   1 -12   1    1.40    9.50
   1 -12   1    7.00    8.40
  -2  12  -1  381.76   57.39
  -2  12  -1  348.67   49.50
  -2  12  -1  397.46   49.80
  -2  12  -1  394.46   36.20
  -2  12  -1  307.87   38.20
  -2  12  -1  307.47   41.60
  -2  12  -1  361.96   46.80
  -2  12  -1  233.48   41.80
   2 -12   1  300.17   41.70
   2 -12   1  330.37   41.20
   2 -12   1  305.27   46.70
   2 -12   1  316.37   40.90
   2 -12   1  278.97   36.20
   2 -12   1  255.97   36.30
   2 -12   1  365.46   47.80
   2 -12   1  387.66   61.49
  -3  12  -1   72.29   19.90
  -3  12  -1   54.89   17.20
  -3  12  -1   46.00   16.30
  -3  12  -1   83.69   19.70
  -3  12  -1   42.90   18.90
  -3  12  -1   51.89   16.30
  -3  12  -1   61.99   21.10
  -3  12  -1   52.69   15.50
   3 -12   1   56.79   15.70
   3 -12   1   74.79   17.50
   3 -12   1   68.19   23.90
   3 -12   1   51.09   17.70
   3 -12   1   38.10   14.50
   3 -12   1   29.20   11.90
   3 -12   1   97.79   27.90
   3 -12   1   63.79   17.20
  -4  12  -1  315.47   48.50
  -4  12  -1  366.56   47.30
  -4  12  -1  311.67   49.40
  -4  12  -1  361.96   46.00
  -4  12  -1  383.16   45.40
  -4  12  -1  339.37   43.90
  -4  12  -1  329.97   41.10
  -4  12  -1  382.16   50.09
   4 -12   1  370.46   43.50
   4 -12   1  452.85   60.19
   4 -12   1  459.25   53.59
   4 -12   1  395.76   56.89
   4 -12   1  231.48   40.80
   4 -12   1  348.17   33.50
   4 -12   1  378.16   36.30
   4 -12   1  396.96   45.60
  -5  12  -1    2.30    6.10
  -5  12  -1   -2.60    2.70
  -5  12  -1   22.20   10.80
  -5  12  -1   -0.70    4.60
  -5  12  -1    0.70    7.00
  -5  12  -1   13.70   11.40
  -5  12  -1   12.10    9.60
  -5  12  -1   12.00   11.20
   5 -12   1   10.30    8.50
   5 -12   1   -4.90    3.70
   5 -12   1    6.70    6.50
   5 -12   1    7.60   10.90
   5 -12   1    1.70    4.10
   5 -12   1    7.90    6.30
  -6  12  -1  241.28   35.00
  -6  12  -1  285.77   38.00
  -6  12  -1  306.87   42.30
  -6  12  -1  278.27   42.60
  -6  12  -1  238.78   36.50
  -6  12  -1  315.17   44.00
  -6  12  -1  242.88   41.40
  -6  12  -1  309.47   49.50
   6 -12   1  276.77   43.80
   6 -12   1  331.77   29.90
   6 -12   1  278.87   33.90
   6 -12   1  338.67   50.99
   6 -12   1  302.97   50.89
   6 -12   1  289.37   27.30
   6 -12   1  261.77   33.40
  -7  12  -1   73.69   18.60
  -7  12  -1   97.09   21.30
  -7  12  -1   81.19   34.20
  -7  12  -1  115.59   26.40
  -7  12  -1   62.39   18.80
  -7  12  -1   32.40   15.90
  -7  12  -1   62.99   20.00
   7 -12   1   88.09   17.10
   7 -12   1   74.89   16.50
   7 -12   1   80.69   12.20
   7 -12   1   76.89   22.10
   7 -12   1   78.69   23.80
  -8  12  -1  256.87   39.60
  -8  12  -1  284.27   39.40
  -8  12  -1  340.77   39.90
  -8  12  -1  327.27   50.19
  -8  12  -1  299.17   41.60
  -8  12  -1  196.58   42.10
  -8  12  -1  317.27   40.60
   8 -12   1  327.17   32.40
   8 -12   1  278.27   48.70
   8 -12   1  305.47   51.59
  -9  12  -1    1.30    3.70
  -9  12  -1    0.50    5.50
  -9  12  -1   -3.40    3.80
  -9  12  -1   -0.50    2.90
  -9  12  -1   -2.60    6.00
   9 -12   1   -0.60    2.80
   9 -12   1    3.10    8.10
   9 -12   1    4.40    6.60
   9 -12   1    7.30   10.00
  10  11  -1   17.80   15.90
  10  11  -1   17.30    9.30
  10  11  -1   17.70   10.50
  10  11  -1   15.30    9.60
  10  11  -1    6.80    9.90
  10  11  -1   15.20    9.00
 -10 -11   1   -0.50    5.40
 -10 -11   1    2.20    6.20
 -10 -11   1   15.50   11.40
 -10 -11   1    9.80   10.90
 -10 -11   1   11.40   14.10
   9  11  -1  342.47   85.99
   9  11  -1  338.97   67.59
   9  11  -1  311.77   47.40
   9  11  -1  226.28   34.80
   9  11  -1  328.17   31.50
   9  11  -1  334.47   36.40
   9  11  -1  304.27   38.60
  -9 -11   1  242.88   50.59
  -9 -11   1  291.37   49.70
  -9 -11   1  216.38   52.89
  -9 -11   1  217.68   43.20
  -9 -11   1  422.36   57.09
  -9 -11   1  285.37   45.70
  -9 -11   1  280.97   48.30
   8  11  -1   33.90   17.90
   8  11  -1   22.10   11.90
   8  11  -1   68.39   28.90
   8  11  -1   13.10    9.70
   8  11  -1   22.50    9.00
   8  11  -1   22.20   11.10
   8  11  -1   30.50   18.70
  -8 -11   1   28.30   12.40
  -8 -11   1   24.50   15.80
  -8 -11   1    8.50    9.40
  -8 -11   1   30.10   16.20
  -8 -11   1   28.40   14.40
  -8 -11   1   42.70   20.60
  -8 -11   1   37.60   20.10
   7  11  -1  338.47   48.00
   7  11  -1  424.96   66.19
   7  11  -1  388.46   34.60
   7  11  -1  264.77   36.70
   7  11  -1  444.76   36.50
   7  11  -1  354.76   65.49
   7  11  -1  354.86   42.90
  -7 -11   1  428.16   58.89
  -7 -11   1  272.67   47.40
  -7 -11   1  524.35   72.09
  -7 -11   1  343.97   49.60
  -7 -11   1  386.36   56.89
  -7 -11   1  382.56   48.40
  -7 -11   1  388.36   54.19
   6  11  -1    2.30    5.90
   6  11  -1    6.00    6.10
   6  11  -1   -0.80    6.30
   6  11  -1   11.10   10.80
   6  11  -1   -0.20    3.60
   6  11  -1   -1.20    3.90
   6  11  -1    0.90    6.30
   6  11  -1   -1.50    7.30
  -6 -11   1   -0.40    8.10
  -6 -11   1   23.40   13.50
  -6 -11   1   -5.70    3.80
  -6 -11   1    3.80    4.80
  -6 -11   1    0.80    8.70
  -6 -11   1   -3.50    3.00
  -6 -11   1    1.50    4.90
   5  11  -1  413.76   47.30
   5  11  -1  440.16   66.49
   5  11  -1  470.85   72.09
   5  11  -1  373.86   36.50
   5  11  -1  327.87   41.40
   5  11  -1  412.46   50.39
   5  11  -1  351.66   33.60
  -5 -11   1  330.47   51.59
  -5 -11   1  397.16   55.99
  -5 -11   1  496.85   92.29
  -5 -11   1  373.76   50.89
  -5 -11   1  307.07   41.10
  -5 -11   1  338.17   45.80
  -5 -11   1  288.47   53.09
   4  11  -1   83.49   27.30
   4  11  -1  103.99   21.50
   4  11  -1   72.29   26.50
   4  11  -1   69.89   15.60
   4  11  -1   87.49   22.00
   4  11  -1   65.49   18.50
  -4 -11   1  119.19   25.70
  -4 -11   1   75.29   19.60
  -4 -11   1  119.89   29.10
  -4 -11   1   73.99   21.60
  -4 -11   1  214.38   57.29
  -4 -11   1   86.79   23.30
  -4 -11   1  116.69   22.60
  -4 -11   1   67.29   23.50
   3  11  -1  129.79   25.50
   3  11  -1  130.69   23.40
   3  11  -1  117.89   23.40
   3  11  -1  122.19   32.20
   3  11  -1  169.18   25.70
  -3 -11   1  117.09   25.60
  -3 -11   1  115.39   27.90
  -3 -11   1  167.08   31.20
  -3 -11   1  136.09   27.90
  -3 -11   1  120.99   20.60
  -3 -11   1  116.79   30.80
  -3 -11   1   86.39   24.00
  -3 -11   1  150.28   30.80
   2  11  -1   14.30   14.10
   2  11  -1   20.10   10.00
   2  11  -1   23.30    9.30
   2  11  -1   11.70   10.40
   2  11  -1   15.70    9.70
   2  11  -1   11.70    7.20
  -2 -11   1   19.80   12.00
  -2 -11   1   22.90   12.20
  -2 -11   1   33.20   15.50
  -2 -11   1   -1.60    5.30
  -2 -11   1   17.90   13.60
  -2 -11   1   21.20   11.90
  -2 -11   1   23.50    7.20
  -2 -11   1   10.20   10.50
  -2 -11   1    4.50    7.30
   1  11  -1  178.08   30.90
   1  11  -1  191.68   27.00
   1  11  -1  218.08   34.10
   1  11  -1  112.09   29.50
   1  11  -1  201.88   26.60
   1  11  -1  152.68   37.00
   1  11  -1  143.79   27.70
   1  11  -1  128.79   24.80
  -1 -11   1  270.77   50.89
  -1 -11   1  253.67   38.00
  -1 -11   1  264.37   37.70
  -1 -11   1  161.68   26.10
  -1 -11   1  149.88   30.10
  -1 -11   1  244.68   37.70
  -1 -11   1  135.39   26.20
  -1 -11   1  171.08   36.80
   0  11  -1  132.19   26.60
   0  11  -1  115.99   23.30
   0  11  -1   99.19   32.60
   0  11  -1   97.19   25.00
   0  11  -1  118.39   21.70
   0  11  -1  124.29   21.30
   0  11  -1  109.29   32.10
   0  11  -1  124.59   25.90
   0 -11   1   83.99   24.80
   0 -11   1   76.29   19.70
   0 -11   1  139.69   28.10
   0 -11   1  170.48   37.60
   0 -11   1  112.19   26.40
   0 -11   1  142.69   26.10
   0 -11   1  125.49   22.00
  -1  11  -1  337.67   42.50
  -1  11  -1  400.26   53.29
  -1  11  -1  388.06   35.00
  -1  11  -1  238.88   36.30
  -1  11  -1  318.67   32.50
  -1  11  -1  354.26   56.29
  -1  11  -1  361.36   44.60
  -1  11  -1  297.17   38.90
   1 -11   1  452.35   60.69
   1 -11   1  288.27   44.50
   1 -11   1  319.57   41.80
   1 -11   1  404.86   50.89
   1 -11   1  365.06   41.30
   1 -11   1  365.36   45.40
   1 -11   1  463.55   49.90
  -2  11  -1   25.90   14.30
  -2  11  -1   19.90   10.00
  -2  11  -1    9.70    9.60
  -2  11  -1   35.60   18.30
  -2  11  -1   36.80   13.40
  -2  11  -1   14.00    7.90
  -2  11  -1   18.50   10.80
  -2  11  -1   30.00   14.00
   2 -11   1   28.90   13.30
   2 -11   1   16.20    8.90
   2 -11   1    9.00    8.90
   2 -11   1   34.80   17.80
   2 -11   1   24.10   15.10
   2 -11   1   14.00    7.30
   2 -11   1    8.10   10.30
  -3  11  -1  421.56   58.29
  -3  11  -1  318.07   42.30
  -3  11  -1  479.95   50.59
  -3  11  -1  427.96   43.00
  -3  11  -1  399.16   39.40
  -3  11  -1  433.66   50.09
  -3  11  -1  415.86   52.79
  -3  11  -1  404.76   38.30
   3 -11   1  416.76   41.50
   3 -11   1  446.96   53.29
   3 -11   1  400.76   36.40
   3 -11   1  474.55   61.29
   3 -11   1  363.36   37.50
   3 -11   1  440.16   60.49
   3 -11   1  428.96   48.80
  -4  11  -1   -1.50    4.40
  -4  11  -1    3.60    8.60
  -4  11  -1    0.90    5.60
  -4  11  -1    9.50    8.00
  -4  11  -1    5.20    7.10
  -4  11  -1   15.60   10.50
  -4  11  -1    8.40    7.90
  -4  11  -1    0.10    5.50
  -4  11  -1   11.30    7.90
   4 -11   1   -4.60    4.00
   4 -11   1    4.90    8.80
   4 -11   1    8.80   11.30
   4 -11   1    3.50    5.40
   4 -11   1    0.80    6.10
   4 -11   1    4.90    7.50
   4 -11   1    9.50    6.50
   4 -11   1    0.00    4.10
  -5  11  -1   48.70   16.30
  -5  11  -1   73.59   17.90
  -5  11  -1   54.09   18.10
  -5  11  -1   54.39   17.70
  -5  11  -1   77.19   20.20
  -5  11  -1   44.60   13.30
  -5  11  -1   57.59   19.90
  -5  11  -1   55.09   18.00
  -5  11  -1   68.19   18.40
   5 -11   1   69.79   24.50
   5 -11   1   75.79   19.00
   5 -11   1  109.19   28.30
   5 -11   1   92.89   17.80
   5 -11   1  110.69   20.10
   5 -11   1  100.39   17.80
   5 -11   1   61.59   15.40
  -6  11  -1  144.99   27.70
  -6  11  -1  132.79   24.00
  -6  11  -1  140.89   29.00
  -6  11  -1  137.19   27.10
  -6  11  -1  155.38   25.90
  -6  11  -1  138.69   29.70
  -6  11  -1  115.19   28.00
  -6  11  -1  127.09   27.60
   6 -11   1  196.48   38.10
   6 -11   1  169.88   23.80
   6 -11   1  174.38   23.90
   6 -11   1  189.48   23.30
   6 -11   1  201.08   39.40
   6 -11   1  177.58   24.40
  -7  11  -1  127.19   22.10
  -7  11  -1  158.68   29.50
  -7  11  -1   74.29   20.00
  -7  11  -1  108.79   26.40
  -7  11  -1  116.49   26.30
  -7  11  -1  106.89   23.30
  -7  11  -1   82.79   19.60
  -7  11  -1  101.19   23.90
   7 -11   1  133.19   16.10
   7 -11   1  131.39   21.10
   7 -11   1  124.29   30.30
   7 -11   1  130.59   34.00
   7 -11   1  120.99   29.60
   7 -11   1   92.29   19.30
  -8  11  -1   95.89   23.20
  -8  11  -1   68.49   23.30
  -8  11  -1   87.79   22.80
  -8  11  -1   71.09   18.90
  -8  11  -1   75.09   18.50
  -8  11  -1   64.49   16.30
  -8  11  -1   92.89   19.00
  -8  11  -1   50.29   17.50
   8 -11   1   63.99   21.90
   8 -11   1   88.39   18.10
   8 -11   1   56.39   18.90
   8 -11   1   64.69   14.40
   8 -11   1   82.89   25.40
  -9  11  -1  218.58   41.70
  -9  11  -1  184.48   21.30
  -9  11  -1  222.68   33.40
  -9  11  -1  186.18   30.60
  -9  11  -1  279.27   34.90
  -9  11  -1  227.68   34.00
  -9  11  -1  253.57   36.50
  -9  11  -1  247.38   32.20
  -9  11  -1  288.57   48.10
   9 -11   1  288.07   47.50
   9 -11   1  275.17   44.60
   9 -11   1  230.48   48.40
   9 -11   1  234.58   31.70
   9 -11   1  272.97   36.50
 -10  11  -1   28.40   12.60
 -10  11  -1    3.10    6.10
 -10  11  -1   13.10    9.30
 -10  11  -1    9.20    9.30
 -10  11  -1    8.50    7.50
 -10  11  -1   -2.40    4.10
 -10  11  -1    5.60    6.70
 -10  11  -1    2.50    5.60
  10 -11   1   -2.40    8.80
  10 -11   1   -4.00    5.10
  10 -11   1   13.90    8.20
  10 -11   1   20.00   12.10
  11  10  -1   82.39   19.40
  11  10  -1   94.19   25.10
  11  10  -1   82.79   18.70
  11  10  -1   78.49   18.50
 -11 -10   1   72.09   23.10
 -11 -10   1   95.79   28.30
 -11 -10   1   84.39   30.00
 -11 -10   1   36.70   19.70
 -11 -10   1   73.79   24.20
 -11 -10   1   60.19   22.70
  10  10  -1   13.10    8.10
  10  10  -1    4.50    5.60
  10  10  -1    9.50   11.00
  10  10  -1    4.00    6.00
  10  10  -1    9.50   12.70
  10  10  -1   -1.00    4.60
  10  10  -1    9.30   10.70
 -10 -10   1   -8.40    4.60
 -10 -10   1   -0.40    5.20
 -10 -10   1    9.10    9.50
 -10 -10   1   21.40   12.90
 -10 -10   1    4.00    6.70
 -10 -10   1   17.10   11.00
 -10 -10   1    0.50    4.50
   9  10  -1   22.20   10.50
   9  10  -1   28.10   19.40
   9  10  -1   17.00   12.80
   9  10  -1   26.90   11.60
   9  10  -1   58.19   26.00
   9  10  -1   18.10    8.90
   9  10  -1   16.20    9.60
  -9 -10   1   32.20   13.10
  -9 -10   1   28.70   13.30
  -9 -10   1   28.60   16.60
  -9 -10   1   38.20   18.90
  -9 -10   1   48.20   20.30
  -9 -10   1    3.50    8.10
   8  10  -1   -0.60    5.30
   8  10  -1    7.50    9.30
   8  10  -1   -0.60   10.00
   8  10  -1    3.40    7.00
   8  10  -1   34.90   20.80
   8  10  -1    8.00    5.70
   8  10  -1    3.80    5.30
  -8 -10   1   12.70   10.00
  -8 -10   1    3.30    8.30
  -8 -10   1   -0.20    5.50
  -8 -10   1    7.90    7.80
  -8 -10   1    7.50    9.70
  -8 -10   1    9.60    8.40
  -8 -10   1   -6.30    3.70
   7  10  -1  101.39   21.00
   7  10  -1   43.40   21.80
   7  10  -1   67.29   20.80
   7  10  -1   50.29   13.70
   7  10  -1   70.79   24.40
   7  10  -1   77.59   15.20
   7  10  -1   82.09   16.40
  -7 -10   1   95.99   26.70
  -7 -10   1   56.79   21.00
  -7 -10   1   76.69   23.30
  -7 -10   1   64.69   23.30
  -7 -10   1   30.00   12.70
  -7 -10   1   61.39   24.20
   6  10  -1    4.00    5.50
   6  10  -1    6.70    5.80
   6  10  -1    6.60    6.60
   6  10  -1   15.60    8.60
   6  10  -1    5.30    9.90
   6  10  -1   -5.40    7.30
   6  10  -1    4.30    6.40
  -6 -10   1    7.80    8.10
  -6 -10   1    1.50    5.10
  -6 -10   1   23.30   14.00
  -6 -10   1    6.80    7.90
  -6 -10   1    7.60   10.10
  -6 -10   1    5.00    7.90
  -6 -10   1    8.00    9.20
   5  10  -1   14.20    8.00
   5  10  -1   -4.50    4.10
   5  10  -1   14.20    8.50
   5  10  -1   15.30   12.00
   5  10  -1   13.80    8.00
   5  10  -1    7.60    7.20
  -5 -10   1    8.40    9.00
  -5 -10   1   -5.40    4.00
  -5 -10   1   30.70   14.90
  -5 -10   1   -0.30    4.10
  -5 -10   1    5.00   10.40
  -5 -10   1   11.50    9.50
  -5 -10   1   14.80   12.00
   4  10  -1   11.50    8.20
   4  10  -1   16.70    7.90
   4  10  -1   24.70   10.10
   4  10  -1    5.80   11.40
   4  10  -1    6.60   12.50
  -4 -10   1   14.50   10.80
  -4 -10   1   16.30   12.80
  -4 -10   1   34.40   15.00
  -4 -10   1   13.70   11.30
  -4 -10   1    4.20    7.70
  -4 -10   1   13.50   10.40
  -4 -10   1   16.40    8.80
  -4 -10   1   16.90   10.20
   3  10  -1   60.29   16.70
   3  10  -1   67.49   19.50
   3  10  -1   45.30   12.40
   3  10  -1   43.10   18.70
   3  10  -1   39.10   21.80
  -3 -10   1   34.20   11.80
  -3 -10   1   61.59   14.50
  -3 -10   1   64.49   18.30
  -3 -10   1   39.20   18.60
  -3 -10   1   66.19   24.30
  -3 -10   1   25.80   12.40
  -3 -10   1   33.20   15.20
  -3 -10   1   43.70   15.40
  -3 -10   1   48.20   19.80
   2  10  -1    8.40    8.40
   2  10  -1    8.80    7.60
   2  10  -1   31.00   17.00
   2  10  -1   10.40   10.20
   2  10  -1   12.50    8.40
  -2 -10   1   10.80    8.50
  -2 -10   1    3.00    6.60
  -2 -10   1   -0.40    4.50
  -2 -10   1   11.40    7.80
  -2 -10   1    3.50    6.50
  -2 -10   1    3.60    7.90
  -2 -10   1   11.30    9.30
  -2 -10   1   14.70   11.40
   1  10  -1  100.09   21.30
   1  10  -1  123.89   24.60
   1  10  -1  123.59   22.90
   1  10  -1   96.39   17.70
   1  10  -1  161.98   35.70
   1  10  -1   92.69   17.90
   1  10  -1  109.79   23.00
  -1 -10   1  108.09   19.50
  -1 -10   1  108.79   23.90
  -1 -10   1  106.39   27.70
  -1 -10   1   95.09   20.20
  -1 -10   1  123.89   25.30
  -1 -10   1  124.29   25.70
  -1 -10   1  158.58   29.10
  -1 -10   1   74.39   24.00
   0  10  -1   95.39   18.20
   0  10  -1  115.79   30.60
   0  10  -1   55.99   17.30
   0  10  -1   67.49   17.60
   0  10  -1   89.49   21.70
   0  10  -1   82.99   16.70
   0  10  -1  106.19   22.20
   0  10  -1   72.39   21.00
   0 -10   1   90.49   21.60
   0 -10   1   69.79   21.90
   0 -10   1  129.09   28.60
   0 -10   1  131.69   21.60
   0 -10   1  113.89   23.50
   0 -10   1   85.89   27.00
   0 -10   1   80.69   18.90
   0 -10   1   84.29   21.40
  -1  10  -1   40.50   14.20
  -1  10  -1   47.80   15.70
  -1  10  -1   20.90   13.30
  -1  10  -1   25.30   13.50
  -1  10  -1   35.20   13.00
  -1  10  -1   28.20   11.20
  -1  10  -1   34.40   13.20
  -1  10  -1   36.90   11.60
   1 -10   1   67.59   18.20
   1 -10   1   21.90   10.40
   1 -10   1   47.50   12.80
   1 -10   1   37.30   15.50
   1 -10   1   78.89   19.40
   1 -10   1   32.30   12.40
   1 -10   1   38.00   17.80
   1 -10   1   27.60   10.90
  -2  10  -1   29.20   17.20
  -2  10  -1   25.90   10.90
  -2  10  -1   17.50   10.30
  -2  10  -1   33.30   10.40
  -2  10  -1   48.50   12.90
  -2  10  -1   32.40   15.10
   2 -10   1   32.80   15.30
   2 -10   1   29.70   10.30
   2 -10   1   56.19   20.60
   2 -10   1   24.80   10.70
   2 -10   1   13.70    7.20
   2 -10   1   16.10   10.20
   2 -10   1   44.10   15.60
   2 -10   1   22.90    9.80
  -3  10  -1   66.29   19.50
  -3  10  -1   63.49   20.00
  -3  10  -1   87.99   19.30
  -3  10  -1   64.69   17.60
  -3  10  -1   80.89   21.70
  -3  10  -1   74.59   21.60
  -3  10  -1   62.59   15.30
  -3  10  -1   43.10   12.90
  -3  10  -1   70.59   19.10
   3 -10   1   71.09   20.30
   3 -10   1   41.40   17.60
   3 -10   1   48.20   17.00
   3 -10   1   90.19   17.20
   3 -10   1   69.49   17.20
   3 -10   1   52.29   14.20
   3 -10   1  102.99   20.60
   3 -10   1   65.69   18.00
  -4  10  -1   37.10   12.30
  -4  10  -1   35.20   13.60
  -4  10  -1   10.00    7.60
  -4  10  -1   33.20   12.90
  -4  10  -1   16.80   11.30
  -4  10  -1   23.20   11.00
  -4  10  -1   32.80   15.30
  -4  10  -1   27.90   13.70
  -4  10  -1   18.10    8.70
   4 -10   1   18.00    8.90
   4 -10   1   25.10   13.70
   4 -10   1   33.20   11.40
   4 -10   1   48.40   18.40
   4 -10   1   53.59   17.90
   4 -10   1   39.60   12.80
   4 -10   1   30.70   10.20
  -5  10  -1   60.79   16.60
  -5  10  -1   33.90   11.80
  -5  10  -1   52.29   18.50
  -5  10  -1   80.79   20.60
  -5  10  -1   80.29   23.70
  -5  10  -1   74.49   18.90
  -5  10  -1   37.60   14.60
  -5  10  -1   60.19   16.90
  -5  10  -1   34.60   12.40
   5 -10   1   52.69   14.10
   5 -10   1   43.60   15.80
   5 -10   1   52.39   13.50
   5 -10   1   58.39   12.90
   5 -10   1   38.90   17.10
   5 -10   1   69.99   21.90
  -6  10  -1  285.77   37.40
  -6  10  -1  241.08   34.10
  -6  10  -1  233.98   40.50
  -6  10  -1  294.37   34.60
  -6  10  -1  319.97   41.60
  -6  10  -1  214.78   34.60
  -6  10  -1  237.08   38.60
   6 -10   1  178.18   32.10
   6 -10   1  259.27   41.90
   6 -10   1  241.48   26.80
   6 -10   1  238.48   27.90
  -7  10  -1   27.70   14.40
  -7  10  -1   48.80   15.10
  -7  10  -1   38.50   12.30
  -7  10  -1   22.20    9.80
  -7  10  -1   35.30   15.10
  -7  10  -1   46.20   14.90
  -7  10  -1   22.00   10.60
  -7  10  -1   12.20    9.00
   7 -10   1   38.40   10.60
   7 -10   1   42.80   11.60
   7 -10   1   39.50    8.80
   7 -10   1   43.20   10.90
   7 -10   1   41.80   19.60
   7 -10   1   42.80   17.10
  -8  10  -1    3.90    8.40
  -8  10  -1    5.60    7.40
  -8  10  -1    5.60    5.50
  -8  10  -1   -3.90    3.30
  -8  10  -1    2.70    6.10
  -8  10  -1    1.90    4.70
  -8  10  -1   14.70    8.60
  -8  10  -1    2.70    3.90
  -8  10  -1    2.30    5.80
   8 -10   1    6.90    7.40
   8 -10   1    3.60    4.50
   8 -10   1   14.40   11.60
   8 -10   1    1.00    8.00
   8 -10   1   -0.30    2.90
  -9  10  -1  109.59   28.20
  -9  10  -1  104.69   19.70
  -9  10  -1  147.89   26.30
  -9  10  -1   64.69   16.70
  -9  10  -1  105.59   27.20
  -9  10  -1  138.39   22.30
  -9  10  -1  129.49   26.20
  -9  10  -1  111.69   22.50
  -9  10  -1  142.39   25.10
   9 -10   1   98.99   25.80
   9 -10   1  102.59   18.70
   9 -10   1  154.38   36.40
   9 -10   1  140.39   22.90
   9 -10   1  124.49   28.40
 -10  10  -1   25.90   15.50
 -10  10  -1   29.30   13.20
 -10  10  -1   30.30   10.90
 -10  10  -1   25.30   10.90
 -10  10  -1   25.10   11.30
 -10  10  -1   27.60   12.00
 -10  10  -1   42.30   14.30
 -10  10  -1   36.60   18.10
 -10  10  -1   37.10   11.50
  10 -10   1   39.50   19.60
  10 -10   1   19.20    9.60
  10 -10   1   54.89   14.90
  10 -10   1   40.20   17.60
  10 -10   1   26.20   14.40
  10 -10   1   34.30   16.20
 -11  10  -1   60.79   15.60
 -11  10  -1   41.30   15.30
 -11  10  -1   44.30   14.30
 -11  10  -1   65.09   15.20
 -11  10  -1   50.09   17.90
 -11  10  -1   70.49   27.20
 -11  10  -1  102.09   31.90
  11 -10   1   55.09   20.00
  11 -10   1   49.80   15.60
  11 -10   1   53.39   27.90
  11 -10   1   74.39   23.60
  11 -10   1   51.29   20.10
  12   9  -1   83.49   17.10
  12   9  -1  191.68   37.40
  12   9  -1  107.59   21.70
  12   9  -1  106.29   21.20
  12   9  -1  101.79   22.70
 -12  -9   1   64.59   22.80
 -12  -9   1   79.89   28.70
 -12  -9   1  117.29   34.60
 -12  -9   1  127.99   31.10
 -12  -9   1  150.28   41.90
  11   9  -1  411.46   67.69
  11   9  -1  395.56   38.50
  11   9  -1  439.56   36.10
  11   9  -1  393.56   37.80
  11   9  -1  381.76   38.70
  11   9  -1  509.95   57.39
 -11  -9   1  404.16   64.49
 -11  -9   1  336.07   55.39
 -11  -9   1  273.57   46.90
 -11  -9   1  419.96   62.59
 -11  -9   1  261.57   48.70
 -11  -9   1  444.86   59.09
 -11  -9   1  437.56   52.49
 -11  -9   1  478.15   71.29
  10   9  -1   77.09   16.90
  10   9  -1   83.89   19.00
  10   9  -1   73.59   15.00
  10   9  -1   69.09   27.20
  10   9  -1   82.19   22.00
  10   9  -1   70.79   28.20
  10   9  -1   99.79   20.80
 -10  -9   1   82.69   28.20
 -10  -9   1   73.49   24.00
 -10  -9   1   62.59   19.00
 -10  -9   1   99.89   27.60
 -10  -9   1   80.89   24.30
 -10  -9   1  108.99   23.40
   9   9  -1  601.74   85.89
   9   9  -1  478.55   70.79
   9   9  -1  429.56   37.30
   9   9  -1  421.46   37.90
   9   9  -1  462.85   41.50
   9   9  -1  406.96   51.29
  -9  -9   1  472.05   59.89
  -9  -9   1  385.06   56.59
  -9  -9   1  477.15   47.50
  -9  -9   1  445.26   43.50
  -9  -9   1  354.06   52.09
  -9  -9   1  493.55   68.29
  -9  -9   1  442.56   64.69
   8   9  -1  142.99   26.40
   8   9  -1  139.69   21.50
   8   9  -1  134.59   38.70
   8   9  -1  155.18   25.70
   8   9  -1  131.89   34.60
   8   9  -1  119.89   20.50
  -8  -9   1  115.09   27.90
  -8  -9   1  130.99   25.40
  -8  -9   1  185.78   41.50
  -8  -9   1  193.48   35.30
  -8  -9   1  126.99   32.20
  -8  -9   1  211.48   38.90
  -8  -9   1  224.98   37.00
   7   9  -1  513.15   70.99
   7   9  -1  545.45   45.50
   7   9  -1  348.77   71.69
   7   9  -1  494.95   40.00
   7   9  -1  492.15   40.00
   7   9  -1  541.45   71.89
   7   9  -1  522.45   45.50
  -7  -9   1  603.44   71.99
  -7  -9   1  470.05   50.19
  -7  -9   1  504.25   62.49
  -7  -9   1  462.75   46.70
  -7  -9   1  475.45   64.29
  -7  -9   1  555.34   52.79
   6   9  -1   84.09   18.50
   6   9  -1  112.09   19.50
   6   9  -1   98.49   27.60
   6   9  -1   77.29   17.00
   6   9  -1   97.29   16.30
   6   9  -1   97.89   23.40
   6   9  -1   80.69   25.10
  -6  -9   1  117.09   27.60
  -6  -9   1  120.49   26.80
  -6  -9   1   89.69   24.80
  -6  -9   1  109.09   26.60
  -6  -9   1   72.79   24.40
  -6  -9   1   59.49   15.90
   5   9  -1  190.28   26.30
   5   9  -1  166.38   27.20
   5   9  -1  139.99   21.50
   5   9  -1  266.37   35.10
   5   9  -1  182.88   40.10
   5   9  -1  169.28   30.50
   5   9  -1  164.48   35.80
  -5  -9   1  138.09   29.10
  -5  -9   1  191.08   28.20
  -5  -9   1  194.18   34.10
  -5  -9   1  210.48   38.50
  -5  -9   1  193.28   31.50
  -5  -9   1  199.98   40.10
  -5  -9   1  168.38   31.50
   4   9  -1  257.97   37.20
   4   9  -1  307.47   38.70
   4   9  -1  189.48   35.90
   4   9  -1  266.97   26.00
   4   9  -1  364.96   39.60
   4   9  -1  344.17   51.59
   4   9  -1  227.98   32.50
  -4  -9   1  236.28   35.70
  -4  -9   1  309.57   41.50
  -4  -9   1  281.37   45.30
  -4  -9   1  351.96   47.20
  -4  -9   1  230.78   30.80
  -4  -9   1  309.37   48.30
  -4  -9   1  364.66   43.50
   3   9  -1  513.35   42.00
   3   9  -1  620.84   58.99
   3   9  -1  481.45   66.79
   3   9  -1  501.45   44.20
   3   9  -1  434.56   37.80
   3   9  -1  590.64   69.09
   3   9  -1  467.15   42.80
  -3  -9   1  566.04   65.29
  -3  -9   1  437.36   43.40
  -3  -9   1  443.16   44.90
  -3  -9   1  479.15   55.39
  -3  -9   1  488.65   64.99
  -3  -9   1  450.55   44.70
  -3  -9   1  473.65   41.40
  -3  -9   1  447.96   43.00
   2   9  -1    5.20    5.10
   2   9  -1    3.90   10.50
   2   9  -1    1.90    6.50
   2   9  -1   -3.00    7.30
   2   9  -1   -2.20    3.70
   2   9  -1   -3.00    3.50
   2   9  -1   -4.00    4.30
  -2  -9   1    6.80    6.30
  -2  -9   1   -1.60    3.20
  -2  -9   1    1.50    4.50
  -2  -9   1   -5.80    3.20
  -2  -9   1    2.00    9.10
  -2  -9   1   -0.90    6.30
  -2  -9   1   -3.90    4.00
  -2  -9   1   -3.20    4.70
   1   9  -1  303.17   36.40
   1   9  -1  269.87   31.50
   1   9  -1  306.67   49.10
   1   9  -1  261.87   34.60
   1   9  -1  237.38   24.10
   1   9  -1  188.58   35.90
   1   9  -1  245.88   32.30
   1   9  -1  224.08   32.50
  -1  -9   1  279.87   31.70
  -1  -9   1  272.37   41.70
  -1  -9   1  293.47   35.40
  -1  -9   1  224.58   18.90
  -1  -9   1  212.98   38.80
  -1  -9   1  329.87   39.30
  -1  -9   1  226.48   30.40
  -1  -9   1  263.37   36.70
  -1  -9   1  262.77   35.10
   0   9  -1    0.50    4.80
   0   9  -1   -1.50    3.10
   0   9  -1    3.00    8.50
   0   9  -1   -2.10    2.80
   0   9  -1   -2.30    6.60
   0   9  -1   -1.20    5.80
   0   9  -1    0.90    5.20
   0   9  -1    1.10    4.30
   0  -9   1   -1.00    4.30
   0  -9   1   -3.60    2.70
   0  -9   1   -3.10    3.30
   0  -9   1    4.30    5.70
   0  -9   1    1.70    3.90
   0  -9   1    1.10    6.40
   0  -9   1   14.90   15.60
   0  -9   1   -2.20    5.10
  -1   9  -1  250.67   33.60
  -1   9  -1  213.78   31.60
  -1   9  -1  239.38   29.20
  -1   9  -1  285.17   47.00
  -1   9  -1  288.97   38.00
  -1   9  -1  277.27   32.20
  -1   9  -1  290.77   35.50
  -1   9  -1  199.08   35.70
   1  -9   1  269.97   37.00
   1  -9   1  258.67   40.90
   1  -9   1  242.18   31.70
   1  -9   1  146.09   24.10
   1  -9   1  257.17   33.70
   1  -9   1  321.17   33.10
   1  -9   1  237.28   42.40
   1  -9   1  228.28   32.60
  -2   9  -1   38.20   11.50
  -2   9  -1   22.10    9.40
  -2   9  -1   48.40   16.90
  -2   9  -1   18.50   12.50
  -2   9  -1   40.30   12.70
  -2   9  -1   17.20    9.70
  -2   9  -1   21.30   14.40
  -2   9  -1   56.19   14.90
  -2   9  -1   40.70   12.50
  -2   9  -1   31.40   12.30
   2  -9   1   44.20   13.80
   2  -9   1   49.90   15.80
   2  -9   1   21.50   12.60
   2  -9   1   48.20   12.80
   2  -9   1   55.69   17.70
   2  -9   1   33.20   10.30
   2  -9   1   34.20   11.50
   2  -9   1   60.29   16.00
  -3   9  -1  742.53   63.99
  -3   9  -1  848.12   62.89
  -3   9  -1  752.52   59.69
  -3   9  -1  793.22   63.89
  -3   9  -1  737.53   61.39
  -3   9  -1  774.92   67.99
  -3   9  -1  814.02   58.69
  -3   9  -1  795.02   63.49
  -3   9  -1  850.51   61.19
   3  -9   1  839.72   71.09
   3  -9   1  803.02   56.89
   3  -9   1  781.82   64.39
   3  -9   1  947.81   72.39
   3  -9   1  811.92   63.59
   3  -9   1  836.32   61.39
  -4   9  -1  267.17   40.50
  -4   9  -1  234.48   32.40
  -4   9  -1  342.07   41.30
  -4   9  -1  340.87   44.80
  -4   9  -1  218.98   33.70
  -4   9  -1  323.47   34.90
  -4   9  -1  304.77   37.90
  -4   9  -1  252.87   31.00
  -4   9  -1  251.67   37.60
   4  -9   1  265.37   26.30
   4  -9   1  310.67   42.50
   4  -9   1  245.58   31.20
   4  -9   1  269.97   40.80
   4  -9   1  257.97   25.10
   4  -9   1  280.87   43.60
   4  -9   1  247.98   26.30
   4  -9   1  247.68   35.20
  -5   9  -1  426.56   49.50
  -5   9  -1  525.85   58.39
  -5   9  -1  436.96   40.60
  -5   9  -1  338.27   43.40
  -5   9  -1  361.96   35.20
  -5   9  -1  429.96   42.90
  -5   9  -1  399.56   38.60
  -5   9  -1  470.35   41.80
  -5   9  -1  416.06   36.90
   5  -9   1  390.76   41.00
   5  -9   1  485.85   59.09
   5  -9   1  431.46   33.90
   5  -9   1  481.25   37.00
   5  -9   1  402.36   51.19
   5  -9   1  327.57   32.70
  -6   9  -1    5.10    6.70
  -6   9  -1   25.60   10.90
  -6   9  -1   19.30    9.60
  -6   9  -1   12.90    8.30
  -6   9  -1   -0.20    4.40
  -6   9  -1   24.40   11.00
  -6   9  -1   17.70    8.40
  -6   9  -1   19.40   10.20
   6  -9   1   18.90    7.40
   6  -9   1    7.80    9.70
   6  -9   1   22.10    7.50
   6  -9   1    4.20    5.80
   6  -9   1    8.20    5.50
  -7   9  -1  213.38   35.70
  -7   9  -1  192.98   28.40
  -7   9  -1  206.68   30.80
  -7   9  -1  195.88   26.20
  -7   9  -1  213.88   37.40
  -7   9  -1  239.98   34.60
  -7   9  -1  220.08   41.60
  -7   9  -1  186.98   27.60
  -7   9  -1  234.78   31.90
   7  -9   1  205.18   18.10
   7  -9   1  169.58   34.00
   7  -9   1  206.28   35.60
   7  -9   1  221.28   35.40
   7  -9   1  208.48   36.80
   7  -9   1  216.68   25.80
  -8   9  -1    1.10    5.20
  -8   9  -1    7.40    8.10
  -8   9  -1    2.90    6.00
  -8   9  -1   -2.80    4.40
  -8   9  -1    1.20    5.90
  -8   9  -1   -2.20    2.50
  -8   9  -1    2.10    5.40
  -8   9  -1   -2.60    2.90
  -8   9  -1   -0.20    4.70
   8  -9   1    8.80    9.50
   8  -9   1    2.20    7.30
   8  -9   1    8.00    8.60
   8  -9   1   14.30    6.60
  -9   9  -1  101.99   18.50
  -9   9  -1   84.09   19.00
  -9   9  -1   73.39   23.30
  -9   9  -1  133.19   23.20
  -9   9  -1  107.09   21.10
  -9   9  -1  131.49   22.40
  -9   9  -1  132.49   20.60
  -9   9  -1   87.29   21.20
  -9   9  -1   96.59   22.80
   9  -9   1  133.69   22.10
   9  -9   1   73.29   19.50
   9  -9   1  157.08   31.60
   9  -9   1  108.89   25.70
   9  -9   1  121.39   20.70
   9  -9   1  129.19   27.60
 -10   9  -1   28.30   14.30
 -10   9  -1   35.10   12.50
 -10   9  -1   42.00   13.20
 -10   9  -1   18.20   11.20
 -10   9  -1   26.40    9.90
 -10   9  -1   30.30   10.30
 -10   9  -1   34.50   12.30
 -10   9  -1   24.40    9.70
 -10   9  -1    8.70    9.30
  10  -9   1   60.49   22.70
  10  -9   1   23.40   22.50
  10  -9   1    5.60   16.90
  10  -9   1   61.79   21.80
  10  -9   1   36.10   16.10
  10  -9   1   64.69   15.60
  10  -9   1   19.30    8.30
  10  -9   1   41.20   16.50
 -11   9  -1  225.08   41.20
 -11   9  -1  168.68   25.10
 -11   9  -1  209.48   29.40
 -11   9  -1  207.58   41.60
 -11   9  -1  163.58   29.30
 -11   9  -1  223.58   30.00
 -11   9  -1  226.18   32.60
 -11   9  -1  174.08   29.60
  11  -9   1  202.38   36.20
  11  -9   1  219.48   50.79
  11  -9   1  221.98   38.30
  11  -9   1  282.77   43.90
  11  -9   1  219.28   57.59
  11  -9   1  211.08   31.80
  11  -9   1  228.38   34.00
  11  -9   1  169.78   36.80
 -12   9  -1   22.90   14.50
 -12   9  -1   -1.80    3.50
 -12   9  -1    4.30    9.40
 -12   9  -1    2.90    3.80
 -12   9  -1    4.70    6.90
 -12   9  -1    5.20    6.80
 -12   9  -1    4.50    5.10
  12  -9   1   16.10   13.60
  12  -9   1    5.20    8.40
  12  -9   1   18.30   15.60
  12  -9   1    4.20    5.80
  12  -9   1   10.90   10.30
  12  -9   1   -0.60    8.50
  12   8  -1  210.78   30.30
  12   8  -1  308.47   37.50
  12   8  -1  280.57   31.90
  12   8  -1  296.47   41.30
  12   8  -1  281.07   39.70
  12   8  -1  300.87   66.79
 -12  -8   1  299.57   48.90
 -12  -8   1  204.88   40.50
 -12  -8   1  238.28   47.30
 -12  -8   1  260.97   50.39
 -12  -8   1  256.47   42.90
 -12  -8   1  179.58   54.49
 -12  -8   1  325.17   56.19
  11   8  -1   52.09   14.80
  11   8  -1   70.09   16.20
  11   8  -1   68.49   19.40
  11   8  -1   88.69   19.30
  11   8  -1   78.89   27.00
  11   8  -1   63.59   13.60
  11   8  -1   43.40   24.80
 -11  -8   1  115.29   29.70
 -11  -8   1   50.09   21.50
 -11  -8   1   92.39   25.20
 -11  -8   1   47.50   14.40
 -11  -8   1   63.69   20.70
 -11  -8   1   66.99   25.80
 -11  -8   1   48.20   19.20
 -11  -8   1   53.69   22.90
  10   8  -1  639.14   57.99
  10   8  -1  545.35   81.79
  10   8  -1  516.35   46.10
  10   8  -1  583.64   47.80
  10   8  -1  661.03   84.29
 -10  -8   1  608.04   58.09
 -10  -8   1  656.33   78.39
 -10  -8   1  617.84   51.99
 -10  -8   1  505.85   52.69
 -10  -8   1  583.04   58.19
 -10  -8   1  560.74   71.39
   9   8  -1   -0.40    9.10
   9   8  -1    8.00   13.60
   9   8  -1    7.90    7.30
   9   8  -1    3.00    5.70
   9   8  -1    1.40    4.10
   9   8  -1   10.10    6.20
  -9  -8   1   -7.00    4.40
  -9  -8   1   17.40   11.10
  -9  -8   1   11.30    9.30
  -9  -8   1    1.40    6.10
  -9  -8   1   -3.90    3.30
  -9  -8   1    9.10   11.30
  -9  -8   1   -3.20    5.80
   8   8  -1  372.76   46.10
   8   8  -1  291.07   52.49
   8   8  -1  425.26   61.49
   8   8  -1  291.07   30.80
   8   8  -1  328.47   31.70
   8   8  -1  279.47   27.00
   8   8  -1  314.17   29.00
  -8  -8   1  310.27   43.50
  -8  -8   1  236.48   39.60
  -8  -8   1  330.87   47.30
  -8  -8   1  241.28   44.90
  -8  -8   1  286.87   42.10
  -8  -8   1  360.16   51.19
  -8  -8   1  325.07   38.50
   7   8  -1   -0.80    9.30
   7   8  -1    6.50    7.90
   7   8  -1   17.70   13.20
   7   8  -1   18.00    7.90
   7   8  -1   12.50    8.30
   7   8  -1   45.10   10.80
   7   8  -1   21.30    8.30
  -7  -8   1   -6.40    4.10
  -7  -8   1   13.20   10.00
  -7  -8   1   35.40   12.50
  -7  -8   1   20.20   12.00
  -7  -8   1   14.50   12.10
  -7  -8   1    9.10   10.50
  -7  -8   1   18.50    9.40
   6   8  -1  143.69   21.30
   6   8  -1  215.88   44.60
   6   8  -1  142.59   19.80
   6   8  -1  188.88   23.10
   6   8  -1  164.88   24.50
   6   8  -1  202.58   37.50
   6   8  -1  140.99   26.60
  -6  -8   1  210.68   31.80
  -6  -8   1  139.89   25.90
  -6  -8   1  149.99   27.60
  -6  -8   1  170.78   32.80
  -6  -8   1  159.78   34.60
  -6  -8   1  171.28   33.60
  -6  -8   1  128.79   21.90
   5   8  -1  184.28   29.60
   5   8  -1  203.58   36.60
   5   8  -1  277.47   44.30
   5   8  -1  175.28   24.90
   5   8  -1  211.48   27.80
   5   8  -1  147.19   20.80
   5   8  -1  180.18   22.60
   5   8  -1  204.98   20.40
  -5  -8   1  314.97   49.50
  -5  -8   1  136.19   27.20
  -5  -8   1  264.67   39.50
  -5  -8   1  162.48   25.50
  -5  -8   1  218.08   32.00
  -5  -8   1  206.28   37.50
  -5  -8   1  168.68   27.70
   4   8  -1  202.68   24.50
   4   8  -1  301.17   43.50
   4   8  -1  227.48   40.60
   4   8  -1  235.48   29.80
   4   8  -1  257.47   34.60
   4   8  -1  255.87   32.10
   4   8  -1  207.58   31.60
  -4  -8   1  190.98   32.00
  -4  -8   1  188.38   36.00
  -4  -8   1  266.37   38.50
  -4  -8   1  218.28   27.60
  -4  -8   1  228.98   39.10
  -4  -8   1  295.57   37.40
  -4  -8   1  230.58   34.20
   3   8  -1   10.00    6.10
   3   8  -1   23.90   12.80
   3   8  -1   11.00    6.90
   3   8  -1    8.40    6.90
   3   8  -1   25.10   10.80
   3   8  -1    2.40    7.30
   3   8  -1   15.80    7.70
  -3  -8   1    8.80    9.60
  -3  -8   1   10.70    7.90
  -3  -8   1   10.10    8.20
  -3  -8   1   38.50   16.40
  -3  -8   1   21.60   11.40
  -3  -8   1   29.90   12.70
  -3  -8   1   16.60    7.80
   2   8  -1 3019.70  175.98
   2   8  -1 2928.31  189.98
   2   8  -1 2860.01  171.58
   2   8  -1 2849.81  187.38
   2   8  -1 2882.41  176.78
   2   8  -1 2997.00  179.68
  -2  -8   1 3042.30  177.98
  -2  -8   1 2884.91  179.28
  -2  -8   1 2806.92  176.88
  -2  -8   1 2906.81  186.78
  -2  -8   1 2887.11  187.88
  -2  -8   1 2819.72  180.88
  -2  -8   1 2832.42  172.98
  -2  -8   1 2853.91  178.58
   1   8  -1   80.89   14.60
   1   8  -1   95.19   22.50
   1   8  -1   88.39   17.70
   1   8  -1   70.39   21.00
   1   8  -1   79.49   16.60
   1   8  -1   75.79   17.70
   1   8  -1   57.99   15.40
  -1  -8   1   81.99   21.70
  -1  -8   1   82.39   18.90
  -1  -8   1   52.99   12.80
  -1  -8   1   70.09   17.20
  -1  -8   1   44.00   15.60
  -1  -8   1   76.99   14.60
  -1  -8   1   79.69   17.60
  -1  -8   1   64.99   16.90
   0   8  -1  677.93   51.99
   0   8  -1  689.33   61.49
   0   8  -1  659.63   47.70
   0   8  -1  675.33   52.29
   0   8  -1  695.33   52.69
   0   8  -1  689.63   51.99
   0   8  -1  667.43   47.90
   0  -8   1  644.74   51.29
   0  -8   1  628.84   57.39
   0  -8   1  696.33   54.09
   0  -8   1  570.34   46.80
   0  -8   1  682.53   51.99
   0  -8   1  580.84   57.09
   0  -8   1  575.64   49.90
   0  -8   1  664.83   52.19
  -1   8  -1   31.70   11.50
  -1   8  -1   38.10   15.70
  -1   8  -1   32.00    9.30
  -1   8  -1   27.20    9.90
  -1   8  -1   14.90    7.60
  -1   8  -1   35.30   10.50
  -1   8  -1   29.60   10.80
  -1   8  -1   41.00   14.80
   1  -8   1   29.80   10.70
   1  -8   1   25.10   14.30
   1  -8   1   32.50   11.10
   1  -8   1   26.60    9.90
   1  -8   1   39.70   10.40
   1  -8   1   26.70    9.30
   1  -8   1   21.20   10.10
   1  -8   1   33.00   11.40
  -2   8  -1  329.77   31.90
  -2   8  -1  326.57   32.40
  -2   8  -1  267.67   27.90
  -2   8  -1  359.76   29.60
  -2   8  -1  244.68   37.20
  -2   8  -1  259.37   32.60
  -2   8  -1  307.87   28.90
  -2   8  -1  309.57   39.00
  -2   8  -1  303.97   35.60
  -2   8  -1  383.96   55.59
  -2   8  -1  306.77   31.40
   2  -8   1  391.46   50.09
   2  -8   1  298.77   29.20
   2  -8   1  272.67   33.70
   2  -8   1  319.17   35.90
   2  -8   1  374.46   32.70
   2  -8   1  324.27   27.90
   2  -8   1  278.97   28.80
   2  -8   1  461.05   51.79
  -3   8  -1  132.29   26.90
  -3   8  -1  136.19   22.40
  -3   8  -1  127.49   19.90
  -3   8  -1  156.18   21.70
  -3   8  -1  179.78   29.20
  -3   8  -1  152.58   22.20
  -3   8  -1  185.58   23.30
  -3   8  -1  140.19   22.90
  -3   8  -1  151.48   24.00
  -3   8  -1  131.19   24.30
  -3   8  -1  138.09   31.20
   3  -8   1  133.89   27.60
   3  -8   1  147.09   27.50
   3  -8   1  200.68   30.00
   3  -8   1  132.09   21.30
   3  -8   1  166.08   22.50
   3  -8   1  146.49   21.10
   3  -8   1  180.98   22.30
   3  -8   1  165.58   23.80
  -4   8  -1  638.94   48.40
  -4   8  -1  491.15   42.90
  -4   8  -1  421.66   43.60
  -4   8  -1  504.35   52.99
  -4   8  -1  546.55   41.70
  -4   8  -1  546.25   44.40
  -4   8  -1  465.15   42.70
  -4   8  -1  528.25   42.20
  -4   8  -1  488.85   46.10
  -4   8  -1  493.65   40.60
  -4   8  -1  526.85   48.00
   4  -8   1  626.74   48.80
   4  -8   1  523.35   43.90
   4  -8   1  505.95   41.10
   4  -8   1  484.75   48.00
   4  -8   1  504.05   39.70
   4  -8   1  571.44   40.00
   4  -8   1  559.14   41.30
  -5   8  -1   10.40    8.90
  -5   8  -1   16.10    8.80
  -5   8  -1   15.00    8.50
  -5   8  -1   36.70   12.10
  -5   8  -1   35.20   14.60
  -5   8  -1   40.70    9.10
  -5   8  -1   21.60    8.80
  -5   8  -1   33.90   10.60
  -5   8  -1   44.80   15.40
  -5   8  -1   30.80   11.00
   5  -8   1   29.00    9.30
   5  -8   1   20.60    7.50
   5  -8   1   29.00   11.40
   5  -8   1   43.10   15.30
   5  -8   1   43.00   11.80
   5  -8   1   14.10    6.10
  -6   8  -1  528.85   44.20
  -6   8  -1  547.15   46.60
  -6   8  -1  646.44   58.89
  -6   8  -1  548.15   43.70
  -6   8  -1  603.94   53.79
  -6   8  -1  624.84   49.80
  -6   8  -1  525.95   41.40
  -6   8  -1  545.45   46.10
  -6   8  -1  645.84   53.79
   6  -8   1  584.94   45.90
   6  -8   1  592.04   50.49
   6  -8   1  605.44   53.39
   6  -8   1  572.24   53.39
   6  -8   1  515.95   50.49
   6  -8   1  539.95   39.80
   6  -8   1  555.04   41.20
  -7   8  -1   -5.00    3.80
  -7   8  -1   -3.50    3.20
  -7   8  -1   -2.30    3.60
  -7   8  -1   -1.00    4.30
  -7   8  -1    0.30    4.30
  -7   8  -1    7.80    8.70
  -7   8  -1   -1.70    4.30
  -7   8  -1    8.50    9.60
  -7   8  -1    1.90    3.40
   7  -8   1   -2.70    5.10
   7  -8   1   -7.60    4.90
   7  -8   1    3.60    5.90
   7  -8   1   -2.50    1.90
   7  -8   1    2.50    3.50
   7  -8   1   -0.40    2.60
  -8   8  -1  350.36   30.50
  -8   8  -1  354.46   33.70
  -8   8  -1  516.55   58.19
  -8   8  -1  389.86   33.30
  -8   8  -1  339.87   34.00
  -8   8  -1  326.97   33.30
  -8   8  -1  341.87   39.40
  -8   8  -1  295.87   40.30
  -8   8  -1  321.57   32.50
   8  -8   1  405.36   48.60
   8  -8   1  358.06   48.00
   8  -8   1  255.37   41.90
   8  -8   1  335.87   41.50
   8  -8   1  225.08   48.70
   8  -8   1  357.26   31.70
  -9   8  -1   -4.70    3.40
  -9   8  -1    2.80    4.80
  -9   8  -1   -4.90    3.80
  -9   8  -1    4.00    8.90
  -9   8  -1   16.60   10.30
  -9   8  -1   -1.50    3.90
  -9   8  -1    8.00    6.90
  -9   8  -1    1.80    5.40
  -9   8  -1    3.80    4.30
   9  -8   1   -3.80    5.10
   9  -8   1    3.50    8.50
   9  -8   1    2.50    6.80
   9  -8   1    0.90    6.50
   9  -8   1    3.40    5.10
 -10   8  -1  290.67   37.00
 -10   8  -1  288.37   36.40
 -10   8  -1  290.57   49.10
 -10   8  -1  316.07   37.10
 -10   8  -1  352.36   29.70
 -10   8  -1  282.77   29.70
 -10   8  -1  348.37   29.80
 -10   8  -1  371.26   49.40
  10  -8   1  297.67   47.60
  10  -8   1  333.27   46.00
  10  -8   1  191.18   33.80
  10  -8   1  303.37   37.50
  10  -8   1  221.38   50.49
  10  -8   1  287.87   37.40
  10  -8   1  297.47   49.20
 -11   8  -1   -1.70    3.70
 -11   8  -1   17.30   10.80
 -11   8  -1   10.90    6.10
 -11   8  -1    8.80    7.10
 -11   8  -1   29.00   10.70
 -11   8  -1   17.10    7.40
 -11   8  -1   11.30    7.70
 -11   8  -1    3.00    5.00
  11  -8   1   28.60   11.40
  11  -8   1   17.90   10.50
  11  -8   1    8.20    7.80
  11  -8   1   -1.70    7.90
  11  -8   1   -0.40    6.30
  11  -8   1   18.80    8.80
  11  -8   1    9.40    9.00
 -12   8  -1  194.88   27.00
 -12   8  -1  203.68   40.30
 -12   8  -1  173.28   28.20
 -12   8  -1  257.87   23.60
 -12   8  -1  235.48   39.50
 -12   8  -1  227.28   30.60
 -12   8  -1  162.98   29.90
 -12   8  -1  197.48   38.30
  12  -8   1  237.48   38.60
  12  -8   1  246.58   47.50
  12  -8   1  242.38   41.60
  12  -8   1  302.07   47.10
  12  -8   1  308.27   74.59
  12  -8   1  185.58   31.00
  13   7  -1    2.00    4.80
  13   7  -1   -1.80    5.10
  13   7  -1   -1.10    4.50
  13   7  -1    3.50    5.90
  13   7  -1   -3.20    3.20
 -13  -7   1    8.90    9.90
 -13  -7   1   10.20   11.40
 -13  -7   1   17.80   14.10
 -13  -7   1   23.50   13.60
 -13  -7   1   13.30   12.10
 -13  -7   1   22.40   13.30
  12   7  -1  207.08   45.70
  12   7  -1  117.19   19.40
  12   7  -1  246.58   53.39
  12   7  -1  179.58   31.90
  12   7  -1  138.19   22.90
 -12  -7   1  188.08   44.80
 -12  -7   1   86.59   21.60
 -12  -7   1  213.78   31.80
 -12  -7   1  138.69   34.70
 -12  -7   1  188.58   36.30
 -12  -7   1  199.38   37.20
 -12  -7   1  130.29   33.50
 -12  -7   1  115.89   30.90
  11   7  -1    6.30    5.80
  11   7  -1    0.30    4.90
  11   7  -1   15.10    7.20
  11   7  -1   -8.00    4.50
  11   7  -1    1.10    5.20
 -11  -7   1   13.50    8.80
 -11  -7   1    1.40    7.60
 -11  -7   1   -3.40    5.20
 -11  -7   1   -3.30    4.70
 -11  -7   1    1.70    6.40
 -11  -7   1    5.00    6.00
 -11  -7   1   -1.50    3.30
 -11  -7   1    5.70    8.40
  10   7  -1  332.17   29.40
  10   7  -1  302.57   55.29
  10   7  -1  385.76   33.30
  10   7  -1  335.17   55.09
  10   7  -1  354.86   33.70
  10   7  -1  338.07   32.90
  10   7  -1  370.06   45.70
 -10  -7   1  313.87   51.09
 -10  -7   1  344.47   40.00
 -10  -7   1  322.47   50.59
 -10  -7   1  228.98   39.80
 -10  -7   1  311.57   46.70
 -10  -7   1  297.67   42.00
 -10  -7   1  402.56   50.89
 -10  -7   1  369.86   53.39
   9   7  -1   46.30   12.00
   9   7  -1   40.60   19.80
   9   7  -1   25.60   12.90
   9   7  -1   38.90   12.00
   9   7  -1   38.00   11.80
   9   7  -1   37.90   11.70
  -9  -7   1   77.29   22.40
  -9  -7   1   35.30   15.90
  -9  -7   1   12.00    9.70
  -9  -7   1   16.90    9.30
  -9  -7   1   39.30   17.70
  -9  -7   1   29.80   13.70
  -9  -7   1   37.50   14.00
   8   7  -1   15.70   13.60
   8   7  -1   41.60   10.10
   8   7  -1   35.30   10.60
   8   7  -1   33.80   14.00
   8   7  -1   36.70   12.10
   8   7  -1   38.30   12.10
  -8  -7   1   49.10   19.00
  -8  -7   1   26.70   14.50
  -8  -7   1   38.90   17.10
  -8  -7   1   17.00    8.60
  -8  -7   1   45.70   15.60
  -8  -7   1   27.90   11.80
  -8  -7   1    8.40    9.20
   7   7  -1   -3.90    3.70
   7   7  -1    0.50    5.30
   7   7  -1   -0.60    3.20
   7   7  -1   -6.70    3.50
   7   7  -1   -2.30    5.30
   7   7  -1    1.20    4.60
   7   7  -1   -3.00    8.00
  -7  -7   1    0.10    4.60
  -7  -7   1   -4.40    4.30
  -7  -7   1    2.50    6.40
  -7  -7   1    0.80    6.90
  -7  -7   1   -1.20    4.80
  -7  -7   1    5.40    7.30
  -7  -7   1   -0.20    4.20
   6   7  -1   10.90   11.30
   6   7  -1    4.00    4.90
   6   7  -1   20.10    7.40
   6   7  -1    8.70    5.90
   6   7  -1   20.30   12.80
   6   7  -1   15.20    6.50
   6   7  -1   16.10    8.90
  -6  -7   1    7.40    7.00
  -6  -7   1   15.20   10.60
  -6  -7   1    8.50    9.20
  -6  -7   1   15.10   11.20
  -6  -7   1    8.00    8.40
  -6  -7   1   -0.90    5.80
  -6  -7   1   17.00    7.70
   5   7  -1  146.79   25.20
   5   7  -1  127.89   28.20
   5   7  -1  112.79   26.30
   5   7  -1  143.19   21.90
   5   7  -1   96.19   15.50
   5   7  -1   95.39   16.10
   5   7  -1  143.29   24.10
   5   7  -1  104.09   16.60
  -5  -7   1   91.49   22.40
  -5  -7   1  119.09   22.70
  -5  -7   1   83.99   22.70
  -5  -7   1   71.29   17.80
  -5  -7   1  115.59   19.00
  -5  -7   1   66.79   17.80
  -5  -7   1   91.79   22.00
   4   7  -1    3.10    5.70
   4   7  -1    4.90    6.30
   4   7  -1    1.70    3.80
   4   7  -1    3.10    4.30
   4   7  -1   10.60    9.40
   4   7  -1    6.20    5.30
   4   7  -1    9.00    8.60
  -4  -7   1   10.90    8.10
  -4  -7   1   10.60    6.40
  -4  -7   1    1.50    5.80
  -4  -7   1   13.70    8.70
  -4  -7   1   12.90   10.00
  -4  -7   1    5.20    8.00
  -4  -7   1    3.20    4.90
   3   7  -1  503.05   41.60
   3   7  -1  471.85   40.40
   3   7  -1  484.15   38.90
   3   7  -1  514.45   59.89
   3   7  -1  472.55   36.90
   3   7  -1  488.85   43.30
   3   7  -1  526.75   50.89
  -3  -7   1  448.46   40.30
  -3  -7   1  781.32   71.49
  -3  -7   1  567.44   44.90
  -3  -7   1  515.35   39.40
  -3  -7   1  475.55   43.00
  -3  -7   1  500.05   45.10
  -3  -7   1  469.65   47.10
   2   7  -1   73.99   15.60
   2   7  -1   77.09   15.90
   2   7  -1   59.79   11.90
   2   7  -1   81.39   22.20
   2   7  -1   84.19   17.50
   2   7  -1   85.59   14.50
   2   7  -1  103.39   24.90
  -2  -7   1   65.79   16.60
  -2  -7   1   90.69   16.50
  -2  -7   1  119.49   21.50
  -2  -7   1   84.99   17.40
  -2  -7   1   95.29   22.20
  -2  -7   1   96.59   19.30
  -2  -7   1   95.39   15.90
   1   7  -1    1.30    4.30
   1   7  -1    6.10    4.70
   1   7  -1    1.00    7.30
   1   7  -1    2.10    6.70
   1   7  -1   -4.30    1.80
   1   7  -1   -2.50    4.70
   1   7  -1   12.20    5.60
  -1  -7   1    6.40    4.50
  -1  -7   1    6.00    7.40
  -1  -7   1    2.20    4.80
  -1  -7   1    1.90    3.70
  -1  -7   1    1.50    5.20
  -1  -7   1   10.30    7.30
  -1  -7   1   -1.50    5.50
  -1  -7   1   -3.80    2.90
   0   7  -1  146.59   21.30
   0   7  -1  129.09   17.40
   0   7  -1   85.59   16.60
   0   7  -1  100.19   22.10
   0   7  -1  114.29   18.00
   0   7  -1  162.18   20.30
   0   7  -1   93.59   17.20
   0   7  -1  155.58   28.80
   0  -7   1  107.69   19.90
   0  -7   1  115.09   20.60
   0  -7   1   94.79   19.70
   0  -7   1  119.19   19.50
   0  -7   1   94.59   15.70
   0  -7   1  100.19   19.20
   0  -7   1  124.09   21.60
   0  -7   1  126.19   25.30
  -1   7  -1  494.85   41.30
  -1   7  -1  525.75   45.00
  -1   7  -1  488.05   38.40
  -1   7  -1  495.85   41.30
  -1   7  -1  521.95   41.50
  -1   7  -1  528.35   38.30
  -1   7  -1  453.15   46.10
  -1   7  -1  523.85   41.50
   1  -7   1  524.25   38.20
   1  -7   1  488.45   40.00
   1  -7   1  421.06   44.50
   1  -7   1  547.05   42.20
   1  -7   1  554.04   47.60
   1  -7   1  539.15   41.90
   1  -7   1  452.05   39.60
   1  -7   1  532.25   42.10
  -2   7  -1   15.40    7.60
  -2   7  -1   19.10   11.30
  -2   7  -1   10.10    6.90
  -2   7  -1    4.90    4.80
  -2   7  -1    4.30    4.50
  -2   7  -1   11.00    6.60
  -2   7  -1    3.00    6.80
  -2   7  -1    7.00    6.70
  -2   7  -1    5.90    5.00
  -2   7  -1   11.20    6.50
  -2   7  -1   15.50    7.70
   2  -7   1    2.50    4.70
   2  -7   1   19.60    8.00
   2  -7   1   18.50    8.70
   2  -7   1    5.20    4.80
   2  -7   1   12.80    5.90
   2  -7   1   14.20   10.30
   2  -7   1    9.30    5.90
  -3   7  -1 1343.47   92.69
  -3   7  -1 1349.07   89.79
  -3   7  -1 1289.37   86.29
  -3   7  -1 1343.67   84.79
  -3   7  -1 1279.57   83.39
  -3   7  -1 1287.57   88.99
  -3   7  -1 1347.07   87.39
  -3   7  -1 1385.06   87.29
  -3   7  -1 1365.46   85.69
  -3   7  -1 1262.67   98.09
   3  -7   1 1374.26   84.89
   3  -7   1 1275.87   84.89
   3  -7   1 1363.16   94.39
   3  -7   1 1374.06   89.49
   3  -7   1 1168.08   90.59
   3  -7   1 1323.27   82.39
   3  -7   1 1244.48   86.19
   3  -7   1 1274.87   83.49
  -4   7  -1   -1.10    3.00
  -4   7  -1    9.30    6.60
  -4   7  -1    7.30    5.10
  -4   7  -1    4.80    6.60
  -4   7  -1    1.80    5.50
  -4   7  -1   10.30    6.20
  -4   7  -1    1.80    4.20
  -4   7  -1   -2.90    4.00
  -4   7  -1   11.70    6.90
  -4   7  -1   16.50    6.90
  -4   7  -1    8.50    4.20
  -4   7  -1    1.10    3.30
   4  -7   1    5.10    6.80
   4  -7   1    5.20    4.10
   4  -7   1    4.10    4.80
   4  -7   1    4.40    4.10
   4  -7   1    6.80    5.40
   4  -7   1    9.10    8.40
   4  -7   1    5.10    5.30
   4  -7   1   14.60    5.90
   4  -7   1   15.00    6.60
  -5   7  -1  222.48   30.20
  -5   7  -1  242.38   30.10
  -5   7  -1  296.47   27.40
  -5   7  -1  233.08   34.60
  -5   7  -1  248.18   26.00
  -5   7  -1  253.47   23.50
  -5   7  -1  310.47   45.20
  -5   7  -1  250.27   24.30
  -5   7  -1  342.77   42.50
  -5   7  -1  298.37   33.50
  -5   7  -1  245.28   28.50
  -5   7  -1  253.77   24.20
   5  -7   1  215.28   30.60
   5  -7   1  296.77   23.40
   5  -7   1  273.47   36.50
   5  -7   1  223.88   21.60
   5  -7   1  237.78   22.40
  -6   7  -1   32.40   10.10
  -6   7  -1   34.70    9.60
  -6   7  -1   30.00   12.40
  -6   7  -1   40.60   11.60
  -6   7  -1   54.49   13.00
  -6   7  -1   26.30    9.20
  -6   7  -1   50.69   12.80
  -6   7  -1   41.20   13.50
  -6   7  -1   44.70   15.30
   6  -7   1   37.60    8.40
   6  -7   1   18.20    9.60
   6  -7   1   48.40    9.90
   6  -7   1   36.60   16.20
   6  -7   1   54.49   16.40
   6  -7   1   36.40    8.70
   6  -7   1   47.00   15.60
   6  -7   1   29.70   10.80
  -7   7  -1   -1.40    3.50
  -7   7  -1    1.50    4.30
  -7   7  -1   13.50    7.20
  -7   7  -1    2.10    6.10
  -7   7  -1    1.30    4.90
  -7   7  -1    8.10    7.30
  -7   7  -1   -0.90    3.50
  -7   7  -1   -1.90    3.60
  -7   7  -1    2.10    4.80
   7  -7   1    4.70    2.80
   7  -7   1   -2.80    2.80
   7  -7   1    3.70    5.70
   7  -7   1    8.10    9.00
   7  -7   1    8.20   11.60
   7  -7   1   11.00    8.10
   7  -7   1   10.30    5.10
   7  -7   1   -1.40    3.30
   7  -7   1    4.20    2.90
   7  -7   1    4.40    6.60
  -8   7  -1  320.87   36.20
  -8   7  -1  295.87   29.40
  -8   7  -1  296.77   34.30
  -8   7  -1  356.76   29.70
  -8   7  -1  293.17   30.10
  -8   7  -1  309.17   51.59
  -8   7  -1  300.67   32.40
  -8   7  -1  280.87   38.70
  -8   7  -1  284.17   26.70
   8  -7   1  242.68   34.70
   8  -7   1  319.67   42.30
   8  -7   1  432.06   55.29
   8  -7   1  365.76   43.80
   8  -7   1  299.67   28.70
   8  -7   1  329.17   29.10
   8  -7   1  419.46   71.39
   8  -7   1  358.56   41.50
  -9   7  -1   25.10   10.20
  -9   7  -1   20.90   10.70
  -9   7  -1   13.60    7.00
  -9   7  -1    2.50    4.70
  -9   7  -1   -6.30    2.00
  -9   7  -1   -4.10    3.10
  -9   7  -1    0.40    5.40
  -9   7  -1    4.60    5.80
  -9   7  -1   12.90    8.80
   9  -7   1   -3.50    6.10
   9  -7   1    1.70    8.30
   9  -7   1    4.00    4.60
   9  -7   1    4.70    7.80
   9  -7   1   10.00    8.70
   9  -7   1   17.70    9.80
   9  -7   1    1.80    6.10
 -10   7  -1   49.70   14.20
 -10   7  -1   62.79   12.90
 -10   7  -1   63.69   15.00
 -10   7  -1   49.90   12.50
 -10   7  -1   60.99   12.50
 -10   7  -1   45.70   12.60
 -10   7  -1   55.19   18.10
 -10   7  -1   21.10   13.20
  10  -7   1   44.00   15.60
  10  -7   1   50.49   18.30
  10  -7   1   46.80   19.30
  10  -7   1   35.90   21.30
  10  -7   1   37.10   12.50
  10  -7   1   30.80   13.40
 -11   7  -1    5.80    5.40
 -11   7  -1   35.00   17.00
 -11   7  -1   17.80    7.70
 -11   7  -1    3.40    4.50
 -11   7  -1    4.90    5.80
 -11   7  -1   18.40    8.90
 -11   7  -1    3.60    5.00
 -11   7  -1   10.00    8.70
  11  -7   1   20.80    9.80
  11  -7   1    4.60    7.30
  11  -7   1   14.30   12.00
  11  -7   1   19.90   11.20
  11  -7   1   -4.50    3.70
  11  -7   1   11.60   11.60
  11  -7   1   12.20    8.60
  11  -7   1    8.90   14.10
 -12   7  -1   42.70   21.30
 -12   7  -1   48.50   11.60
 -12   7  -1   34.60    9.80
 -12   7  -1   34.50   13.00
 -12   7  -1   23.70   13.30
 -12   7  -1   39.40   11.10
 -12   7  -1   35.10   12.00
  12  -7   1   43.30   17.60
  12  -7   1   40.30   28.20
  12  -7   1   39.60   21.20
  12  -7   1   35.80   15.30
  12  -7   1   61.79   17.90
  12  -7   1   30.70   12.00
  12  -7   1   57.09   16.90
  12  -7   1   26.80   19.60
 -13   7  -1   12.70   11.00
 -13   7  -1    8.40    5.90
 -13   7  -1   16.80    8.60
 -13   7  -1   20.80    7.60
 -13   7  -1    8.70    7.60
 -13   7  -1   -0.80    3.90
 -13   7  -1   16.90    9.90
 -13   7  -1   17.10    6.30
  13  -7   1   33.00   15.10
  13  -7   1    2.60    7.90
  13  -7   1   30.70   13.20
  13  -7   1   25.30   14.50
  13  -7   1    0.70    8.10
  13   6  -1   32.10   10.40
  13   6  -1   88.79   19.00
  13   6  -1   54.59   14.80
  13   6  -1   33.20   14.80
  13   6  -1   64.09   16.80
 -13  -6   1   64.59   20.40
 -13  -6   1   65.69   29.60
 -13  -6   1   24.80   14.60
 -13  -6   1   64.49   20.70
 -13  -6   1   54.09   16.30
 -13  -6   1   33.40   19.50
 -13  -6   1   71.89   22.40
 -13  -6   1   33.20   16.00
  12   6  -1  251.57   36.90
  12   6  -1  343.77   56.59
  12   6  -1  233.58   48.90
  12   6  -1  299.77   34.30
  12   6  -1  244.18   35.60
  12   6  -1  346.37   32.10
  12   6  -1  307.27   31.30
 -12  -6   1  302.27   49.10
 -12  -6   1  245.88   44.50
 -12  -6   1  342.27   54.49
 -12  -6   1  251.77   41.90
 -12  -6   1  300.57   47.50
 -12  -6   1  272.67   42.90
 -12  -6   1  245.78   40.00
 -12  -6   1  267.77   47.10
  11   6  -1   11.30    6.50
  11   6  -1   15.00   11.10
  11   6  -1   30.10   17.30
  11   6  -1   -4.50    3.70
  11   6  -1    3.50    5.00
  11   6  -1   -1.30    6.70
  11   6  -1    5.70    5.90
 -11  -6   1    2.70    5.70
 -11  -6   1   -1.60    4.00
 -11  -6   1    3.90    9.10
 -11  -6   1   -0.40    3.70
 -11  -6   1   -0.30    6.90
 -11  -6   1    4.30    5.20
 -11  -6   1    4.70    8.50
 -11  -6   1   -1.00    4.80
  10   6  -1  198.08   40.40
  10   6  -1  249.28   30.50
  10   6  -1  190.48   24.80
  10   6  -1  185.88   30.80
  10   6  -1  184.58   22.70
  10   6  -1  217.88   31.80
 -10  -6   1  115.29   25.90
 -10  -6   1  199.58   33.20
 -10  -6   1  217.18   30.00
 -10  -6   1  193.58   38.20
 -10  -6   1  168.38   30.30
 -10  -6   1  249.88   41.50
 -10  -6   1  238.28   40.80
 -10  -6   1  212.28   33.30
   9   6  -1   24.10    9.30
   9   6  -1   16.80    7.40
   9   6  -1   25.90    7.90
   9   6  -1   35.40   11.80
   9   6  -1   14.90   13.30
  -9  -6   1   20.80   11.90
  -9  -6   1   15.90    9.90
  -9  -6   1   31.10   12.50
  -9  -6   1   12.30    8.20
  -9  -6   1   11.00   10.40
  -9  -6   1   19.20   10.90
  -9  -6   1    1.80    7.30
  -9  -6   1   19.50   11.30
   8   6  -1   -1.20    5.30
   8   6  -1    1.70    3.80
   8   6  -1    2.20    7.80
   8   6  -1    0.80    8.30
   8   6  -1    7.00    6.30
   8   6  -1    3.10    3.90
   8   6  -1   12.70    7.00
  -8  -6   1    6.00    8.00
  -8  -6   1    5.80    9.20
  -8  -6   1    1.90    6.80
  -8  -6   1    3.80    9.20
  -8  -6   1    5.10    6.00
  -8  -6   1    9.70    9.00
  -8  -6   1    4.70    5.30
   7   6  -1  145.49   18.60
   7   6  -1  137.99   24.60
   7   6  -1  180.78   24.90
   7   6  -1  126.29   18.40
   7   6  -1  124.19   31.40
   7   6  -1  190.88   35.10
   7   6  -1  108.69   17.90
  -7  -6   1  158.78   28.10
  -7  -6   1  122.19   20.10
  -7  -6   1  105.49   23.30
  -7  -6   1  120.69   22.60
  -7  -6   1  201.18   36.60
  -7  -6   1  172.38   32.10
  -7  -6   1  161.78   25.40
   6   6  -1    8.50    8.40
   6   6  -1    0.00    5.30
   6   6  -1    4.60    4.00
   6   6  -1    6.30    5.80
   6   6  -1   -5.90    5.20
   6   6  -1    3.90    3.60
   6   6  -1    3.50    4.60
  -6  -6   1    6.90    7.60
  -6  -6   1    2.10    6.60
  -6  -6   1    8.30    6.50
  -6  -6   1    8.10    5.30
  -6  -6   1    7.70    7.10
  -6  -6   1    0.40    5.10
  -6  -6   1   18.30   12.20
   5   6  -1  305.77   46.50
   5   6  -1  233.58   28.80
   5   6  -1  219.98   26.10
   5   6  -1  176.58   32.00
   5   6  -1  207.28   19.80
   5   6  -1  147.39   25.90
   5   6  -1  204.18   19.50
  -5  -6   1  210.28   30.00
  -5  -6   1  214.38   33.00
  -5  -6   1  233.08   29.10
  -5  -6   1  261.37   28.60
  -5  -6   1  318.17   38.60
  -5  -6   1  257.37   37.60
  -5  -6   1  193.48   32.80
   4   6  -1 1188.68   74.29
   4   6  -1 1139.09   78.39
   4   6  -1 1347.57   77.49
   4   6  -1 1188.28   89.79
   4   6  -1 1151.98   82.19
   4   6  -1 1077.99   86.59
   4   6  -1 1130.09   77.89
  -4  -6   1 1162.88   81.29
  -4  -6   1 1162.88   78.99
  -4  -6   1 1197.58   87.89
  -4  -6   1 1300.37   83.39
  -4  -6   1 1189.18   87.29
  -4  -6   1 1185.98   84.39
   3   6  -1   69.49   13.40
   3   6  -1  136.29   33.20
   3   6  -1   87.19   14.10
   3   6  -1   92.59   15.80
   3   6  -1   98.19   13.50
   3   6  -1   80.19   17.70
   3   6  -1   77.59   19.50
  -3  -6   1  111.89   19.30
  -3  -6   1   64.09   13.40
  -3  -6   1   78.69   19.40
  -3  -6   1  100.09   14.70
  -3  -6   1   62.69   17.20
  -3  -6   1  144.59   24.50
  -3  -6   1   57.79   13.20
   2   6  -1  786.12   57.59
   2   6  -1  818.12   64.39
   2   6  -1  833.02   54.79
   2   6  -1  759.02   51.49
   2   6  -1  736.63   61.59
   2   6  -1  723.23   54.59
   2   6  -1  973.80   62.99
  -2  -6   1  704.93   54.39
  -2  -6   1  804.52   58.99
  -2  -6   1  755.12   56.79
  -2  -6   1  788.42   62.79
  -2  -6   1  730.03   55.89
  -2  -6   1  752.52   68.19
   1   6  -1   54.59   12.40
   1   6  -1   55.99   12.80
   1   6  -1   24.90   10.70
   1   6  -1   31.40   10.50
   1   6  -1   51.99   18.50
   1   6  -1   37.00    9.10
   1   6  -1   48.00   10.90
  -1  -6   1   48.10   10.70
  -1  -6   1   72.69   19.10
  -1  -6   1   46.10   11.10
  -1  -6   1   54.89   14.00
  -1  -6   1   33.50   10.30
  -1  -6   1   46.60   15.60
  -1  -6   1   72.69   14.70
  -1  -6   1   47.00   11.80
   0   6  -1 1147.09   67.89
   0   6  -1 1125.99   71.79
   0   6  -1  977.10   69.89
   0   6  -1 1053.99   70.29
   0   6  -1 1022.30   67.29
   0   6  -1  978.60   75.19
   0   6  -1 1065.09   70.49
   0  -6   1 1025.40   67.09
   0  -6   1 1030.80   70.19
   0  -6   1  987.50   74.99
   0  -6   1 1041.20   71.39
   0  -6   1 1114.39   71.49
   0  -6   1 1071.99   77.29
   0  -6   1 1066.59   70.69
   0  -6   1 1065.49   70.69
  -1   6  -1  740.93   58.29
  -1   6  -1  832.92   56.29
  -1   6  -1  807.12   55.89
  -1   6  -1  785.42   56.29
  -1   6  -1  794.92   53.89
  -1   6  -1  809.12   56.29
  -1   6  -1  829.02   56.59
  -1   6  -1  802.12   62.59
  -1   6  -1  791.52   52.89
   1  -6   1  781.12   55.09
   1  -6   1  771.82   52.39
   1  -6   1  770.52   55.79
   1  -6   1  735.53   59.79
   1  -6   1  812.12   55.69
   1  -6   1  821.02   62.29
   1  -6   1  824.22   56.49
   1  -6   1  793.32   56.19
  -2   6  -1 1119.79   72.29
  -2   6  -1 1141.49   84.89
  -2   6  -1 1113.09   75.79
  -2   6  -1 1069.99   71.69
  -2   6  -1 1184.78   75.19
  -2   6  -1 1174.48   70.69
  -2   6  -1 1087.59   84.29
  -2   6  -1 1115.69   71.39
  -2   6  -1 1088.49   72.49
  -2   6  -1 1111.99   73.09
   2  -6   1 1148.39   78.59
   2  -6   1 1145.19   73.49
   2  -6   1 1151.38   71.69
   2  -6   1 1065.79   78.19
   2  -6   1 1061.39   71.89
   2  -6   1 1037.90   70.99
   2  -6   1 1030.90   73.09
   2  -6   1 1023.10   68.69
  -3   6  -1  281.47   26.90
  -3   6  -1  256.47   24.60
  -3   6  -1  283.37   30.00
  -3   6  -1  305.87   27.90
  -3   6  -1  324.17   29.50
  -3   6  -1  277.97   28.50
  -3   6  -1  342.57   27.40
  -3   6  -1  298.57   28.90
  -3   6  -1  345.37   45.70
  -3   6  -1  311.87   27.60
  -3   6  -1  306.27   21.70
  -3   6  -1  322.07   26.50
   3  -6   1  331.97   32.80
   3  -6   1  363.46   39.50
   3  -6   1  323.97   28.10
   3  -6   1  284.17   24.20
   3  -6   1  308.17   36.70
   3  -6   1  312.77   29.30
   3  -6   1  305.47   25.60
   3  -6   1  301.77   25.30
  -4   6  -1   27.30   10.40
  -4   6  -1   32.80   10.40
  -4   6  -1   40.70   12.90
  -4   6  -1   42.40   10.80
  -4   6  -1   35.90    9.30
  -4   6  -1   35.50   12.00
  -4   6  -1   44.10   11.40
  -4   6  -1   38.50    9.90
  -4   6  -1   31.30    8.00
  -4   6  -1   31.10   10.00
  -4   6  -1   42.30    9.40
  -4   6  -1   19.10   10.00
   4  -6   1   27.20    7.20
   4  -6   1   21.70    7.30
   4  -6   1   23.70    6.80
   4  -6   1   32.90    7.80
   4  -6   1   18.00    8.50
   4  -6   1   32.00    9.90
  -5   6  -1   19.30    8.00
  -5   6  -1    8.60    5.50
  -5   6  -1   24.50   10.60
  -5   6  -1   13.80    8.80
  -5   6  -1   25.90    9.00
  -5   6  -1    7.40    5.00
  -5   6  -1    8.30    5.80
  -5   6  -1   12.00    7.10
  -5   6  -1   15.30    6.50
  -5   6  -1    4.40    7.10
  -5   6  -1    4.30    4.40
  -5   6  -1   21.70    8.20
   5  -6   1    7.70    6.10
   5  -6   1   11.30    5.20
   5  -6   1    5.90    4.50
   5  -6   1   10.60    4.80
   5  -6   1    2.20    6.10
   5  -6   1   20.50   12.40
   5  -6   1    6.70    6.40
   5  -6   1   29.70   11.70
   5  -6   1   17.20    7.90
  -6   6  -1  101.99   16.40
  -6   6  -1   87.89   19.30
  -6   6  -1  127.39   18.50
  -6   6  -1  123.79   27.10
  -6   6  -1  101.29   16.50
  -6   6  -1  117.89   25.50
  -6   6  -1   89.39   14.00
  -6   6  -1  111.09   20.20
  -6   6  -1  126.19   25.50
  -6   6  -1   81.09   14.90
  -6   6  -1   69.59   14.60
  -6   6  -1   71.09   14.50
   6  -6   1   85.19   13.80
   6  -6   1   54.29   13.00
   6  -6   1   56.89   18.90
   6  -6   1   64.79   18.00
   6  -6   1   87.79   11.50
   6  -6   1   72.09   16.20
   6  -6   1   53.99   14.40
   6  -6   1   88.99   19.50
   6  -6   1   91.19   11.90
   6  -6   1   73.49   11.90
  -7   6  -1  502.05   40.30
  -7   6  -1  476.45   39.10
  -7   6  -1  528.15   40.30
  -7   6  -1  416.16   42.30
  -7   6  -1  489.25   39.70
  -7   6  -1  582.84   39.90
  -7   6  -1  544.05   49.40
  -7   6  -1  546.35   44.40
  -7   6  -1  474.25   36.70
   7  -6   1  474.95   37.90
   7  -6   1  552.14   44.70
   7  -6   1  538.95   71.99
   7  -6   1  510.45   46.10
   7  -6   1  479.75   42.70
   7  -6   1  449.86   37.40
   7  -6   1  551.94   49.60
   7  -6   1  562.24   47.60
  -8   6  -1  159.28   20.40
  -8   6  -1  175.88   24.70
  -8   6  -1  134.69   27.10
  -8   6  -1  183.98   23.60
  -8   6  -1  199.58   26.00
  -8   6  -1  139.39   23.70
  -8   6  -1  168.38   20.50
  -8   6  -1  151.98   27.80
   8  -6   1  155.18   25.10
   8  -6   1  153.58   24.90
   8  -6   1  205.28   45.00
   8  -6   1  182.98   29.20
   8  -6   1  150.98   21.70
   8  -6   1  142.59   29.40
   8  -6   1  160.68   22.30
   8  -6   1   93.69   22.60
  -9   6  -1   17.40   10.20
  -9   6  -1    5.90    8.30
  -9   6  -1    0.20    5.30
  -9   6  -1    6.90    5.80
  -9   6  -1    7.10    5.10
  -9   6  -1   14.90    7.10
  -9   6  -1   15.10    7.00
  -9   6  -1    2.30    4.70
  -9   6  -1    2.50    5.20
   9  -6   1   14.90    8.40
   9  -6   1    4.00    7.30
   9  -6   1    8.30    8.00
   9  -6   1   11.00   10.70
   9  -6   1    9.20    7.30
   9  -6   1   11.10    7.30
   9  -6   1    6.00    6.30
   9  -6   1   -4.10    2.50
 -10   6  -1   89.29   25.70
 -10   6  -1  116.49   21.60
 -10   6  -1  131.29   18.50
 -10   6  -1  146.19   20.70
 -10   6  -1  147.59   18.40
 -10   6  -1  134.69   21.90
 -10   6  -1  139.89   28.50
 -10   6  -1  100.89   18.30
  10  -6   1  168.18   29.50
  10  -6   1  126.99   23.10
  10  -6   1  127.19   33.40
  10  -6   1   95.99   22.10
  10  -6   1  108.39   21.90
  10  -6   1  132.59   27.60
  10  -6   1  102.99   21.20
 -11   6  -1   44.80   16.90
 -11   6  -1   45.50   12.70
 -11   6  -1   38.90    9.50
 -11   6  -1   64.89   12.30
 -11   6  -1   50.29   12.80
 -11   6  -1   49.90   17.70
 -11   6  -1   68.99   13.70
 -11   6  -1   47.10   14.50
  11  -6   1   36.60   23.20
  11  -6   1   52.29   16.00
  11  -6   1   79.09   19.10
  11  -6   1   77.59   20.50
  11  -6   1    8.30    8.70
  11  -6   1   40.50   14.60
  11  -6   1   56.89   16.90
 -12   6  -1   79.89   15.10
 -12   6  -1   73.19   15.50
 -12   6  -1   60.09   19.70
 -12   6  -1   53.19   13.50
 -12   6  -1   45.90   15.10
 -12   6  -1   70.19   17.90
 -12   6  -1   72.79   13.50
  12  -6   1   45.60   15.90
  12  -6   1   66.59   20.60
  12  -6   1   95.29   29.90
  12  -6   1  101.59   22.20
  12  -6   1   63.49   21.00
  12  -6   1   78.39   19.50
  12  -6   1   63.29   18.20
  12  -6   1   35.80   22.60
 -13   6  -1   14.80   12.30
 -13   6  -1    6.40    5.00
 -13   6  -1   37.40   10.40
 -13   6  -1   32.50   11.10
 -13   6  -1   16.30    7.70
 -13   6  -1   15.70    7.70
 -13   6  -1   21.70   12.30
 -13   6  -1   50.39   15.00
  13  -6   1   21.70   12.10
  13  -6   1   -2.30    4.10
  13  -6   1   11.50    8.50
  13  -6   1   19.50   10.50
  13  -6   1   30.60   14.40
  13  -6   1   21.70   14.70
  13  -6   1   24.00   12.00
  14   5  -1   -2.70    4.60
  14   5  -1    7.80    5.10
  14   5  -1   -1.20    4.60
  14   5  -1    1.40    5.50
  14   5  -1    6.80    7.40
  14   5  -1   13.70    8.40
  14   5  -1   12.40   11.50
 -14  -5   1    2.70    4.10
 -14  -5   1   -0.70    6.00
 -14  -5   1   14.50    9.60
 -14  -5   1   17.50   15.70
 -14  -5   1    6.30    8.90
 -14  -5   1   16.90   10.60
  13   5  -1   50.09   24.10
  13   5  -1   50.09   22.00
  13   5  -1   56.69   18.10
  13   5  -1   57.69   20.00
  13   5  -1   79.39   27.90
  13   5  -1   60.69   15.40
  13   5  -1   59.39   15.40
  13   5  -1   53.59   15.10
  13   5  -1   39.40   10.30
 -13  -5   1   62.59   27.80
 -13  -5   1   76.39   21.30
 -13  -5   1   59.89   16.30
 -13  -5   1   30.80   17.90
 -13  -5   1   42.00   22.70
 -13  -5   1   32.40   17.40
 -13  -5   1   69.09   20.00
  12   5  -1   -2.00    5.60
  12   5  -1   16.60   10.00
  12   5  -1   12.10    7.40
  12   5  -1    5.80    7.20
  12   5  -1    3.00    4.60
  12   5  -1   24.50   19.90
  12   5  -1    6.60    6.90
 -12  -5   1   24.70   13.60
 -12  -5   1   12.70   10.50
 -12  -5   1    1.90    4.80
 -12  -5   1   41.50   20.00
 -12  -5   1    4.80    7.60
 -12  -5   1    8.60    6.00
 -12  -5   1    4.40    7.10
 -12  -5   1   20.40   10.60
  11   5  -1  257.87   31.00
  11   5  -1  285.87   26.40
  11   5  -1  293.77   47.80
  11   5  -1  390.56   59.59
  11   5  -1  321.97   30.70
 -11  -5   1  329.17   43.90
 -11  -5   1  244.28   41.90
 -11  -5   1  352.16   53.39
 -11  -5   1  282.97   34.20
 -11  -5   1  270.47   38.20
 -11  -5   1  353.56   45.00
 -11  -5   1  369.06   51.69
 -11  -5   1  231.98   41.80
  10   5  -1   -2.00    3.40
  10   5  -1   12.30    9.10
  10   5  -1   23.10    8.90
  10   5  -1   18.40   14.20
  10   5  -1   15.30    6.40
  10   5  -1    1.00    5.00
 -10  -5   1   23.80   12.70
 -10  -5   1    0.90    8.80
 -10  -5   1   16.50    9.60
 -10  -5   1   10.20    8.30
 -10  -5   1   10.50    8.50
 -10  -5   1   22.70   12.80
 -10  -5   1   12.50    7.20
 -10  -5   1   23.30   13.70
   9   5  -1  106.29   22.40
   9   5  -1  152.98   18.30
   9   5  -1  164.18   20.60
   9   5  -1  141.89   31.90
   9   5  -1  108.09   18.50
   9   5  -1  122.69   20.60
  -9  -5   1  160.68   27.00
  -9  -5   1  148.29   33.90
  -9  -5   1   96.69   20.10
  -9  -5   1  107.39   25.80
  -9  -5   1   84.89   21.80
  -9  -5   1  150.48   21.20
  -9  -5   1   88.29   17.00
  -9  -5   1   60.39   18.20
   8   5  -1  113.49   18.60
   8   5  -1   93.79   26.00
   8   5  -1   87.59   14.90
   8   5  -1  105.09   21.00
   8   5  -1   82.19   23.30
   8   5  -1  113.09   18.90
  -8  -5   1   71.29   21.00
  -8  -5   1  142.09   24.20
  -8  -5   1   80.49   18.30
  -8  -5   1   75.79   20.20
  -8  -5   1   98.39   17.30
  -8  -5   1   88.79   22.60
  -8  -5   1   98.19   20.80
   7   5  -1  702.53   62.49
   7   5  -1  640.14   59.69
   7   5  -1  587.84   52.59
   7   5  -1  708.53   46.60
   7   5  -1  689.73   49.00
   7   5  -1  743.13   49.20
   7   5  -1  690.23   48.00
  -7  -5   1  594.94   52.29
  -7  -5   1  713.93   58.59
  -7  -5   1  665.63   53.29
  -7  -5   1  604.14   49.99
  -7  -5   1  651.33   57.99
  -7  -5   1  742.63   49.70
  -7  -5   1  708.03   60.19
   6   5  -1   32.60    7.90
   6   5  -1   40.80   14.90
   6   5  -1   38.40    9.80
   6   5  -1   21.40   11.20
   6   5  -1   36.80    9.10
   6   5  -1   22.90    6.90
   6   5  -1   14.10    8.00
  -6  -5   1   32.10   12.20
  -6  -5   1   37.80   14.10
  -6  -5   1   29.60    8.60
  -6  -5   1   17.00    8.50
  -6  -5   1   26.40    9.20
  -6  -5   1   15.50    7.90
  -6  -5   1   56.09   14.30
   5   5  -1  121.39   18.90
   5   5  -1  127.89   21.90
   5   5  -1  186.48   31.70
   5   5  -1  161.28   15.60
   5   5  -1  155.08   28.40
   5   5  -1  151.98   15.40
   5   5  -1  162.98   20.30
  -5  -5   1  258.67   37.10
  -5  -5   1  150.88   18.80
  -5  -5   1  281.07   46.40
  -5  -5   1  175.18   27.40
  -5  -5   1  162.08   23.20
  -5  -5   1  190.58   24.40
  -5  -5   1  175.88   29.70
   4   5  -1   81.79   12.50
   4   5  -1  157.58   27.60
   4   5  -1  124.19   17.50
   4   5  -1  126.29   16.00
   4   5  -1  119.59   18.90
   4   5  -1  131.19   17.10
   4   5  -1   98.09   18.30
   4   5  -1   93.69   20.80
  -4  -5   1  132.99   24.50
  -4  -5   1  136.19   20.70
  -4  -5   1   67.39   15.90
  -4  -5   1  108.59   15.70
  -4  -5   1  114.49   21.40
  -4  -5   1  101.99   17.50
  -4  -5   1   86.39   15.80
   3   5  -1 1328.57   79.29
   3   5  -1 1246.78   76.69
   3   5  -1 1158.18   86.99
   3   5  -1 1293.67   89.89
   3   5  -1 1272.27   80.89
   3   5  -1 1191.78   82.89
  -3  -5   1 1241.98   78.39
  -3  -5   1 1186.28   81.89
  -3  -5   1 1321.07   83.39
  -3  -5   1 1253.87   80.49
  -3  -5   1 1228.18   87.69
  -3  -5   1 1317.57   85.39
  -3  -5   1 1338.07   88.59
   2   5  -1  230.28   28.20
   2   5  -1  195.08   18.60
   2   5  -1  169.88   26.00
   2   5  -1  244.48   30.40
   2   5  -1  188.68   23.00
   2   5  -1  138.69   17.10
   2   5  -1  157.18   26.20
  -2  -5   1  177.58   17.40
  -2  -5   1  194.58   25.00
  -2  -5   1  122.79   19.20
  -2  -5   1  219.38   32.50
  -2  -5   1  196.58   24.20
  -2  -5   1  210.18   25.40
  -2  -5   1  188.78   26.90
   1   5  -1 3908.21  227.58
   1   5  -1 3804.42  221.18
  -1  -5   1 3701.03  225.18
  -1  -5   1 3782.92  219.48
   0   5  -1  157.28   25.20
   0   5  -1  140.99   18.50
   0   5  -1  181.78   31.60
   0   5  -1  141.19   20.10
   0   5  -1   93.89   14.50
   0   5  -1  154.88   17.60
   0   5  -1  118.89   17.00
   0  -5   1  100.89   13.60
   0  -5   1  110.59   17.00
   0  -5   1  136.19   19.10
   0  -5   1  160.78   24.10
   0  -5   1  114.19   20.20
   0  -5   1  120.79   17.40
   0  -5   1  114.69   17.30
   0  -5   1  109.39   17.60
  -1   5  -1 4241.08  244.58
   1  -5   1 4062.69  243.18
   1  -5   1 4101.29  242.38
  -2   5  -1  528.05   38.30
  -2   5  -1  560.04   38.80
  -2   5  -1  555.54   40.30
  -2   5  -1  543.05   38.70
  -2   5  -1  541.35   43.00
  -2   5  -1  539.95   38.20
  -2   5  -1  544.15   36.50
  -2   5  -1  503.55   46.70
  -2   5  -1  509.95   39.60
  -2   5  -1  478.95   39.80
  -2   5  -1  490.35   37.00
   2  -5   1  520.05   39.50
   2  -5   1  489.05   41.60
   2  -5   1  480.25   37.30
   2  -5   1  536.75   37.40
   2  -5   1  533.15   39.00
   2  -5   1  488.15   36.60
   2  -5   1  523.25   42.90
   2  -5   1  501.35   35.50
  -3   5  -1 2707.53  166.78
  -3   5  -1 2790.32  169.58
  -3   5  -1 2958.10  177.78
  -3   5  -1 2835.12  164.68
  -3   5  -1 3087.19  170.58
  -3   5  -1 2791.72  165.78
   3  -5   1 2963.20  167.28
   3  -5   1 2883.01  167.98
   3  -5   1 2754.12  167.38
   3  -5   1 2623.44  163.58
   3  -5   1 2808.62  168.68
  -4   5  -1   48.60   10.00
  -4   5  -1   73.69   13.30
  -4   5  -1   48.80   11.30
  -4   5  -1   76.09   18.50
  -4   5  -1   87.49   16.60
  -4   5  -1   59.69   11.60
  -4   5  -1   84.29   14.00
  -4   5  -1   77.69   13.90
  -4   5  -1   61.79   11.30
  -4   5  -1   52.59   12.30
  -4   5  -1   62.49   11.10
  -4   5  -1   92.49   18.50
   4  -5   1   65.59   13.30
   4  -5   1   46.70   12.10
   4  -5   1   66.49   20.70
   4  -5   1   53.99    9.30
   4  -5   1   59.29   14.40
   4  -5   1   56.49   10.00
   4  -5   1   61.19   14.70
   4  -5   1   51.19    9.00
   4  -5   1   60.09   14.40
   4  -5   1   54.89    9.60
  -5   5  -1 2299.67  145.79
  -5   5  -1 2345.67  134.09
  -5   5  -1 2322.37  133.59
  -5   5  -1 2348.07  133.79
  -5   5  -1 2353.06  134.19
  -5   5  -1 2185.08  131.49
  -5   5  -1 2310.67  138.69
  -5   5  -1 2303.47  140.99
  -5   5  -1 2133.89  140.39
  -5   5  -1 2110.09  134.59
  -5   5  -1 2150.88  132.59
  -5   5  -1 2167.38  135.39
   5  -5   1 2158.38  130.59
   5  -5   1 2256.37  136.49
   5  -5   1 2271.07  129.89
   5  -5   1 2261.97  130.29
   5  -5   1 2214.18  140.79
   5  -5   1 2261.87  129.89
   5  -5   1 2396.86  155.28
   5  -5   1 2253.17  138.99
   5  -5   1 2237.38  139.99
   5  -5   1 2062.39  135.99
  -6   5  -1  231.98   22.00
  -6   5  -1  226.58   31.20
  -6   5  -1  206.48   29.10
  -6   5  -1  247.58   22.20
  -6   5  -1  284.47   27.20
  -6   5  -1  250.77   22.60
  -6   5  -1  273.57   39.10
  -6   5  -1  264.97   23.10
  -6   5  -1  264.07   23.60
  -6   5  -1  205.38   27.60
  -6   5  -1  304.77   24.80
  -6   5  -1  263.47   21.40
   6  -5   1  238.78   21.00
   6  -5   1  173.38   25.70
   6  -5   1  259.17   22.00
   6  -5   1  247.38   18.50
   6  -5   1  259.77   18.70
   6  -5   1  200.18   36.70
   6  -5   1  270.97   30.80
   6  -5   1  251.27   25.40
   6  -5   1  237.38   33.20
   6  -5   1  256.27   31.40
  -7   5  -1  519.35   40.30
  -7   5  -1  552.84   42.50
  -7   5  -1  605.54   42.40
  -7   5  -1  582.04   39.30
  -7   5  -1  593.94   41.90
  -7   5  -1  541.85   49.90
  -7   5  -1  553.74   46.20
  -7   5  -1  528.75   51.79
  -7   5  -1  573.74   48.00
  -7   5  -1  569.44   40.10
  -7   5  -1  547.45   41.10
   7  -5   1  505.15   46.80
   7  -5   1  526.45   50.19
   7  -5   1  580.84   41.90
   7  -5   1  591.04   45.40
   7  -5   1  586.44   60.29
   7  -5   1  581.14   47.50
   7  -5   1  509.95   40.60
   7  -5   1  564.34   45.20
  -8   5  -1    0.00    3.30
  -8   5  -1   -1.60    2.70
  -8   5  -1   -0.90    2.40
  -8   5  -1    4.80    4.50
  -8   5  -1    1.40    4.70
  -8   5  -1   -4.30    3.00
  -8   5  -1    1.30    4.60
  -8   5  -1    1.00    3.80
   8  -5   1   -4.60    3.20
   8  -5   1   -4.30    4.30
   8  -5   1    6.10    6.00
   8  -5   1   -1.10    3.80
   8  -5   1   -2.70    3.60
   8  -5   1   -2.20    4.70
   8  -5   1   -0.30    3.60
   8  -5   1   10.70    7.60
  -9   5  -1   46.00   13.20
  -9   5  -1   20.10    6.90
  -9   5  -1   17.20   10.80
  -9   5  -1   24.10    7.90
  -9   5  -1   22.30    7.70
  -9   5  -1   26.80   11.20
  -9   5  -1   21.70    7.90
  -9   5  -1   15.10    6.90
   9  -5   1   16.20   10.20
   9  -5   1   16.10    8.70
   9  -5   1   40.70   12.40
   9  -5   1   24.00   10.60
   9  -5   1    1.00    5.00
   9  -5   1   25.30   11.60
   9  -5   1   -2.00    5.50
   9  -5   1   16.30    8.00
 -10   5  -1   79.89   14.00
 -10   5  -1   65.09   13.90
 -10   5  -1   85.39   25.80
 -10   5  -1   72.39   19.30
 -10   5  -1   79.69   15.50
 -10   5  -1   93.49   19.20
 -10   5  -1   95.89   14.70
 -10   5  -1   73.99   12.80
  10  -5   1   80.49   19.60
  10  -5   1   63.09   18.20
  10  -5   1  110.79   21.50
  10  -5   1   83.69   19.80
  10  -5   1  102.39   34.80
  10  -5   1   93.39   20.10
 -11   5  -1  199.48   30.30
 -11   5  -1  201.58   26.00
 -11   5  -1  298.37   48.50
 -11   5  -1  244.78   24.80
 -11   5  -1  230.48   38.40
 -11   5  -1  219.88   21.50
 -11   5  -1  222.98   20.70
 -11   5  -1  163.48   27.70
  11  -5   1  241.58   33.10
  11  -5   1  175.08   28.60
  11  -5   1  249.68   34.70
  11  -5   1  253.57   34.50
  11  -5   1  168.28   36.40
  11  -5   1  164.98   38.90
  11  -5   1  254.07   36.50
  11  -5   1  304.97   46.80
 -12   5  -1   40.50   15.00
 -12   5  -1   32.00    9.20
 -12   5  -1   24.90    8.10
 -12   5  -1   18.70   11.90
 -12   5  -1   25.60    9.30
 -12   5  -1   41.70   10.60
 -12   5  -1   14.80    8.70
 -12   5  -1   23.10    8.50
  12  -5   1   15.90    9.20
  12  -5   1   33.80   12.80
  12  -5   1   31.40   13.00
  12  -5   1   45.40   15.90
  12  -5   1   36.50   22.40
  12  -5   1   26.40   12.60
  12  -5   1   17.50   10.40
 -13   5  -1  216.68   26.80
 -13   5  -1  214.28   22.30
 -13   5  -1  227.28   29.90
 -13   5  -1  252.47   27.10
 -13   5  -1  256.77   44.00
 -13   5  -1  232.18   34.10
 -13   5  -1  171.88   49.40
 -13   5  -1  104.99   24.90
  13  -5   1  270.87   37.10
  13  -5   1  262.67   35.60
  13  -5   1  224.38   35.10
  13  -5   1  209.28   33.70
  13  -5   1  114.09   43.80
  13  -5   1  252.17   36.80
  13  -5   1  101.89   34.00
 -14   5  -1   -0.20    4.40
 -14   5  -1    7.70    6.40
 -14   5  -1   26.00    9.40
 -14   5  -1   17.40   10.20
 -14   5  -1    2.80    4.50
 -14   5  -1   21.90   14.70
 -14   5  -1   21.10    7.60
 -14   5  -1   14.00    6.60
  14  -5   1   -0.90    6.20
  14  -5   1   17.00   11.30
  14  -5   1    8.80    9.60
  14  -5   1   16.80   18.50
  14  -5   1   30.40   12.50
  14  -5   1   61.79   22.40
  14   4  -1    5.40   12.00
  14   4  -1    6.50    4.30
  14   4  -1   -1.50    4.70
  14   4  -1   -2.00    5.00
  14   4  -1   -1.70    5.70
  14   4  -1   -2.20    3.80
  14   4  -1    2.20    5.40
 -14  -4   1    2.60    6.00
 -14  -4   1   19.30   16.70
 -14  -4   1    3.30    7.40
 -14  -4   1    6.90    4.80
 -14  -4   1    2.20    3.50
 -14  -4   1   12.00   10.60
  13   4  -1   39.80   12.80
  13   4  -1   23.20   11.50
  13   4  -1   28.20   18.40
  13   4  -1   38.50   11.80
  13   4  -1   27.80   11.50
  13   4  -1   56.39   23.80
  13   4  -1   32.40    8.90
  13   4  -1    7.30   11.40
  13   4  -1   36.50   15.80
 -13  -4   1   21.00    9.00
 -13  -4   1   67.69   20.10
 -13  -4   1   42.60   18.30
 -13  -4   1    0.90    6.00
 -13  -4   1   18.40   12.80
 -13  -4   1   29.70   13.90
 -13  -4   1   59.29   18.70
 -13  -4   1   18.90    9.10
  12   4  -1  165.18   24.50
  12   4  -1   80.59   18.80
  12   4  -1  153.38   35.00
  12   4  -1  146.69   18.60
  12   4  -1  145.39   30.50
  12   4  -1  172.48   37.30
  12   4  -1  155.78   22.80
  12   4  -1  144.39   38.40
  12   4  -1  157.78   26.40
 -12  -4   1   93.19   24.90
 -12  -4   1   69.19   21.90
 -12  -4   1  180.08   25.20
 -12  -4   1   96.39   20.30
 -12  -4   1  124.39   26.50
 -12  -4   1  126.99   25.60
 -12  -4   1  156.98   33.50
 -12  -4   1  129.39   29.50
  11   4  -1   12.70    7.30
  11   4  -1   31.00    9.00
  11   4  -1    6.40    9.80
  11   4  -1   21.00   12.70
  11   4  -1   11.60    9.60
  11   4  -1    7.60    6.00
  11   4  -1   -3.60    6.90
 -11  -4   1   13.60   10.10
 -11  -4   1   26.40   12.60
 -11  -4   1   30.50   10.30
 -11  -4   1   22.10   11.40
 -11  -4   1    8.50    9.10
 -11  -4   1    8.00    6.80
 -11  -4   1   22.60   11.80
 -11  -4   1    8.00    9.40
  10   4  -1   24.30   10.80
  10   4  -1   29.60    8.50
  10   4  -1   11.10    6.30
  10   4  -1   32.90   16.00
  10   4  -1   25.90   10.30
  10   4  -1   29.30    9.50
 -10  -4   1   23.00   13.10
 -10  -4   1   29.70    9.40
 -10  -4   1    8.00    8.40
 -10  -4   1   24.30   12.80
 -10  -4   1   16.20   10.00
 -10  -4   1   17.90   12.20
 -10  -4   1   38.10   13.40
 -10  -4   1    6.10    6.20
   9   4  -1  119.49   17.90
   9   4  -1  117.99   16.50
   9   4  -1  133.49   21.10
   9   4  -1  142.69   24.20
   9   4  -1  162.78   34.90
   9   4  -1  139.59   29.50
   9   4  -1  124.79   18.80
  -9  -4   1  101.79   17.20
  -9  -4   1  159.78   29.30
  -9  -4   1  176.88   29.90
  -9  -4   1  140.89   24.70
  -9  -4   1  125.89   22.40
  -9  -4   1   87.39   19.90
  -9  -4   1  149.59   28.80
  -9  -4   1   67.69   20.40
   8   4  -1  268.57   25.40
   8   4  -1  282.97   35.20
   8   4  -1  265.67   23.70
   8   4  -1  342.97   28.80
   8   4  -1  332.37   45.20
   8   4  -1  329.07   26.40
   8   4  -1  319.17   44.90
  -8  -4   1  347.77   43.50
  -8  -4   1  376.06   39.60
  -8  -4   1  281.57   25.80
  -8  -4   1  196.58   36.80
  -8  -4   1  229.98   30.50
  -8  -4   1  400.26   47.30
  -8  -4   1  397.66   51.59
  -8  -4   1  284.57   30.10
   7   4  -1   25.90    7.80
   7   4  -1   31.50   11.90
   7   4  -1   37.80   12.40
   7   4  -1   26.40   12.50
   7   4  -1   25.70    8.00
   7   4  -1   38.60    9.30
  -7  -4   1   23.80    9.40
  -7  -4   1   34.90    8.70
  -7  -4   1   36.30    9.60
  -7  -4   1   36.00   11.50
  -7  -4   1   29.30   12.80
  -7  -4   1   71.09   19.00
  -7  -4   1   61.29   17.20
   6   4  -1  124.79   15.20
   6   4  -1  139.79   18.30
   6   4  -1  108.49   22.60
   6   4  -1  106.69   15.40
   6   4  -1  107.69   21.90
   6   4  -1  161.78   23.90
   6   4  -1  112.49   16.70
  -6  -4   1  115.09   16.10
  -6  -4   1  150.78   24.90
  -6  -4   1  158.08   21.20
  -6  -4   1  146.19   24.40
  -6  -4   1   76.79   16.40
  -6  -4   1  111.79   18.60
  -6  -4   1  122.49   21.20
   5   4  -1  367.46   30.20
   5   4  -1  371.16   37.50
   5   4  -1  429.76   31.60
   5   4  -1  383.06   35.00
   5   4  -1  420.96   40.00
   5   4  -1  406.06   28.70
   5   4  -1  395.36   29.10
  -5  -4   1  447.26   39.00
  -5  -4   1  394.56   36.40
  -5  -4   1  401.76   32.00
  -5  -4   1  386.36   33.20
  -5  -4   1  399.16   37.90
  -5  -4   1  400.96   33.80
   4   4  -1 1851.21  124.89
   4   4  -1 1918.71  124.49
   4   4  -1 1821.82  115.29
   4   4  -1 1935.31  120.49
   4   4  -1 2026.40  113.19
  -4  -4   1 1864.21  123.39
  -4  -4   1 1927.01  114.39
  -4  -4   1 2022.90  119.39
  -4  -4   1 2112.69  123.19
  -4  -4   1 1887.61  116.19
  -4  -4   1 1945.41  123.89
  -4  -4   1 1951.90  118.59
   3   4  -1  588.44   44.00
   3   4  -1  548.25   39.00
   3   4  -1  605.44   47.50
   3   4  -1  626.24   41.70
   3   4  -1  592.04   38.20
   3   4  -1  550.54   40.50
   3   4  -1  509.05   46.20
  -3  -4   1  579.24   42.70
  -3  -4   1  593.84   47.30
  -3  -4   1  607.44   45.00
  -3  -4   1  587.04   41.00
  -3  -4   1  610.24   47.30
  -3  -4   1  583.04   39.30
  -3  -4   1  560.44   42.60
   2   4  -1 2361.56  136.89
   2   4  -1 2351.46  140.49
   2   4  -1 2296.47  144.89
   2   4  -1 2230.88  137.69
   2   4  -1 2338.77  144.29
   2   4  -1 2397.46  135.29
  -2  -4   1 2461.35  141.79
  -2  -4   1 2272.97  143.19
  -2  -4   1 2206.18  138.89
  -2  -4   1 2809.22  167.58
   1   4  -1   72.99   11.30
   1   4  -1   90.29   14.00
   1   4  -1   67.49   13.90
  -1  -4   1   69.19   11.80
  -1  -4   1  102.69   14.40
  -1  -4   1   84.59   14.50
  -1  -4   1   58.89   12.70
  -1  -4   1   88.59   14.20
  -1  -4   1   84.99   11.20
  -1  -4   1   52.49   12.40
   0   4  -1  844.72   53.69
   0   4  -1  743.73   51.99
   0   4  -1  746.93   54.79
   0   4  -1  809.52   56.59
   0   4  -1  836.92   56.39
   0   4  -1  825.82   50.59
   0  -4   1  787.42   52.69
   0  -4   1  901.41   57.59
   0  -4   1  801.12   52.69
   0  -4   1  870.21   53.99
   0  -4   1  819.02   52.89
   0  -4   1  811.12   57.09
   0  -4   1  744.43   49.99
   0  -4   1  807.32   52.39
  -1   4  -1   -0.30    2.80
  -1   4  -1   -1.00    3.70
  -1   4  -1    9.40    6.40
  -1   4  -1   -2.50    2.10
  -1   4  -1    4.80    3.20
  -1   4  -1    6.00    4.20
  -1   4  -1    7.50    3.90
   1  -4   1   -1.50    3.00
   1  -4   1    9.20    4.60
   1  -4   1    2.70    3.20
   1  -4   1    7.80    4.00
   1  -4   1    6.10    4.30
   1  -4   1    4.90    5.00
   1  -4   1    0.80    3.00
   1  -4   1    7.10    3.60
  -2   4  -1  433.16   31.10
  -2   4  -1  470.05   32.90
  -2   4  -1  478.15   33.90
  -2   4  -1  500.75   34.90
  -2   4  -1  489.55   29.80
  -2   4  -1  460.45   36.30
  -2   4  -1  445.06   32.80
  -2   4  -1  477.55   34.90
  -2   4  -1  438.46   32.10
  -2   4  -1  444.36   40.00
  -2   4  -1  483.65   35.00
   2  -4   1  455.65   33.50
   2  -4   1  499.05   31.20
   2  -4   1  461.95   36.50
   2  -4   1  461.15   33.70
   2  -4   1  478.45   34.70
   2  -4   1  465.05   32.40
   2  -4   1  409.96   31.30
   2  -4   1  404.76   31.10
  -3   4  -1   26.10    6.50
  -3   4  -1   42.30    9.40
  -3   4  -1   40.70   10.70
  -3   4  -1   19.70    8.30
  -3   4  -1   40.30    9.20
  -3   4  -1   46.60   10.20
  -3   4  -1   29.20    7.10
  -3   4  -1   49.80   11.60
  -3   4  -1   42.60    9.00
  -3   4  -1   45.90   11.60
  -3   4  -1   37.30    7.90
  -3   4  -1   24.10    7.10
   3  -4   1   26.20    6.90
   3  -4   1   22.10    5.60
   3  -4   1   37.60    9.10
   3  -4   1   31.30    6.70
   3  -4   1   42.90   10.60
   3  -4   1   38.70   10.80
   3  -4   1   34.90    7.40
   3  -4   1   30.40   11.10
   3  -4   1   21.10    8.00
   3  -4   1   35.30    7.20
  -4   4  -1  673.33   43.60
  -4   4  -1  643.34   43.10
  -4   4  -1  743.43   54.09
  -4   4  -1  644.44   42.40
  -4   4  -1  696.73   43.90
  -4   4  -1  603.84   44.60
  -4   4  -1  656.43   43.20
  -4   4  -1  686.43   47.50
  -4   4  -1  667.33   46.80
  -4   4  -1  674.03   44.40
  -4   4  -1  622.64   48.30
   4  -4   1  584.84   40.90
   4  -4   1  702.53   46.10
   4  -4   1  647.44   41.70
   4  -4   1  588.04   41.00
   4  -4   1  717.63   49.90
   4  -4   1  560.34   44.80
   4  -4   1  631.44   47.70
   4  -4   1  711.33   57.89
   4  -4   1  657.83   47.50
   4  -4   1  654.53   41.20
  -5   4  -1   37.00    8.00
  -5   4  -1   69.29   15.30
  -5   4  -1   39.60    8.50
  -5   4  -1   44.50    8.90
  -5   4  -1   52.69   14.30
  -5   4  -1   51.59   13.60
  -5   4  -1   47.00   10.50
  -5   4  -1   42.30    9.50
  -5   4  -1   22.10    6.80
  -5   4  -1   45.00   12.80
  -5   4  -1   53.09    9.90
  -5   4  -1   42.80    8.10
   5  -4   1   56.79   13.40
   5  -4   1   49.20   13.60
   5  -4   1   44.60    8.00
   5  -4   1   58.09    9.40
   5  -4   1   32.60   14.20
   5  -4   1   37.90    6.70
   5  -4   1   47.40    7.30
   5  -4   1   36.00   10.20
   5  -4   1   40.10   10.20
   5  -4   1   58.09   12.30
  -6   4  -1 1222.88   83.09
  -6   4  -1 1213.48   72.49
  -6   4  -1 1173.18   73.19
  -6   4  -1 1192.68   72.19
  -6   4  -1 1134.99   72.49
  -6   4  -1 1149.29   73.39
  -6   4  -1 1232.98   78.49
  -6   4  -1 1124.39   74.19
  -6   4  -1 1100.89   83.69
  -6   4  -1 1109.99   70.59
  -6   4  -1 1213.48   80.69
   6  -4   1 1091.89   81.99
   6  -4   1 1065.09   72.39
   6  -4   1 1299.97   93.19
   6  -4   1 1211.08   76.89
   6  -4   1 1120.09   79.49
   6  -4   1 1169.98   67.79
   6  -4   1 1167.38   77.99
   6  -4   1 1209.28   67.69
   6  -4   1 1123.39   75.59
   6  -4   1 1185.18   73.59
  -7   4  -1  470.25   35.10
  -7   4  -1  448.26   43.70
  -7   4  -1  530.65   47.90
  -7   4  -1  497.15   36.50
  -7   4  -1  442.16   40.90
  -7   4  -1  486.85   40.60
  -7   4  -1  509.55   34.50
  -7   4  -1  473.75   35.10
  -7   4  -1  460.65   34.40
  -7   4  -1  459.75   42.80
  -7   4  -1  453.75   33.10
  -7   4  -1  495.05   37.90
   7  -4   1  497.35   51.89
   7  -4   1  487.25   42.60
   7  -4   1  488.15   39.20
   7  -4   1  515.95   46.60
   7  -4   1  459.45   37.10
   7  -4   1  511.55   40.70
   7  -4   1  437.96   36.70
   7  -4   1  512.35   38.90
  -8   4  -1  191.08   21.40
  -8   4  -1  174.38   19.40
  -8   4  -1  186.68   24.90
  -8   4  -1  173.48   29.90
  -8   4  -1  210.78   18.90
  -8   4  -1  200.08   19.30
  -8   4  -1  144.59   25.70
  -8   4  -1  179.68   17.30
   8  -4   1  178.18   29.80
   8  -4   1  229.78   28.00
   8  -4   1  190.78   28.20
   8  -4   1  161.08   24.10
   8  -4   1  148.89   34.70
   8  -4   1  217.58   26.60
   8  -4   1  218.68   38.20
   8  -4   1  218.48   27.80
  -9   4  -1  412.86   32.90
  -9   4  -1  477.65   47.90
  -9   4  -1  452.35   50.99
  -9   4  -1  467.75   34.80
  -9   4  -1  474.25   33.80
  -9   4  -1  431.56   38.70
  -9   4  -1  487.05   33.10
  -9   4  -1  434.76   34.80
   9  -4   1  471.65   44.70
   9  -4   1  397.66   55.09
   9  -4   1  438.06   39.80
   9  -4   1  434.46   38.30
   9  -4   1  454.75   40.60
   9  -4   1  567.24   72.59
   9  -4   1  390.76   38.40
   9  -4   1  469.65   39.60
 -10   4  -1   68.69   12.40
 -10   4  -1   60.39   12.70
 -10   4  -1   40.10   10.30
 -10   4  -1   70.29   16.40
 -10   4  -1   71.09   11.50
 -10   4  -1   53.19   11.00
 -10   4  -1   63.59   19.30
  10  -4   1   50.29   14.40
  10  -4   1   71.29   15.90
  10  -4   1   49.90   14.00
  10  -4   1   29.80   10.30
  10  -4   1   42.40   15.80
  10  -4   1   36.50   13.00
  10  -4   1   38.10   19.30
  10  -4   1   41.70   18.20
 -11   4  -1  583.34   43.70
 -11   4  -1  628.54   61.29
 -11   4  -1  554.64   49.50
 -11   4  -1  594.84   42.90
 -11   4  -1  562.24   44.10
 -11   4  -1  577.24   42.00
 -11   4  -1  598.74   41.60
  11  -4   1  512.05   53.39
  11  -4   1  571.44   80.39
  11  -4   1  584.04   51.09
  11  -4   1  513.55   47.90
  11  -4   1  604.64   51.39
  11  -4   1  639.74   52.09
 -12   4  -1   79.99   14.60
 -12   4  -1   55.59   11.60
 -12   4  -1   69.39   15.00
 -12   4  -1   66.49   22.20
 -12   4  -1   84.89   15.20
 -12   4  -1   59.39   13.10
  12  -4   1   36.90   18.50
  12  -4   1   77.69   17.90
  12  -4   1   88.59   23.50
  12  -4   1   45.20   14.20
  12  -4   1   66.49   18.00
  12  -4   1   62.79   17.80
 -13   4  -1   91.89   18.00
 -13   4  -1   54.99   13.10
 -13   4  -1  139.29   31.70
 -13   4  -1  104.69   17.60
 -13   4  -1   78.69   20.00
 -13   4  -1   98.19   16.40
  13  -4   1  142.09   26.80
  13  -4   1  117.59   24.70
  13  -4   1  104.39   22.90
  13  -4   1   94.79   25.30
  13  -4   1  113.79   22.40
  13  -4   1   88.89   21.90
  13  -4   1   90.99   34.30
 -14   4  -1   17.40   14.10
 -14   4  -1   -0.10    2.50
 -14   4  -1    3.30    4.20
 -14   4  -1    9.00    6.40
 -14   4  -1   -1.70    3.80
 -14   4  -1    5.90    4.60
 -14   4  -1    6.20    8.60
 -14   4  -1   11.50    8.90
  14  -4   1    0.80    6.70
  14  -4   1    2.80    6.20
  14  -4   1   -1.50    5.20
  14  -4   1   -1.00    5.00
  14  -4   1   -2.50    5.70
  14   3  -1   57.99   12.00
  14   3  -1   35.00   12.80
  14   3  -1   32.00   14.80
  14   3  -1   39.30    8.50
  14   3  -1   73.69   18.40
  14   3  -1   49.60   22.80
  14   3  -1   18.00   11.10
  14   3  -1   62.99   25.50
 -14  -3   1   61.69   18.30
 -14  -3   1   25.50   11.30
 -14  -3   1   61.29   24.70
 -14  -3   1   34.10   14.50
 -14  -3   1   46.50   14.90
 -14  -3   1   49.90   14.00
 -14  -3   1   70.39   23.50
  13   3  -1  187.58   30.70
  13   3  -1  243.28   45.40
  13   3  -1  304.27   35.90
  13   3  -1  254.77   29.80
  13   3  -1  291.97   58.09
  13   3  -1  227.38   57.79
  13   3  -1  180.48   31.60
  13   3  -1  254.47   22.00
  13   3  -1  278.07   37.40
 -13  -3   1  255.37   38.90
 -13  -3   1  213.58   35.40
 -13  -3   1  249.38   41.60
 -13  -3   1  243.48   35.50
 -13  -3   1  234.88   49.90
 -13  -3   1  221.28   33.80
 -13  -3   1  312.37   34.50
 -13  -3   1  179.58   34.00
  12   3  -1   83.49   13.20
  12   3  -1   50.99   14.00
  12   3  -1   72.19   15.40
  12   3  -1   71.99   21.70
  12   3  -1   92.49   17.60
  12   3  -1   93.89   27.70
  12   3  -1   31.70   11.90
  12   3  -1   69.29   23.90
  12   3  -1   85.39   27.60
 -12  -3   1   34.20   11.20
 -12  -3   1   75.79   20.70
 -12  -3   1   73.09   19.70
 -12  -3   1   68.49   15.50
 -12  -3   1   50.39   15.20
 -12  -3   1   57.09   19.40
 -12  -3   1   91.59   24.30
 -12  -3   1   58.59   16.70
  11   3  -1    7.50    8.60
  11   3  -1    0.10    4.10
  11   3  -1    2.10    5.30
  11   3  -1   -5.60    4.00
  11   3  -1   -7.90    2.80
  11   3  -1    4.50    4.70
  11   3  -1    5.20    5.70
  11   3  -1   -1.70    6.40
 -11  -3   1   -4.00    5.20
 -11  -3   1    5.70    6.60
 -11  -3   1   19.00   12.60
 -11  -3   1    9.00    8.40
 -11  -3   1    8.30    6.00
 -11  -3   1   -2.40    4.00
 -11  -3   1   18.90   14.10
  10   3  -1   70.09   21.10
  10   3  -1   79.19   14.30
  10   3  -1  102.09   19.50
  10   3  -1   58.09   16.50
  10   3  -1   67.69   12.20
  10   3  -1   87.89   16.00
  10   3  -1   77.39   21.20
 -10  -3   1   74.39   23.20
 -10  -3   1   62.79   15.90
 -10  -3   1   61.39   19.10
 -10  -3   1   96.19   22.70
 -10  -3   1   80.09   14.50
 -10  -3   1   76.79   17.70
 -10  -3   1   69.29   20.30
   9   3  -1   43.40   11.40
   9   3  -1   63.49   19.90
   9   3  -1   55.99   11.60
   9   3  -1   50.59   10.10
   9   3  -1   66.49   16.80
   9   3  -1   40.50   15.70
   9   3  -1   53.49   14.90
  -9  -3   1   42.10   17.10
  -9  -3   1   59.79   12.20
  -9  -3   1   59.19   13.40
  -9  -3   1   60.19   15.20
  -9  -3   1   59.69   17.30
  -9  -3   1   11.50    9.30
  -9  -3   1   81.09   17.30
  -9  -3   1   56.69   16.30
   8   3  -1   89.79   18.80
   8   3  -1   42.80   15.40
   8   3  -1   68.89   12.00
   8   3  -1   56.69   10.80
   8   3  -1   60.69   16.90
   8   3  -1  113.49   14.30
   8   3  -1   64.39   14.20
  -8  -3   1   69.39   17.80
  -8  -3   1   76.09   16.20
  -8  -3   1   69.39   15.80
  -8  -3   1   80.89   18.60
  -8  -3   1  117.59   16.30
  -8  -3   1   96.99   21.70
  -8  -3   1   95.99   21.30
  -8  -3   1   48.00   11.20
   7   3  -1  169.98   15.90
   7   3  -1  173.78   24.50
   7   3  -1  183.28   17.60
   7   3  -1  205.28   30.80
   7   3  -1  140.49   19.30
   7   3  -1  190.18   17.30
   7   3  -1  179.78   28.20
  -7  -3   1  183.68   23.70
  -7  -3   1  191.18   28.70
  -7  -3   1  151.78   25.20
  -7  -3   1  141.29   23.60
  -7  -3   1  183.38   17.40
  -7  -3   1  174.08   22.80
  -7  -3   1  193.18   18.80
  -7  -3   1  224.88   35.00
  -7  -3   1  120.69   17.50
   6   3  -1  232.08   20.50
   6   3  -1  271.27   35.40
   6   3  -1  264.77   22.10
   6   3  -1  241.78   30.30
   6   3  -1  196.88   33.30
   6   3  -1  235.08   21.00
  -6  -3   1  248.68   21.70
  -6  -3   1  266.37   33.90
  -6  -3   1  236.58   20.70
  -6  -3   1  255.57   24.00
  -6  -3   1  247.98   22.30
  -6  -3   1  268.67   32.60
  -6  -3   1  255.07   24.10
  -6  -3   1  301.67   36.50
   5   3  -1  185.48   24.40
   5   3  -1  219.88   19.00
   5   3  -1  191.68   18.00
   5   3  -1  264.27   32.10
   5   3  -1  201.18   17.50
   5   3  -1  259.37   31.80
  -5  -3   1  188.28   22.40
  -5  -3   1  335.67   36.90
  -5  -3   1  209.98   19.60
  -5  -3   1  307.87   34.10
  -5  -3   1  227.88   18.70
  -5  -3   1  214.68   18.90
  -5  -3   1  305.57   37.20
  -5  -3   1  224.48   21.40
   4   3  -1    2.70    3.30
   4   3  -1   -0.10    9.30
   4   3  -1   -0.40    2.80
   4   3  -1    1.70    4.80
   4   3  -1    4.00    3.10
   4   3  -1    3.40    4.10
   4   3  -1    5.10    6.50
  -4  -3   1    4.30    5.40
  -4  -3   1    3.90    3.70
  -4  -3   1    6.10    5.10
  -4  -3   1    5.20    3.60
  -4  -3   1   -2.50    5.80
  -4  -3   1    4.30    4.80
  -4  -3   1    0.10    5.10
   3   3  -1  161.58   26.50
   3   3  -1   67.99   14.80
   3   3  -1   52.69    8.10
   3   3  -1   82.59   13.90
   3   3  -1   64.49   10.00
   3   3  -1  103.09   12.60
  -3  -3   1   77.89   11.90
  -3  -3   1   80.39   10.70
  -3  -3   1   88.89   15.10
  -3  -3   1   74.19   15.40
  -3  -3   1   56.99   11.90
  -3  -3   1   71.99    9.90
  -3  -3   1   85.59   13.10
   2   3  -1    5.60    3.10
   2   3  -1    6.10    4.10
   2   3  -1    3.40    4.10
   2   3  -1    1.70    2.60
   2   3  -1    5.80    3.50
   2   3  -1    2.50    2.40
  -2  -3   1    3.40    3.40
  -2  -3   1    6.00    3.20
  -2  -3   1    4.00    4.70
  -2  -3   1    5.90    5.60
  -2  -3   1    2.40    2.80
  -2  -3   1    0.90    3.20
  -2  -3   1    6.30    5.10
   1   3  -1  204.58   24.80
   1   3  -1  145.29   14.60
   1   3  -1  289.77   22.60
   1   3  -1  194.18   16.30
   1   3  -1  158.88   19.00
   1   3  -1  193.88   22.70
  -1  -3   1  150.88   19.90
  -1  -3   1  167.68   15.90
  -1  -3   1  183.48   16.40
  -1  -3   1  190.68   15.90
  -1  -3   1  175.28   21.40
   0   3  -1 1293.17   78.99
   0   3  -1 1318.67   78.89
   0   3  -1 1296.57   82.39
   0   3  -1 1321.67   79.49
   0   3  -1 1322.27   82.09
   0  -3   1 1342.17   82.59
   0  -3   1 1367.46   79.79
   0  -3   1 1292.47   78.39
   0  -3   1 1355.06   82.19
  -2   3  -1   94.79   13.10
  -2   3  -1  110.09   10.90
  -2   3  -1  145.29   17.20
  -2   3  -1  125.59   14.60
  -2   3  -1  138.79   22.00
  -2   3  -1  147.09   12.30
  -2   3  -1  113.09   11.20
  -2   3  -1  118.69   10.80
  -2   3  -1  133.29   16.30
  -2   3  -1  118.29   11.30
  -2   3  -1  114.69   10.60
   2  -3   1  123.29   10.30
   2  -3   1  162.98   18.60
   2  -3   1  112.99   15.60
   2  -3   1  124.39   11.10
   2  -3   1   79.49   15.60
   2  -3   1  106.39   13.90
   2  -3   1  121.99   10.80
   2  -3   1   85.99   11.60
   2  -3   1  130.19   12.50
  -3   3  -1 1070.09   65.89
  -3   3  -1 1153.58   66.19
  -3   3  -1 1105.39   69.39
  -3   3  -1 1166.98   66.49
  -3   3  -1 1085.09   74.09
  -3   3  -1 1077.69   67.99
  -3   3  -1 1179.88   69.39
  -3   3  -1 1045.60   66.79
  -3   3  -1 1151.68   71.29
  -3   3  -1 1167.78   65.89
  -3   3  -1 1130.09   68.59
  -3   3  -1 1038.10   66.29
   3  -3   1 1086.99   68.19
   3  -3   1 1066.49   64.79
   3  -3   1 1203.78   74.39
   3  -3   1 1092.29   69.79
   3  -3   1 1039.00   64.79
   3  -3   1 1146.59   77.79
   3  -3   1 1076.19   70.49
   3  -3   1 1086.69   64.89
   3  -3   1 1120.59   64.69
   3  -3   1 1048.10   67.69
  -4   3  -1 1012.60   60.49
  -4   3  -1 1023.50   66.29
  -4   3  -1  999.90   61.99
  -4   3  -1 1017.60   64.89
  -4   3  -1 1016.70   61.19
  -4   3  -1  916.21   66.09
  -4   3  -1 1048.70   66.39
  -4   3  -1  956.60   67.19
  -4   3  -1 1034.90   61.79
  -4   3  -1  915.71   61.59
  -4   3  -1 1075.09   61.19
  -4   3  -1  973.50   69.79
  -4   3  -1 1046.10   62.79
   4  -3   1 1004.10   59.59
   4  -3   1  993.60   60.69
   4  -3   1  983.80   67.69
   4  -3   1 1034.20   60.39
   4  -3   1 1010.00   64.99
   4  -3   1 1052.89   63.99
   4  -3   1  967.00   59.09
   4  -3   1  981.20   63.39
   4  -3   1 1141.69   75.59
  -5   3  -1    5.40    3.30
  -5   3  -1    2.10    4.40
  -5   3  -1    0.00    4.10
  -5   3  -1    4.20    3.60
  -5   3  -1   10.90    4.90
  -5   3  -1    3.80    3.30
  -5   3  -1    3.40    5.30
  -5   3  -1    6.60    3.70
  -5   3  -1   -0.60    4.60
  -5   3  -1    4.80    4.00
  -5   3  -1    0.00    2.50
   5  -3   1    5.50    3.70
   5  -3   1   -0.40    3.50
   5  -3   1    3.30    4.30
   5  -3   1    8.00    4.20
   5  -3   1    9.80    5.40
   5  -3   1    0.20    4.10
   5  -3   1    2.40    2.60
   5  -3   1    1.80    2.30
   5  -3   1    5.40    4.30
   5  -3   1    2.40    4.70
  -6   3  -1  580.74   43.20
  -6   3  -1  547.25   35.60
  -6   3  -1  496.55   35.50
  -6   3  -1  531.75   38.70
  -6   3  -1  539.45   34.90
  -6   3  -1  510.65   44.00
  -6   3  -1  580.94   46.00
  -6   3  -1  530.05   35.50
  -6   3  -1  541.85   36.40
  -6   3  -1  539.35   37.60
  -6   3  -1  542.75   46.60
   6  -3   1  515.55   31.80
   6  -3   1  493.25   44.90
   6  -3   1  475.85   37.80
   6  -3   1  560.54   43.50
   6  -3   1  497.25   38.10
   6  -3   1  521.35   38.60
   6  -3   1  492.15   31.90
   6  -3   1  554.04   40.40
   6  -3   1  557.14   39.80
   6  -3   1  657.63   53.49
  -7   3  -1   12.70    8.10
  -7   3  -1    3.00    3.10
  -7   3  -1   28.00   11.70
  -7   3  -1   10.10    4.50
  -7   3  -1    3.50    3.50
  -7   3  -1    7.60    6.80
  -7   3  -1    8.80    4.30
  -7   3  -1    3.00    4.00
  -7   3  -1    7.50    4.80
  -7   3  -1    8.90    5.70
  -7   3  -1    5.20    3.70
   7  -3   1   17.10    8.50
   7  -3   1    3.40    4.90
   7  -3   1    3.00    4.20
   7  -3   1    5.40    4.70
   7  -3   1    6.50    5.40
   7  -3   1    9.70    6.00
   7  -3   1    7.50    7.00
   7  -3   1   16.20   10.30
  -8   3  -1   15.20    5.60
  -8   3  -1   12.50    4.90
  -8   3  -1   13.00    7.30
  -8   3  -1   12.00    5.10
  -8   3  -1    8.80    8.50
  -8   3  -1   24.40    6.40
  -8   3  -1   12.70    8.80
  -8   3  -1   18.60    6.10
   8  -3   1   10.70    9.00
   8  -3   1   17.20    8.00
   8  -3   1   24.40   13.50
   8  -3   1   25.30    9.70
   8  -3   1   11.80    9.30
   8  -3   1   19.50    7.50
   8  -3   1    9.20    6.00
   8  -3   1   12.20    7.60
  -9   3  -1   58.49   11.30
  -9   3  -1   60.89   17.50
  -9   3  -1   68.19   11.60
  -9   3  -1   86.09   13.50
  -9   3  -1   61.09   11.10
  -9   3  -1   61.39   10.20
  -9   3  -1   63.99   15.40
   9  -3   1   54.09   18.40
   9  -3   1   47.90   12.90
   9  -3   1   43.50   12.20
   9  -3   1   92.89   18.60
   9  -3   1   44.60   17.70
   9  -3   1   79.59   16.90
   9  -3   1   40.60   14.60
   9  -3   1   65.69   16.30
 -10   3  -1   32.40    8.90
 -10   3  -1   57.39   12.30
 -10   3  -1   37.20    9.50
 -10   3  -1   28.10    8.10
 -10   3  -1   34.70    8.30
 -10   3  -1   21.10   11.70
 -10   3  -1   18.50    9.90
  10  -3   1   21.90   10.30
  10  -3   1   42.40   13.70
  10  -3   1   27.50   12.00
  10  -3   1   46.20   16.10
  10  -3   1   39.80   12.10
  10  -3   1   28.50   18.20
 -11   3  -1    3.30    4.50
 -11   3  -1   18.80   12.60
 -11   3  -1    6.80    6.60
 -11   3  -1    1.30    3.50
 -11   3  -1   10.50    5.80
 -11   3  -1    1.90    4.20
 -11   3  -1    0.90    4.10
  11  -3   1    4.30    6.80
  11  -3   1   21.80   12.70
  11  -3   1   12.00    9.20
  11  -3   1   18.50   15.10
  11  -3   1    1.50    6.20
  11  -3   1    5.30    6.70
  11  -3   1   -1.00    5.30
 -12   3  -1   -5.70    3.90
 -12   3  -1   -0.60    2.30
 -12   3  -1    4.50    5.20
 -12   3  -1    0.50    3.70
 -12   3  -1    8.40    4.80
 -12   3  -1    7.50    5.10
 -12   3  -1    1.80    4.00
  12  -3   1    3.20    5.60
  12  -3   1   -1.30    4.60
  12  -3   1    6.30    6.90
  12  -3   1   -5.00    4.10
  12  -3   1    2.80    6.30
  12  -3   1   -2.40    5.30
 -13   3  -1   -1.00    3.80
 -13   3  -1    7.20    6.40
 -13   3  -1    4.60    7.70
 -13   3  -1    6.60    5.10
 -13   3  -1    2.00    5.20
 -13   3  -1   -1.40    1.60
  13  -3   1    6.60    7.00
  13  -3   1    4.90   11.20
  13  -3   1   10.20    8.60
  13  -3   1    3.00    5.40
  13  -3   1    1.60    5.40
  13  -3   1    2.40    6.60
  13  -3   1    8.30    8.50
 -14   3  -1   66.99   13.90
 -14   3  -1   63.89   15.90
 -14   3  -1   47.40   12.00
 -14   3  -1   36.00   18.80
 -14   3  -1   50.09   13.20
 -14   3  -1   28.70   13.20
 -14   3  -1   49.20   12.60
  14  -3   1   69.39   22.40
  14  -3   1   35.60   13.00
  14  -3   1   55.39   23.50
  14  -3   1   72.59   19.30
  14  -3   1   40.60   18.70
  14  -3   1   56.49   15.90
  14   2  -1  218.88   19.70
  14   2  -1  201.88   43.30
  14   2  -1  305.97   42.00
  14   2  -1  183.78   29.20
  14   2  -1  161.38   43.40
  14   2  -1  174.98   31.80
  14   2  -1  219.48   18.30
 -14  -2   1  178.08   38.60
 -14  -2   1  227.98   35.40
 -14  -2   1  203.08   41.20
 -14  -2   1  175.28   35.20
 -14  -2   1  208.18   33.80
 -14  -2   1  190.58   32.00
  13   2  -1  248.78   27.30
  13   2  -1  280.27   46.70
  13   2  -1  241.78   19.90
  13   2  -1  168.08   41.30
  13   2  -1  203.68   29.90
  13   2  -1  221.38   36.60
  13   2  -1  218.78   41.70
  13   2  -1  204.98   32.00
  13   2  -1  260.07   35.50
 -13  -2   1  227.98   35.50
 -13  -2   1  178.78   39.40
 -13  -2   1  228.98   36.90
 -13  -2   1  213.68   33.40
 -13  -2   1  234.98   29.40
 -13  -2   1  177.28   34.70
 -13  -2   1  186.78   30.30
  12   2  -1  281.77   34.40
  12   2  -1  362.06   51.29
  12   2  -1  289.57   24.50
  12   2  -1  260.37   40.60
  12   2  -1  353.56   30.80
  12   2  -1  341.17   33.40
  12   2  -1  336.67   31.60
  12   2  -1  299.57   51.29
  12   2  -1  324.77   48.30
 -12  -2   1  309.87   52.49
 -12  -2   1  310.77   29.20
 -12  -2   1  222.88   39.00
 -12  -2   1  290.07   40.20
 -12  -2   1  350.86   42.40
 -12  -2   1  297.07   38.30
 -12  -2   1  273.27   38.70
  11   2  -1   71.19   16.90
  11   2  -1   72.49   11.70
  11   2  -1   61.29   14.20
  11   2  -1   61.99   15.10
  11   2  -1   56.79   14.20
  11   2  -1   44.40   20.80
 -11  -2   1   69.79   14.40
 -11  -2   1   88.19   19.30
 -11  -2   1   26.50   14.20
 -11  -2   1   67.19   16.80
 -11  -2   1   68.19   25.20
 -11  -2   1   90.49   20.80
 -11  -2   1   70.89   18.30
  10   2  -1   31.40   12.90
  10   2  -1   32.20   10.10
  10   2  -1   31.70   14.70
  10   2  -1   42.00   16.20
  10   2  -1   49.30   12.80
  10   2  -1   41.60    8.90
  10   2  -1   39.50   10.60
  10   2  -1   47.40   12.70
  10   2  -1   36.50   17.50
 -10  -2   1   39.20   17.30
 -10  -2   1   41.90   11.90
 -10  -2   1   34.80   13.20
 -10  -2   1   45.60   10.80
 -10  -2   1   40.00   14.40
 -10  -2   1   61.09   14.50
   9   2  -1    9.70    7.60
   9   2  -1   19.90    7.20
   9   2  -1   24.60   13.70
   9   2  -1   35.60   11.30
   9   2  -1   10.40    6.40
   9   2  -1   14.60    6.70
   9   2  -1   19.10    6.20
   9   2  -1   16.00   10.20
  -9  -2   1   21.10    7.50
  -9  -2   1   11.80    9.00
  -9  -2   1   17.20    7.20
  -9  -2   1   21.30   12.30
  -9  -2   1   12.30    7.60
  -9  -2   1   19.90   10.30
  -9  -2   1   20.80    8.20
  -9  -2   1   12.00    7.30
   8   2  -1   37.60   11.60
   8   2  -1   35.00    8.10
   8   2  -1   40.60   14.10
   8   2  -1   32.30    7.60
   8   2  -1   33.30   11.40
   8   2  -1   21.60    7.20
   8   2  -1   23.60   11.00
  -8  -2   1   35.30   10.20
  -8  -2   1   22.50    8.50
  -8  -2   1   32.40   11.50
  -8  -2   1   26.70    7.40
  -8  -2   1   16.90    9.50
  -8  -2   1   48.90   12.10
  -8  -2   1   21.60   10.90
  -8  -2   1   30.80   12.20
   7   2  -1  310.97   37.30
   7   2  -1  255.77   20.70
   7   2  -1  237.18   21.00
   7   2  -1  265.07   30.10
   7   2  -1  243.68   31.40
   7   2  -1  255.77   24.70
  -7  -2   1  280.87   34.00
  -7  -2   1  265.77   36.40
  -7  -2   1  219.18   29.00
  -7  -2   1  253.07   23.80
  -7  -2   1  255.97   23.60
  -7  -2   1  253.57   34.90
  -7  -2   1  272.47   23.60
  -7  -2   1  278.47   22.00
   6   2  -1 3081.49  185.38
   6   2  -1 2998.50  189.28
   6   2  -1 3133.59  190.38
  -6  -2   1 3170.38  188.58
  -6  -2   1 3213.08  188.38
  -6  -2   1 3138.99  191.78
  -6  -2   1 3261.77  190.18
   5   2  -1   34.50    9.60
   5   2  -1   73.39   11.80
   5   2  -1   38.40   11.30
   5   2  -1   49.30   11.80
   5   2  -1   39.90    7.40
   5   2  -1   49.10    7.80
   5   2  -1   53.59    8.80
  -5  -2   1   49.99   11.20
  -5  -2   1   48.70    9.80
  -5  -2   1   49.80   11.50
  -5  -2   1   52.39   12.10
  -5  -2   1   54.39    8.70
  -5  -2   1   54.69   13.20
  -5  -2   1   43.30   12.00
  -5  -2   1   78.99   11.60
   4   2  -1 1381.66   97.69
   4   2  -1 1496.65   91.79
   4   2  -1 1654.93   97.39
   4   2  -1 1600.14   99.79
  -4  -2   1 1458.65   93.29
  -4  -2   1 1674.43   98.59
  -4  -2   1 1713.93   99.99
  -4  -2   1 1563.34   93.99
  -4  -2   1 1709.13   99.39
   3   2  -1   -3.40    2.20
   3   2  -1    0.40    3.50
   3   2  -1    2.20    2.20
   3   2  -1    0.80    2.10
   3   2  -1    1.30    1.90
   3   2  -1    0.90    1.90
  -3  -2   1   -0.30    2.70
  -3  -2   1    1.10    2.30
  -3  -2   1    0.20    1.60
  -3  -2   1    1.50    3.00
  -3  -2   1   -0.90    1.10
  -3  -2   1   -0.60    3.50
  -3  -2   1    0.50    1.80
  -3  -2   1   -1.10    2.00
   2   2  -1 2152.88  119.69
   2   2  -1 1885.51  120.19
  -2  -2   1 1933.71  120.19
  -2  -2   1 2171.38  119.99
   1   2  -1  173.58   14.10
   1   2  -1  198.78   15.80
   1   2  -1  150.88   15.90
   1   2  -1  206.68   14.30
   1   2  -1  179.28   14.20
  -1  -2   1  146.79   13.40
  -1  -2   1  176.48   14.50
  -1  -2   1  261.17   19.20
  -1  -2   1  166.18   15.20
  -2   2  -1  157.98   14.80
  -2   2  -1  184.18   12.60
  -2   2  -1  172.48   13.90
  -2   2  -1  158.78   13.00
  -2   2  -1  170.38   14.10
  -2   2  -1  162.48   12.30
  -2   2  -1  168.28   12.40
  -2   2  -1  174.28   12.40
  -2   2  -1  156.28   13.00
  -2   2  -1  155.28   16.80
  -2   2  -1  164.18   14.00
   2  -2   1  167.38   14.50
   2  -2   1  169.28   11.90
   2  -2   1  168.68   15.00
   2  -2   1  176.38   11.90
   2  -2   1  156.48   11.70
   2  -2   1  157.48   14.40
   2  -2   1  166.88   11.80
   2  -2   1  156.78   13.50
  -3   2  -1  495.85   30.90
  -3   2  -1  501.35   35.60
  -3   2  -1  506.35   36.20
  -3   2  -1  512.35   35.20
  -3   2  -1  514.25   38.20
  -3   2  -1  468.75   32.00
  -3   2  -1  495.05   32.10
  -3   2  -1  493.65   31.70
  -3   2  -1  509.65   31.20
  -3   2  -1  517.85   31.00
  -3   2  -1  497.85   32.50
  -3   2  -1  460.15   35.10
   3  -2   1  465.55   33.20
   3  -2   1  498.95   33.20
   3  -2   1  488.95   32.60
   3  -2   1  521.15   35.60
   3  -2   1  553.44   31.60
   3  -2   1  500.35   31.00
   3  -2   1  489.85   30.30
   3  -2   1  513.35   30.20
   3  -2   1  523.55   40.10
   3  -2   1  534.45   40.10
  -4   2  -1  633.64   47.00
  -4   2  -1  720.23   43.10
  -4   2  -1  730.63   44.60
  -4   2  -1  696.73   49.60
  -4   2  -1  709.13   51.49
  -4   2  -1  696.93   44.70
  -4   2  -1  747.33   42.80
  -4   2  -1  651.93   43.30
  -4   2  -1  646.14   48.90
  -4   2  -1  672.63   41.90
  -4   2  -1  791.62   43.70
   4  -2   1  689.23   48.10
   4  -2   1  678.63   50.19
   4  -2   1  742.03   44.70
   4  -2   1  754.72   54.09
   4  -2   1  668.93   41.50
   4  -2   1  736.33   45.70
   4  -2   1  671.63   44.20
   4  -2   1  674.63   44.30
   4  -2   1  682.73   45.10
   4  -2   1  707.73   41.20
  -5   2  -1  129.09   15.60
  -5   2  -1   97.49   11.30
  -5   2  -1  123.79   15.00
  -5   2  -1  107.79   10.90
  -5   2  -1  115.79   11.00
  -5   2  -1   98.59   16.60
  -5   2  -1  108.69   11.40
  -5   2  -1  116.99   21.70
  -5   2  -1  102.69   19.40
  -5   2  -1  138.29   23.10
  -5   2  -1   96.49   11.30
   5  -2   1  123.19   23.00
   5  -2   1  111.09   15.00
   5  -2   1  104.39    8.80
   5  -2   1   94.79   13.60
   5  -2   1   92.49   16.10
   5  -2   1  134.29   16.40
   5  -2   1  137.59   22.40
   5  -2   1   94.49    9.10
   5  -2   1  101.99   13.90
   5  -2   1  107.59   14.40
  -6   2  -1 2548.25  156.58
  -6   2  -1 2582.44  149.88
  -6   2  -1 2417.16  154.78
  -6   2  -1 2489.25  154.68
  -6   2  -1 2458.35  145.29
   6  -2   1 2477.85  140.19
   6  -2   1 2432.36  148.09
   6  -2   1 2644.94  147.09
   6  -2   1 2376.56  139.39
   6  -2   1 2668.83  160.78
   6  -2   1 2571.34  147.89
   6  -2   1 2381.36  150.48
   6  -2   1 2396.56  155.58
  -7   2  -1   -2.70    3.20
  -7   2  -1   -2.20    3.20
  -7   2  -1    3.70    3.10
  -7   2  -1    3.40    3.20
  -7   2  -1    2.90    2.70
  -7   2  -1    7.70    4.00
  -7   2  -1    6.60    5.10
  -7   2  -1    5.00    3.20
   7  -2   1    4.50    4.50
   7  -2   1    2.60    5.10
   7  -2   1    5.00    2.40
   7  -2   1   -1.40    3.30
   7  -2   1    4.50    4.70
   7  -2   1    4.10    2.10
   7  -2   1   12.90    6.70
   7  -2   1   12.80    6.10
   7  -2   1    5.90    4.40
   7  -2   1    1.60    3.10
  -8   2  -1  871.21   54.09
  -8   2  -1  881.51   52.29
  -8   2  -1  845.32   54.79
  -8   2  -1  854.21   52.59
  -8   2  -1  691.93   64.39
  -8   2  -1  807.02   52.39
  -8   2  -1  803.52   65.99
  -8   2  -1  766.92   58.59
  -8   2  -1  802.52   58.49
   8  -2   1  742.13   58.49
   8  -2   1  880.01   63.19
   8  -2   1  821.42   57.39
   8  -2   1  762.02   57.99
   8  -2   1  814.42   57.59
   8  -2   1  854.21   56.49
   8  -2   1  838.32   71.59
  -9   2  -1   31.50    7.80
  -9   2  -1   24.00    7.20
  -9   2  -1   17.70   10.80
  -9   2  -1   23.60    8.20
  -9   2  -1   41.10   12.60
  -9   2  -1   30.30    7.70
  -9   2  -1   18.70    6.40
   9  -2   1   28.30    9.70
   9  -2   1   50.59   14.50
   9  -2   1   32.40   15.40
   9  -2   1   21.10    9.80
   9  -2   1   31.10   11.00
   9  -2   1   20.00    8.80
 -10   2  -1  825.52   52.89
 -10   2  -1  755.52   51.49
 -10   2  -1  726.53   53.39
 -10   2  -1  762.22   51.59
 -10   2  -1  727.23   59.09
 -10   2  -1  744.53   67.09
 -10   2  -1  770.72   52.69
  10  -2   1  825.52   66.89
  10  -2   1  658.03   58.09
  10  -2   1  721.83   72.99
  10  -2   1  817.32   58.99
  10  -2   1  844.82   58.99
  10  -2   1  792.22   71.89
  10  -2   1  739.93   55.69
 -11   2  -1   22.10   12.00
 -11   2  -1   13.70    8.90
 -11   2  -1   22.30    7.40
 -11   2  -1   24.30    8.50
 -11   2  -1   14.70    6.50
 -11   2  -1   24.10    7.80
 -11   2  -1   11.70    6.80
  11  -2   1    9.60    7.40
  11  -2   1   15.30    8.50
  11  -2   1   28.10   11.80
  11  -2   1   25.90   10.90
  11  -2   1    6.50   10.90
  11  -2   1   14.00   10.50
 -12   2  -1   39.50   14.90
 -12   2  -1   21.60    8.50
 -12   2  -1   43.30   18.60
 -12   2  -1   41.40   10.20
 -12   2  -1   24.00    8.60
  12  -2   1   26.10   10.20
  12  -2   1    2.30    4.60
  12  -2   1   20.80   11.00
  12  -2   1    8.50    8.10
  12  -2   1   12.80   12.20
  12  -2   1   27.60   10.70
 -13   2  -1   22.30    8.90
 -13   2  -1   18.00    7.60
 -13   2  -1   15.00    9.00
 -13   2  -1   44.50   12.50
 -13   2  -1   32.90   16.50
 -13   2  -1    9.00    6.00
 -13   2  -1   22.50    8.50
  13  -2   1   21.60   11.90
  13  -2   1   30.70   14.30
  13  -2   1   31.80   11.60
  13  -2   1    9.80    8.90
  13  -2   1   24.90   12.20
  13  -2   1   43.20   26.40
  13  -2   1   26.90   11.60
 -14   2  -1   42.60   11.40
 -14   2  -1   35.50   11.00
 -14   2  -1    0.80    4.40
 -14   2  -1  100.89   28.60
 -14   2  -1   23.90    8.40
 -14   2  -1   40.80   10.50
 -14   2  -1   16.80    9.10
  14  -2   1   32.70   12.60
  14  -2   1   58.39   28.30
  14  -2   1   34.80   15.70
  14  -2   1   13.80   13.20
  14  -2   1   19.60   10.40
  14  -2   1   25.40   10.90
  15   1  -1   31.40   14.10
  15   1  -1   -3.20    5.00
  15   1  -1   14.80    9.00
  15   1  -1   10.10    9.20
  15   1  -1   19.80   14.00
 -15  -1   1    0.70    5.20
 -15  -1   1   11.10    7.00
 -15  -1   1    9.30    6.80
 -15  -1   1    7.80    6.60
 -15  -1   1   24.00    9.90
  14   1  -1    7.90   11.10
  14   1  -1    6.50    8.10
  14   1  -1   30.80   17.60
  14   1  -1   13.70    9.80
  14   1  -1   16.40   10.70
  14   1  -1   16.80   10.40
 -14  -1   1   37.40   13.00
 -14  -1   1   20.10    8.90
 -14  -1   1   13.20    8.20
 -14  -1   1   19.10   12.70
 -14  -1   1   28.80   12.10
 -14  -1   1   37.90   19.20
 -14  -1   1   21.10   12.60
  13   1  -1   24.90   17.40
  13   1  -1   21.20   10.70
  13   1  -1    6.90    7.80
  13   1  -1   22.80   13.30
  13   1  -1   20.70    6.20
  13   1  -1   14.10   10.30
  13   1  -1   32.50    8.00
  13   1  -1   16.10   12.90
 -13  -1   1    9.50    8.10
 -13  -1   1   24.90   10.40
 -13  -1   1   25.10   13.90
 -13  -1   1   39.80   11.20
 -13  -1   1   51.69   14.70
 -13  -1   1   23.90   11.50
 -13  -1   1   21.70   11.90
  12   1  -1    0.10    5.30
  12   1  -1    8.00    7.20
  12   1  -1   -1.70    4.60
  12   1  -1   -2.80    6.60
  12   1  -1   -4.50    4.60
  12   1  -1    1.40    7.00
  12   1  -1   -1.60    6.50
  12   1  -1    0.20    3.80
 -12  -1   1   -1.70    6.50
 -12  -1   1   -1.40    7.30
 -12  -1   1    4.40    6.50
 -12  -1   1    7.30    7.00
 -12  -1   1   -2.40    4.80
 -12  -1   1    0.00    6.50
 -12  -1   1   -4.70    4.50
  11   1  -1  154.48   17.30
  11   1  -1  129.99   25.40
  11   1  -1  119.69   20.10
  11   1  -1  156.18   23.40
  11   1  -1  117.59   19.00
  11   1  -1  147.29   22.10
  11   1  -1   90.09   27.60
  11   1  -1  151.18   31.80
 -11  -1   1  149.29   27.60
 -11  -1   1  124.89   18.90
 -11  -1   1  149.39   23.90
 -11  -1   1   92.99   21.10
 -11  -1   1  122.29   27.80
 -11  -1   1  138.49   22.10
 -11  -1   1  152.48   25.50
  10   1  -1   81.69   27.00
  10   1  -1   69.39   15.20
  10   1  -1   76.19   15.10
  10   1  -1   57.99    9.80
  10   1  -1   57.19   13.00
  10   1  -1   39.10   11.10
  10   1  -1   88.89   23.30
  10   1  -1   33.80   15.90
 -10  -1   1   73.89   26.10
 -10  -1   1   80.09   17.60
 -10  -1   1   63.39   17.00
 -10  -1   1   39.40   22.50
 -10  -1   1   65.09   13.80
 -10  -1   1   38.00   11.30
 -10  -1   1   48.50   11.30
   9   1  -1  635.74   44.30
   9   1  -1  542.35   38.00
   9   1  -1  568.24   48.60
   9   1  -1  538.85   43.50
   9   1  -1  467.85   47.90
   9   1  -1  538.85   49.99
   9   1  -1  587.94   42.30
   9   1  -1  540.95   43.20
   9   1  -1  575.94   56.29
  -9  -1   1  529.05   46.90
  -9  -1   1  591.74   49.60
  -9  -1   1  561.74   43.90
  -9  -1   1  613.84   41.00
  -9  -1   1  520.35   41.70
  -9  -1   1  550.64   42.90
  -9  -1   1  601.94   53.99
  -9  -1   1  626.24   49.20
   8   1  -1  465.15   37.00
   8   1  -1  512.35   34.20
   8   1  -1  520.05   36.80
   8   1  -1  586.14   47.00
   8   1  -1  515.35   45.00
   8   1  -1  469.65   41.50
   8   1  -1  566.24   51.29
   8   1  -1  458.15   38.70
   8   1  -1  554.24   39.30
  -8  -1   1  465.05   42.20
  -8  -1   1  498.25   37.30
  -8  -1   1  519.65   35.90
  -8  -1   1  497.55   47.00
  -8  -1   1  518.75   43.60
  -8  -1   1  453.55   36.90
  -8  -1   1  509.75   42.90
  -8  -1   1  418.56   37.10
   7   1  -1 1799.22  115.59
   7   1  -1 1688.33  114.59
   7   1  -1 1825.42  105.99
   7   1  -1 1745.63  110.09
   7   1  -1 1922.21  112.79
   7   1  -1 1856.71  107.49
   7   1  -1 1749.22  104.09
  -7  -1   1 1875.21  119.19
  -7  -1   1 1823.12  107.79
  -7  -1   1 1706.53  113.09
  -7  -1   1 1734.53  108.19
  -7  -1   1 1764.52  113.39
  -7  -1   1 1659.93  104.79
  -7  -1   1 1710.23  106.59
  -7  -1   1 1863.51  114.89
   6   1  -1  125.39   13.50
   6   1  -1   74.09   14.70
   6   1  -1  102.09   16.40
   6   1  -1  118.99   20.60
   6   1  -1  117.59   15.20
   6   1  -1  144.89   20.30
   6   1  -1  129.69   14.60
  -6  -1   1   85.59   16.40
  -6  -1   1   84.49   11.90
  -6  -1   1  120.49   15.00
  -6  -1   1  107.09   14.70
  -6  -1   1  106.29   19.10
  -6  -1   1  124.79   20.00
  -6  -1   1   86.29   16.80
  -6  -1   1  127.69   18.50
   5   1  -1 5554.54  350.06
   5   1  -1 5805.72  345.17
  -5  -1   1 5939.71  348.77
  -5  -1   1 5858.61  350.66
  -5  -1   1 5982.80  367.06
   4   1  -1   67.09    8.20
   4   1  -1   45.90   10.20
   4   1  -1   58.89   12.00
   4   1  -1   88.39   12.10
   4   1  -1   55.99    7.90
   4   1  -1   47.90    7.10
  -4  -1   1   59.49    7.90
  -4  -1   1   62.89   12.20
  -4  -1   1   57.09    9.10
  -4  -1   1   65.19    9.30
  -4  -1   1   64.39   13.20
   3   1  -1   -0.70    2.50
   3   1  -1    3.10    3.70
   3   1  -1    4.60    2.30
   3   1  -1    3.00    2.20
   3   1  -1   -0.60    1.60
   3   1  -1    1.30    1.70
   3   1  -1    1.00    3.10
  -3  -1   1    3.70    2.30
  -3  -1   1    0.40    1.70
  -3  -1   1    4.10    4.20
  -3  -1   1    5.10    4.10
  -3  -1   1    1.70    1.90
  -3  -1   1    6.90    5.60
  -3  -1   1    3.20    3.60
  -3  -1   1   -0.60    1.30
   2   1  -1  435.26   25.60
   2   1  -1  405.66   28.30
   2   1  -1  402.66   25.70
   2   1  -1  427.66   25.40
   2   1  -1  400.76   25.90
  -2  -1   1  402.56   26.30
  -2  -1   1  381.36   28.70
  -2  -1   1  430.16   25.50
  -2  -1   1  430.56   29.10
  -2  -1   1  426.76   28.60
   1   1  -1 1200.38   74.69
   1   1  -1 1198.58   83.39
  -1  -1   1 1226.98   71.29
  -1  -1   1 1189.58   75.59
  -1  -1   1 1207.58   74.79
  -1  -1   1 1109.59   70.69
   0   1  -1   28.60    3.90
   0   1  -1   34.90    3.40
   0   1  -1   21.70    4.00
   0   1  -1   33.60    5.00
   0   1  -1   41.40    6.50
   0  -1   1   20.10    3.60
  -2   1  -1 1128.89   66.79
  -2   1  -1 1060.79   67.69
   2  -1   1 1120.59   66.99
   2  -1   1 1102.89   68.59
  -3   1  -1  529.75   31.90
  -3   1  -1  521.35   31.00
  -3   1  -1  452.25   43.50
  -3   1  -1  538.85   31.60
  -3   1  -1  516.05   32.90
  -3   1  -1  476.25   34.00
  -3   1  -1  496.65   32.00
  -3   1  -1  519.85   32.50
  -3   1  -1  593.24   38.20
   3  -1   1  549.25   32.90
   3  -1   1  551.34   36.50
   3  -1   1  508.95   38.50
   3  -1   1  508.65   31.00
   3  -1   1  524.95   35.50
   3  -1   1  545.05   33.70
   3  -1   1  570.44   33.80
   3  -1   1  475.85   37.00
   3  -1   1  499.55   33.50
   3  -1   1  546.75   32.40
   3  -1   1  537.15   30.50
  -4   1  -1  289.57   21.40
  -4   1  -1  305.17   22.30
  -4   1  -1  297.87   21.60
  -4   1  -1  430.86   36.70
  -4   1  -1  289.07   19.50
  -4   1  -1  300.87   23.60
  -4   1  -1  289.37   19.90
  -4   1  -1  299.07   21.50
  -4   1  -1  309.27   19.50
   4  -1   1  293.87   21.40
   4  -1   1  270.87   22.20
   4  -1   1  290.27   21.90
   4  -1   1  374.46   26.40
   4  -1   1  291.47   19.70
   4  -1   1  322.97   18.80
   4  -1   1  272.47   26.40
   4  -1   1  265.17   22.50
   4  -1   1  294.17   20.80
   4  -1   1  275.47   24.50
   4  -1   1  293.07   27.70
  -5   1  -1 2216.98  135.29
  -5   1  -1 2132.79  129.69
   5  -1   1 2213.48  136.69
   5  -1   1 2236.08  130.19
   5  -1   1 2230.18  138.09
   5  -1   1 2137.39  131.19
  -6   1  -1  339.37   25.50
  -6   1  -1  319.77   24.90
  -6   1  -1  286.97   26.00
  -6   1  -1  372.16   33.20
  -6   1  -1  294.57   21.90
  -6   1  -1  305.27   22.00
  -6   1  -1  301.27   22.20
   6  -1   1  389.26   36.10
   6  -1   1  300.67   28.10
   6  -1   1  292.47   21.70
   6  -1   1  286.77   24.20
   6  -1   1  332.97   25.80
   6  -1   1  268.87   23.10
   6  -1   1  325.77   20.50
   6  -1   1  301.77   26.50
   6  -1   1  348.37   28.20
  -7   1  -1  664.93   52.99
  -7   1  -1  592.64   43.40
  -7   1  -1  648.14   46.20
  -7   1  -1  587.24   45.20
  -7   1  -1  684.33   44.20
  -7   1  -1  647.24   40.60
  -7   1  -1  573.94   39.80
  -7   1  -1  605.74   40.60
   7  -1   1  617.14   48.10
   7  -1   1  628.74   55.29
   7  -1   1  575.54   41.90
   7  -1   1  682.93   45.10
   7  -1   1  592.54   43.10
   7  -1   1  632.84   49.99
   7  -1   1  684.23   47.40
   7  -1   1  567.84   46.00
   7  -1   1  570.44   38.90
   7  -1   1  659.73   37.90
  -8   1  -1    6.20    5.40
  -8   1  -1    2.30    3.40
  -8   1  -1    5.70    6.40
  -8   1  -1    2.60    3.40
  -8   1  -1    4.70    5.00
  -8   1  -1    5.70    3.70
  -8   1  -1   -1.30    2.10
  -8   1  -1    3.60    5.20
  -8   1  -1   -1.30    2.10
   8  -1   1    6.40    5.20
   8  -1   1    7.10    5.80
   8  -1   1    3.40    2.20
   8  -1   1    3.20    2.60
   8  -1   1    0.60    3.80
   8  -1   1    8.80    7.60
   8  -1   1   -3.30    3.20
   8  -1   1    4.90    5.00
   8  -1   1    2.40    3.80
  -9   1  -1  787.62   65.89
  -9   1  -1  742.43   54.09
  -9   1  -1  722.83   50.59
  -9   1  -1  718.93   57.39
  -9   1  -1  824.32   52.29
  -9   1  -1  778.62   53.59
  -9   1  -1  799.32   50.49
   9  -1   1  787.32   55.99
   9  -1   1  778.42   58.89
   9  -1   1  793.52   60.19
   9  -1   1  764.32   69.89
   9  -1   1  832.52   61.59
   9  -1   1  734.73   54.39
   9  -1   1  686.83   52.49
 -10   1  -1   26.60   11.30
 -10   1  -1   29.80    8.80
 -10   1  -1   13.30    7.40
 -10   1  -1   30.00    8.90
 -10   1  -1   14.50    9.00
 -10   1  -1   39.50   10.50
  10  -1   1   17.20    9.40
  10  -1   1   22.40    9.60
  10  -1   1   24.40    9.80
  10  -1   1   21.60    8.50
  10  -1   1   35.00   12.60
  10  -1   1   32.20   17.40
 -11   1  -1  239.68   31.40
 -11   1  -1  227.68   26.90
 -11   1  -1  245.08   22.80
 -11   1  -1  256.17   28.70
 -11   1  -1  212.28   33.10
 -11   1  -1  285.77   45.80
 -11   1  -1  254.07   31.50
  11  -1   1  233.28   36.60
  11  -1   1  173.38   37.00
  11  -1   1  220.28   29.70
  11  -1   1  236.58   29.40
  11  -1   1  235.98   30.10
  11  -1   1  271.17   37.60
 -12   1  -1  100.39   17.40
 -12   1  -1   95.89   16.90
 -12   1  -1  101.59   17.80
 -12   1  -1   90.19   15.80
 -12   1  -1   69.19   22.90
 -12   1  -1  127.59   29.40
 -12   1  -1   99.59   18.70
  12  -1   1   54.59   16.30
  12  -1   1   76.09   16.30
  12  -1   1   58.39   22.20
  12  -1   1   73.99   20.00
  12  -1   1  118.59   21.80
  12  -1   1   47.10   13.80
 -13   1  -1   91.49   18.80
 -13   1  -1  101.39   17.80
 -13   1  -1  114.19   20.00
 -13   1  -1  106.49   24.00
 -13   1  -1   98.19   16.80
 -13   1  -1   94.29   26.50
 -13   1  -1  109.59   19.80
  13  -1   1   91.29   31.40
  13  -1   1  114.69   32.70
  13  -1   1   82.79   23.90
  13  -1   1   94.99   22.00
  13  -1   1  149.39   29.40
  13  -1   1   73.29   17.50
  13  -1   1  113.49   22.40
 -14   1  -1   44.00   20.10
 -14   1  -1   52.49   13.60
 -14   1  -1   44.60   12.90
 -14   1  -1   29.40    9.80
 -14   1  -1   40.60   13.10
 -14   1  -1   22.30   11.50
 -14   1  -1   42.50   11.60
  14  -1   1   38.00   24.90
  14  -1   1   78.09   34.50
  14  -1   1   30.00   19.80
  14  -1   1   52.29   16.10
  14  -1   1   60.69   18.90
  14  -1   1   53.99   18.50
  14  -1   1   69.29   17.20
  15   0  -1  469.15   47.70
  15   0  -1  525.45   48.50
  15   0  -1  472.15   60.89
  15   0  -1  474.65   82.79
  15   0  -1  465.05   48.20
 -15   0   1  471.25   46.20
 -15   0   1  415.06   81.69
 -15   0   1  510.05   45.30
 -15   0   1  494.15   46.70
 -15   0   1  420.16   40.00
  14   0  -1    7.40    9.60
  14   0  -1    2.50    6.30
  14   0  -1   -7.20    7.00
  14   0  -1    0.50    5.50
  14   0  -1    5.60    6.80
  14   0  -1   -4.50    4.00
  14   0  -1   -4.40    5.70
 -14   0   1   11.50    9.40
 -14   0   1   11.70    7.90
 -14   0   1    2.20    4.50
 -14   0   1   12.10    7.70
 -14   0   1    1.40    3.90
 -14   0   1    4.50    8.90
 -14   0   1    1.40    5.20
  13   0  -1  333.77   39.70
  13   0  -1  187.38   46.50
  13   0  -1  368.76   37.00
  13   0  -1  360.56   47.70
  13   0  -1  383.26   38.10
  13   0  -1  286.27   51.99
  13   0  -1  363.76   50.79
  13   0  -1  353.26   22.90
 -13   0   1  340.17   34.50
 -13   0   1  384.76   49.99
 -13   0   1  350.86   31.30
 -13   0   1  350.26   34.20
 -13   0   1  265.57   47.40
 -13   0   1  345.57   34.20
 -13   0   1  290.87   36.70
  12   0  -1    2.40    6.40
  12   0  -1   21.90   15.40
  12   0  -1    1.10   11.00
  12   0  -1   10.70    7.80
  12   0  -1    9.90    6.60
  12   0  -1   -2.70    5.30
  12   0  -1   -2.60    5.90
  12   0  -1    4.90    4.40
 -12   0   1   11.60    9.30
 -12   0   1    4.90    6.00
 -12   0   1    1.90    7.10
 -12   0   1    3.10    5.10
 -12   0   1   -1.80    3.00
 -12   0   1    7.50    7.10
 -12   0   1   -2.10    3.50
  11   0  -1   16.60   13.00
  11   0  -1   21.40   11.50
  11   0  -1   20.30    8.30
  11   0  -1   28.30    9.90
  11   0  -1   22.90   13.00
  11   0  -1   20.30    5.90
  11   0  -1   23.20    8.20
 -11   0   1   30.70    9.80
 -11   0   1   13.30   10.30
 -11   0   1   17.70    8.50
 -11   0   1   31.40   11.20
 -11   0   1   17.70    8.00
 -11   0   1   27.40   10.40
 -11   0   1   37.90   14.40
  10   0  -1   -2.50    3.80
  10   0  -1   -1.40    4.80
  10   0  -1    2.00    3.10
  10   0  -1    6.70    5.30
  10   0  -1   -1.70    5.50
 -10   0   1   -7.60    4.30
 -10   0   1   -1.60    3.90
 -10   0   1    4.70    6.40
 -10   0   1    1.60    4.30
 -10   0   1    2.20    4.60
 -10   0   1    2.90    3.90
   9   0  -1   21.60    8.30
   9   0  -1   22.30   12.30
   9   0  -1   19.80    5.80
   9   0  -1   43.70   14.70
   9   0  -1   12.00    8.70
   9   0  -1   18.60    8.20
   9   0  -1   14.80    8.00
   9   0  -1   25.60    8.90
  -9   0   1   33.90    9.60
  -9   0   1   11.40    8.90
  -9   0   1    6.70    5.60
  -9   0   1   32.80   10.60
  -9   0   1    6.60    6.00
  -9   0   1   24.80   10.90
  -9   0   1   34.20    9.50
  -9   0   1   17.50    6.60
   8   0  -1   -3.70    3.50
   8   0  -1   -1.30    2.30
   8   0  -1   -2.10    3.80
   8   0  -1   11.60    5.80
   8   0  -1   -2.40    2.60
   8   0  -1   -2.40    2.60
   8   0  -1    1.70    3.90
   8   0  -1    8.40    5.80
  -8   0   1    3.90    5.10
  -8   0   1   -3.90    2.00
  -8   0   1   -0.40    3.30
  -8   0   1    3.20    4.00
  -8   0   1   -2.10    2.40
  -8   0   1    3.60    3.70
  -8   0   1    1.20    3.90
   7   0  -1  170.48   24.70
   7   0  -1  190.48   23.00
   7   0  -1  152.38   18.60
   7   0  -1  171.88   25.20
   7   0  -1  192.38   22.40
   7   0  -1  187.38   22.30
   7   0  -1  164.48   24.60
   7   0  -1  243.08   37.80
   7   0  -1  182.68   14.80
  -7   0   1  139.69   16.70
  -7   0   1  187.98   23.30
  -7   0   1  131.19   16.70
  -7   0   1  155.68   22.40
  -7   0   1  149.29   14.90
  -7   0   1  216.98   25.70
  -7   0   1  163.88   22.00
   6   0  -1    0.80    3.70
   6   0  -1    3.60    3.10
   6   0  -1    0.20    4.30
   6   0  -1   -1.10    2.10
   6   0  -1    7.30    5.30
   6   0  -1    1.10    3.50
   6   0  -1    0.30    3.70
   6   0  -1   -2.00    4.00
   6   0  -1    1.50    3.30
  -6   0   1    2.70    3.70
  -6   0   1   -0.10    2.70
  -6   0   1    2.60    4.10
  -6   0   1    4.60    3.60
  -6   0   1    4.40    4.20
  -6   0   1   -0.80    2.50
  -6   0   1   -1.90    2.70
  -6   0   1    7.20    5.00
   5   0  -1  686.93   45.40
   5   0  -1  674.03   43.00
   5   0  -1  703.53   50.29
   5   0  -1  738.13   45.10
   5   0  -1  696.73   45.50
   5   0  -1  727.43   48.30
   5   0  -1  700.63   49.50
   5   0  -1  748.13   54.09
   5   0  -1  680.13   52.99
   5   0  -1  678.53   48.50
  -5   0   1  721.23   44.00
  -5   0   1  740.23   52.59
  -5   0   1  675.03   44.10
  -5   0   1  714.33   49.00
  -5   0   1  732.03   43.90
  -5   0   1  632.14   45.80
  -5   0   1  708.23   48.80
   4   0  -1   -1.90    2.30
   4   0  -1   -1.10    3.00
   4   0  -1    2.30    2.40
   4   0  -1    2.30    2.70
   4   0  -1   -0.90    1.80
   4   0  -1    0.70    3.70
   4   0  -1    0.00    2.60
   4   0  -1    0.00    1.60
  -4   0   1   -1.10    2.10
  -4   0   1    1.70    2.20
  -4   0   1   -0.30    2.10
  -4   0   1    3.50    3.80
  -4   0   1   -0.10    2.40
  -4   0   1    1.80    1.90
   3   0  -1 2796.52  161.48
   3   0  -1 2638.64  172.68
   3   0  -1 2824.82  178.58
  -3   0   1 2450.65  153.08
  -3   0   1 2606.04  170.78
  -3   0   1 2642.94  159.48
  -3   0   1 2763.32  162.38
  -3   0   1 2630.14  175.38
   2   0  -1    0.40    2.00
   2   0  -1    0.20    1.50
   2   0  -1   -0.90    2.10
   2   0  -1    2.40    2.40
   2   0  -1    2.30    2.30
   2   0  -1    0.90    1.90
   2   0  -1    0.90    1.50
   2   0  -1   -1.20    1.80
  -2   0   1   -0.20    1.10
  -2   0   1   -1.90    1.60
  -2   0   1   -1.20    2.10
  -2   0   1    0.70    1.50
  -2   0   1    1.20    1.90
  -2   0   1    0.60    1.80
  -2   0   1    0.30    1.60
  -2   0   1    1.20    2.10
   1   0  -1 1550.64  114.19
  -1   0  -1  123.89    7.90
  -1   0  -1  127.99    9.20
  -1   0  -1  130.69    9.50
  -1   0  -1  137.19    8.70
  -1   0  -1  136.39    9.10
  -1   0  -1  150.58   12.40
  -1   0  -1  120.09    7.90
   1   0   1  123.99    7.80
   1   0   1  125.59    9.40
   1   0   1  146.49   10.10
   1   0   1  133.69    8.80
   1   0   1  126.99   10.10
   1   0   1  128.49   10.40
   1   0   1  126.89    8.50
  -2   0  -1    1.10    1.20
  -2   0  -1    0.90    1.60
  -2   0  -1    1.70    1.50
  -2   0  -1   -1.30    1.20
  -2   0  -1   -0.40    1.90
  -2   0  -1    0.40    1.80
  -2   0  -1   -0.80    1.00
  -2   0  -1    1.30    2.50
   2   0   1    1.40    1.30
   2   0   1    1.10    1.90
   2   0   1   -2.30    1.30
   2   0   1   -0.10    1.00
   2   0   1    9.20    4.00
   2   0   1    2.40    2.10
   2   0   1    0.20    1.10
   2   0   1    3.40    1.90
   2   0   1    1.40    1.70
   2   0   1    1.40    2.20
  -4   0  -1    2.00    4.10
  -4   0  -1    0.20    2.00
  -4   0  -1    2.00    1.90
  -4   0  -1    8.30    6.20
  -4   0  -1    0.70    1.90
  -4   0  -1   -0.10    1.70
  -4   0  -1    1.30    1.90
  -4   0  -1    2.20    2.90
   4   0   1    2.80    4.10
   4   0   1    0.80    2.70
   4   0   1    1.30    1.80
   4   0   1    1.20    1.80
   4   0   1    0.80    1.50
   4   0   1   -1.00    2.10
   4   0   1    5.10    3.20
   4   0   1    2.00    2.30
   4   0   1    2.90    3.00
  -5   0  -1  141.49   18.10
  -5   0  -1  107.39   10.40
  -5   0  -1  118.89   16.40
  -5   0  -1  115.19   19.30
  -5   0  -1  118.39   15.70
  -5   0  -1   97.79   14.10
  -5   0  -1   93.99   10.10
   5   0   1   98.59   11.70
   5   0   1   94.99   11.40
   5   0   1   95.19   15.40
   5   0   1   99.49    8.80
   5   0   1   93.29   14.60
   5   0   1  122.19   13.40
   5   0   1  109.49   16.60
   5   0   1  143.09   23.00
   5   0   1  112.69   14.20
  -6   0  -1   -4.60    2.20
  -6   0  -1    0.80    2.60
  -6   0  -1   -1.00    3.70
  -6   0  -1    0.30    3.00
  -6   0  -1    6.30    8.50
  -6   0  -1    4.30    4.10
  -6   0  -1   -1.10    2.30
  -6   0  -1    4.50    4.80
   6   0   1    3.40    4.80
   6   0   1    2.30    3.10
   6   0   1    1.50    3.30
   6   0   1   -1.60    3.30
   6   0   1    2.30    5.50
   6   0   1    1.10    4.30
   6   0   1   -0.10    3.20
   6   0   1    0.40    2.10
   6   0   1    1.40    3.30
   6   0   1    0.30    2.90
  -7   0  -1  639.44   46.50
  -7   0  -1  677.83   53.89
  -7   0  -1  597.04   44.90
  -7   0  -1  627.34   46.20
  -7   0  -1  605.04   41.40
  -7   0  -1  637.54   42.00
  -7   0  -1  614.74   46.60
   7   0   1  592.94   41.50
   7   0   1  600.84   47.30
   7   0   1  638.64   44.30
   7   0   1  603.44   41.10
   7   0   1  583.74   47.00
   7   0   1  602.14   38.20
   7   0   1  657.53   55.29
   7   0   1  614.34   48.20
   7   0   1  714.13   43.90
   7   0   1  626.84   47.80
  -8   0  -1    1.60    3.30
  -8   0  -1   -2.30    2.70
  -8   0  -1    3.40    5.70
  -8   0  -1   -3.50    2.40
  -8   0  -1    3.00    3.80
  -8   0  -1    2.20    3.20
  -8   0  -1   -0.80    3.60
  -8   0  -1    2.00    3.60
   8   0   1   -2.70    2.90
   8   0   1    3.80    5.30
   8   0   1   -2.20    2.80
   8   0   1    0.90    4.30
   8   0   1    6.30    5.40
   8   0   1    0.60    4.00
   8   0   1   -2.00    1.80
   8   0   1    5.50    5.70
   8   0   1   -1.10    4.30
   8   0   1    0.90    4.10
  -9   0  -1    6.60    5.60
  -9   0  -1    9.30    6.80
  -9   0  -1    6.80    5.50
  -9   0  -1    8.60    6.50
  -9   0  -1    7.40    5.10
  -9   0  -1    4.80    4.20
  -9   0  -1    5.80    6.90
   9   0   1    7.40    3.40
   9   0   1   14.40    8.60
   9   0   1    4.20    8.30
   9   0   1   12.80    6.50
   9   0   1   13.40    9.90
   9   0   1    4.10    6.70
   9   0   1   11.30    8.30
   9   0   1   -4.30    2.70
   9   0   1    4.10    4.40
   9   0   1    1.00    3.90
 -10   0  -1    3.80    4.30
 -10   0  -1   -4.50    2.30
 -10   0  -1   -4.90    3.10
 -10   0  -1    4.10    4.50
 -10   0  -1    3.80    4.90
 -10   0  -1    0.70    6.10
 -10   0  -1   -3.10    2.70
  10   0   1    0.90    7.50
  10   0   1    4.30    5.00
  10   0   1   -2.40    2.00
  10   0   1    6.90    3.70
  10   0   1   -2.70    4.00
  10   0   1   -3.40    4.60
  10   0   1   -6.80    1.90
  10   0   1   -4.80    5.30
  10   0   1   -0.20    4.30
 -11   0  -1   95.19   21.40
 -11   0  -1   71.69   16.60
 -11   0  -1   59.79   13.60
 -11   0  -1   82.09   16.10
 -11   0  -1   70.89   15.20
 -11   0  -1   22.80   14.20
 -11   0  -1   70.79   12.70
  11   0   1   96.59   17.10
  11   0   1   65.39   18.50
  11   0   1  100.49   23.20
  11   0   1  141.39   22.90
  11   0   1   54.09   18.40
  11   0   1   49.00   12.20
 -12   0  -1    8.30   10.10
 -12   0  -1   -4.20    3.10
 -12   0  -1    5.60    6.50
 -12   0  -1   -2.50    2.60
 -12   0  -1    8.00    5.40
 -12   0  -1   -1.20    4.30
 -12   0  -1    7.90    5.60
  12   0   1    8.70    9.90
  12   0   1    4.00    6.50
  12   0   1    3.70    4.90
  12   0   1    4.80    6.00
  12   0   1   -2.20    3.30
  12   0   1   -1.10    5.20
 -13   0  -1  100.39   18.70
 -13   0  -1   87.89   16.50
 -13   0  -1  119.59   30.50
 -13   0  -1  115.79   21.40
 -13   0  -1  108.99   20.40
 -13   0  -1  120.89   22.20
 -13   0  -1   93.59   22.80
  13   0   1   80.19   21.60
  13   0   1   95.09   24.30
  13   0   1  104.09   20.60
  13   0   1  107.19   30.00
  13   0   1  135.39   26.70
  13   0   1  144.39   40.30
  13   0   1   96.99   19.70
 -14   0  -1    0.60    3.40
 -14   0  -1    4.20    4.80
 -14   0  -1    2.60    4.70
 -14   0  -1   -3.80    5.70
 -14   0  -1    0.10    2.70
 -14   0  -1    6.40    5.80
 -14   0  -1   -1.20    3.50
  14   0   1    5.00    7.40
  14   0   1   -0.60    4.90
  14   0   1    1.50    7.10
  14   0   1    3.80   11.20
  14   0   1   -5.00    4.10
  14   0   1   -3.70    4.70
  14   0   1   -4.10    3.90
 -15   0  -1   24.10   12.10
 -15   0  -1   29.50   11.30
 -15   0  -1   30.90   11.20
  15   0   1   23.10   12.60
  15   0   1   19.60   17.10
  15   0   1   19.50   13.80
  15  -1  -1   11.00   10.30
  15  -1  -1    1.40   11.00
  15  -1  -1   -0.40    7.00
  15  -1  -1   33.40   14.60
  15  -1  -1   29.80   14.90
 -15   1   1    1.10    4.90
 -15   1   1   21.40    9.90
 -15   1   1   16.70    7.90
 -15   1   1    6.20    6.30
 -15   1   1   18.10    7.40
  14  -1  -1   43.80   26.90
  14  -1  -1   23.80   16.90
  14  -1  -1   29.10   12.30
  14  -1  -1   18.80   12.40
  14  -1  -1   12.60    8.80
  14  -1  -1   18.70   11.00
  14  -1  -1   43.40   18.50
 -14   1   1   29.10    9.80
 -14   1   1   18.20   15.60
 -14   1   1   38.60   12.80
 -14   1   1   25.90    8.90
 -14   1   1   14.20    8.00
 -14   1   1   16.60   10.90
 -14   1   1   22.80   10.00
  13  -1  -1   40.60   14.40
  13  -1  -1   26.60   10.80
  13  -1  -1   19.00   12.90
  13  -1  -1   36.10   14.50
  13  -1  -1   21.70   14.20
  13  -1  -1   10.20   14.20
  13  -1  -1    8.20    7.40
 -13   1   1   31.20   10.20
 -13   1   1   10.10    6.10
 -13   1   1   55.29   18.70
 -13   1   1   14.30    8.40
 -13   1   1   22.90   10.20
 -13   1   1   24.80    9.80
 -13   1   1   18.70   12.40
  12  -1  -1    2.30    5.70
  12  -1  -1    2.70    2.90
  12  -1  -1   18.80   14.10
  12  -1  -1   -4.60    4.00
  12  -1  -1    4.80    7.70
  12  -1  -1    7.10    7.60
  12  -1  -1    9.20    9.20
  12  -1  -1    0.30    5.30
 -12   1   1   -2.80    6.00
 -12   1   1    0.80    6.10
 -12   1   1   -4.30    3.00
 -12   1   1    0.90    4.90
 -12   1   1   -0.10    2.70
 -12   1   1    5.50    6.10
 -12   1   1   12.40    7.00
  11  -1  -1  208.38   45.80
  11  -1  -1  128.89   26.10
  11  -1  -1  165.38   18.80
  11  -1  -1  146.99   23.70
  11  -1  -1  144.19   20.00
  11  -1  -1   92.49   21.60
  11  -1  -1  149.79   24.70
 -11   1   1  183.18   26.40
 -11   1   1  117.69   27.80
 -11   1   1  118.89   19.10
 -11   1   1  135.49   21.60
 -11   1   1  188.08   31.40
 -11   1   1  167.08   23.70
  10  -1  -1   66.09   17.70
  10  -1  -1   62.89   14.90
  10  -1  -1   55.59   11.70
  10  -1  -1   89.09   20.70
  10  -1  -1   62.69   12.00
 -10   1   1   72.79   17.70
 -10   1   1   64.79   20.20
 -10   1   1   64.79   12.10
 -10   1   1   38.10   11.90
 -10   1   1   57.69   11.90
 -10   1   1   68.39   13.70
 -10   1   1   46.80   14.20
   9  -1  -1  551.54   44.40
   9  -1  -1  503.05   46.80
   9  -1  -1  504.05   40.30
   9  -1  -1  502.85   46.90
   9  -1  -1  594.34   44.10
   9  -1  -1  519.25   54.79
   9  -1  -1  561.54   37.60
   9  -1  -1  534.05   48.80
  -9   1   1  587.44   48.00
  -9   1   1  621.14   41.40
  -9   1   1  534.45   39.10
  -9   1   1  566.24   40.10
  -9   1   1  593.14   43.50
  -9   1   1  633.64   54.79
  -9   1   1  577.24   44.10
   8  -1  -1  464.85   38.40
   8  -1  -1  442.16   47.40
   8  -1  -1  484.05   36.90
   8  -1  -1  447.36   40.90
   8  -1  -1  514.85   42.90
   8  -1  -1  492.45   42.70
   8  -1  -1  551.84   39.00
  -8   1   1  437.96   44.40
  -8   1   1  490.25   34.80
  -8   1   1  519.55   41.90
  -8   1   1  503.75   38.80
  -8   1   1  509.85   39.70
  -8   1   1  454.85   37.20
  -8   1   1  483.85   34.50
   7  -1  -1 1794.92  107.59
   7  -1  -1 1877.51  121.39
   7  -1  -1 1745.73  102.69
   7  -1  -1 1737.73  111.89
   7  -1  -1 1831.82  120.09
   7  -1  -1 1744.53  107.29
   7  -1  -1 1798.12  113.49
   7  -1  -1 1681.23  108.19
  -7   1   1 1810.52  104.99
  -7   1   1 1697.53  116.09
  -7   1   1 1745.33  103.89
  -7   1   1 1776.92  109.79
  -7   1   1 1780.42  108.69
  -7   1   1 1762.62  104.39
  -7   1   1 1692.73  110.59
  -7   1   1 1830.02  108.39
   6  -1  -1  126.59   17.00
   6  -1  -1  131.39   24.60
   6  -1  -1  125.39   23.30
   6  -1  -1  129.39   13.10
   6  -1  -1   86.79   15.70
   6  -1  -1  110.89   15.80
   6  -1  -1  108.19   18.50
   6  -1  -1  126.39   16.20
  -6   1   1  139.19   15.90
  -6   1   1   96.49   11.90
  -6   1   1   95.69   14.70
  -6   1   1   94.09   14.50
  -6   1   1  126.79   22.40
  -6   1   1  109.69   16.30
  -6   1   1  105.19   12.80
  -6   1   1  129.29   19.30
  -5   1   1 9999.00  576.04
   4  -1  -1   67.09   12.00
   4  -1  -1   62.79   10.80
   4  -1  -1   54.29   12.50
   4  -1  -1   63.39   12.90
   4  -1  -1   49.50    9.30
   4  -1  -1   56.99    9.60
   4  -1  -1   78.69   10.00
   4  -1  -1   63.09    7.60
  -4   1   1  107.39   19.30
  -4   1   1   50.49    7.30
  -4   1   1   49.70    9.10
  -4   1   1   66.39    7.70
  -4   1   1   57.49    8.60
  -4   1   1   39.70    8.70
  -4   1   1   60.89    9.20
   3  -1  -1    1.80    2.50
   3  -1  -1   -1.70    1.80
   3  -1  -1   -0.10    1.60
   3  -1  -1    3.30    3.00
   3  -1  -1    1.20    2.70
   3  -1  -1    1.40    1.80
   3  -1  -1    2.00    2.70
   3  -1  -1   -0.30    2.40
   3  -1  -1    2.90    2.60
  -3   1   1    2.20    2.20
  -3   1   1    4.30    2.50
  -3   1   1    3.20    3.90
  -3   1   1    3.20    3.50
  -3   1   1    0.90    2.20
  -3   1   1   -0.30    2.00
  -3   1   1    0.00    1.80
  -3   1   1    3.40    2.30
  -3   1   1   -0.50    1.80
  -3   1   1    4.90    3.30
   2  -1  -1  421.86   26.50
   2  -1  -1  399.86   25.30
   2  -1  -1  400.46   26.70
   2  -1  -1  393.66   28.60
   2  -1  -1  395.06   26.10
   2  -1  -1  430.76   27.30
   2  -1  -1  437.56   27.50
   2  -1  -1  438.96   25.80
   2  -1  -1  424.26   29.10
  -2   1   1  456.05   26.40
  -2   1   1  398.96   25.40
  -2   1   1  426.56   25.40
  -2   1   1  427.46   27.30
  -2   1   1  389.36   26.50
  -2   1   1  362.86   28.00
  -2   1   1  424.96   26.40
  -2   1   1  425.26   25.90
   1  -1  -1 1138.09   66.39
   0  -1  -1   40.90    6.50
   0  -1  -1   33.50    2.80
   0  -1  -1   27.40    4.10
   0  -1  -1   30.10    4.80
   0  -1  -1   48.90    6.90
   0  -1  -1   27.70    3.60
   0   1   1   29.50    3.40
   0   1   1   35.40    4.50
   0   1   1   51.39    9.30
   0   1   1   39.90    6.60
   0   1   1   37.90    5.00
  -2  -1  -1 1138.49   67.19
   2   1   1 1098.49   66.99
   2   1   1 1154.48   65.29
   2   1   1 1050.09   66.99
  -3  -1  -1  527.25   35.70
  -3  -1  -1  500.95   35.30
  -3  -1  -1  563.64   31.60
  -3  -1  -1  520.75   34.80
  -3  -1  -1  485.85   33.10
  -3  -1  -1  527.85   33.00
  -3  -1  -1  497.55   32.80
   3   1   1  568.24   34.10
   3   1   1  491.35   35.80
   3   1   1  509.75   33.40
   3   1   1  505.45   30.80
   3   1   1  511.45   32.10
  -4  -1  -1  266.67   23.30
  -4  -1  -1  295.87   24.60
  -4  -1  -1  305.47   21.60
  -4  -1  -1  295.17   19.80
  -4  -1  -1  284.67   22.00
  -4  -1  -1  304.37   21.40
   4   1   1  316.17   22.80
   4   1   1  267.37   24.30
   4   1   1  278.47   19.30
   4   1   1  310.87   25.20
   4   1   1  289.77   22.20
   4   1   1  299.77   20.50
  -5  -1  -1 2173.38  125.79
  -5  -1  -1 2195.18  128.99
  -5  -1  -1 2160.88  133.89
  -5  -1  -1 2148.58  129.29
  -5  -1  -1 2137.09  124.09
   5   1   1 2144.49  129.69
   5   1   1 2164.88  129.59
   5   1   1 2006.20  124.69
  -6  -1  -1  299.17   24.10
  -6  -1  -1  309.47   25.70
  -6  -1  -1  342.67   28.80
  -6  -1  -1  320.17   29.00
  -6  -1  -1  297.97   27.80
  -6  -1  -1  279.77   23.90
  -6  -1  -1  292.57   22.40
  -6  -1  -1  321.47   32.30
   6   1   1  319.07   25.30
   6   1   1  289.77   24.60
   6   1   1  323.87   21.70
   6   1   1  287.37   26.30
   6   1   1  314.77   23.30
   6   1   1  302.87   28.70
   6   1   1  341.37   34.00
   6   1   1  353.16   30.20
  -7  -1  -1  702.33   55.29
  -7  -1  -1  646.24   48.30
  -7  -1  -1  660.63   43.70
  -7  -1  -1  615.34   43.40
  -7  -1  -1  643.84   49.00
  -7  -1  -1  680.63   48.90
  -7  -1  -1  566.94   40.40
  -7  -1  -1  638.74   45.40
   7   1   1  583.24   43.70
   7   1   1  596.74   48.90
   7   1   1  668.63   48.20
   7   1   1  586.44   42.80
   7   1   1  652.13   39.50
   7   1   1  600.84   41.80
   7   1   1  622.04   49.10
   7   1   1  626.84   54.69
  -8  -1  -1    4.60    5.00
  -8  -1  -1    8.10    5.60
  -8  -1  -1    3.40    5.60
  -8  -1  -1    5.00    5.80
  -8  -1  -1    2.00    3.90
  -8  -1  -1   -0.60    2.00
  -8  -1  -1    1.40    4.90
  -8  -1  -1    1.60    3.90
   8   1   1    1.90    6.70
   8   1   1   -1.90    2.50
   8   1   1    0.10    5.80
   8   1   1    2.10    5.30
   8   1   1   -1.10    3.80
   8   1   1    7.40    3.60
   8   1   1    5.10    4.40
   8   1   1   -0.20    4.40
  -9  -1  -1  799.72   59.49
  -9  -1  -1  716.93   53.49
  -9  -1  -1  822.32   54.69
  -9  -1  -1  847.72   68.19
  -9  -1  -1  721.13   57.89
  -9  -1  -1  727.23   50.39
  -9  -1  -1  729.53   59.09
   9   1   1  775.82   61.79
   9   1   1  621.54   59.49
   9   1   1  800.92   60.79
   9   1   1  800.32   55.49
   9   1   1  746.63   50.89
   9   1   1  808.82   53.59
   9   1   1  781.82   59.39
   9   1   1  720.83   70.99
   9   1   1  782.22   69.39
 -10  -1  -1   17.60    8.00
 -10  -1  -1   27.60   14.20
 -10  -1  -1   27.00    9.90
 -10  -1  -1   25.90   10.50
 -10  -1  -1   26.90    8.30
 -10  -1  -1   46.00   14.70
 -10  -1  -1   37.60   12.30
  10   1   1   27.30    9.80
  10   1   1   20.40    7.80
  10   1   1   20.20   11.40
  10   1   1   20.60    9.90
  10   1   1   21.70    8.20
  10   1   1   28.30    7.90
  10   1   1   34.40    8.50
  10   1   1   30.10   15.80
  10   1   1   32.00   12.50
 -11  -1  -1  263.47   46.50
 -11  -1  -1  217.58   28.70
 -11  -1  -1  254.17   31.30
 -11  -1  -1  278.67   38.60
 -11  -1  -1  203.58   31.00
 -11  -1  -1  255.07   34.00
  11   1   1  241.68   28.00
  11   1   1  238.28   29.80
  11   1   1  164.48   32.30
  11   1   1  242.78   17.70
  11   1   1  215.38   36.40
  11   1   1  202.68   32.90
  11   1   1  243.58   32.00
  11   1   1  237.88   45.80
  11   1   1  271.07   33.00
 -12  -1  -1   89.29   18.30
 -12  -1  -1   81.69   15.10
 -12  -1  -1   89.49   19.40
 -12  -1  -1   55.79   17.50
 -12  -1  -1   60.09   16.60
 -12  -1  -1   92.19   19.90
 -12  -1  -1   40.50   18.40
  12   1   1   93.79   20.30
  12   1   1  112.99   28.00
  12   1   1  105.09   18.60
  12   1   1   82.99   17.70
  12   1   1   62.29   20.00
  12   1   1  117.49   27.00
  12   1   1   76.89   28.10
 -13  -1  -1   82.69   18.10
 -13  -1  -1   72.49   18.00
 -13  -1  -1   89.69   19.10
 -13  -1  -1  102.29   20.20
 -13  -1  -1   89.09   16.50
 -13  -1  -1  125.69   27.20
 -13  -1  -1   48.70   17.50
  13   1   1  133.29   29.40
  13   1   1   49.30   13.40
  13   1   1   94.19   18.30
  13   1   1   88.79   25.50
  13   1   1   75.39   22.00
  13   1   1   65.29   22.20
  13   1   1   95.59   20.60
 -14  -1  -1   60.89   20.50
 -14  -1  -1   53.09   13.10
 -14  -1  -1   69.29   18.50
 -14  -1  -1   40.10   14.20
 -14  -1  -1   60.89   15.90
 -14  -1  -1   56.39   14.60
 -14  -1  -1   97.89   30.50
  14   1   1   49.30   18.30
  14   1   1   40.40   13.50
  14   1   1   63.29   18.70
  14   1   1   44.40   17.50
  14   1   1   58.09   17.10
  14   1   1   43.60   23.20
  14  -2  -1  202.08   34.50
  14  -2  -1  276.27   61.79
  14  -2  -1  226.48   48.50
  14  -2  -1  245.88   34.70
  14  -2  -1  238.48   42.60
  14  -2  -1  211.08   35.20
 -14   2   1  252.67   31.00
 -14   2   1  254.37   32.50
 -14   2   1  154.28   25.00
 -14   2   1  212.68   42.80
 -14   2   1  217.88   29.30
 -14   2   1  159.28   32.00
 -14   2   1  198.28   27.10
  13  -2  -1  350.26   44.60
  13  -2  -1  163.98   31.50
  13  -2  -1  281.37   43.10
  13  -2  -1  231.38   37.30
  13  -2  -1  212.78   32.10
  13  -2  -1  252.57   55.29
  13  -2  -1  223.58   37.10
 -13   2   1  225.58   43.30
 -13   2   1  205.88   26.30
 -13   2   1  222.08   29.30
 -13   2   1  222.68   27.70
 -13   2   1  200.28   27.90
 -13   2   1  271.37   31.10
 -13   2   1  216.28   35.50
  12  -2  -1  277.07   53.29
  12  -2  -1  288.97   36.30
  12  -2  -1  298.37   42.40
  12  -2  -1  243.58   34.10
  12  -2  -1  350.66   49.99
  12  -2  -1  308.57   44.10
 -12   2   1  247.08   30.00
 -12   2   1  293.37   27.80
 -12   2   1  308.57   28.70
 -12   2   1  340.77   49.00
 -12   2   1  295.77   29.30
 -12   2   1  286.27   40.10
  11  -2  -1   45.80   13.90
  11  -2  -1   96.19   23.00
  11  -2  -1   75.09   26.00
  11  -2  -1   67.69   16.40
  11  -2  -1   74.89    9.50
  11  -2  -1   92.29   23.50
  11  -2  -1   65.49   14.10
  11  -2  -1   82.39   19.80
 -11   2   1   89.79   18.20
 -11   2   1   76.29   14.80
 -11   2   1   61.49   13.50
 -11   2   1  111.99   27.50
 -11   2   1   84.89   14.40
 -11   2   1   64.19   14.80
 -11   2   1   98.49   22.10
  10  -2  -1   39.20    8.90
  10  -2  -1   29.10   19.20
  10  -2  -1   47.60   13.80
  10  -2  -1   50.69   20.80
  10  -2  -1   55.59    8.90
  10  -2  -1   28.00   10.80
  10  -2  -1   27.90   11.00
  10  -2  -1   28.90   11.40
 -10   2   1   29.20    9.30
 -10   2   1   60.89   12.00
 -10   2   1   39.60   16.00
 -10   2   1   40.80   10.30
 -10   2   1   49.30   10.80
 -10   2   1   54.69   15.30
 -10   2   1   38.40    9.70
   9  -2  -1   20.90    5.60
   9  -2  -1   29.00   11.60
   9  -2  -1   17.60    6.60
   9  -2  -1   12.90    7.60
   9  -2  -1   18.70    8.30
   9  -2  -1   17.10   12.60
   9  -2  -1   28.70   11.20
   9  -2  -1   38.90   14.00
  -9   2   1   14.10    6.20
  -9   2   1   22.60    6.90
  -9   2   1   18.50    7.10
  -9   2   1   13.70    9.90
  -9   2   1   20.10    6.50
  -9   2   1   21.10    9.90
  -9   2   1   14.80    6.10
   8  -2  -1   21.00    7.30
   8  -2  -1   43.40   14.40
   8  -2  -1   30.10    6.90
   8  -2  -1   36.80   15.10
   8  -2  -1   38.90   12.80
   8  -2  -1   34.50    8.80
   8  -2  -1   51.09   13.20
   8  -2  -1   23.10   11.20
   8  -2  -1   44.00   12.70
  -8   2   1   36.60    8.20
  -8   2   1   54.69   13.50
  -8   2   1   32.30   10.80
  -8   2   1   28.40    8.00
  -8   2   1   49.80   16.20
  -8   2   1   19.90    6.20
  -8   2   1   39.50    9.20
  -8   2   1   42.70    9.50
   7  -2  -1  223.48   21.70
   7  -2  -1  234.98   19.50
   7  -2  -1  282.17   32.30
   7  -2  -1  269.37   27.30
   7  -2  -1  255.17   24.80
   7  -2  -1  397.86   49.10
   7  -2  -1  242.28   22.80
   7  -2  -1  243.18   25.40
   7  -2  -1  261.77   37.10
  -7   2   1  263.17   34.10
  -7   2   1  268.47   22.90
  -7   2   1  214.88   19.90
  -7   2   1  248.88   21.00
  -7   2   1  303.97   27.00
  -7   2   1  266.87   30.60
  -7   2   1  267.67   22.20
  -7   2   1  271.07   20.70
   6  -2  -1 3269.07  184.58
   6  -2  -1 3005.40  182.48
   6  -2  -1 3054.89  192.08
   6  -2  -1 2921.31  183.58
   6  -2  -1 3068.09  185.08
  -6   2   1 3351.86  183.98
  -6   2   1 3148.28  184.68
   5  -2  -1   50.39    8.00
   5  -2  -1   49.50   12.00
   5  -2  -1   57.79   12.40
   5  -2  -1   59.39   11.50
   5  -2  -1   46.90    9.50
   5  -2  -1   92.79   13.30
   5  -2  -1   52.89   11.20
   5  -2  -1   58.49   10.40
   5  -2  -1   64.19   16.10
  -5   2   1   86.89   12.00
  -5   2   1   39.90    9.50
  -5   2   1   74.69   14.80
  -5   2   1   72.59    9.80
  -5   2   1   54.09    8.00
  -5   2   1   47.50    8.40
  -5   2   1   67.69   10.90
  -5   2   1   34.90    7.20
  -5   2   1   45.20   11.70
   4  -2  -1 1536.25   93.49
   4  -2  -1 1579.94   92.69
   4  -2  -1 1583.14   96.09
   4  -2  -1 1484.95   90.89
   4  -2  -1 1643.34   93.89
   4  -2  -1 1610.04  100.89
  -4   2   1 1503.65   92.79
  -4   2   1 1509.05   98.29
  -4   2   1 1614.64   94.59
  -4   2   1 1531.35   91.69
  -4   2   1 1617.24   97.39
  -4   2   1 1735.53   99.59
   3  -2  -1    0.90    2.00
   3  -2  -1    4.10    2.40
   3  -2  -1   -0.70    2.20
   3  -2  -1    1.90    2.90
   3  -2  -1    3.40    3.80
   3  -2  -1    1.50    2.70
   3  -2  -1   -0.80    2.20
   3  -2  -1    4.20    2.40
   3  -2  -1    0.80    1.90
   3  -2  -1    0.60    2.80
  -3   2   1    1.70    2.80
  -3   2   1   -0.70    2.20
  -3   2   1    0.20    1.60
  -3   2   1    0.50    2.30
  -3   2   1   -1.60    1.40
  -3   2   1    2.60    2.50
  -3   2   1   -2.40    1.00
  -3   2   1    0.80    1.70
  -3   2   1    2.20    3.00
  -2   2   1 2025.70  119.29
   1  -2  -1  161.58   14.30
   1  -2  -1  164.08   13.00
   1  -2  -1  166.28   16.20
   1  -2  -1  160.38   12.80
   1  -2  -1  155.98   14.50
   1  -2  -1  157.28   12.80
   1  -2  -1  159.78   12.60
   1  -2  -1  187.68   13.60
   1  -2  -1  166.08   12.50
   1  -2  -1  187.18   13.20
   1  -2  -1  176.28   15.90
  -1   2   1  155.68   15.20
  -1   2   1  158.78   12.80
  -1   2   1  153.18   12.70
  -1   2   1  185.08   14.90
  -1   2   1  159.58   13.10
  -1   2   1  161.78   12.60
  -1   2   1  169.98   13.30
  -1   2   1  161.38   12.10
  -1   2   1  162.58   13.20
  -1   2   1  180.08   15.60
  -1   2   1  188.38   14.80
  -2  -2  -1  152.98   15.00
  -2  -2  -1  242.98   20.20
  -2  -2  -1  171.38   17.00
  -2  -2  -1  162.28   14.50
  -2  -2  -1  149.99   12.80
  -2  -2  -1  166.78   12.70
  -2  -2  -1  164.38   18.20
   2   2   1  143.29   14.20
   2   2   1  179.68   14.40
   2   2   1  149.59   13.70
   2   2   1  174.08   13.40
   2   2   1  168.68   12.60
   2   2   1  168.48   12.20
   2   2   1  136.59   17.50
   2   2   1  189.78   17.80
  -3  -2  -1  487.25   30.70
  -3  -2  -1  494.05   36.40
  -3  -2  -1  475.45   34.60
  -3  -2  -1  514.05   33.60
  -3  -2  -1  542.35   36.90
  -3  -2  -1  490.55   33.20
   3   2   1  470.75   36.60
   3   2   1  469.45   30.00
   3   2   1  450.35   31.70
   3   2   1  473.65   32.00
   3   2   1  471.15   36.20
   3   2   1  500.95   32.00
   3   2   1  476.65   33.60
  -4  -2  -1  759.02   48.50
  -4  -2  -1  711.13   42.40
  -4  -2  -1  695.23   48.70
  -4  -2  -1  686.33   44.50
  -4  -2  -1  706.53   45.40
  -4  -2  -1  655.23   44.80
  -4  -2  -1  633.54   47.90
   4   2   1  615.64   41.20
   4   2   1  633.14   43.10
   4   2   1  756.72   44.80
   4   2   1  738.33   50.49
   4   2   1  650.53   48.60
   4   2   1  698.13   48.80
   4   2   1  667.73   43.10
  -5  -2  -1   84.69   11.20
  -5  -2  -1  114.79   15.50
  -5  -2  -1  122.09   20.70
  -5  -2  -1  117.89   18.10
  -5  -2  -1   81.69   13.90
  -5  -2  -1  125.79   17.00
  -5  -2  -1   84.39   13.60
   5   2   1  104.49   19.00
   5   2   1   99.99   17.10
   5   2   1   72.79   10.20
   5   2   1  112.59   12.90
   5   2   1   98.09   14.50
   5   2   1  104.79   11.30
   5   2   1   65.69   11.20
  -6  -2  -1 2596.44  149.19
  -6  -2  -1 2341.67  143.59
  -6  -2  -1 2339.57  143.59
  -6  -2  -1 2538.45  154.48
  -6  -2  -1 2583.14  149.49
  -6  -2  -1 2376.16  143.49
  -6  -2  -1 2494.95  149.79
   6   2   1 2420.46  144.09
   6   2   1 2373.56  149.79
   6   2   1 2381.66  150.48
   6   2   1 2417.76  140.49
  -7  -2  -1   -0.50    4.00
  -7  -2  -1    1.50    3.80
  -7  -2  -1    4.70    5.70
  -7  -2  -1    0.50    4.60
  -7  -2  -1    6.20    4.10
  -7  -2  -1    2.20    3.80
  -7  -2  -1   -0.50    3.20
  -7  -2  -1    5.30    7.10
   7   2   1    7.70    7.00
   7   2   1    4.20    4.80
   7   2   1    8.40    5.30
   7   2   1   -2.00    2.20
   7   2   1   -1.80    3.60
   7   2   1    0.80    2.80
   7   2   1   -0.90    2.70
  -8  -2  -1  805.02   57.19
  -8  -2  -1  779.52   56.59
  -8  -2  -1  747.53   60.59
  -8  -2  -1  797.32   56.39
  -8  -2  -1  870.81   53.39
  -8  -2  -1  744.53   65.59
  -8  -2  -1  752.32   61.29
  -8  -2  -1  806.02   61.29
   8   2   1  789.72   55.19
   8   2   1  816.32   52.59
   8   2   1  826.52   59.19
   8   2   1  835.32   63.79
   8   2   1  844.32   64.79
   8   2   1  833.42   53.79
   8   2   1  774.02   67.89
   8   2   1  756.82   50.29
   8   2   1  875.91   57.09
  -9  -2  -1   27.70    9.50
  -9  -2  -1   21.30    9.00
  -9  -2  -1   25.50   11.10
  -9  -2  -1   18.10   10.20
  -9  -2  -1   17.30    7.90
  -9  -2  -1   19.60    6.90
  -9  -2  -1   21.70   10.30
  -9  -2  -1   25.20   10.80
   9   2   1   16.90    7.40
   9   2   1   29.40    6.80
   9   2   1   45.10   11.70
   9   2   1   26.10   14.00
   9   2   1   26.70    7.80
   9   2   1   24.50   11.40
   9   2   1   19.70    8.70
   9   2   1   49.70   17.70
   9   2   1   32.50   10.60
 -10  -2  -1  724.33   67.69
 -10  -2  -1  797.12   64.09
 -10  -2  -1  780.22   62.59
 -10  -2  -1  658.03   66.49
 -10  -2  -1  789.22   53.09
 -10  -2  -1  746.33   56.99
 -10  -2  -1  669.93   55.99
  10   2   1  767.82   61.69
  10   2   1  824.32   61.69
  10   2   1  735.73   56.49
  10   2   1  823.82   55.29
  10   2   1  728.83   52.49
  10   2   1  825.92   49.10
  10   2   1  813.72   66.89
  10   2   1  720.63   70.69
 -11  -2  -1   19.70    7.40
 -11  -2  -1   13.30    9.90
 -11  -2  -1   25.30   13.70
 -11  -2  -1   31.20   11.70
 -11  -2  -1   38.40   12.20
 -11  -2  -1   23.10   12.00
 -11  -2  -1   15.40    9.60
  11   2   1   20.30   13.80
  11   2   1   29.60   10.40
  11   2   1   21.10    5.70
  11   2   1   35.40    8.80
  11   2   1    8.30    6.40
  11   2   1   15.30   10.00
 -12  -2  -1   41.40   13.80
 -12  -2  -1   26.90    9.90
 -12  -2  -1   25.10   11.40
 -12  -2  -1   17.60   11.20
 -12  -2  -1   44.80   18.40
 -12  -2  -1   28.60   11.60
 -12  -2  -1   18.00    9.90
  12   2   1   32.20   12.00
  12   2   1   20.40   12.30
  12   2   1   24.50   14.40
  12   2   1   30.80   12.60
  12   2   1   36.10   12.80
  12   2   1   17.80   11.00
  12   2   1   43.60   19.40
  12   2   1   36.90    8.10
  12   2   1   28.00   11.20
 -13  -2  -1   25.50   10.80
 -13  -2  -1   50.99   17.50
 -13  -2  -1   19.00    9.70
 -13  -2  -1   30.40   12.60
 -13  -2  -1   19.30   17.50
 -13  -2  -1   29.60   10.10
 -13  -2  -1   22.10    9.90
  13   2   1   18.70    9.00
  13   2   1    7.10   10.90
  13   2   1   30.60   11.50
  13   2   1    6.40    8.90
  13   2   1   11.80    7.80
  13   2   1   32.80   20.40
  13   2   1   10.20   10.40
 -14  -2  -1   56.29   16.80
 -14  -2  -1   40.70   13.80
 -14  -2  -1   36.80   13.90
 -14  -2  -1   37.10   20.30
 -14  -2  -1   54.39   19.10
 -14  -2  -1   48.40   13.30
  14   2   1   36.80   18.10
  14   2   1   10.90    8.90
  14   2   1   23.90   11.50
  14   2   1   30.00   11.60
  14   2   1   45.30   23.10
  14   2   1   58.89   20.40
  14  -3  -1   43.40   24.90
  14  -3  -1   55.79   17.70
  14  -3  -1   75.79   25.70
  14  -3  -1   46.80   17.40
  14  -3  -1   40.70   20.60
 -14   3   1   27.20    9.00
 -14   3   1   51.49   21.80
 -14   3   1   26.40   10.20
 -14   3   1   29.60   10.70
 -14   3   1   61.39   18.50
 -14   3   1   28.30   10.30
  13  -3  -1  224.48   52.19
  13  -3  -1  200.88   31.90
  13  -3  -1  332.57   46.10
  13  -3  -1  279.97   44.10
  13  -3  -1  291.47   43.80
  13  -3  -1  271.37   42.40
  13  -3  -1  253.57   36.80
 -13   3   1  258.87   26.50
 -13   3   1  242.58   29.20
 -13   3   1  217.88   28.00
 -13   3   1  212.68   35.00
 -13   3   1  245.68   28.90
 -13   3   1  170.98   36.30
 -13   3   1  273.77   34.60
  12  -3  -1   51.89   16.20
  12  -3  -1   74.99   20.40
  12  -3  -1   13.50   14.30
  12  -3  -1   84.19   20.60
  12  -3  -1   64.79   19.00
  12  -3  -1   42.00   16.30
  12  -3  -1   58.49   15.70
 -12   3   1   73.79   16.10
 -12   3   1   78.29   19.70
 -12   3   1   78.99   15.00
 -12   3   1   67.59   13.80
 -12   3   1   54.79   12.40
 -12   3   1   62.19   13.00
 -12   3   1   90.99   23.90
  11  -3  -1   13.80   10.10
  11  -3  -1   -1.30    5.00
  11  -3  -1   -3.80    4.60
  11  -3  -1    1.40    4.10
  11  -3  -1    3.80    8.10
  11  -3  -1   -0.50    6.20
 -11   3   1    2.70    4.30
 -11   3   1    6.20    7.50
 -11   3   1    6.10    4.60
 -11   3   1    2.60    4.50
 -11   3   1    3.40    4.30
 -11   3   1    1.90    6.30
  10  -3  -1   50.89   15.00
  10  -3  -1   77.49    9.90
  10  -3  -1   89.49   25.80
  10  -3  -1   42.50   18.80
  10  -3  -1   45.50   12.60
  10  -3  -1   79.59   17.20
  10  -3  -1   96.39   19.60
  10  -3  -1   83.89   19.00
  10  -3  -1   50.99   11.60
 -10   3   1   66.59   13.20
 -10   3   1   60.49   16.40
 -10   3   1   67.69   13.50
 -10   3   1   60.99   12.30
 -10   3   1   61.19   12.50
 -10   3   1   72.79   21.50
 -10   3   1   70.49   12.00
   9  -3  -1   60.89    9.60
   9  -3  -1   74.59   17.00
   9  -3  -1   46.40   19.10
   9  -3  -1   62.99   12.60
   9  -3  -1   93.19   18.50
   9  -3  -1   57.69   15.20
   9  -3  -1   47.90   13.90
   9  -3  -1   66.59   22.10
   9  -3  -1   43.10   13.20
   9  -3  -1   56.69   15.70
  -9   3   1   76.79   20.90
  -9   3   1   60.19   15.30
  -9   3   1   63.49   11.40
  -9   3   1   48.50   10.40
  -9   3   1   54.09   11.00
  -9   3   1   75.19   13.40
  -9   3   1   56.59   12.70
   8  -3  -1  103.49   12.60
   8  -3  -1   82.99   16.40
   8  -3  -1   87.79   18.80
   8  -3  -1  101.09   18.20
   8  -3  -1   70.69   17.20
   8  -3  -1   89.89   18.20
   8  -3  -1   72.39   12.40
   8  -3  -1   61.29   18.20
   8  -3  -1  111.39   28.60
   8  -3  -1   64.69   16.70
  -8   3   1   73.79   12.30
  -8   3   1   81.49   12.80
  -8   3   1   70.29   16.30
  -8   3   1   96.99   22.50
  -8   3   1   95.89   21.80
  -8   3   1   75.69   12.80
  -8   3   1   59.29   11.30
  -8   3   1   87.99   12.80
   7  -3  -1  137.89   30.00
   7  -3  -1  217.48   35.30
   7  -3  -1  159.88   24.10
   7  -3  -1  184.18   25.40
   7  -3  -1  226.28   32.20
   7  -3  -1  166.88   21.80
   7  -3  -1  176.68   16.00
   7  -3  -1  190.88   21.20
   7  -3  -1  243.98   28.90
   7  -3  -1  201.38   25.80
  -7   3   1  171.78   17.10
  -7   3   1  198.98   17.70
  -7   3   1  121.79   22.60
  -7   3   1  193.08   25.00
  -7   3   1  250.67   32.30
  -7   3   1  173.98   16.50
  -7   3   1  175.38   17.50
  -7   3   1  197.38   18.50
   6  -3  -1  321.77   41.70
   6  -3  -1  243.28   24.90
   6  -3  -1  255.17   24.60
   6  -3  -1  230.38   19.00
   6  -3  -1  233.98   21.40
   6  -3  -1  207.88   24.90
   6  -3  -1  241.48   22.80
   6  -3  -1  236.58   21.00
   6  -3  -1  219.28   30.90
  -6   3   1  269.17   20.50
  -6   3   1  357.16   40.70
  -6   3   1  250.17   29.80
  -6   3   1  218.48   18.80
  -6   3   1  212.98   25.10
  -6   3   1  222.38   20.00
  -6   3   1  233.68   24.80
  -6   3   1  222.38   19.80
  -6   3   1  209.78   20.30
  -6   3   1  236.38   20.40
   5  -3  -1  225.08   19.50
   5  -3  -1  204.48   17.50
   5  -3  -1  204.28   25.10
   5  -3  -1  255.17   36.30
   5  -3  -1  219.78   29.50
   5  -3  -1  189.68   18.70
   5  -3  -1  207.08   21.70
   5  -3  -1  198.78   18.60
  -5   3   1  202.78   18.10
  -5   3   1  251.27   24.20
  -5   3   1  197.48   17.50
  -5   3   1  198.28   19.90
  -5   3   1  220.58   18.80
  -5   3   1  213.88   19.40
  -5   3   1  259.37   29.50
  -5   3   1  210.48   17.30
  -5   3   1  269.07   32.50
  -5   3   1  209.68   18.10
   4  -3  -1    2.10    3.60
   4  -3  -1    2.50    3.00
   4  -3  -1    1.50    4.40
   4  -3  -1   -1.40    2.80
   4  -3  -1    1.30    4.20
   4  -3  -1    2.80    3.20
   4  -3  -1    6.20    3.30
   4  -3  -1    6.20    5.60
   4  -3  -1    0.80    4.50
  -4   3   1    1.40    2.90
  -4   3   1    2.30    4.00
  -4   3   1    2.40    4.20
  -4   3   1    1.20    2.80
  -4   3   1    3.40    2.90
  -4   3   1    2.20    3.30
  -4   3   1    2.80    3.70
  -4   3   1    2.90    2.70
  -4   3   1   -3.90    3.10
   3  -3  -1  130.09   19.20
   3  -3  -1   99.39   11.50
   3  -3  -1   67.59   13.70
   3  -3  -1  115.79   13.50
   3  -3  -1   87.69   10.40
   3  -3  -1  123.69   15.80
   3  -3  -1  101.79   15.40
   3  -3  -1   73.59   11.80
   3  -3  -1   67.79    9.60
   3  -3  -1   81.79   10.80
  -3   3   1   57.99   12.50
  -3   3   1  117.29   14.80
  -3   3   1   90.69   13.50
  -3   3   1  110.09   14.70
  -3   3   1   76.39    9.80
  -3   3   1  101.69   14.00
  -3   3   1   85.39   11.60
  -3   3   1   69.99   10.10
   2  -3  -1   -0.90    1.90
   2  -3  -1    3.00    3.60
   2  -3  -1    4.10    3.70
   2  -3  -1    3.00    3.20
   2  -3  -1    0.10    1.80
   2  -3  -1   12.20    5.00
   2  -3  -1    2.30    2.50
   2  -3  -1    4.80    3.20
   2  -3  -1   12.60    6.70
   2  -3  -1    5.10    3.30
   2  -3  -1    4.50    2.80
  -2   3   1    2.80    3.80
  -2   3   1    5.10    3.30
  -2   3   1    2.90    2.70
  -2   3   1    2.10    2.00
  -2   3   1    2.70    2.80
  -2   3   1    2.50    2.90
  -2   3   1    3.60    2.20
  -2   3   1    3.10    3.30
  -2   3   1    0.10    3.00
  -2   3   1    3.30    3.80
   1  -3  -1  103.29   14.30
   1  -3  -1  155.08   14.30
   1  -3  -1  182.48   17.00
   1  -3  -1  187.08   18.70
   1  -3  -1  180.88   14.00
   1  -3  -1  181.88   15.40
   1  -3  -1  156.38   13.90
   1  -3  -1  169.38   14.60
   1  -3  -1  153.08   14.20
  -1   3   1  167.48   22.00
  -1   3   1  177.98   20.10
  -1   3   1  172.78   15.10
  -1   3   1  170.98   14.20
  -1   3   1  173.48   15.00
  -1   3   1  181.58   16.40
  -1   3   1  167.68   15.00
  -1   3   1  168.08   13.60
  -1   3   1  166.18   13.60
  -1   3   1  276.27   26.10
  -1   3   1  144.19   14.10
   0  -3  -1 1342.27   81.39
   0  -3  -1 1258.47   78.19
   0  -3  -1 1350.86   78.09
   0  -3  -1 1240.08   77.19
   0   3   1 1223.48   81.49
   0   3   1 1302.37   77.69
   0   3   1 1302.57   77.29
  -2  -3  -1  114.99   14.70
  -2  -3  -1  116.89   18.50
  -2  -3  -1   81.09   12.20
  -2  -3  -1  122.19   11.40
  -2  -3  -1  190.28   24.80
  -2  -3  -1  168.78   22.00
  -2  -3  -1  144.49   18.10
   2   3   1  129.89   18.80
   2   3   1  220.38   31.10
   2   3   1  122.09   11.30
   2   3   1  109.49   14.40
   2   3   1  131.79   11.10
   2   3   1  104.79   13.80
   2   3   1   94.69   13.40
  -3  -3  -1 1023.70   68.49
  -3  -3  -1 1057.79   66.59
  -3  -3  -1 1089.79   78.29
  -3  -3  -1 1108.69   69.39
  -3  -3  -1 1097.89   65.99
  -3  -3  -1 1155.38   73.99
   3   3   1 1087.59   69.19
   3   3   1 1114.19   64.89
   3   3   1 1095.69   66.39
   3   3   1 1099.39   67.89
   3   3   1 1129.39   74.49
   3   3   1 1080.19   73.09
  -4  -3  -1 1002.10   66.99
  -4  -3  -1 1004.70   60.89
  -4  -3  -1  921.31   67.29
  -4  -3  -1 1027.50   62.39
  -4  -3  -1 1036.20   64.89
  -4  -3  -1 1043.90   69.19
  -4  -3  -1  946.41   68.19
   4   3   1 1005.30   61.89
   4   3   1  938.61   62.19
   4   3   1 1076.59   71.19
   4   3   1  992.80   59.59
   4   3   1  913.01   64.09
   4   3   1 1017.50   69.59
   4   3   1 1010.70   62.49
  -5  -3  -1    7.40    6.00
  -5  -3  -1    4.40    5.00
  -5  -3  -1    7.90    6.70
  -5  -3  -1    4.20    3.80
  -5  -3  -1    6.90    5.80
  -5  -3  -1    3.60    3.50
  -5  -3  -1   12.10    6.10
   5   3   1    2.50    3.20
   5   3   1    3.40    5.40
   5   3   1    2.00    6.40
   5   3   1    4.60    3.90
   5   3   1    6.50    3.50
   5   3   1    2.10    3.20
   5   3   1   14.40    8.70
  -6  -3  -1  517.15   38.40
  -6  -3  -1  493.05   39.30
  -6  -3  -1  471.85   36.90
  -6  -3  -1  467.05   35.30
  -6  -3  -1  522.75   43.30
  -6  -3  -1  488.85   39.40
  -6  -3  -1  485.65   43.20
  -6  -3  -1  549.54   44.30
   6   3   1  576.64   37.40
   6   3   1  535.15   46.00
   6   3   1  546.55   40.40
   6   3   1  507.25   36.10
   6   3   1  549.54   38.50
   6   3   1  592.44   46.70
  -7  -3  -1    4.20    3.70
  -7  -3  -1    2.00    3.50
  -7  -3  -1    8.00    6.60
  -7  -3  -1   10.00    6.30
  -7  -3  -1    6.50    4.20
  -7  -3  -1   -1.90    2.50
  -7  -3  -1    4.70    6.60
   7   3   1   14.20    7.00
   7   3   1    3.40    3.30
   7   3   1    0.00    3.00
   7   3   1    0.70    5.00
   7   3   1    4.50    6.10
   7   3   1   10.50    5.10
  -8  -3  -1   13.80    5.80
  -8  -3  -1   17.80    9.50
  -8  -3  -1    9.30    8.30
  -8  -3  -1   15.30    8.20
  -8  -3  -1   10.90    7.40
  -8  -3  -1   14.60    8.60
  -8  -3  -1   21.20    8.00
  -8  -3  -1   16.20    8.30
   8   3   1   21.80    6.40
   8   3   1   25.80    7.50
   8   3   1    9.00    6.70
   8   3   1   11.80    5.60
   8   3   1    4.10    7.10
   8   3   1    8.10    8.80
   8   3   1   21.60    9.20
  -9  -3  -1   75.79   13.50
  -9  -3  -1   59.79   14.20
  -9  -3  -1  101.39   21.40
  -9  -3  -1   69.29   18.70
  -9  -3  -1   73.99   18.10
  -9  -3  -1   40.00   12.80
  -9  -3  -1   71.19   18.70
  -9  -3  -1   71.79   21.20
   9   3   1   52.39   13.30
   9   3   1   53.69   21.70
   9   3   1   67.39   19.40
   9   3   1   87.19   12.40
   9   3   1   48.90   10.40
   9   3   1   65.19   13.20
   9   3   1   62.79   14.10
 -10  -3  -1   30.70   11.60
 -10  -3  -1   57.99   17.60
 -10  -3  -1   29.60   11.30
 -10  -3  -1   21.90   10.00
 -10  -3  -1   25.90   15.30
 -10  -3  -1   49.99   17.20
  10   3   1   30.30   10.30
  10   3   1   27.40   11.40
  10   3   1   66.19   25.80
  10   3   1   39.00    8.20
  10   3   1   34.80   14.30
  10   3   1   37.40   10.60
  10   3   1   49.30   14.10
  10   3   1   44.20   10.80
 -11  -3  -1    8.60    7.60
 -11  -3  -1    2.40    7.00
 -11  -3  -1   -4.50    4.40
 -11  -3  -1    7.00    5.30
 -11  -3  -1   -2.20    5.70
 -11  -3  -1   10.50    8.20
 -11  -3  -1    7.90    8.40
  11   3   1    4.90    6.70
  11   3   1   14.20   12.20
  11   3   1    7.30    4.10
  11   3   1    6.10    5.30
  11   3   1    6.10    7.00
  11   3   1   10.30    6.90
  11   3   1    0.30    3.90
  11   3   1    4.20    6.20
 -12  -3  -1    5.80    5.10
 -12  -3  -1    2.70    5.00
 -12  -3  -1    1.90    4.80
 -12  -3  -1    2.10    5.10
 -12  -3  -1    3.30    8.20
 -12  -3  -1   -4.90    5.00
 -12  -3  -1    2.90    5.90
  12   3   1    8.30    6.50
  12   3   1   -3.10    5.80
  12   3   1    3.80    8.50
  12   3   1    2.90    7.40
  12   3   1   -1.70    5.00
  12   3   1   -0.30    5.30
  12   3   1   -8.50    3.80
  12   3   1   -4.00    2.00
  12   3   1    2.00    3.80
  12   3   1    4.10    5.20
 -13  -3  -1    4.70    6.30
 -13  -3  -1   -0.70    3.00
 -13  -3  -1    1.50    4.50
 -13  -3  -1    0.00    7.30
 -13  -3  -1    9.10    8.50
 -13  -3  -1   -0.30    4.10
 -13  -3  -1    0.90    6.70
 -13  -3  -1    6.00    7.30
  13   3   1    6.50    4.30
  13   3   1   -4.40    3.90
  13   3   1    3.60    7.10
  13   3   1   -2.40    6.90
  13   3   1    1.20    8.50
  13   3   1   14.70   11.60
  13   3   1   -3.20    4.80
  13   3   1   -5.30    3.70
  13   3   1    5.20    3.50
 -14  -3  -1   14.10    8.80
 -14  -3  -1   47.90   18.40
 -14  -3  -1   57.39   17.00
 -14  -3  -1   81.59   20.40
 -14  -3  -1   42.40   15.40
 -14  -3  -1   35.50   14.80
 -14  -3  -1   71.69   20.00
 -14  -3  -1   65.09   19.90
  14   3   1   31.60   11.30
  14   3   1   61.39   22.70
  14   3   1   56.09   17.20
  14   3   1   43.00   23.10
  14   3   1   34.20   14.90
  14   3   1   28.10   13.30
  14  -4  -1    5.10   10.40
  14  -4  -1    2.40    6.50
  14  -4  -1    9.40   11.20
  14  -4  -1   -2.30    3.70
  14  -4  -1   10.10    9.50
  14  -4  -1    0.30    6.00
 -14   4   1   -0.40    3.40
 -14   4   1    3.10    5.40
 -14   4   1   11.30    7.80
 -14   4   1    4.70    4.40
 -14   4   1    4.10    9.20
 -14   4   1    5.40    4.60
  13  -4  -1   64.79   20.00
  13  -4  -1   37.90   13.40
  13  -4  -1   23.70   13.40
  13  -4  -1    9.50    9.80
  13  -4  -1    6.10   12.10
  13  -4  -1   40.90   14.80
  13  -4  -1   60.69   18.30
 -13   4   1   46.30   11.00
 -13   4   1   26.60    9.30
 -13   4   1   36.60   12.00
 -13   4   1   19.20   13.20
 -13   4   1   35.90   10.60
 -13   4   1   25.90   11.10
 -13   4   1   35.90   11.30
  12  -4  -1  186.68   32.80
  12  -4  -1  145.09   30.00
  12  -4  -1  157.38   29.40
  12  -4  -1  153.48   41.20
  12  -4  -1  103.79   23.20
  12  -4  -1  160.58   29.90
  12  -4  -1  104.69   22.50
 -12   4   1  124.09   31.50
 -12   4   1  146.39   21.00
 -12   4   1  148.09   20.60
 -12   4   1  120.79   25.00
 -12   4   1  162.08   23.30
 -12   4   1  146.29   22.40
 -12   4   1  176.08   24.00
  11  -4  -1   21.10   11.20
  11  -4  -1   47.70   23.80
  11  -4  -1   29.80   13.10
  11  -4  -1   23.90   11.90
  11  -4  -1   13.70    8.80
  11  -4  -1    2.80    7.80
  11  -4  -1    8.20    8.40
 -11   4   1   24.80    8.20
 -11   4   1   19.40    7.40
 -11   4   1   23.70    9.00
 -11   4   1   12.50   10.80
 -11   4   1   18.10    7.00
 -11   4   1   35.10   12.30
 -11   4   1   13.20    7.00
  10  -4  -1   25.70   11.20
  10  -4  -1   35.30   13.00
  10  -4  -1   22.70   14.50
  10  -4  -1   17.70    9.70
  10  -4  -1   41.80   21.00
  10  -4  -1   11.90    7.80
  10  -4  -1   20.00   10.50
 -10   4   1   34.40   12.10
 -10   4   1   23.40    8.20
 -10   4   1   17.20    7.60
 -10   4   1   28.80   11.00
 -10   4   1   22.60    7.60
 -10   4   1   40.40   16.10
 -10   4   1   18.50    7.20
   9  -4  -1  141.49   25.40
   9  -4  -1  133.59   14.90
   9  -4  -1  174.08   26.70
   9  -4  -1  153.18   28.20
   9  -4  -1  135.99   33.80
   9  -4  -1  102.79   20.20
   9  -4  -1   94.19   21.70
   9  -4  -1  143.89   25.00
   9  -4  -1  121.49   21.10
  -9   4   1  108.39   25.00
  -9   4   1  126.19   17.20
  -9   4   1  150.38   19.70
  -9   4   1  145.89   18.40
  -9   4   1  132.89   17.90
  -9   4   1   95.29   22.80
  -9   4   1  142.09   23.00
  -9   4   1  126.19   18.40
   8  -4  -1  254.77   32.20
   8  -4  -1  337.97   29.50
   8  -4  -1  282.87   23.50
   8  -4  -1  162.48   32.50
   8  -4  -1  343.77   33.70
   8  -4  -1  301.97   34.50
   8  -4  -1  294.37   40.40
   8  -4  -1  261.27   27.70
   8  -4  -1  327.97   38.10
   8  -4  -1  267.57   22.00
  -8   4   1  290.17   28.00
  -8   4   1  409.26   49.50
  -8   4   1  270.27   24.40
  -8   4   1  285.77   23.60
  -8   4   1  255.87   32.00
  -8   4   1  275.77   25.00
  -8   4   1  239.18   23.10
   7  -4  -1   37.00   10.30
   7  -4  -1   39.20    8.20
   7  -4  -1   34.00   11.60
   7  -4  -1   22.40    7.50
   7  -4  -1   27.20   14.20
   7  -4  -1   35.60   13.00
   7  -4  -1   44.30   12.90
   7  -4  -1   26.50    8.90
   7  -4  -1   40.90   10.80
   7  -4  -1   41.50   12.80
  -7   4   1   35.10    8.00
  -7   4   1   41.00   13.10
  -7   4   1   61.69   12.10
  -7   4   1   45.90   10.10
  -7   4   1   58.89   15.90
  -7   4   1   36.60    8.30
  -7   4   1   27.00    7.60
  -7   4   1   51.09   15.40
  -7   4   1   33.40    9.20
  -7   4   1   41.40   11.20
   6  -4  -1  122.39   15.00
   6  -4  -1  102.19   19.50
   6  -4  -1  106.19   19.30
   6  -4  -1   74.59   19.70
   6  -4  -1  107.79   20.90
   6  -4  -1  126.89   16.70
   6  -4  -1  119.79   17.90
   6  -4  -1   97.99   15.10
   6  -4  -1  101.29   16.00
  -6   4   1  131.99   18.10
  -6   4   1  120.89   14.90
  -6   4   1  130.39   20.70
  -6   4   1  128.69   24.20
  -6   4   1  103.39   14.60
  -6   4   1   91.79   22.20
  -6   4   1  143.59   18.30
  -6   4   1  124.79   23.80
  -6   4   1  144.19   19.40
  -6   4   1  103.49   15.50
  -6   4   1  127.29   16.80
   5  -4  -1  375.06   29.30
   5  -4  -1  421.56   29.40
   5  -4  -1  239.98   36.10
   5  -4  -1  402.26   36.40
   5  -4  -1  400.16   35.00
   5  -4  -1  373.46   30.70
   5  -4  -1  408.26   30.40
   5  -4  -1  424.26   34.40
   5  -4  -1  421.56   29.40
  -5   4   1  412.76   30.40
  -5   4   1  376.76   30.10
  -5   4   1  382.46   32.50
  -5   4   1  413.86   37.20
  -5   4   1  394.16   28.50
  -5   4   1  421.66   31.70
  -5   4   1  426.76   30.20
  -5   4   1  378.16   31.20
  -5   4   1  378.26   28.80
   4  -4  -1 2042.10  118.19
   4  -4  -1 2124.09  132.29
   4  -4  -1 2026.40  116.69
   4  -4  -1 1971.40  122.19
   4  -4  -1 2013.20  124.49
   4  -4  -1 1899.71  121.49
   4  -4  -1 2093.79  125.29
   4  -4  -1 1888.41  118.19
  -4   4   1 2147.19  121.99
  -4   4   1 2040.10  118.69
  -4   4   1 1914.91  120.99
  -4   4   1 1970.30  119.09
  -4   4   1 2066.49  120.29
  -4   4   1 1975.30  124.89
  -4   4   1 2011.40  117.29
  -4   4   1 1974.40  116.99
  -4   4   1 1948.71  125.79
   3  -4  -1  563.64   40.00
   3  -4  -1  544.25   43.30
   3  -4  -1  630.94   40.80
   3  -4  -1  559.64   39.50
   3  -4  -1  598.64   41.80
   3  -4  -1  637.84   50.59
   3  -4  -1  581.34   38.60
   3  -4  -1  554.34   38.70
   3  -4  -1  540.65   44.60
   3  -4  -1  625.04   44.20
  -3   4   1  553.34   45.50
  -3   4   1  607.34   40.80
  -3   4   1  582.74   40.60
  -3   4   1  612.44   44.70
  -3   4   1  629.14   39.90
  -3   4   1  609.54   42.10
  -3   4   1  583.84   41.30
  -3   4   1  622.04   41.50
  -3   4   1  610.04   39.00
  -3   4   1  570.84   43.40
  -3   4   1  555.54   41.70
   2  -4  -1 2444.56  137.39
   2  -4  -1 2326.17  143.09
   2  -4  -1 2420.86  136.09
  -2   4   1 2294.27  135.09
  -2   4   1 2287.47  141.29
  -2   4   1 2395.06  144.19
  -2   4   1 2233.88  139.09
   1  -4  -1   98.49   17.90
   1  -4  -1   77.29   12.00
   1  -4  -1   71.79   12.30
   1  -4  -1   93.29   12.00
   1  -4  -1   69.99   11.60
   1  -4  -1  114.29   17.00
   1  -4  -1   76.89   11.60
   1  -4  -1   81.29   11.70
  -1   4   1   71.19   11.30
  -1   4   1   95.69   14.40
  -1   4   1   96.89   12.40
  -1   4   1  133.09   20.10
  -1   4   1   91.09   11.50
  -1   4   1   75.39   12.50
  -1   4   1  106.49   17.60
  -1   4   1   70.89   11.90
  -1   4   1   59.49   12.40
   0  -4  -1  812.32   57.49
   0  -4  -1  803.42   56.69
   0  -4  -1  806.02   51.79
   0  -4  -1  813.62   53.19
   0  -4  -1  766.82   50.29
   0  -4  -1  775.22   52.79
   0   4   1  799.92   62.49
   0   4   1  770.32   48.50
   0   4   1  796.62   52.59
   0   4   1  776.52   51.99
   0   4   1  843.12   51.99
  -1  -4  -1    1.50    3.40
  -1  -4  -1    2.50    4.20
  -1  -4  -1    8.00    4.30
  -1  -4  -1    2.80    3.10
  -1  -4  -1    4.90    3.70
  -1  -4  -1    5.40    6.20
  -1  -4  -1    4.20    3.20
  -1  -4  -1    6.50    5.50
   1   4   1    0.40    2.40
   1   4   1   12.80    5.70
   1   4   1    1.10    2.90
   1   4   1   -2.90    3.50
   1   4   1    5.90    3.60
   1   4   1    6.90    6.10
   1   4   1   10.30    5.40
  -2  -4  -1  443.26   34.50
  -2  -4  -1  511.45   40.10
  -2  -4  -1  386.46   36.40
  -2  -4  -1  472.55   36.00
  -2  -4  -1  466.15   34.80
  -2  -4  -1  432.76   31.40
  -2  -4  -1  429.06   32.20
   2   4   1  452.75   30.90
   2   4   1  434.66   33.80
   2   4   1  479.15   39.20
   2   4   1  459.05   39.30
  -3  -4  -1   34.30    9.80
  -3  -4  -1   26.10   10.40
  -3  -4  -1   25.80    6.80
  -3  -4  -1   26.00    9.50
  -3  -4  -1   24.50    9.80
  -3  -4  -1   26.60    9.00
  -3  -4  -1   27.80    8.30
   3   4   1   23.70    9.50
   3   4   1   38.70    9.60
   3   4   1   41.70   12.90
   3   4   1   28.00    8.00
   3   4   1   25.90    6.30
   3   4   1   30.90    7.40
   3   4   1   25.60    8.30
  -4  -4  -1  643.04   50.39
  -4  -4  -1  524.75   45.90
  -4  -4  -1  591.74   41.30
  -4  -4  -1  641.64   45.90
  -4  -4  -1  583.94   44.80
  -4  -4  -1  592.04   42.40
  -4  -4  -1  722.53   51.59
   4   4   1  616.64   45.30
   4   4   1  620.24   50.49
   4   4   1  640.04   47.00
   4   4   1  630.74   41.80
   4   4   1  651.53   43.70
   4   4   1  562.54   39.40
   4   4   1  607.44   50.79
  -5  -4  -1   57.89   12.10
  -5  -4  -1   50.49   13.50
  -5  -4  -1   37.80    8.80
  -5  -4  -1   22.00    8.80
  -5  -4  -1   21.20    7.60
  -5  -4  -1   78.49   17.10
  -5  -4  -1   55.99   13.40
   5   4   1   37.70    9.00
   5   4   1   36.10    7.90
   5   4   1   34.80    9.10
   5   4   1   59.79   17.70
   5   4   1   52.09   15.00
   5   4   1   39.70   11.10
   5   4   1   36.90    7.50
  -6  -4  -1 1236.18   83.09
  -6  -4  -1 1125.69   76.69
  -6  -4  -1 1062.49   79.19
  -6  -4  -1 1211.68   72.19
  -6  -4  -1 1241.98   82.99
  -6  -4  -1 1101.29   76.09
  -6  -4  -1 1075.89   73.19
   6   4   1 1052.99   75.29
   6   4   1 1178.28   72.99
   6   4   1 1083.09   68.89
   6   4   1 1153.48   72.29
   6   4   1 1163.18   72.89
   6   4   1  992.80   80.69
   6   4   1 1222.88   85.49
  -7  -4  -1  497.95   44.60
  -7  -4  -1  431.06   38.30
  -7  -4  -1  473.85   36.80
  -7  -4  -1  461.75   39.30
  -7  -4  -1  499.15   44.00
  -7  -4  -1  396.16   33.50
  -7  -4  -1  458.35   42.60
   7   4   1  471.95   35.00
   7   4   1  431.46   33.90
   7   4   1  472.55   38.60
   7   4   1  426.66   44.40
   7   4   1  453.45   35.90
   7   4   1  456.35   44.50
  -8  -4  -1  192.88   27.90
  -8  -4  -1  181.98   30.60
  -8  -4  -1  151.68   29.10
  -8  -4  -1  250.77   26.10
  -8  -4  -1  178.18   29.80
  -8  -4  -1  189.38   26.40
  -8  -4  -1  205.48   26.60
   8   4   1  198.28   17.70
   8   4   1  146.59   21.40
   8   4   1  207.38   34.90
   8   4   1  198.58   22.40
   8   4   1  155.28   30.10
   8   4   1  222.88   27.90
   8   4   1  193.48   19.70
  -9  -4  -1  420.06   37.90
  -9  -4  -1  429.26   40.40
  -9  -4  -1  438.96   41.10
  -9  -4  -1  408.56   52.89
  -9  -4  -1  497.45   46.70
  -9  -4  -1  487.55   56.39
  -9  -4  -1  423.86   35.70
  -9  -4  -1  482.15   45.60
   9   4   1  462.25   56.29
   9   4   1  484.15   33.70
   9   4   1  447.86   35.60
   9   4   1  461.35   59.29
   9   4   1  516.75   36.00
   9   4   1  466.85   39.70
   9   4   1  369.96   36.80
 -10  -4  -1   63.49   20.10
 -10  -4  -1   50.69   17.80
 -10  -4  -1   69.69   18.30
 -10  -4  -1   57.09   12.80
 -10  -4  -1   49.99   16.30
 -10  -4  -1   56.29   14.40
 -10  -4  -1   44.70   15.40
 -10  -4  -1   43.50   17.30
  10   4   1   52.99   10.40
  10   4   1   41.80   17.80
  10   4   1   55.99   12.00
  10   4   1   72.19   13.00
  10   4   1   77.09   15.50
  10   4   1   78.39   24.20
  10   4   1   41.70   14.00
 -11  -4  -1  642.44   54.79
 -11  -4  -1  657.83   77.99
 -11  -4  -1  574.94   46.70
 -11  -4  -1  583.74   52.89
 -11  -4  -1  543.05   64.29
 -11  -4  -1  577.44   50.09
 -11  -4  -1  519.85   64.89
 -11  -4  -1  692.33   59.59
  11   4   1  634.44   62.99
  11   4   1  618.74   47.20
  11   4   1  630.04   72.09
  11   4   1  615.14   45.80
  11   4   1  530.55   51.49
  11   4   1  599.14   49.70
  11   4   1  651.53   82.59
  11   4   1  603.14   47.40
  11   4   1  655.13   42.80
 -12  -4  -1   67.99   20.10
 -12  -4  -1   72.39   19.50
 -12  -4  -1   51.69   16.70
 -12  -4  -1   79.29   23.60
 -12  -4  -1   79.39   19.80
 -12  -4  -1   76.29   16.20
 -12  -4  -1   34.40   15.90
 -12  -4  -1   63.89   21.30
  12   4   1   58.69   21.60
  12   4   1   85.39   26.60
  12   4   1   70.09   17.30
  12   4   1   53.99   17.50
  12   4   1   64.59   14.40
  12   4   1   63.69   10.80
  12   4   1   59.59   13.70
  12   4   1   71.29   15.00
  12   4   1   73.79   18.30
  12   4   1   72.39   27.50
 -13  -4  -1   53.29   15.00
 -13  -4  -1  112.29   28.70
 -13  -4  -1  118.89   25.30
 -13  -4  -1   72.99   16.40
 -13  -4  -1   71.89   21.30
 -13  -4  -1  132.49   29.90
 -13  -4  -1   94.79   28.80
 -13  -4  -1   82.49   27.00
  13   4   1   77.69   16.60
  13   4   1  108.89   16.10
  13   4   1   89.19   20.60
  13   4   1   88.89   19.30
  13   4   1   62.59   26.20
  13   4   1   80.19   11.50
  13   4   1   75.59   20.80
  13   4   1  131.99   32.70
  13   4   1   78.89   20.50
  13   4   1   96.69   30.40
 -14  -4  -1   12.70    8.90
 -14  -4  -1    5.50    7.20
 -14  -4  -1   -0.20    4.70
 -14  -4  -1   -3.50    3.90
 -14  -4  -1    9.40    6.60
 -14  -4  -1   -2.50    5.20
 -14  -4  -1    2.20    5.00
  14   4   1   -4.40    3.90
  14   4   1   -1.90    2.60
  14   4   1    6.20    7.90
  14   4   1   -1.20    2.50
  14   4   1    2.10    3.30
  14   4   1    5.60    5.70
  14   4   1   -2.10    5.70
  14   4   1   -5.20    6.10
  14  -5  -1   22.80   13.20
  14  -5  -1    7.60    7.20
  14  -5  -1   12.10    9.20
  14  -5  -1    2.40    5.60
  14  -5  -1   20.10   20.10
  14  -5  -1   -0.70    7.40
 -14   5   1   -0.10    3.40
 -14   5   1   11.40    7.80
 -14   5   1    0.80    2.80
 -14   5   1    4.10    5.50
 -14   5   1    6.10    5.30
 -14   5   1    3.00    9.70
 -14   5   1    0.70    2.40
 -14   5   1   -2.00    4.10
  13  -5  -1   81.89   21.70
  13  -5  -1   34.40   22.40
  13  -5  -1   67.69   19.60
  13  -5  -1   67.09   20.80
  13  -5  -1   43.60   16.60
 -13   5   1   83.39   19.90
 -13   5   1   40.70   11.60
 -13   5   1   48.70   16.50
 -13   5   1   42.70   12.40
 -13   5   1   22.30   15.60
 -13   5   1   36.90   13.90
 -13   5   1   64.79   13.40
 -13   5   1   62.39   13.30
  12  -5  -1   12.20   11.80
  12  -5  -1   -1.50    5.70
  12  -5  -1   12.80    8.30
  12  -5  -1    2.50    5.20
  12  -5  -1   10.10    8.40
  12  -5  -1   12.30    8.80
  12  -5  -1    6.50   10.20
  12  -5  -1   -0.80    5.50
 -12   5   1    8.90    5.50
 -12   5   1   -2.40    3.20
 -12   5   1   -2.50    4.10
 -12   5   1   23.60    9.90
 -12   5   1    1.20    5.00
 -12   5   1    4.80    5.00
 -12   5   1   16.40    7.20
 -12   5   1    4.50    4.80
  11  -5  -1  165.98   40.00
  11  -5  -1  342.17   44.00
  11  -5  -1  203.58   30.80
  11  -5  -1  333.27   47.10
  11  -5  -1  278.17   39.90
  11  -5  -1  275.07   48.30
  11  -5  -1  262.27   36.40
 -11   5   1  264.87   24.40
 -11   5   1  312.47   42.60
 -11   5   1  262.07   25.40
 -11   5   1  279.67   26.00
 -11   5   1  306.97   29.30
 -11   5   1  245.28   30.00
 -11   5   1  209.78   36.00
  10  -5  -1    6.90    7.80
  10  -5  -1    3.00    5.50
  10  -5  -1    6.40   10.70
  10  -5  -1    9.20    8.10
  10  -5  -1   21.70   10.50
  10  -5  -1    7.60    7.60
 -10   5   1   17.60   12.90
 -10   5   1    4.80    6.50
 -10   5   1   13.30    6.80
 -10   5   1   13.30    7.70
 -10   5   1    8.40    6.00
 -10   5   1   17.20    6.50
 -10   5   1    9.30    6.00
 -10   5   1   15.10    7.50
   9  -5  -1   71.49   18.20
   9  -5  -1   98.79   24.40
   9  -5  -1  138.39   32.40
   9  -5  -1  136.49   14.80
   9  -5  -1  163.28   25.50
   9  -5  -1  124.19   34.20
   9  -5  -1  108.89   22.50
   9  -5  -1  147.19   18.80
   9  -5  -1  135.19   23.30
  -9   5   1  177.98   20.50
  -9   5   1   89.89   18.30
  -9   5   1  110.89   19.30
  -9   5   1  122.69   18.10
  -9   5   1  130.99   18.50
  -9   5   1  154.88   24.90
  -9   5   1  119.29   28.00
  -9   5   1  149.19   37.40
  -9   5   1  125.19   19.20
   8  -5  -1   92.69   17.50
   8  -5  -1   86.29   17.40
   8  -5  -1   86.29   12.70
   8  -5  -1   73.19   17.10
   8  -5  -1   65.79   21.10
   8  -5  -1   81.49   16.00
   8  -5  -1   82.29   13.30
   8  -5  -1  108.89   23.70
   8  -5  -1   80.49   27.20
   8  -5  -1   91.59   21.20
  -8   5   1   77.99   13.20
  -8   5   1   98.89   23.70
  -8   5   1   82.09   15.20
  -8   5   1  101.79   15.40
  -8   5   1   89.59   18.00
  -8   5   1   60.49   14.70
  -8   5   1   89.69   17.00
  -8   5   1   82.89   20.40
  -8   5   1  104.29   18.40
   7  -5  -1  622.04   78.09
   7  -5  -1  666.23   48.70
   7  -5  -1  612.54   56.49
   7  -5  -1  745.33   52.09
   7  -5  -1  644.04   48.70
   7  -5  -1  669.03   46.60
   7  -5  -1  630.54   53.59
   7  -5  -1  662.83   46.40
   7  -5  -1  774.82   57.39
   7  -5  -1  578.04   62.09
  -7   5   1  682.53   54.39
  -7   5   1  666.63   47.30
  -7   5   1  661.43   50.19
  -7   5   1  672.03   52.69
  -7   5   1  684.93   57.79
  -7   5   1  719.73   48.80
  -7   5   1  698.43   46.30
  -7   5   1  653.33   48.40
  -7   5   1  699.93   58.89
  -7   5   1  657.33   47.40
   6  -5  -1   41.20   17.70
   6  -5  -1   40.60    9.60
   6  -5  -1   31.30    8.40
   6  -5  -1   25.00    9.80
   6  -5  -1   12.30    6.60
   6  -5  -1   41.80   10.00
   6  -5  -1   41.20   11.20
   6  -5  -1   48.70   13.80
  -6   5   1   35.30    8.80
  -6   5   1   37.90   13.50
  -6   5   1   25.30   10.40
  -6   5   1   35.10    9.20
  -6   5   1   47.90   13.70
  -6   5   1   31.60    9.40
  -6   5   1   34.90    9.60
  -6   5   1   30.70    8.50
  -6   5   1   26.90   11.00
  -6   5   1   31.80    9.80
  -6   5   1   29.30    8.50
   5  -5  -1  163.48   21.80
   5  -5  -1  158.78   16.10
   5  -5  -1  145.99   24.70
   5  -5  -1  187.48   21.60
   5  -5  -1  178.38   16.20
   5  -5  -1  187.08   34.80
   5  -5  -1  170.98   24.40
   5  -5  -1  136.09   21.70
   5  -5  -1  134.99   24.30
  -5   5   1  199.88   29.30
  -5   5   1  142.29   20.70
  -5   5   1  152.68   15.90
  -5   5   1  170.48   24.10
  -5   5   1  195.98   21.10
  -5   5   1  152.68   22.60
  -5   5   1  169.38   22.30
  -5   5   1  155.18   20.60
  -5   5   1  183.58   22.10
  -5   5   1  155.28   28.10
  -5   5   1  167.38   21.80
   4  -5  -1   83.89   20.30
   4  -5  -1  119.49   19.00
   4  -5  -1  133.29   17.80
   4  -5  -1  100.89   14.90
   4  -5  -1  124.99   15.20
   4  -5  -1  121.49   21.10
   4  -5  -1  100.29   15.30
   4  -5  -1  111.89   15.40
   4  -5  -1   91.49   17.20
   4  -5  -1  119.09   19.10
  -4   5   1  108.29   14.80
  -4   5   1  115.89   15.60
  -4   5   1  148.39   18.40
  -4   5   1  125.99   19.30
  -4   5   1  115.69   16.60
  -4   5   1  158.58   26.50
  -4   5   1  133.09   17.90
  -4   5   1   73.79   15.90
  -4   5   1   70.79   12.40
  -4   5   1  132.99   20.90
  -4   5   1   85.09   16.70
   3  -5  -1 1222.98   83.19
   3  -5  -1 1224.78   77.69
   3  -5  -1 1197.08   76.99
   3  -5  -1 1264.17   80.09
   3  -5  -1 1305.07   80.29
   3  -5  -1 1315.07   87.29
   3  -5  -1 1211.28   82.79
   3  -5  -1 1285.07   78.09
   3  -5  -1 1269.97   79.39
  -3   5   1 1249.28   74.39
  -3   5   1 1247.28   81.79
  -3   5   1 1401.96   81.29
  -3   5   1 1199.28   79.09
  -3   5   1 1248.18   84.39
  -3   5   1 1276.57   78.69
  -3   5   1 1265.27   77.19
  -3   5   1 1283.77   81.49
  -3   5   1 1223.68   78.09
  -3   5   1 1254.97   83.59
  -3   5   1 1350.06   88.19
  -3   5   1 1167.78   79.09
   2  -5  -1  193.58   22.60
   2  -5  -1  109.99   20.10
   2  -5  -1  174.28   22.60
   2  -5  -1  197.58   26.70
   2  -5  -1  169.98   19.20
   2  -5  -1  156.48   16.80
   2  -5  -1  193.48   18.10
   2  -5  -1  194.58   22.30
   2  -5  -1  175.58   19.90
  -2   5   1  152.28   18.80
  -2   5   1  167.48   21.50
  -2   5   1  158.88   25.90
  -2   5   1  137.79   17.00
  -2   5   1  146.29   22.10
  -2   5   1  194.68   20.90
  -2   5   1  203.78   24.20
  -2   5   1  203.78   25.50
  -2   5   1  163.18   16.10
[truncated: 5,193,687 more chars]
