# Supplementary material for: Bistability in Palladium Complexes with Two Different Redox‐Active Ligands of Orthogonal Charge Regimes
Source: Chemistry. 2025 Nov 4;31(69):e03160. doi: 10.1002/chem.202503160 (PMC12699171; doi:10.1002/chem.202503160)
Supplement: Supplementary file 2 — Supporting Information [file CHEM-31-e03160-s002.zip › mo_2025_fk118_4_0m.cif]

data_mo_2025_fk118_4_0m

# 1. SUBMISSION DETAILS
 
_publ_contact_author
;
       Prof. Dr. Dr. Hans-Joerg Himmel
       Anorganisch-Chemisches Institut
       Ruprecht-Karls Universitaet Heidelberg
       Im Neuenheimer Feld 270
       69120 Heidelberg
       Germany
;
_publ_contact_author_phone        '049 6221 54-8446'
_publ_contact_author_fax          '049 6221 54-5707'
_publ_contact_author_email        'hans-jorg.himmel@aci.uni-heidelberg.de'
_publ_requested_journal           'Angew. Chem.'
_publ_requested_coeditor_name     
;
'Kreis Franka, Poddelskii Andrei, Hammermueller Leon, Bootz Pascal, 
Bodenmueller Franz, Kaifer Elisabeth, Koehn Andrea' 
;    
#==============================================================================
 
# 2. TITLE AND AUTHOR LIST

_publ_section_title
;
   'Bistability in Palladium Complexes with Two Different Redox-Active 
Ligands of Orthogonal Charge Regimes'
;
_publ_section_abstract
;
      'Bistability in Palladium Complexes with Two Different Redox-Active 
Ligands of Orthogonal Charge Regimes'
;

loop_
 _publ_author_name
 _publ_author_address
     'Kreis, Franka'
;     Anorganisch-Chemisches Institut
      Ruprecht-Karls Universitaet Heidelberg
      Im Neuenheimer Feld 270
      69120 Heidelberg
      Bundesrepublik Deutschland
; 
     'Poddelkii, Andrei'
;     Anorganisch-Chemisches Institut
      Ruprecht-Karls Universitaet Heidelberg
      Im Neuenheimer Feld 270
      69120 Heidelberg
      Bundesrepublik Deutschland
;
     'Hammermueller, Leon'
;     Anorganisch-Chemisches Institut
      Ruprecht-Karls Universitaet Heidelberg
      Im Neuenheimer Feld 270
      69120 Heidelberg
      Bundesrepublik Deutschland
;
     'Bootz, Pascal'
;     Anorganisch-Chemisches Institut
      Ruprecht-Karls Universitaet Heidelberg
      Im Neuenheimer Feld 270
      69120 Heidelberg
      Bundesrepublik Deutschland
;
     'Bodenmueller, Franz'
;     Anorganisch-Chemisches Institut
      Ruprecht-Karls Universitaet Heidelberg
      Im Neuenheimer Feld 270
      69120 Heidelberg
      Bundesrepublik Deutschland
;
     'Kaifer, Elisabeth'
;     Anorganisch-Chemisches Institut
      Ruprecht-Karls Universitaet Heidelberg
      Im Neuenheimer Feld 270
      69120 Heidelberg
      Bundesrepublik Deutschland
;
     'Koehn, Andreas'
;     Institute of Theoretical Chemistry
      University of Stuttgart
      Pfaffenwaldring 55
      70569 Stuttgart
      Germany
;
     'Himmel, Hans-Joerg' 
;     Anorganisch-Chemisches Institut
      Ruprecht-Karls Universitaet Heidelberg
      Im Neuenheimer Feld 270
      69120 Heidelberg
      Bundesrepublik Deutschland
;

#==============================================================================

_audit_creation_date               2025-08-11
_audit_creation_method
;
Olex2 1.5
(compiled 2025.07.13 svn.rb7424aed for OlexSys, GUI svn.r7311)
;
_shelx_SHELXL_version_number       '2018/3'
_audit_contact_author_address      ?
_audit_contact_author_email        ?
_audit_contact_author_name         ''
_audit_contact_author_phone        ?
_publ_contact_author_id_orcid      ?
_publ_section_references
;
D. Kratzert, I. Krossing, (2018), J. Appl. Cryst. 51, 928-934. 

Dolomanov, O.V., Bourhis, L.J., Gildea, R.J, Howard, J.A.K. & Puschmann, H.
 (2009), J. Appl. Cryst. 42, 339-341.

Kratzert, D., Holstein, J.J. & Krossing, I. (2015). J. Appl. Cryst. 48, 933-938.

Sheldrick, G.M. (2008). Acta Cryst. A64, 112-122.

Sheldrick, G.M. (2015). Acta Cryst. A71, 3-8.
;
_chemical_name_common              ?
_chemical_name_systematic          ?
_chemical_formula_moiety           'C18 H28 Cl2 N6 O2 Pd, F6 P'
_chemical_formula_sum              'C18 H28 Cl2 F6 N6 O2 P Pd'
_chemical_formula_weight           682.73
_chemical_melting_point            ?
loop_
  _atom_type_symbol
  _atom_type_description
  _atom_type_scat_dispersion_real
  _atom_type_scat_dispersion_imag
  _atom_type_scat_source
 'C' 'C' 0.0033 0.0016 'International Tables Vol C Tables 4.2.6.8 and 6.1.1.4'
 'H' 'H' 0.0000 0.0000 'International Tables Vol C Tables 4.2.6.8 and 6.1.1.4'
 'Cl' 'Cl' 0.1484 0.1585 'International Tables Vol C Tables 4.2.6.8 and 6.1.1.4'
 'F' 'F' 0.0171 0.0103 'International Tables Vol C Tables 4.2.6.8 and 6.1.1.4'
 'N' 'N' 0.0061 0.0033 'International Tables Vol C Tables 4.2.6.8 and 6.1.1.4'
 'O' 'O' 0.0106 0.0060 'International Tables Vol C Tables 4.2.6.8 and 6.1.1.4'
 'P' 'P' 0.1023 0.0942 'International Tables Vol C Tables 4.2.6.8 and 6.1.1.4'
 'Pd' 'Pd' -0.9988 1.0072
 'International Tables Vol C Tables 4.2.6.8 and 6.1.1.4'

_shelx_space_group_comment
;
The symmetry employed for this shelxl refinement is uniquely defined
by the following loop, which should always be used as a source of
symmetry information in preference to the above space-group names.
They are only intended as comments.
;
_space_group_crystal_system        'triclinic'
_space_group_IT_number             2
_space_group_name_H-M_alt          P-1
_space_group_name_Hall             '-P 1'
loop_
  _space_group_symop_operation_xyz
 'x, y, z'
 '-x, -y, -z'

_cell_length_a                     13.2611(10)
_cell_length_b                     13.9853(10)
_cell_length_c                     15.1673(11)
_cell_angle_alpha                  72.399(3)
_cell_angle_beta                   79.673(3)
_cell_angle_gamma                  88.308(3)
_cell_volume                       2636.9(3)
_cell_formula_units_Z              4
_cell_measurement_reflns_used      9912
_cell_measurement_temperature      100.00
_cell_measurement_theta_max        27.17
_cell_measurement_theta_min        2.39
_shelx_estimated_absorpt_T_max     ?
_shelx_estimated_absorpt_T_min     ?
_exptl_absorpt_coefficient_mu      1.038
_exptl_absorpt_correction_T_max    0.7455
_exptl_absorpt_correction_T_min    0.6679
_exptl_absorpt_correction_type     multi-scan
_exptl_absorpt_process_details
;
SADABS-2016/2 (Bruker,2016/2) was used for absorption correction.
wR2(int) was 0.0827 before and 0.0533 after correction.
The Ratio of minimum to maximum transmission is 0.8959.
The \l/2 correction factor is Not present.
;
_exptl_absorpt_special_details     ?
_exptl_crystal_colour              red
_exptl_crystal_colour_primary      red
_exptl_crystal_density_diffrn      1.720
_exptl_crystal_density_meas        ?
_exptl_crystal_density_method      ?
_exptl_crystal_description         plate
_exptl_crystal_F_000               1372
_exptl_crystal_size_max            0.21
_exptl_crystal_size_mid            0.19
_exptl_crystal_size_min            0.1
_exptl_transmission_factor_max     ?
_exptl_transmission_factor_min     ?
_diffrn_reflns_av_R_equivalents    0.0386
_diffrn_reflns_av_unetI/netI       0.0180
_diffrn_reflns_Laue_measured_fraction_full  0.999
_diffrn_reflns_Laue_measured_fraction_max  1.000
_diffrn_reflns_limit_h_max         16
_diffrn_reflns_limit_h_min         -16
_diffrn_reflns_limit_k_max         17
_diffrn_reflns_limit_k_min         -17
_diffrn_reflns_limit_l_max         19
_diffrn_reflns_limit_l_min         -19
_diffrn_reflns_number              131007
_diffrn_reflns_point_group_measured_fraction_full  0.999
_diffrn_reflns_point_group_measured_fraction_max  1.000
_diffrn_reflns_theta_full          25.242
_diffrn_reflns_theta_max           27.000
_diffrn_reflns_theta_min           1.921
_diffrn_ambient_temperature        100.00
_diffrn_detector                   'Bruker Photon III detector'
_diffrn_detector_type              'CPAD detector'
_diffrn_measured_fraction_theta_full  0.999
_diffrn_measured_fraction_theta_max  1.000
_diffrn_measurement_device         'three-circle diffractometer'
_diffrn_measurement_device_type    'Bruker SMART APEX2 area detector'
_diffrn_measurement_method         '\w and \f scans'
_diffrn_radiation_monochromator    'mirror optics'
_diffrn_radiation_probe            x-ray
_diffrn_radiation_type             MoK\a
_diffrn_radiation_wavelength       0.71073
_diffrn_source                     'microfocus sealed X-ray tube'
_diffrn_source_current             1.4
_diffrn_source_power               0.07
_diffrn_source_type                'Incoatec I\ms'
_diffrn_source_voltage             50.0
_diffrn_standards_number           0
_reflns_Friedel_coverage           0.000
_reflns_Friedel_fraction_full      .
_reflns_Friedel_fraction_max       .
_reflns_number_gt                  10346
_reflns_number_total               11492
_reflns_special_details
;
 Reflections were merged by SHELXL according to the crystal
 class for the calculation of statistics and refinement.
 
 _reflns_Friedel_fraction is defined as the number of unique
 Friedel pairs measured divided by the number that would be
 possible theoretically, ignoring centric projections and
 systematic absences.
;
_reflns_threshold_expression       'I > 2\s(I)'
_computing_cell_refinement         'SAINT V8.40B (Bruker, 2019)'
_computing_data_collection         'APEX 4 V2021.11-0 (Bruker, 2021)'
_computing_data_reduction          'SAINT V8.40B (Bruker, 2019)'
_computing_molecular_graphics      'Olex2 1.5 (Dolomanov et al., 2009)'
_computing_publication_material    'Olex2 1.5 (Dolomanov et al., 2009)'
_computing_structure_refinement    'XL  (Sheldrick, 2008)'
_computing_structure_solution      'SHELXT 2018/2 (Sheldrick, 2018)'
_refine_diff_density_max           1.264
_refine_diff_density_min           -0.458
_refine_diff_density_rms           0.074
_refine_ls_extinction_coef         .
_refine_ls_extinction_method       none
_refine_ls_goodness_of_fit_ref     1.095
_refine_ls_hydrogen_treatment      constr
_refine_ls_matrix_type             full
_refine_ls_number_parameters       733
_refine_ls_number_reflns           11492
_refine_ls_number_restraints       299
_refine_ls_R_factor_all            0.0321
_refine_ls_R_factor_gt             0.0269
_refine_ls_restrained_S_all        1.082
_refine_ls_shift/su_max            0.002
_refine_ls_shift/su_mean           0.000
_refine_ls_structure_factor_coef   Fsqd
_refine_ls_weighting_details      
 'w=1/[\s^2^(Fo^2^)+(0.0263P)^2^+3.7395P] where P=(Fo^2^+2Fc^2^)/3'
_refine_ls_weighting_scheme        calc
_refine_ls_wR_factor_gt            0.0652
_refine_ls_wR_factor_ref           0.0699
_refine_special_details            ?
_olex2_refinement_description
;
1. Fixed Uiso
 At 1.2 times of:
  All C(H) groups, All C(H,H) groups
 At 1.5 times of:
  All C(H,H,H) groups
2. Restrained distances
 P2-F7 \\sim P2-F8 \\sim P2-F9 \\sim P2-F10 \\sim P2-F11 \\sim P2-F12
 with sigma of 0.02
 F7-F12 \\sim F7-F11 \\sim F7-F10 \\sim F7-F8 \\sim F9-F12 \\sim F9-F11 \\sim
F9-F10 \\sim F9-F8
 with sigma of 0.04
 F7-F9 \\sim F12-F11 \\sim F8-F10
 with sigma of 0.05
 P3-F13 \\sim P3-F14 \\sim P3-F15 \\sim P3-F16 \\sim P3-F17 \\sim P3-F18
 with sigma of 0.02
 F13-F14 \\sim F13-F16 \\sim F13-F17 \\sim F13-F18 \\sim F15-F14 \\sim F15-F16
\\sim F15-F17 \\sim F15-F18
 with sigma of 0.04
 F13-F15 \\sim F14-F16 \\sim F18-F17
 with sigma of 0.05
3. Uiso/Uaniso restraints and constraints
P2 \\sim F7 \\sim F8 \\sim F9 \\sim F10 \\sim F11 \\sim F12: within 2A with
sigma of 0.04 and sigma for terminal atoms of 0.08 within 2A
P3 \\sim F13 \\sim F14 \\sim F15 \\sim F16 \\sim F17 \\sim F18: within 2A with
sigma of 0.04 and sigma for terminal atoms of 0.08 within 2A
C36 \\sim N26: within 1.7A with sigma of 0.04 and sigma for terminal atoms of
0.08 within 1.7A
4. Rigid body (RIGU) restrains
 P2, F7, F8, F9, F10, F11, F12
 with sigma for 1-2 distances of 0.004 and sigma for 1-3 distances of 0.004
 P3, F13, F14, F15, F16, F17, F18
 with sigma for 1-2 distances of 0.004 and sigma for 1-3 distances of 0.004
 C36, N26
 with sigma for 1-2 distances of 0.004 and sigma for 1-3 distances of 0.004
5. Others
 Fixed Sof: Cl2(0.9) Cl2B(0.1) P2(0.9) P3(0.1) F7(0.9) F8(0.9) F9(0.9)
 F10(0.9) F11(0.9) F12(0.9) F13(0.1) F14(0.1) F15(0.1) F16(0.1) F17(0.1)
 F18(0.1)
6.a Secondary CH2 refined with riding coordinates:
 C8(H8A,H8B), C9(H9A,H9B), C13(H13A,H13B), C14(H14A,H14B), C28(H28A,H28B),
 C29(H29A,H29B), C33(H33A,H33B), C34(H34A,H34B)
6.b Aromatic/amide H refined with riding coordinates:
 C3(H3), C6(H6), C23(H23), C26(H26)
6.c Idealised Me refined as rotating group:
 C10(H10A,H10B,H10C), C11(H11A,H11B,H11C), C15(H15A,H15B,H15C), C16(H16A,H16B,
 H16C), C17(H17A,H17B,H17C), C18(H18A,H18B,H18C), C30(H30A,H30B,H30C), C31(H31A,
 H31B,H31C), C35(H35A,H35B,H35C), C36(H36A,H36B,H36C), C37(H37A,H37B,H37C),
 C38(H38A,H38B,H38C)
;
_atom_sites_solution_hydrogens     geom
_atom_sites_solution_primary       dual
_atom_sites_solution_secondary     ?
loop_
  _atom_site_label
  _atom_site_type_symbol
  _atom_site_fract_x
  _atom_site_fract_y
  _atom_site_fract_z
  _atom_site_U_iso_or_equiv
  _atom_site_adp_type
  _atom_site_occupancy
  _atom_site_site_symmetry_order
  _atom_site_calc_flag
  _atom_site_refinement_flags_posn
  _atom_site_refinement_flags_adp
  _atom_site_refinement_flags_occupancy
  _atom_site_disorder_assembly
  _atom_site_disorder_group
 Pd1 Pd 0.14142(2) 0.31098(2) 0.59775(2) 0.01806(5) Uani 1 1 d . . . . .
 Cl1 Cl -0.02523(4) 0.32773(4) 0.66376(4) 0.02440(11) Uani 1 1 d . . . . .
 Cl2 Cl 0.10461(11) 0.17299(10) 0.55666(9) 0.0289(2) Uani 0.9 1 d . . P A 1
 O1 O 0.61612(12) 0.42446(12) 0.59651(12) 0.0234(3) Uani 1 1 d . . . . .
 O2 O 0.51848(12) 0.54882(13) 0.67164(13) 0.0259(4) Uani 1 1 d . . . . .
 N1 N 0.19555(14) 0.42344(14) 0.63526(13) 0.0186(4) Uani 1 1 d . . . . .
 N2 N 0.07477(14) 0.54504(15) 0.66184(15) 0.0238(4) Uani 1 1 d . . . . .
 N3 N 0.13186(16) 0.44588(16) 0.78449(14) 0.0258(4) Uani 1 1 d . . . . .
 N4 N 0.29324(14) 0.30511(14) 0.55063(13) 0.0191(4) Uani 1 1 d . . . . .
 N5 N 0.32570(15) 0.26210(15) 0.40979(14) 0.0232(4) Uani 1 1 d . . . . .
 N6 N 0.37812(15) 0.15741(15) 0.53242(15) 0.0258(4) Uani 1 1 d . . . . .
 C1 C 0.29936(16) 0.42773(16) 0.62652(15) 0.0174(4) Uani 1 1 d . . . . .
 C2 C 0.35438(17) 0.36076(16) 0.58021(15) 0.0184(4) Uani 1 1 d . . . . .
 C3 C 0.46210(17) 0.35872(16) 0.56855(15) 0.0191(4) Uani 1 1 d . . . . .
 H3 H 0.498779 0.314291 0.538604 0.023 Uiso 1 1 calc R U . . .
 C4 C 0.51382(16) 0.42112(17) 0.60059(16) 0.0199(4) Uani 1 1 d . . . . .
 C5 C 0.45843(17) 0.49122(17) 0.64430(16) 0.0203(4) Uani 1 1 d . . . . .
 C6 C 0.35384(17) 0.49406(17) 0.65610(16) 0.0203(4) Uani 1 1 d . . . . .
 H6 H 0.318028 0.540452 0.684070 0.024 Uiso 1 1 calc R U . . .
 C7 C 0.13597(16) 0.47077(16) 0.69259(16) 0.0193(4) Uani 1 1 d . . . . .
 C8 C 0.0099(2) 0.5669(2) 0.7422(2) 0.0329(6) Uani 1 1 d . . . . .
 H8A H -0.060388 0.538409 0.753388 0.040 Uiso 1 1 calc R U . . .
 H8B H 0.006217 0.640052 0.732691 0.040 Uiso 1 1 calc R U . . .
 C9 C 0.0656(2) 0.5152(2) 0.82302(19) 0.0351(6) Uani 1 1 d . . . . .
 H9A H 0.106488 0.564077 0.838421 0.042 Uiso 1 1 calc R U . . .
 H9B H 0.016785 0.478468 0.880010 0.042 Uiso 1 1 calc R U . . .
 C10 C 0.05115(19) 0.58179(19) 0.56810(18) 0.0292(5) Uani 1 1 d . . . . .
 H10A H 0.101143 0.556694 0.524962 0.044 Uiso 1 1 calc R U . . .
 H10B H 0.054186 0.655327 0.547273 0.044 Uiso 1 1 calc R U . . .
 H10C H -0.017871 0.558263 0.568549 0.044 Uiso 1 1 calc R U . . .
 C11 C 0.1934(2) 0.3715(2) 0.83945(18) 0.0327(6) Uani 1 1 d . . . . .
 H11A H 0.216322 0.322360 0.806255 0.049 Uiso 1 1 calc R U . . .
 H11B H 0.152059 0.337217 0.900891 0.049 Uiso 1 1 calc R U . . .
 H11C H 0.253151 0.404735 0.848284 0.049 Uiso 1 1 calc R U . . .
 C12 C 0.33293(16) 0.24255(17) 0.49937(16) 0.0199(4) Uani 1 1 d . . . . .
 C13 C 0.3544(2) 0.1727(2) 0.3798(2) 0.0337(6) Uani 1 1 d . . . . .
 H13A H 0.400966 0.190837 0.318117 0.040 Uiso 1 1 calc R U . . .
 H13B H 0.293001 0.136671 0.375757 0.040 Uiso 1 1 calc R U . . .
 C14 C 0.4084(2) 0.10983(19) 0.4576(2) 0.0313(6) Uani 1 1 d . . . . .
 H14A H 0.384457 0.038780 0.478785 0.038 Uiso 1 1 calc R U . . .
 H14B H 0.483682 0.113350 0.436788 0.038 Uiso 1 1 calc R U . . .
 C15 C 0.2659(2) 0.3422(2) 0.35916(18) 0.0305(5) Uani 1 1 d . . . . .
 H15A H 0.193533 0.320624 0.373635 0.046 Uiso 1 1 calc R U . . .
 H15B H 0.290873 0.357595 0.291415 0.046 Uiso 1 1 calc R U . . .
 H15C H 0.272869 0.402203 0.378360 0.046 Uiso 1 1 calc R U . . .
 C16 C 0.3921(2) 0.1108(2) 0.6290(2) 0.0384(6) Uani 1 1 d . . . . .
 H16A H 0.363698 0.153705 0.667457 0.058 Uiso 1 1 calc R U . . .
 H16B H 0.465435 0.102355 0.630756 0.058 Uiso 1 1 calc R U . . .
 H16C H 0.356667 0.045126 0.653893 0.058 Uiso 1 1 calc R U . . .
 C17 C 0.67310(18) 0.34189(19) 0.57684(18) 0.0273(5) Uani 1 1 d . . . . .
 H17A H 0.674679 0.345054 0.511171 0.041 Uiso 1 1 calc R U . . .
 H17B H 0.640122 0.278481 0.618319 0.041 Uiso 1 1 calc R U . . .
 H17C H 0.743329 0.345893 0.587628 0.041 Uiso 1 1 calc R U . . .
 C18 C 0.4675(2) 0.6056(2) 0.7310(2) 0.0355(6) Uani 1 1 d . . . . .
 H18A H 0.429310 0.659605 0.694322 0.053 Uiso 1 1 calc R U . . .
 H18B H 0.518553 0.634564 0.755632 0.053 Uiso 1 1 calc R U . . .
 H18C H 0.419897 0.561229 0.783462 0.053 Uiso 1 1 calc R U . . .
 Cl2B Cl 0.1048(11) 0.1985(9) 0.5212(7) 0.031(2) Uani 0.1 1 d . . P A 2
 Pd2 Pd 0.35747(2) 0.89518(2) 0.18721(2) 0.01997(5) Uani 1 1 d . . . . .
 Cl3 Cl 0.52476(4) 0.84777(5) 0.16093(5) 0.03113(14) Uani 1 1 d . . . . .
 Cl4 Cl 0.38916(4) 0.99426(5) 0.27549(5) 0.03007(13) Uani 1 1 d . . . . .
 O21 O -0.10225(13) 0.86606(14) 0.09564(14) 0.0317(4) Uani 1 1 d . . . . .
 O22 O -0.00033(13) 0.76355(14) -0.00186(13) 0.0302(4) Uani 1 1 d . . . . .
 N21 N 0.30970(14) 0.82219(15) 0.10525(13) 0.0206(4) Uani 1 1 d . . . . .
 N22 N 0.40764(17) 0.68362(16) 0.08639(16) 0.0295(5) Uani 1 1 d . . . . .
 N23 N 0.40480(17) 0.81105(17) -0.04028(15) 0.0301(5) Uani 1 1 d . . . . .
 N24 N 0.20666(14) 0.92460(15) 0.20469(14) 0.0229(4) Uani 1 1 d . . . . .
 N25 N 0.13435(15) 0.96010(16) 0.34572(15) 0.0268(4) Uani 1 1 d . . . . .
 N26 N 0.14212(18) 1.08216(17) 0.21243(17) 0.0341(5) Uani 1 1 d . U . . .
 C21 C 0.20890(17) 0.83173(16) 0.09855(15) 0.0192(4) Uani 1 1 d . . . . .
 C22 C 0.15198(17) 0.89002(17) 0.15292(16) 0.0202(4) Uani 1 1 d . . . . .
 C23 C 0.04624(17) 0.90438(18) 0.15173(17) 0.0232(5) Uani 1 1 d . . . . .
 H23 H 0.008495 0.943922 0.186641 0.028 Uiso 1 1 calc R U . . .
 C24 C -0.00149(18) 0.86098(18) 0.09998(17) 0.0241(5) Uani 1 1 d . . . . .
 C25 C 0.05595(18) 0.80226(18) 0.04509(16) 0.0233(5) Uani 1 1 d . . . . .
 C26 C 0.15880(17) 0.78826(17) 0.04510(16) 0.0216(4) Uani 1 1 d . . . . .
 H26 H 0.196051 0.749406 0.009204 0.026 Uiso 1 1 calc R U . . .
 C27 C 0.37233(16) 0.77344(17) 0.05143(16) 0.0209(4) Uani 1 1 d . . . . .
 C28 C 0.4854(2) 0.6598(3) 0.0157(3) 0.0466(8) Uani 1 1 d . . . . .
 H28A H 0.475708 0.590424 0.014238 0.056 Uiso 1 1 calc R U . . .
 H28B H 0.555310 0.668061 0.027233 0.056 Uiso 1 1 calc R U . . .
 C29 C 0.4667(2) 0.7364(2) -0.0749(2) 0.0446(8) Uani 1 1 d . . . . .
 H29A H 0.531977 0.766757 -0.115399 0.054 Uiso 1 1 calc R U . . .
 H29B H 0.428659 0.705788 -0.110515 0.054 Uiso 1 1 calc R U . . .
 C30 C 0.3946(3) 0.6282(2) 0.1852(2) 0.0452(8) Uani 1 1 d . . . . .
 H30A H 0.452734 0.643041 0.211069 0.068 Uiso 1 1 calc R U . . .
 H30B H 0.391177 0.556124 0.192927 0.068 Uiso 1 1 calc R U . . .
 H30C H 0.330886 0.647779 0.218466 0.068 Uiso 1 1 calc R U . . .
 C31 C 0.3733(3) 0.9038(2) -0.1016(2) 0.0454(7) Uani 1 1 d . . . . .
 H31A H 0.320336 0.889053 -0.133488 0.068 Uiso 1 1 calc R U . . .
 H31B H 0.432576 0.936971 -0.148557 0.068 Uiso 1 1 calc R U . . .
 H31C H 0.345819 0.948038 -0.064349 0.068 Uiso 1 1 calc R U . . .
 C32 C 0.16172(17) 0.98721(18) 0.25402(17) 0.0234(5) Uani 1 1 d . . . . .
 C33 C 0.0879(2) 1.0447(2) 0.3754(2) 0.0385(7) Uani 1 1 d . . . . .
 H33A H 0.124203 1.060001 0.421415 0.046 Uiso 1 1 calc R U . . .
 H33B H 0.014569 1.030355 0.403719 0.046 Uiso 1 1 calc R U . . .
 C34 C 0.1008(2) 1.1311(2) 0.2838(2) 0.0410(7) Uani 1 1 d . . . . .
 H34A H 0.034215 1.161853 0.272749 0.049 Uiso 1 1 calc R U . . .
 H34B H 0.149186 1.183410 0.284299 0.049 Uiso 1 1 calc R U . . .
 C35 C 0.1549(2) 0.8645(2) 0.41015(19) 0.0326(6) Uani 1 1 d . . . . .
 H35A H 0.155786 0.812003 0.379438 0.049 Uiso 1 1 calc R U . . .
 H35B H 0.101270 0.848300 0.466392 0.049 Uiso 1 1 calc R U . . .
 H35C H 0.221676 0.868524 0.428191 0.049 Uiso 1 1 calc R U . . .
 C36 C 0.1839(3) 1.1368(2) 0.1144(2) 0.0490(8) Uani 1 1 d . U . . .
 H36A H 0.257533 1.149556 0.107712 0.073 Uiso 1 1 calc R U . . .
 H36B H 0.149282 1.200867 0.095952 0.073 Uiso 1 1 calc R U . . .
 H36C H 0.172674 1.096705 0.073896 0.073 Uiso 1 1 calc R U . . .
 C37 C -0.1652(2) 0.9159(2) 0.1548(2) 0.0394(7) Uani 1 1 d . . . . .
 H37A H -0.144579 0.987045 0.134796 0.059 Uiso 1 1 calc R U . . .
 H37B H -0.156888 0.884982 0.220173 0.059 Uiso 1 1 calc R U . . .
 H37C H -0.237254 0.909751 0.149698 0.059 Uiso 1 1 calc R U . . .
 C38 C 0.05240(19) 0.7062(2) -0.06008(19) 0.0306(5) Uani 1 1 d . . . . .
 H38A H 0.104460 0.749048 -0.109128 0.046 Uiso 1 1 calc R U . . .
 H38B H 0.002977 0.681157 -0.089348 0.046 Uiso 1 1 calc R U . . .
 H38C H 0.085513 0.649318 -0.021261 0.046 Uiso 1 1 calc R U . . .
 P2 P 0.24368(9) 0.81654(9) 0.66888(9) 0.0276(2) Uani 0.9 1 d D U P B 1
 P3 P 0.2683(10) 0.7925(9) 0.6576(9) 0.044(3) Uani 0.1 1 d D U P C 2
 F7 F 0.13558(18) 0.78888(18) 0.6497(2) 0.0627(7) Uani 0.9 1 d D U P B 1
 F8 F 0.3003(2) 0.76149(19) 0.59633(18) 0.0519(6) Uani 0.9 1 d D U P B 1
 F9 F 0.3526(2) 0.8441(3) 0.6871(2) 0.0505(9) Uani 0.9 1 d D U P B 1
 F10 F 0.1876(2) 0.87152(19) 0.74160(16) 0.0553(6) Uani 0.9 1 d D U P B 1
 F11 F 0.2398(2) 0.71325(18) 0.75189(18) 0.0500(7) Uani 0.9 1 d D U P B 1
 F12 F 0.2468(2) 0.91903(19) 0.5856(2) 0.0453(7) Uani 0.9 1 d D U P B 1
 F13 F 0.178(2) 0.8264(18) 0.7219(17) 0.108(9) Uani 0.1 1 d D U P C 2
 F14 F 0.1879(17) 0.7601(19) 0.6075(17) 0.079(7) Uani 0.1 1 d D U P C 2
 F15 F 0.3558(16) 0.7571(18) 0.5930(15) 0.064(6) Uani 0.1 1 d D U P C 2
 F16 F 0.345(2) 0.821(3) 0.712(2) 0.067(8) Uani 0.1 1 d D U P C 2
 F17 F 0.2830(18) 0.9006(16) 0.5877(19) 0.049(6) Uani 0.1 1 d D U P C 2
 F18 F 0.2554(19) 0.6843(13) 0.7283(16) 0.045(5) Uani 0.1 1 d D U P C 2
 P1 P 0.24603(5) 0.44817(5) 0.06622(5) 0.02799(14) Uani 1 1 d . . . . .
 F1 F 0.30622(14) 0.52773(16) -0.02532(12) 0.0550(5) Uani 1 1 d . . . . .
 F2 F 0.34859(12) 0.42922(14) 0.11094(12) 0.0401(4) Uani 1 1 d . . . . .
 F3 F 0.18572(13) 0.36611(12) 0.15779(11) 0.0392(4) Uani 1 1 d . . . . .
 F4 F 0.14315(12) 0.46558(14) 0.02240(13) 0.0419(4) Uani 1 1 d . . . . .
 F5 F 0.21483(13) 0.53373(12) 0.11470(13) 0.0424(4) Uani 1 1 d . . . . .
 F6 F 0.27601(12) 0.36074(14) 0.01898(12) 0.0430(4) Uani 1 1 d . . . . .

loop_
  _atom_site_aniso_label
  _atom_site_aniso_U_11
  _atom_site_aniso_U_22
  _atom_site_aniso_U_33
  _atom_site_aniso_U_23
  _atom_site_aniso_U_13
  _atom_site_aniso_U_12
 Pd1 0.01758(8) 0.01798(8) 0.02161(9) -0.00977(7) -0.00480(6) 0.00159(6)
 Cl1 0.0203(2) 0.0237(3) 0.0289(3) -0.0096(2) -0.0003(2) -0.0014(2)
 Cl2 0.0235(4) 0.0251(6) 0.0444(7) -0.0209(5) -0.0030(5) -0.0031(4)
 O1 0.0176(7) 0.0250(8) 0.0309(9) -0.0128(7) -0.0058(6) 0.0030(6)
 O2 0.0225(8) 0.0266(9) 0.0360(10) -0.0189(8) -0.0075(7) 0.0014(7)
 N1 0.0185(9) 0.0204(9) 0.0205(9) -0.0108(8) -0.0048(7) 0.0018(7)
 N2 0.0195(9) 0.0217(10) 0.0300(11) -0.0113(8) 0.0013(8) 0.0023(7)
 N3 0.0304(10) 0.0270(10) 0.0218(10) -0.0126(9) 0.0002(8) -0.0007(8)
 N4 0.0182(9) 0.0221(9) 0.0222(9) -0.0129(8) -0.0062(7) 0.0033(7)
 N5 0.0269(10) 0.0247(10) 0.0241(10) -0.0153(8) -0.0070(8) 0.0035(8)
 N6 0.0260(10) 0.0221(10) 0.0338(11) -0.0142(9) -0.0079(8) 0.0069(8)
 C1 0.0198(10) 0.0180(10) 0.0153(10) -0.0059(8) -0.0040(8) 0.0028(8)
 C2 0.0224(10) 0.0173(10) 0.0170(10) -0.0061(9) -0.0065(8) 0.0035(8)
 C3 0.0214(10) 0.0185(10) 0.0193(10) -0.0082(9) -0.0051(8) 0.0050(8)
 C4 0.0190(10) 0.0204(11) 0.0198(11) -0.0041(9) -0.0059(8) 0.0028(8)
 C5 0.0243(11) 0.0188(10) 0.0200(11) -0.0072(9) -0.0071(8) 0.0003(8)
 C6 0.0218(10) 0.0189(10) 0.0215(11) -0.0080(9) -0.0044(8) 0.0021(8)
 C7 0.0187(10) 0.0192(10) 0.0213(11) -0.0100(9) 0.0005(8) -0.0031(8)
 C8 0.0282(13) 0.0286(13) 0.0413(15) -0.0186(12) 0.0094(11) 0.0009(10)
 C9 0.0371(14) 0.0365(15) 0.0333(14) -0.0218(12) 0.0098(11) -0.0024(11)
 C10 0.0261(12) 0.0246(12) 0.0335(14) -0.0044(11) -0.0049(10) 0.0049(9)
 C11 0.0404(15) 0.0354(14) 0.0205(12) -0.0069(11) -0.0036(10) -0.0008(11)
 C12 0.0167(10) 0.0219(11) 0.0255(11) -0.0131(9) -0.0049(8) 0.0006(8)
 C13 0.0383(14) 0.0327(14) 0.0403(15) -0.0266(12) -0.0065(12) 0.0030(11)
 C14 0.0282(12) 0.0256(12) 0.0455(16) -0.0225(12) -0.0005(11) 0.0044(10)
 C15 0.0322(13) 0.0387(14) 0.0252(12) -0.0126(11) -0.0127(10) 0.0069(11)
 C16 0.0486(17) 0.0275(13) 0.0400(16) -0.0061(12) -0.0191(13) 0.0114(12)
 C17 0.0215(11) 0.0300(13) 0.0339(13) -0.0142(11) -0.0074(10) 0.0082(9)
 C18 0.0303(13) 0.0394(15) 0.0509(17) -0.0330(14) -0.0102(12) 0.0032(11)
 Cl2B 0.038(4) 0.023(6) 0.037(6) -0.019(5) -0.003(5) 0.000(4)
 Pd2 0.01782(8) 0.02236(9) 0.02538(9) -0.01477(7) -0.00554(6) 0.00254(6)
 Cl3 0.0195(3) 0.0374(3) 0.0469(4) -0.0279(3) -0.0067(2) 0.0034(2)
 Cl4 0.0225(3) 0.0376(3) 0.0435(3) -0.0303(3) -0.0095(2) 0.0040(2)
 O21 0.0200(8) 0.0411(10) 0.0431(11) -0.0242(9) -0.0100(7) 0.0060(7)
 O22 0.0222(8) 0.0425(10) 0.0361(10) -0.0268(9) -0.0059(7) -0.0003(7)
 N21 0.0191(9) 0.0249(10) 0.0220(9) -0.0133(8) -0.0038(7) -0.0002(7)
 N22 0.0328(11) 0.0287(11) 0.0360(12) -0.0196(10) -0.0134(9) 0.0096(9)
 N23 0.0327(11) 0.0331(12) 0.0249(11) -0.0152(9) 0.0059(9) -0.0057(9)
 N24 0.0201(9) 0.0258(10) 0.0297(10) -0.0170(9) -0.0076(8) 0.0051(7)
 N25 0.0219(10) 0.0321(11) 0.0327(11) -0.0209(10) -0.0023(8) 0.0008(8)
 N26 0.0432(13) 0.0285(11) 0.0402(13) -0.0202(10) -0.0175(10) 0.0138(10)
 C21 0.0194(10) 0.0201(10) 0.0188(10) -0.0072(9) -0.0029(8) 0.0008(8)
 C22 0.0214(10) 0.0203(11) 0.0213(11) -0.0094(9) -0.0048(8) 0.0015(8)
 C23 0.0228(11) 0.0235(11) 0.0266(12) -0.0126(10) -0.0044(9) 0.0044(9)
 C24 0.0217(11) 0.0260(12) 0.0270(12) -0.0111(10) -0.0050(9) 0.0020(9)
 C25 0.0236(11) 0.0266(12) 0.0222(11) -0.0114(10) -0.0035(9) -0.0019(9)
 C26 0.0215(11) 0.0255(11) 0.0218(11) -0.0143(10) -0.0019(9) -0.0005(9)
 C27 0.0163(10) 0.0251(11) 0.0252(11) -0.0134(10) -0.0030(8) -0.0027(8)
 C28 0.0279(14) 0.060(2) 0.073(2) -0.0501(19) -0.0113(14) 0.0154(13)
 C29 0.0327(14) 0.0565(19) 0.0515(18) -0.0395(16) 0.0169(13) -0.0092(13)
 C30 0.071(2) 0.0290(14) 0.0447(17) -0.0117(13) -0.0329(16) 0.0067(14)
 C31 0.066(2) 0.0365(16) 0.0276(14) -0.0039(13) -0.0005(14) -0.0140(14)
 C32 0.0186(10) 0.0269(12) 0.0328(13) -0.0186(10) -0.0097(9) 0.0040(9)
 C33 0.0328(14) 0.0433(16) 0.0520(18) -0.0382(15) 0.0020(12) -0.0014(12)
 C34 0.0429(16) 0.0387(15) 0.0592(19) -0.0357(15) -0.0212(14) 0.0187(13)
 C35 0.0298(13) 0.0386(15) 0.0314(14) -0.0126(12) -0.0066(10) -0.0028(11)
 C36 0.074(2) 0.0373(16) 0.0409(17) -0.0127(14) -0.0234(16) 0.0143(15)
 C37 0.0223(12) 0.0502(17) 0.0563(18) -0.0319(15) -0.0088(12) 0.0111(12)
 C38 0.0278(12) 0.0400(14) 0.0324(13) -0.0240(12) -0.0038(10) 0.0002(11)
 P2 0.0270(5) 0.0270(5) 0.0265(5) -0.0082(4) 0.0016(4) -0.0020(4)
 P3 0.046(7) 0.043(7) 0.035(5) -0.011(5) 0.017(4) -0.012(5)
 F7 0.0407(12) 0.0442(13) 0.104(2) -0.0156(13) -0.0272(13) -0.0029(10)
 F8 0.0731(17) 0.0497(13) 0.0408(13) -0.0266(11) -0.0104(13) 0.0184(13)
 F9 0.0394(12) 0.057(2) 0.060(2) -0.0225(18) -0.0095(11) -0.0081(11)
 F10 0.0674(14) 0.0558(15) 0.0367(12) -0.0180(11) 0.0103(10) 0.0189(12)
 F11 0.0506(14) 0.0392(13) 0.0422(14) 0.0047(11) 0.0071(11) 0.0061(11)
 F12 0.063(2) 0.0310(11) 0.0361(12) -0.0042(9) -0.0037(12) 0.0004(11)
 F13 0.143(17) 0.075(17) 0.061(15) -0.001(11) 0.063(12) 0.040(15)
 F14 0.076(13) 0.061(14) 0.086(15) 0.012(11) -0.035(12) -0.033(11)
 F15 0.072(12) 0.079(14) 0.046(11) -0.040(10) 0.009(10) 0.003(12)
 F16 0.145(18) 0.036(13) 0.027(12) -0.011(11) -0.020(11) -0.030(11)
 F17 0.033(13) 0.049(10) 0.049(11) 0.007(8) -0.001(9) -0.018(8)
 F18 0.035(11) 0.041(9) 0.053(11) -0.010(7) 0.006(8) -0.006(7)
 P1 0.0222(3) 0.0375(4) 0.0257(3) -0.0134(3) -0.0012(2) 0.0003(3)
 F1 0.0422(10) 0.0752(14) 0.0332(9) 0.0032(9) -0.0001(8) -0.0187(9)
 F2 0.0338(8) 0.0588(11) 0.0367(9) -0.0252(8) -0.0116(7) 0.0074(7)
 F3 0.0451(9) 0.0352(9) 0.0344(9) -0.0130(7) 0.0054(7) -0.0030(7)
 F4 0.0266(8) 0.0536(10) 0.0497(10) -0.0200(9) -0.0110(7) 0.0050(7)
 F5 0.0396(9) 0.0350(9) 0.0571(11) -0.0240(8) -0.0024(8) -0.0007(7)
 F6 0.0315(8) 0.0679(12) 0.0433(10) -0.0374(9) -0.0071(7) 0.0095(8)

_geom_special_details
;
 All esds (except the esd in the dihedral angle between two l.s. planes)
 are estimated using the full covariance matrix.  The cell esds are taken
 into account individually in the estimation of esds in distances, angles
 and torsion angles; correlations between esds in cell parameters are only
 used when they are defined by crystal symmetry.  An approximate (isotropic)
 treatment of cell esds is used for estimating esds involving l.s. planes.
;
loop_
  _geom_bond_atom_site_label_1
  _geom_bond_atom_site_label_2
  _geom_bond_distance
  _geom_bond_site_symmetry_2
  _geom_bond_publ_flag
 Pd1 Cl1 2.2932(6) . ?
 Pd1 Cl2 2.2898(14) . ?
 Pd1 N1 2.0166(18) . ?
 Pd1 N4 2.0201(18) . ?
 Pd1 Cl2B 2.326(13) . ?
 O1 C4 1.348(3) . ?
 O1 C17 1.439(3) . ?
 O2 C5 1.347(3) . ?
 O2 C18 1.443(3) . ?
 N1 C1 1.360(3) . ?
 N1 C7 1.375(3) . ?
 N2 C7 1.322(3) . ?
 N2 C8 1.468(3) . ?
 N2 C10 1.446(3) . ?
 N3 C7 1.322(3) . ?
 N3 C9 1.471(3) . ?
 N3 C11 1.453(3) . ?
 N4 C2 1.358(3) . ?
 N4 C12 1.373(3) . ?
 N5 C12 1.323(3) . ?
 N5 C13 1.473(3) . ?
 N5 C15 1.456(3) . ?
 N6 C12 1.316(3) . ?
 N6 C14 1.472(3) . ?
 N6 C16 1.456(3) . ?
 C1 C2 1.441(3) . ?
 C1 C6 1.411(3) . ?
 C2 C3 1.408(3) . ?
 C3 H3 0.9500 . ?
 C3 C4 1.371(3) . ?
 C4 C5 1.455(3) . ?
 C5 C6 1.367(3) . ?
 C6 H6 0.9500 . ?
 C8 H8A 0.9900 . ?
 C8 H8B 0.9900 . ?
 C8 C9 1.525(4) . ?
 C9 H9A 0.9900 . ?
 C9 H9B 0.9900 . ?
 C10 H10A 0.9800 . ?
 C10 H10B 0.9800 . ?
 C10 H10C 0.9800 . ?
 C11 H11A 0.9800 . ?
 C11 H11B 0.9800 . ?
 C11 H11C 0.9800 . ?
 C13 H13A 0.9900 . ?
 C13 H13B 0.9900 . ?
 C13 C14 1.523(4) . ?
 C14 H14A 0.9900 . ?
 C14 H14B 0.9900 . ?
 C15 H15A 0.9800 . ?
 C15 H15B 0.9800 . ?
 C15 H15C 0.9800 . ?
 C16 H16A 0.9800 . ?
 C16 H16B 0.9800 . ?
 C16 H16C 0.9800 . ?
 C17 H17A 0.9800 . ?
 C17 H17B 0.9800 . ?
 C17 H17C 0.9800 . ?
 C18 H18A 0.9800 . ?
 C18 H18B 0.9800 . ?
 C18 H18C 0.9800 . ?
 Pd2 Cl3 2.2970(6) . ?
 Pd2 Cl4 2.2907(6) . ?
 Pd2 N21 2.0191(18) . ?
 Pd2 N24 2.0165(19) . ?
 O21 C24 1.348(3) . ?
 O21 C37 1.437(3) . ?
 O22 C25 1.343(3) . ?
 O22 C38 1.445(3) . ?
 N21 C21 1.358(3) . ?
 N21 C27 1.372(3) . ?
 N22 C27 1.315(3) . ?
 N22 C28 1.457(3) . ?
 N22 C30 1.445(4) . ?
 N23 C27 1.324(3) . ?
 N23 C29 1.471(3) . ?
 N23 C31 1.449(4) . ?
 N24 C22 1.353(3) . ?
 N24 C32 1.374(3) . ?
 N25 C32 1.311(3) . ?
 N25 C33 1.471(3) . ?
 N25 C35 1.450(3) . ?
 N26 C32 1.327(3) . ?
 N26 C34 1.467(3) . ?
 N26 C36 1.464(4) . ?
 C21 C22 1.436(3) . ?
 C21 C26 1.408(3) . ?
 C22 C23 1.413(3) . ?
 C23 H23 0.9500 . ?
 C23 C24 1.369(3) . ?
 C24 C25 1.448(3) . ?
 C25 C26 1.372(3) . ?
 C26 H26 0.9500 . ?
 C28 H28A 0.9900 . ?
 C28 H28B 0.9900 . ?
 C28 C29 1.521(5) . ?
 C29 H29A 0.9900 . ?
 C29 H29B 0.9900 . ?
 C30 H30A 0.9800 . ?
 C30 H30B 0.9800 . ?
 C30 H30C 0.9800 . ?
 C31 H31A 0.9800 . ?
 C31 H31B 0.9800 . ?
 C31 H31C 0.9800 . ?
 C33 H33A 0.9900 . ?
 C33 H33B 0.9900 . ?
 C33 C34 1.527(5) . ?
 C34 H34A 0.9900 . ?
 C34 H34B 0.9900 . ?
 C35 H35A 0.9800 . ?
 C35 H35B 0.9800 . ?
 C35 H35C 0.9800 . ?
 C36 H36A 0.9800 . ?
 C36 H36B 0.9800 . ?
 C36 H36C 0.9800 . ?
 C37 H37A 0.9800 . ?
 C37 H37B 0.9800 . ?
 C37 H37C 0.9800 . ?
 C38 H38A 0.9800 . ?
 C38 H38B 0.9800 . ?
 C38 H38C 0.9800 . ?
 P2 F7 1.593(2) . ?
 P2 F8 1.597(2) . ?
 P2 F9 1.598(2) . ?
 P2 F10 1.596(2) . ?
 P2 F11 1.599(2) . ?
 P2 F12 1.594(2) . ?
 P3 F13 1.561(15) . ?
 P3 F14 1.564(16) . ?
 P3 F15 1.549(15) . ?
 P3 F16 1.547(16) . ?
 P3 F17 1.556(16) . ?
 P3 F18 1.560(15) . ?
 P1 F1 1.5885(18) . ?
 P1 F2 1.6065(17) . ?
 P1 F3 1.6055(17) . ?
 P1 F4 1.6031(17) . ?
 P1 F5 1.5930(17) . ?
 P1 F6 1.6017(17) . ?

loop_
  _geom_angle_atom_site_label_1
  _geom_angle_atom_site_label_2
  _geom_angle_atom_site_label_3
  _geom_angle
  _geom_angle_site_symmetry_1
  _geom_angle_site_symmetry_3
  _geom_angle_publ_flag
 Cl1 Pd1 Cl2B 95.9(4) . . ?
 Cl2 Pd1 Cl1 93.75(4) . . ?
 N1 Pd1 Cl1 94.05(5) . . ?
 N1 Pd1 Cl2 171.10(6) . . ?
 N1 Pd1 N4 79.24(7) . . ?
 N1 Pd1 Cl2B 166.5(3) . . ?
 N4 Pd1 Cl1 172.77(5) . . ?
 N4 Pd1 Cl2 92.75(6) . . ?
 N4 Pd1 Cl2B 91.2(4) . . ?
 C4 O1 C17 117.01(18) . . ?
 C5 O2 C18 116.75(18) . . ?
 C1 N1 Pd1 114.62(14) . . ?
 C1 N1 C7 119.29(18) . . ?
 C7 N1 Pd1 122.87(14) . . ?
 C7 N2 C8 109.5(2) . . ?
 C7 N2 C10 126.72(19) . . ?
 C10 N2 C8 121.6(2) . . ?
 C7 N3 C9 109.7(2) . . ?
 C7 N3 C11 126.5(2) . . ?
 C11 N3 C9 123.3(2) . . ?
 C2 N4 Pd1 115.27(14) . . ?
 C2 N4 C12 121.88(18) . . ?
 C12 N4 Pd1 122.60(14) . . ?
 C12 N5 C13 109.1(2) . . ?
 C12 N5 C15 124.78(19) . . ?
 C15 N5 C13 122.8(2) . . ?
 C12 N6 C14 109.9(2) . . ?
 C12 N6 C16 126.9(2) . . ?
 C16 N6 C14 123.1(2) . . ?
 N1 C1 C2 115.32(18) . . ?
 N1 C1 C6 124.75(19) . . ?
 C6 C1 C2 119.88(19) . . ?
 N4 C2 C1 113.94(19) . . ?
 N4 C2 C3 126.32(19) . . ?
 C3 C2 C1 119.73(19) . . ?
 C2 C3 H3 120.1 . . ?
 C4 C3 C2 119.71(19) . . ?
 C4 C3 H3 120.1 . . ?
 O1 C4 C3 125.7(2) . . ?
 O1 C4 C5 113.84(19) . . ?
 C3 C4 C5 120.5(2) . . ?
 O2 C5 C4 114.42(19) . . ?
 O2 C5 C6 125.1(2) . . ?
 C6 C5 C4 120.4(2) . . ?
 C1 C6 H6 120.2 . . ?
 C5 C6 C1 119.7(2) . . ?
 C5 C6 H6 120.2 . . ?
 N2 C7 N1 123.5(2) . . ?
 N3 C7 N1 123.9(2) . . ?
 N3 C7 N2 112.6(2) . . ?
 N2 C8 H8A 111.3 . . ?
 N2 C8 H8B 111.3 . . ?
 N2 C8 C9 102.4(2) . . ?
 H8A C8 H8B 109.2 . . ?
 C9 C8 H8A 111.3 . . ?
 C9 C8 H8B 111.3 . . ?
 N3 C9 C8 102.3(2) . . ?
 N3 C9 H9A 111.3 . . ?
 N3 C9 H9B 111.3 . . ?
 C8 C9 H9A 111.3 . . ?
 C8 C9 H9B 111.3 . . ?
 H9A C9 H9B 109.2 . . ?
 N2 C10 H10A 109.5 . . ?
 N2 C10 H10B 109.5 . . ?
 N2 C10 H10C 109.5 . . ?
 H10A C10 H10B 109.5 . . ?
 H10A C10 H10C 109.5 . . ?
 H10B C10 H10C 109.5 . . ?
 N3 C11 H11A 109.5 . . ?
 N3 C11 H11B 109.5 . . ?
 N3 C11 H11C 109.5 . . ?
 H11A C11 H11B 109.5 . . ?
 H11A C11 H11C 109.5 . . ?
 H11B C11 H11C 109.5 . . ?
 N5 C12 N4 121.7(2) . . ?
 N6 C12 N4 125.3(2) . . ?
 N6 C12 N5 113.0(2) . . ?
 N5 C13 H13A 111.2 . . ?
 N5 C13 H13B 111.2 . . ?
 N5 C13 C14 102.75(19) . . ?
 H13A C13 H13B 109.1 . . ?
 C14 C13 H13A 111.2 . . ?
 C14 C13 H13B 111.2 . . ?
 N6 C14 C13 102.58(19) . . ?
 N6 C14 H14A 111.3 . . ?
 N6 C14 H14B 111.3 . . ?
 C13 C14 H14A 111.3 . . ?
 C13 C14 H14B 111.3 . . ?
 H14A C14 H14B 109.2 . . ?
 N5 C15 H15A 109.5 . . ?
 N5 C15 H15B 109.5 . . ?
 N5 C15 H15C 109.5 . . ?
 H15A C15 H15B 109.5 . . ?
 H15A C15 H15C 109.5 . . ?
 H15B C15 H15C 109.5 . . ?
 N6 C16 H16A 109.5 . . ?
 N6 C16 H16B 109.5 . . ?
 N6 C16 H16C 109.5 . . ?
 H16A C16 H16B 109.5 . . ?
 H16A C16 H16C 109.5 . . ?
 H16B C16 H16C 109.5 . . ?
 O1 C17 H17A 109.5 . . ?
 O1 C17 H17B 109.5 . . ?
 O1 C17 H17C 109.5 . . ?
 H17A C17 H17B 109.5 . . ?
 H17A C17 H17C 109.5 . . ?
 H17B C17 H17C 109.5 . . ?
 O2 C18 H18A 109.5 . . ?
 O2 C18 H18B 109.5 . . ?
 O2 C18 H18C 109.5 . . ?
 H18A C18 H18B 109.5 . . ?
 H18A C18 H18C 109.5 . . ?
 H18B C18 H18C 109.5 . . ?
 Cl4 Pd2 Cl3 94.04(2) . . ?
 N21 Pd2 Cl3 94.50(5) . . ?
 N21 Pd2 Cl4 170.64(6) . . ?
 N24 Pd2 Cl3 173.64(5) . . ?
 N24 Pd2 Cl4 92.17(5) . . ?
 N24 Pd2 N21 79.40(7) . . ?
 C24 O21 C37 116.95(19) . . ?
 C25 O22 C38 117.44(18) . . ?
 C21 N21 Pd2 115.15(14) . . ?
 C21 N21 C27 119.58(18) . . ?
 C27 N21 Pd2 124.99(14) . . ?
 C27 N22 C28 109.9(2) . . ?
 C27 N22 C30 125.3(2) . . ?
 C30 N22 C28 122.7(2) . . ?
 C27 N23 C29 109.3(2) . . ?
 C27 N23 C31 126.7(2) . . ?
 C31 N23 C29 123.4(2) . . ?
 C22 N24 Pd2 115.48(15) . . ?
 C22 N24 C32 119.65(19) . . ?
 C32 N24 Pd2 124.23(15) . . ?
 C32 N25 C33 110.0(2) . . ?
 C32 N25 C35 125.7(2) . . ?
 C35 N25 C33 124.1(2) . . ?
 C32 N26 C34 109.7(2) . . ?
 C32 N26 C36 124.1(2) . . ?
 C36 N26 C34 123.8(2) . . ?
 N21 C21 C22 114.97(19) . . ?
 N21 C21 C26 125.2(2) . . ?
 C26 C21 C22 119.8(2) . . ?
 N24 C22 C21 114.84(19) . . ?
 N24 C22 C23 125.3(2) . . ?
 C23 C22 C21 119.8(2) . . ?
 C22 C23 H23 120.2 . . ?
 C24 C23 C22 119.6(2) . . ?
 C24 C23 H23 120.2 . . ?
 O21 C24 C23 125.3(2) . . ?
 O21 C24 C25 114.1(2) . . ?
 C23 C24 C25 120.5(2) . . ?
 O22 C25 C24 114.4(2) . . ?
 O22 C25 C26 125.2(2) . . ?
 C26 C25 C24 120.5(2) . . ?
 C21 C26 H26 120.1 . . ?
 C25 C26 C21 119.7(2) . . ?
 C25 C26 H26 120.1 . . ?
 N22 C27 N21 123.0(2) . . ?
 N22 C27 N23 112.6(2) . . ?
 N23 C27 N21 124.4(2) . . ?
 N22 C28 H28A 111.3 . . ?
 N22 C28 H28B 111.3 . . ?
 N22 C28 C29 102.5(2) . . ?
 H28A C28 H28B 109.2 . . ?
 C29 C28 H28A 111.3 . . ?
 C29 C28 H28B 111.3 . . ?
 N23 C29 C28 102.4(2) . . ?
 N23 C29 H29A 111.3 . . ?
 N23 C29 H29B 111.3 . . ?
 C28 C29 H29A 111.3 . . ?
 C28 C29 H29B 111.3 . . ?
 H29A C29 H29B 109.2 . . ?
 N22 C30 H30A 109.5 . . ?
 N22 C30 H30B 109.5 . . ?
 N22 C30 H30C 109.5 . . ?
 H30A C30 H30B 109.5 . . ?
 H30A C30 H30C 109.5 . . ?
 H30B C30 H30C 109.5 . . ?
 N23 C31 H31A 109.5 . . ?
 N23 C31 H31B 109.5 . . ?
 N23 C31 H31C 109.5 . . ?
 H31A C31 H31B 109.5 . . ?
 H31A C31 H31C 109.5 . . ?
 H31B C31 H31C 109.5 . . ?
 N25 C32 N24 124.0(2) . . ?
 N25 C32 N26 113.4(2) . . ?
 N26 C32 N24 122.6(2) . . ?
 N25 C33 H33A 111.1 . . ?
 N25 C33 H33B 111.1 . . ?
 N25 C33 C34 103.3(2) . . ?
 H33A C33 H33B 109.1 . . ?
 C34 C33 H33A 111.1 . . ?
 C34 C33 H33B 111.1 . . ?
 N26 C34 C33 103.2(2) . . ?
 N26 C34 H34A 111.1 . . ?
 N26 C34 H34B 111.1 . . ?
 C33 C34 H34A 111.1 . . ?
 C33 C34 H34B 111.1 . . ?
 H34A C34 H34B 109.1 . . ?
 N25 C35 H35A 109.5 . . ?
 N25 C35 H35B 109.5 . . ?
 N25 C35 H35C 109.5 . . ?
 H35A C35 H35B 109.5 . . ?
 H35A C35 H35C 109.5 . . ?
 H35B C35 H35C 109.5 . . ?
 N26 C36 H36A 109.5 . . ?
 N26 C36 H36B 109.5 . . ?
 N26 C36 H36C 109.5 . . ?
 H36A C36 H36B 109.5 . . ?
 H36A C36 H36C 109.5 . . ?
 H36B C36 H36C 109.5 . . ?
 O21 C37 H37A 109.5 . . ?
 O21 C37 H37B 109.5 . . ?
 O21 C37 H37C 109.5 . . ?
 H37A C37 H37B 109.5 . . ?
 H37A C37 H37C 109.5 . . ?
 H37B C37 H37C 109.5 . . ?
 O22 C38 H38A 109.5 . . ?
 O22 C38 H38B 109.5 . . ?
 O22 C38 H38C 109.5 . . ?
 H38A C38 H38B 109.5 . . ?
 H38A C38 H38C 109.5 . . ?
 H38B C38 H38C 109.5 . . ?
 F7 P2 F8 89.89(16) . . ?
 F7 P2 F9 179.45(19) . . ?
 F7 P2 F10 90.37(15) . . ?
 F7 P2 F11 90.30(17) . . ?
 F7 P2 F12 89.18(16) . . ?
 F8 P2 F9 89.59(17) . . ?
 F8 P2 F11 89.45(14) . . ?
 F9 P2 F11 89.88(18) . . ?
 F10 P2 F8 179.73(17) . . ?
 F10 P2 F9 90.15(16) . . ?
 F10 P2 F11 90.47(13) . . ?
 F12 P2 F8 90.28(14) . . ?
 F12 P2 F9 90.64(17) . . ?
 F12 P2 F10 89.81(15) . . ?
 F12 P2 F11 179.4(2) . . ?
 F13 P3 F14 88.7(12) . . ?
 F15 P3 F13 178.5(14) . . ?
 F15 P3 F14 89.8(11) . . ?
 F15 P3 F17 89.5(11) . . ?
 F15 P3 F18 90.2(10) . . ?
 F16 P3 F13 89.9(12) . . ?
 F16 P3 F14 177.0(17) . . ?
 F16 P3 F15 91.6(12) . . ?
 F16 P3 F17 88.7(19) . . ?
 F16 P3 F18 90.3(18) . . ?
 F17 P3 F13 91.0(11) . . ?
 F17 P3 F14 93.9(17) . . ?
 F17 P3 F18 179.0(19) . . ?
 F18 P3 F13 89.2(10) . . ?
 F18 P3 F14 87.1(16) . . ?
 F1 P1 F2 90.33(10) . . ?
 F1 P1 F3 178.90(11) . . ?
 F1 P1 F4 90.36(10) . . ?
 F1 P1 F5 91.18(11) . . ?
 F1 P1 F6 89.85(11) . . ?
 F3 P1 F2 89.70(10) . . ?
 F4 P1 F2 179.23(11) . . ?
 F4 P1 F3 89.60(10) . . ?
 F5 P1 F2 90.31(9) . . ?
 F5 P1 F3 89.92(9) . . ?
 F5 P1 F4 90.03(9) . . ?
 F5 P1 F6 178.96(11) . . ?
 F6 P1 F2 89.85(9) . . ?
 F6 P1 F3 89.05(9) . . ?
 F6 P1 F4 89.80(9) . . ?

loop_
  _geom_torsion_atom_site_label_1
  _geom_torsion_atom_site_label_2
  _geom_torsion_atom_site_label_3
  _geom_torsion_atom_site_label_4
  _geom_torsion
  _geom_torsion_site_symmetry_1
  _geom_torsion_site_symmetry_2
  _geom_torsion_site_symmetry_3
  _geom_torsion_site_symmetry_4
  _geom_torsion_publ_flag
 Pd1 N1 C1 C2 8.1(2) . . . . ?
 Pd1 N1 C1 C6 -174.18(17) . . . . ?
 Pd1 N1 C7 N2 -83.4(3) . . . . ?
 Pd1 N1 C7 N3 95.1(2) . . . . ?
 Pd1 N4 C2 C1 -10.3(2) . . . . ?
 Pd1 N4 C2 C3 170.50(18) . . . . ?
 Pd1 N4 C12 N5 75.3(3) . . . . ?
 Pd1 N4 C12 N6 -102.5(2) . . . . ?
 O1 C4 C5 O2 1.2(3) . . . . ?
 O1 C4 C5 C6 -177.9(2) . . . . ?
 O2 C5 C6 C1 -178.3(2) . . . . ?
 N1 C1 C2 N4 1.4(3) . . . . ?
 N1 C1 C2 C3 -179.3(2) . . . . ?
 N1 C1 C6 C5 179.6(2) . . . . ?
 N2 C8 C9 N3 -17.8(2) . . . . ?
 N4 C2 C3 C4 178.6(2) . . . . ?
 N5 C13 C14 N6 15.1(3) . . . . ?
 C1 N1 C7 N2 117.9(2) . . . . ?
 C1 N1 C7 N3 -63.5(3) . . . . ?
 C1 C2 C3 C4 -0.6(3) . . . . ?
 C2 N4 C12 N5 -110.7(3) . . . . ?
 C2 N4 C12 N6 71.5(3) . . . . ?
 C2 C1 C6 C5 -2.9(3) . . . . ?
 C2 C3 C4 O1 177.8(2) . . . . ?
 C2 C3 C4 C5 -1.6(3) . . . . ?
 C3 C4 C5 O2 -179.3(2) . . . . ?
 C3 C4 C5 C6 1.6(3) . . . . ?
 C4 C5 C6 C1 0.7(3) . . . . ?
 C6 C1 C2 N4 -176.4(2) . . . . ?
 C6 C1 C2 C3 2.9(3) . . . . ?
 C7 N1 C1 C2 168.5(2) . . . . ?
 C7 N1 C1 C6 -13.8(3) . . . . ?
 C7 N2 C8 C9 16.5(3) . . . . ?
 C7 N3 C9 C8 14.4(3) . . . . ?
 C8 N2 C7 N1 170.5(2) . . . . ?
 C8 N2 C7 N3 -8.2(3) . . . . ?
 C9 N3 C7 N1 176.7(2) . . . . ?
 C9 N3 C7 N2 -4.6(3) . . . . ?
 C10 N2 C7 N1 7.1(4) . . . . ?
 C10 N2 C7 N3 -171.6(2) . . . . ?
 C10 N2 C8 C9 -179.0(2) . . . . ?
 C11 N3 C7 N1 4.9(4) . . . . ?
 C11 N3 C7 N2 -176.4(2) . . . . ?
 C11 N3 C9 C8 -173.5(2) . . . . ?
 C12 N4 C2 C1 175.3(2) . . . . ?
 C12 N4 C2 C3 -3.9(4) . . . . ?
 C12 N5 C13 C14 -15.8(3) . . . . ?
 C12 N6 C14 C13 -10.5(3) . . . . ?
 C13 N5 C12 N4 -167.9(2) . . . . ?
 C13 N5 C12 N6 10.1(3) . . . . ?
 C14 N6 C12 N4 178.6(2) . . . . ?
 C14 N6 C12 N5 0.7(3) . . . . ?
 C15 N5 C12 N4 -8.0(4) . . . . ?
 C15 N5 C12 N6 170.0(2) . . . . ?
 C15 N5 C13 C14 -176.2(2) . . . . ?
 C16 N6 C12 N4 2.3(4) . . . . ?
 C16 N6 C12 N5 -175.6(2) . . . . ?
 C16 N6 C14 C13 166.0(2) . . . . ?
 C17 O1 C4 C3 -14.8(3) . . . . ?
 C17 O1 C4 C5 164.7(2) . . . . ?
 C18 O2 C5 C4 -168.5(2) . . . . ?
 C18 O2 C5 C6 10.5(3) . . . . ?
 Pd2 N21 C21 C22 -1.6(3) . . . . ?
 Pd2 N21 C21 C26 179.54(18) . . . . ?
 Pd2 N21 C27 N22 78.9(3) . . . . ?
 Pd2 N21 C27 N23 -100.3(2) . . . . ?
 Pd2 N24 C22 C21 4.1(3) . . . . ?
 Pd2 N24 C22 C23 -178.04(19) . . . . ?
 Pd2 N24 C32 N25 -82.1(3) . . . . ?
 Pd2 N24 C32 N26 97.7(2) . . . . ?
 O21 C24 C25 O22 0.7(3) . . . . ?
 O21 C24 C25 C26 -178.1(2) . . . . ?
 O22 C25 C26 C21 -179.0(2) . . . . ?
 N21 C21 C22 N24 -1.6(3) . . . . ?
 N21 C21 C22 C23 -179.6(2) . . . . ?
 N21 C21 C26 C25 179.1(2) . . . . ?
 N22 C28 C29 N23 17.1(3) . . . . ?
 N24 C22 C23 C24 -176.6(2) . . . . ?
 N25 C33 C34 N26 6.2(3) . . . . ?
 C21 N21 C27 N22 -107.5(3) . . . . ?
 C21 N21 C27 N23 73.3(3) . . . . ?
 C21 C22 C23 C24 1.2(4) . . . . ?
 C22 N24 C32 N25 107.5(3) . . . . ?
 C22 N24 C32 N26 -72.7(3) . . . . ?
 C22 C21 C26 C25 0.3(3) . . . . ?
 C22 C23 C24 O21 177.6(2) . . . . ?
 C22 C23 C24 C25 -1.2(4) . . . . ?
 C23 C24 C25 O22 179.7(2) . . . . ?
 C23 C24 C25 C26 0.8(4) . . . . ?
 C24 C25 C26 C21 -0.3(4) . . . . ?
 C26 C21 C22 N24 177.3(2) . . . . ?
 C26 C21 C22 C23 -0.7(3) . . . . ?
 C27 N21 C21 C22 -175.8(2) . . . . ?
 C27 N21 C21 C26 5.3(4) . . . . ?
 C27 N22 C28 C29 -16.7(3) . . . . ?
 C27 N23 C29 C28 -13.1(3) . . . . ?
 C28 N22 C27 N21 -170.1(2) . . . . ?
 C28 N22 C27 N23 9.2(3) . . . . ?
 C29 N23 C27 N21 -177.6(2) . . . . ?
 C29 N23 C27 N22 3.0(3) . . . . ?
 C30 N22 C27 N21 -6.2(4) . . . . ?
 C30 N22 C27 N23 173.1(2) . . . . ?
 C30 N22 C28 C29 178.9(2) . . . . ?
 C31 N23 C27 N21 -6.6(4) . . . . ?
 C31 N23 C27 N22 174.1(2) . . . . ?
 C31 N23 C29 C28 175.5(3) . . . . ?
 C32 N24 C22 C21 175.3(2) . . . . ?
 C32 N24 C22 C23 -6.9(4) . . . . ?
 C32 N25 C33 C34 -4.5(3) . . . . ?
 C32 N26 C34 C33 -6.2(3) . . . . ?
 C33 N25 C32 N24 -179.5(2) . . . . ?
 C33 N25 C32 N26 0.7(3) . . . . ?
 C34 N26 C32 N24 -176.1(2) . . . . ?
 C34 N26 C32 N25 3.7(3) . . . . ?
 C35 N25 C32 N24 6.0(4) . . . . ?
 C35 N25 C32 N26 -173.8(2) . . . . ?
 C35 N25 C33 C34 170.1(2) . . . . ?
 C36 N26 C32 N24 -13.2(4) . . . . ?
 C36 N26 C32 N25 166.6(3) . . . . ?
 C36 N26 C34 C33 -169.2(3) . . . . ?
 C37 O21 C24 C23 -4.1(4) . . . . ?
 C37 O21 C24 C25 174.8(2) . . . . ?
 C38 O22 C25 C24 178.5(2) . . . . ?
 C38 O22 C25 C26 -2.8(4) . . . . ?

_shelx_res_file
;
TITL mo_2025_fk118_4_0m_a.res in P-1
    mo_2025_fk118_4_0m.res
    created by SHELXL-2018/3 at 17:02:31 on 11-Aug-2025
REM Old TITL mo_2025_fk118_4_0m in P-1
REM SHELXT solution in P-1: R1 0.134, Rweak 0.005, Alpha 0.057
REM <I/s> 0.000 for 0 systematic absences, Orientation as input
REM Formula found by SHELXT: C55 N9 Cl6 Pd2
CELL 0.71073 13.2611 13.9853 15.1673 72.399 79.673 88.308
ZERR 4 0.001 0.001 0.0011 0.003 0.003 0.003
LATT 1
SFAC C H Cl F N O P Pd
UNIT 72 112 8 24 24 8 4 4
SADI P2 F7 P2 F8 P2 F9 P2 F10 P2 F11 P2 F12
SADI 0.04 F7 F12 F7 F11 F7 F10 F7 F8 F9 F12 F9 F11 F9 F10 F9 F8
SADI 0.05 F7 F9 F12 F11 F8 F10
SIMU P2 F7 > F12
RIGU P2 F7 > F12
SADI P3 F13 P3 F14 P3 F15 P3 F16 P3 F17 P3 F18
SADI 0.04 F13 F14 F13 F16 F13 F17 F13 F18 F15 F14 F15 F16 F15 F17 F15 F18
SADI 0.05 F13 F15 F14 F16 F18 F17
SIMU P3 F13 > F18
RIGU P3 F13 > F18
RIGU C36 N26
SIMU 0.04 0.08 1.7 C36 N26

L.S. 10
PLAN  20
TEMP -173.15
CONF
BOND
list 4
MORE -1
BOND $H
fmap 2
acta
OMIT -3 54
OMIT 1 1 3
REM <olex2.extras>
REM <HklSrc "%.\\mo_2025_fk118_4_0m.hkl">
REM </olex2.extras>

WGHT    0.026300    3.739500
FVAR       0.23549
PD1   8    0.141416    0.310983    0.597753    11.00000    0.01758    0.01798 =
         0.02161   -0.00977   -0.00480    0.00159
CL1   3   -0.025232    0.327730    0.663761    11.00000    0.02033    0.02368 =
         0.02887   -0.00964   -0.00033   -0.00140
PART 1
CL2   3    0.104610    0.172989    0.556665    10.90000    0.02346    0.02510 =
         0.04436   -0.02094   -0.00302   -0.00312
PART 0
O1    6    0.616122    0.424461    0.596511    11.00000    0.01759    0.02504 =
         0.03092   -0.01277   -0.00575    0.00304
O2    6    0.518476    0.548820    0.671638    11.00000    0.02248    0.02657 =
         0.03600   -0.01886   -0.00754    0.00145
N1    5    0.195552    0.423443    0.635256    11.00000    0.01850    0.02042 =
         0.02049   -0.01075   -0.00481    0.00177
N2    5    0.074774    0.545041    0.661838    11.00000    0.01952    0.02171 =
         0.03001   -0.01126    0.00129    0.00234
N3    5    0.131857    0.445883    0.784487    11.00000    0.03037    0.02703 =
         0.02179   -0.01262    0.00016   -0.00072
N4    5    0.293239    0.305109    0.550628    11.00000    0.01821    0.02212 =
         0.02216   -0.01294   -0.00624    0.00329
N5    5    0.325704    0.262102    0.409785    11.00000    0.02690    0.02471 =
         0.02411   -0.01528   -0.00702    0.00348
N6    5    0.378122    0.157408    0.532425    11.00000    0.02596    0.02207 =
         0.03381   -0.01422   -0.00794    0.00694
C1    1    0.299360    0.427735    0.626522    11.00000    0.01977    0.01801 =
         0.01529   -0.00585   -0.00399    0.00285
C2    1    0.354381    0.360764    0.580210    11.00000    0.02239    0.01730 =
         0.01705   -0.00610   -0.00647    0.00348
C3    1    0.462100    0.358718    0.568548    11.00000    0.02141    0.01852 =
         0.01932   -0.00818   -0.00514    0.00496
AFIX  43
H3    2    0.498779    0.314291    0.538604    11.00000   -1.20000
AFIX   0
C4    1    0.513819    0.421118    0.600592    11.00000    0.01898    0.02036 =
         0.01984   -0.00411   -0.00586    0.00279
C5    1    0.458433    0.491224    0.644296    11.00000    0.02427    0.01884 =
         0.02001   -0.00722   -0.00710    0.00029
C6    1    0.353840    0.494061    0.656099    11.00000    0.02184    0.01889 =
         0.02147   -0.00803   -0.00442    0.00209
AFIX  43
H6    2    0.318028    0.540452    0.684070    11.00000   -1.20000
AFIX   0
C7    1    0.135973    0.470767    0.692591    11.00000    0.01869    0.01919 =
         0.02132   -0.00999    0.00049   -0.00308
C8    1    0.009874    0.566899    0.742217    11.00000    0.02816    0.02864 =
         0.04132   -0.01859    0.00936    0.00088
AFIX  23
H8A   2   -0.060388    0.538409    0.753388    11.00000   -1.20000
H8B   2    0.006217    0.640052    0.732691    11.00000   -1.20000
AFIX   0
C9    1    0.065558    0.515211    0.823021    11.00000    0.03707    0.03650 =
         0.03334   -0.02183    0.00984   -0.00243
AFIX  23
H9A   2    0.106488    0.564077    0.838421    11.00000   -1.20000
H9B   2    0.016785    0.478468    0.880010    11.00000   -1.20000
AFIX   0
C10   1    0.051154    0.581794    0.568100    11.00000    0.02614    0.02455 =
         0.03352   -0.00441   -0.00487    0.00487
AFIX 137
H10A  2    0.101143    0.556694    0.524962    11.00000   -1.50000
H10B  2    0.054186    0.655327    0.547273    11.00000   -1.50000
H10C  2   -0.017871    0.558263    0.568549    11.00000   -1.50000
AFIX   0
C11   1    0.193353    0.371494    0.839453    11.00000    0.04045    0.03540 =
         0.02052   -0.00686   -0.00361   -0.00079
AFIX 137
H11A  2    0.216322    0.322360    0.806255    11.00000   -1.50000
H11B  2    0.152059    0.337217    0.900891    11.00000   -1.50000
H11C  2    0.253151    0.404735    0.848284    11.00000   -1.50000
AFIX   0
C12   1    0.332926    0.242547    0.499368    11.00000    0.01671    0.02186 =
         0.02550   -0.01313   -0.00495    0.00059
C13   1    0.354351    0.172685    0.379798    11.00000    0.03826    0.03272 =
         0.04033   -0.02661   -0.00649    0.00304
AFIX  23
H13A  2    0.400966    0.190837    0.318117    11.00000   -1.20000
H13B  2    0.293001    0.136671    0.375757    11.00000   -1.20000
AFIX   0
C14   1    0.408371    0.109827    0.457635    11.00000    0.02823    0.02563 =
         0.04548   -0.02249   -0.00054    0.00439
AFIX  23
H14A  2    0.384457    0.038780    0.478785    11.00000   -1.20000
H14B  2    0.483682    0.113350    0.436788    11.00000   -1.20000
AFIX   0
C15   1    0.265854    0.342174    0.359162    11.00000    0.03216    0.03868 =
         0.02520   -0.01260   -0.01274    0.00687
AFIX 137
H15A  2    0.193533    0.320624    0.373635    11.00000   -1.50000
H15B  2    0.290873    0.357595    0.291415    11.00000   -1.50000
H15C  2    0.272869    0.402203    0.378360    11.00000   -1.50000
AFIX   0
C16   1    0.392124    0.110845    0.629022    11.00000    0.04863    0.02747 =
         0.03996   -0.00610   -0.01911    0.01136
AFIX 137
H16A  2    0.363698    0.153705    0.667457    11.00000   -1.50000
H16B  2    0.465435    0.102355    0.630756    11.00000   -1.50000
H16C  2    0.356667    0.045126    0.653893    11.00000   -1.50000
AFIX   0
C17   1    0.673104    0.341892    0.576840    11.00000    0.02150    0.03001 =
         0.03390   -0.01418   -0.00741    0.00816
AFIX 137
H17A  2    0.674679    0.345054    0.511171    11.00000   -1.50000
H17B  2    0.640122    0.278481    0.618319    11.00000   -1.50000
H17C  2    0.743329    0.345893    0.587628    11.00000   -1.50000
AFIX   0
C18   1    0.467467    0.605610    0.731028    11.00000    0.03029    0.03942 =
         0.05090   -0.03303   -0.01023    0.00317
AFIX 137
H18A  2    0.429310    0.659605    0.694322    11.00000   -1.50000
H18B  2    0.518553    0.634564    0.755632    11.00000   -1.50000
H18C  2    0.419897    0.561229    0.783462    11.00000   -1.50000
AFIX   0
PART 2
CL2B  3    0.104788    0.198456    0.521216    10.10000    0.03754    0.02341 =
         0.03652   -0.01851   -0.00346   -0.00004

PART 0
PD2   8    0.357468    0.895185    0.187215    11.00000    0.01782    0.02236 =
         0.02538   -0.01477   -0.00554    0.00254
CL3   3    0.524764    0.847774    0.160928    11.00000    0.01948    0.03743 =
         0.04686   -0.02786   -0.00674    0.00341
CL4   3    0.389157    0.994261    0.275495    11.00000    0.02253    0.03757 =
         0.04353   -0.03033   -0.00949    0.00403
O21   6   -0.102251    0.866057    0.095643    11.00000    0.01999    0.04115 =
         0.04314   -0.02417   -0.00996    0.00604
O22   6   -0.000329    0.763554   -0.001858    11.00000    0.02218    0.04253 =
         0.03614   -0.02676   -0.00588   -0.00032
N21   5    0.309695    0.822193    0.105254    11.00000    0.01907    0.02490 =
         0.02199   -0.01330   -0.00380   -0.00016
N22   5    0.407640    0.683618    0.086392    11.00000    0.03282    0.02869 =
         0.03600   -0.01957   -0.01338    0.00955
N23   5    0.404804    0.811055   -0.040281    11.00000    0.03265    0.03311 =
         0.02492   -0.01519    0.00592   -0.00575
N24   5    0.206664    0.924596    0.204694    11.00000    0.02008    0.02580 =
         0.02966   -0.01703   -0.00760    0.00513
N25   5    0.134348    0.960101    0.345720    11.00000    0.02191    0.03211 =
         0.03274   -0.02090   -0.00226    0.00084
N26   5    0.142124    1.082160    0.212429    11.00000    0.04322    0.02852 =
         0.04020   -0.02020   -0.01748    0.01382
C21   1    0.208897    0.831734    0.098549    11.00000    0.01939    0.02007 =
         0.01884   -0.00718   -0.00289    0.00078
C22   1    0.151975    0.890016    0.152921    11.00000    0.02144    0.02027 =
         0.02129   -0.00944   -0.00479    0.00153
C23   1    0.046236    0.904376    0.151729    11.00000    0.02279    0.02350 =
         0.02658   -0.01259   -0.00441    0.00438
AFIX  43
H23   2    0.008495    0.943922    0.186641    11.00000   -1.20000
AFIX   0
C24   1   -0.001493    0.860982    0.099985    11.00000    0.02169    0.02597 =
         0.02696   -0.01114   -0.00498    0.00204
C25   1    0.055949    0.802260    0.045092    11.00000    0.02365    0.02658 =
         0.02224   -0.01142   -0.00353   -0.00186
C26   1    0.158796    0.788262    0.045102    11.00000    0.02154    0.02551 =
         0.02179   -0.01432   -0.00191   -0.00048
AFIX  43
H26   2    0.196051    0.749406    0.009204    11.00000   -1.20000
AFIX   0
C27   1    0.372334    0.773442    0.051431    11.00000    0.01631    0.02507 =
         0.02516   -0.01340   -0.00299   -0.00266
C28   1    0.485407    0.659818    0.015679    11.00000    0.02792    0.05969 =
         0.07261   -0.05010   -0.01126    0.01540
AFIX  23
H28A  2    0.475708    0.590424    0.014238    11.00000   -1.20000
H28B  2    0.555310    0.668061    0.027233    11.00000   -1.20000
AFIX   0
C29   1    0.466691    0.736432   -0.074909    11.00000    0.03271    0.05653 =
         0.05151   -0.03945    0.01691   -0.00924
AFIX  23
H29A  2    0.531977    0.766757   -0.115399    11.00000   -1.20000
H29B  2    0.428659    0.705788   -0.110515    11.00000   -1.20000
AFIX   0
C30   1    0.394557    0.628182    0.185157    11.00000    0.07088    0.02895 =
         0.04474   -0.01175   -0.03286    0.00674
AFIX 137
H30A  2    0.452734    0.643041    0.211069    11.00000   -1.50000
H30B  2    0.391177    0.556124    0.192927    11.00000   -1.50000
H30C  2    0.330886    0.647779    0.218466    11.00000   -1.50000
AFIX   0
C31   1    0.373338    0.903780   -0.101632    11.00000    0.06615    0.03654 =
         0.02760   -0.00389   -0.00052   -0.01399
AFIX 137
H31A  2    0.320336    0.889053   -0.133488    11.00000   -1.50000
H31B  2    0.432576    0.936971   -0.148557    11.00000   -1.50000
H31C  2    0.345819    0.948038   -0.064349    11.00000   -1.50000
AFIX   0
C32   1    0.161719    0.987210    0.254020    11.00000    0.01864    0.02693 =
         0.03275   -0.01859   -0.00969    0.00401
C33   1    0.087909    1.044722    0.375439    11.00000    0.03283    0.04327 =
         0.05200   -0.03822    0.00200   -0.00136
AFIX  23
H33A  2    0.124203    1.060001    0.421415    11.00000   -1.20000
H33B  2    0.014569    1.030355    0.403719    11.00000   -1.20000
AFIX   0
C34   1    0.100810    1.131083    0.283786    11.00000    0.04286    0.03868 =
         0.05918   -0.03573   -0.02123    0.01874
AFIX  23
H34A  2    0.034215    1.161853    0.272749    11.00000   -1.20000
H34B  2    0.149186    1.183410    0.284299    11.00000   -1.20000
AFIX   0
C35   1    0.154938    0.864488    0.410154    11.00000    0.02978    0.03858 =
         0.03141   -0.01258   -0.00659   -0.00284
AFIX 137
H35A  2    0.155786    0.812003    0.379438    11.00000   -1.50000
H35B  2    0.101270    0.848300    0.466392    11.00000   -1.50000
H35C  2    0.221676    0.868524    0.428191    11.00000   -1.50000
AFIX   0
C36   1    0.183854    1.136844    0.114390    11.00000    0.07364    0.03732 =
         0.04092   -0.01274   -0.02342    0.01434
AFIX 137
H36A  2    0.257533    1.149556    0.107712    11.00000   -1.50000
H36B  2    0.149282    1.200867    0.095952    11.00000   -1.50000
H36C  2    0.172674    1.096705    0.073896    11.00000   -1.50000
AFIX   0
C37   1   -0.165249    0.915921    0.154776    11.00000    0.02231    0.05024 =
         0.05627   -0.03189   -0.00878    0.01115
AFIX 137
H37A  2   -0.144579    0.987045    0.134796    11.00000   -1.50000
H37B  2   -0.156888    0.884982    0.220173    11.00000   -1.50000
H37C  2   -0.237254    0.909751    0.149698    11.00000   -1.50000
AFIX   0
C38   1    0.052395    0.706153   -0.060081    11.00000    0.02781    0.03996 =
         0.03239   -0.02404   -0.00378    0.00022
AFIX 137
H38A  2    0.104460    0.749048   -0.109128    11.00000   -1.50000
H38B  2    0.002977    0.681157   -0.089348    11.00000   -1.50000
H38C  2    0.085513    0.649318   -0.021261    11.00000   -1.50000
AFIX   0

PART 1
P2    7    0.243680    0.816544    0.668884    10.90000    0.02702    0.02703 =
         0.02647   -0.00817    0.00164   -0.00197
PART 2
P3    7    0.268344    0.792467    0.657583    10.10000    0.04635    0.04262 =
         0.03519   -0.01083    0.01659   -0.01220
PART 1
F7    4    0.135578    0.788884    0.649741    10.90000    0.04072    0.04418 =
         0.10431   -0.01560   -0.02722   -0.00292
F8    4    0.300301    0.761494    0.596330    10.90000    0.07307    0.04970 =
         0.04081   -0.02660   -0.01043    0.01841
F9    4    0.352602    0.844103    0.687149    10.90000    0.03939    0.05671 =
         0.05952   -0.02252   -0.00948   -0.00815
F10   4    0.187580    0.871520    0.741600    10.90000    0.06739    0.05580 =
         0.03671   -0.01801    0.01030    0.01885
F11   4    0.239839    0.713249    0.751892    10.90000    0.05061    0.03917 =
         0.04225    0.00473    0.00713    0.00612
F12   4    0.246791    0.919027    0.585600    10.90000    0.06276    0.03096 =
         0.03614   -0.00425   -0.00370    0.00042
PART 2
F13   4    0.178117    0.826416    0.721938    10.10000    0.14256    0.07457 =
         0.06074   -0.00061    0.06338    0.04036
F14   4    0.187861    0.760087    0.607531    10.10000    0.07578    0.06144 =
         0.08590    0.01249   -0.03457   -0.03305
F15   4    0.355784    0.757110    0.593046    10.10000    0.07151    0.07950 =
         0.04581   -0.03954    0.00942    0.00310
F16   4    0.345262    0.820523    0.711879    10.10000    0.14459    0.03561 =
         0.02699   -0.01142   -0.02031   -0.02979
F17   4    0.283032    0.900562    0.587748    10.10000    0.03307    0.04916 =
         0.04883    0.00749   -0.00075   -0.01803
F18   4    0.255378    0.684336    0.728273    10.10000    0.03525    0.04091 =
         0.05268   -0.01033    0.00597   -0.00583

PART 0
P1    7    0.246029    0.448173    0.066216    11.00000    0.02217    0.03753 =
         0.02569   -0.01337   -0.00120    0.00035
F1    4    0.306222    0.527726   -0.025316    11.00000    0.04222    0.07516 =
         0.03317    0.00320   -0.00013   -0.01870
F2    4    0.348585    0.429224    0.110939    11.00000    0.03376    0.05883 =
         0.03665   -0.02521   -0.01155    0.00740
F3    4    0.185722    0.366106    0.157785    11.00000    0.04509    0.03516 =
         0.03443   -0.01303    0.00543   -0.00296
F4    4    0.143146    0.465576    0.022402    11.00000    0.02656    0.05363 =
         0.04968   -0.01996   -0.01098    0.00498
F5    4    0.214834    0.533735    0.114704    11.00000    0.03961    0.03500 =
         0.05708   -0.02404   -0.00237   -0.00074
F6    4    0.276010    0.360742    0.018982    11.00000    0.03154    0.06789 =
         0.04327   -0.03737   -0.00712    0.00951
HKLF 4


REM  mo_2025_fk118_4_0m_a.res in P-1
REM wR2 = 0.069855, GooF = S = 1.09480, Restrained GooF = 1.08237 for all data
REM R1 = 0.026946 for 10346 Fo > 4sig(Fo) and 0.032098 for all 11492 data
REM 733 parameters refined using 299 restraints

END

WGHT      0.0263      3.7399

REM Highest difference peak  1.264,  deepest hole -0.458,  1-sigma level  0.074
Q1    1   0.3398  0.9506  0.1360  11.00000  0.05    1.26
Q2    1   0.0873  1.0001  0.7059  11.00000  0.05    0.89
Q3    1   0.2983  0.4229 -0.0192  11.00000  0.05    0.68
Q4    1   0.1337  0.3482  0.5466  11.00000  0.05    0.62
Q5    1   0.1794  0.2686  0.5936  11.00000  0.05    0.55
Q6    1   0.3853  0.8744  0.2364  11.00000  0.05    0.52
Q7    1   0.3657  0.8561  0.2514  11.00000  0.05    0.50
Q8    1   0.4016  0.9465  0.3248  11.00000  0.05    0.49
Q9    1   0.3985  0.8945  0.2220  11.00000  0.05    0.47
Q10   1   0.2821  0.5053  0.0352  11.00000  0.05    0.47
Q11   1   0.1205  0.8230  0.0216  11.00000  0.05    0.44
Q12   1   0.1286  0.7735  0.7078  11.00000  0.05    0.44
Q13   1   0.1780  0.8163  0.0679  11.00000  0.05    0.43
Q14   1   0.3799  0.4833  0.0752  11.00000  0.05    0.42
Q15   1   0.2462  0.3625  0.1289  11.00000  0.05    0.42
Q16   1   0.1431  0.4199  0.4986  11.00000  0.05    0.40
Q17   1   0.1794  0.8545  0.1255  11.00000  0.05    0.39
Q18   1   0.1008  0.9036  0.1502  11.00000  0.05    0.37
Q19   1   0.4864  0.4549  0.6196  11.00000  0.05    0.37
Q20   1   0.2448  1.0952  0.0780  11.00000  0.05    0.36
;
_shelx_res_checksum                91670
_shelx_hkl_file
;
  -2   0   0  500.35   18.30
  -2   0   0  487.35   18.20
  -2   0   0  501.45   18.30
  -2   0   0  507.85   18.30
  -2   0   0  520.25   18.50
  -2   0   0  498.55   18.50
  -2   0   0  490.85   18.40
   2   0   0  482.55   18.30
   2   0   0  498.55   18.40
   2   0   0  503.45   18.30
   2   0   0  501.55   18.40
   2   0   0  488.25   18.30
   2   0   0  511.15   18.50
  -3   0   0   10.40    1.10
  -3   0   0    8.10    0.80
  -3   0   0   10.00    1.30
  -3   0   0    8.80    1.00
  -3   0   0   11.20    1.10
  -3   0   0   10.30    1.20
  -3   0   0   11.00    1.10
   3   0   0   10.60    1.10
   3   0   0    8.50    1.10
   3   0   0    9.90    1.10
   3   0   0    8.40    1.10
   3   0   0    9.20    1.20
   3   0   0   11.20    1.10
  -4   0   0 1959.00   68.19
  -4   0   0 1826.02   68.29
  -4   0   0 1897.01   68.29
  -4   0   0 1886.21   67.99
  -4   0   0 1811.22   68.39
  -4   0   0 1817.92   68.49
   4   0   0 1854.31   68.29
   4   0   0 1888.91   68.39
   4   0   0 1913.81   68.49
   4   0   0 1880.61   68.39
   4   0   0 1890.41   68.19
   4   0   0 1849.52   68.19
  -5   0   0    5.20    0.70
  -5   0   0    4.60    1.10
  -5   0   0    4.10    1.10
  -5   0   0    3.20    1.10
  -5   0   0    3.80    1.00
  -5   0   0    3.30    1.30
  -5   0   0    3.50    1.10
   5   0   0    4.00    1.00
   5   0   0    2.80    1.10
   5   0   0    3.70    1.00
   5   0   0    4.50    1.10
   5   0   0    3.20    1.10
  -6   0   0 1063.09   38.80
  -6   0   0 1132.69   38.90
  -6   0   0 1029.60   38.80
  -6   0   0 1027.80   38.80
  -6   0   0 1076.39   39.10
  -6   0   0 1021.60   39.20
  -6   0   0 1030.00   38.40
   6   0   0 1049.79   39.20
   6   0   0 1078.99   38.80
   6   0   0 1020.20   39.00
   6   0   0  994.80   38.80
   6   0   0 1039.00   38.70
   6   0   0 1075.59   38.80
  -7   0   0   19.70    2.10
  -7   0   0   19.00    2.20
  -7   0   0   20.30    2.30
  -7   0   0   16.90    2.00
  -7   0   0   18.00    2.40
  -7   0   0   19.40    2.00
  -7   0   0   16.00    1.40
   7   0   0   18.50    2.00
   7   0   0   17.10    2.00
   7   0   0   17.80    2.30
   7   0   0   19.30    2.30
   7   0   0   20.60    1.90
  -8   0   0 1219.18   42.50
  -8   0   0 1143.59   42.50
  -8   0   0 1172.68   42.40
  -8   0   0 1108.79   42.80
  -8   0   0 1147.89   42.50
  -8   0   0 1159.98   41.90
   8   0   0 1071.39   42.20
   8   0   0 1141.39   42.90
   8   0   0 1143.99   42.80
   8   0   0 1090.99   42.40
   8   0   0 1151.18   42.40
  -9   0   0    5.20    1.50
  -9   0   0    5.10    1.70
  -9   0   0    6.40    1.50
  -9   0   0    6.50    1.70
  -9   0   0    4.70    1.50
  -9   0   0    4.70    1.70
  -9   0   0    5.10    0.90
   9   0   0    7.00    1.60
   9   0   0    6.50    1.40
   9   0   0    6.60    1.40
   9   0   0    7.10    1.70
   9   0   0    6.20    1.60
 -10   0   0  294.97   12.10
 -10   0   0  280.67   11.30
 -10   0   0  302.47   12.10
 -10   0   0  289.47   12.10
 -10   0   0  309.37   12.80
 -10   0   0  288.97   12.10
 -10   0   0  294.37   12.60
  10   0   0  281.77   12.10
  10   0   0  296.27   13.60
  10   0   0  283.37   12.00
  10   0   0  278.67   11.80
  10   0   0  287.07   12.00
 -11   0   0    3.00    1.60
 -11   0   0    3.20    0.80
 -11   0   0    2.80    1.60
 -11   0   0    0.80    1.80
 -11   0   0    0.80    1.70
 -11   0   0    3.20    1.50
 -11   0   0    2.40    1.70
  11   0   0    1.70    1.50
  11   0   0    1.60    1.40
  11   0   0   -0.30    1.60
  11   0   0    1.60    1.30
  11   0   0    2.60    1.50
 -12   0   0   30.20    3.70
 -12   0   0   30.30    3.20
 -12   0   0   32.20    2.30
 -12   0   0   29.00    3.20
 -12   0   0   30.70    3.30
 -12   0   0   29.50    3.80
 -12   0   0   30.10    3.10
  12   0   0   29.50    3.30
  12   0   0   34.60    3.90
  12   0   0   32.90    3.10
  12   0   0   30.60    3.50
 -13   0   0   27.00    2.20
 -13   0   0   30.00    3.30
 -13   0   0   26.50    3.10
 -13   0   0   27.80    3.40
 -13   0   0   26.60    3.80
 -13   0   0   27.20    3.30
 -13   0   0   28.40    3.70
  13   0   0   30.90    3.90
  13   0   0   29.10    3.60
  13   0   0   26.20    3.00
  13   0   0   36.40    3.70
  13   0   0   26.30    3.00
  13   0   0   34.10    5.00
 -14   0   0   52.79    4.20
 -14   0   0   40.90    3.90
 -14   0   0   45.50    4.10
 -14   0   0   45.40    4.00
 -14   0   0   46.80    4.60
 -14   0   0   46.20    4.90
  14   0   0   53.49    4.20
  14   0   0   47.00    4.50
  14   0   0   40.20    3.90
  14   0   0   51.59    5.60
  14   0   0   46.60    3.90
  14   0   0   46.60    3.70
  14   0   0   51.79    4.70
 -15   0   0    6.40    2.00
 -15   0   0    9.60    2.30
 -15   0   0   15.10    3.90
 -15   0   0   10.50    2.70
 -15   0   0    9.20    2.50
 -15   0   0   13.20    2.60
  15   0   0    9.00    2.80
  15   0   0    8.20    3.30
  15   0   0    9.50    2.10
  15   0   0   11.20    2.30
  15   0   0   11.90    3.00
  15   0   0    8.60    3.00
  15   0   0    6.60    2.10
  15   0   0   11.20    2.40
 -16   0   0    5.60    2.60
 -16   0   0   11.60    2.90
 -16   0   0   10.00    2.50
 -16   0   0   10.30    2.80
 -16   0   0    7.20    4.10
 -16   0   0   10.60    2.70
  16   0   0    9.00    2.10
  16   0   0   11.70    3.00
  16   0   0   13.40    2.50
  16   0   0    8.70    3.50
  16   0   0   12.10    2.80
  16   0   0    9.30    2.90
  16   0   0    5.50    2.60
  16   0   0    9.50    2.20
  16  -1   0    9.10    2.50
  16  -1   0   10.40    3.70
  16  -1   0   12.60    3.30
  16  -1   0    8.20    2.80
  16  -1   0    9.70    2.20
  16  -1   0   12.00    2.60
  16  -1   0   11.60    2.80
  16  -1   0   19.50    2.70
 -16   1   0   14.40    2.90
 -16   1   0   10.50    2.70
 -16   1   0   11.50    2.70
 -16   1   0    8.90    3.00
 -16   1   0    9.30    3.00
 -16   1   0    9.80    2.90
 -16   1   0   11.20    2.60
  15  -1   0   28.00    3.90
  15  -1   0   19.30    4.20
  15  -1   0   20.10    3.00
  15  -1   0   22.90    3.30
  15  -1   0   21.90    2.90
  15  -1   0   21.90    3.60
 -15   1   0   22.10    3.60
 -15   1   0   20.00    3.40
 -15   1   0   23.30    3.40
 -15   1   0   15.90    2.90
 -15   1   0   21.00    3.10
  14  -1   0   20.90    3.10
  14  -1   0   22.50    3.40
  14  -1   0   24.20    3.60
  14  -1   0   21.30    2.90
  14  -1   0   21.60    4.00
 -14   1   0   21.10    2.00
 -14   1   0   21.80    3.10
 -14   1   0   23.90    3.10
 -14   1   0   24.70    3.30
 -14   1   0   25.30    3.80
 -14   1   0   29.80    3.80
 -14   1   0   19.00    2.90
  13  -1   0    4.80    2.40
  13  -1   0    6.90    2.00
  13  -1   0    8.50    3.00
  13  -1   0    7.90    2.40
  13  -1   0    5.50    2.20
  13  -1   0    7.90    2.20
  13  -1   0   11.50    2.30
 -13   1   0    8.50    2.30
 -13   1   0    7.40    2.30
 -13   1   0    7.70    2.10
 -13   1   0    6.00    1.90
 -13   1   0    9.20    2.60
 -13   1   0    8.30    1.40
 -13   1   0    7.90    2.60
  12  -1   0   36.00    3.30
  12  -1   0   40.50    4.70
  12  -1   0   39.30    4.10
  12  -1   0   40.90    3.50
  12  -1   0   38.80    3.30
  12  -1   0   40.90    4.30
  12  -1   0   41.30    3.60
 -12   1   0   38.60    3.50
 -12   1   0   34.20    4.00
 -12   1   0   38.20    3.40
 -12   1   0   43.60    2.50
 -12   1   0   38.10    4.20
 -12   1   0   40.50    3.60
 -12   1   0   36.70    3.60
  11  -1   0  187.58    8.60
  11  -1   0  189.78    8.40
  11  -1   0  190.68    8.50
  11  -1   0  189.58    9.20
  11  -1   0  171.58    8.50
  11  -1   0  185.68    9.00
 -11   1   0  188.78    8.60
 -11   1   0  192.58    8.70
 -11   1   0  184.68    7.60
 -11   1   0  184.58    8.50
 -11   1   0  191.08    8.60
 -11   1   0  183.88    9.30
 -11   1   0  194.48    9.30
  10  -1   0    2.90    1.40
  10  -1   0    2.40    1.40
  10  -1   0    5.10    1.80
  10  -1   0    1.40    1.20
  10  -1   0    3.90    1.60
 -10   1   0    4.50    1.80
 -10   1   0    3.50    1.60
 -10   1   0    5.40    1.60
 -10   1   0    3.80    1.40
 -10   1   0    3.70    0.80
 -10   1   0    3.30    1.90
 -10   1   0    2.60    1.60
   9  -1   0    1.40    1.40
   9  -1   0    2.80    1.30
   9  -1   0    2.20    1.30
   9  -1   0    1.80    1.10
   9  -1   0    0.90    1.30
  -9   1   0    2.80    1.50
  -9   1   0    2.40    0.70
  -9   1   0    1.30    1.30
  -9   1   0    2.90    1.70
  -9   1   0    1.60    1.30
  -9   1   0    3.00    1.40
  -9   1   0    1.70    1.10
   8  -1   0  117.49    6.00
   8  -1   0  118.89    5.60
   8  -1   0  120.19    5.60
   8  -1   0  116.09    5.40
   8  -1   0  105.89    5.50
  -8   1   0  119.39    5.60
  -8   1   0  115.99    4.80
  -8   1   0  119.39    6.00
  -8   1   0  121.99    5.60
  -8   1   0  112.99    5.90
  -8   1   0  122.39    5.70
  -8   1   0  118.69    5.60
   7  -1   0  316.47   12.40
   7  -1   0  299.77   12.40
   7  -1   0  314.07   12.90
   7  -1   0  309.57   12.30
  -7   1   0  331.27   12.40
  -7   1   0  313.07   12.40
  -7   1   0  320.27   12.40
  -7   1   0  317.57   12.90
  -7   1   0  301.77   11.70
  -7   1   0  304.97   12.40
  -7   1   0  300.77   12.80
   6  -1   0 1307.37   51.89
   6  -1   0 1417.46   52.19
   6  -1   0 1446.76   51.99
   6  -1   0 1431.96   51.79
   6  -1   0 1389.96   52.29
  -6   1   0 1428.36   51.99
  -6   1   0 1489.65   51.99
  -6   1   0 1473.65   52.29
  -6   1   0 1414.76   51.39
  -6   1   0 1388.06   52.29
  -6   1   0 1393.96   51.89
  -6   1   0 1354.66   51.99
   5  -1   0    0.60    0.90
   5  -1   0    0.90    0.90
   5  -1   0    1.90    1.00
   5  -1   0    0.90    0.80
   5  -1   0    1.20    1.00
  -5   1   0    0.50    1.00
  -5   1   0    3.10    1.20
  -5   1   0    1.60    0.50
  -5   1   0    2.20    1.00
  -5   1   0    1.80    1.20
  -5   1   0    1.40    0.90
  -5   1   0    1.70    1.10
   4  -1   0 2083.69   74.99
   4  -1   0 1991.10   75.09
   4  -1   0 2123.49   75.29
   4  -1   0 2050.49   75.29
   4  -1   0 2084.19   75.09
  -4   1   0 1932.71   74.69
  -4   1   0 2074.09   75.09
  -4   1   0 2011.30   75.09
  -4   1   0 2082.69   74.99
  -4   1   0 2060.79   75.29
  -4   1   0 2061.69   75.29
  -4   1   0 2170.78   75.09
   3  -1   0  163.38    6.40
   3  -1   0  157.28    6.30
   3  -1   0  164.68    6.40
   3  -1   0  161.48    6.60
  -3   1   0  160.28    6.40
  -3   1   0  151.58    6.30
  -3   1   0  163.18    6.40
  -3   1   0  162.08    6.60
  -3   1   0  160.98    6.50
  -3   1   0  163.48    6.30
   2  -1   0  905.31   33.50
   2  -1   0  909.41   33.50
   2  -1   0  914.81   33.70
   2  -1   0  958.90   33.60
   2  -1   0  901.61   33.60
  -2   1   0  923.41   33.70
  -2   1   0  895.61   33.50
  -2   1   0  918.81   33.60
  -2   1   0  918.01   33.50
  -2   1   0  967.20   33.50
  -2   1   0  895.91   33.60
   1  -1   0   90.59    3.50
   1  -1   0   93.69    3.50
   1  -1   0   88.29    3.70
   1  -1   0   96.89    3.70
   1  -1   0   85.79    3.60
   1  -1   0   92.89    3.50
   1  -1   0   96.69    3.50
   1  -1   0   91.69    3.60
  -1   1   0   90.79    3.40
  -1   1   0   90.89    3.50
  -1   1   0   91.09    3.60
  -1   1   0   88.79    3.60
  -1   1   0   94.69    3.60
  -1   1   0   85.19    3.50
  -1   1   0   91.49    3.70
  -1   1   0   86.69    3.50
  -1   1   0   91.59    3.60
  -1  -1   0   17.20    0.90
  -1  -1   0   19.10    0.90
  -1  -1   0   18.90    1.00
  -1  -1   0   19.10    0.90
  -1  -1   0   18.30    0.90
  -1  -1   0   17.10    0.90
  -1  -1   0   21.50    1.00
   1   1   0   17.60    0.90
   1   1   0   17.80    0.90
   1   1   0   18.30    0.90
   1   1   0   18.90    0.90
   1   1   0   19.40    0.90
   1   1   0   17.10    0.90
  -2  -1   0 1216.58   43.90
  -2  -1   0 1145.29   43.80
  -2  -1   0 1256.77   43.80
  -2  -1   0 1202.18   43.80
  -2  -1   0 1260.97   43.80
  -2  -1   0 1158.78   43.70
  -2  -1   0 1179.08   43.90
   2   1   0 1238.98   43.80
   2   1   0 1196.28   43.80
   2   1   0 1202.88   43.70
   2   1   0 1189.88   43.90
   2   1   0 1214.98   43.80
   2   1   0 1196.58   43.70
  -3  -1   0   35.40    1.70
  -3  -1   0   35.80    1.90
  -3  -1   0   34.10    1.90
  -3  -1   0   36.10    1.90
  -3  -1   0   36.90    2.00
  -3  -1   0   37.90    2.10
  -3  -1   0   34.30    2.00
   3   1   0   35.00    1.90
   3   1   0   34.80    1.80
   3   1   0   34.60    1.70
   3   1   0   36.30    1.90
   3   1   0   35.90    2.00
   3   1   0   34.30    2.00
   3   1   0   36.70    1.90
  -4  -1   0  531.65   19.80
  -4  -1   0  543.95   19.60
  -4  -1   0  530.35   19.50
  -4  -1   0  521.85   19.80
  -4  -1   0  534.65   19.60
  -4  -1   0  517.95   19.60
  -4  -1   0  522.55   19.60
   4   1   0  520.15   19.80
   4   1   0  539.05   19.60
   4   1   0  544.05   19.60
   4   1   0  527.75   19.80
   4   1   0  513.45   19.50
   4   1   0  499.45   19.60
  -5  -1   0  983.70   34.30
  -5  -1   0  948.81   34.20
  -5  -1   0  915.21   34.00
  -5  -1   0  926.91   34.50
  -5  -1   0  941.61   34.50
  -5  -1   0  914.91   34.20
   5   1   0  919.21   34.40
   5   1   0  941.21   34.50
   5   1   0  926.51   34.20
   5   1   0  890.61   34.10
   5   1   0  918.51   34.10
   5   1   0  897.41   34.20
  -6  -1   0 1188.38   43.10
  -6  -1   0 1168.78   43.40
  -6  -1   0 1192.58   43.30
  -6  -1   0 1114.39   42.70
  -6  -1   0 1217.48   43.00
  -6  -1   0 1180.68   43.00
  -6  -1   0 1188.38   43.00
   6   1   0 1170.48   42.90
   6   1   0 1155.88   42.90
   6   1   0 1171.38   43.30
   6   1   0 1186.08   43.00
   6   1   0 1104.09   43.00
   6   1   0 1117.19   43.30
  -7  -1   0   96.59    5.10
  -7  -1   0  102.99    5.10
  -7  -1   0   94.79    4.30
  -7  -1   0  100.19    4.70
  -7  -1   0  106.09    4.80
  -7  -1   0  100.49    4.80
  -7  -1   0   95.09    4.70
   7   1   0  104.69    5.10
   7   1   0   98.89    4.60
   7   1   0   99.89    4.60
   7   1   0   95.09    5.00
   7   1   0  103.99    4.80
   7   1   0   91.69    5.00
  -8  -1   0   25.70    2.30
  -8  -1   0   27.30    2.70
  -8  -1   0   21.60    2.30
  -8  -1   0   21.20    2.30
  -8  -1   0   27.40    2.40
  -8  -1   0   24.60    2.50
  -8  -1   0   26.90    1.80
   8   1   0   30.20    2.60
   8   1   0   22.60    2.10
   8   1   0   23.60    2.20
   8   1   0   22.40    2.30
   8   1   0   26.90    2.60
   8   1   0   26.40    2.30
  -9  -1   0    3.70    1.50
  -9  -1   0    3.60    1.60
  -9  -1   0    5.60    1.60
  -9  -1   0    5.70    1.00
  -9  -1   0    3.60    1.30
  -9  -1   0    4.30    1.40
  -9  -1   0    4.10    1.40
   9   1   0    4.00    1.50
   9   1   0    4.00    1.40
   9   1   0    4.30    1.30
   9   1   0    4.30    1.60
   9   1   0    5.70    1.60
 -10  -1   0    0.90    0.70
 -10  -1   0   -3.00    1.30
 -10  -1   0    0.70    1.60
 -10  -1   0   -1.50    1.20
 -10  -1   0    0.80    1.60
 -10  -1   0   -1.50    1.20
 -10  -1   0   -2.40    1.40
  10   1   0   -0.70    1.20
  10   1   0   -0.80    1.10
  10   1   0   -2.50    1.00
  10   1   0   -1.10    1.40
  10   1   0    1.20    1.50
  10   1   0   -1.10    0.90
 -11  -1   0   64.99    4.80
 -11  -1   0   68.79    3.50
 -11  -1   0   67.19    4.70
 -11  -1   0   63.59    4.20
 -11  -1   0   62.19    4.20
 -11  -1   0   71.29    4.30
  11   1   0   66.69    4.00
  11   1   0   63.49    4.00
  11   1   0   66.69    5.40
  11   1   0   67.89    3.90
  11   1   0   67.59    4.20
 -12  -1   0   49.80    3.80
 -12  -1   0   50.29    3.90
 -12  -1   0   46.10    3.70
 -12  -1   0   42.60    4.20
 -12  -1   0   42.40    2.90
 -12  -1   0   45.40    3.70
  12   1   0   51.39    3.50
  12   1   0   49.10    4.50
  12   1   0   44.40    3.50
  12   1   0   49.20    3.50
  12   1   0   48.00    3.80
 -13  -1   0    4.50    1.80
 -13  -1   0    3.70    1.70
 -13  -1   0    2.90    1.90
 -13  -1   0    4.00    2.30
 -13  -1   0    3.80    2.00
 -13  -1   0    4.40    2.20
  13   1   0    4.00    2.10
  13   1   0    2.60    1.60
  13   1   0    1.40    1.50
  13   1   0    2.80    1.70
  13   1   0    3.70    2.20
 -14  -1   0   11.20    2.60
 -14  -1   0   17.80    2.90
 -14  -1   0   21.10    3.60
 -14  -1   0   16.00    2.80
 -14  -1   0   13.30    2.90
 -14  -1   0   11.00    2.60
  14   1   0   15.30    2.40
  14   1   0   15.90    2.80
  14   1   0   15.10    2.50
  14   1   0   14.50    2.80
  14   1   0   16.50    3.10
  14   1   0   13.70    3.00
  14   1   0   16.80    2.50
 -15  -1   0   50.59    5.10
 -15  -1   0   64.69    4.80
 -15  -1   0   62.89    5.60
 -15  -1   0   58.09    4.90
 -15  -1   0   51.89    4.40
 -15  -1   0   60.29    4.70
  15   1   0   53.29    5.50
  15   1   0   60.19    7.80
  15   1   0   59.89    4.40
  15   1   0   58.19    5.10
  15   1   0   56.39    4.30
  15   1   0   61.99    6.80
  15   1   0   59.09    5.20
 -16  -1   0   89.69    6.10
 -16  -1   0   79.69    5.80
 -16  -1   0   79.99    6.40
 -16  -1   0   94.89    6.20
 -16  -1   0   91.79    6.40
  16   1   0   88.79    6.70
  16   1   0   88.09    5.50
  16   1   0   96.29    5.50
  16   1   0   84.79    6.10
  16   1   0   93.59    6.60
  16   1   0   97.89    7.70
  16   1   0   86.19    5.40
  16   1   0   88.29    5.90
  16  -2   0    5.20    1.80
  16  -2   0    2.70    2.90
  16  -2   0    6.10    2.50
  16  -2   0    4.80    2.50
  16  -2   0    3.20    2.00
 -16   2   0    4.50    2.20
 -16   2   0    2.50    2.20
 -16   2   0   -1.40    3.10
 -16   2   0    2.50    2.10
 -16   2   0    5.70    2.20
 -16   2   0    3.20    2.30
  15  -2   0   42.10    4.20
  15  -2   0   35.60    3.80
  15  -2   0   47.50    5.60
  15  -2   0   38.50    4.80
  15  -2   0   40.30    4.00
  15  -2   0   48.10    4.90
 -15   2   0   44.30    4.90
 -15   2   0   35.70    4.60
 -15   2   0   38.90    4.10
 -15   2   0   52.99    4.90
 -15   2   0   39.60    4.70
 -15   2   0   45.00    4.40
 -15   2   0   45.00    4.10
  14  -2   0    2.10    1.90
  14  -2   0    2.20    2.20
  14  -2   0    0.40    1.80
  14  -2   0    3.80    1.80
  14  -2   0    1.50    2.30
  14  -2   0    1.00    2.70
  14  -2   0    1.80    1.80
 -14   2   0    2.80    1.80
 -14   2   0   -1.80    1.60
 -14   2   0    0.50    1.70
 -14   2   0    1.80    2.10
 -14   2   0    1.90    2.00
 -14   2   0    2.90    1.80
 -14   2   0    0.70    1.70
  13  -2   0  308.67   15.10
  13  -2   0  356.36   15.60
  13  -2   0  367.56   15.10
  13  -2   0  393.66   16.20
  13  -2   0  352.36   15.10
  13  -2   0  351.86   15.20
  13  -2   0  383.86   17.00
 -13   2   0  339.77   15.10
 -13   2   0  377.66   15.20
 -13   2   0  348.27   15.30
 -13   2   0  359.76   16.20
 -13   2   0  343.47   15.90
  12  -2   0   14.60    2.50
  12  -2   0   16.40    3.00
  12  -2   0   14.20    2.70
  12  -2   0   14.30    2.30
  12  -2   0   10.40    3.30
  12  -2   0   15.50    2.50
  12  -2   0   12.40    3.50
 -12   2   0   15.00    2.60
 -12   2   0   14.30    2.30
 -12   2   0   14.90    2.60
 -12   2   0   15.10    3.00
 -12   2   0   13.30    2.30
 -12   2   0   11.10    2.90
  11  -2   0  487.95   19.30
  11  -2   0  487.05   20.80
  11  -2   0  490.75   19.30
  11  -2   0  490.55   20.10
  11  -2   0  478.15   19.40
  11  -2   0  471.95   19.70
 -11   2   0  481.55   19.30
 -11   2   0  483.35   19.50
 -11   2   0  495.25   20.00
 -11   2   0  481.05   19.40
 -11   2   0  489.05   20.20
 -11   2   0  483.65   19.40
  10  -2   0    9.30    1.90
  10  -2   0    7.60    1.90
  10  -2   0    7.20    1.80
  10  -2   0    8.90    2.10
  10  -2   0    7.80    2.40
  10  -2   0    8.30    2.10
  10  -2   0   10.20    1.80
 -10   2   0    8.60    1.80
 -10   2   0    9.70    2.30
 -10   2   0    8.10    1.70
 -10   2   0    8.20    1.80
 -10   2   0    6.60    2.00
 -10   2   0   10.20    2.10
   9  -2   0  536.65   21.40
   9  -2   0  540.85   21.60
   9  -2   0  553.44   21.60
   9  -2   0  539.95   21.90
   9  -2   0  549.74   22.80
   9  -2   0  588.14   22.40
   9  -2   0  544.65   21.70
  -9   2   0  567.84   21.70
  -9   2   0  580.04   21.70
  -9   2   0  563.14   22.30
  -9   2   0  566.54   21.80
  -9   2   0  567.24   22.20
  -9   2   0  562.64   21.70
   8  -2   0   11.90    1.70
   8  -2   0   12.20    1.80
   8  -2   0   12.10    1.90
   8  -2   0   12.00    2.00
   8  -2   0    8.10    1.80
   8  -2   0   12.00    1.70
  -8   2   0   14.80    1.90
  -8   2   0   14.00    2.00
  -8   2   0   11.70    2.10
  -8   2   0   12.50    2.10
  -8   2   0   10.90    1.70
  -8   2   0   10.40    1.70
   7  -2   0  393.06   15.60
   7  -2   0  393.36   15.60
   7  -2   0  412.56   15.70
   7  -2   0  389.06   15.90
   7  -2   0  393.36   15.70
  -7   2   0  406.26   16.10
  -7   2   0  396.76   15.70
  -7   2   0  402.66   15.70
  -7   2   0  420.36   15.80
  -7   2   0  405.46   15.70
  -7   2   0  407.66   16.20
   6  -2   0  138.09    6.60
   6  -2   0  146.19    6.30
   6  -2   0  139.39    6.40
   6  -2   0  149.39    6.40
   6  -2   0  156.58    6.40
   6  -2   0  140.59    6.70
  -6   2   0  148.79    6.40
  -6   2   0  141.59    6.40
  -6   2   0  150.28    6.80
  -6   2   0  142.79    6.40
  -6   2   0  158.08    6.50
  -6   2   0  144.59    6.70
   5  -2   0 1857.91   67.49
   5  -2   0 1800.52   68.19
   5  -2   0 1849.42   67.49
   5  -2   0 1800.42   67.79
   5  -2   0 1873.01   67.39
   5  -2   0 1912.61   67.59
   5  -2   0 1896.11   67.79
  -5   2   0 1797.32   67.69
  -5   2   0 1817.02   67.49
  -5   2   0 1839.22   67.49
  -5   2   0 1795.42   69.09
  -5   2   0 1888.11   67.49
  -5   2   0 1883.01   67.59
  -5   2   0 1819.32   67.39
   4  -2   0    1.20    0.80
   4  -2   0    1.40    0.90
   4  -2   0    2.30    0.90
   4  -2   0    2.10    1.00
   4  -2   0    1.50    1.00
   4  -2   0    0.50    1.00
   4  -2   0    0.80    1.00
  -4   2   0    1.10    0.80
  -4   2   0    2.20    1.00
  -4   2   0    2.50    0.80
  -4   2   0    0.70    0.90
  -4   2   0    1.60    0.90
  -4   2   0    2.00    0.90
  -4   2   0    0.90    1.00
   3  -2   0  955.50   35.00
   3  -2   0  908.41   35.00
   3  -2   0  914.41   35.50
   3  -2   0 1012.20   35.10
   3  -2   0  944.71   35.30
   3  -2   0  944.91   35.10
   3  -2   0  920.51   35.10
  -3   2   0  987.10   35.30
  -3   2   0  951.90   35.10
  -3   2   0  950.50   35.10
  -3   2   0  961.00   35.30
  -3   2   0  957.60   35.00
  -3   2   0 1008.60   35.00
   2  -2   0    3.60    0.80
   2  -2   0    2.50    0.70
   2  -2   0    2.80    0.90
   2  -2   0    3.20    1.00
   2  -2   0    3.30    0.70
   2  -2   0    3.50    0.60
   2  -2   0    2.60    0.80
   2  -2   0    4.60    0.80
   2  -2   0    4.80    0.90
  -2   2   0    4.00    0.80
  -2   2   0    3.30    0.70
  -2   2   0    3.40    0.60
  -2   2   0    3.80    1.00
  -2   2   0    3.60    0.90
  -2   2   0    2.60    0.80
  -2   2   0    2.90    0.70
  -2   2   0    3.10    1.00
  -2   2   0    2.80    0.90
   1  -2   0 3989.00  152.58
  -1   2   0 4008.50  152.68
   0  -2   0   37.20    1.60
   0  -2   0   36.40    1.60
   0  -2   0   37.70    1.70
   0  -2   0   37.30    1.80
   0  -2   0   36.20    1.80
   0  -2   0   36.00    1.60
   0  -2   0   38.00    1.70
   0  -2   0   37.60    1.90
   0   2   0   37.60    1.60
   0   2   0   35.70    1.60
   0   2   0   37.90    1.70
   0   2   0   36.40    1.80
   0   2   0   37.70    1.70
   0   2   0   37.40    1.80
   0   2   0   36.80    1.60
   0   2   0   38.00    1.70
  -1  -2   0 2012.60   76.69
   1   2   0 1884.11   76.19
  -2  -2   0    2.40    0.70
  -2  -2   0    2.20    0.60
  -2  -2   0    2.50    0.70
  -2  -2   0    2.50    0.50
  -2  -2   0    3.70    0.80
  -2  -2   0    3.10    0.70
  -2  -2   0    2.60    0.70
   2   2   0    2.10    0.60
   2   2   0    2.10    0.60
   2   2   0    1.20    0.70
   2   2   0    1.50    0.70
   2   2   0    1.60    0.50
   2   2   0    2.10    0.60
  -3  -2   0  927.31   33.90
  -3  -2   0  945.41   33.90
  -3  -2   0  883.11   33.80
  -3  -2   0  925.71   34.00
  -3  -2   0  910.21   33.80
  -3  -2   0  920.01   33.90
  -3  -2   0  933.01   34.00
   3   2   0  946.31   33.80
   3   2   0  928.11   33.80
   3   2   0  933.51   33.90
   3   2   0  925.51   33.80
   3   2   0  916.31   34.00
   3   2   0  936.31   33.80
  -4  -2   0  113.79    4.60
  -4  -2   0  109.39    4.60
  -4  -2   0  114.19    4.80
  -4  -2   0  108.49    4.60
  -4  -2   0  110.69    4.80
  -4  -2   0  117.69    4.70
  -4  -2   0  113.69    4.60
   4   2   0  111.09    4.50
   4   2   0  107.69    4.60
   4   2   0  114.39    4.80
   4   2   0  101.99    4.50
   4   2   0  107.69    4.80
   4   2   0  105.09    4.60
   4   2   0  105.39    4.50
  -5  -2   0  716.63   26.20
  -5  -2   0  724.03   26.60
  -5  -2   0  736.43   26.50
  -5  -2   0  774.52   26.30
  -5  -2   0  707.93   26.30
  -5  -2   0  684.73   26.30
   5   2   0  693.93   26.50
   5   2   0  679.83   26.50
   5   2   0  686.43   26.20
   5   2   0  704.53   26.30
   5   2   0  719.63   26.20
   5   2   0  656.13   26.20
   5   2   0  714.33   26.20
  -6  -2   0   10.20    1.70
  -6  -2   0   10.50    1.50
  -6  -2   0    9.80    1.20
  -6  -2   0    9.80    1.40
  -6  -2   0    8.40    1.40
  -6  -2   0    7.80    1.70
  -6  -2   0   11.10    1.60
   6   2   0    8.20    1.50
   6   2   0    9.00    1.20
   6   2   0    8.90    1.40
   6   2   0    6.40    1.60
   6   2   0    8.20    1.40
   6   2   0    9.80    1.30
   6   2   0    8.50    1.50
  -7  -2   0  191.38    8.20
  -7  -2   0  198.48    8.10
  -7  -2   0  203.68    8.50
  -7  -2   0  190.28    8.10
  -7  -2   0  200.98    8.10
  -7  -2   0  190.58    7.80
  -7  -2   0  178.98    8.40
   7   2   0  202.88    7.90
   7   2   0  188.78    8.40
   7   2   0  200.88    8.10
   7   2   0  187.98    8.30
   7   2   0  194.18    8.00
   7   2   0  198.08    7.90
   7   2   0  192.38    8.10
  -8  -2   0    0.30    1.00
  -8  -2   0    0.50    1.20
  -8  -2   0   -0.40    1.20
  -8  -2   0   -0.80    1.20
  -8  -2   0    0.20    1.10
  -8  -2   0    0.80    1.10
  -8  -2   0    0.10    0.70
   8   2   0    0.30    1.10
   8   2   0    0.60    1.20
   8   2   0   -0.70    0.90
   8   2   0   -0.90    1.10
   8   2   0   -0.70    0.80
   8   2   0   -0.10    1.10
   8   2   0    0.90    1.20
  -9  -2   0  214.28    8.90
  -9  -2   0  207.18    8.80
  -9  -2   0  204.38    8.30
  -9  -2   0  201.48    9.20
  -9  -2   0  203.68    8.70
  -9  -2   0  206.98    8.80
  -9  -2   0  187.78    9.00
   9   2   0  201.98    9.00
   9   2   0  201.98    8.50
   9   2   0  200.78    8.70
   9   2   0  195.38    8.50
   9   2   0  203.48    8.70
   9   2   0  210.38    9.20
   9   2   0  204.98    8.50
 -10  -2   0    2.40    1.00
 -10  -2   0    0.50    1.40
 -10  -2   0    1.00    1.50
 -10  -2   0   -0.60    1.50
 -10  -2   0    1.40    1.40
 -10  -2   0    2.20    1.50
 -10  -2   0    0.40    1.40
  10   2   0    1.70    1.40
  10   2   0    3.10    1.20
  10   2   0    2.60    1.40
  10   2   0   -0.10    1.30
  10   2   0    3.00    1.40
  10   2   0    1.10    1.20
  10   2   0    1.00    1.40
 -11  -2   0  119.39    5.40
 -11  -2   0  122.89    6.10
 -11  -2   0  122.99    6.80
 -11  -2   0  114.99    6.50
 -11  -2   0  117.59    6.10
 -11  -2   0  119.59    6.10
  11   2   0  130.59    6.70
  11   2   0  104.89    5.50
  11   2   0  117.79    6.00
  11   2   0  117.59    5.70
  11   2   0  108.09    6.30
  11   2   0  111.39    5.70
 -12  -2   0    3.70    2.20
 -12  -2   0    4.40    1.80
 -12  -2   0    4.10    1.80
 -12  -2   0    4.90    1.80
 -12  -2   0    4.00    1.60
 -12  -2   0    3.30    2.10
  12   2   0    3.70    1.60
  12   2   0    3.40    1.60
  12   2   0    5.10    2.10
  12   2   0    2.70    2.10
  12   2   0    5.30    2.00
  12   2   0    4.90    1.80
 -13  -2   0  310.57   13.70
 -13  -2   0  318.87   13.90
 -13  -2   0  313.37   14.60
 -13  -2   0  320.77   13.80
 -13  -2   0  317.37   13.90
 -13  -2   0  323.77   14.40
  13   2   0  319.97   13.30
  13   2   0  344.37   14.80
  13   2   0  347.07   13.60
  13   2   0  341.37   13.90
  13   2   0  294.27   13.60
 -14  -2   0    6.50    2.30
 -14  -2   0    5.40    2.40
 -14  -2   0    6.10    2.10
 -14  -2   0    7.90    2.40
 -14  -2   0    4.60    2.10
 -14  -2   0    5.10    2.00
  14   2   0    4.10    1.80
  14   2   0    5.20    2.00
  14   2   0    6.50    2.40
  14   2   0    4.70    2.00
  14   2   0    5.60    1.80
 -15  -2   0    8.70    2.50
 -15  -2   0    8.50    2.50
 -15  -2   0   12.00    2.60
 -15  -2   0    8.80    2.60
 -15  -2   0   11.20    3.10
 -15  -2   0   13.90    2.80
  15   2   0    6.90    2.10
  15   2   0   11.50    2.50
  15   2   0   10.10    2.30
  15   2   0   11.60    3.40
  15   2   0   11.40    2.80
  15   2   0    8.50    2.40
 -16  -2   0    3.70    1.90
 -16  -2   0    0.80    2.30
 -16  -2   0    5.20    2.40
 -16  -2   0    0.90    2.10
  16   2   0    4.70    2.00
  16   2   0    7.00    2.80
  16   2   0    6.10    3.10
  16   2   0    4.00    2.20
  16   2   0    3.00    2.30
  16   2   0    4.50    1.90
  16   2   0    3.40    3.10
  16   2   0    2.40    1.70
  16  -3   0    3.20    1.80
  16  -3   0    1.60    2.60
  16  -3   0    0.10    4.10
  16  -3   0    4.90    2.10
  16  -3   0    2.60    2.50
  16  -3   0    4.90    2.20
  16  -3   0    2.20    3.10
 -16   3   0    2.50    2.40
 -16   3   0    1.10    1.80
 -16   3   0   -1.10    2.40
 -16   3   0   -2.30    2.30
 -16   3   0    1.40    2.10
 -16   3   0    1.10    2.20
  15  -3   0    0.90    2.30
  15  -3   0   -1.00    2.00
  15  -3   0   -0.10    2.30
  15  -3   0    2.40    1.90
  15  -3   0    1.20    2.40
  15  -3   0   -0.20    1.70
  15  -3   0    1.50    1.40
 -15   3   0    0.00    2.70
 -15   3   0    0.60    1.80
 -15   3   0   -0.20    2.00
 -15   3   0    1.80    2.10
 -15   3   0   -1.00    2.00
 -15   3   0    1.70    1.60
  14  -3   0    6.90    2.00
  14  -3   0    5.00    2.00
  14  -3   0    5.40    2.20
  14  -3   0    2.20    1.90
  14  -3   0    5.10    2.50
  14  -3   0    7.10    2.60
  14  -3   0   10.60    3.30
 -14   3   0    2.40    2.10
 -14   3   0    3.60    2.00
 -14   3   0    7.80    2.20
 -14   3   0   10.30    2.40
 -14   3   0    7.10    2.10
 -14   3   0    7.10    2.70
 -14   3   0    5.70    1.90
  13  -3   0  167.98    9.60
  13  -3   0  152.08    8.30
  13  -3   0  163.88    8.70
  13  -3   0  150.98    7.70
  13  -3   0  154.08    7.80
  13  -3   0  138.79    8.20
 -13   3   0  149.49    7.90
 -13   3   0  151.88    7.90
 -13   3   0  148.59    8.50
 -13   3   0  137.39    7.60
  12  -3   0   47.30    3.90
  12  -3   0   45.20    5.20
  12  -3   0   44.20    3.70
  12  -3   0   42.00    5.60
  12  -3   0   46.50    4.50
  12  -3   0   45.10    3.90
  12  -3   0   42.70    3.60
 -12   3   0   44.20    3.60
 -12   3   0   40.90    3.90
 -12   3   0   45.00    4.60
 -12   3   0   42.60    3.80
 -12   3   0   47.40    3.90
 -12   3   0   48.10    4.40
  11  -3   0   64.29    4.90
  11  -3   0   63.59    4.10
  11  -3   0   59.69    4.20
  11  -3   0   60.19    4.80
  11  -3   0   61.59    4.30
  11  -3   0   66.39    5.70
  11  -3   0   69.49    4.50
 -11   3   0   60.09    4.30
 -11   3   0   58.99    4.80
 -11   3   0   67.29    5.00
 -11   3   0   63.19    4.20
 -11   3   0   60.69    4.10
 -11   3   0   57.89    4.30
 -11   3   0   62.69    4.40
  10  -3   0    4.40    1.70
  10  -3   0    2.70    1.40
  10  -3   0    2.70    1.40
  10  -3   0    2.40    2.00
  10  -3   0    1.90    1.70
  10  -3   0    2.50    1.50
  10  -3   0    1.80    1.80
 -10   3   0    2.30    1.20
 -10   3   0    2.90    1.60
 -10   3   0    3.50    1.50
 -10   3   0    3.50    1.70
 -10   3   0    1.40    1.90
 -10   3   0    2.10    1.40
 -10   3   0    2.90    1.90
   9  -3   0  378.36   14.90
   9  -3   0  357.96   14.80
   9  -3   0  369.36   16.10
   9  -3   0  386.26   15.00
   9  -3   0  367.16   15.20
   9  -3   0  359.26   14.70
   9  -3   0  369.66   15.50
  -9   3   0  356.16   14.70
  -9   3   0  389.16   14.90
  -9   3   0  373.66   15.00
  -9   3   0  367.36   15.50
  -9   3   0  365.36   14.90
  -9   3   0  379.66   14.90
  -9   3   0  350.86   15.30
   8  -3   0   24.70    2.30
   8  -3   0   22.70    2.70
   8  -3   0   23.20    2.30
   8  -3   0   24.20    2.70
   8  -3   0   24.10    2.20
   8  -3   0   24.40    3.30
   8  -3   0   25.70    2.40
  -8   3   0   22.40    2.10
  -8   3   0   22.40    2.80
  -8   3   0   26.60    2.40
  -8   3   0   24.00    2.40
  -8   3   0   20.90    2.20
  -8   3   0   22.70    2.50
  -8   3   0   23.50    2.70
   7  -3   0  460.65   18.50
   7  -3   0  452.25   18.10
   7  -3   0  470.05   18.20
   7  -3   0  490.25   18.30
   7  -3   0  471.05   18.30
   7  -3   0  468.95   18.80
   7  -3   0  471.25   19.20
  -7   3   0  467.65   18.30
  -7   3   0  444.96   18.60
  -7   3   0  515.05   18.30
  -7   3   0  479.45   18.30
  -7   3   0  473.55   18.30
  -7   3   0  468.55   18.10
  -7   3   0  469.45   18.80
   6  -3   0  140.89    6.10
   6  -3   0  133.49    7.00
   6  -3   0  141.49    6.20
   6  -3   0  134.99    6.50
   6  -3   0  136.69    6.40
   6  -3   0  139.59    6.10
   6  -3   0  141.79    6.10
  -6   3   0  135.39    6.50
  -6   3   0  133.59    6.10
  -6   3   0  138.29    6.10
  -6   3   0  130.89    5.90
  -6   3   0  137.19    6.20
  -6   3   0  134.69    6.20
   5  -3   0  643.34   23.70
   5  -3   0  644.14   24.70
   5  -3   0  641.24   24.70
   5  -3   0  637.34   23.80
   5  -3   0  642.94   23.80
   5  -3   0  633.44   23.90
  -5   3   0  639.64   23.80
  -5   3   0  620.44   23.70
  -5   3   0  632.84   24.20
  -5   3   0  619.24   24.10
  -5   3   0  615.04   23.80
  -5   3   0  634.74   23.80
  -5   3   0  632.64   23.80
   4  -3   0   63.59    3.50
   4  -3   0   62.89    3.30
   4  -3   0   69.09    3.80
   4  -3   0   65.39    3.20
   4  -3   0   64.29    3.20
   4  -3   0   64.39    3.40
   4  -3   0   63.19    3.20
  -4   3   0   59.59    3.40
  -4   3   0   63.29    3.20
  -4   3   0   63.79    3.50
  -4   3   0   65.59    3.50
  -4   3   0   67.69    3.20
  -4   3   0   61.39    3.10
   3  -3   0  320.67   11.60
   3  -3   0  292.57   11.30
   3  -3   0  290.17   11.50
   3  -3   0  305.17   11.60
   3  -3   0  302.97   11.90
   3  -3   0  287.47   11.60
   3  -3   0  288.17   12.00
   3  -3   0  298.67   11.60
   3  -3   0  318.57   11.50
  -3   3   0  309.87   11.60
  -3   3   0  312.77   11.60
  -3   3   0  296.97   11.40
  -3   3   0  305.17   11.60
  -3   3   0  307.37   11.50
  -3   3   0  301.67   11.70
  -3   3   0  294.07   12.20
   2  -3   0  400.76   15.80
   2  -3   0  416.16   16.20
   2  -3   0  424.36   15.80
   2  -3   0  433.56   15.90
   2  -3   0  424.16   15.80
   2  -3   0  399.26   15.60
   2  -3   0  438.56   16.10
   2  -3   0  414.86   15.70
   2  -3   0  429.86   15.80
   2  -3   0  400.36   15.90
  -2   3   0  425.16   15.90
  -2   3   0  439.86   15.80
  -2   3   0  424.76   16.10
  -2   3   0  440.66   15.80
  -2   3   0  423.86   16.20
  -2   3   0  437.56   16.00
  -2   3   0  427.56   15.90
  -2   3   0  436.56   15.80
  -2   3   0  424.16   15.80
   1  -3   0   49.70    2.40
   1  -3   0   52.89    2.50
   1  -3   0   51.69    2.30
   1  -3   0   52.19    2.50
   1  -3   0   52.09    2.60
   1  -3   0   52.49    2.50
   1  -3   0   56.79    2.50
   1  -3   0   51.89    2.60
   1  -3   0   58.59    2.70
  -1   3   0   52.39    2.40
  -1   3   0   55.39    2.50
  -1   3   0   50.19    2.70
  -1   3   0   54.59    2.50
  -1   3   0   53.09    2.40
  -1   3   0   54.59    2.80
  -1   3   0   57.69    2.50
  -1   3   0   50.89    2.60
  -1   3   0   56.19    2.60
  -1   3   0   55.29    2.50
   0  -3   0  759.02   28.30
   0  -3   0  797.82   28.40
   0  -3   0  758.72   28.30
   0  -3   0  749.13   28.40
   0  -3   0  771.82   28.40
   0  -3   0  790.12   28.50
   0  -3   0  779.82   28.50
   0  -3   0  755.72   28.30
   0   3   0  753.32   28.50
   0   3   0  802.32   28.40
   0   3   0  804.02   28.30
   0   3   0  808.22   28.50
   0   3   0  770.12   28.50
   0   3   0  767.62   28.40
   0   3   0  771.42   28.30
  -1  -3   0   53.29    2.40
  -1  -3   0   55.99    2.70
  -1  -3   0   53.39    2.50
  -1  -3   0   54.49    2.50
  -1  -3   0   55.19    2.50
  -1  -3   0   58.09    2.60
  -1  -3   0   54.79    2.70
  -1  -3   0   52.29    2.40
  -1  -3   0   55.69    2.50
   1   3   0   56.79    2.50
   1   3   0   57.89    2.60
   1   3   0   54.59    2.50
   1   3   0   56.59    2.50
   1   3   0   52.89    2.70
   1   3   0   57.99    2.70
   1   3   0   54.29    2.60
  -2  -3   0  197.68    7.60
  -2  -3   0  200.18    7.80
  -2  -3   0  202.98    7.50
  -2  -3   0  203.68    7.60
  -2  -3   0  198.68    7.40
  -2  -3   0  196.78    7.40
  -2  -3   0  198.48    7.50
  -2  -3   0  186.58    7.50
   2   3   0  188.68    7.40
   2   3   0  197.68    7.60
   2   3   0  200.78    7.50
   2   3   0  189.38    7.50
   2   3   0  186.68    7.50
   2   3   0  192.68    7.60
  -3  -3   0   16.50    1.50
  -3  -3   0   17.30    1.40
  -3  -3   0   16.20    1.40
  -3  -3   0   16.50    1.30
  -3  -3   0   15.40    1.30
  -3  -3   0   14.00    1.40
  -3  -3   0   14.00    1.20
   3   3   0   15.00    1.30
   3   3   0   15.50    1.30
   3   3   0   16.60    1.10
   3   3   0   14.60    1.40
   3   3   0   15.10    1.60
  -4  -3   0  258.17   10.00
  -4  -3   0  240.58    9.90
  -4  -3   0  268.57   10.00
  -4  -3   0  256.87   10.20
  -4  -3   0  267.67   10.00
  -4  -3   0  268.07   10.20
  -4  -3   0  269.67    9.90
  -4  -3   0  242.08    9.80
   4   3   0  260.17    9.80
   4   3   0  257.97   10.10
   4   3   0  250.17    9.90
   4   3   0  260.37    9.90
   4   3   0  259.37    9.90
  -5  -3   0  121.09    5.20
  -5  -3   0  132.89    5.40
  -5  -3   0  134.79    5.70
  -5  -3   0  124.19    5.60
  -5  -3   0  126.19    5.40
  -5  -3   0  124.49    5.40
  -5  -3   0  129.19    5.20
   5   3   0  120.79    5.30
   5   3   0  121.29    5.50
   5   3   0  125.29    5.60
   5   3   0  118.79    5.20
   5   3   0  129.39    5.30
   5   3   0  120.39    5.30
  -6  -3   0  320.27   11.60
  -6  -3   0  294.67   11.50
  -6  -3   0  299.27   11.50
  -6  -3   0  301.47   11.60
  -6  -3   0  281.47   11.40
  -6  -3   0  306.97   11.90
  -6  -3   0  289.47   11.90
   6   3   0  283.37   11.50
   6   3   0  294.07   11.40
   6   3   0  286.57   11.30
   6   3   0  302.17   11.60
   6   3   0  282.07   11.50
   6   3   0  291.17   11.80
   6   3   0  288.47   11.80
  -7  -3   0  749.62   28.10
  -7  -3   0  735.73   27.60
  -7  -3   0  770.42   27.70
  -7  -3   0  713.13   27.40
  -7  -3   0  752.52   27.70
  -7  -3   0  738.73   27.90
  -7  -3   0  756.02   27.70
   7   3   0  729.23   27.60
   7   3   0  738.13   27.60
   7   3   0  718.73   27.50
   7   3   0  657.93   27.80
   7   3   0  756.12   27.40
   7   3   0  773.22   27.50
   7   3   0  716.73   27.80
  -8  -3   0   56.39    3.60
  -8  -3   0   54.29    3.70
  -8  -3   0   52.29    3.30
  -8  -3   0   56.39    3.50
  -8  -3   0   57.39    3.50
  -8  -3   0   62.59    3.10
  -8  -3   0   53.59    3.40
   8   3   0   53.29    3.50
   8   3   0   50.99    3.30
   8   3   0   54.79    3.10
   8   3   0   57.49    3.20
   8   3   0   58.39    3.60
   8   3   0   56.09    3.20
  -9  -3   0   11.80    2.00
  -9  -3   0    9.80    1.90
  -9  -3   0   13.10    2.00
  -9  -3   0    9.00    1.80
  -9  -3   0   11.10    2.00
  -9  -3   0    9.60    1.80
  -9  -3   0   12.00    1.50
   9   3   0   11.10    2.00
   9   3   0   12.90    2.10
   9   3   0    9.50    1.80
   9   3   0   11.30    1.90
   9   3   0   10.10    1.70
   9   3   0   10.20    1.60
   9   3   0   10.20    1.60
 -10  -3   0    4.10    1.60
 -10  -3   0    2.70    1.70
 -10  -3   0    4.30    1.80
 -10  -3   0    3.20    1.60
 -10  -3   0    2.90    1.60
 -10  -3   0    5.00    1.10
 -10  -3   0    3.60    1.60
  10   3   0    3.60    1.70
  10   3   0    3.10    1.50
  10   3   0    2.00    1.30
  10   3   0    4.50    1.40
  10   3   0    3.90    1.60
  10   3   0    3.00    1.50
  10   3   0    2.50    1.40
 -11  -3   0  166.08    8.10
 -11  -3   0  166.28    8.40
 -11  -3   0  167.58    8.60
 -11  -3   0  177.48   10.10
 -11  -3   0  164.38    7.90
  11   3   0  187.08    7.80
  11   3   0  162.48    7.60
  11   3   0  174.08    7.50
  11   3   0  165.08    7.90
  11   3   0  195.88    8.70
  11   3   0  155.78    8.20
 -12  -3   0    0.90    1.70
 -12  -3   0    0.70    1.60
 -12  -3   0    1.30    1.70
 -12  -3   0    3.00    1.50
 -12  -3   0    1.10    1.70
  12   3   0    0.20    1.80
  12   3   0    3.40    1.90
  12   3   0    1.20    1.40
  12   3   0    1.20    1.80
  12   3   0    1.80    1.40
  12   3   0    0.10    1.50
 -13  -3   0   57.99    4.70
 -13  -3   0   55.79    4.50
 -13  -3   0   49.80    4.30
 -13  -3   0   53.89    4.30
 -13  -3   0   54.19    5.00
 -13  -3   0   59.59    4.40
  13   3   0   53.59    4.10
  13   3   0   57.09    4.10
  13   3   0   62.39    4.80
  13   3   0   55.89    3.90
  13   3   0   55.79    4.40
 -14  -3   0    6.20    2.30
 -14  -3   0    5.90    2.10
 -14  -3   0    4.20    2.10
 -14  -3   0    7.60    2.10
 -14  -3   0    6.60    2.00
 -14  -3   0    7.90    2.20
  14   3   0    6.70    1.90
  14   3   0    2.90    1.80
  14   3   0    5.80    1.90
  14   3   0    8.60    2.30
  14   3   0    4.70    1.80
 -15  -3   0  136.99    7.90
 -15  -3   0  152.38   10.20
 -15  -3   0  153.38    8.40
 -15  -3   0  149.19    8.70
 -15  -3   0  144.19    7.80
 -15  -3   0  135.39    7.70
  15   3   0  146.09    7.50
  15   3   0  150.18    7.50
  15   3   0  143.79    7.80
  15   3   0  150.38    8.40
  15   3   0  157.48    7.90
  15   3   0  141.69    8.30
  15   3   0  154.18    7.30
 -16  -3   0    4.40    2.10
 -16  -3   0    6.40    2.30
 -16  -3   0    7.00    2.30
 -16  -3   0    4.00    2.80
 -16  -3   0    0.50    1.90
 -16  -3   0    2.80    2.60
  16   3   0    1.90    2.60
  16   3   0    1.10    1.70
  16   3   0   12.70    3.70
  16   3   0    4.00    1.90
  16   3   0    2.60    2.80
  16  -4   0  177.48   11.20
  16  -4   0  184.68    9.90
  16  -4   0  178.48   10.30
  16  -4   0  159.58   10.20
  16  -4   0  185.38    9.20
  16  -4   0  176.78    9.40
  16  -4   0  188.88   10.60
 -16   4   0  178.38   10.10
 -16   4   0  154.38   10.10
 -16   4   0  180.88    9.30
 -16   4   0  206.68    9.90
 -16   4   0  177.78    9.20
 -16   4   0  177.38   10.00
  15  -4   0   34.30    4.30
  15  -4   0   38.20    4.20
  15  -4   0   35.80    5.30
  15  -4   0   40.80    4.90
  15  -4   0   38.50    4.00
  15  -4   0   36.50    3.70
 -15   4   0   31.20    4.70
 -15   4   0   30.30    3.80
 -15   4   0   42.10    3.90
 -15   4   0   41.10    4.30
 -15   4   0   34.30    3.90
 -15   4   0   34.20    4.10
 -15   4   0   37.20    4.60
  14  -4   0    4.20    2.40
  14  -4   0    3.40    2.20
  14  -4   0    2.90    2.00
  14  -4   0    3.60    1.70
  14  -4   0    4.50    2.20
  14  -4   0    4.10    2.80
  14  -4   0    1.60    1.90
 -14   4   0    4.50    1.90
 -14   4   0    0.70    1.80
 -14   4   0    2.40    2.00
 -14   4   0    0.20    1.80
 -14   4   0    1.60    3.00
 -14   4   0    4.00    2.10
 -14   4   0    1.40    2.40
  13  -4   0    1.50    1.80
  13  -4   0    3.60    2.20
  13  -4   0    2.90    2.10
  13  -4   0   -0.10    1.80
  13  -4   0    2.40    1.90
  13  -4   0   -2.40    2.00
  13  -4   0   -0.20    1.90
 -13   4   0    1.70    2.60
 -13   4   0    3.30    2.00
 -13   4   0    2.20    1.80
 -13   4   0    0.10    2.00
 -13   4   0   -1.00    1.70
 -13   4   0    1.80    1.70
  12  -4   0  174.28    8.90
  12  -4   0  156.48    7.90
  12  -4   0  157.98    7.90
  12  -4   0  155.38    7.70
  12  -4   0  169.88    9.60
  12  -4   0  155.98    8.40
  12  -4   0  153.98    8.20
 -12   4   0  156.88    8.00
 -12   4   0  153.68    7.80
 -12   4   0  152.38    7.60
 -12   4   0  156.68    8.00
 -12   4   0  157.38    8.70
 -12   4   0  161.68    8.60
  11  -4   0  383.36   15.70
  11  -4   0  385.16   16.00
  11  -4   0  375.76   16.30
  11  -4   0  384.96   17.10
  11  -4   0  351.86   15.20
  11  -4   0  377.06   16.20
  11  -4   0  381.66   15.50
 -11   4   0  364.06   15.50
 -11   4   0  374.96   16.40
 -11   4   0  381.06   15.70
 -11   4   0  368.26   15.30
 -11   4   0  381.26   16.30
  10  -4   0   32.40    3.80
  10  -4   0   28.80    3.50
  10  -4   0   29.50    2.90
  10  -4   0   30.10    3.50
  10  -4   0   30.60    3.10
  10  -4   0   32.60    4.30
  10  -4   0   33.20    3.20
 -10   4   0   29.80    3.80
 -10   4   0   30.80    2.80
 -10   4   0   35.40    3.80
 -10   4   0   34.80    3.20
 -10   4   0   32.50    3.20
 -10   4   0   32.00    3.30
   9  -4   0   29.40    3.30
   9  -4   0   31.40    2.70
   9  -4   0   30.70    2.70
   9  -4   0   28.90    3.10
   9  -4   0   27.50    3.40
   9  -4   0   28.00    2.80
   9  -4   0   27.80    2.70
  -9   4   0   32.00    2.90
  -9   4   0   31.00    2.80
  -9   4   0   34.50    3.40
  -9   4   0   31.00    2.80
  -9   4   0   28.90    3.20
  -9   4   0   30.50    2.90
  -9   4   0   27.30    2.50
   8  -4   0  160.88    7.30
   8  -4   0  156.48    7.20
   8  -4   0  152.58    7.70
   8  -4   0  158.68    7.50
   8  -4   0  158.98    7.10
   8  -4   0  160.18    7.20
   8  -4   0  160.58    8.20
  -8   4   0  159.08    7.30
  -8   4   0  160.28    7.20
  -8   4   0  164.28    7.70
  -8   4   0  154.18    7.20
  -8   4   0  160.48    7.20
  -8   4   0  166.58    7.90
  -8   4   0  153.08    7.00
   7  -4   0  225.38    9.50
   7  -4   0  238.18    9.70
   7  -4   0  219.78   10.40
   7  -4   0  222.98    9.80
   7  -4   0  228.58   10.10
   7  -4   0  235.78    9.60
   7  -4   0  231.78    9.50
  -7   4   0  230.48   10.00
  -7   4   0  222.08    9.60
  -7   4   0  220.68    9.60
  -7   4   0  235.98    9.50
  -7   4   0  237.28   10.20
  -7   4   0  224.68    9.40
  -7   4   0  224.98    9.50
   6  -4   0  635.84   24.00
   6  -4   0  644.84   24.20
   6  -4   0  662.43   24.30
   6  -4   0  631.64   24.60
   6  -4   0  626.44   25.00
   6  -4   0  655.73   24.10
   6  -4   0  636.04   24.40
  -6   4   0  606.74   24.10
  -6   4   0  666.73   24.10
  -6   4   0  646.24   24.70
  -6   4   0  642.04   24.20
  -6   4   0  636.24   24.10
  -6   4   0  618.54   24.00
  -6   4   0  608.94   24.50
   5  -4   0  269.07   10.70
   5  -4   0  258.17   10.60
   5  -4   0  265.27   11.10
   5  -4   0  266.37   10.90
   5  -4   0  268.07   10.70
   5  -4   0  274.97   10.50
   5  -4   0  263.07   10.60
   5  -4   0  266.47   11.40
  -5   4   0  277.07   10.60
  -5   4   0  261.17   10.70
  -5   4   0  262.27   10.90
  -5   4   0  265.37   11.10
  -5   4   0  260.77   10.50
  -5   4   0  261.17   10.60
   4  -4   0    1.60    1.10
   4  -4   0    2.70    1.10
   4  -4   0    1.90    1.30
   4  -4   0    1.90    1.10
   4  -4   0    2.10    1.20
   4  -4   0    2.00    0.60
   4  -4   0    4.60    1.10
   4  -4   0    2.80    1.40
   4  -4   0    2.80    1.20
  -4   4   0    2.70    1.20
  -4   4   0    1.80    1.20
  -4   4   0    2.00    1.10
  -4   4   0    1.30    0.80
  -4   4   0    1.70    0.90
  -4   4   0    3.50    1.10
  -4   4   0    1.20    1.10
   3  -4   0   20.50    1.80
   3  -4   0   18.30    2.00
   3  -4   0   22.40    2.30
   3  -4   0   18.80    1.60
   3  -4   0   20.60    1.80
   3  -4   0   21.20    2.60
   3  -4   0   17.90    1.80
   3  -4   0   18.90    2.20
  -3   4   0   19.80    2.10
  -3   4   0   18.80    2.00
  -3   4   0   17.90    1.40
  -3   4   0   18.40    1.70
  -3   4   0   19.00    1.60
  -3   4   0   18.40    1.70
  -3   4   0   19.80    1.80
  -3   4   0   18.40    1.90
  -3   4   0   17.20    1.80
   2  -4   0  498.25   18.50
   2  -4   0  488.25   18.30
   2  -4   0  494.25   18.50
   2  -4   0  503.35   18.60
   2  -4   0  493.45   18.50
   2  -4   0  464.25   18.60
   2  -4   0  510.35   18.50
   2  -4   0  490.05   18.80
   2  -4   0  488.05   18.60
  -2   4   0  504.05   18.60
  -2   4   0  522.45   19.00
  -2   4   0  500.55   18.60
  -2   4   0  483.85   18.50
  -2   4   0  494.15   18.40
  -2   4   0  500.45   18.80
  -2   4   0  487.85   18.60
  -2   4   0  489.75   18.50
  -2   4   0  479.25   18.40
  -2   4   0  521.95   18.40
   1  -4   0  290.27   11.30
   1  -4   0  298.37   11.40
   1  -4   0  292.27   11.40
   1  -4   0  281.47   11.30
   1  -4   0  298.37   11.50
   1  -4   0  298.17   11.50
   1  -4   0  317.77   11.50
   1  -4   0  307.87   11.70
  -1   4   0  294.97   11.30
  -1   4   0  293.47   11.30
  -1   4   0  298.67   11.40
  -1   4   0  310.57   11.30
  -1   4   0  330.27   11.80
  -1   4   0  300.07   11.70
  -1   4   0  310.77   11.50
  -1   4   0  295.87   11.70
   0  -4   0 1342.17   48.70
   0  -4   0 1352.26   48.80
   0  -4   0 1295.67   48.60
   0  -4   0 1361.96   48.90
   0  -4   0 1396.56   48.80
   0  -4   0 1319.67   48.60
   0  -4   0 1297.97   48.50
   0   4   0 1341.07   49.20
   0   4   0 1322.57   48.80
   0   4   0 1301.17   48.70
   0   4   0 1310.17   48.60
   0   4   0 1366.86   48.60
  -1  -4   0   53.59    2.60
  -1  -4   0   61.49    2.80
  -1  -4   0   59.19    2.70
  -1  -4   0   60.09    3.00
  -1  -4   0   57.29    2.60
  -1  -4   0   55.79    2.50
  -1  -4   0   53.79    2.60
  -1  -4   0   54.29    2.60
  -1  -4   0   58.69    2.90
   1   4   0   55.69    2.70
   1   4   0   56.09    2.70
   1   4   0   60.79    2.80
   1   4   0   55.39    2.60
   1   4   0   59.99    3.00
   1   4   0   55.79    2.70
   1   4   0   58.19    2.80
  -2  -4   0  359.16   13.40
  -2  -4   0  350.46   13.30
  -2  -4   0  336.07   13.30
  -2  -4   0  370.66   13.70
  -2  -4   0  380.26   13.60
  -2  -4   0  350.46   13.40
  -2  -4   0  356.96   13.30
   2   4   0  367.16   13.50
   2   4   0  344.67   13.30
   2   4   0  345.37   13.40
   2   4   0  376.96   13.60
   2   4   0  364.36   13.60
   2   4   0  341.27   13.40
   2   4   0  353.16   13.40
  -3  -4   0    0.90    1.10
  -3  -4   0    1.90    0.70
  -3  -4   0    2.90    0.90
  -3  -4   0    1.40    0.90
  -3  -4   0    0.70    0.80
  -3  -4   0    1.60    0.70
  -3  -4   0    2.50    1.00
   3   4   0    0.30    0.80
   3   4   0    1.70    0.90
   3   4   0    1.00    0.70
   3   4   0    2.60    0.90
   3   4   0    1.50    0.90
   3   4   0    1.60    0.80
  -4  -4   0  163.38    6.80
  -4  -4   0  166.58    6.80
  -4  -4   0  180.88    6.80
  -4  -4   0  164.28    6.70
  -4  -4   0  175.08    7.00
  -4  -4   0  175.78    6.80
  -4  -4   0  172.88    7.00
   4   4   0  168.78    7.00
   4   4   0  171.18    6.80
   4   4   0  142.49    7.10
   4   4   0  171.78    6.80
   4   4   0  170.28    6.80
  -5  -4   0    9.50    1.40
  -5  -4   0    8.60    1.30
  -5  -4   0    7.40    1.50
  -5  -4   0    6.80    1.30
  -5  -4   0    6.90    1.10
  -5  -4   0   11.00    1.40
  -5  -4   0    7.50    1.50
  -5  -4   0    6.80    1.00
   5   4   0    7.10    1.10
   5   4   0    7.80    1.30
   5   4   0    6.60    1.40
   5   4   0    8.90    1.30
  -6  -4   0   24.80    1.90
  -6  -4   0   28.20    2.20
  -6  -4   0   25.50    1.90
  -6  -4   0   28.50    2.30
  -6  -4   0   29.00    2.20
  -6  -4   0   27.50    2.40
  -6  -4   0   29.30    2.40
  -6  -4   0   27.50    2.20
   6   4   0   30.10    2.20
   6   4   0   24.40    2.10
   6   4   0   27.70    2.10
   6   4   0   27.60    2.40
   6   4   0   24.80    1.90
  -7  -4   0  230.38    9.20
  -7  -4   0  231.18    9.30
  -7  -4   0  231.08    9.70
  -7  -4   0  230.78    9.60
  -7  -4   0  229.48    9.80
  -7  -4   0  219.68    9.30
  -7  -4   0  225.98    9.30
   7   4   0  229.58    9.00
   7   4   0  226.68    9.50
   7   4   0  240.88    9.20
   7   4   0  207.58    9.50
   7   4   0  215.98    9.20
   7   4   0  230.68    9.20
  -8  -4   0  517.55   19.60
  -8  -4   0  479.65   19.30
  -8  -4   0  530.15   19.20
  -8  -4   0  501.45   19.30
  -8  -4   0  511.35   19.30
  -8  -4   0  495.85   19.70
  -8  -4   0  516.95   19.30
   8   4   0  480.75   19.10
   8   4   0  470.45   18.80
   8   4   0  512.85   19.10
   8   4   0  520.85   19.10
   8   4   0  484.15   19.20
   8   4   0  501.55   19.50
   8   4   0  468.75   19.40
  -9  -4   0   18.00    2.40
  -9  -4   0   20.30    2.40
  -9  -4   0   19.60    2.60
  -9  -4   0   18.70    2.40
  -9  -4   0   17.00    1.90
  -9  -4   0   17.30    2.30
  -9  -4   0   20.90    2.60
   9   4   0   19.50    2.40
   9   4   0   16.70    2.20
   9   4   0   19.20    2.10
   9   4   0   17.50    2.00
   9   4   0   19.60    2.10
   9   4   0   16.90    2.20
   9   4   0   17.40    2.30
 -10  -4   0    2.20    1.70
 -10  -4   0    4.70    1.80
 -10  -4   0    4.50    1.80
 -10  -4   0    1.80    1.40
 -10  -4   0    7.30    1.70
 -10  -4   0    2.20    1.40
  10   4   0    2.40    1.60
  10   4   0    0.70    1.20
  10   4   0    5.40    2.00
  10   4   0    3.90    1.40
  10   4   0    4.50    1.40
  10   4   0    3.00    1.50
 -11  -4   0   45.00    3.70
 -11  -4   0   47.50    3.90
 -11  -4   0   44.30    3.60
 -11  -4   0   42.00    4.10
 -11  -4   0   45.70    4.10
  11   4   0   36.40    3.40
  11   4   0   49.80    4.10
  11   4   0   42.30    3.10
  11   4   0   51.49    3.90
  11   4   0   40.50    3.80
  11   4   0   46.10    3.40
  11   4   0   39.10    3.30
 -12  -4   0  274.87   11.80
 -12  -4   0  269.57   11.90
 -12  -4   0  256.37   12.10
 -12  -4   0  279.77   11.80
 -12  -4   0  259.17   12.30
 -12  -4   0  272.37   11.90
  12   4   0  282.97   11.50
  12   4   0  270.97   11.40
  12   4   0  263.97   11.10
  12   4   0  254.67   12.00
  12   4   0  291.67   11.80
  12   4   0  281.07   12.30
 -13  -4   0  312.97   13.60
 -13  -4   0  304.37   14.50
 -13  -4   0  310.67   13.70
 -13  -4   0  315.87   14.10
 -13  -4   0  320.77   13.70
 -13  -4   0  312.17   13.60
  13   4   0  344.67   13.60
  13   4   0  333.97   13.20
  13   4   0  348.67   13.10
  13   4   0  319.47   14.10
  13   4   0  272.27   13.80
  13   4   0  314.87   13.30
 -14  -4   0   23.70    3.40
 -14  -4   0   20.90    2.90
 -14  -4   0   16.70    2.90
 -14  -4   0   18.60    3.40
 -14  -4   0   18.00    3.00
 -14  -4   0   15.20    2.70
  14   4   0   16.30    2.90
  14   4   0   19.30    3.40
  14   4   0   18.10    2.60
  14   4   0   26.90    3.20
  14   4   0   20.20    2.70
 -15  -4   0   16.30    4.40
 -15  -4   0   12.20    2.50
 -15  -4   0    7.10    2.20
 -15  -4   0   13.10    2.90
 -15  -4   0   10.50    2.60
  15   4   0    8.80    2.20
  15   4   0   10.70    2.60
  15   4   0   12.00    2.90
  15   4   0   12.50    2.10
  15   4   0    8.40    2.30
  15   4   0   14.20    2.70
 -16  -4   0   23.60    3.30
 -16  -4   0   18.40    3.00
 -16  -4   0   17.40    3.30
 -16  -4   0   16.70    3.10
 -16  -4   0   11.90    3.30
 -16  -4   0   12.90    2.70
  16   4   0   19.70    2.60
  16   4   0   21.60    4.60
  16   4   0   15.90    2.70
  16   4   0   12.40    2.30
  16   4   0   20.10    2.90
  16  -5   0   16.30    4.20
  16  -5   0   15.00    2.70
  16  -5   0   14.80    3.80
  16  -5   0   20.90    4.20
  16  -5   0   20.80    4.00
  16  -5   0   17.20    3.00
 -16   5   0   13.30    3.00
 -16   5   0   15.50    3.80
 -16   5   0   14.80    3.20
 -16   5   0   14.60    2.80
 -16   5   0   19.60    3.50
  15  -5   0    0.00    2.50
  15  -5   0   -1.40    2.10
  15  -5   0    0.60    2.30
  15  -5   0    0.90    1.80
  15  -5   0    2.20    2.20
  15  -5   0    2.20    2.10
  15  -5   0    0.80    1.60
 -15   5   0    4.00    2.20
 -15   5   0   -0.90    1.70
 -15   5   0    3.40    2.20
 -15   5   0   -2.30    1.90
 -15   5   0   -1.50    2.00
 -15   5   0    1.10    1.80
 -15   5   0    1.80    2.20
  14  -5   0  181.08   10.00
  14  -5   0  187.98    9.50
  14  -5   0  209.38   11.50
  14  -5   0  204.78    9.60
  14  -5   0  197.68   10.50
  14  -5   0  190.88    9.70
  14  -5   0  183.18    9.30
 -14   5   0  193.28   10.60
 -14   5   0  184.58    9.60
 -14   5   0  196.28    9.40
 -14   5   0  205.78    9.80
 -14   5   0  184.48    9.40
 -14   5   0  191.28    9.60
 -14   5   0  202.08   10.40
  13  -5   0   41.00    3.80
  13  -5   0   43.70    5.10
  13  -5   0   35.80    4.20
  13  -5   0   39.00    3.90
  13  -5   0   52.69    4.80
  13  -5   0   41.50    4.10
  13  -5   0   36.30    3.70
 -13   5   0   46.30    4.90
 -13   5   0   39.90    3.70
 -13   5   0   39.90    3.70
 -13   5   0   36.40    3.80
 -13   5   0   38.90    4.00
 -13   5   0   34.70    3.80
  12  -5   0   28.20    3.30
  12  -5   0   28.40    3.40
  12  -5   0   38.60    4.50
  12  -5   0   39.20    4.90
  12  -5   0   31.20    3.90
  12  -5   0   33.20    3.50
 -12   5   0   35.40    4.50
 -12   5   0   35.80    3.80
 -12   5   0   32.90    4.20
 -12   5   0   35.90    3.80
 -12   5   0   33.30    3.60
  11  -5   0   34.20    3.20
  11  -5   0   34.80    3.40
  11  -5   0   37.40    4.10
  11  -5   0   35.90    3.60
  11  -5   0   35.70    4.40
  11  -5   0   30.70    3.70
  11  -5   0   37.70    3.40
 -11   5   0   31.90    4.00
 -11   5   0   32.60    3.30
 -11   5   0   37.20    3.60
 -11   5   0   32.00    4.00
 -11   5   0   32.70    3.60
 -11   5   0   33.30    3.40
 -11   5   0   35.00    3.20
  10  -5   0  812.12   30.80
  10  -5   0  818.92   31.00
  10  -5   0  809.32   31.20
  10  -5   0  807.32   31.00
  10  -5   0  789.22   32.20
  10  -5   0  819.92   30.70
  10  -5   0  776.32   31.60
 -10   5   0  787.42   30.70
 -10   5   0  799.92   31.70
 -10   5   0  846.82   31.00
 -10   5   0  792.82   30.80
 -10   5   0  756.62   31.30
 -10   5   0  820.92   31.20
   9  -5   0   -1.20    1.10
   9  -5   0    0.70    1.60
   9  -5   0    1.00    1.40
   9  -5   0   -2.10    1.40
   9  -5   0   -0.60    1.10
   9  -5   0   -0.90    1.50
   9  -5   0   -0.80    1.20
  -9   5   0   -0.60    1.70
  -9   5   0    1.30    1.50
  -9   5   0   -1.30    1.40
  -9   5   0   -0.30    1.30
  -9   5   0   -1.10    1.00
  -9   5   0   -1.40    1.40
  -9   5   0    0.40    1.30
   8  -5   0   51.59    3.40
   8  -5   0   52.09    3.40
   8  -5   0   49.70    3.40
   8  -5   0   52.99    3.90
   8  -5   0   47.90    4.10
   8  -5   0   48.80    3.80
   8  -5   0   50.49    3.30
  -8   5   0   47.10    3.90
  -8   5   0   44.90    3.90
  -8   5   0   53.89    3.50
  -8   5   0   49.90    3.30
  -8   5   0   44.90    3.20
  -8   5   0   53.69    3.60
  -8   5   0   51.49    3.50
   7  -5   0    5.80    1.70
   7  -5   0    4.60    1.30
   7  -5   0    3.60    1.40
   7  -5   0    5.60    1.80
   7  -5   0    6.80    1.60
   7  -5   0    3.60    1.70
   7  -5   0    4.80    1.30
  -7   5   0    6.00    1.30
  -7   5   0    5.20    1.40
  -7   5   0    5.30    1.80
  -7   5   0    4.60    1.50
  -7   5   0    4.80    1.50
  -7   5   0    6.90    1.70
  -7   5   0    4.20    1.70
   6  -5   0   62.99    3.90
   6  -5   0   63.49    4.00
   6  -5   0   58.09    3.60
   6  -5   0   61.29    3.60
   6  -5   0   68.49    3.60
   6  -5   0   63.79    3.50
   6  -5   0   60.29    4.20
  -6   5   0   61.69    3.50
  -6   5   0   60.79    3.40
  -6   5   0   58.99    3.70
  -6   5   0   59.39    3.50
  -6   5   0   59.59    3.60
  -6   5   0   59.99    4.00
  -6   5   0   64.49    4.00
   5  -5   0   18.20    2.10
   5  -5   0   17.80    2.50
   5  -5   0   21.10    2.40
   5  -5   0   23.50    2.60
   5  -5   0   15.40    1.40
   5  -5   0   19.70    2.10
   5  -5   0   17.30    1.90
   5  -5   0   20.60    2.20
   5  -5   0   16.70    1.90
  -5   5   0   14.70    1.90
  -5   5   0   17.10    2.10
  -5   5   0   16.80    1.60
  -5   5   0   16.30    1.90
  -5   5   0   19.70    2.40
  -5   5   0   16.90    2.00
   4  -5   0  487.95   18.10
   4  -5   0  479.15   17.80
   4  -5   0  454.55   17.60
   4  -5   0  462.25   18.00
   4  -5   0  461.05   18.20
   4  -5   0  484.65   18.10
   4  -5   0  491.35   18.00
   4  -5   0  447.86   18.60
   4  -5   0  493.15   18.50
   4  -5   0  488.65   18.00
  -4   5   0  468.65   18.00
  -4   5   0  468.05   18.00
  -4   5   0  456.75   18.20
  -4   5   0  466.65   18.00
  -4   5   0  462.35   17.90
  -4   5   0  473.95   18.10
  -4   5   0  482.55   17.80
  -4   5   0  476.05   18.50
   3  -5   0   52.39    3.00
   3  -5   0   50.99    2.90
   3  -5   0   53.59    3.00
   3  -5   0   52.79    2.80
   3  -5   0   48.70    2.50
   3  -5   0   52.89    3.20
   3  -5   0   53.39    3.20
   3  -5   0   56.99    3.10
   3  -5   0   52.79    2.90
  -3   5   0   52.79    3.00
  -3   5   0   56.09    3.10
  -3   5   0   53.39    2.90
  -3   5   0   55.29    3.30
  -3   5   0   56.59    2.90
  -3   5   0   55.29    3.30
  -3   5   0   58.99    3.50
  -3   5   0   50.69    3.00
   2  -5   0   14.10    1.60
   2  -5   0   13.90    1.60
   2  -5   0   13.90    1.50
   2  -5   0   15.10    1.70
   2  -5   0   11.60    1.30
   2  -5   0   10.10    1.20
   2  -5   0   17.00    1.80
   2  -5   0   13.90    1.70
  -2   5   0   11.40    2.10
  -2   5   0   12.50    1.50
  -2   5   0   11.50    1.30
  -2   5   0   10.30    1.40
  -2   5   0   12.40    1.70
  -2   5   0   11.40    1.70
  -2   5   0   10.70    1.30
  -2   5   0   16.60    1.80
  -2   5   0   12.20    1.70
  -2   5   0   11.70    1.30
   1  -5   0  279.07   10.40
   1  -5   0  281.07   10.60
   1  -5   0  269.77   10.40
   1  -5   0  278.67   10.60
   1  -5   0  243.48   10.10
   1  -5   0  274.47   10.30
   1  -5   0  269.47   10.20
   1  -5   0  271.37   10.40
  -1   5   0  263.67   10.10
  -1   5   0  255.57   10.20
  -1   5   0  258.97   10.50
  -1   5   0  283.47   10.60
  -1   5   0  256.37   10.30
  -1   5   0  253.37   10.10
  -1   5   0  255.27   10.20
  -1   5   0  264.57   10.60
   0  -5   0  815.62   31.40
   0  -5   0  856.91   31.50
   0  -5   0  839.02   31.30
   0  -5   0  846.22   31.40
   0  -5   0  837.12   31.40
   0  -5   0  825.62   31.50
   0  -5   0  944.51   31.60
   0  -5   0  867.31   31.70
   0  -5   0  859.61   32.00
   0   5   0  857.21   31.40
   0   5   0  816.72   31.40
   0   5   0  864.61   31.70
   0   5   0  853.21   31.70
   0   5   0  876.81   31.40
  -1  -5   0   -0.40    1.00
  -1  -5   0    0.40    1.00
  -1  -5   0   -0.10    0.60
  -1  -5   0    3.00    1.10
  -1  -5   0   -1.00    1.10
  -1  -5   0    0.80    0.80
  -1  -5   0    0.90    0.80
  -1  -5   0    0.50    0.90
  -1  -5   0   -0.40    0.60
   1   5   0    0.80    1.00
   1   5   0    0.20    1.00
   1   5   0   -1.20    1.00
   1   5   0    1.40    1.00
   1   5   0    1.20    0.70
   1   5   0    0.50    1.00
   1   5   0    0.80    0.90
  -2  -5   0  227.88    9.10
  -2  -5   0  228.38    9.10
  -2  -5   0  234.28    8.90
  -2  -5   0  214.28    8.80
  -2  -5   0  218.48    8.70
  -2  -5   0  229.18    9.20
  -2  -5   0  220.48    8.70
  -2  -5   0  226.28    8.70
   2   5   0  219.48    8.70
   2   5   0  233.88    8.90
   2   5   0  233.58    8.90
   2   5   0  228.68    8.90
   2   5   0  218.78    8.70
   2   5   0  220.88    8.90
   2   5   0  243.58    9.10
   2   5   0  226.28    9.20
  -3  -5   0   68.59    3.40
  -3  -5   0   74.89    3.40
  -3  -5   0   71.29    3.70
  -3  -5   0   74.79    3.60
  -3  -5   0   79.09    4.00
  -3  -5   0   79.09    3.50
  -3  -5   0   68.29    3.40
  -3  -5   0   73.69    3.50
   3   5   0   72.99    3.60
   3   5   0   72.19    3.50
   3   5   0   72.09    3.40
   3   5   0   76.99    3.70
   3   5   0   74.19    3.50
   3   5   0   72.89    3.60
  -4  -5   0   92.19    4.50
  -4  -5   0  106.39    4.80
  -4  -5   0  105.39    4.60
  -4  -5   0   96.89    4.50
  -4  -5   0  103.19    4.60
  -4  -5   0  100.59    4.50
  -4  -5   0  106.19    4.70
  -4  -5   0  102.39    4.50
  -4  -5   0  104.99    5.10
   4   5   0  104.79    4.70
   4   5   0  111.09    4.80
   4   5   0   99.79    4.70
   4   5   0   98.39    4.60
   4   5   0   98.69    4.50
   4   5   0  100.39    4.50
   4   5   0  102.49    4.50
  -5  -5   0   16.70    2.00
  -5  -5   0   16.00    2.00
  -5  -5   0   16.40    1.60
  -5  -5   0   19.80    2.00
  -5  -5   0   17.80    1.80
  -5  -5   0   14.90    1.80
  -5  -5   0   17.40    1.60
  -5  -5   0   16.30    1.80
   5   5   0   15.20    1.90
   5   5   0   17.00    1.80
   5   5   0   17.40    1.90
   5   5   0   18.40    2.00
   5   5   0   14.70    1.60
   5   5   0   18.90    1.70
  -6  -5   0  540.05   21.10
  -6  -5   0  539.65   20.80
  -6  -5   0  544.55   20.80
  -6  -5   0  570.14   20.80
  -6  -5   0  569.14   21.10
  -6  -5   0  542.45   20.70
  -6  -5   0  554.14   20.70
  -6  -5   0  551.34   20.80
   6   5   0  529.65   20.70
   6   5   0  541.75   21.00
   6   5   0  560.14   20.80
   6   5   0  543.95   20.70
  -7  -5   0   48.90    3.00
  -7  -5   0   51.49    3.40
  -7  -5   0   48.70    3.20
  -7  -5   0   50.59    2.90
  -7  -5   0   49.10    3.20
  -7  -5   0   55.79    3.40
  -7  -5   0   52.29    3.30
  -7  -5   0   50.29    3.20
   7   5   0   45.20    3.10
   7   5   0   52.99    3.10
   7   5   0   56.39    3.10
   7   5   0   49.30    3.10
   7   5   0   51.69    3.20
  -8  -5   0   81.49    4.40
  -8  -5   0   76.29    3.90
  -8  -5   0   69.59    4.10
  -8  -5   0   74.89    4.30
  -8  -5   0   73.39    4.20
  -8  -5   0   74.09    4.40
  -8  -5   0   73.59    4.10
   8   5   0   75.69    4.30
   8   5   0   67.59    4.10
   8   5   0   73.29    4.10
   8   5   0   78.29    4.10
   8   5   0   69.49    4.70
   8   5   0   78.89    4.00
  -9  -5   0   35.10    3.10
  -9  -5   0   26.20    3.00
  -9  -5   0   32.40    3.00
  -9  -5   0   30.70    2.90
  -9  -5   0   32.50    3.10
  -9  -5   0   33.60    3.10
   9   5   0   27.40    2.80
   9   5   0   30.60    2.40
   9   5   0   27.80    2.90
   9   5   0   30.30    2.90
   9   5   0   33.50    2.80
 -10  -5   0   94.39    5.40
 -10  -5   0   87.09    5.20
 -10  -5   0   96.39    5.60
 -10  -5   0   90.19    5.00
 -10  -5   0   89.39    5.00
 -10  -5   0   94.09    5.10
  10   5   0   96.59    5.40
  10   5   0   90.29    5.00
  10   5   0   91.99    5.00
  10   5   0   89.29    5.20
  10   5   0   89.79    4.90
  10   5   0   88.99    4.50
 -11  -5   0  113.29    5.90
 -11  -5   0  108.99    6.10
 -11  -5   0  106.39    6.90
 -11  -5   0  106.59    6.20
 -11  -5   0  115.69    6.00
 -11  -5   0  117.39    6.60
  11   5   0  115.69    6.30
  11   5   0  112.39    5.90
  11   5   0   97.19    7.20
  11   5   0  116.89    7.40
  11   5   0  111.29    5.80
 -12  -5   0    2.80    1.90
 -12  -5   0    9.30    2.30
 -12  -5   0    7.80    2.20
 -12  -5   0    2.40    2.00
 -12  -5   0    6.90    2.20
 -12  -5   0    6.90    1.80
  12   5   0    5.70    2.00
  12   5   0    4.00    1.50
  12   5   0    2.40    2.10
  12   5   0    7.00    1.90
  12   5   0    2.90    1.80
 -13  -5   0    3.10    1.90
 -13  -5   0    6.00    2.00
 -13  -5   0    6.10    2.10
 -13  -5   0    4.40    2.00
 -13  -5   0    2.90    2.00
 -13  -5   0    0.70    2.10
  13   5   0    4.80    1.90
  13   5   0    1.70    2.00
  13   5   0    5.60    1.80
  13   5   0    4.80    1.70
  13   5   0    0.90    2.00
 -14  -5   0  263.67   12.40
 -14  -5   0  287.27   12.90
 -14  -5   0  255.27   12.10
 -14  -5   0  267.37   13.00
 -14  -5   0  263.27   12.20
 -14  -5   0  262.27   12.20
  14   5   0  286.87   11.40
  14   5   0  273.57   12.10
  14   5   0  283.17   11.90
  14   5   0  278.57   12.70
 -15  -5   0   -0.50    1.50
 -15  -5   0    0.00    1.70
 -15  -5   0   -0.20    3.40
  15   5   0    0.90    2.30
  15   5   0    2.00    2.00
  15   5   0    0.40    1.60
  15   5   0    2.70    2.10
  15  -6   0   31.60    5.10
  15  -6   0   35.50    4.80
  15  -6   0   37.90    4.00
  15  -6   0   37.60    4.20
  15  -6   0   30.90    4.50
  15  -6   0   30.30    4.00
  15  -6   0   32.00    4.10
 -15   6   0   24.30    3.70
 -15   6   0   46.50    4.20
 -15   6   0   35.40    5.00
 -15   6   0   38.80    4.80
 -15   6   0   41.20    4.10
 -15   6   0   35.70    4.50
  14  -6   0   12.70    2.60
  14  -6   0   13.00    2.40
  14  -6   0   13.60    4.20
  14  -6   0   11.80    2.90
  14  -6   0   16.20    3.10
  14  -6   0   13.90    3.00
 -14   6   0   11.40    2.50
 -14   6   0   11.50    2.80
 -14   6   0   11.20    2.80
 -14   6   0   11.00    2.40
 -14   6   0   14.50    3.40
 -14   6   0    7.60    2.50
  13  -6   0    6.80    2.50
  13  -6   0    8.60    2.10
  13  -6   0   10.40    3.00
  13  -6   0    7.10    2.70
  13  -6   0   10.10    2.40
  13  -6   0   11.90    3.60
  13  -6   0   11.00    2.50
 -13   6   0    6.10    2.10
 -13   6   0    8.20    2.50
 -13   6   0   11.30    2.80
 -13   6   0    6.20    2.60
 -13   6   0   13.10    3.20
 -13   6   0    9.00    2.30
 -13   6   0    9.90    2.40
  12  -6   0  244.28   12.20
  12  -6   0  227.38   10.40
  12  -6   0  212.28   10.20
  12  -6   0  220.68   10.80
  12  -6   0  245.98   11.50
  12  -6   0  220.98   10.40
  12  -6   0  215.18   10.30
 -12   6   0  198.58   12.70
 -12   6   0  204.78   10.10
 -12   6   0  208.88   10.40
 -12   6   0  218.48   10.40
 -12   6   0  230.38   12.50
 -12   6   0  234.18   11.30
  11  -6   0   89.79    5.40
  11  -6   0   89.49    6.80
  11  -6   0   95.19    5.70
  11  -6   0   85.49    5.50
  11  -6   0   98.59    6.40
  11  -6   0   95.69    6.20
 -11   6   0   83.69    5.50
 -11   6   0  100.49    5.50
 -11   6   0   93.49    5.30
 -11   6   0   92.69    5.60
 -11   6   0   88.89    6.30
 -11   6   0   91.09    6.30
 -11   6   0   91.79    5.40
  10  -6   0   24.70    3.30
  10  -6   0   21.30    3.00
  10  -6   0   21.60    3.80
  10  -6   0   26.60    3.60
  10  -6   0   26.30    3.00
  10  -6   0   23.00    3.20
 -10   6   0   24.90    2.80
 -10   6   0   24.90    3.40
 -10   6   0   21.90    2.80
 -10   6   0   25.10    3.00
 -10   6   0   26.70    3.50
 -10   6   0   19.40    2.80
 -10   6   0   26.00    3.10
   9  -6   0  114.59    6.40
   9  -6   0  108.79    5.90
   9  -6   0  115.29    6.00
   9  -6   0  111.79    6.60
   9  -6   0  103.19    6.90
   9  -6   0  109.19    5.80
  -9   6   0  113.49    6.60
  -9   6   0  120.99    6.70
  -9   6   0  117.59    5.90
  -9   6   0  108.59    5.90
  -9   6   0  108.99    5.90
  -9   6   0  103.69    5.70
  -9   6   0  108.29    5.60
   8  -6   0   69.59    4.10
   8  -6   0   72.89    4.20
   8  -6   0   63.39    3.40
   8  -6   0   70.29    4.20
   8  -6   0   69.29    4.60
   8  -6   0   72.19    4.80
   8  -6   0   65.29    4.00
   8  -6   0   73.29    5.20
  -8   6   0   68.29    4.80
  -8   6   0   67.89    4.30
  -8   6   0   69.39    4.30
  -8   6   0   68.89    4.00
  -8   6   0   70.99    4.80
  -8   6   0   73.09    4.10
  -8   6   0   61.29    4.10
   7  -6   0  417.16   16.70
   7  -6   0  385.06   16.00
   7  -6   0  446.46   17.40
   7  -6   0  432.56   17.00
   7  -6   0  405.86   16.70
   7  -6   0  455.95   17.90
   7  -6   0  433.06   16.60
   7  -6   0  436.06   16.80
  -7   6   0  413.06   16.60
  -7   6   0  409.46   17.10
  -7   6   0  418.76   16.60
  -7   6   0  421.16   16.70
  -7   6   0  423.56   17.40
  -7   6   0  427.76   16.60
  -7   6   0  425.66   16.80
   6  -6   0  447.16   17.00
   6  -6   0  465.15   17.20
   6  -6   0  430.06   17.20
   6  -6   0  443.76   18.00
   6  -6   0  436.36   17.60
   6  -6   0  431.46   16.90
   6  -6   0  401.76   16.40
   6  -6   0  447.26   17.00
   6  -6   0  451.65   17.10
  -6   6   0  410.36   16.90
  -6   6   0  418.86   17.50
  -6   6   0  418.56   16.90
  -6   6   0  420.56   17.00
  -6   6   0  451.85   17.40
  -6   6   0  447.06   16.90
   5  -6   0    1.60    1.10
   5  -6   0    1.10    1.20
   5  -6   0    0.30    1.30
   5  -6   0    2.50    1.60
   5  -6   0    0.00    1.00
   5  -6   0   -0.80    1.40
   5  -6   0    0.10    1.40
   5  -6   0    1.20    0.70
   5  -6   0    0.30    1.10
  -5   6   0   -0.50    1.10
  -5   6   0    2.00    1.50
  -5   6   0    0.40    1.40
  -5   6   0    1.10    1.10
  -5   6   0    1.10    1.30
  -5   6   0    0.90    0.90
  -5   6   0    1.60    1.30
   4  -6   0   66.99    3.20
   4  -6   0   70.29    3.70
   4  -6   0   71.89    4.10
   4  -6   0   73.29    3.70
   4  -6   0   66.39    3.90
   4  -6   0   70.59    3.70
   4  -6   0   72.19    3.80
   4  -6   0   68.39    3.80
  -4   6   0   69.89    3.60
  -4   6   0   66.59    4.20
  -4   6   0   74.69    3.60
  -4   6   0   69.09    3.60
  -4   6   0   67.79    3.80
  -4   6   0   69.29    4.50
  -4   6   0   62.79    3.70
  -4   6   0   69.59    4.10
  -4   6   0   62.69    3.90
   3  -6   0  514.25   20.10
   3  -6   0  507.55   19.80
   3  -6   0  513.25   19.80
   3  -6   0  543.75   19.80
   3  -6   0  527.25   19.70
   3  -6   0  543.15   19.80
   3  -6   0  504.65   19.40
  -3   6   0  534.05   19.90
  -3   6   0  523.35   20.40
  -3   6   0  514.95   19.70
  -3   6   0  510.85   19.80
  -3   6   0  523.35   20.20
  -3   6   0  507.65   19.60
  -3   6   0  516.05   19.60
  -3   6   0  514.25   19.90
  -3   6   0  531.55   19.70
   2  -6   0  149.39    6.50
   2  -6   0  137.89    6.00
   2  -6   0  146.79    6.30
   2  -6   0  144.79    6.10
   2  -6   0  150.98    6.30
   2  -6   0  141.19    6.10
   2  -6   0  148.29    6.20
   2  -6   0  139.29    5.80
  -2   6   0  135.89    6.30
  -2   6   0  144.99    6.00
  -2   6   0  136.19    6.30
  -2   6   0  146.99    5.90
  -2   6   0  137.89    6.00
  -2   6   0  139.29    5.90
  -2   6   0  140.09    6.10
  -2   6   0  151.88    6.20
  -2   6   0  143.39    6.60
  -2   6   0  135.39    6.40
   1  -6   0   12.40    1.80
   1  -6   0   13.30    1.80
   1  -6   0   14.00    1.70
   1  -6   0   14.10    1.80
   1  -6   0   10.10    1.30
   1  -6   0   11.30    1.20
   1  -6   0   12.10    1.50
   1  -6   0   13.20    1.70
  -1   6   0    8.00    1.10
  -1   6   0   10.60    1.50
  -1   6   0    8.80    1.80
  -1   6   0   10.80    1.70
  -1   6   0   12.20    1.30
  -1   6   0   11.50    1.60
  -1   6   0   12.10    1.50
  -1   6   0   12.30    1.30
   0  -6   0  272.67   10.50
   0  -6   0  272.07   10.70
   0  -6   0  271.47   10.60
   0  -6   0  286.77   10.80
   0  -6   0  279.67   10.90
   0  -6   0  259.97   10.60
   0  -6   0  273.87   10.90
   0  -6   0  258.87   10.50
   0  -6   0  289.17   10.60
   0   6   0  285.87   10.60
   0   6   0  273.57   10.90
   0   6   0  280.77   10.90
   0   6   0  273.87   10.60
   0   6   0  227.88   10.80
   0   6   0  277.67   10.80
   0   6   0  266.47   10.50
  -1  -6   0  326.37   12.50
  -1  -6   0  290.27   12.20
  -1  -6   0  309.77   12.30
  -1  -6   0  312.67   12.10
  -1  -6   0  329.87   12.30
  -1  -6   0  307.57   12.50
  -1  -6   0  326.97   12.20
  -1  -6   0  306.57   12.20
  -1  -6   0  315.17   12.00
   1   6   0  322.47   12.20
   1   6   0  321.47   12.10
   1   6   0  327.07   12.60
   1   6   0  317.97   12.40
   1   6   0  308.57   12.20
   1   6   0  328.27   12.50
  -2  -6   0  610.54   21.50
  -2  -6   0  583.54   21.30
  -2  -6   0  576.24   21.70
  -2  -6   0  580.04   21.70
  -2  -6   0  543.05   21.40
  -2  -6   0  561.34   21.30
  -2  -6   0  585.84   21.80
  -2  -6   0  584.34   21.40
   2   6   0  572.94   21.50
   2   6   0  556.84   21.20
   2   6   0  529.05   21.20
   2   6   0  569.94   21.50
   2   6   0  590.04   21.50
   2   6   0  526.95   21.40
   2   6   0  603.74   21.70
   2   6   0  576.94   21.80
  -3  -6   0   95.79    4.30
  -3  -6   0  102.39    4.70
  -3  -6   0  104.19    4.50
  -3  -6   0   92.29    4.30
  -3  -6   0   99.39    4.50
  -3  -6   0   95.29    4.30
  -3  -6   0   96.99    4.30
  -3  -6   0   97.79    4.80
   3   6   0   86.99    4.30
   3   6   0   98.89    4.40
   3   6   0   93.29    4.20
   3   6   0   89.09    4.40
   3   6   0  102.09    4.70
   3   6   0   96.19    4.40
   3   6   0   94.19    4.50
  -4  -6   0  248.68    9.90
  -4  -6   0  249.38    9.40
  -4  -6   0  250.77   10.20
  -4  -6   0  226.28    9.40
  -4  -6   0  252.67    9.60
  -4  -6   0  241.38    9.60
  -4  -6   0  213.58    9.30
   4   6   0  237.68    9.50
   4   6   0  233.48    9.40
   4   6   0  219.18    9.20
   4   6   0  252.97    9.60
   4   6   0  215.38    9.20
   4   6   0  221.28    9.30
   4   6   0  236.18    9.40
  -5  -6   0   90.59    4.30
  -5  -6   0   95.09    4.40
  -5  -6   0   98.29    4.50
  -5  -6   0   96.39    4.70
  -5  -6   0   97.39    4.30
  -5  -6   0   88.29    4.30
  -5  -6   0  103.39    5.10
  -5  -6   0   90.59    4.40
  -5  -6   0  100.79    4.70
   5   6   0   97.09    4.60
   5   6   0   90.89    4.40
   5   6   0   93.89    4.50
   5   6   0   88.79    4.50
   5   6   0   85.19    4.30
   5   6   0   92.69    4.30
   5   6   0   98.29    4.60
  -6  -6   0  762.42   28.30
  -6  -6   0  751.92   27.60
  -6  -6   0  715.43   27.50
  -6  -6   0  777.52   27.60
  -6  -6   0  716.53   27.50
  -6  -6   0  753.12   27.90
  -6  -6   0  724.23   27.70
  -6  -6   0  775.22   27.90
  -6  -6   0  741.33   27.50
   6   6   0  694.33   27.60
   6   6   0  736.33   27.70
   6   6   0  735.43   27.40
   6   6   0  680.43   27.60
   6   6   0  750.82   27.60
   6   6   0  706.83   27.40
   6   6   0  747.53   27.70
  -7  -6   0   50.89    3.50
  -7  -6   0   51.89    3.00
  -7  -6   0   54.39    3.60
  -7  -6   0   54.29    3.40
  -7  -6   0   50.29    3.40
  -7  -6   0   50.69    3.20
  -7  -6   0   53.39    3.30
  -7  -6   0   49.50    3.00
   7   6   0   51.59    3.30
   7   6   0   49.70    3.30
   7   6   0   54.49    3.50
   7   6   0   54.89    3.30
   7   6   0   56.19    3.30
   7   6   0   49.40    3.10
   7   6   0   49.30    3.20
  -8  -6   0  283.97   11.60
  -8  -6   0  302.57   12.10
  -8  -6   0  295.27   11.80
  -8  -6   0  273.77   11.60
  -8  -6   0  288.57   11.90
  -8  -6   0  290.27   11.60
   8   6   0  270.57   11.70
   8   6   0  295.37   11.60
   8   6   0  274.17   11.40
   8   6   0  265.77   11.40
   8   6   0  289.07   11.70
   8   6   0  283.77   11.50
  -9  -6   0   56.39    4.00
  -9  -6   0   52.89    3.80
  -9  -6   0   51.19    3.90
  -9  -6   0   63.09    3.90
  -9  -6   0   55.69    3.70
  -9  -6   0   57.89    3.70
   9   6   0   57.69    3.70
   9   6   0   51.09    3.70
   9   6   0   57.19    3.70
   9   6   0   50.39    3.50
   9   6   0   54.79    3.50
 -10  -6   0  102.89    5.70
 -10  -6   0  103.09    6.00
 -10  -6   0   98.59    5.80
 -10  -6   0  101.39    5.50
 -10  -6   0  105.89    5.60
 -10  -6   0  106.39    5.80
  10   6   0   92.49    5.30
  10   6   0  119.49    5.60
  10   6   0   96.89    6.60
  10   6   0  101.29    5.10
  10   6   0  111.59    5.50
 -11  -6   0   56.69    4.10
 -11  -6   0   52.89    3.90
 -11  -6   0   49.20    3.80
 -11  -6   0   45.80    4.20
 -11  -6   0   47.90    4.20
 -11  -6   0   45.80    3.70
  11   6   0   47.10    4.00
  11   6   0   51.19    3.80
  11   6   0   54.19    3.80
  11   6   0   51.99    3.70
 -12  -6   0  332.87   14.30
 -12  -6   0  338.37   14.00
 -12  -6   0  317.07   13.90
 -12  -6   0  323.57   14.50
 -12  -6   0  322.57   13.80
 -12  -6   0  335.17   13.80
  12   6   0  325.67   13.60
  12   6   0  334.27   13.70
  12   6   0  312.07   14.20
  12   6   0  331.97   14.20
 -13  -6   0   35.10    4.10
 -13  -6   0   39.60    3.70
 -13  -6   0   41.60    3.70
 -13  -6   0   33.00    3.90
 -13  -6   0   44.10    4.00
 -13  -6   0   36.10    3.80
  13   6   0   34.00    4.10
  13   6   0   40.10    3.70
  13   6   0   39.40    3.60
  13   6   0   32.40    3.80
 -14  -6   0   36.00    4.00
 -14  -6   0   32.50    3.80
 -14  -6   0   43.90    4.40
 -14  -6   0   37.50    4.00
 -14  -6   0   37.00    4.50
 -14  -6   0   40.40    4.20
  14   6   0   40.30    3.90
  14   6   0   34.30    4.00
  14   6   0   44.50    3.90
  14   6   0   35.30    4.10
  14   6   0   34.50    4.00
 -15  -6   0    1.70    2.20
 -15  -6   0    4.70    2.20
 -15  -6   0    1.50    1.90
 -15  -6   0    5.60    2.30
 -15  -6   0    3.90    2.00
 -15  -6   0   -4.70    2.10
  15   6   0    1.30    1.90
  15   6   0    4.80    2.20
  15   6   0    4.40    2.10
  15   6   0    0.80    2.30
  15   6   0    1.60    2.10
  15  -7   0   73.69    5.30
  15  -7   0   72.89    6.00
  15  -7   0   72.69    7.20
  15  -7   0   73.29    6.30
  15  -7   0   69.09    5.50
  15  -7   0   73.99    6.40
 -15   7   0   83.09    6.20
 -15   7   0   81.59    5.60
 -15   7   0   65.99    6.70
 -15   7   0   80.39    6.50
 -15   7   0   88.09    6.30
 -15   7   0   77.59    5.70
 -15   7   0   71.79    5.40
  14  -7   0    6.70    2.60
  14  -7   0    7.80    3.50
  14  -7   0    3.40    2.10
  14  -7   0    4.10    2.60
  14  -7   0    9.20    2.10
  14  -7   0    9.80    3.00
  14  -7   0    5.10    2.20
 -14   7   0    6.70    2.10
 -14   7   0    4.40    2.40
 -14   7   0    7.90    2.90
 -14   7   0    4.90    2.10
 -14   7   0    5.80    4.20
 -14   7   0    7.90    2.80
  13  -7   0   60.89    6.30
  13  -7   0   52.49    4.80
  13  -7   0   58.09    4.50
  13  -7   0   64.99    5.50
  13  -7   0   60.59    5.40
  13  -7   0   58.89    4.70
  13  -7   0   55.69    4.30
 -13   7   0   57.49    4.60
 -13   7   0   56.29    4.60
 -13   7   0   60.49    5.60
 -13   7   0   61.19    4.60
 -13   7   0   56.89    5.40
 -13   7   0   63.49    5.00
 -13   7   0   53.19    4.70
  12  -7   0   -4.50    2.90
  12  -7   0    0.20    1.40
  12  -7   0   -0.50    1.60
  12  -7   0    0.40    2.10
  12  -7   0    0.80    2.80
  12  -7   0   -1.00    2.20
 -12   7   0    0.60    1.70
 -12   7   0    1.00    2.10
 -12   7   0    0.80    1.90
 -12   7   0   -1.90    1.80
 -12   7   0   -0.50    1.80
 -12   7   0   -2.20    1.80
 -12   7   0   -4.70    2.20
  11  -7   0   61.49    4.80
  11  -7   0   65.79    3.60
  11  -7   0   60.09    4.50
  11  -7   0   62.09    5.20
  11  -7   0   66.99    6.00
  11  -7   0   64.59    4.60
  11  -7   0   70.29    5.40
 -11   7   0   51.09    4.70
 -11   7   0   62.79    5.40
 -11   7   0   64.69    4.60
 -11   7   0   74.39    5.70
 -11   7   0   56.19    4.80
 -11   7   0   65.89    4.80
  10  -7   0   14.10    3.00
  10  -7   0   10.30    2.60
  10  -7   0   12.00    2.40
  10  -7   0    9.30    2.00
  10  -7   0   11.50    3.80
  10  -7   0   10.40    1.40
  10  -7   0    9.10    2.80
 -10   7   0   14.60    3.00
 -10   7   0   12.60    2.30
 -10   7   0   14.70    3.10
 -10   7   0   10.80    2.40
 -10   7   0   10.40    2.50
 -10   7   0   12.20    2.20
   9  -7   0  441.76   18.50
   9  -7   0  422.46   16.90
   9  -7   0  417.66   17.10
   9  -7   0  394.56   16.50
   9  -7   0  431.36   17.80
   9  -7   0  416.66   17.40
   9  -7   0  414.56   16.80
   9  -7   0  412.26   17.00
  -9   7   0  408.46   17.00
  -9   7   0  428.16   16.90
  -9   7   0  417.96   18.70
  -9   7   0  430.36   17.70
  -9   7   0  422.46   17.10
  -9   7   0  412.66   17.80
   8  -7   0    4.40    2.10
   8  -7   0    6.20    1.80
   8  -7   0    4.50    1.50
   8  -7   0    3.00    1.70
   8  -7   0    5.20    2.00
   8  -7   0    4.00    2.20
   8  -7   0    1.70    0.90
   8  -7   0    4.20    1.60
  -8   7   0    4.10    1.60
  -8   7   0    3.60    1.40
  -8   7   0    2.20    1.60
  -8   7   0    2.00    1.80
  -8   7   0    5.20    1.90
  -8   7   0    3.90    2.10
  -8   7   0    5.40    2.30
   7  -7   0   23.30    2.60
   7  -7   0   24.50    2.60
   7  -7   0   23.60    2.50
   7  -7   0   23.30    3.10
   7  -7   0   27.50    2.60
   7  -7   0   24.90    3.10
   7  -7   0   23.90    2.60
   7  -7   0   28.00    3.40
   7  -7   0   20.30    1.80
  -7   7   0   22.10    2.40
  -7   7   0   23.90    2.60
  -7   7   0   24.00    2.80
  -7   7   0   23.00    3.10
  -7   7   0   22.70    2.60
  -7   7   0   24.30    3.20
  -7   7   0   22.00    2.60
   6  -7   0   92.19    4.80
   6  -7   0   91.49    4.70
   6  -7   0   91.79    5.20
   6  -7   0   94.19    4.80
   6  -7   0   88.89    4.20
   6  -7   0   92.19    4.80
   6  -7   0   93.49    4.70
   6  -7   0   93.09    5.30
  -6   7   0   93.29    5.20
  -6   7   0   92.59    4.70
  -6   7   0   89.59    4.70
  -6   7   0   94.69    4.90
  -6   7   0   87.69    5.30
  -6   7   0   84.39    4.70
   5  -7   0  603.94   23.30
   5  -7   0  636.04   23.40
   5  -7   0  591.94   22.90
   5  -7   0  592.64   23.30
   5  -7   0  640.54   24.00
   5  -7   0  610.74   23.50
   5  -7   0  614.44   23.60
   5  -7   0  644.54   23.50
  -5   7   0  607.54   23.40
  -5   7   0  628.94   23.50
  -5   7   0  609.64   23.30
  -5   7   0  627.04   24.00
  -5   7   0  577.34   23.20
  -5   7   0  593.44   23.30
  -5   7   0  617.24   23.20
   4  -7   0   61.39    3.50
   4  -7   0   62.69    3.90
   4  -7   0   57.49    3.50
   4  -7   0   56.19    3.60
   4  -7   0   58.49    3.50
   4  -7   0   54.49    3.30
   4  -7   0   58.39    3.00
   4  -7   0   58.89    3.50
  -4   7   0   56.29    3.80
  -4   7   0   60.39    3.50
  -4   7   0   55.29    3.40
  -4   7   0   63.59    3.70
  -4   7   0   56.59    3.30
  -4   7   0   59.29    3.30
  -4   7   0   55.99    3.70
  -4   7   0   58.79    4.10
  -4   7   0   61.29    3.30
   3  -7   0   56.79    3.50
   3  -7   0   49.60    3.30
   3  -7   0   60.49    3.30
   3  -7   0   49.99    2.70
   3  -7   0   54.19    3.20
   3  -7   0   50.59    3.40
   3  -7   0   51.19    3.00
   3  -7   0   58.19    3.20
  -3   7   0   52.99    3.20
  -3   7   0   55.09    3.20
  -3   7   0   50.89    2.90
  -3   7   0   49.40    3.40
  -3   7   0   52.79    3.70
  -3   7   0   51.79    2.90
  -3   7   0   51.19    3.40
  -3   7   0   54.09    3.20
  -3   7   0   45.90    3.40
  -3   7   0   50.99    3.00
   2  -7   0   76.19    4.20
   2  -7   0   71.89    3.70
   2  -7   0   73.59    4.00
   2  -7   0   72.49    3.80
   2  -7   0   73.49    4.00
   2  -7   0   75.49    3.80
   2  -7   0   79.89    3.90
   2  -7   0   73.09    3.50
  -2   7   0   68.69    4.00
  -2   7   0   73.19    4.30
  -2   7   0   71.59    4.00
  -2   7   0   74.39    3.60
  -2   7   0   77.09    3.90
  -2   7   0   75.59    4.50
  -2   7   0   73.69    3.80
  -2   7   0   73.39    3.80
  -2   7   0   71.59    4.20
  -2   7   0   78.89    3.70
   1  -7   0  232.58    9.40
   1  -7   0  211.18    8.80
   1  -7   0  237.38    9.10
   1  -7   0  227.68    9.00
   1  -7   0  217.58    9.20
   1  -7   0  210.18    8.80
   1  -7   0  222.48    9.30
   1  -7   0  224.28    9.00
  -1   7   0  221.28    8.70
  -1   7   0  220.58    9.30
  -1   7   0  228.88    8.90
  -1   7   0  218.08    8.90
  -1   7   0  212.38    9.00
  -1   7   0  233.58    9.20
  -1   7   0  225.28    9.40
   0  -7   0  151.58    6.70
   0  -7   0  160.48    6.90
   0  -7   0  166.58    7.20
   0  -7   0  163.48    6.90
   0  -7   0  177.58    6.90
   0  -7   0  163.08    6.70
   0  -7   0  165.68    7.10
   0  -7   0  164.48    6.90
   0  -7   0  165.78    7.20
   0   7   0  168.78    6.90
   0   7   0  163.98    6.80
   0   7   0  178.58    7.20
   0   7   0  151.28    6.90
   0   7   0  160.98    6.80
   0   7   0  160.48    7.20
   0   7   0  165.58    7.20
  -1  -7   0  271.57   10.60
  -1  -7   0  236.28   10.20
  -1  -7   0  256.67   10.10
  -1  -7   0  267.27   10.30
  -1  -7   0  255.17   10.20
  -1  -7   0  258.97   10.60
  -1  -7   0  271.37   10.40
  -1  -7   0  252.87   10.30
   1   7   0  257.27   10.20
   1   7   0  263.47   10.30
   1   7   0  265.57   10.50
   1   7   0  268.57   10.60
   1   7   0  253.27   10.70
   1   7   0  261.87   10.30
   1   7   0  256.67   10.10
  -2  -7   0    1.10    1.20
  -2  -7   0    1.40    1.20
  -2  -7   0   -0.20    0.90
  -2  -7   0    3.30    1.60
  -2  -7   0    2.00    1.30
  -2  -7   0    0.50    1.30
  -2  -7   0    2.60    1.50
   2   7   0    2.50    1.30
   2   7   0    1.00    1.10
   2   7   0    1.30    1.50
   2   7   0    2.00    1.20
   2   7   0    0.80    1.40
   2   7   0    1.20    1.00
  -3  -7   0  406.76   16.00
  -3  -7   0  446.06   16.20
  -3  -7   0  410.36   15.90
  -3  -7   0  442.76   16.40
  -3  -7   0  390.56   15.90
  -3  -7   0  430.96   16.50
  -3  -7   0  406.76   16.10
   3   7   0  392.06   16.00
   3   7   0  427.26   16.20
   3   7   0  409.86   16.10
   3   7   0  438.76   16.40
   3   7   0  412.36   15.90
   3   7   0  443.26   16.20
  -4  -7   0   14.90    2.10
  -4  -7   0   14.60    2.00
  -4  -7   0   14.80    1.80
  -4  -7   0   12.30    1.40
  -4  -7   0   12.30    1.60
  -4  -7   0   12.70    1.50
  -4  -7   0   11.00    1.60
  -4  -7   0   11.60    1.50
  -4  -7   0   12.00    1.60
   4   7   0   12.60    1.80
   4   7   0   12.00    1.60
   4   7   0   11.80    1.60
   4   7   0   13.80    1.80
   4   7   0   12.50    1.60
  -5  -7   0  458.55   17.30
  -5  -7   0  437.76   17.40
  -5  -7   0  460.65   17.60
  -5  -7   0  478.35   17.60
  -5  -7   0  451.05   17.30
  -5  -7   0  474.65   18.10
  -5  -7   0  453.65   17.40
  -5  -7   0  453.05   17.30
   5   7   0  431.96   17.40
   5   7   0  441.16   17.20
   5   7   0  457.95   17.50
   5   7   0  473.05   17.60
   5   7   0  436.66   17.40
   5   7   0  446.06   17.60
   5   7   0  444.96   17.20
  -6  -7   0  142.69    6.60
  -6  -7   0  151.88    6.40
  -6  -7   0  136.29    6.30
  -6  -7   0  146.59    6.60
  -6  -7   0  136.69    6.30
  -6  -7   0  139.29    6.30
  -6  -7   0  142.59    6.30
  -6  -7   0  152.28    7.10
  -6  -7   0  147.69    6.30
   6   7   0  141.79    6.20
   6   7   0  142.79    6.50
   6   7   0  143.59    6.40
   6   7   0  151.38    6.60
   6   7   0  144.39    6.20
   6   7   0  134.29    6.40
   6   7   0  135.59    6.40
  -7  -7   0   33.70    3.10
  -7  -7   0   35.60    2.80
  -7  -7   0   34.20    2.70
  -7  -7   0   32.20    2.70
  -7  -7   0   36.30    3.00
  -7  -7   0   35.20    3.50
  -7  -7   0   32.20    2.40
  -7  -7   0   33.10    2.90
   7   7   0   33.20    2.90
   7   7   0   34.80    3.00
   7   7   0   32.80    2.80
   7   7   0   32.60    2.70
   7   7   0   28.80    2.90
   7   7   0   32.20    2.60
   7   7   0   32.50    2.80
  -8  -7   0  169.78    8.80
  -8  -7   0  172.68    7.80
  -8  -7   0  156.78    8.10
  -8  -7   0  166.38    7.70
  -8  -7   0  169.88    7.40
  -8  -7   0  160.28    7.40
  -8  -7   0  161.28    7.30
   8   7   0  170.38    7.40
   8   7   0  163.78    7.30
   8   7   0  155.78    7.50
   8   7   0  163.88    7.40
   8   7   0  164.88    7.60
   8   7   0  157.58    7.20
  -9  -7   0  562.44   21.80
  -9  -7   0  570.44   21.70
  -9  -7   0  568.04   22.20
  -9  -7   0  562.94   21.70
  -9  -7   0  558.54   21.80
   9   7   0  476.25   22.30
   9   7   0  600.64   21.60
   9   7   0  597.14   22.00
   9   7   0  565.04   21.80
   9   7   0  594.84   21.80
   9   7   0  532.35   21.90
   9   7   0  523.35   21.50
 -10  -7   0   79.79    4.90
 -10  -7   0   90.69    5.10
 -10  -7   0   83.29    5.10
 -10  -7   0   85.69    5.10
 -10  -7   0   88.19    5.30
 -10  -7   0   88.39    5.40
  10   7   0   92.69    5.40
  10   7   0   80.69    4.70
  10   7   0   86.19    5.20
  10   7   0   92.99    6.90
  10   7   0   91.59    4.80
 -11  -7   0    0.40    1.60
 -11  -7   0    1.40    1.60
 -11  -7   0    0.60    1.80
 -11  -7   0   -1.30    1.60
 -11  -7   0   -0.30    1.70
 -11  -7   0    0.10    1.80
  11   7   0   -0.40    1.40
  11   7   0   -0.80    1.50
  11   7   0    1.20    1.80
  11   7   0   -0.80    1.70
 -12  -7   0    3.50    2.00
 -12  -7   0    4.40    2.00
 -12  -7   0    3.80    1.90
 -12  -7   0    2.30    2.00
 -12  -7   0    5.90    2.00
 -12  -7   0    3.10    2.00
  12   7   0    3.90    1.90
  12   7   0    3.80    2.00
  12   7   0    3.10    1.80
  12   7   0    4.50    1.80
  12   7   0    4.50    1.90
 -13  -7   0  287.27   11.90
 -13  -7   0  248.58   11.90
 -13  -7   0  270.47   11.80
 -13  -7   0  266.07   11.60
 -13  -7   0  259.87   12.20
 -13  -7   0  267.37   11.60
  13   7   0  263.67   11.40
  13   7   0  231.68   13.90
  13   7   0  209.18   12.10
  13   7   0  252.57   11.50
  13   7   0  288.57   11.60
 -14  -7   0   -2.90    1.60
 -14  -7   0    5.50    2.70
 -14  -7   0   -1.10    1.90
 -14  -7   0    0.20    1.80
 -14  -7   0    0.60    2.00
 -14  -7   0    0.40    1.90
  14   7   0   -0.10    1.80
  14   7   0    0.90    1.80
  14   7   0    2.70    1.90
  14   7   0   -0.70    1.90
  14   7   0    1.70    1.70
 -15  -7   0   19.50    2.80
 -15  -7   0   25.00    3.30
 -15  -7   0   20.40    3.20
 -15  -7   0   17.90    3.20
 -15  -7   0   20.50    3.60
 -15  -7   0   19.80    3.20
  15   7   0   29.50    3.40
  15   7   0   23.80    3.70
  15   7   0   21.20    3.00
  15   7   0   21.30    3.20
  15  -8   0   13.50    3.80
  15  -8   0   11.20    2.30
  15  -8   0   10.50    2.80
  15  -8   0    6.90    3.00
 -15   8   0   12.60    4.00
 -15   8   0    7.60    2.80
 -15   8   0    6.40    2.30
  14  -8   0    1.00    2.70
  14  -8   0    7.30    2.20
  14  -8   0    2.00    2.20
  14  -8   0    4.20    2.40
  14  -8   0    8.90    3.10
  14  -8   0    5.10    3.80
 -14   8   0    4.20    1.90
 -14   8   0    4.30    2.30
 -14   8   0    6.00    3.10
 -14   8   0    3.10    2.30
 -14   8   0    7.40    2.90
 -14   8   0    5.70    2.60
 -14   8   0    4.80    2.10
  13  -8   0   31.30    3.50
  13  -8   0   29.20    4.10
  13  -8   0   33.20    3.40
  13  -8   0   25.80    3.70
  13  -8   0   28.20    4.70
  13  -8   0   30.20    4.30
 -13   8   0   27.80    4.00
 -13   8   0   29.80    3.70
 -13   8   0   29.70    3.80
 -13   8   0   30.20    4.00
 -13   8   0   32.40    4.60
 -13   8   0   31.00    3.60
 -13   8   0   33.70    3.70
  12  -8   0   59.89    4.60
  12  -8   0   61.49    6.30
  12  -8   0   56.09    5.30
  12  -8   0   62.99    5.60
  12  -8   0   59.89    4.50
  12  -8   0   57.49    4.60
  12  -8   0   56.39    4.80
 -12   8   0   65.79    4.70
 -12   8   0   62.89    5.60
 -12   8   0   58.79    4.90
 -12   8   0   64.09    5.70
 -12   8   0   52.69    4.40
 -12   8   0   57.59    4.50
 -12   8   0   57.29    4.80
  11  -8   0  374.56   16.40
  11  -8   0  387.76   16.80
  11  -8   0  371.26   17.60
  11  -8   0  391.76   16.60
  11  -8   0  384.06   22.20
  11  -8   0  396.16   16.40
 -11   8   0  389.86   16.60
 -11   8   0  384.46   17.30
 -11   8   0  393.76   18.90
 -11   8   0  420.16   17.40
 -11   8   0  392.16   16.20
  10  -8   0   10.50    2.80
  10  -8   0    6.60    2.70
  10  -8   0   10.90    2.90
  10  -8   0    9.50    1.50
  10  -8   0   11.70    3.00
  10  -8   0   11.30    2.40
  10  -8   0    8.40    2.10
 -10   8   0   11.10    2.40
 -10   8   0   11.30    2.30
 -10   8   0    8.40    2.70
 -10   8   0   13.40    2.50
 -10   8   0   10.60    3.20
 -10   8   0   10.50    2.20
 -10   8   0   11.60    2.70
   9  -8   0    8.40    2.50
   9  -8   0    6.10    1.90
   9  -8   0    4.80    2.20
   9  -8   0    4.30    1.80
   9  -8   0    6.30    2.80
   9  -8   0    4.30    1.80
   9  -8   0    5.80    2.60
   9  -8   0    5.30    1.20
  -9   8   0    7.70    1.90
  -9   8   0    8.50    4.10
  -9   8   0    5.80    2.00
  -9   8   0   10.00    2.90
  -9   8   0    6.70    2.20
  -9   8   0    5.30    2.00
  -9   8   0    7.90    2.30
   8  -8   0  330.27   13.60
   8  -8   0  319.17   13.60
   8  -8   0  333.97   14.40
   8  -8   0  320.87   13.90
   8  -8   0  327.47   13.50
   8  -8   0  329.47   13.70
  -8   8   0  326.87   13.70
  -8   8   0  325.27   14.30
  -8   8   0  323.57   13.40
  -8   8   0  328.27   13.40
  -8   8   0  331.07   14.70
  -8   8   0  327.07   14.20
  -8   8   0  308.07   13.50
   7  -8   0   98.29    5.30
   7  -8   0   97.19    5.20
   7  -8   0   98.29    5.80
   7  -8   0   91.19    4.40
   7  -8   0   90.29    5.10
   7  -8   0   91.69    5.10
   7  -8   0   95.19    5.00
   7  -8   0   91.29    5.60
  -7   8   0  106.69    8.20
  -7   8   0   96.69    5.00
  -7   8   0   88.29    5.20
  -7   8   0   90.29    5.80
  -7   8   0   87.89    5.10
  -7   8   0   91.19    5.00
   6  -8   0  165.68    7.60
   6  -8   0  163.38    8.60
   6  -8   0  174.58    7.70
   6  -8   0  166.18    7.50
   6  -8   0  162.68    7.00
   6  -8   0  165.08    7.60
   6  -8   0  175.08    7.50
   6  -8   0  171.28    8.20
  -6   8   0  174.68    7.70
  -6   8   0  163.58    7.40
  -6   8   0  161.98    7.60
  -6   8   0  169.98    7.40
  -6   8   0  160.88    7.40
  -6   8   0  158.28    8.20
   5  -8   0   -1.20    1.20
   5  -8   0    1.40    1.20
   5  -8   0   -0.50    1.50
   5  -8   0    1.30    1.40
   5  -8   0    0.50    1.40
   5  -8   0    2.80    1.70
   5  -8   0    0.20    0.80
   5  -8   0    0.60    1.20
  -5   8   0    0.40    1.20
  -5   8   0    0.00    1.20
  -5   8   0    0.90    1.50
  -5   8   0    0.30    1.10
  -5   8   0    1.40    1.50
  -5   8   0    0.50    1.30
  -5   8   0    0.80    1.10
   4  -8   0   95.29    5.10
   4  -8   0  101.29    4.80
   4  -8   0   95.99    4.90
   4  -8   0   97.69    4.90
   4  -8   0   96.29    4.80
   4  -8   0   92.89    4.40
   4  -8   0   96.09    5.30
   4  -8   0   93.39    4.90
  -4   8   0   91.59    4.80
  -4   8   0   89.39    4.80
  -4   8   0   93.19    4.60
  -4   8   0   99.79    4.80
  -4   8   0  102.29    5.40
  -4   8   0   92.39    5.00
  -4   8   0   98.09    4.70
  -4   8   0   94.09    5.60
  -4   8   0   98.49    5.20
   3  -8   0  560.64   21.70
   3  -8   0  560.04   22.10
   3  -8   0  577.74   21.70
   3  -8   0  574.64   21.70
   3  -8   0  538.65   21.30
   3  -8   0  590.34   21.70
   3  -8   0  588.44   21.60
   3  -8   0  556.84   21.50
  -3   8   0  553.64   22.10
  -3   8   0  546.55   21.60
  -3   8   0  559.94   21.30
  -3   8   0  568.74   21.80
  -3   8   0  575.04   21.40
  -3   8   0  554.64   21.70
  -3   8   0  557.14   21.80
  -3   8   0  582.34   21.50
  -3   8   0  583.54   22.40
  -3   8   0  559.24   21.40
   2  -8   0   15.30    1.70
   2  -8   0   22.10    2.30
   2  -8   0   21.80    2.40
   2  -8   0   20.40    2.40
   2  -8   0   21.20    2.20
   2  -8   0   17.60    2.00
   2  -8   0   17.60    1.90
   2  -8   0   21.70    2.50
  -2   8   0   18.00    2.40
  -2   8   0   19.20    2.20
  -2   8   0   17.80    1.90
  -2   8   0   19.80    2.60
  -2   8   0   20.90    2.20
  -2   8   0   17.10    1.90
  -2   8   0   16.20    2.40
  -2   8   0   18.50    2.00
  -2   8   0   14.00    1.70
  -2   8   0   15.60    2.10
   1  -8   0  105.39    4.70
   1  -8   0  102.89    5.10
   1  -8   0  101.99    5.20
   1  -8   0   98.99    5.20
   1  -8   0  105.89    4.90
   1  -8   0   98.59    4.80
   1  -8   0  107.19    4.70
   1  -8   0  105.59    4.90
  -1   8   0  100.99    4.70
  -1   8   0  103.49    5.10
  -1   8   0   98.09    5.20
  -1   8   0   98.09    5.30
  -1   8   0  105.39    4.90
  -1   8   0  103.79    4.80
  -1   8   0   94.39    5.10
   0  -8   0  201.18    8.20
   0  -8   0  195.28    8.20
   0  -8   0  205.18    8.80
   0  -8   0  201.88    8.30
   0  -8   0  219.28    8.80
   0  -8   0  211.28    8.40
   0  -8   0  211.38    8.40
   0  -8   0  208.88    8.60
   0  -8   0  205.98    8.30
   0   8   0  184.88    8.40
   0   8   0  198.88    8.20
   0   8   0  212.28    8.70
   0   8   0  207.48    8.40
   0   8   0  196.38    8.30
   0   8   0  198.68    8.70
   0   8   0  193.78    8.70
  -1  -8   0  886.81   33.60
  -1  -8   0  884.41   33.50
  -1  -8   0  917.41   33.70
  -1  -8   0  914.11   33.90
  -1  -8   0  885.91   33.40
  -1  -8   0  908.31   33.40
  -1  -8   0  901.21   33.50
  -1  -8   0  923.41   33.50
  -1  -8   0  942.61   34.00
   1   8   0  867.51   33.70
   1   8   0  849.61   33.30
   1   8   0  967.60   33.70
   1   8   0  876.11   33.40
   1   8   0  954.80   34.00
   1   8   0  859.61   33.50
   1   8   0  906.21   34.00
  -2  -8   0  163.18    7.20
  -2  -8   0  162.88    6.90
  -2  -8   0  165.38    6.90
  -2  -8   0  171.98    7.40
  -2  -8   0  163.78    7.00
  -2  -8   0  155.48    6.70
  -2  -8   0  166.58    6.70
  -2  -8   0  154.98    6.70
   2   8   0  163.98    7.20
   2   8   0  164.38    7.00
   2   8   0  160.18    6.70
   2   8   0  155.58    6.70
   2   8   0  148.49    6.80
   2   8   0  155.58    7.30
   2   8   0  155.18    6.90
  -3  -8   0   37.80    2.60
  -3  -8   0   35.90    2.80
  -3  -8   0   38.90    3.10
  -3  -8   0   39.50    2.50
  -3  -8   0   40.00    2.80
  -3  -8   0   33.00    2.40
  -3  -8   0   39.90    3.10
   3   8   0   39.10    2.90
   3   8   0   43.10    2.90
   3   8   0   40.20    3.00
   3   8   0   36.60    2.60
  -4  -8   0  233.88    9.50
  -4  -8   0  227.48    9.60
  -4  -8   0  244.08    9.70
  -4  -8   0  229.58    9.90
  -4  -8   0  235.48   10.10
  -4  -8   0  238.18    9.60
  -4  -8   0  233.88    9.50
  -4  -8   0  240.68    9.50
   4   8   0  245.88    9.80
   4   8   0  223.88    9.60
   4   8   0  241.68   10.00
   4   8   0  230.38    9.60
   4   8   0  242.58    9.80
  -5  -8   0  226.28    9.40
  -5  -8   0  234.88    9.60
  -5  -8   0  229.68    9.30
  -5  -8   0  227.38    9.30
  -5  -8   0  226.08   10.00
  -5  -8   0  234.48    9.40
  -5  -8   0  238.28    9.30
  -5  -8   0  223.68    9.60
   5   8   0  226.58    9.70
   5   8   0  238.08    9.60
   5   8   0  207.28    9.30
   5   8   0  234.08    9.40
   5   8   0  209.48    9.30
   5   8   0  214.28    9.10
  -6  -8   0    4.80    1.60
  -6  -8   0    5.90    1.80
  -6  -8   0    6.40    1.50
  -6  -8   0    5.60    1.50
  -6  -8   0    5.40    2.10
  -6  -8   0    4.30    1.30
  -6  -8   0    5.90    1.50
  -6  -8   0    3.40    1.70
   6   8   0    6.80    1.60
   6   8   0    6.80    1.70
   6   8   0    5.00    1.70
   6   8   0    3.70    1.40
   6   8   0    5.50    1.50
   6   8   0    7.60    1.60
  -7  -8   0  283.67   12.60
  -7  -8   0  291.27   11.90
  -7  -8   0  315.37   11.90
  -7  -8   0  305.87   11.90
  -7  -8   0  287.87   11.80
  -7  -8   0  286.27   12.20
  -7  -8   0  300.27   12.20
   7   8   0  274.47   11.60
   7   8   0  306.67   12.00
   7   8   0  271.67   12.80
   7   8   0  277.07   12.00
   7   8   0  294.37   12.10
   7   8   0  291.47   11.90
  -8  -8   0    1.20    1.40
  -8  -8   0    3.50    1.80
  -8  -8   0   -1.30    1.50
  -8  -8   0    1.50    2.10
  -8  -8   0    2.30    1.60
  -8  -8   0    2.30    1.50
  -8  -8   0    0.10    1.60
   8   8   0   -1.40    1.30
   8   8   0    0.90    1.40
   8   8   0    2.00    1.80
   8   8   0    2.20    1.40
   8   8   0    0.70    1.50
   8   8   0   -1.80    1.70
   8   8   0    0.90    1.60
  -9  -8   0   14.50    3.00
  -9  -8   0   18.30    2.70
  -9  -8   0   19.10    2.50
  -9  -8   0   15.00    2.60
  -9  -8   0   15.60    2.40
  -9  -8   0   16.70    2.40
  -9  -8   0   16.60    2.50
   9   8   0   18.60    2.50
   9   8   0   16.30    2.30
   9   8   0   19.90    2.70
   9   8   0   15.40    2.20
   9   8   0   15.50    3.50
   9   8   0   19.10    2.60
 -10  -8   0   52.79    4.10
 -10  -8   0   50.39    4.60
 -10  -8   0   47.30    4.00
 -10  -8   0   46.00    3.70
 -10  -8   0   49.00    4.00
 -10  -8   0   50.59    4.00
 -10  -8   0   46.80    4.10
  10   8   0   47.20    3.90
  10   8   0   50.69    4.10
  10   8   0   46.70    3.70
  10   8   0   46.90    3.50
  10   8   0   53.89    3.80
  10   8   0   50.79    3.80
 -11  -8   0  139.89    7.30
 -11  -8   0  150.08    8.30
 -11  -8   0  139.79    7.70
 -11  -8   0  145.69    7.40
 -11  -8   0  153.18    7.40
 -11  -8   0  144.99    7.60
 -11  -8   0  138.59    7.60
  11   8   0  144.69    7.50
  11   8   0  155.78    7.10
  11   8   0  154.48    7.30
  11   8   0  144.09    7.50
  11   8   0  147.49    7.00
 -12  -8   0   42.70    4.00
 -12  -8   0   40.60    4.60
 -12  -8   0   39.70    3.90
 -12  -8   0   47.60    4.10
 -12  -8   0   32.90    4.10
 -12  -8   0   44.80    3.80
 -12  -8   0   45.30    3.70
  12   8   0   35.80    4.00
  12   8   0   44.30    3.90
  12   8   0   41.80    3.90
  12   8   0   44.70    3.60
  12   8   0   37.10    3.80
  12   8   0   40.90    3.70
 -13  -8   0   -1.60    1.80
 -13  -8   0    2.70    2.10
 -13  -8   0    0.70    1.80
 -13  -8   0   -2.20    1.70
 -13  -8   0   -1.90    1.50
 -13  -8   0    1.70    2.00
  13   8   0   -0.40    1.90
  13   8   0   -0.60    2.00
  13   8   0    2.10    1.80
  13   8   0    1.00    2.20
  13   8   0    2.50    1.80
  13   8   0   -0.10    1.90
 -14  -8   0   15.60    2.90
 -14  -8   0   12.30    2.90
 -14  -8   0   12.40    2.40
 -14  -8   0   15.50    2.90
 -14  -8   0   20.80    2.70
  14   8   0   19.60    2.70
  14   8   0    9.80    4.00
  14   8   0   13.80    2.70
  14   8   0   14.40    2.90
  14  -9   0   15.40    3.40
  14  -9   0   10.60    2.40
  14  -9   0   17.60    3.50
  14  -9   0   14.40    3.50
  14  -9   0   14.90    3.20
 -14   9   0   10.60    3.20
 -14   9   0   16.30    4.00
 -14   9   0   23.60    3.40
 -14   9   0   14.30    3.50
 -14   9   0   11.80    2.80
 -14   9   0   21.10    3.50
 -14   9   0   16.50    3.40
  13  -9   0   35.60    3.70
  13  -9   0   36.70    4.20
  13  -9   0   37.20    3.80
  13  -9   0   36.50    4.70
  13  -9   0   35.50    4.40
  13  -9   0   40.50    4.60
 -13   9   0   39.80    5.00
 -13   9   0   48.80    6.90
 -13   9   0   31.60    3.80
 -13   9   0   41.30    7.10
 -13   9   0   31.80    4.20
 -13   9   0   43.10    5.50
 -13   9   0   37.70    4.30
  12  -9   0   47.60    4.90
  12  -9   0   44.40    5.10
  12  -9   0   46.40    4.50
  12  -9   0   54.19    4.40
  12  -9   0   45.80    4.10
  12  -9   0   45.80    4.20
 -12   9   0   49.40    4.50
 -12   9   0   59.59    5.50
 -12   9   0   48.40    4.40
 -12   9   0   44.50    5.20
 -12   9   0   50.19    4.30
 -12   9   0   47.10    4.30
 -12   9   0   47.80    4.40
  11  -9   0    2.20    1.70
  11  -9   0    2.60    2.60
  11  -9   0    2.70    2.50
  11  -9   0    1.70    1.90
  11  -9   0    3.30    2.00
  11  -9   0    4.80    2.40
 -11   9   0    5.40    2.60
 -11   9   0    0.60    2.10
 -11   9   0    8.30    3.20
 -11   9   0    4.10    2.10
 -11   9   0    4.10    2.30
 -11   9   0    5.80    2.10
 -11   9   0    6.00    2.50
  10  -9   0  156.38    8.70
  10  -9   0  182.08    9.40
  10  -9   0  169.88    8.40
  10  -9   0  170.68    8.40
  10  -9   0  156.18    8.10
  10  -9   0  164.38    8.30
 -10   9   0  160.68    8.50
 -10   9   0  158.48    9.10
 -10   9   0  165.98    8.10
 -10   9   0  172.28    8.20
 -10   9   0  164.68    8.40
 -10   9   0  178.38    9.30
   9  -9   0    6.20    2.00
   9  -9   0    6.70    1.30
   9  -9   0    8.50    2.10
   9  -9   0    5.60    2.30
   9  -9   0   10.30    4.40
   9  -9   0    8.50    2.80
   9  -9   0    6.70    1.90
  -9   9   0   10.40    2.70
  -9   9   0    9.90    2.30
  -9   9   0    6.10    1.90
  -9   9   0   11.20    3.00
  -9   9   0    5.80    2.30
  -9   9   0    6.20    1.80
   8  -9   0    1.90    2.30
   8  -9   0    0.00    1.60
   8  -9   0    0.20    1.00
   8  -9   0    0.20    1.40
   8  -9   0    0.20    1.90
   8  -9   0   -0.10    1.60
   8  -9   0    0.70    1.60
  -8   9   0    0.70    1.40
  -8   9   0   -0.80    1.90
  -8   9   0    0.40    1.70
  -8   9   0    0.70    2.20
  -8   9   0    0.90    1.60
  -8   9   0    0.40    2.00
   7  -9   0   -0.40    2.10
   7  -9   0    0.60    1.00
   7  -9   0    0.40    1.80
   7  -9   0    1.60    1.50
   7  -9   0    2.30    2.60
   7  -9   0    1.90    1.50
   7  -9   0   -1.50    1.70
   7  -9   0    0.30    1.50
  -7   9   0    0.00    1.40
  -7   9   0   -0.80    1.40
  -7   9   0   -1.30    3.70
  -7   9   0    1.20    2.50
  -7   9   0    3.00    1.60
  -7   9   0    0.10    2.80
   6  -9   0  464.05   17.90
   6  -9   0  444.26   17.90
   6  -9   0  455.95   18.10
   6  -9   0  444.16   17.80
   6  -9   0  480.95   18.00
   6  -9   0  440.46   18.60
   6  -9   0  436.06   18.00
  -6   9   0  478.25   18.90
  -6   9   0  447.76   17.70
  -6   9   0  445.96   17.70
  -6   9   0  443.76   18.70
  -6   9   0  457.35   17.80
  -6   9   0  437.56   18.10
   5  -9   0  575.84   21.80
   5  -9   0  568.74   21.70
   5  -9   0  563.84   22.00
   5  -9   0  551.94   21.90
   5  -9   0  557.94   22.50
   5  -9   0  576.64   22.10
   5  -9   0  568.84   21.80
   5  -9   0  585.24   22.00
  -5   9   0  541.65   21.50
  -5   9   0  557.64   22.10
  -5   9   0  551.24   21.90
  -5   9   0  581.94   21.80
  -5   9   0  536.65   22.40
  -5   9   0  571.34   21.70
  -5   9   0  570.04   21.80
   4  -9   0   87.49    5.10
   4  -9   0   84.59    4.60
   4  -9   0   82.29    4.60
   4  -9   0   83.89    4.70
   4  -9   0   87.99    4.70
   4  -9   0   73.39    4.30
   4  -9   0   91.69    5.00
   4  -9   0   84.79    4.10
  -4   9   0   77.99    4.50
  -4   9   0   82.79    4.30
  -4   9   0   83.19    4.90
  -4   9   0   84.29    4.60
  -4   9   0   78.39    5.30
  -4   9   0   77.19    5.00
  -4   9   0   84.49    4.40
  -4   9   0   93.59    4.90
  -4   9   0   72.69    4.40
   3  -9   0  111.69    5.30
   3  -9   0  107.69    5.50
   3  -9   0  113.79    5.40
   3  -9   0  107.29    4.90
   3  -9   0  107.09    5.40
   3  -9   0  111.49    5.80
   3  -9   0  102.79    5.10
   3  -9   0  109.59    5.30
  -3   9   0  105.39    5.10
  -3   9   0  110.09    5.40
  -3   9   0  106.79    6.00
  -3   9   0  100.49    5.30
  -3   9   0  108.89    5.30
  -3   9   0  108.79    5.00
  -3   9   0  106.39    5.60
  -3   9   0  106.39    4.90
  -3   9   0   99.59    5.40
  -3   9   0  102.69    5.70
   2  -9   0  238.88    9.90
   2  -9   0  233.98    9.50
   2  -9   0  234.28    9.40
   2  -9   0  237.38    9.70
   2  -9   0  236.18    9.10
   2  -9   0  242.48    9.90
   2  -9   0  217.38    9.70
   2  -9   0  239.28    9.70
   2  -9   0  238.08   10.10
  -2   9   0  243.28    9.60
  -2   9   0  234.28   10.20
  -2   9   0  223.78    9.70
  -2   9   0  224.78    9.90
  -2   9   0  199.58    9.90
  -2   9   0  237.78    9.90
  -2   9   0  228.98   10.30
  -2   9   0  245.58    9.60
   1  -9   0    1.00    1.00
   1  -9   0    3.60    1.40
   1  -9   0    3.00    1.60
   1  -9   0    2.80    1.10
   1  -9   0    2.40    1.70
   1  -9   0    3.20    0.80
   1  -9   0    2.30    1.60
   1  -9   0    3.50    1.50
   1  -9   0    3.30    1.30
   1  -9   0    4.50    1.50
  -1   9   0    1.70    1.30
  -1   9   0    2.40    1.20
  -1   9   0    1.00    1.10
  -1   9   0    3.10    1.60
  -1   9   0    5.10    1.70
  -1   9   0    3.80    1.40
  -1   9   0    1.60    1.50
   0  -9   0  614.64   23.40
   0  -9   0  635.34   23.00
   0  -9   0  575.34   22.70
   0  -9   0  624.94   22.90
   0  -9   0  612.24   23.00
   0  -9   0  624.04   23.10
   0  -9   0  580.84   22.60
   0  -9   0  604.54   23.30
   0  -9   0  602.14   22.80
   0   9   0  601.34   22.90
   0   9   0  604.04   23.00
   0   9   0  585.44   23.20
   0   9   0  618.94   22.70
   0   9   0  598.84   22.90
   0   9   0  580.04   23.30
   0   9   0  601.44   23.30
  -1  -9   0    3.20    1.50
  -1  -9   0    3.60    1.80
  -1  -9   0    3.30    1.50
  -1  -9   0    3.20    1.40
  -1  -9   0    1.60    0.80
  -1  -9   0    1.40    1.00
  -1  -9   0    3.70    1.30
  -1  -9   0    2.10    1.50
  -1  -9   0    3.50    1.10
  -1  -9   0    5.20    1.60
   1   9   0    2.70    1.50
   1   9   0    3.70    1.40
   1   9   0    1.90    1.40
   1   9   0    2.20    1.30
   1   9   0    3.60    1.30
   1   9   0    4.10    1.70
  -2  -9   0  194.08    8.20
  -2  -9   0  200.28    8.10
  -2  -9   0  180.18    8.10
  -2  -9   0  207.88    8.40
  -2  -9   0  191.28    8.10
  -2  -9   0  196.98    8.30
  -2  -9   0  194.38    8.60
  -2  -9   0  198.58    8.70
   2   9   0  198.18    8.30
   2   9   0  196.58    8.80
   2   9   0  188.68    8.30
   2   9   0  190.18    8.60
   2   9   0  194.38    8.10
   2   9   0  210.78    8.40
  -3  -9   0  113.29    5.70
  -3  -9   0  114.59    5.40
  -3  -9   0  111.09    5.80
  -3  -9   0  119.39    5.50
  -3  -9   0  109.49    5.20
  -3  -9   0  115.59    5.30
  -3  -9   0  104.29    5.10
  -3  -9   0  111.59    5.20
   3   9   0  113.29    5.70
   3   9   0  101.29    5.20
   3   9   0  112.69    5.50
  -4  -9   0  219.18    9.90
  -4  -9   0  228.58    9.40
  -4  -9   0  237.98    9.50
  -4  -9   0  235.98    9.20
  -4  -9   0  221.28    9.70
  -4  -9   0  221.38    9.30
  -4  -9   0  216.08    9.20
   4   9   0  229.08    9.50
   4   9   0  208.98    9.20
   4   9   0  222.58    9.70
   4   9   0  227.18    9.40
   4   9   0  219.38    9.10
  -5  -9   0   32.70    2.70
  -5  -9   0   37.70    2.90
  -5  -9   0   29.80    3.30
  -5  -9   0   27.60    2.60
  -5  -9   0   30.10    3.10
  -5  -9   0   29.70    3.00
   5   9   0   32.60    2.90
   5   9   0   32.70    2.90
   5   9   0   31.20    2.60
   5   9   0   36.10    3.00
   5   9   0   31.50    3.00
  -6  -9   0   12.90    2.00
  -6  -9   0   14.50    2.00
  -6  -9   0   15.20    2.50
  -6  -9   0   21.50    2.80
   6   9   0   15.40    2.20
   6   9   0    7.40    1.80
  -7  -9   0    1.50    1.80
  -7  -9   0    0.10    2.10
  -7  -9   0    2.10    1.70
  -7  -9   0    2.00    1.50
  -7  -9   0    2.90    1.60
   7   9   0    2.50    1.40
   7   9   0    3.00    1.60
   7   9   0    2.00    2.00
   7   9   0    3.10    1.50
   7   9   0   -1.00    1.70
  -8  -9   0  359.56   15.30
  -8  -9   0  387.56   15.10
  -8  -9   0  376.86   15.40
  -8  -9   0  381.06   15.00
  -8  -9   0  362.96   15.90
  -8  -9   0  367.66   15.00
  -8  -9   0  375.96   15.00
   8   9   0  337.67   15.00
   8   9   0  377.56   15.40
   8   9   0  379.76   15.30
   8   9   0  390.06   14.80
   8   9   0  371.86   15.30
   8   9   0  385.26   15.10
  -9  -9   0   85.79    5.60
  -9  -9   0   81.19    4.80
  -9  -9   0   86.89    5.20
  -9  -9   0   92.79    5.70
  -9  -9   0   79.19    5.10
  -9  -9   0   84.49    5.00
  -9  -9   0   73.19    4.70
   9   9   0   79.09    4.90
   9   9   0   82.59    4.90
   9   9   0   80.09    5.10
   9   9   0   79.09    4.50
   9   9   0   79.19    4.90
   9   9   0   85.19    4.80
 -10  -9   0   10.80    2.50
 -10  -9   0   10.50    2.80
 -10  -9   0   10.70    2.50
 -10  -9   0    9.00    2.30
 -10  -9   0    9.40    2.20
 -10  -9   0    9.90    2.00
 -10  -9   0    7.70    1.90
  10   9   0    7.80    2.00
  10   9   0    5.30    2.10
  10   9   0    7.40    1.90
  10   9   0    6.40    2.00
  10   9   0    6.30    2.10
  10   9   0   10.20    2.10
 -11  -9   0    4.30    1.60
 -11  -9   0    0.10    1.60
 -11  -9   0    0.50    1.80
 -11  -9   0   -0.80    1.80
 -11  -9   0    1.40    2.00
 -11  -9   0    3.10    1.80
 -11  -9   0    0.20    2.20
  11   9   0    0.30    1.50
  11   9   0    0.90    1.90
  11   9   0    0.30    1.90
  11   9   0    0.00    1.70
  11   9   0    3.40    2.20
  11   9   0    0.90    1.70
  11   9   0   -1.70    1.50
 -12  -9   0   35.70    3.90
 -12  -9   0   35.50    3.90
 -12  -9   0   35.00    3.90
 -12  -9   0   39.30    3.70
 -12  -9   0   47.20    4.00
 -12  -9   0   46.90    4.00
 -12  -9   0   50.69    4.90
  12   9   0   37.40    4.10
  12   9   0   38.60    4.60
  12   9   0   38.20    3.50
  12   9   0   35.80    3.40
  12   9   0   34.50    3.90
  12   9   0   37.80    3.80
 -13  -9   0   46.40    4.10
 -13  -9   0   44.00    4.20
 -13  -9   0   45.00    4.40
 -13  -9   0   37.90    4.20
 -13  -9   0   55.79    4.70
 -13  -9   0   28.70    5.70
 -13  -9   0   37.80    7.10
  13   9   0   45.10    4.20
  13   9   0   38.10    4.30
  13   9   0   50.69    3.90
  13   9   0   43.00    4.10
  13   9   0   39.30    4.20
 -14  -9   0   56.89    4.80
 -14  -9   0   67.69    5.80
 -14  -9   0   56.69    5.20
 -14  -9   0   68.39    5.00
 -14  -9   0   64.19    4.90
  14   9   0   67.09    4.80
  14   9   0   73.59    5.40
  13 -10   0   10.10    2.40
  13 -10   0    9.70    3.40
  13 -10   0    9.60    2.80
  13 -10   0   13.20    3.20
  13 -10   0    9.10    3.00
 -13  10   0    6.00    2.40
 -13  10   0   16.40    2.70
 -13  10   0    8.40    3.10
 -13  10   0    8.20    2.60
 -13  10   0   18.20    3.20
 -13  10   0    8.30    3.80
 -13  10   0    7.60    2.60
  12 -10   0  155.98    9.00
  12 -10   0  146.09    8.60
  12 -10   0  151.28    8.10
  12 -10   0  141.19    7.90
  12 -10   0  152.58    8.40
  12 -10   0  152.38    8.00
 -12  10   0  149.19    8.10
 -12  10   0  152.18    8.20
 -12  10   0  161.38    8.40
 -12  10   0  144.79    7.90
 -12  10   0  141.79    7.80
 -12  10   0  153.18    9.00
 -12  10   0  135.89    9.00
  11 -10   0   39.00    3.80
  11 -10   0   31.20    3.80
  11 -10   0   37.40    3.70
  11 -10   0   33.60    3.90
  11 -10   0   40.70    5.00
  11 -10   0   36.90    4.80
 -11  10   0   40.60    5.00
 -11  10   0   46.70    4.10
 -11  10   0   36.60    4.10
 -11  10   0   30.70    3.50
 -11  10   0   37.20    4.90
 -11  10   0   41.30    4.00
 -11  10   0   37.70    4.00
  10 -10   0   38.50    4.70
  10 -10   0   44.00    4.10
  10 -10   0   44.00    4.00
  10 -10   0   44.80    3.90
  10 -10   0   48.80    5.10
  10 -10   0   52.69    4.60
 -10  10   0   50.99    4.40
 -10  10   0   52.79    4.60
 -10  10   0   55.99    5.30
 -10  10   0   54.19    4.30
 -10  10   0   53.39    4.40
 -10  10   0   53.09    5.30
   9 -10   0  109.99    6.40
   9 -10   0  110.89    6.30
   9 -10   0   99.49    6.00
   9 -10   0  114.99    6.90
   9 -10   0  115.69    7.00
   9 -10   0  107.79    6.30
  -9  10   0  102.49    7.00
  -9  10   0  120.09    6.60
  -9  10   0  118.39    7.30
  -9  10   0  108.79    6.00
   8 -10   0   30.70    3.90
   8 -10   0   34.00    3.50
   8 -10   0   33.30    4.20
   8 -10   0   32.10    3.30
   8 -10   0   35.60    3.40
   8 -10   0   32.60    3.60
   8 -10   0   34.70    3.90
  -8  10   0   35.00    3.40
  -8  10   0   36.00    3.70
  -8  10   0   36.70    4.00
  -8  10   0   38.80    4.50
  -8  10   0   33.00    4.30
  -8  10   0   26.40    4.70
   7 -10   0   12.30    1.50
   7 -10   0   13.00    2.50
   7 -10   0   13.00    2.30
   7 -10   0   16.70    2.70
   7 -10   0   13.70    2.30
   7 -10   0   13.50    4.20
   7 -10   0   17.80    3.10
   7 -10   0   13.00    2.80
  -7  10   0   14.90    2.20
  -7  10   0   14.50    2.60
  -7  10   0   19.50    3.10
  -7  10   0   15.40    3.00
  -7  10   0   15.00    2.20
   6 -10   0    6.10    1.80
   6 -10   0    5.60    2.10
   6 -10   0    3.90    1.80
   6 -10   0    5.00    1.30
   6 -10   0    6.90    1.70
   6 -10   0   10.80    2.30
   6 -10   0    8.50    2.90
  -6  10   0    7.40    2.20
  -6  10   0    5.90    1.70
  -6  10   0    6.50    1.70
  -6  10   0    4.00    1.60
  -6  10   0    6.10    1.80
  -6  10   0    4.20    2.10
   5 -10   0  148.79    7.70
   5 -10   0  148.19    7.10
   5 -10   0  150.28    6.50
   5 -10   0  159.08    7.30
   5 -10   0  144.99    7.10
   5 -10   0  146.99    7.10
   5 -10   0  144.99    7.00
   5 -10   0  148.79    7.40
  -5  10   0  135.49    8.80
  -5  10   0  141.39    7.30
  -5  10   0  148.89    6.90
  -5  10   0  145.49    6.70
  -5  10   0  145.29    7.10
  -5  10   0  150.98    7.10
  -5  10   0  142.69    7.30
   4 -10   0  544.05   20.60
   4 -10   0  549.65   20.80
   4 -10   0  534.45   20.80
   4 -10   0  521.25   20.50
   4 -10   0  508.55   21.20
   4 -10   0  535.85   20.70
   4 -10   0  542.85   20.30
   4 -10   0  548.75   20.90
  -4  10   0  524.85   20.20
  -4  10   0  542.95   20.60
  -4  10   0  513.85   20.30
  -4  10   0  516.75   20.90
  -4  10   0  530.05   20.70
  -4  10   0  516.55   20.70
  -4  10   0  529.25   20.90
  -4  10   0  521.35   21.40
  -4  10   0  524.45   21.80
   3 -10   0   52.39    3.60
   3 -10   0   54.49    3.80
   3 -10   0   52.99    3.20
   3 -10   0   57.79    4.00
   3 -10   0   50.09    3.60
   3 -10   0   49.20    3.70
   3 -10   0   51.49    3.40
   3 -10   0   54.79    4.10
  -3  10   0   51.99    4.00
  -3  10   0   52.59    3.20
  -3  10   0   52.19    4.50
  -3  10   0   55.39    3.70
  -3  10   0   52.99    4.10
  -3  10   0   50.49    3.20
  -3  10   0   57.19    4.00
  -3  10   0   56.59    3.50
  -3  10   0   54.59    3.70
  -3  10   0   49.70    4.20
   2 -10   0    5.40    1.80
   2 -10   0    5.00    1.70
   2 -10   0    5.40    1.20
   2 -10   0    3.20    1.50
   2 -10   0    8.30    2.00
   2 -10   0    4.60    1.50
   2 -10   0    5.70    1.70
   2 -10   0    3.30    1.40
  -2  10   0    6.40    1.90
  -2  10   0    5.50    1.80
  -2  10   0   11.90    1.90
  -2  10   0    5.80    1.60
  -2  10   0    6.60    1.80
  -2  10   0    5.10    1.40
  -2  10   0    3.50    1.60
   1 -10   0    3.00    1.10
   1 -10   0    3.00    0.90
   1 -10   0    2.70    1.80
   1 -10   0    0.90    1.70
   1 -10   0    3.80    1.70
   1 -10   0    3.30    1.40
   1 -10   0    3.70    1.40
   1 -10   0    2.30    1.80
   1 -10   0    1.40    1.30
  -1  10   0    4.00    1.40
  -1  10   0    0.50    1.70
  -1  10   0    4.20    1.70
  -1  10   0    0.70    1.60
  -1  10   0    2.30    1.40
  -1  10   0    5.30    1.60
  -1  10   0    0.40    1.50
  -1  10   0    6.80    1.70
   0 -10   0   84.19    4.20
   0 -10   0   93.69    5.10
   0 -10   0   86.49    5.10
   0 -10   0   91.69    4.60
   0 -10   0   94.19    4.80
   0 -10   0   91.99    5.00
   0 -10   0   96.69    4.60
   0 -10   0   90.49    4.70
   0 -10   0   93.89    4.80
   0  10   0   95.49    5.30
   0  10   0   95.59    4.60
   0  10   0   84.89    5.00
   0  10   0   91.19    4.90
   0  10   0   98.69    4.80
   0  10   0   90.49    4.70
   0  10   0   91.69    5.10
  -1 -10   0   15.80    1.80
  -1 -10   0   18.10    2.00
  -1 -10   0   18.30    2.40
  -1 -10   0   16.00    2.10
  -1 -10   0   17.10    2.50
  -1 -10   0   16.50    2.00
  -1 -10   0   19.20    2.20
  -1 -10   0   16.90    2.40
  -1 -10   0   14.80    2.20
   1  10   0   14.10    2.10
   1  10   0   14.40    2.40
   1  10   0   19.70    2.30
   1  10   0   17.80    2.40
   1  10   0   21.40    2.20
   1  10   0   15.50    2.00
  -2 -10   0   76.29    4.30
  -2 -10   0   57.79    3.60
  -2 -10   0   74.49    4.60
  -2 -10   0   68.79    4.00
  -2 -10   0   73.79    3.90
  -2 -10   0   76.69    4.10
  -2 -10   0   71.99    4.30
   2  10   0   72.69    3.90
   2  10   0   71.59    4.20
   2  10   0   73.29    4.20
   2  10   0   75.09    4.70
   2  10   0   74.49    4.20
   2  10   0   66.99    4.40
  -3 -10   0  173.08    8.30
  -3 -10   0  169.98    7.60
  -3 -10   0  186.48    7.70
  -3 -10   0  188.68    7.80
  -3 -10   0  178.48    7.60
  -3 -10   0  178.28    7.70
  -3 -10   0  169.78    8.10
  -3 -10   0  186.98    7.90
   3  10   0  182.18    8.00
   3  10   0  173.88    8.20
   3  10   0  166.08    7.80
  -4 -10   0  276.27   12.40
  -4 -10   0  286.17   12.60
  -4 -10   0  320.37   12.30
  -4 -10   0  301.77   11.90
  -4 -10   0  289.57   11.90
   4  10   0  299.07   12.20
   4  10   0  286.07   12.00
   4  10   0  295.17   12.60
   4  10   0  317.97   12.40
  -5 -10   0    1.70    1.90
  -5 -10   0   -0.40    1.70
  -5 -10   0    1.80    1.60
  -5 -10   0   -1.30    1.40
   5  10   0    2.70    1.80
   5  10   0    2.00    1.50
   5  10   0    2.60    1.90
   5  10   0    2.20    1.30
  -6 -10   0   60.69    3.60
  -6 -10   0   49.00    3.70
  -6 -10   0   48.10    6.50
  -6 -10   0   56.19    3.70
   6  10   0   52.09    4.30
   6  10   0   47.00    3.40
   6  10   0   48.60    3.90
   6  10   0   54.39    3.90
   6  10   0   48.50    3.90
  -7 -10   0   30.20    2.90
  -7 -10   0   21.20    3.30
  -7 -10   0   24.90    3.10
  -7 -10   0   26.40    3.10
  -7 -10   0   30.30    2.80
   7  10   0   25.10    3.10
   7  10   0   24.40    2.80
   7  10   0   20.70    2.70
   7  10   0   24.60    3.00
   7  10   0   28.30    3.20
  -8 -10   0   42.00    3.60
  -8 -10   0   42.80    4.30
  -8 -10   0   43.80    3.90
  -8 -10   0   40.70    3.50
  -8 -10   0   41.10    3.50
  -8 -10   0   39.50    3.70
   8  10   0   40.50    3.70
   8  10   0   36.90    3.80
   8  10   0   44.80    3.90
   8  10   0   43.80    3.80
  -9 -10   0    7.00    2.10
  -9 -10   0    7.90    2.10
  -9 -10   0    5.60    1.70
  -9 -10   0    5.80    2.40
  -9 -10   0    5.10    1.70
   9  10   0    6.40    2.00
   9  10   0    6.30    2.10
   9  10   0    5.90    2.30
   9  10   0    5.30    1.80
   9  10   0    9.30    2.20
 -10 -10   0  203.58    9.50
 -10 -10   0  203.58    9.10
 -10 -10   0  207.38   10.20
 -10 -10   0  192.08    9.10
 -10 -10   0  204.58    9.30
 -10 -10   0  192.38    9.40
  10  10   0  191.18    9.10
  10  10   0  197.08    9.20
  10  10   0  197.08    9.40
  10  10   0  199.18    9.30
  10  10   0  202.28    9.50
 -11 -10   0    3.90    1.80
 -11 -10   0    1.50    1.80
 -11 -10   0    2.10    1.90
 -11 -10   0    2.10    2.20
 -11 -10   0    2.50    1.80
 -11 -10   0    3.20    1.90
  11  10   0    0.30    2.00
  11  10   0    0.20    1.60
  11  10   0    2.40    1.90
  11  10   0    2.70    2.10
  11  10   0    5.50    2.30
  11  10   0    0.80    1.70
 -12 -10   0    4.50    2.00
 -12 -10   0   10.40    2.60
 -12 -10   0   15.10    2.80
 -12 -10   0   10.50    2.70
 -12 -10   0    6.10    2.50
 -12 -10   0    3.60    3.00
 -12 -10   0   10.10    2.70
  12  10   0    8.00    2.30
  12  10   0    8.10    2.10
  12  10   0   11.10    2.40
  12  10   0    6.70    2.40
  12  10   0    9.10    2.30
 -13 -10   0   15.40    3.00
 -13 -10   0    4.90    2.80
 -13 -10   0   16.10    2.70
 -13 -10   0   10.70    2.30
 -13 -10   0    9.70    2.50
  13  10   0   12.30    2.70
  13  10   0   17.00    2.50
  13  10   0    9.30    2.60
  13  10   0   13.00    2.80
  13  10   0   11.90    2.60
  13  10   0   13.20    2.30
  13 -11   0    4.80    2.70
  13 -11   0    4.90    2.00
  13 -11   0    7.90    3.20
  13 -11   0    3.00    1.90
  13 -11   0   -0.90    3.40
 -13  11   0    0.70    3.00
 -13  11   0    1.20    2.60
 -13  11   0    6.00    2.30
 -13  11   0    3.50    3.40
 -13  11   0    2.70    2.00
 -13  11   0    7.30    2.50
  12 -11   0    2.10    2.90
  12 -11   0    4.50    2.40
  12 -11   0    1.70    2.40
  12 -11   0   -0.60    2.70
 -12  11   0    7.10    2.20
 -12  11   0    1.80    1.90
 -12  11   0    8.40    2.70
 -12  11   0    4.60    2.60
 -12  11   0   13.60    6.00
 -12  11   0    2.70    2.70
 -12  11   0    3.30    2.20
  11 -11   0   81.69    6.30
  11 -11   0   80.99    5.40
  11 -11   0   62.59    5.00
  11 -11   0   87.29    6.00
  11 -11   0   77.49    5.80
  11 -11   0   76.69    6.10
 -11  11   0   69.59    5.00
 -11  11   0   74.49    5.20
 -11  11   0   67.59    6.30
 -11  11   0   76.19    5.50
 -11  11   0   75.59    5.50
 -11  11   0   81.49    5.80
 -11  11   0   85.79    6.50
  10 -11   0   45.20    4.20
  10 -11   0   48.00    5.00
  10 -11   0   47.90    4.50
  10 -11   0   48.80    5.10
  10 -11   0   41.50    4.00
  10 -11   0   43.90    4.00
 -10  11   0   48.80    5.40
 -10  11   0   48.70    4.10
 -10  11   0   48.70    5.30
 -10  11   0   43.90    4.40
 -10  11   0   37.30    4.80
 -10  11   0   49.50    4.50
   9 -11   0   13.80    2.50
   9 -11   0   12.50    2.60
   9 -11   0   16.30    3.50
   9 -11   0   10.10    2.70
   9 -11   0   13.80    4.90
   9 -11   0   11.50    2.40
  -9  11   0   16.60    2.50
  -9  11   0   14.90    2.80
  -9  11   0   11.70    3.30
  -9  11   0   16.40    2.60
  -9  11   0   15.10    2.90
  -9  11   0   17.40    3.40
   8 -11   0  108.29    6.80
   8 -11   0  112.59    6.20
   8 -11   0  105.29    6.10
   8 -11   0  110.69    7.00
   8 -11   0  104.79    6.20
   8 -11   0  106.99    6.10
   8 -11   0  109.69    6.30
  -8  11   0  103.39    7.00
  -8  11   0  114.49    6.40
  -8  11   0   97.79    5.70
  -8  11   0  120.09    7.10
  -8  11   0  115.99    6.00
   7 -11   0  180.38    9.40
   7 -11   0  189.68    8.90
   7 -11   0  171.18    8.70
   7 -11   0  178.38    8.70
   7 -11   0  187.08    8.90
   7 -11   0  190.98    9.30
   7 -11   0  188.38    8.80
  -7  11   0  178.38    8.40
  -7  11   0  200.68    9.60
  -7  11   0  193.58    9.10
  -7  11   0  193.18    8.50
  -7  11   0  182.88    9.60
   6 -11   0  227.38   10.10
   6 -11   0  216.28   10.30
   6 -11   0  227.78    9.90
   6 -11   0  223.18   10.50
   6 -11   0  201.18   11.00
   6 -11   0  214.78    9.80
   6 -11   0  224.48    9.70
  -6  11   0  219.88    9.40
  -6  11   0  216.28    9.50
  -6  11   0  214.58   10.00
  -6  11   0  201.88    9.70
  -6  11   0  220.98    9.70
  -6  11   0  222.08   10.60
   5 -11   0   39.30    4.30
   5 -11   0   57.49    4.50
   5 -11   0   58.19    4.10
   5 -11   0   50.69    3.80
   5 -11   0   49.80    4.10
   5 -11   0   50.89    4.00
  -5  11   0   49.10    4.50
  -5  11   0   69.39    4.40
  -5  11   0   54.99    3.50
  -5  11   0   48.10    3.80
  -5  11   0   49.90    4.30
  -5  11   0   50.69    3.50
  -5  11   0   51.39    3.80
   4 -11   0    2.10    1.70
   4 -11   0    3.00    1.70
   4 -11   0    4.00    2.30
   4 -11   0    1.60    2.10
   4 -11   0    4.60    2.00
   4 -11   0    1.70    1.60
   4 -11   0    2.30    1.60
  -4  11   0    2.30    2.20
  -4  11   0    3.70    1.40
  -4  11   0    2.20    1.70
  -4  11   0    4.40    2.00
  -4  11   0    6.70    2.10
  -4  11   0    2.80    1.70
  -4  11   0    7.00    2.30
  -4  11   0    2.90    1.50
  -4  11   0    4.70    2.40
   3 -11   0   42.80    3.30
   3 -11   0   38.30    3.40
   3 -11   0   38.30    3.30
   3 -11   0   41.70    3.70
   3 -11   0   40.70    3.90
   3 -11   0   38.00    3.50
   3 -11   0   38.80    3.60
  -3  11   0   42.10    3.80
  -3  11   0   42.70    4.10
  -3  11   0   42.00    3.30
  -3  11   0   42.80    3.80
  -3  11   0   40.00    3.60
  -3  11   0   46.00    3.60
   2 -11   0   -0.40    1.90
   2 -11   0    3.60    2.00
   2 -11   0    0.00    1.80
   2 -11   0   -1.00    1.40
   2 -11   0   -0.70    1.40
   2 -11   0   -0.60    0.80
   2 -11   0    0.40    1.60
   2 -11   0    0.30    1.50
  -2  11   0    0.30    1.80
  -2  11   0    0.80    1.40
  -2  11   0    0.10    1.60
  -2  11   0   -1.70    1.60
  -2  11   0    1.30    1.60
  -2  11   0   -0.30    1.70
  -2  11   0    0.40    1.40
   1 -11   0  329.87   14.30
   1 -11   0  312.27   14.40
   1 -11   0  359.36   14.10
   1 -11   0  330.77   13.40
   1 -11   0  346.77   14.00
   1 -11   0  346.87   13.80
   1 -11   0  347.07   14.50
   1 -11   0  361.66   14.30
  -1  11   0  368.56   14.00
  -1  11   0  355.16   14.00
  -1  11   0  345.67   14.50
  -1  11   0  354.26   13.80
  -1  11   0  346.07   14.70
  -1  11   0  355.16   14.80
  -1  11   0  337.57   14.00
  -1  11   0  342.57   14.30
   0 -11   0   32.70    3.00
   0 -11   0   27.70    3.20
   0 -11   0   29.00    3.10
   0 -11   0   27.10    2.80
   0 -11   0   27.80    2.50
   0 -11   0   28.70    3.00
   0 -11   0   34.80    3.30
   0 -11   0   28.10    2.90
   0  11   0   35.30    3.20
   0  11   0   31.70    2.90
   0  11   0   25.60    3.60
   0  11   0   27.60    3.30
   0  11   0   31.40    2.90
   0  11   0   28.30    2.90
   0  11   0   25.90    3.00
  -1 -11   0    5.00    1.30
  -1 -11   0    4.40    1.50
  -1 -11   0    3.80    1.70
  -1 -11   0    4.50    1.70
  -1 -11   0    6.80    2.10
  -1 -11   0    5.90    2.20
  -1 -11   0    3.20    1.90
   1  11   0    5.20    1.90
   1  11   0    6.10    1.70
   1  11   0    5.00    3.30
   1  11   0    4.70    1.90
   1  11   0    6.70    2.00
  -2 -11   0  343.07   13.60
  -2 -11   0  340.77   13.60
  -2 -11   0  333.47   14.20
  -2 -11   0  325.97   14.00
  -2 -11   0  362.26   13.90
  -2 -11   0  340.77   13.50
   2  11   0  334.17   14.20
   2  11   0  325.77   13.70
   2  11   0  356.06   13.90
   2  11   0  320.67   13.60
   2  11   0  353.26   14.80
  -3 -11   0   97.89    5.00
  -3 -11   0   89.99    5.20
  -3 -11   0   84.09    4.90
  -3 -11   0   80.99    4.70
  -3 -11   0   85.29    5.40
  -3 -11   0   84.99    4.70
  -3 -11   0   89.39    4.60
   3  11   0   88.69    5.20
   3  11   0   89.69    5.10
   3  11   0   76.59    4.50
  -4 -11   0   31.80    2.90
  -4 -11   0   32.00    4.90
  -4 -11   0   28.60    2.90
   4  11   0   32.90    3.60
   4  11   0   33.80    3.40
  -5 -11   0   -0.20    1.50
  -5 -11   0   -2.30    1.80
  -5 -11   0   -0.50    1.50
   5  11   0   -0.30    1.70
   5  11   0   -1.70    1.50
  -6 -11   0   15.10    2.60
  -6 -11   0   19.30    2.40
  -6 -11   0   15.10    2.90
  -6 -11   0   17.90    2.50
  -6 -11   0   20.00    2.40
   6  11   0   16.90    2.50
   6  11   0   14.70    3.90
  -7 -11   0  204.18    9.20
  -7 -11   0  205.78    9.00
  -7 -11   0  201.98    9.60
  -7 -11   0  215.58    9.40
  -7 -11   0  204.28   10.00
   7  11   0  211.38    9.50
   7  11   0  208.28    9.40
   7  11   0  203.28    9.60
   7  11   0  197.08   10.00
  -8 -11   0   60.59    4.50
  -8 -11   0   59.99    4.10
  -8 -11   0   62.49    4.20
  -8 -11   0   62.19    5.10
  -8 -11   0   57.09    4.40
   8  11   0   52.79    4.50
   8  11   0   61.69    4.50
   8  11   0   59.29    4.40
  -9 -11   0   20.90    2.80
  -9 -11   0   18.00    3.20
  -9 -11   0   21.20    2.80
  -9 -11   0   19.30    2.70
  -9 -11   0   18.40    2.80
  -9 -11   0   20.20    2.90
   9  11   0   18.20    2.80
   9  11   0   18.80    2.40
   9  11   0   26.00    3.40
   9  11   0   17.70    2.80
 -10 -11   0   43.70    3.90
 -10 -11   0   40.20    4.40
 -10 -11   0   31.60    3.70
 -10 -11   0   37.60    3.90
 -10 -11   0   44.40    4.00
 -10 -11   0   43.70    3.80
  10  11   0   37.20    4.10
  10  11   0   44.30    4.10
  10  11   0   37.10    3.80
  10  11   0   40.30    3.60
 -11 -11   0    5.30    2.10
 -11 -11   0    4.80    2.30
 -11 -11   0   12.50    2.40
 -11 -11   0    4.00    2.10
 -11 -11   0    5.00    2.30
 -11 -11   0    3.30    2.30
  11  11   0    2.00    1.90
  11  11   0    1.70    2.20
  11  11   0    5.00    2.20
  11  11   0    4.80    2.50
  11  11   0    6.40    2.00
 -12 -11   0   28.50    3.60
 -12 -11   0   29.30    3.50
 -12 -11   0   26.10    3.50
 -12 -11   0   21.90    3.70
 -12 -11   0   19.30    3.20
 -12 -11   0   25.00    3.10
  12  11   0   23.80    3.80
  12  11   0   28.20    3.60
  12  11   0   26.10    3.30
  12  11   0   30.20    3.70
  12 -12   0    9.70    3.50
  12 -12   0    6.40    3.00
  12 -12   0    5.80    3.20
  12 -12   0    3.00    2.00
  12 -12   0    5.90    1.90
 -12  12   0    2.10    2.20
 -12  12   0    7.70    3.00
 -12  12   0    7.10    3.20
 -12  12   0    5.70    2.40
 -12  12   0    7.80    3.60
  11 -12   0   20.90    3.70
  11 -12   0   17.50    3.20
  11 -12   0   15.90    3.50
  11 -12   0   19.80    3.80
 -11  12   0   25.40    3.80
 -11  12   0   21.40    3.40
 -11  12   0   25.20    3.90
 -11  12   0   16.40    3.10
 -11  12   0   21.10    2.90
 -11  12   0   15.10    2.60
 -11  12   0   16.10    4.20
  10 -12   0   16.00    3.20
  10 -12   0   11.90    2.50
  10 -12   0   11.20    2.50
  10 -12   0   12.50    3.20
  10 -12   0   11.60    3.00
 -10  12   0   12.10    2.50
 -10  12   0   16.60    3.10
 -10  12   0   18.80    2.90
 -10  12   0   17.30    3.90
 -10  12   0   16.90    3.30
 -10  12   0   21.10    3.60
 -10  12   0   13.40    3.40
   9 -12   0  203.98    9.90
   9 -12   0  198.88    9.80
   9 -12   0  215.98   10.80
   9 -12   0  200.88    9.80
   9 -12   0  191.08    9.80
   9 -12   0  196.68    9.70
   9 -12   0  205.78   10.40
  -9  12   0  188.48    9.80
  -9  12   0  227.98   10.90
  -9  12   0  199.88   10.80
  -9  12   0  217.78    9.50
  -9  12   0  198.28   10.10
  -9  12   0  217.08   10.10
  -9  12   0  206.78    9.60
   8 -12   0    0.30    1.70
   8 -12   0   -2.30    2.50
   8 -12   0   -1.70    1.40
   8 -12   0   -1.40    1.60
   8 -12   0   -2.00    1.80
   8 -12   0    0.10    2.50
   8 -12   0    2.30    2.30
  -8  12   0    0.70    2.30
  -8  12   0    0.00    1.60
  -8  12   0   -1.90    2.10
  -8  12   0    1.30    2.40
  -8  12   0    1.40    1.80
  -8  12   0   -0.60    1.80
  -8  12   0    0.30    2.50
   7 -12   0    5.10    2.80
   7 -12   0    8.20    2.60
   7 -12   0    5.60    2.00
   7 -12   0    3.00    1.90
   7 -12   0    8.30    2.30
   7 -12   0    4.50    2.30
   7 -12   0    3.20    1.70
  -7  12   0    4.60    2.80
  -7  12   0    6.80    2.00
  -7  12   0    5.60    2.50
  -7  12   0    3.50    1.90
  -7  12   0    6.40    2.00
   6 -12   0   16.80    2.40
   6 -12   0   14.90    2.80
   6 -12   0   19.10    2.80
   6 -12   0   15.80    3.20
   6 -12   0   19.40    2.90
   6 -12   0   16.10    2.90
   6 -12   0   16.30    2.60
  -6  12   0   17.10    2.30
  -6  12   0   16.10    2.50
  -6  12   0   18.10    3.20
  -6  12   0   16.40    2.30
   5 -12   0  240.28   10.90
   5 -12   0  250.67   11.00
   5 -12   0  243.68   11.40
   5 -12   0  253.47   11.10
   5 -12   0  247.28   11.70
   5 -12   0  253.07   11.20
  -5  12   0  249.28   11.10
  -5  12   0  257.67   11.50
  -5  12   0  229.18   11.60
  -5  12   0  266.67   11.10
  -5  12   0  248.98   10.50
  -5  12   0  278.77   10.60
   4 -12   0   15.70    3.00
   4 -12   0    8.00    2.60
   4 -12   0    9.60    2.40
   4 -12   0   10.80    2.20
   4 -12   0    7.50    2.10
   4 -12   0    9.80    2.30
   4 -12   0   10.20    2.40
  -4  12   0    6.40    2.50
  -4  12   0   12.80    2.70
  -4  12   0    8.30    2.10
  -4  12   0    5.60    2.10
  -4  12   0   11.00    2.90
  -4  12   0    7.50    2.30
   3 -12   0   -1.10    2.10
   3 -12   0   -1.20    1.70
   3 -12   0   -1.80    2.20
   3 -12   0   -1.50    2.40
   3 -12   0   -1.00    1.50
   3 -12   0    0.00    1.60
   3 -12   0   -1.20    1.40
  -3  12   0   -0.70    1.80
  -3  12   0   -2.00    1.40
  -3  12   0    1.60    2.10
  -3  12   0   -0.70    1.90
  -3  12   0   -0.20    1.90
  -3  12   0    0.60    2.00
  -3  12   0    0.60    1.50
   2 -12   0    9.70    2.60
   2 -12   0    8.20    2.20
   2 -12   0    7.30    2.00
   2 -12   0    4.60    2.30
   2 -12   0   10.80    2.10
   2 -12   0    5.60    1.90
  -2  12   0    6.00    2.00
  -2  12   0    7.00    1.80
  -2  12   0   10.30    2.30
  -2  12   0    5.00    2.30
  -2  12   0    6.70    1.90
  -2  12   0    8.50    2.20
   1 -12   0  259.57   11.00
   1 -12   0  250.47   10.90
   1 -12   0  261.17   11.40
   1 -12   0  243.58   10.70
   1 -12   0  261.57   11.20
   1 -12   0  262.57   11.00
   1 -12   0  260.67   12.00
  -1  12   0  260.37   10.90
  -1  12   0  262.67   11.00
  -1  12   0  267.77   10.80
  -1  12   0  243.18   11.40
  -1  12   0  249.38   11.60
  -1  12   0  260.67   11.10
  -1  12   0  268.77   13.20
  -1  12   0  249.68   11.60
   0 -12   0   25.20    3.10
   0 -12   0   23.60    3.00
   0 -12   0   22.70    2.80
   0 -12   0   19.90    3.60
   0 -12   0   18.00    2.00
   0 -12   0   22.20    3.00
   0 -12   0   22.30    2.70
   0 -12   0   20.80    2.50
   0  12   0   20.80    3.10
   0  12   0   26.00    3.00
   0  12   0   19.90    2.60
   0  12   0   18.70    2.50
   0  12   0   20.30    3.00
   0  12   0   22.40    2.80
  -1 -12   0   37.60    3.50
  -1 -12   0   44.50    3.40
  -1 -12   0   44.60    3.40
  -1 -12   0   35.40    3.60
  -1 -12   0   37.20    3.40
  -1 -12   0   41.20    3.40
   1  12   0   36.70    4.60
   1  12   0   39.80    3.20
   1  12   0   34.10    3.30
   1  12   0   40.50    5.00
   1  12   0   38.50    4.00
   1  12   0   42.40    3.70
  -2 -12   0   21.30    2.40
  -2 -12   0   14.30    2.50
  -2 -12   0   16.80    2.60
  -2 -12   0   15.50    2.80
  -2 -12   0   21.30    2.50
  -2 -12   0   15.40    2.30
   2  12   0   11.70    2.20
   2  12   0   13.70    2.50
   2  12   0   15.60    2.30
   2  12   0   14.10    2.50
   2  12   0   15.80    3.00
  -3 -12   0  285.07   11.60
  -3 -12   0  276.07   11.50
  -3 -12   0  263.17   12.20
  -3 -12   0  281.07   11.50
   3  12   0  271.67   12.20
   3  12   0  289.07   11.90
  -4 -12   0   -1.70    1.90
  -4 -12   0    0.00    1.60
  -4 -12   0   -1.90    1.50
  -4 -12   0    0.00    1.70
  -4 -12   0    0.30    1.60
   4  12   0   -1.00    1.60
   4  12   0   -1.40    1.70
  -5 -12   0  123.39    7.10
  -5 -12   0  128.89    6.30
   5  12   0  139.49    7.10
   5  12   0  128.89    6.80
  -6 -12   0   -4.40    2.00
  -6 -12   0   -2.30    1.70
  -6 -12   0   -1.10    1.50
   6  12   0   -0.20    1.70
   6  12   0    1.60    1.80
  -7 -12   0   15.10    2.60
  -7 -12   0   11.80    2.90
  -7 -12   0   10.80    2.10
  -7 -12   0   11.30    2.50
  -7 -12   0   12.60    2.50
   7  12   0    9.60    2.40
   7  12   0   13.80    2.60
  -8 -12   0    1.40    2.10
  -8 -12   0    2.20    1.80
  -8 -12   0    4.10    2.00
   8  12   0    0.60    2.00
   8  12   0    3.20    2.00
   8  12   0   -0.10    1.70
  -9 -12   0  216.98   10.80
  -9 -12   0  220.58   10.00
  -9 -12   0  206.08    9.60
   9  12   0  227.08   10.30
   9  12   0  207.78   10.10
   9  12   0  203.48    9.90
 -10 -12   0    3.50    2.30
 -10 -12   0   -1.30    2.30
 -10 -12   0    4.40    2.20
 -10 -12   0   -0.30    1.90
 -10 -12   0   11.00    2.20
  10  12   0    4.50    2.10
  10  12   0    3.20    2.20
  10  12   0    2.00    2.00
 -11 -12   0    7.50    2.50
 -11 -12   0    4.50    2.70
 -11 -12   0    2.80    2.20
  11  12   0    1.20    2.00
  11  12   0    4.60    2.30
  11  12   0    3.60    2.30
  11 -13   0   89.29    5.90
  11 -13   0   87.89    7.10
  11 -13   0   79.79    5.60
  11 -13   0   78.69    6.30
  11 -13   0   82.09    6.60
 -11  13   0   91.29    8.20
 -11  13   0   81.39    6.10
 -11  13   0   95.49    5.90
 -11  13   0   91.39    6.80
 -11  13   0   91.99    5.60
 -11  13   0  101.89    6.80
  10 -13   0    3.20    2.80
  10 -13   0    7.80    2.60
  10 -13   0    7.70    2.60
  10 -13   0    2.70    2.20
  10 -13   0    7.30    3.00
  10 -13   0    2.30    2.80
 -10  13   0   13.10    3.80
 -10  13   0    2.90    2.80
 -10  13   0    9.20    2.50
 -10  13   0    5.20    2.10
 -10  13   0    5.40    2.80
 -10  13   0    3.90    2.40
 -10  13   0    7.30    2.90
   9 -13   0   56.99    5.20
   9 -13   0   50.89    5.40
   9 -13   0   58.49    4.60
   9 -13   0   62.79    4.50
   9 -13   0   64.79    4.70
   9 -13   0   58.49    5.10
  -9  13   0   53.69    6.30
  -9  13   0   58.29    4.40
  -9  13   0   52.49    4.90
  -9  13   0   62.69    6.40
  -9  13   0   56.89    4.90
  -9  13   0   55.59    5.40
   8 -13   0   59.59    5.40
   8 -13   0   61.49    4.60
   8 -13   0   63.79    4.70
   8 -13   0   65.99    6.60
   8 -13   0   70.19    5.60
   8 -13   0   61.39    4.60
   8 -13   0   59.89    4.90
  -8  13   0   66.69    5.90
  -8  13   0   65.39    4.90
  -8  13   0   64.19    5.40
  -8  13   0   61.69    5.10
  -8  13   0   65.39    4.60
  -8  13   0   61.09    5.70
  -8  13   0   70.29    6.10
   7 -13   0   59.69    5.30
   7 -13   0   64.59    4.80
   7 -13   0   70.09    5.30
   7 -13   0   67.79    4.80
   7 -13   0   67.39    4.90
   7 -13   0   65.79    4.60
   7 -13   0   63.39    5.20
  -7  13   0   58.69    5.10
  -7  13   0   60.79    4.30
  -7  13   0   75.19    6.10
  -7  13   0   70.89    5.70
  -7  13   0   72.29    5.70
  -7  13   0   72.39    5.00
   6 -13   0   34.10    4.30
   6 -13   0   35.10    3.50
   6 -13   0   31.40    3.50
   6 -13   0   31.90    3.70
   6 -13   0   33.30    3.90
   6 -13   0   34.20    3.80
   6 -13   0   38.10    3.80
  -6  13   0   37.60    4.20
  -6  13   0   33.10    4.10
  -6  13   0   37.00    3.80
  -6  13   0   33.60    3.30
  -6  13   0   39.80    4.30
  -6  13   0   30.80    3.50
  -6  13   0   35.30    3.20
   5 -13   0   14.50    2.30
   5 -13   0   16.50    2.90
   5 -13   0   14.90    2.80
   5 -13   0   11.70    3.10
   5 -13   0   13.00    2.60
   5 -13   0   12.70    2.40
   5 -13   0   15.90    2.80
  -5  13   0   12.30    2.20
  -5  13   0   14.10    3.00
  -5  13   0   14.60    2.70
  -5  13   0   14.20    4.60
  -5  13   0   13.10    2.10
  -5  13   0    9.90    2.60
   4 -13   0   35.00    3.90
   4 -13   0   36.20    3.60
   4 -13   0   35.90    3.60
   4 -13   0   33.90    4.30
   4 -13   0   40.90    4.00
   4 -13   0   36.00    3.80
   4 -13   0   35.00    3.60
  -4  13   0   31.30    3.60
  -4  13   0   29.50    4.10
  -4  13   0   44.60    4.00
  -4  13   0   37.30    3.90
   3 -13   0  129.39    7.30
   3 -13   0  128.69    7.30
   3 -13   0  145.89    7.00
   3 -13   0  150.28    7.30
   3 -13   0  141.79    7.10
   3 -13   0  131.99    6.90
   3 -13   0  133.39    6.80
  -3  13   0  131.19    7.20
  -3  13   0  134.59    6.80
  -3  13   0  150.58    7.00
  -3  13   0  126.79    7.60
   2 -13   0   67.79    4.90
   2 -13   0   71.19    4.50
   2 -13   0   65.79    4.50
   2 -13   0   71.79    4.90
   2 -13   0   73.89    4.80
   2 -13   0   74.19    5.10
  -2  13   0   64.89    4.90
  -2  13   0   70.79    4.50
  -2  13   0   72.59    4.80
  -2  13   0   60.89    4.40
  -2  13   0   60.89    5.10
   1 -13   0   -0.70    2.10
   1 -13   0   -1.50    1.00
   1 -13   0   -0.40    1.80
   1 -13   0   -1.70    2.00
   1 -13   0   -1.60    1.40
   1 -13   0   -2.40    1.60
   1 -13   0   -1.10    1.60
   1 -13   0   -1.20    2.10
  -1  13   0   -1.20    1.70
  -1  13   0   -0.20    2.10
  -1  13   0    0.30    2.00
  -1  13   0    0.70    1.40
  -1  13   0   -1.30    1.90
  -1  13   0    1.90    1.80
  -1  13   0    0.70    1.70
   0 -13   0   18.50    2.70
   0 -13   0   17.10    2.90
   0 -13   0   17.80    2.40
   0 -13   0   15.50    2.80
   0 -13   0   20.50    2.50
   0 -13   0   19.50    2.50
   0  13   0    9.80    3.00
   0  13   0   16.20    2.40
   0  13   0   22.90    2.60
   0  13   0   15.50    2.60
   0  13   0   18.30    2.50
   0  13   0   17.00    2.70
   0  13   0   13.20    2.70
  -1 -13   0  183.08    8.50
  -1 -13   0  190.38    8.90
  -1 -13   0  190.28    8.60
  -1 -13   0  185.68    9.10
  -1 -13   0  188.68    8.50
  -1 -13   0  182.68    8.70
   1  13   0  194.28    8.80
   1  13   0  187.48    8.60
   1  13   0  175.58    9.00
  -2 -13   0   83.49    5.10
  -2 -13   0   88.09    5.30
  -2 -13   0   81.99    4.90
  -2 -13   0   83.99    5.30
  -2 -13   0   87.19    5.10
  -2 -13   0   85.99    5.60
  -2 -13   0   86.49    5.00
  -2 -13   0   83.19    5.00
   2  13   0   84.69    5.50
   2  13   0   84.29    5.30
  -3 -13   0  198.08    9.10
  -3 -13   0  204.78    9.90
  -3 -13   0  198.28    9.40
  -3 -13   0  207.58    9.00
  -3 -13   0  204.58    9.10
   3  13   0  198.18    9.80
   3  13   0  213.58    9.50
  -4 -13   0   -2.10    1.70
  -4 -13   0   -0.20    1.80
  -4 -13   0    0.70    1.70
  -4 -13   0    0.10    1.90
  -4 -13   0   -1.60    1.50
   4  13   0    0.50    1.90
   4  13   0   -0.60    1.70
  -5 -13   0   -0.20    2.00
  -5 -13   0    2.40    1.60
   5  13   0    1.80    1.80
   5  13   0    1.20    1.90
  -6 -13   0  113.69    6.40
  -6 -13   0  105.59    6.60
  -6 -13   0  110.99    5.80
   6  13   0  113.29    6.40
   6  13   0  105.79    6.40
  -7 -13   0  137.69    8.10
  -7 -13   0  144.89    7.40
  -7 -13   0  151.78    7.50
   7  13   0  159.18    8.10
   7  13   0  146.59    7.80
  -8 -13   0   -2.00    2.20
  -8 -13   0    1.70    1.90
  -8 -13   0   -0.80    1.60
   8  13   0   -2.20    1.70
   8  13   0   -1.10    1.90
  -9 -13   0    5.10    3.00
  -9 -13   0    3.90    2.10
  -9 -13   0   -2.60    1.80
   9  13   0    6.10    2.50
   9  13   0    2.40    1.90
 -10 -13   0    2.40    2.00
 -10 -13   0    7.50    2.50
 -10 -13   0    7.70    2.90
  10  13   0    6.50    2.20
  10  13   0    6.00    2.40
  10  13   0    0.40    2.10
  10 -14   0   97.99    6.20
  10 -14   0   94.69    6.10
  10 -14   0   88.19    7.00
 -10  14   0  105.89    9.00
 -10  14   0   90.09    6.20
   9 -14   0   18.80    3.70
   9 -14   0   15.70    3.20
   9 -14   0   13.60    2.70
   9 -14   0   15.60    3.20
   9 -14   0   14.20    2.60
   9 -14   0    9.00    3.60
  -9  14   0   11.70    4.10
  -9  14   0   19.80    3.60
  -9  14   0   18.00    3.70
  -9  14   0   15.40    3.60
  -9  14   0   23.60    3.90
  -9  14   0   15.30    2.40
   8 -14   0    0.10    3.40
   8 -14   0    5.80    2.50
   8 -14   0   -0.60    1.60
   8 -14   0    7.60    2.80
   8 -14   0   -0.20    2.40
   8 -14   0    1.90    2.00
   8 -14   0    2.50    2.00
  -8  14   0    3.40    2.40
  -8  14   0   10.60    3.80
  -8  14   0    7.40    2.80
  -8  14   0    2.80    2.10
  -8  14   0    6.10    3.10
   7 -14   0    7.70    1.80
   7 -14   0    5.10    2.60
   7 -14   0    0.60    2.20
   7 -14   0    0.90    2.10
   7 -14   0    7.20    2.20
   7 -14   0    5.00    1.80
   7 -14   0    3.80    3.30
  -7  14   0    3.00    1.70
  -7  14   0    1.80    2.70
  -7  14   0   11.70    3.10
  -7  14   0    4.10    2.40
  -7  14   0    4.00    3.40
  -7  14   0    6.20    3.10
  -7  14   0    2.20    2.70
   6 -14   0   98.89    6.50
   6 -14   0   98.19    6.00
   6 -14   0   93.79    5.90
   6 -14   0   95.69    6.20
   6 -14   0   89.49    6.00
   6 -14   0   95.39    5.70
   6 -14   0  104.69    6.70
  -6  14   0  106.89    6.60
  -6  14   0   95.99    6.20
  -6  14   0  109.19    6.70
  -6  14   0   98.49    7.70
  -6  14   0   92.09    5.90
   5 -14   0   -4.30    2.00
   5 -14   0   -1.20    2.40
   5 -14   0    0.30    2.00
   5 -14   0   -1.90    1.70
   5 -14   0   -0.50    2.50
   5 -14   0   -1.80    1.80
   5 -14   0    0.40    1.60
  -5  14   0   -1.20    2.10
  -5  14   0   -1.80    2.10
  -5  14   0    2.00    1.80
  -5  14   0    2.30    2.10
   4 -14   0   32.20    3.70
   4 -14   0   31.30    4.00
   4 -14   0   34.80    3.60
   4 -14   0   30.90    3.50
   4 -14   0   38.00    3.80
   4 -14   0   30.80    3.70
   4 -14   0   29.40    3.60
  -4  14   0   32.00    3.60
  -4  14   0   30.30    3.80
  -4  14   0   35.20    4.10
  -4  14   0   30.60    3.70
  -4  14   0   28.80    3.40
   3 -14   0    4.00    2.20
   3 -14   0    3.70    2.20
   3 -14   0    5.00    2.00
   3 -14   0    3.90    2.00
   3 -14   0    4.60    2.70
   3 -14   0    6.50    2.40
   3 -14   0    5.80    2.70
  -3  14   0    5.60    2.60
  -3  14   0    5.50    2.00
  -3  14   0    3.20    2.10
  -3  14   0    5.20    1.90
  -3  14   0    5.50    2.40
  -3  14   0    7.60    2.40
  -3  14   0    6.80    2.60
   2 -14   0  115.19    6.50
   2 -14   0  107.39    6.50
   2 -14   0  108.19    6.40
   2 -14   0  117.29    6.30
   2 -14   0   93.39    5.00
   2 -14   0  119.49    6.20
   2 -14   0  116.79    6.10
   2 -14   0  103.19    6.30
  -2  14   0  116.59    6.40
  -2  14   0  107.49    6.80
  -2  14   0  104.59    6.70
  -2  14   0  113.29    6.50
  -2  14   0  109.39    6.20
  -2  14   0  109.39    6.90
  -2  14   0  115.39    6.10
   1 -14   0    8.00    2.20
   1 -14   0    6.40    2.00
   1 -14   0    8.40    2.00
   1 -14   0    7.00    2.60
   1 -14   0    5.70    2.30
   1 -14   0    3.80    1.90
   1 -14   0    4.90    2.50
  -1  14   0    5.30    2.60
  -1  14   0    6.40    2.10
  -1  14   0    5.80    2.30
  -1  14   0    6.50    2.60
  -1  14   0    4.50    2.00
  -1  14   0    4.70    2.00
  -1  14   0    8.40    2.20
   0 -14   0   93.59    5.40
   0 -14   0   90.29    5.80
   0 -14   0   90.39    5.30
   0 -14   0   97.29    5.50
   0 -14   0   99.29    6.00
   0 -14   0   90.79    5.50
   0 -14   0   84.09    5.60
   0  14   0   89.19    5.80
   0  14   0   81.79    5.40
   0  14   0   92.39    5.50
   0  14   0   96.19    5.60
   0  14   0   89.19    5.10
   0  14   0   89.39    6.10
   0  14   0   87.69    5.80
  -1 -14   0   67.79    4.90
  -1 -14   0   70.29    4.50
  -1 -14   0   63.69    5.10
  -1 -14   0   66.69    4.70
   1  14   0   65.79    5.40
   1  14   0   67.19    5.00
   1  14   0   71.09    5.00
   1  14   0   66.89    4.50
   1  14   0   66.99    4.60
   1  14   0   78.49    4.90
  -2 -14   0   38.90    3.50
  -2 -14   0   38.70    4.60
  -2 -14   0   36.60    3.70
  -2 -14   0   45.00    4.40
  -2 -14   0   39.90    3.60
   2  14   0   42.60    5.70
   2  14   0   37.80    4.00
   2  14   0   37.40    3.90
  -3 -14   0   15.60    2.70
  -3 -14   0   23.40    3.70
  -3 -14   0   20.90    2.50
  -3 -14   0   19.00    3.10
   3  14   0   17.60    2.70
   3  14   0   14.50    2.60
  -4 -14   0  128.59    6.50
  -4 -14   0  125.69    7.30
  -4 -14   0  123.49    6.40
   4  14   0  126.09    6.90
   4  14   0  116.29    7.00
  -5 -14   0    4.40    2.50
  -5 -14   0    6.90    2.00
   5  14   0    4.70    2.10
   5  14   0    8.10    2.30
  -6 -14   0   20.80    3.50
  -6 -14   0   13.30    2.60
   6  14   0   16.00    2.90
   6  14   0   16.20    3.00
  -7 -14   0    3.60    2.50
  -7 -14   0    3.80    2.00
  -7 -14   0    6.30    2.30
   7  14   0    4.70    2.30
   7  14   0    4.00    2.20
  -8 -14   0   90.39    6.70
  -8 -14   0   66.29    5.10
  -8 -14   0   90.89    5.50
   8  14   0   91.19    6.00
   8  14   0   85.69    6.00
  -9 -14   0   95.39    6.70
  -9 -14   0   89.39    5.70
  -9 -14   0  101.09    6.20
   9  14   0   97.09    6.50
   9  14   0   98.19    6.30
   8 -15   0   90.49    8.40
   8 -15   0  101.69    6.40
   8 -15   0   86.69    5.80
   8 -15   0   92.09    6.70
   8 -15   0   83.19    6.50
   8 -15   0  102.39    6.80
   8 -15   0   85.69    6.70
  -8  15   0  118.19    7.90
  -8  15   0   93.29    6.20
  -8  15   0   96.59    5.50
  -8  15   0   87.59    7.00
  -8  15   0  101.39    7.10
   7 -15   0   44.30    4.90
   7 -15   0   39.70    4.00
   7 -15   0   45.20    4.80
   7 -15   0   42.30    4.20
   7 -15   0   43.60    4.80
   7 -15   0   34.70    4.30
  -7  15   0   44.50    4.80
  -7  15   0   54.99    5.20
  -7  15   0   52.09    4.70
  -7  15   0   57.39    5.60
  -7  15   0   39.30    4.60
   6 -15   0   -1.30    1.50
   6 -15   0    0.70    2.10
   6 -15   0   -0.60    2.70
   6 -15   0    3.30    2.80
   6 -15   0    0.80    1.60
   6 -15   0    1.50    2.40
   6 -15   0    1.90    2.40
  -6  15   0   -0.70    2.50
  -6  15   0    0.90    2.40
  -6  15   0    4.80    2.50
  -6  15   0    0.20    2.00
  -6  15   0    1.50    2.60
   5 -15   0   27.90    3.50
   5 -15   0   22.00    3.10
   5 -15   0   25.60    3.50
   5 -15   0   24.50    3.70
   5 -15   0   20.40    2.90
   5 -15   0   20.50    2.80
   5 -15   0   21.20    3.40
  -5  15   0   32.40    5.80
  -5  15   0   19.40    2.90
  -5  15   0   25.70    4.00
   4 -15   0  103.59    6.30
   4 -15   0   93.99    5.90
   4 -15   0  114.59    6.50
   4 -15   0   98.89    6.00
   4 -15   0  109.09    6.80
   4 -15   0   96.69    6.50
   4 -15   0  110.09    6.30
  -4  15   0  102.49    7.00
  -4  15   0  116.59    6.90
  -4  15   0  104.79    6.50
  -4  15   0  100.49    6.30
   3 -15   0   26.20    3.50
   3 -15   0   21.60    3.10
   3 -15   0   30.00    3.60
   3 -15   0   27.50    3.10
   3 -15   0   23.80    3.10
   3 -15   0   22.50    3.50
   3 -15   0   22.00    2.80
  -3  15   0   20.60    3.10
  -3  15   0   22.40    3.80
  -3  15   0   33.50    3.80
  -3  15   0   29.70    3.50
  -3  15   0   24.50    3.70
  -3  15   0   25.70    3.20
  -3  15   0   25.10    3.20
   2 -15   0   21.40    3.20
   2 -15   0   32.00    3.50
   2 -15   0   28.80    3.60
   2 -15   0   29.90    3.40
   2 -15   0   33.00    3.10
   2 -15   0   25.40    3.60
   2 -15   0   27.80    3.50
  -2  15   0   17.40    3.00
  -2  15   0   23.60    2.90
  -2  15   0   29.10    3.80
  -2  15   0   23.20    3.20
  -2  15   0   34.00    3.70
  -2  15   0   24.50    3.80
   1 -15   0    0.90    2.20
   1 -15   0    4.20    2.10
   1 -15   0    1.30    2.10
   1 -15   0    1.00    1.80
   1 -15   0    2.00    1.80
   1 -15   0    1.00    1.50
   1 -15   0    1.60    2.40
  -1  15   0    3.40    2.30
  -1  15   0    1.00    2.30
  -1  15   0    0.00    1.80
  -1  15   0   -1.80    1.90
  -1  15   0    1.20    2.00
  -1  15   0    0.30    1.90
   0 -15   0  119.29    6.50
   0 -15   0  115.69    6.40
   0 -15   0  116.39    6.90
   0 -15   0  136.19    7.20
   0 -15   0  120.29    6.60
   0 -15   0  129.69    6.60
   0  15   0  117.79    6.70
   0  15   0  121.19    6.60
   0  15   0  115.49    6.70
   0  15   0  127.99    7.60
   0  15   0  117.19    7.00
  -1 -15   0   49.90    4.40
  -1 -15   0   52.09    4.50
  -1 -15   0   61.39    4.40
  -1 -15   0   57.09    4.20
  -1 -15   0   54.69    4.70
  -1 -15   0   49.90    4.50
   1  15   0   59.59    6.40
   1  15   0   58.99    5.50
   1  15   0   53.49    4.60
   1  15   0   53.79    4.70
   1  15   0   52.19    4.30
  -2 -15   0  130.49    7.40
  -2 -15   0  122.69    6.90
  -2 -15   0  136.99    7.00
  -2 -15   0  137.19    6.90
   2  15   0  127.79    7.20
   2  15   0  131.99    7.50
   2  15   0  119.19    7.40
  -3 -15   0   -3.10    2.00
  -3 -15   0   -2.10    2.10
  -3 -15   0   -0.40    1.70
  -3 -15   0   -0.10    1.90
   3  15   0    1.30    2.10
   3  15   0    0.70    2.00
  -4 -15   0   55.89    4.40
  -4 -15   0   48.50    4.70
  -4 -15   0   50.89    4.10
  -4 -15   0   46.70    4.10
   4  15   0   54.19    4.80
   4  15   0   55.89    5.00
  -5 -15   0   11.10    2.40
  -5 -15   0    5.70    2.60
   5  15   0    7.20    2.40
   5  15   0    8.80    2.40
  -6 -15   0   60.79    4.60
  -6 -15   0   74.29    5.20
  -6 -15   0   49.90    7.80
   6  15   0   78.39    5.60
   6  15   0   76.79    5.50
  -7 -15   0    0.90    2.30
  -7 -15   0    1.90    2.00
  -7 -15   0    1.50    2.00
   7  15   0    0.50    2.20
   7  15   0   -1.00    2.40
   6 -16   0    2.00    2.60
   6 -16   0    2.10    2.70
   6 -16   0    5.40    1.80
   6 -16   0    5.20    2.00
   6 -16   0    4.90    2.30
   6 -16   0    2.10    2.10
   6 -16   0    2.20    3.00
  -6  16   0    1.10    1.90
  -6  16   0    4.00    2.50
  -6  16   0    5.80    3.20
   5 -16   0    5.10    3.00
   5 -16   0    6.60    2.40
   5 -16   0    9.70    2.70
   5 -16   0   11.50    2.70
   5 -16   0    9.40    1.90
  -5  16   0    7.70    3.10
  -5  16   0   12.40    3.00
  -5  16   0   14.50    3.10
  -5  16   0    4.90    2.40
   4 -16   0    5.00    2.70
   4 -16   0   -4.30    2.50
   4 -16   0    3.80    2.30
   4 -16   0    2.90    2.10
   4 -16   0    4.60    2.60
   4 -16   0    1.80    1.80
   4 -16   0    1.30    1.70
  -4  16   0    4.90    2.70
  -4  16   0    1.50    2.10
  -4  16   0    6.60    3.00
  -4  16   0    5.50    3.10
   3 -16   0   33.50    4.00
   3 -16   0   32.30    3.70
   3 -16   0   36.00    3.70
   3 -16   0   35.60    4.00
   3 -16   0   35.80    4.10
   3 -16   0   31.30    3.70
  -3  16   0   30.50    4.00
  -3  16   0   29.60    3.50
  -3  16   0   38.40    4.50
  -3  16   0   28.00    4.00
   2 -16   0   42.80    4.70
   2 -16   0   59.39    4.30
   2 -16   0   55.49    4.60
   2 -16   0   42.90    3.90
   2 -16   0   64.49    6.10
   2 -16   0   57.69    4.50
   2 -16   0   47.90    4.60
  -2  16   0   59.69    4.60
  -2  16   0   44.90    5.20
  -2  16   0   48.10    4.40
  -2  16   0   48.20    4.60
  -2  16   0   53.09    4.90
  -2  16   0   56.09    4.50
  -2  16   0   46.60    4.80
   1 -16   0   35.00    3.90
   1 -16   0   27.20    3.40
   1 -16   0   29.10    3.30
   1 -16   0   30.10    3.70
   1 -16   0   30.10    3.40
   1 -16   0   29.30    3.80
   1 -16   0   33.70    3.90
  -1  16   0   20.20    3.10
  -1  16   0   30.40    4.20
  -1  16   0   32.70    3.70
  -1  16   0   21.30    3.50
  -1  16   0   34.10    3.90
   0 -16   0   36.90    3.80
   0 -16   0   33.70    4.10
   0 -16   0   33.10    3.90
   0 -16   0   31.90    4.20
   0 -16   0   29.50    3.50
   0 -16   0   33.70    3.50
   0  16   0   41.40    4.00
   0  16   0   36.80    4.20
   0  16   0   30.00    4.50
   0  16   0   34.10    3.90
   0  16   0   34.10    4.00
   0  16   0   38.70    5.10
  -1 -16   0    9.40    2.30
  -1 -16   0   10.10    2.10
  -1 -16   0    9.70    2.60
  -1 -16   0    6.40    2.60
  -1 -16   0    7.30    2.60
  -1 -16   0   11.80    2.70
   1  16   0    7.30    2.40
   1  16   0    6.90    2.30
   1  16   0   11.30    3.30
   1  16   0    9.50    2.50
  -2 -16   0    6.00    2.70
  -2 -16   0    9.80    2.50
  -2 -16   0    7.70    2.20
  -2 -16   0    2.80    1.90
  -2 -16   0    9.00    2.50
   2  16   0    3.40    2.30
   2  16   0    3.70    2.40
   2  16   0    4.70    2.20
  -3 -16   0   10.80    2.30
  -3 -16   0    7.00    2.50
  -3 -16   0    6.40    2.40
   3  16   0    6.10    2.60
  -4 -16   0   18.60    2.60
  -4 -16   0   15.90    2.70
  -4 -16   0   25.00    3.00
  -4 -16   0   15.20    3.20
   4  16   0   15.20    3.70
   4  16   0   17.00    3.00
  -5 -16   0    7.10    2.80
  -5 -16   0    8.20    2.40
   5  16   0    7.40    2.60
   5  16   0    7.90    2.40
   2 -17   0    0.20    2.70
   2 -17   0    0.80    2.60
   2 -17   0    1.60    2.30
   2 -17   0    7.30    2.90
   2 -17   0    3.30    2.00
   2 -17   0    0.60    1.60
  -2  17   0   -2.10    1.70
  -2  17   0    2.00    2.20
   1 -17   0   37.30    4.20
   1 -17   0   27.30    3.80
   1 -17   0   27.50    3.40
   1 -17   0   26.10    3.60
   1 -17   0   21.00    3.20
   1 -17   0   36.80    4.40
  -1  17   0   30.10    3.90
  -1  17   0   32.10    4.70
  -1  17   0   24.80    3.30
   0 -17   0   -2.20    1.60
   0 -17   0    0.30    1.70
   0 -17   0    1.00    2.40
   0 -17   0   -1.00    2.90
   0 -17   0    1.00    2.70
   0 -17   0    2.10    2.40
   0  17   0   -0.40    1.80
   0  17   0    0.60    2.20
   0  17   0    3.00    2.30
  -1 -17   0  107.79    6.50
  -1 -17   0   86.29    5.60
  -1 -17   0   84.39    6.30
  -1 -17   0  102.39    6.60
   1  17   0   94.19    6.30
   1  17   0   86.29    6.40
   4  16  -1    6.00    2.50
   4  16  -1    5.80    2.30
  -4 -16   1    5.90    2.60
  -4 -16   1   15.10    2.50
  -4 -16   1    7.10    2.30
   3  16  -1    3.00    2.20
   3  16  -1    3.40    2.30
  -3 -16   1    9.90    2.20
  -3 -16   1    3.70    2.20
  -3 -16   1    5.60    2.70
  -3 -16   1    3.50    2.10
   2  16  -1    5.30    2.50
   2  16  -1    6.80    2.90
  -2 -16   1   11.30    2.60
  -2 -16   1   12.00    2.70
  -2 -16   1   14.50    4.30
  -2 -16   1    5.70    2.10
   1  16  -1  245.08   11.30
  -1 -16   1  252.07   11.20
  -1 -16   1  226.98   10.80
  -1 -16   1  235.78   11.60
  -1 -16   1  249.18   11.00
   0  16  -1   -2.70    2.70
   0  16  -1    0.80    2.30
   0  16  -1    0.40    2.20
   0 -16   1    0.00    1.60
   0 -16   1    8.60    2.50
   0 -16   1    1.90    2.30
  -1  16  -1    6.60    3.10
  -1  16  -1    9.70    2.70
  -1  16  -1   10.10    2.50
   1 -16   1    7.90    3.00
   1 -16   1   10.60    2.60
   1 -16   1    7.60    2.00
  -2  16  -1   -0.60    1.70
  -2  16  -1    5.20    2.40
  -2  16  -1    2.40    2.80
  -2  16  -1    1.90    2.10
   2 -16   1    0.00    1.50
   2 -16   1    4.90    2.40
   2 -16   1    1.90    2.50
   2 -16   1    0.40    1.90
   2 -16   1    1.70    2.40
   2 -16   1    0.80    2.10
   2 -16   1   -0.70    2.30
  -3  16  -1   53.09    5.10
  -3  16  -1   48.00    4.50
  -3  16  -1   59.79    5.40
   3 -16   1   48.40    4.40
   3 -16   1   46.70    4.00
   3 -16   1   51.09    4.50
   3 -16   1   40.00    4.50
   3 -16   1   46.70    4.60
  -4  16  -1   -0.50    2.30
  -4  16  -1   -0.10    1.80
  -4  16  -1   -1.50    2.50
  -4  16  -1    1.70    2.60
   4 -16   1   -0.70    2.00
   4 -16   1    0.60    2.50
   4 -16   1    0.90    1.60
   4 -16   1    1.60    1.50
   4 -16   1   -1.70    1.50
   4 -16   1   -1.60    2.50
   4 -16   1    4.00    2.30
  -5  16  -1   41.20    4.70
  -5  16  -1   38.00    4.30
  -5  16  -1   36.10    4.40
   5 -16   1   40.50    3.90
   5 -16   1   33.30    4.50
   5 -16   1   32.50    4.00
   5 -16   1   40.20    4.40
   5 -16   1   36.00    3.60
   6  15  -1   11.10    3.20
   6  15  -1    8.60    2.80
  -6 -15   1    9.70    2.70
  -6 -15   1    9.50    2.20
  -6 -15   1   11.20    2.50
   5  15  -1   29.50    3.90
   5  15  -1   23.60    3.30
  -5 -15   1   34.30    3.50
  -5 -15   1   29.40    4.30
   4  15  -1   96.09    6.20
   4  15  -1   92.49    6.00
  -4 -15   1   89.69    5.40
  -4 -15   1   83.49    6.00
  -4 -15   1   75.29    7.00
   3  15  -1   64.89    4.70
   3  15  -1   76.89    5.50
   3  15  -1   77.49    5.40
  -3 -15   1   63.69    5.20
  -3 -15   1   73.59    4.80
  -3 -15   1   66.69    4.90
   2  15  -1    4.30    1.90
   2  15  -1    0.50    2.10
   2  15  -1    1.40    1.80
  -2 -15   1    5.00    2.00
  -2 -15   1    1.20    2.10
  -2 -15   1   -0.70    2.10
   1  15  -1    1.20    1.80
   1  15  -1   -0.60    2.10
   1  15  -1    1.10    1.70
   1  15  -1    0.60    2.10
  -1 -15   1   -0.40    1.90
  -1 -15   1    1.60    2.50
   0  15  -1   17.80    2.90
   0  15  -1   24.10    3.20
   0  15  -1   19.40    3.00
   0  15  -1   24.20    3.90
   0 -15   1   23.50    3.00
   0 -15   1   25.10    3.00
   0 -15   1   22.40    3.50
  -1  15  -1   97.49    6.30
  -1  15  -1   93.29    5.90
  -1  15  -1  106.49    6.80
  -1  15  -1  100.29    6.60
  -1  15  -1   92.89    6.10
   1 -15   1   90.79    6.00
   1 -15   1  101.29    5.80
   1 -15   1   96.09    6.10
   1 -15   1  101.99    5.60
   1 -15   1   98.19    5.60
  -2  15  -1   13.70    3.20
  -2  15  -1    8.50    2.30
  -2  15  -1   11.60    2.50
   2 -15   1   14.60    3.00
   2 -15   1   17.90    2.90
   2 -15   1   15.90    2.60
   2 -15   1   13.60    2.40
   2 -15   1   16.90    2.60
   2 -15   1   17.70    2.90
  -3  15  -1    2.40    1.90
  -3  15  -1    6.40    2.80
  -3  15  -1    8.70    2.70
   3 -15   1    2.90    1.80
   3 -15   1    5.00    2.30
   3 -15   1    5.30    2.60
   3 -15   1    7.20    2.30
   3 -15   1    6.90    2.00
   3 -15   1    6.80    1.70
   3 -15   1    6.30    2.60
  -4  15  -1   73.39    5.50
  -4  15  -1   80.09    5.20
  -4  15  -1   76.99    5.90
  -4  15  -1   86.39    6.00
  -4  15  -1   69.39    5.20
   4 -15   1   73.49    5.30
   4 -15   1   75.29    5.00
   4 -15   1   76.29    4.90
   4 -15   1   73.99    5.70
   4 -15   1   75.29    5.40
   4 -15   1   67.99    5.10
   4 -15   1   89.09    5.60
  -5  15  -1  146.39    8.20
  -5  15  -1  151.98    8.70
   5 -15   1  149.59    7.70
   5 -15   1  159.98    8.20
   5 -15   1  152.88    7.90
   5 -15   1  146.89    8.00
   5 -15   1  155.18    8.50
   5 -15   1  148.29    8.30
   5 -15   1  157.08    7.90
  -6  15  -1    8.80    2.70
  -6  15  -1    0.00    2.30
  -6  15  -1    0.30    2.10
  -6  15  -1   -1.10    2.00
  -6  15  -1    3.10    3.00
   6 -15   1    1.60    1.60
   6 -15   1   -1.10    2.40
   6 -15   1   -0.50    2.60
   6 -15   1    4.90    1.80
   6 -15   1   -0.90    2.40
   6 -15   1    1.40    2.30
   6 -15   1   -0.50    2.00
  -7  15  -1   55.69    5.20
  -7  15  -1   37.80    4.20
  -7  15  -1   44.60    4.80
  -7  15  -1   40.10    4.50
   7 -15   1   31.80    4.10
   7 -15   1   45.60    4.80
   7 -15   1   40.70    4.90
   7 -15   1   46.70    4.60
   7 -15   1   36.30    3.80
   7 -15   1   32.90    3.80
   7 -15   1   47.00    4.10
  -8  15  -1    1.10    2.30
  -8  15  -1    5.30    2.70
  -8  15  -1   -1.60    2.30
   8 -15   1   -8.70    3.70
   8 -15   1   -0.10    1.90
   8 -15   1   -3.90    1.70
   8 -15   1    3.90    2.80
   8 -15   1    7.00    2.80
   8 -15   1   -0.20    2.60
   8 -15   1    2.00    1.60
   8  14  -1   47.10    4.70
   8  14  -1   48.20    4.80
  -8 -14   1   59.49    4.30
  -8 -14   1   52.39    4.90
  -8 -14   1   38.40    4.00
   7  14  -1    1.80    2.30
   7  14  -1    1.20    2.10
  -7 -14   1    7.30    3.00
  -7 -14   1    4.50    1.90
  -7 -14   1    3.30    2.00
   6  14  -1   52.59    4.70
   6  14  -1   48.80    4.50
  -6 -14   1   46.00    4.20
  -6 -14   1   51.89    4.80
  -6 -14   1   45.90    4.40
   5  14  -1   52.09    4.70
   5  14  -1   52.99    4.60
  -5 -14   1   46.90    4.50
  -5 -14   1   43.30    3.80
   4  14  -1    0.70    1.80
   4  14  -1    1.00    1.80
  -4 -14   1    0.10    1.90
  -4 -14   1    1.20    2.20
  -4 -14   1   -3.50    1.50
   3  14  -1    2.90    1.80
   3  14  -1    0.90    1.90
  -3 -14   1    3.30    1.90
  -3 -14   1   -1.30    1.70
  -3 -14   1    1.60    2.00
  -3 -14   1    2.30    2.00
   2  14  -1  164.18    8.00
   2  14  -1  155.28    8.40
   2  14  -1  161.88    8.10
  -2 -14   1  151.28    8.40
  -2 -14   1  168.78    7.70
  -2 -14   1  165.08    7.80
   1  14  -1   55.09    4.60
   1  14  -1   53.79    4.30
   1  14  -1   55.49    4.50
   1  14  -1   50.99    4.90
  -1 -14   1   56.89    4.20
  -1 -14   1   48.40    4.70
  -1 -14   1   58.09    3.90
   0  14  -1    2.90    1.80
   0  14  -1    6.90    2.20
   0  14  -1    7.00    2.10
   0  14  -1    7.00    2.70
   0 -14   1    4.70    2.60
   0 -14   1    8.10    3.60
   0 -14   1    4.40    2.30
   0 -14   1    9.90    2.10
   0 -14   1    4.80    1.90
  -1  14  -1   26.60    3.40
  -1  14  -1   24.70    3.00
  -1  14  -1   26.60    3.50
  -1  14  -1   29.50    3.40
  -1  14  -1   20.00    3.00
  -1  14  -1   26.80    3.70
   1 -14   1   26.90    3.10
   1 -14   1   24.20    3.20
   1 -14   1   26.30    3.00
   1 -14   1   26.00    3.30
   1 -14   1   25.60    3.00
  -2  14  -1   53.29    4.70
  -2  14  -1   54.09    4.70
  -2  14  -1   57.09    4.40
  -2  14  -1   48.20    4.40
  -2  14  -1   58.79    4.00
  -2  14  -1   58.09    4.40
  -2  14  -1   50.69    4.40
   2 -14   1   54.39    4.20
   2 -14   1   51.69    4.30
   2 -14   1   55.99    4.30
   2 -14   1   47.50    4.40
   2 -14   1   50.59    4.50
  -3  14  -1   17.20    2.70
  -3  14  -1   21.60    3.00
  -3  14  -1   14.40    2.50
  -3  14  -1   14.70    3.00
  -3  14  -1   14.40    2.60
   3 -14   1   23.00    3.40
   3 -14   1   19.50    3.10
   3 -14   1   16.90    2.50
   3 -14   1   15.20    2.40
   3 -14   1   25.70    3.20
   3 -14   1   15.80    2.90
   3 -14   1   19.50    2.70
  -4  14  -1   73.79    5.60
  -4  14  -1   69.19    5.00
  -4  14  -1   67.79    5.10
  -4  14  -1   76.19    5.50
   4 -14   1   78.29    5.00
   4 -14   1   76.29    4.90
   4 -14   1   78.09    5.50
   4 -14   1   77.69    5.20
   4 -14   1   70.09    5.20
   4 -14   1   69.59    5.20
   4 -14   1   75.29    4.90
  -5  14  -1   11.10    3.00
  -5  14  -1    9.20    2.60
  -5  14  -1    3.20    1.90
  -5  14  -1    4.80    2.30
   5 -14   1    2.20    2.00
   5 -14   1    8.10    2.10
   5 -14   1    4.10    2.50
   5 -14   1    7.20    2.70
   5 -14   1    5.50    1.80
   5 -14   1    3.80    2.10
   5 -14   1    6.00    2.30
  -6  14  -1   34.80    4.00
  -6  14  -1   33.50    5.30
  -6  14  -1   39.30    4.40
  -6  14  -1   36.70    4.50
   6 -14   1   30.10    4.00
   6 -14   1   35.10    4.00
   6 -14   1   33.90    4.10
   6 -14   1   36.20    3.60
   6 -14   1   41.30    4.10
   6 -14   1   37.20    3.60
   6 -14   1   44.20    3.80
  -7  14  -1   84.39    5.80
  -7  14  -1   91.49    6.20
  -7  14  -1   85.59    5.60
  -7  14  -1   88.79    6.50
  -7  14  -1   83.19    6.00
   7 -14   1   66.59    5.80
   7 -14   1   76.29    5.50
   7 -14   1   75.79    5.40
   7 -14   1   88.59    6.00
   7 -14   1   83.39    5.50
   7 -14   1   87.39    5.90
  -8  14  -1   82.29    5.60
  -8  14  -1   82.59    6.60
  -8  14  -1   79.19    6.10
  -8  14  -1   84.39    6.70
  -8  14  -1   71.79    4.60
  -8  14  -1   85.49    5.80
   8 -14   1   93.89    9.20
   8 -14   1   73.09    5.10
   8 -14   1   72.49    5.10
   8 -14   1   88.09    8.10
   8 -14   1   67.69    5.70
   8 -14   1   73.29    6.40
  -9  14  -1    3.10    2.50
  -9  14  -1   -0.20    2.60
  -9  14  -1    6.70    3.00
  -9  14  -1    5.00    2.10
   9 -14   1    4.30    3.10
   9 -14   1    5.70    2.70
   9 -14   1    7.60    2.70
   9 -14   1    6.70    2.10
   9 -14   1    5.90    2.00
   9 -14   1    3.20    2.40
  10  13  -1   63.49    5.00
  10  13  -1   57.09    5.20
 -10 -13   1   67.59    4.90
 -10 -13   1   46.40    4.20
 -10 -13   1   56.19    5.30
   9  13  -1   21.30    3.30
   9  13  -1   17.90    3.00
  -9 -13   1   13.70    2.40
  -9 -13   1   22.70    3.00
  -9 -13   1   16.70    3.50
   8  13  -1   57.19    4.80
   8  13  -1   54.69    4.80
  -8 -13   1   49.40    4.80
  -8 -13   1   58.29    4.30
  -8 -13   1   48.60    4.80
   7  13  -1   51.59    4.60
   7  13  -1   44.40    4.40
  -7 -13   1   43.60    4.50
  -7 -13   1   46.50    3.80
   6  13  -1   17.70    2.70
   6  13  -1   20.40    3.00
  -6 -13   1   19.20    2.50
  -6 -13   1   20.50    3.40
  -6 -13   1   18.30    2.80
   5  13  -1   14.40    2.60
   5  13  -1   10.30    2.50
  -5 -13   1   11.00    2.00
  -5 -13   1    9.90    2.80
   4  13  -1   76.39    5.20
   4  13  -1   73.39    5.20
  -4 -13   1   75.09    4.50
  -4 -13   1   83.39    4.80
  -4 -13   1   68.79    5.30
   3  13  -1   11.50    2.50
   3  13  -1   10.20    2.50
  -3 -13   1   15.40    2.30
  -3 -13   1   12.30    2.30
  -3 -13   1   16.90    3.20
   2  13  -1   -1.30    1.70
   2  13  -1    3.00    1.70
   2  13  -1   -1.10    1.80
  -2 -13   1   -1.10    1.40
  -2 -13   1    1.60    2.10
  -2 -13   1    2.60    1.80
   1  13  -1    0.80    1.60
   1  13  -1    0.40    1.70
   1  13  -1    2.80    1.80
  -1 -13   1   -1.20    2.10
  -1 -13   1    4.30    1.90
  -1 -13   1    3.10    1.70
   0  13  -1  152.58    7.90
   0  13  -1  151.38    7.90
   0  13  -1  166.48    7.80
   0 -13   1  143.89    7.30
   0 -13   1  156.78    7.40
   0 -13   1  155.88    7.30
   0 -13   1  162.78    8.20
   0 -13   1  154.48    7.60
  -1  13  -1   46.40    4.10
  -1  13  -1   46.70    3.90
  -1  13  -1   37.80    3.90
  -1  13  -1   47.20    4.00
   1 -13   1   44.00    3.50
   1 -13   1   46.10    3.90
   1 -13   1   44.00    2.80
   1 -13   1   50.99    3.60
   1 -13   1   41.00    4.10
   1 -13   1   41.40    3.80
   1 -13   1   45.80    4.20
   1 -13   1   42.40    3.60
  -2  13  -1    5.60    1.80
  -2  13  -1    1.50    1.80
  -2  13  -1    6.30    2.90
  -2  13  -1    3.00    1.80
  -2  13  -1    2.60    2.20
  -2  13  -1    4.60    2.00
   2 -13   1    2.30    1.70
   2 -13   1    2.80    1.60
   2 -13   1    1.60    2.30
   2 -13   1    1.10    2.10
   2 -13   1    2.90    1.10
   2 -13   1    3.50    1.80
   2 -13   1    4.30    1.80
   2 -13   1    3.00    2.40
  -3  13  -1    6.80    2.70
  -3  13  -1    0.80    1.60
  -3  13  -1    6.00    1.80
  -3  13  -1    6.30    1.90
   3 -13   1    5.50    1.80
   3 -13   1    6.20    2.20
   3 -13   1    6.10    2.40
   3 -13   1    7.10    2.00
   3 -13   1    7.10    1.90
   3 -13   1    6.50    2.00
   3 -13   1    7.70    2.40
  -4  13  -1  234.98   10.60
   4 -13   1  243.68   10.30
   4 -13   1  208.58   10.60
   4 -13   1  225.08   10.10
   4 -13   1  240.38   10.70
   4 -13   1  220.08   10.70
   4 -13   1  228.68   10.40
   4 -13   1  220.98   10.20
  -5  13  -1   14.90    2.80
  -5  13  -1    9.50    2.30
  -5  13  -1   11.50    2.70
   5 -13   1   10.10    3.00
   5 -13   1    9.10    2.00
   5 -13   1    9.60    2.20
   5 -13   1    8.30    2.50
   5 -13   1    9.80    2.50
   5 -13   1   10.50    2.90
   5 -13   1   10.20    2.20
  -6  13  -1  143.19    7.70
  -6  13  -1  121.59    6.90
  -6  13  -1  125.09    7.30
  -6  13  -1  123.59    7.60
  -6  13  -1  140.09    7.00
   6 -13   1  130.99    7.40
   6 -13   1  122.59    7.20
   6 -13   1  127.79    6.90
   6 -13   1  126.89    6.90
   6 -13   1  135.39    6.90
   6 -13   1  121.09    6.90
   6 -13   1  126.59    6.80
  -7  13  -1   22.70    3.50
  -7  13  -1   19.80    3.40
  -7  13  -1   17.90    2.50
  -7  13  -1   12.00    2.70
  -7  13  -1   16.20    2.30
  -7  13  -1   17.80    3.30
  -7  13  -1   17.40    2.80
   7 -13   1   15.50    2.80
   7 -13   1   17.00    3.10
   7 -13   1   19.00    2.80
   7 -13   1   17.50    3.20
   7 -13   1   15.00    2.60
   7 -13   1   18.50    3.20
   7 -13   1   17.10    2.80
  -8  13  -1   29.70    3.20
  -8  13  -1   27.20    3.90
  -8  13  -1   29.90    5.50
  -8  13  -1   26.30    3.80
  -8  13  -1   30.10    5.00
  -8  13  -1   17.70    3.00
   8 -13   1   31.30    3.30
   8 -13   1   22.70    3.50
   8 -13   1   27.50    3.10
   8 -13   1   26.50    3.70
   8 -13   1   20.30    3.00
   8 -13   1   21.60    3.20
   8 -13   1   24.00    3.50
  -9  13  -1   74.49    5.50
  -9  13  -1   79.09    6.00
  -9  13  -1   77.39    5.10
  -9  13  -1   75.59    5.40
  -9  13  -1   81.19    6.10
  -9  13  -1   80.59    6.50
  -9  13  -1   67.59    5.70
   9 -13   1   63.89    5.30
   9 -13   1   76.19    5.20
   9 -13   1   71.49    5.10
   9 -13   1   69.19    5.90
   9 -13   1   71.99    5.80
   9 -13   1   80.79    5.20
 -10  13  -1   39.20    6.90
 -10  13  -1   54.59    5.30
 -10  13  -1   49.80    5.00
 -10  13  -1   44.60    5.50
 -10  13  -1   42.00    4.80
 -10  13  -1   45.50    4.00
  10 -13   1   52.29    4.20
  10 -13   1   52.59    5.00
  10 -13   1   49.00    5.30
  10 -13   1   46.70    4.80
 -11  13  -1    3.30    2.30
 -11  13  -1    2.20    2.10
 -11  13  -1    6.30    2.90
 -11  13  -1    3.30    2.20
 -11  13  -1    4.30    2.70
  11 -13   1    5.10    2.10
  11 -13   1    2.00    1.80
  11 -13   1    1.50    3.00
  11 -13   1    3.20    2.40
  11 -13   1    1.70    3.10
  11  12  -1   -1.90    2.10
  11  12  -1   -1.40    1.80
  11  12  -1    1.30    2.20
 -11 -12   1    3.90    2.60
 -11 -12   1    6.40    2.30
 -11 -12   1    1.00    2.10
  10  12  -1   -3.10    1.80
  10  12  -1   -0.80    1.80
  10  12  -1   -0.40    2.20
 -10 -12   1   -5.30    4.40
 -10 -12   1    4.00    2.10
 -10 -12   1   -1.90    1.90
   9  12  -1    6.00    2.20
   9  12  -1    6.70    2.30
   9  12  -1    6.00    2.30
  -9 -12   1    5.10    2.70
  -9 -12   1    6.40    2.20
  -9 -12   1    4.30    2.20
   8  12  -1   -1.70    2.00
   8  12  -1    0.70    1.80
   8  12  -1    2.10    1.90
  -8 -12   1   -3.90    1.60
  -8 -12   1    0.40    2.10
   7  12  -1  193.88    9.20
   7  12  -1  189.48    9.10
  -7 -12   1  174.18    8.30
  -7 -12   1  182.88    8.50
  -7 -12   1  182.18    9.40
   6  12  -1   41.30    4.00
   6  12  -1   38.80    4.00
  -6 -12   1   40.90    3.30
  -6 -12   1   38.80    3.50
  -6 -12   1   42.70    4.30
   5  12  -1   -0.10    1.70
   5  12  -1    0.10    1.70
  -5 -12   1   -1.90    1.80
  -5 -12   1   -1.40    1.50
   4  12  -1  124.09    6.50
   4  12  -1  114.49    6.50
  -4 -12   1  119.09    6.70
  -4 -12   1  120.49    5.90
  -4 -12   1  116.99    5.90
   3  12  -1   65.09    4.50
   3  12  -1   66.19    4.60
  -3 -12   1   58.09    3.90
  -3 -12   1   60.19    4.00
  -3 -12   1   59.69    4.60
   2  12  -1   15.60    2.40
   2  12  -1   14.80    2.60
  -2 -12   1   22.00    2.40
  -2 -12   1   18.20    2.30
  -2 -12   1   16.50    2.90
   1  12  -1    1.70    1.70
   1  12  -1    1.90    1.60
   1  12  -1    1.60    2.10
   1  12  -1    2.80    1.80
  -1 -12   1    1.40    1.60
  -1 -12   1    4.80    2.50
  -1 -12   1    1.10    1.50
   0  12  -1   46.30    4.10
   0  12  -1   49.70    4.00
   0  12  -1   45.90    3.90
   0  12  -1   52.89    3.80
   0  12  -1   49.60    3.80
   0 -12   1   49.00    3.50
   0 -12   1   45.70    3.70
   0 -12   1   52.19    4.00
   0 -12   1   41.80    3.00
   0 -12   1   50.69    3.60
   0 -12   1   48.30    3.50
  -1  12  -1   59.69    4.40
  -1  12  -1   61.99    4.30
  -1  12  -1   62.29    4.40
  -1  12  -1   58.99    4.20
  -1  12  -1   56.99    4.50
  -1  12  -1   51.39    3.80
  -1  12  -1   60.09    4.30
   1 -12   1   64.19    4.00
   1 -12   1   61.29    4.00
   1 -12   1   60.09    4.20
   1 -12   1   59.89    4.30
   1 -12   1   53.79    3.20
   1 -12   1   58.99    4.10
   1 -12   1   57.09    3.90
  -2  12  -1  112.09    6.40
  -2  12  -1  118.79    6.10
  -2  12  -1  127.99    8.20
  -2  12  -1  114.69    6.60
  -2  12  -1  117.39    5.80
  -2  12  -1  103.59    6.70
  -2  12  -1   98.39    6.20
   2 -12   1  120.19    6.30
   2 -12   1  108.29    5.90
   2 -12   1  115.59    5.70
   2 -12   1  115.99    5.90
   2 -12   1  103.69    6.00
   2 -12   1  111.49    5.80
   2 -12   1  113.79    5.10
  -3  12  -1  309.07   13.50
  -3  12  -1  350.86   13.90
  -3  12  -1  333.07   15.00
  -3  12  -1  332.67   14.60
  -3  12  -1  307.67   14.00
  -3  12  -1  337.57   13.50
   3 -12   1  338.97   13.60
   3 -12   1  334.67   13.70
   3 -12   1  342.47   14.00
   3 -12   1  327.67   13.70
   3 -12   1  323.67   14.10
   3 -12   1  309.77   14.50
   3 -12   1  324.67   13.40
  -4  12  -1    8.40    3.30
  -4  12  -1   11.10    2.60
  -4  12  -1    6.40    2.10
   4 -12   1    9.60    2.20
   4 -12   1    9.50    2.70
   4 -12   1   11.30    2.60
   4 -12   1    9.70    2.80
   4 -12   1   10.30    2.50
   4 -12   1    8.90    2.20
  -5  12  -1   18.50    3.10
  -5  12  -1   23.20    3.20
  -5  12  -1   15.00    3.10
   5 -12   1   20.00    3.00
   5 -12   1   17.90    2.60
   5 -12   1   18.30    3.10
   5 -12   1   21.70    3.00
   5 -12   1   21.60    2.80
   5 -12   1   19.90    2.90
  -6  12  -1   73.49    4.20
  -6  12  -1   74.89    4.20
  -6  12  -1   77.69    5.40
  -6  12  -1   61.69    5.20
   6 -12   1   65.69    4.50
   6 -12   1   69.69    4.60
   6 -12   1   64.49    5.10
   6 -12   1   66.89    4.70
   6 -12   1   65.59    5.10
   6 -12   1   62.79    4.50
   6 -12   1   59.59    4.70
  -7  12  -1   72.29    5.40
  -7  12  -1   56.49    4.40
  -7  12  -1   68.39    4.80
  -7  12  -1   70.49    4.20
  -7  12  -1   60.49    5.10
  -7  12  -1   70.49    4.30
   7 -12   1   59.99    4.50
   7 -12   1   58.09    5.10
   7 -12   1   60.19    4.40
   7 -12   1   68.19    4.70
   7 -12   1   58.49    5.00
   7 -12   1   62.39    4.80
   7 -12   1   68.99    4.70
  -8  12  -1   10.40    2.80
  -8  12  -1    8.30    2.40
  -8  12  -1    7.40    2.60
  -8  12  -1   10.40    2.70
  -8  12  -1    7.20    2.60
  -8  12  -1    8.00    2.00
   8 -12   1    7.60    2.10
   8 -12   1    8.30    2.60
   8 -12   1    9.10    2.10
   8 -12   1    9.30    2.40
   8 -12   1    7.50    2.70
   8 -12   1    7.10    2.40
   8 -12   1    7.50    2.10
  -9  12  -1    8.50    2.50
  -9  12  -1    6.40    2.90
  -9  12  -1    9.80    2.80
  -9  12  -1   11.90    2.80
  -9  12  -1    9.20    2.20
  -9  12  -1    8.70    3.10
   9 -12   1    6.80    1.90
   9 -12   1    9.50    2.30
   9 -12   1   10.50    3.00
   9 -12   1   10.60    2.30
   9 -12   1    3.60    4.80
   9 -12   1    6.90    2.40
   9 -12   1    7.20    2.60
 -10  12  -1    8.10    2.80
 -10  12  -1    4.80    2.40
 -10  12  -1    5.10    2.00
 -10  12  -1   10.20    2.80
 -10  12  -1    6.30    2.70
 -10  12  -1    6.70    5.20
  10 -12   1    8.60    2.20
  10 -12   1    7.40    3.00
  10 -12   1    8.80    2.30
  10 -12   1    6.70    1.90
  10 -12   1    7.80    4.10
  10 -12   1    5.70    2.80
 -11  12  -1  196.18    9.50
 -11  12  -1  184.98    8.90
 -11  12  -1  168.68    9.10
 -11  12  -1  180.68    9.90
 -11  12  -1  172.88    9.40
 -11  12  -1  178.28    8.60
 -11  12  -1  183.78   10.60
  11 -12   1  160.38    9.40
  11 -12   1  185.58   10.10
  11 -12   1  149.09    9.00
  11 -12   1  179.28    9.20
  11 -12   1  173.88    9.30
 -12  12  -1   15.40    3.40
 -12  12  -1    8.50    2.90
 -12  12  -1    8.90    2.30
 -12  12  -1   11.30    2.70
 -12  12  -1   17.70    4.30
 -12  12  -1   17.00    3.30
  12 -12   1   10.50    3.40
  12 -12   1   14.00    3.20
  12 -12   1   13.50    2.60
  12 -12   1   12.10    3.20
  12 -12   1   15.80    2.70
  12  11  -1   70.99    5.30
  12  11  -1   63.39    5.30
  12  11  -1   61.99    4.70
 -12 -11   1   69.59    5.40
 -12 -11   1   55.09    5.10
 -12 -11   1   60.39    5.50
 -12 -11   1   60.89    4.70
  11  11  -1  117.79    6.70
  11  11  -1  109.29    6.30
  11  11  -1  110.89    6.60
 -11 -11   1  100.89    6.30
 -11 -11   1  112.09    6.20
  10  11  -1    2.00    1.80
  10  11  -1    1.70    1.90
  10  11  -1    1.80    2.10
 -10 -11   1    2.30    2.50
 -10 -11   1    6.30    2.10
 -10 -11   1   -0.10    1.80
   9  11  -1   43.90    4.10
   9  11  -1   48.00    4.10
   9  11  -1   46.60    4.40
  -9 -11   1   47.10    3.80
  -9 -11   1   46.90    4.80
  -9 -11   1   43.50    4.50
   8  11  -1    0.70    1.80
   8  11  -1   -0.30    1.70
   8  11  -1    1.60    1.80
  -8 -11   1   -1.60    1.50
  -8 -11   1    2.30    1.70
  -8 -11   1   -0.20    2.10
   7  11  -1  110.19    6.10
   7  11  -1  104.39    6.00
   7  11  -1   98.89    6.00
  -7 -11   1  108.39    5.60
  -7 -11   1   99.29    5.40
  -7 -11   1  110.39    6.60
   6  11  -1    4.60    2.00
   6  11  -1    5.60    2.00
   6  11  -1    6.10    2.00
  -6 -11   1    4.80    1.80
  -6 -11   1    2.00    1.70
  -6 -11   1    5.80    2.40
   5  11  -1  158.48    7.70
   5  11  -1  145.29    8.90
  -5 -11   1  164.18    7.10
  -5 -11   1  153.88    8.10
   4  11  -1   26.60    3.30
   4  11  -1   27.10    3.80
  -4 -11   1   24.90    2.70
  -4 -11   1   21.80    2.60
  -4 -11   1   23.70    3.40
   3  11  -1    3.90    1.80
   3  11  -1    1.40    1.70
  -3 -11   1    4.50    1.60
  -3 -11   1    2.40    1.60
  -3 -11   1    1.40    1.90
   2  11  -1   41.70    3.60
   2  11  -1   37.10    3.80
   2  11  -1   41.10    3.70
  -2 -11   1   34.20    3.80
  -2 -11   1   38.10    3.30
  -2 -11   1   41.70    3.20
   1  11  -1  480.65   18.60
   1  11  -1  440.86   18.90
  -1 -11   1  491.35   18.50
  -1 -11   1  473.55   18.30
  -1 -11   1  468.35   18.20
  -1 -11   1  459.65   18.90
  -1 -11   1  478.75   18.20
   0  11  -1   11.10    2.90
   0  11  -1   14.20    2.10
   0  11  -1   16.20    2.40
   0  11  -1   11.90    2.20
   0  11  -1   15.70    2.50
   0  11  -1   12.60    2.30
   0 -11   1   15.30    2.70
   0 -11   1   15.20    2.30
   0 -11   1   15.40    2.50
   0 -11   1   15.80    2.30
   0 -11   1   16.60    2.00
   0 -11   1   13.00    2.10
   0 -11   1   16.20    2.10
   0 -11   1   13.80    1.80
  -1  11  -1   76.89    4.50
  -1  11  -1   71.99    4.80
  -1  11  -1   68.69    4.70
  -1  11  -1   72.39    4.30
  -1  11  -1   75.29    4.40
  -1  11  -1   81.89    4.30
  -1  11  -1   76.59    4.70
  -1  11  -1   70.99    5.00
   1 -11   1   71.59    3.80
   1 -11   1   70.69    4.50
   1 -11   1   75.29    4.90
   1 -11   1   78.19    4.20
   1 -11   1   81.29    4.80
   1 -11   1   76.19    4.30
   1 -11   1   84.69    4.50
   1 -11   1   78.99    4.30
  -2  11  -1   15.80    2.30
  -2  11  -1   12.90    2.20
  -2  11  -1   14.50    2.90
  -2  11  -1   15.60    2.60
  -2  11  -1   12.30    2.00
  -2  11  -1   15.30    2.50
  -2  11  -1   16.50    2.50
  -2  11  -1   13.50    2.20
   2 -11   1   18.70    2.60
   2 -11   1   13.50    2.20
   2 -11   1   15.90    2.30
   2 -11   1   15.60    1.60
   2 -11   1   17.60    2.70
   2 -11   1   15.70    2.20
   2 -11   1   15.20    2.20
  -3  11  -1  342.97   14.80
  -3  11  -1  346.27   13.90
  -3  11  -1  389.36   13.90
  -3  11  -1  325.37   14.40
  -3  11  -1  316.17   14.10
   3 -11   1  345.67   13.80
   3 -11   1  327.67   13.90
   3 -11   1  330.17   13.70
   3 -11   1  348.97   14.90
   3 -11   1  333.87   14.10
   3 -11   1  349.37   14.20
   3 -11   1  335.57   13.90
  -4  11  -1   72.49    4.70
  -4  11  -1   83.19    4.70
  -4  11  -1   78.39    5.00
  -4  11  -1   69.09    4.50
   4 -11   1   81.79    4.80
   4 -11   1   76.59    4.80
   4 -11   1   67.29    5.20
   4 -11   1   73.99    4.50
   4 -11   1   79.89    4.70
   4 -11   1   73.89    4.60
   4 -11   1   80.59    5.00
  -5  11  -1  102.59    5.80
  -5  11  -1   99.99    6.00
  -5  11  -1  123.29    5.30
  -5  11  -1  108.49    7.90
  -5  11  -1   95.89    5.60
   5 -11   1  107.59    5.70
   5 -11   1  109.29    5.80
   5 -11   1  103.89    6.40
   5 -11   1  101.49    5.70
   5 -11   1  102.59    6.10
   5 -11   1   98.69    5.80
   5 -11   1  107.49    6.10
  -6  11  -1   -2.20    1.70
  -6  11  -1   -1.70    1.80
  -6  11  -1   -0.60    1.90
  -6  11  -1   -1.80    1.40
  -6  11  -1   -1.50    1.50
  -6  11  -1   -0.60    2.00
   6 -11   1   -3.50    2.00
   6 -11   1    0.30    1.80
   6 -11   1   -1.90    1.50
   6 -11   1    0.40    2.20
   6 -11   1    0.20    2.10
   6 -11   1    1.10    1.60
   6 -11   1   -0.40    1.40
  -7  11  -1   13.50    2.30
  -7  11  -1   10.80    2.50
  -7  11  -1   17.50    2.90
  -7  11  -1    7.00    2.50
  -7  11  -1   11.30    2.80
  -7  11  -1   11.20    2.00
   7 -11   1   11.80    2.30
   7 -11   1    8.80    2.60
   7 -11   1   13.40    3.20
   7 -11   1    7.60    2.50
   7 -11   1    8.90    2.10
   7 -11   1   11.30    2.30
   7 -11   1    9.70    2.10
  -8  11  -1   37.00    4.60
  -8  11  -1   46.90    4.60
  -8  11  -1   45.20    4.10
  -8  11  -1   48.00    3.70
  -8  11  -1   40.70    4.00
  -8  11  -1   46.00    4.10
   8 -11   1   40.50    3.80
   8 -11   1   42.70    4.60
   8 -11   1   40.60    3.70
   8 -11   1   44.70    3.90
   8 -11   1   36.20    4.10
   8 -11   1   38.60    3.70
   8 -11   1   50.69    4.60
  -9  11  -1  226.38   10.50
  -9  11  -1  219.58   10.00
  -9  11  -1  227.28   10.70
  -9  11  -1  215.68   11.30
  -9  11  -1  246.88   11.30
  -9  11  -1  234.38   10.60
  -9  11  -1  225.08   10.50
   9 -11   1  216.28   10.90
   9 -11   1  211.68   10.40
   9 -11   1  242.98   10.60
   9 -11   1  220.18   10.20
   9 -11   1  211.18   10.30
   9 -11   1  215.48   10.20
   9 -11   1  224.68   11.20
 -10  11  -1   15.90    3.20
 -10  11  -1   16.50    2.60
 -10  11  -1   15.90    3.00
 -10  11  -1   18.10    3.20
 -10  11  -1   17.80    3.00
 -10  11  -1   12.60    3.40
  10 -11   1   22.70    3.30
  10 -11   1   17.60    3.30
  10 -11   1   14.20    2.80
  10 -11   1   16.80    2.80
  10 -11   1   15.50    3.60
  10 -11   1   20.10    3.00
 -11  11  -1   42.00    5.20
 -11  11  -1   45.00    4.40
 -11  11  -1   40.80    4.40
 -11  11  -1   37.00    4.20
 -11  11  -1   40.40    3.80
 -11  11  -1   40.00    5.00
 -11  11  -1   41.90    3.70
  11 -11   1   34.70    4.10
  11 -11   1   41.20    4.60
  11 -11   1   37.90    3.70
  11 -11   1   30.10    3.90
  11 -11   1   43.30    4.00
  11 -11   1   35.60    4.50
 -12  11  -1    3.50    2.40
 -12  11  -1    5.20    2.50
 -12  11  -1    7.30    3.00
 -12  11  -1    8.10    2.80
 -12  11  -1    2.90    1.80
 -12  11  -1    4.30    3.30
 -12  11  -1   -0.20    2.00
  12 -11   1    1.70    1.90
  12 -11   1    4.40    2.50
  12 -11   1    4.20    3.30
  12 -11   1    1.80    2.00
  12 -11   1    1.50    2.80
  12 -11   1    6.10    2.60
 -13  11  -1  109.59    8.00
 -13  11  -1  104.49    6.50
 -13  11  -1   90.39    5.90
 -13  11  -1   83.79    6.10
 -13  11  -1   89.39    6.00
  13 -11   1   94.79    6.90
  13 -11   1   91.99    9.50
  13 -11   1   83.79    5.90
  13 -11   1   90.29    6.00
  12  10  -1    3.50    1.90
  12  10  -1    3.30    2.20
  12  10  -1    2.70    1.80
  12  10  -1   -0.80    2.10
 -12 -10   1    1.70    2.50
 -12 -10   1    6.40    2.40
 -12 -10   1    6.10    3.40
 -12 -10   1    2.80    2.20
 -12 -10   1    1.60    1.80
  11  10  -1    5.90    2.10
  11  10  -1    4.20    2.30
  11  10  -1    4.20    2.10
 -11 -10   1    9.10    2.20
 -11 -10   1    5.60    2.20
 -11 -10   1    6.20    2.20
 -11 -10   1    2.50    2.30
 -11 -10   1    1.30    1.90
  10  10  -1    0.10    1.80
  10  10  -1    2.20    2.00
  10  10  -1    1.30    1.60
 -10 -10   1    0.60    2.50
 -10 -10   1    0.70    1.60
 -10 -10   1    2.20    2.20
 -10 -10   1    3.80    1.90
 -10 -10   1    1.40    1.70
   9  10  -1   54.99    4.40
   9  10  -1   62.79    5.70
   9  10  -1   59.29    4.50
  -9 -10   1   55.49    5.00
  -9 -10   1   56.09    4.30
  -9 -10   1   65.69    4.20
  -9 -10   1   63.19    4.20
  -9 -10   1   60.59    4.40
   8  10  -1  151.68    7.40
   8  10  -1  142.79    7.50
   8  10  -1  142.59    7.40
  -8 -10   1  143.29    6.90
  -8 -10   1  155.18    8.10
  -8 -10   1  142.49    7.00
   7  10  -1  134.29    6.80
   7  10  -1  137.89    6.70
   7  10  -1  127.09    6.70
  -7 -10   1  132.89    6.20
  -7 -10   1  125.19    7.30
  -7 -10   1  124.79    6.20
   6  10  -1    9.70    2.10
   6  10  -1   11.10    2.10
   6  10  -1    9.50    2.00
  -6 -10   1   11.30    1.90
  -6 -10   1   11.10    1.90
  -6 -10   1   10.00    2.60
   5  10  -1  144.89    8.70
   5  10  -1  141.69    7.00
  -5 -10   1  131.69    7.20
  -5 -10   1  141.69    6.30
   4  10  -1   10.80    2.10
   4  10  -1   12.90    2.20
  -4 -10   1   10.50    2.50
  -4 -10   1   10.40    1.90
  -4 -10   1   11.50    1.70
   3  10  -1  218.68    9.60
   3  10  -1  224.48    9.40
  -3 -10   1  204.48    9.60
  -3 -10   1  212.38    8.80
  -3 -10   1  210.08    8.90
   2  10  -1   31.90    3.00
   2  10  -1   28.20    3.30
   2  10  -1   33.40    3.20
  -2 -10   1   32.00    2.40
  -2 -10   1   33.80    2.60
  -2 -10   1   27.90    2.70
  -2 -10   1   32.30    3.30
   1  10  -1   16.10    2.30
   1  10  -1   21.10    2.90
   1  10  -1   21.60    2.60
  -1 -10   1   22.90    2.80
  -1 -10   1   18.50    2.80
  -1 -10   1   22.20    2.40
  -1 -10   1   20.80    2.40
   0  10  -1  254.57   10.80
   0  10  -1  254.17   10.40
   0  10  -1  232.88   10.60
   0  10  -1  250.37   10.20
   0  10  -1  244.28   10.80
   0 -10   1  244.98   10.10
   0 -10   1  231.28    9.90
   0 -10   1  254.07   10.50
   0 -10   1  246.78   10.20
   0 -10   1  263.97   10.50
   0 -10   1  258.67   10.80
  -1  10  -1   60.59    4.10
  -1  10  -1   59.29    4.20
  -1  10  -1   68.79    4.00
  -1  10  -1   65.09    4.30
  -1  10  -1   58.09    3.70
  -1  10  -1   67.99    4.00
  -1  10  -1   65.59    4.20
   1 -10   1   72.29    5.20
   1 -10   1   66.29    4.20
   1 -10   1   70.59    3.90
   1 -10   1   68.39    4.30
   1 -10   1   63.79    3.90
   1 -10   1   63.89    3.70
   1 -10   1   67.19    3.90
   1 -10   1   63.19    3.30
   1 -10   1   66.39    4.10
  -2  10  -1  174.28    8.20
  -2  10  -1  167.38    8.70
  -2  10  -1  177.78    8.00
  -2  10  -1  179.68    7.90
  -2  10  -1  178.88    8.30
  -2  10  -1  180.08    7.70
  -2  10  -1  172.18    8.30
  -2  10  -1  186.08    7.90
   2 -10   1  187.18    7.90
   2 -10   1  176.08    7.70
   2 -10   1  174.68    7.20
   2 -10   1  181.88    7.80
   2 -10   1  181.58    8.10
   2 -10   1  185.98    8.30
   2 -10   1  181.18    7.90
   2 -10   1  181.18    8.20
   2 -10   1  179.58    7.90
  -3  10  -1   37.40    3.40
  -3  10  -1   43.60    3.20
  -3  10  -1   39.80    3.20
  -3  10  -1   38.70    3.50
  -3  10  -1   43.20    3.30
  -3  10  -1   42.00    3.30
   3 -10   1   46.00    3.20
   3 -10   1   42.00    3.50
   3 -10   1   42.80    3.10
   3 -10   1   36.80    3.30
   3 -10   1   44.40    3.70
   3 -10   1   45.10    3.00
   3 -10   1   42.50    3.50
   3 -10   1   42.50    3.30
  -4  10  -1    2.40    1.30
  -4  10  -1    2.10    1.50
  -4  10  -1    1.40    1.80
  -4  10  -1    0.20    1.40
  -4  10  -1    5.10    2.40
  -4  10  -1    1.80    1.70
   4 -10   1    1.50    1.90
   4 -10   1    1.90    2.00
   4 -10   1    2.60    1.30
   4 -10   1    3.40    1.60
   4 -10   1    1.50    1.50
   4 -10   1    0.90    1.60
   4 -10   1    0.80    1.30
   4 -10   1    0.20    1.70
  -5  10  -1  122.09    5.70
  -5  10  -1  117.89    6.10
  -5  10  -1  112.19    6.50
  -5  10  -1  116.39    6.00
  -5  10  -1  114.49    6.30
  -5  10  -1  122.39    5.60
   5 -10   1  128.29    6.50
   5 -10   1  115.39    6.50
   5 -10   1  119.59    5.90
   5 -10   1  121.29    6.10
   5 -10   1  115.39    6.10
   5 -10   1  117.99    6.00
   5 -10   1  115.69    6.00
  -6  10  -1   54.59    4.50
  -6  10  -1   47.50    3.30
  -6  10  -1   43.30    3.50
  -6  10  -1   47.10    4.60
  -6  10  -1   45.80    3.40
  -6  10  -1   48.10    4.30
   6 -10   1   46.30    3.70
   6 -10   1   45.70    4.40
   6 -10   1   52.19    4.00
   6 -10   1   54.19    4.40
   6 -10   1   50.29    4.50
   6 -10   1   47.90    3.60
  -7  10  -1  114.69    7.00
  -7  10  -1  123.69    6.00
  -7  10  -1  117.19    6.00
  -7  10  -1  114.99    6.30
  -7  10  -1  122.69    6.60
  -7  10  -1  140.19    7.30
  -7  10  -1  127.39    6.60
   7 -10   1  118.29    6.30
   7 -10   1  120.39    7.00
   7 -10   1  129.49    6.50
   7 -10   1  123.19    7.10
   7 -10   1  124.99    6.50
   7 -10   1  115.39    6.30
  -8  10  -1  190.58   10.50
  -8  10  -1  162.78    8.00
  -8  10  -1  185.78    8.60
  -8  10  -1  175.98    8.60
  -8  10  -1  187.68    8.20
  -8  10  -1  177.98    9.30
   8 -10   1  171.28    8.30
   8 -10   1  173.78    8.40
   8 -10   1  170.28    8.40
   8 -10   1  176.48    9.10
   8 -10   1  170.98    8.40
   8 -10   1  178.78    8.90
   8 -10   1  173.68    8.50
  -9  10  -1   15.70    3.20
  -9  10  -1   18.10    2.90
  -9  10  -1   11.20    2.10
  -9  10  -1   13.10    2.20
  -9  10  -1   13.60    3.20
   9 -10   1   10.50    2.30
   9 -10   1   14.90    2.80
   9 -10   1   14.20    3.10
   9 -10   1   11.20    2.40
   9 -10   1   13.40    2.50
   9 -10   1   13.70    3.00
 -10  10  -1  178.08    8.80
 -10  10  -1  209.98   10.10
 -10  10  -1  186.98    9.20
 -10  10  -1  184.98    9.50
 -10  10  -1  206.68    9.00
 -10  10  -1  184.48   10.10
 -10  10  -1  198.38    9.60
  10 -10   1  178.88    9.10
  10 -10   1  181.48    9.90
  10 -10   1  187.78    9.80
  10 -10   1  169.78    9.00
  10 -10   1  185.18    9.00
  10 -10   1  181.68    9.10
 -11  10  -1  125.69    7.10
 -11  10  -1  129.49    7.80
 -11  10  -1  126.49    6.60
 -11  10  -1  113.79    6.90
 -11  10  -1  117.99    7.80
 -11  10  -1  105.59    7.00
 -11  10  -1  124.89    7.00
  11 -10   1  114.19    7.40
  11 -10   1  111.39    6.70
  11 -10   1  117.69    6.70
  11 -10   1  115.79    6.90
  11 -10   1  106.19    6.50
  11 -10   1  125.09    7.70
 -12  10  -1    2.30    2.30
 -12  10  -1    2.50    1.90
 -12  10  -1   -0.10    2.60
 -12  10  -1   -3.30    2.70
 -12  10  -1    0.20    1.70
 -12  10  -1   -2.40    2.20
 -12  10  -1    3.80    2.50
  12 -10   1    3.20    1.80
  12 -10   1    2.60    2.30
  12 -10   1   -2.30    1.90
  12 -10   1    0.00    2.40
  12 -10   1   -1.20    2.50
  12 -10   1    0.70    1.70
 -13  10  -1    3.80    2.70
 -13  10  -1    3.70    1.90
 -13  10  -1    1.90    2.40
 -13  10  -1   -1.80    3.00
 -13  10  -1    2.80    2.50
 -13  10  -1    0.50    2.20
  13 -10   1    1.10    1.80
  13 -10   1    1.20    4.20
  13 -10   1    5.30    2.60
  13 -10   1    0.80    2.00
  13 -10   1    2.80    1.50
  13 -10   1    2.90    2.70
  13   9  -1   11.90    2.70
  13   9  -1   14.50    2.70
  13   9  -1   12.80    2.90
  13   9  -1   13.30    2.80
 -13  -9   1   12.10    2.50
 -13  -9   1   12.20    2.60
 -13  -9   1   15.30    2.90
 -13  -9   1   15.80    3.20
 -13  -9   1   15.90    2.60
  12   9  -1   63.59    5.00
  12   9  -1   60.59    4.50
  12   9  -1   63.29    4.70
  12   9  -1   69.49    5.00
  12   9  -1   58.99    4.50
 -12  -9   1   69.49    5.00
 -12  -9   1   80.19    5.90
 -12  -9   1   59.39    4.50
 -12  -9   1   66.89    5.00
 -12  -9   1   76.39    5.00
  11   9  -1   25.10    3.20
  11   9  -1   29.30    3.20
  11   9  -1   29.30    3.40
  11   9  -1   26.40    3.30
  11   9  -1   29.90    3.20
 -11  -9   1   32.50    4.10
 -11  -9   1   30.30    3.40
 -11  -9   1   30.60    3.30
 -11  -9   1   36.60    3.50
 -11  -9   1   35.50    3.60
 -11  -9   1   30.90    3.40
  10   9  -1  115.69    6.40
  10   9  -1  126.39    6.30
  10   9  -1  116.19    6.30
  10   9  -1  111.19    6.10
  10   9  -1  107.99    5.90
 -10  -9   1  120.79    6.10
 -10  -9   1  116.69    7.10
 -10  -9   1  116.19    6.30
 -10  -9   1  113.49    6.40
   9   9  -1  125.59    6.50
   9   9  -1  117.19    6.50
   9   9  -1  119.89    6.30
   9   9  -1  124.79    6.30
  -9  -9   1  121.29    6.20
  -9  -9   1  124.49    6.50
  -9  -9   1  121.59    7.10
  -9  -9   1  126.59    6.50
  -9  -9   1  116.59    6.10
  -9  -9   1  126.19    6.20
   8   9  -1   99.29    5.50
   8   9  -1   98.79    5.60
   8   9  -1   93.89    5.40
  -8  -9   1  100.39    6.20
  -8  -9   1  100.39    5.50
  -8  -9   1   96.29    5.20
  -8  -9   1   98.59    5.20
  -8  -9   1   98.79    5.50
   7   9  -1   27.50    3.10
   7   9  -1   18.40    3.10
   7   9  -1   27.00    3.10
  -7  -9   1   29.00    2.70
  -7  -9   1   35.70    2.90
  -7  -9   1   28.20    3.70
   6   9  -1  425.66   16.90
   6   9  -1  416.76   16.80
   6   9  -1  428.26   17.10
  -6  -9   1  429.96   16.50
  -6  -9   1  432.96   17.50
  -6  -9   1  413.66   16.60
   5   9  -1   63.89    4.10
   5   9  -1   68.49    4.20
   5   9  -1   67.39    4.30
  -5  -9   1   66.79    4.60
  -5  -9   1   71.49    3.70
   4   9  -1   45.00    3.60
   4   9  -1   54.19    3.60
   4   9  -1   54.69    3.60
  -4  -9   1   50.79    3.80
  -4  -9   1   52.99    4.00
  -4  -9   1   55.89    3.10
   3   9  -1   20.10    2.50
   3   9  -1   16.80    2.30
  -3  -9   1   20.30    2.60
  -3  -9   1   17.40    1.80
  -3  -9   1   19.10    1.90
   2   9  -1 1125.49   42.80
   2   9  -1 1193.58   42.40
   2   9  -1 1128.09   42.70
  -2  -9   1 1136.69   42.30
  -2  -9   1 1120.69   42.30
  -2  -9   1 1155.28   42.00
  -2  -9   1 1104.09   42.60
   1   9  -1   16.90    2.20
   1   9  -1   13.10    1.80
   1   9  -1   15.50    2.40
  -1  -9   1   18.40    2.10
  -1  -9   1   16.50    2.30
  -1  -9   1   14.20    2.10
  -1  -9   1   13.60    1.70
  -1  -9   1   13.30    1.60
  -1  -9   1   16.80    2.00
  -1  -9   1   15.00    2.30
  -1  -9   1   12.90    1.50
   0   9  -1  114.79    5.80
   0   9  -1  118.49    5.40
   0   9  -1  127.89    5.60
   0   9  -1  124.79    5.90
   0   9  -1  118.49    6.00
   0   9  -1  110.69    5.60
   0  -9   1  125.19    5.70
   0  -9   1  120.49    6.00
   0  -9   1  106.59    5.10
   0  -9   1  118.39    5.40
   0  -9   1  117.49    5.70
   0  -9   1  110.59    5.20
   0  -9   1  116.59    5.50
   0  -9   1  121.19    5.40
   0  -9   1  116.39    5.40
   0  -9   1  122.79    5.40
  -1   9  -1    9.10    1.90
  -1   9  -1    5.30    1.30
  -1   9  -1    9.40    1.70
  -1   9  -1    8.00    1.90
  -1   9  -1   11.00    1.70
  -1   9  -1    7.40    1.60
  -1   9  -1    9.20    1.90
   1  -9   1    8.80    1.30
   1  -9   1   10.30    2.00
   1  -9   1    8.80    1.40
   1  -9   1    9.00    1.40
   1  -9   1    9.70    1.70
   1  -9   1    9.50    1.50
   1  -9   1   10.00    1.70
   1  -9   1    7.10    1.10
   1  -9   1   10.70    1.80
   1  -9   1   12.00    2.20
  -2   9  -1  505.75   18.80
  -2   9  -1  501.45   19.00
  -2   9  -1  465.75   18.90
  -2   9  -1  495.95   19.60
  -2   9  -1  469.55   19.30
  -2   9  -1  494.25   19.00
  -2   9  -1  471.75   19.30
  -2   9  -1  485.95   19.30
   2  -9   1  507.25   18.90
   2  -9   1  502.15   18.90
   2  -9   1  513.05   19.10
   2  -9   1  495.05   18.80
   2  -9   1  476.45   18.40
   2  -9   1  484.85   18.90
   2  -9   1  492.25   18.80
   2  -9   1  496.25   19.20
   2  -9   1  499.65   19.30
  -3   9  -1   18.90    2.20
  -3   9  -1   19.90    2.50
  -3   9  -1   18.80    2.50
  -3   9  -1   15.30    2.00
  -3   9  -1   16.50    1.90
  -3   9  -1   17.20    2.50
  -3   9  -1   18.70    2.10
   3  -9   1   17.50    2.10
   3  -9   1   22.10    2.60
   3  -9   1   22.00    2.30
   3  -9   1   18.00    2.30
   3  -9   1   20.70    2.50
   3  -9   1   15.00    1.90
   3  -9   1   20.20    2.30
   3  -9   1   23.50    2.30
  -4   9  -1  311.97   13.10
  -4   9  -1  314.17   13.40
  -4   9  -1  317.37   12.80
  -4   9  -1  318.77   13.60
  -4   9  -1  330.97   12.70
  -4   9  -1  327.47   13.30
   4  -9   1  342.57   13.20
   4  -9   1  339.07   12.90
   4  -9   1  331.97   13.10
   4  -9   1  314.87   13.00
   4  -9   1  312.57   13.10
   4  -9   1  329.37   13.30
   4  -9   1  326.87   13.20
   4  -9   1  331.37   13.60
  -5   9  -1   91.49    4.70
  -5   9  -1   87.09    5.50
  -5   9  -1   94.09    4.90
  -5   9  -1   93.89    5.40
  -5   9  -1   95.79    5.10
  -5   9  -1   93.29    5.10
   5  -9   1   96.19    5.20
   5  -9   1   99.29    5.20
   5  -9   1  102.59    5.20
   5  -9   1  101.89    4.70
   5  -9   1   99.89    5.20
   5  -9   1   94.49    5.50
   5  -9   1   96.89    5.60
   5  -9   1  102.09    5.10
  -6   9  -1  248.48   11.00
  -6   9  -1  262.87   11.30
  -6   9  -1  267.57   12.30
  -6   9  -1  237.38   10.40
  -6   9  -1  248.78   10.40
   6  -9   1  255.77   10.80
   6  -9   1  249.78   11.40
   6  -9   1  256.17   11.10
   6  -9   1  264.87   10.80
   6  -9   1  245.78   10.60
   6  -9   1  246.48   10.80
   6  -9   1  257.07   10.80
   6  -9   1  245.98   10.30
  -7   9  -1   32.40    3.40
  -7   9  -1   41.90    4.10
  -7   9  -1   35.00    2.90
  -7   9  -1   39.70    4.00
  -7   9  -1   31.30    3.40
  -7   9  -1   34.80    3.10
  -7   9  -1   39.90    3.20
   7  -9   1   31.00    3.40
   7  -9   1   36.30    2.60
   7  -9   1   41.60    4.00
   7  -9   1   35.40    3.20
   7  -9   1   37.10    3.30
   7  -9   1   38.40    3.70
   7  -9   1   40.80    3.20
  -8   9  -1  379.66   16.40
  -8   9  -1  336.57   14.30
  -8   9  -1  352.86   15.40
  -8   9  -1  339.87   14.50
  -8   9  -1  344.27   14.60
  -8   9  -1  361.36   14.30
   8  -9   1  346.67   14.90
   8  -9   1  354.36   15.70
   8  -9   1  355.06   14.50
   8  -9   1  341.37   14.60
   8  -9   1  351.36   14.50
   8  -9   1  349.96   14.50
  -9   9  -1  113.69    6.10
  -9   9  -1   95.99    5.80
  -9   9  -1   95.19    5.60
  -9   9  -1  110.19    6.70
  -9   9  -1   97.99    5.50
  -9   9  -1  101.99    6.60
   9  -9   1   96.29    5.70
   9  -9   1  102.29    5.80
   9  -9   1  103.29    6.00
   9  -9   1  110.39    6.50
   9  -9   1   98.89    5.80
   9  -9   1  102.99    6.50
 -10   9  -1   12.80    2.90
 -10   9  -1    6.40    2.00
 -10   9  -1    9.50    2.50
 -10   9  -1    8.30    2.50
 -10   9  -1    5.20    1.80
  10  -9   1    8.40    4.00
  10  -9   1    4.60    1.70
  10  -9   1    5.10    2.50
  10  -9   1    6.40    2.00
  10  -9   1   11.30    3.00
  10  -9   1    7.60    2.00
 -11   9  -1   40.40    4.70
 -11   9  -1   44.50    4.10
 -11   9  -1   41.10    6.50
 -11   9  -1   37.90    4.00
 -11   9  -1   38.60    4.80
 -11   9  -1   43.30    4.00
  11  -9   1   40.90    3.80
  11  -9   1   38.20    3.60
  11  -9   1   40.60    4.50
  11  -9   1   41.50    4.10
  11  -9   1   38.10    3.70
  11  -9   1   35.30    4.60
 -12   9  -1   72.19    6.00
 -12   9  -1   67.99    5.20
 -12   9  -1   72.69    5.10
 -12   9  -1   69.39    4.80
 -12   9  -1   68.09    6.10
 -12   9  -1   63.19    5.10
 -12   9  -1   70.69    5.20
  12  -9   1   70.89    5.20
  12  -9   1   64.39    4.90
  12  -9   1   68.19    5.70
  12  -9   1   70.29    6.00
  12  -9   1   74.99    5.20
  12  -9   1   74.39    5.30
 -13   9  -1  132.69    7.60
 -13   9  -1  134.29    7.20
 -13   9  -1  137.59    8.90
 -13   9  -1  123.49    7.30
 -13   9  -1  123.59    7.10
 -13   9  -1  128.09    8.40
 -13   9  -1  137.59    8.30
  13  -9   1  135.49    7.40
  13  -9   1  117.39    7.50
  13  -9   1  131.29    7.30
  13  -9   1  118.49    7.20
  13  -9   1  131.89    8.30
  13  -9   1  120.79   10.50
 -14   9  -1    7.40    3.70
 -14   9  -1    6.70    2.40
 -14   9  -1    7.10    2.30
 -14   9  -1   10.70    2.70
 -14   9  -1    4.10    2.00
 -14   9  -1    7.90    5.70
  14  -9   1    8.10    3.10
  14  -9   1    9.70    3.00
  14  -9   1    3.90    1.90
  14  -9   1    5.80    2.00
  14   8  -1  108.29    6.80
  14   8  -1  122.09    7.00
  14   8  -1  134.89    7.10
 -14  -8   1  113.69    7.30
 -14  -8   1  107.69    7.00
 -14  -8   1  123.89    7.10
 -14  -8   1  131.69    6.90
 -14  -8   1  126.79    9.30
 -14  -8   1  113.39    6.80
  13   8  -1   29.90    3.60
  13   8  -1   22.20    3.00
  13   8  -1   24.10    3.20
  13   8  -1   24.30    3.20
 -13  -8   1   28.70    3.60
 -13  -8   1   33.20    4.00
 -13  -8   1   33.70    3.70
 -13  -8   1   24.20    3.10
 -13  -8   1   21.20    3.20
 -13  -8   1   22.30    3.00
  12   8  -1   42.50    4.00
  12   8  -1   42.70    3.90
  12   8  -1   39.90    3.50
  12   8  -1   39.50    4.00
  12   8  -1   37.70    3.80
 -12  -8   1   35.30    3.90
 -12  -8   1   42.10    3.80
 -12  -8   1   39.80    3.70
 -12  -8   1   45.20    4.70
 -12  -8   1   44.40    3.90
 -12  -8   1   37.00    3.90
  11   8  -1   -1.80    1.30
  11   8  -1    0.70    1.60
  11   8  -1   -0.30    1.60
  11   8  -1   -1.20    1.70
  11   8  -1   -1.80    1.50
 -11  -8   1    1.20    1.90
 -11  -8   1   -0.70    1.50
 -11  -8   1    0.30    1.60
 -11  -8   1    0.00    1.70
 -11  -8   1    0.10    1.60
 -11  -8   1    0.80    2.40
  10   8  -1   24.90    2.80
  10   8  -1   21.10    2.90
  10   8  -1   20.10    2.60
  10   8  -1   21.80    2.90
  10   8  -1   21.70    2.80
  10   8  -1   25.10    3.20
 -10  -8   1   27.60    3.20
 -10  -8   1   28.20    3.20
 -10  -8   1   24.80    3.20
 -10  -8   1   27.60    2.90
 -10  -8   1   26.80    3.70
 -10  -8   1   27.10    3.00
 -10  -8   1   25.20    2.90
   9   8  -1   36.70    3.10
   9   8  -1   37.30    3.60
   9   8  -1   38.30    3.30
   9   8  -1   39.80    3.40
   9   8  -1   41.70    3.20
   9   8  -1   39.20    3.50
  -9  -8   1   39.20    3.30
  -9  -8   1   37.60    3.50
  -9  -8   1   37.60    3.40
  -9  -8   1   36.10    3.30
  -9  -8   1   39.90    3.30
  -9  -8   1   34.80    4.10
   8   8  -1  329.17   14.90
   8   8  -1  393.36   15.10
   8   8  -1  416.86   17.30
   8   8  -1  359.76   15.10
   8   8  -1  399.36   17.50
  -8  -8   1  363.46   14.90
  -8  -8   1  392.46   15.00
  -8  -8   1  330.37   16.60
  -8  -8   1  371.06   16.60
  -8  -8   1  386.16   15.30
  -8  -8   1  383.26   14.90
  -8  -8   1  387.26   14.90
   7   8  -1  151.88    7.00
   7   8  -1  145.69    7.10
   7   8  -1  151.68    7.10
  -7  -8   1  146.59    7.00
  -7  -8   1  142.89    6.70
  -7  -8   1  157.88    7.00
  -7  -8   1  151.68    6.70
  -7  -8   1  145.89    6.70
  -7  -8   1  145.49    7.60
   6   8  -1   37.00    3.10
   6   8  -1   35.80    3.00
   6   8  -1   33.60    3.00
  -6  -8   1   40.20    2.90
  -6  -8   1   32.60    3.50
  -6  -8   1   38.40    2.70
  -6  -8   1   33.30    2.90
   5   8  -1   44.60    3.20
   5   8  -1   39.20    3.10
   5   8  -1   35.40    2.90
  -5  -8   1   40.20    2.70
  -5  -8   1   41.20    3.50
  -5  -8   1   39.30    2.90
  -5  -8   1   40.00    2.70
  -5  -8   1   41.30    2.90
   4   8  -1  156.88    6.80
   4   8  -1  155.48    6.70
   4   8  -1  151.38    6.90
  -4  -8   1  152.58    6.50
  -4  -8   1  151.88    7.20
  -4  -8   1  141.79    6.60
  -4  -8   1  138.69    6.30
   3   8  -1    4.40    1.40
   3   8  -1    3.40    1.40
   3   8  -1    5.80    1.30
  -3  -8   1    2.20    1.10
  -3  -8   1    2.10    1.10
  -3  -8   1    6.30    1.70
   2   8  -1  146.39    6.70
   2   8  -1  144.69    6.80
   2   8  -1  143.49    6.40
  -2  -8   1  139.49    6.00
  -2  -8   1  138.09    6.10
  -2  -8   1  150.98    6.80
  -2  -8   1  142.09    6.50
  -2  -8   1  138.69    6.40
   1   8  -1  611.94   23.90
   1   8  -1  608.14   23.90
   1   8  -1  654.53   23.70
  -1  -8   1  583.24   23.20
  -1  -8   1  604.44   23.30
  -1  -8   1  592.74   23.30
  -1  -8   1  650.03   23.70
  -1  -8   1  640.04   23.90
  -1  -8   1  664.63   23.80
   0   8  -1  550.24   21.70
   0   8  -1  586.64   21.70
   0   8  -1  597.64   21.40
   0   8  -1  522.15   21.10
   0   8  -1  538.65   21.50
   0   8  -1  556.04   21.00
   0  -8   1  555.04   21.00
   0  -8   1  574.14   21.20
   0  -8   1  566.94   21.30
   0  -8   1  574.74   21.60
   0  -8   1  541.55   21.00
   0  -8   1  585.84   21.40
   0  -8   1  541.65   21.50
   0  -8   1  558.04   21.50
   0  -8   1  580.84   21.20
  -1   8  -1    4.10    1.50
  -1   8  -1    6.00    1.30
  -1   8  -1    4.80    1.40
  -1   8  -1    3.10    1.40
  -1   8  -1    2.90    1.50
  -1   8  -1    2.80    1.10
  -1   8  -1    4.90    1.30
  -1   8  -1    5.00    1.50
   1  -8   1    5.40    1.20
   1  -8   1    4.50    1.00
   1  -8   1    5.00    1.70
   1  -8   1    3.30    1.10
   1  -8   1    4.70    1.30
   1  -8   1    4.30    0.80
   1  -8   1    3.10    1.10
   1  -8   1    2.60    1.30
   1  -8   1    5.40    1.60
   1  -8   1    3.20    1.40
  -2   8  -1  239.58   10.30
  -2   8  -1  245.08    9.70
  -2   8  -1  238.28    9.90
  -2   8  -1  239.98   11.10
  -2   8  -1  234.38    9.50
  -2   8  -1  239.18   10.10
  -2   8  -1  226.78    9.60
  -2   8  -1  225.88    9.90
   2  -8   1  245.38    9.70
   2  -8   1  241.78    9.70
   2  -8   1  238.38    9.50
   2  -8   1  240.18    9.60
   2  -8   1  235.38    9.20
   2  -8   1  246.28    9.80
   2  -8   1  224.08    9.50
   2  -8   1  250.77   10.00
   2  -8   1  235.38   10.00
  -3   8  -1   44.70    3.00
  -3   8  -1   46.10    3.50
  -3   8  -1   41.70    3.20
  -3   8  -1   44.00    2.80
  -3   8  -1   38.80    3.10
  -3   8  -1   46.50    3.10
  -3   8  -1   45.40    2.90
  -3   8  -1   42.80    2.60
  -3   8  -1   38.50    2.50
  -3   8  -1   41.40    3.20
   3  -8   1   39.40    2.60
   3  -8   1   44.20    3.20
   3  -8   1   42.20    2.90
   3  -8   1   41.90    2.90
   3  -8   1   43.00    3.20
   3  -8   1   51.39    4.60
   3  -8   1   46.30    3.20
   3  -8   1   43.30    2.80
  -4   8  -1  219.68    8.90
  -4   8  -1  207.68    9.20
  -4   8  -1  209.68    9.30
  -4   8  -1  224.48    9.50
  -4   8  -1  216.58    9.00
  -4   8  -1  216.38    9.70
  -4   8  -1  216.98    9.20
   4  -8   1  229.78    9.80
   4  -8   1  221.38    9.20
   4  -8   1  225.58    9.30
   4  -8   1  236.48    9.50
   4  -8   1  217.28    9.10
   4  -8   1  231.68    9.30
   4  -8   1  222.48    9.30
   4  -8   1  223.48    9.00
  -5   8  -1  173.38    8.30
  -5   8  -1  186.28    8.20
  -5   8  -1  168.08    7.80
  -5   8  -1  170.98    7.90
  -5   8  -1  171.68    7.60
  -5   8  -1  181.38    7.80
  -5   8  -1  171.98    7.50
   5  -8   1  177.08    7.70
   5  -8   1  171.98    8.00
   5  -8   1  188.98    7.50
   5  -8   1  174.18    7.80
   5  -8   1  182.38    7.90
   5  -8   1  182.58    8.30
   5  -8   1  180.98    7.90
   5  -8   1  174.18    7.80
  -6   8  -1  326.17   13.20
  -6   8  -1  308.87   12.90
  -6   8  -1  341.57   13.70
  -6   8  -1  306.17   12.90
  -6   8  -1  317.47   13.30
  -6   8  -1  315.67   13.30
  -6   8  -1  310.47   13.70
   6  -8   1  326.07   13.50
   6  -8   1  317.57   13.10
   6  -8   1  321.17   13.20
   6  -8   1  344.97   13.40
   6  -8   1  330.67   13.20
   6  -8   1  337.27   13.20
   6  -8   1  327.67   13.80
  -7   8  -1   62.39    4.20
  -7   8  -1   65.59    4.70
  -7   8  -1   64.59    4.50
  -7   8  -1   60.69    4.70
  -7   8  -1   63.19    3.80
  -7   8  -1   59.79    3.90
  -7   8  -1   63.59    4.20
   7  -8   1   71.49    4.20
   7  -8   1   68.69    4.30
   7  -8   1   61.39    4.50
   7  -8   1   63.99    4.10
   7  -8   1   62.99    4.60
   7  -8   1   65.09    4.10
   7  -8   1   64.39    3.40
   7  -8   1   63.69    4.00
  -8   8  -1    5.90    2.00
  -8   8  -1    4.30    1.60
  -8   8  -1    5.80    2.80
  -8   8  -1    4.00    1.50
  -8   8  -1    3.80    1.80
  -8   8  -1    3.30    1.30
  -8   8  -1    8.30    2.50
   8  -8   1    4.50    1.60
   8  -8   1    6.00    2.10
   8  -8   1    5.20    1.90
   8  -8   1    7.40    2.30
   8  -8   1    7.20    1.60
   8  -8   1    3.50    2.00
   8  -8   1    3.80    1.80
   8  -8   1    3.40    1.00
  -9   8  -1    6.70    2.00
  -9   8  -1    5.70    2.60
  -9   8  -1    5.10    2.30
  -9   8  -1    8.50    2.20
  -9   8  -1    4.70    2.10
   9  -8   1    4.80    1.20
   9  -8   1    6.80    1.80
   9  -8   1    3.10    2.00
   9  -8   1    4.90    1.90
   9  -8   1    7.80    2.50
   9  -8   1    5.50    2.40
   9  -8   1    5.10    2.40
   9  -8   1    4.70    1.70
 -10   8  -1  243.88   10.90
 -10   8  -1  244.88   10.70
 -10   8  -1  236.88   10.70
 -10   8  -1  244.28   11.00
 -10   8  -1  263.37   11.80
 -10   8  -1  238.88   11.70
  10  -8   1  245.38   11.10
  10  -8   1  223.98   10.90
  10  -8   1  248.18   11.00
  10  -8   1  235.88   11.30
  10  -8   1  234.68   10.70
  10  -8   1  247.28   13.70
 -11   8  -1   99.19    6.70
 -11   8  -1  100.19    6.00
 -11   8  -1   90.79    5.80
 -11   8  -1   88.29    6.50
 -11   8  -1   90.59    5.60
  11  -8   1   85.39    5.60
  11  -8   1   93.99    5.70
  11  -8   1   90.79    5.60
  11  -8   1   84.39    6.70
  11  -8   1   95.79    6.40
  11  -8   1   93.89    6.40
  11  -8   1   96.19    5.90
 -12   8  -1   11.30    2.40
 -12   8  -1    9.40    2.70
 -12   8  -1    8.80    2.80
 -12   8  -1   11.30    2.60
 -12   8  -1   10.50    2.50
 -12   8  -1   11.70    3.20
 -12   8  -1    8.50    2.30
  12  -8   1   12.20    3.60
  12  -8   1    8.40    2.20
  12  -8   1    9.80    2.50
  12  -8   1    9.10    2.80
  12  -8   1   15.40    3.30
  12  -8   1    9.60    2.20
  12  -8   1   11.10    2.60
 -13   8  -1    0.40    2.40
 -13   8  -1    0.60    2.10
 -13   8  -1    1.20    1.70
 -13   8  -1   -2.10    1.70
 -13   8  -1   -1.00    2.30
 -13   8  -1    2.40    2.10
 -13   8  -1    0.00    2.30
  13  -8   1   -2.10    2.30
  13  -8   1    2.50    2.40
  13  -8   1    0.30    1.50
  13  -8   1   -1.80    2.40
  13  -8   1   -2.20    3.80
  13  -8   1    0.70    1.90
  13  -8   1   -0.20    2.00
 -14   8  -1   43.10    4.30
 -14   8  -1   45.50    4.30
 -14   8  -1   41.10    5.20
 -14   8  -1   34.60    4.00
 -14   8  -1   31.50    4.00
 -14   8  -1   43.80    4.70
  14  -8   1   45.20    4.70
  14  -8   1   42.40    4.20
  14  -8   1   34.40    3.70
  14  -8   1   38.40    4.70
  14  -8   1   40.60    4.60
 -15   8  -1    6.90    2.10
 -15   8  -1   14.50    3.20
 -15   8  -1    5.30    2.30
  15  -8   1   13.40    3.20
  15  -8   1    7.10    2.30
  15  -8   1    6.90    2.20
  14   7  -1   -0.90    2.10
  14   7  -1   -2.50    2.00
  14   7  -1    1.60    1.90
  14   7  -1    0.90    1.70
  14   7  -1    1.50    1.80
 -14  -7   1    0.30    1.70
 -14  -7   1   -4.40    1.90
 -14  -7   1    4.20    1.70
 -14  -7   1    2.80    2.10
 -14  -7   1    1.90    1.80
 -14  -7   1   -0.10    1.90
  13   7  -1   64.49    4.30
  13   7  -1   56.29    4.80
  13   7  -1   65.09    4.70
  13   7  -1   59.69    4.70
  13   7  -1   50.69    4.60
 -13  -7   1   60.99    4.80
 -13  -7   1   55.79    4.40
 -13  -7   1   60.79    5.00
 -13  -7   1   66.59    4.70
 -13  -7   1   64.39    5.00
 -13  -7   1   60.79    4.50
  12   7  -1   -0.30    2.00
  12   7  -1    1.80    1.80
  12   7  -1   -0.50    1.60
  12   7  -1    1.40    1.80
  12   7  -1    0.10    1.60
 -12  -7   1    1.00    1.60
 -12  -7   1    2.80    1.80
 -12  -7   1    2.70    1.70
 -12  -7   1    2.90    2.00
 -12  -7   1    1.30    1.80
 -12  -7   1    0.00    1.70
  11   7  -1  213.98    9.70
  11   7  -1  222.08    9.60
  11   7  -1  213.08    9.70
  11   7  -1  194.98    9.30
 -11  -7   1  202.58    9.90
 -11  -7   1  210.78    9.60
 -11  -7   1  211.28    9.50
 -11  -7   1  207.48    9.60
 -11  -7   1  221.88    9.50
 -11  -7   1  214.18    9.90
  10   7  -1   77.99    4.70
  10   7  -1   71.19    4.30
  10   7  -1   81.99    4.40
  10   7  -1   76.39    4.80
  10   7  -1   72.59    4.70
  10   7  -1   73.39    4.40
 -10  -7   1   72.39    4.80
 -10  -7   1   69.99    4.50
 -10  -7   1   75.29    4.80
 -10  -7   1   76.69    4.70
 -10  -7   1   71.19    4.70
 -10  -7   1   76.99    4.60
   9   7  -1    0.30    1.30
   9   7  -1    0.40    1.60
   9   7  -1   -3.00    1.50
   9   7  -1   -0.70    1.80
   9   7  -1   -0.70    1.30
   9   7  -1    1.50    1.60
  -9  -7   1   -3.40    1.50
  -9  -7   1   -3.60    1.60
  -9  -7   1   -1.30    1.40
  -9  -7   1   -0.60    1.40
  -9  -7   1    0.90    1.70
  -9  -7   1   -2.80    1.40
   8   7  -1   89.49    4.80
   8   7  -1   79.69    4.50
   8   7  -1   83.19    4.70
   8   7  -1   85.19    4.70
   8   7  -1   82.89    4.90
   8   7  -1   93.09    4.90
  -8  -7   1   95.29    5.00
  -8  -7   1   89.59    4.70
  -8  -7   1   92.89    4.80
  -8  -7   1   85.99    4.70
  -8  -7   1   87.19    5.60
  -8  -7   1   92.19    4.70
  -8  -7   1   95.09    5.00
   7   7  -1  796.12   29.20
   7   7  -1  725.03   29.10
   7   7  -1  736.83   29.20
   7   7  -1  786.12   29.30
   7   7  -1  756.52   29.10
  -7  -7   1  787.62   29.90
  -7  -7   1  769.92   29.00
  -7  -7   1  804.12   29.40
  -7  -7   1  804.52   29.00
  -7  -7   1  771.32   29.30
  -7  -7   1  756.72   29.00
   6   7  -1  328.97   12.60
   6   7  -1  303.47   12.60
   6   7  -1  317.67   12.60
  -6  -7   1  303.77   12.60
  -6  -7   1  321.17   13.20
  -6  -7   1  322.67   12.60
  -6  -7   1  310.47   12.30
  -6  -7   1  297.57   12.40
  -6  -7   1  305.07   12.50
  -6  -7   1  324.07   12.40
  -6  -7   1  308.17   12.30
   5   7  -1   14.70    1.80
   5   7  -1   14.50    1.90
   5   7  -1   17.60    2.10
  -5  -7   1   14.20    1.60
  -5  -7   1   15.70    1.70
  -5  -7   1   16.60    1.90
  -5  -7   1   17.20    2.40
  -5  -7   1   16.90    1.90
   4   7  -1   23.50    2.40
   4   7  -1   24.70    2.20
   4   7  -1   24.00    2.30
  -4  -7   1   22.60    1.90
  -4  -7   1   22.10    2.60
  -4  -7   1   20.70    2.00
   3   7  -1  558.54   21.20
   3   7  -1  568.64   21.40
   3   7  -1  588.44   21.20
  -3  -7   1  522.95   21.00
  -3  -7   1  526.55   21.00
  -3  -7   1  574.64   21.50
   2   7  -1    7.10    1.80
   2   7  -1    7.40    1.40
   2   7  -1    8.40    1.60
  -2  -7   1    9.40    1.80
  -2  -7   1    7.70    1.20
  -2  -7   1    9.60    1.40
  -2  -7   1    8.60    1.10
   1   7  -1  185.78    7.60
   1   7  -1  182.28    8.00
   1   7  -1  190.88    7.90
  -1  -7   1  187.48    7.90
  -1  -7   1  181.48    7.60
  -1  -7   1  176.98    7.60
  -1  -7   1  177.58    7.40
   0   7  -1   92.19    4.30
   0   7  -1   89.19    4.20
   0   7  -1   86.79    4.10
   0   7  -1   87.69    4.40
   0   7  -1   90.19    4.60
   0   7  -1   93.89    4.60
   0  -7   1   85.39    4.20
   0  -7   1   89.39    4.00
   0  -7   1   90.79    4.60
   0  -7   1   90.39    4.10
   0  -7   1   86.89    3.90
   0  -7   1   89.39    4.40
   0  -7   1   93.19    4.20
   0  -7   1   94.79    4.40
   0  -7   1   83.29    4.10
  -1   7  -1  376.76   15.10
  -1   7  -1  382.86   14.70
  -1   7  -1  373.76   14.50
  -1   7  -1  390.96   15.10
  -1   7  -1  401.86   15.10
  -1   7  -1  393.16   14.80
  -1   7  -1  361.76   14.70
  -1   7  -1  392.56   15.20
   1  -7   1  383.76   14.80
   1  -7   1  378.16   14.40
   1  -7   1  387.76   15.00
   1  -7   1  346.47   14.60
   1  -7   1  399.66   15.10
   1  -7   1  388.06   14.60
   1  -7   1  368.26   14.80
   1  -7   1  388.66   14.60
   1  -7   1  383.86   14.70
   1  -7   1  407.76   14.70
  -2   7  -1   70.39    3.60
  -2   7  -1   68.09    4.00
  -2   7  -1   72.99    3.80
  -2   7  -1   70.29    3.50
  -2   7  -1   66.79    3.90
  -2   7  -1   69.29    3.50
  -2   7  -1   69.89    3.90
   2  -7   1   69.79    3.60
   2  -7   1   66.49    3.40
   2  -7   1   69.09    3.80
   2  -7   1   73.69    3.70
   2  -7   1   65.29    3.40
   2  -7   1   65.69    3.80
   2  -7   1   70.39    3.60
   2  -7   1   72.59    3.90
  -3   7  -1  240.28   10.30
  -3   7  -1  225.08    9.80
  -3   7  -1  235.38   10.20
  -3   7  -1  220.98    9.70
  -3   7  -1  224.68    9.60
  -3   7  -1  239.78    9.80
  -3   7  -1  252.37    9.60
  -3   7  -1  229.78    9.40
  -3   7  -1  244.28   10.10
  -3   7  -1  241.28    9.60
   3  -7   1  239.18    9.60
   3  -7   1  242.98    9.70
   3  -7   1  244.28    9.70
   3  -7   1  218.48    9.40
   3  -7   1  246.78    9.80
   3  -7   1  235.68    9.80
   3  -7   1  240.08    9.50
   3  -7   1  253.87    9.70
   3  -7   1  245.68   10.00
  -4   7  -1  116.19    5.60
  -4   7  -1  122.49    5.60
  -4   7  -1  127.29    5.80
  -4   7  -1  117.99    5.60
  -4   7  -1  121.49    6.00
  -4   7  -1  125.09    5.40
  -4   7  -1  118.79    5.40
   4  -7   1  129.19    6.00
   4  -7   1  116.99    5.70
   4  -7   1  121.89    5.60
   4  -7   1  121.19    5.60
   4  -7   1  120.99    5.50
   4  -7   1  118.29    5.20
   4  -7   1  121.69    5.50
   4  -7   1  119.79    5.60
   4  -7   1  118.99    5.60
  -5   7  -1   35.10    2.60
  -5   7  -1   39.60    3.20
  -5   7  -1   38.30    3.20
  -5   7  -1   37.30    2.60
  -5   7  -1   34.60    2.80
  -5   7  -1   38.50    2.90
  -5   7  -1   37.20    2.70
   5  -7   1   39.10    2.80
   5  -7   1   36.70    2.80
   5  -7   1   35.20    2.70
   5  -7   1   38.70    2.90
   5  -7   1   37.70    2.70
   5  -7   1   37.50    3.10
   5  -7   1   40.40    2.60
   5  -7   1   34.10    3.00
   5  -7   1   33.30    2.20
  -6   7  -1    2.50    1.20
  -6   7  -1    2.40    1.20
  -6   7  -1    2.60    1.60
  -6   7  -1    3.60    1.60
  -6   7  -1    3.70    1.50
  -6   7  -1    3.10    1.70
  -6   7  -1    3.40    1.40
   6  -7   1    2.80    1.40
   6  -7   1    3.10    1.40
   6  -7   1    2.00    1.70
   6  -7   1    4.00    1.20
   6  -7   1    3.30    1.40
   6  -7   1    4.00    1.50
   6  -7   1    3.80    1.70
   6  -7   1    3.20    1.00
   6  -7   1    4.00    1.70
   6  -7   1    2.10    1.30
  -7   7  -1  291.67   11.90
  -7   7  -1  270.37   11.20
  -7   7  -1  268.27   12.00
  -7   7  -1  268.27   11.30
  -7   7  -1  264.97   11.20
  -7   7  -1  258.57   11.10
  -7   7  -1  267.17   11.40
   7  -7   1  280.37   11.40
   7  -7   1  265.27   11.30
   7  -7   1  276.87   11.20
   7  -7   1  275.37   10.80
   7  -7   1  268.27   12.40
   7  -7   1  263.27   11.60
   7  -7   1  260.97   10.80
   7  -7   1  273.87   11.20
   7  -7   1  281.67   11.30
   7  -7   1  260.77   11.90
  -8   7  -1   13.10    2.30
  -8   7  -1    9.40    2.00
  -8   7  -1   10.80    2.10
  -8   7  -1    9.90    2.40
  -8   7  -1   13.10    2.60
  -8   7  -1   12.00    2.30
  -8   7  -1   10.30    1.90
   8  -7   1   15.20    2.90
   8  -7   1    9.50    2.40
   8  -7   1   11.50    2.10
   8  -7   1    8.10    1.90
   8  -7   1   11.40    2.30
   8  -7   1   17.10    2.80
   8  -7   1   11.90    2.10
  -9   7  -1  247.08   11.00
  -9   7  -1  231.38   10.20
  -9   7  -1  214.08   10.20
  -9   7  -1  238.68   10.20
  -9   7  -1  223.38   10.40
  -9   7  -1  231.08   11.10
  -9   7  -1  230.18   10.40
   9  -7   1  231.58   10.20
   9  -7   1  242.18   10.30
   9  -7   1  226.78   11.50
   9  -7   1  233.48   10.40
   9  -7   1  226.28   10.30
   9  -7   1  231.58   10.70
   9  -7   1  237.98    9.60
   9  -7   1  256.07   11.20
 -10   7  -1   77.99    4.70
 -10   7  -1   76.39    4.80
 -10   7  -1   71.89    5.80
 -10   7  -1   93.49    6.00
 -10   7  -1   80.49    5.10
 -10   7  -1   79.89    5.10
 -10   7  -1   74.79    4.70
  10  -7   1   64.39    5.80
  10  -7   1   72.89    3.90
  10  -7   1   78.79    5.50
  10  -7   1   71.59    4.80
  10  -7   1   70.99    4.70
  10  -7   1   71.09    4.90
  10  -7   1   71.19    4.70
  10  -7   1   75.59    5.40
 -11   7  -1  133.89    7.10
 -11   7  -1  127.99    6.70
 -11   7  -1  144.59    7.90
 -11   7  -1  128.49    7.00
 -11   7  -1  131.49    6.80
 -11   7  -1  127.49    6.80
 -11   7  -1  128.69    7.80
  11  -7   1  130.49    7.00
  11  -7   1  121.19    6.90
  11  -7   1  129.59    6.90
  11  -7   1  123.89    7.40
  11  -7   1  127.29    7.70
  11  -7   1  118.69    8.10
 -12   7  -1  175.38    9.70
 -12   7  -1  169.28    8.70
 -12   7  -1  177.68    9.00
 -12   7  -1  183.38    9.80
 -12   7  -1  176.68    9.00
 -12   7  -1  175.48    8.70
  12  -7   1  201.18   10.00
  12  -7   1  174.88    8.90
  12  -7   1  173.68    9.40
  12  -7   1  210.48   11.20
  12  -7   1  177.78    9.00
  12  -7   1  171.68    8.80
 -13   7  -1   25.90    3.70
 -13   7  -1   23.10    3.80
 -13   7  -1   19.40    3.00
 -13   7  -1   18.00    3.00
 -13   7  -1   20.00    3.60
 -13   7  -1   18.60    2.70
 -13   7  -1   19.40    3.10
  13  -7   1   14.70    3.00
  13  -7   1   25.90    4.00
  13  -7   1   16.10    2.60
  13  -7   1   21.30    3.00
  13  -7   1   20.10    3.10
  13  -7   1   18.40    4.00
 -14   7  -1    4.00    2.40
 -14   7  -1    2.60    2.10
 -14   7  -1    3.30    2.70
 -14   7  -1    1.40    2.20
 -14   7  -1    2.50    1.80
 -14   7  -1    4.50    2.80
  14  -7   1    1.30    2.20
  14  -7   1    5.20    2.60
  14  -7   1    3.10    2.00
  14  -7   1    3.50    2.70
  14  -7   1    2.80    3.00
  14  -7   1    2.90    1.90
  14  -7   1    6.00    2.40
 -15   7  -1   20.60    3.20
 -15   7  -1   18.80    3.40
 -15   7  -1   22.50    3.60
 -15   7  -1   19.80    4.30
 -15   7  -1   17.20    3.50
 -15   7  -1   12.90    3.60
 -15   7  -1   10.70    3.00
  15  -7   1   16.30    2.90
  15  -7   1   12.10    3.20
  15  -7   1   17.50    3.60
  15  -7   1   11.20    3.30
  15  -7   1   21.30    4.70
  15   6  -1   23.80    3.70
  15   6  -1   25.90    3.30
  15   6  -1   27.70    3.40
  15   6  -1   22.90    3.30
  15   6  -1   31.40    3.50
 -15  -6   1   28.10    3.40
 -15  -6   1   24.60    3.30
 -15  -6   1   27.80    3.80
 -15  -6   1   22.70    3.90
 -15  -6   1   22.70    3.20
 -15  -6   1   30.20    3.60
  14   6  -1   72.89    5.00
  14   6  -1   65.89    5.50
  14   6  -1   64.89    4.90
  14   6  -1   69.39    4.60
 -14  -6   1   74.19    4.90
 -14  -6   1   68.89    5.10
 -14  -6   1   64.09    5.00
 -14  -6   1   60.69    5.20
 -14  -6   1   61.09    4.70
 -14  -6   1   61.09    4.70
  13   6  -1  145.19    7.30
  13   6  -1  142.69    7.40
  13   6  -1  150.38    7.40
 -13  -6   1  138.19    7.60
 -13  -6   1  140.89    7.30
 -13  -6   1  140.99    7.50
 -13  -6   1  140.99    7.50
 -13  -6   1  149.29    8.10
 -13  -6   1  138.89    7.40
  12   6  -1   -0.10    1.60
  12   6  -1    2.20    1.70
  12   6  -1    0.90    1.90
 -12  -6   1    1.10    1.90
 -12  -6   1    1.10    1.80
 -12  -6   1    1.90    1.70
 -12  -6   1    3.70    1.70
 -12  -6   1    2.10    1.80
 -12  -6   1    2.00    2.00
  11   6  -1   14.20    2.20
  11   6  -1   17.20    2.50
  11   6  -1   13.30    3.40
  11   6  -1   21.20    2.50
 -11  -6   1   16.60    2.60
 -11  -6   1   17.60    2.80
 -11  -6   1   23.10    2.80
 -11  -6   1   17.30    2.50
 -11  -6   1   11.70    2.30
 -11  -6   1   10.50    2.40
  10   6  -1    4.90    1.80
  10   6  -1    6.80    1.80
  10   6  -1    6.30    1.80
  10   6  -1    7.40    2.00
  10   6  -1    5.90    1.90
 -10  -6   1    4.90    1.90
 -10  -6   1    4.30    1.70
 -10  -6   1    4.70    1.80
 -10  -6   1    7.00    3.10
 -10  -6   1    7.20    1.90
 -10  -6   1    5.90    2.00
   9   6  -1  340.77   14.30
   9   6  -1  361.46   14.10
   9   6  -1  362.86   14.30
   9   6  -1  347.97   14.20
   9   6  -1  342.57   14.00
   9   6  -1  347.47   14.00
   9   6  -1  350.56   14.30
  -9  -6   1  348.27   14.50
  -9  -6   1  342.57   14.20
  -9  -6   1  348.67   14.20
  -9  -6   1  356.06   14.20
  -9  -6   1  379.26   14.60
  -9  -6   1  356.66   14.60
   8   6  -1    7.50    1.60
   8   6  -1    5.20    1.70
   8   6  -1    3.50    1.50
   8   6  -1    5.00    1.50
   8   6  -1    3.90    1.30
   8   6  -1    3.90    1.50
  -8  -6   1    3.90    1.50
  -8  -6   1    6.30    1.60
  -8  -6   1    2.60    1.50
  -8  -6   1    4.80    1.70
  -8  -6   1    2.10    1.60
  -8  -6   1    6.10    1.70
   7   6  -1    2.90    1.30
   7   6  -1    3.40    1.40
   7   6  -1    2.90    1.30
   7   6  -1    1.90    1.30
   7   6  -1    1.70    1.20
   7   6  -1    1.90    1.20
  -7  -6   1    2.10    1.30
  -7  -6   1    1.90    0.90
  -7  -6   1    1.60    1.30
  -7  -6   1    3.20    1.40
  -7  -6   1    2.60    1.30
  -7  -6   1    2.30    1.30
  -7  -6   1    3.20    1.10
  -7  -6   1    4.00    1.50
   6   6  -1  121.79    5.60
   6   6  -1  124.59    5.70
   6   6  -1  113.69    5.50
   6   6  -1  122.49    5.60
   6   6  -1  116.19    5.60
  -6  -6   1  126.99    5.50
  -6  -6   1  124.19    5.70
  -6  -6   1  131.09    5.80
  -6  -6   1  120.69    5.50
  -6  -6   1  126.79    6.30
  -6  -6   1  122.69    5.50
  -6  -6   1  122.09    5.40
  -6  -6   1  125.59    5.60
   5   6  -1  355.26   13.70
   5   6  -1  354.86   13.70
   5   6  -1  347.67   13.80
   5   6  -1  343.97   13.30
  -5  -6   1  350.76   13.50
  -5  -6   1  362.76   13.40
  -5  -6   1  344.87   13.60
  -5  -6   1  354.96   13.70
  -5  -6   1  347.17   14.20
  -5  -6   1  333.77   13.60
   4   6  -1   13.30    1.60
   4   6  -1   12.90    1.80
   4   6  -1   15.60    1.80
  -4  -6   1   12.90    1.50
  -4  -6   1   14.10    1.40
  -4  -6   1   12.60    1.40
  -4  -6   1   17.60    2.20
   3   6  -1   47.00    2.80
   3   6  -1   47.60    3.00
   3   6  -1   50.29    2.90
  -3  -6   1   44.90    2.60
  -3  -6   1   43.40    2.60
  -3  -6   1   46.50    3.20
   2   6  -1   -0.20    0.90
   2   6  -1   -1.10    0.90
   2   6  -1    0.80    1.10
  -2  -6   1    0.10    0.60
  -2  -6   1    0.00    1.20
  -2  -6   1   -1.10    0.80
  -2  -6   1   -0.30    0.80
   1   6  -1  895.71   33.00
   1   6  -1  865.61   33.20
   1   6  -1  926.31   33.30
  -1  -6   1  896.61   32.80
  -1  -6   1  872.01   33.00
  -1  -6   1  848.72   32.90
  -1  -6   1  933.21   33.30
   0   6  -1    7.30    1.20
   0   6  -1    4.10    1.30
   0   6  -1    5.50    1.10
   0   6  -1    4.90    1.30
   0   6  -1    5.80    1.40
   0   6  -1    4.90    1.40
   0  -6   1    5.20    1.50
   0  -6   1    5.50    1.10
   0  -6   1    4.00    0.80
   0  -6   1    5.40    1.10
   0  -6   1    4.40    1.30
   0  -6   1    5.00    1.00
   0  -6   1    4.70    1.00
   0  -6   1    7.70    1.60
  -1   6  -1   87.39    4.40
  -1   6  -1   88.39    4.10
  -1   6  -1   87.99    4.00
  -1   6  -1   88.09    4.40
  -1   6  -1   86.99    4.00
  -1   6  -1   91.29    4.40
  -1   6  -1   84.39    4.20
  -1   6  -1   91.59    4.40
   1  -6   1   92.39    4.30
   1  -6   1   87.69    3.70
   1  -6   1   87.29    4.30
   1  -6   1   86.59    4.00
   1  -6   1   86.49    3.90
   1  -6   1   90.59    4.10
   1  -6   1   87.29    4.10
   1  -6   1   86.19    4.00
   1  -6   1   88.19    4.20
   1  -6   1   87.79    4.40
  -2   6  -1   35.40    2.40
  -2   6  -1   38.50    2.30
  -2   6  -1   37.00    2.80
  -2   6  -1   40.10    2.60
  -2   6  -1   36.10    2.70
  -2   6  -1   34.70    2.60
  -2   6  -1   37.00    2.40
   2  -6   1   33.00    2.30
   2  -6   1   34.90    1.80
   2  -6   1   35.10    2.50
   2  -6   1   34.10    2.50
   2  -6   1   36.70    2.20
   2  -6   1   36.50    2.70
   2  -6   1   38.50    2.50
   2  -6   1   35.60    2.60
   2  -6   1   38.00    2.60
   2  -6   1   37.30    2.40
  -3   6  -1   23.50    2.20
  -3   6  -1   22.10    1.90
  -3   6  -1   22.90    2.40
  -3   6  -1   24.70    2.60
  -3   6  -1   22.60    2.30
  -3   6  -1   18.70    2.00
  -3   6  -1   23.80    2.10
  -3   6  -1   23.50    2.40
  -3   6  -1   22.30    2.00
   3  -6   1   27.60    1.80
   3  -6   1   22.30    2.00
   3  -6   1   22.80    2.40
   3  -6   1   27.30    2.10
   3  -6   1   24.10    2.20
   3  -6   1   23.50    2.00
   3  -6   1   21.40    2.20
   3  -6   1   21.90    2.30
   3  -6   1   22.50    2.10
  -4   6  -1    5.80    1.40
  -4   6  -1    6.80    1.60
  -4   6  -1    6.70    1.30
  -4   6  -1    5.70    1.20
  -4   6  -1    8.50    1.70
  -4   6  -1    7.60    1.40
   4  -6   1    6.80    1.20
   4  -6   1    6.00    1.30
   4  -6   1    7.80    1.50
   4  -6   1    5.40    1.60
   4  -6   1    7.80    1.70
   4  -6   1    7.00    1.50
   4  -6   1    8.40    1.60
   4  -6   1    5.40    1.30
   4  -6   1    6.20    1.00
  -5   6  -1  585.54   22.60
  -5   6  -1  586.24   22.40
  -5   6  -1  579.94   23.00
  -5   6  -1  573.04   22.30
  -5   6  -1  584.24   22.50
  -5   6  -1  602.94   22.90
   5  -6   1  590.54   22.70
   5  -6   1  593.64   22.60
   5  -6   1  606.84   22.50
   5  -6   1  583.54   22.40
   5  -6   1  559.04   22.10
   5  -6   1  629.84   23.10
   5  -6   1  577.14   23.30
   5  -6   1  595.64   22.50
   5  -6   1  613.74   22.40
   5  -6   1  610.74   22.60
  -6   6  -1   17.80    2.20
  -6   6  -1   18.50    2.50
  -6   6  -1   17.10    2.10
  -6   6  -1   18.10    2.40
  -6   6  -1   14.30    1.90
  -6   6  -1   22.40    2.30
  -6   6  -1   16.20    2.20
   6  -6   1   14.70    1.90
   6  -6   1   12.30    2.50
   6  -6   1   17.10    2.30
   6  -6   1   19.60    2.30
   6  -6   1   19.60    2.30
   6  -6   1   13.80    1.50
   6  -6   1   17.50    2.40
   6  -6   1   18.70    2.20
   6  -6   1   15.40    1.70
   6  -6   1   15.40    2.00
  -7   6  -1    0.40    1.00
  -7   6  -1    0.80    1.60
  -7   6  -1    2.20    1.40
  -7   6  -1    1.90    1.30
  -7   6  -1    0.00    1.40
  -7   6  -1    0.40    1.10
  -7   6  -1    0.90    1.40
   7  -6   1   -0.30    1.50
   7  -6   1    1.50    1.00
   7  -6   1    0.80    1.50
   7  -6   1    1.40    1.50
   7  -6   1    1.60    1.40
   7  -6   1    1.30    1.30
   7  -6   1    1.60    0.70
   7  -6   1    1.40    1.20
   7  -6   1    0.10    1.20
  -8   6  -1   82.69    5.40
  -8   6  -1   93.79    5.50
  -8   6  -1   90.59    5.00
  -8   6  -1   84.49    4.90
  -8   6  -1   91.29    4.80
  -8   6  -1   89.09    4.80
  -8   6  -1   88.39    4.80
   8  -6   1   90.39    4.80
   8  -6   1   91.79    5.50
   8  -6   1   90.49    4.90
   8  -6   1   89.19    4.90
   8  -6   1   92.89    4.90
   8  -6   1   92.69    5.90
   8  -6   1   85.89    4.30
   8  -6   1   93.99    5.40
  -9   6  -1  188.18    9.40
  -9   6  -1  188.88    8.60
  -9   6  -1  187.18    9.30
  -9   6  -1  197.58    8.60
  -9   6  -1  179.98    8.70
  -9   6  -1  207.58   10.10
  -9   6  -1  187.08    8.50
   9  -6   1  191.38    9.10
   9  -6   1  191.98    9.40
   9  -6   1  197.78    8.70
   9  -6   1  184.68    8.70
   9  -6   1  197.68    8.80
   9  -6   1  193.78    9.90
 -10   6  -1   11.50    2.40
 -10   6  -1    7.60    1.90
 -10   6  -1   13.20    2.30
 -10   6  -1   11.70    2.60
 -10   6  -1    8.90    2.60
 -10   6  -1   13.20    2.30
 -10   6  -1    9.50    2.10
  10  -6   1    9.90    2.20
  10  -6   1   11.20    3.00
  10  -6   1   10.90    2.60
  10  -6   1   11.90    2.70
  10  -6   1   12.00    2.20
  10  -6   1    9.20    2.10
 -11   6  -1   91.29    6.00
 -11   6  -1   76.59    5.10
 -11   6  -1   68.49    7.40
 -11   6  -1   83.39    5.00
 -11   6  -1   80.19    4.90
 -11   6  -1   72.99    4.70
 -11   6  -1   80.69    5.10
  11  -6   1   68.89    4.80
  11  -6   1   78.49    5.50
  11  -6   1   77.49    6.00
  11  -6   1   76.99    4.90
  11  -6   1   76.09    5.00
  11  -6   1   74.59    5.60
 -12   6  -1   33.10    3.60
 -12   6  -1   31.00    4.10
 -12   6  -1   32.40    4.20
 -12   6  -1   29.20    3.50
 -12   6  -1   25.30    3.20
  12  -6   1   29.50    3.20
  12  -6   1   27.90    3.90
  12  -6   1   28.30    3.40
  12  -6   1   34.20    4.00
  12  -6   1   34.40    3.60
  12  -6   1   31.20    4.60
 -13   6  -1  248.78   11.50
 -13   6  -1  239.48   11.30
 -13   6  -1  233.98   12.50
 -13   6  -1  249.68   11.70
 -13   6  -1  269.97   12.70
 -13   6  -1  250.77   11.60
 -13   6  -1  276.37   11.90
  13  -6   1  251.77   11.60
  13  -6   1  260.77   14.00
  13  -6   1  243.58   11.70
  13  -6   1  288.67   16.30
  13  -6   1  272.37   13.20
  13  -6   1  245.88   11.60
  13  -6   1  248.98   11.50
 -14   6  -1    0.70    2.20
 -14   6  -1    8.80    3.00
 -14   6  -1    5.40    2.20
 -14   6  -1    5.70    2.30
 -14   6  -1    7.40    2.50
 -14   6  -1    4.60    2.20
 -14   6  -1    5.70    3.20
  14  -6   1    4.10    2.50
  14  -6   1    5.10    3.00
  14  -6   1    8.70    2.60
  14  -6   1    5.00    2.20
  14  -6   1    5.60    2.10
  14  -6   1    4.90    2.30
 -15   6  -1  104.39    7.40
 -15   6  -1  110.79    7.10
 -15   6  -1  113.79    7.10
 -15   6  -1  114.59    6.90
 -15   6  -1  121.19    7.90
 -15   6  -1  125.49    6.90
 -15   6  -1  102.69    7.90
  15  -6   1  110.29    7.70
  15  -6   1  122.49    6.90
  15  -6   1  111.09    7.00
  15  -6   1  102.69    6.90
  15  -6   1  116.79    8.60
  15  -6   1  116.99    7.70
  15   5  -1    5.50    1.90
  15   5  -1    5.60    2.20
  15   5  -1    4.40    2.30
  15   5  -1    9.40    3.30
  15   5  -1    4.70    2.00
  15   5  -1    3.70    2.20
 -15  -5   1    9.90    2.20
 -15  -5   1    1.50    2.60
 -15  -5   1    2.20    2.40
 -15  -5   1    2.70    1.90
 -15  -5   1    3.50    2.10
 -15  -5   1    6.60    2.50
  14   5  -1   11.90    3.10
  14   5  -1   13.10    2.60
  14   5  -1   14.30    2.80
  14   5  -1   13.10    2.40
  14   5  -1    8.50    2.30
 -14  -5   1    9.80    2.90
 -14  -5   1    9.00    2.50
 -14  -5   1   11.30    2.70
 -14  -5   1   14.80    2.90
 -14  -5   1   14.60    2.50
 -14  -5   1   12.40    2.60
  13   5  -1   85.69    5.20
  13   5  -1   93.69    5.30
  13   5  -1   88.89    5.40
  13   5  -1   94.79    5.90
  13   5  -1   81.59    5.30
 -13  -5   1   83.19    5.80
 -13  -5   1   86.79    5.60
 -13  -5   1   89.09    5.50
 -13  -5   1   79.49    5.30
 -13  -5   1   86.19    5.50
 -13  -5   1   84.19    5.40
  12   5  -1   81.19    5.40
  12   5  -1   79.79    4.90
  12   5  -1   78.39    5.00
 -12  -5   1   92.19    5.30
 -12  -5   1   72.79    5.50
 -12  -5   1   80.89    5.10
 -12  -5   1   86.99    5.20
 -12  -5   1   83.49    5.10
 -12  -5   1   82.29    5.40
  11   5  -1   11.30    2.30
  11   5  -1   14.50    2.60
  11   5  -1   12.50    2.10
 -11  -5   1   12.20    2.50
 -11  -5   1   14.50    2.50
 -11  -5   1   15.20    2.50
 -11  -5   1   15.30    2.40
 -11  -5   1   11.00    2.20
  10   5  -1   51.39    3.50
  10   5  -1   40.20    3.30
 -10  -5   1   39.50    3.40
 -10  -5   1   42.20    3.50
 -10  -5   1   39.80    3.60
 -10  -5   1   44.70    5.60
 -10  -5   1   43.90    3.40
 -10  -5   1   47.50    3.80
   9   5  -1  137.49    6.40
   9   5  -1  138.69    6.50
   9   5  -1  126.79    6.20
   9   5  -1  137.39    6.10
   9   5  -1  136.09    6.30
  -9  -5   1  143.89    6.60
  -9  -5   1  141.99    6.40
  -9  -5   1  140.49    6.90
  -9  -5   1  133.29    6.70
  -9  -5   1  134.49    6.40
  -9  -5   1  134.89    6.40
   8   5  -1  151.08    6.90
   8   5  -1  142.19    6.60
   8   5  -1  144.09    6.50
   8   5  -1  145.59    6.80
   8   5  -1  158.58    6.80
   8   5  -1  146.49    6.60
   8   5  -1  149.09    6.80
  -8  -5   1  156.98    6.80
  -8  -5   1  150.08    6.70
  -8  -5   1  143.69    6.70
  -8  -5   1  153.48    6.70
  -8  -5   1  151.58    7.00
  -8  -5   1  153.38    7.10
  -8  -5   1  147.59    6.80
   7   5  -1  629.74   23.00
   7   5  -1  588.64   22.90
   7   5  -1  587.24   23.20
   7   5  -1  623.04   23.10
   7   5  -1  617.94   22.90
   7   5  -1  601.54   23.10
   7   5  -1  598.24   23.20
  -7  -5   1  615.84   23.10
  -7  -5   1  583.24   23.00
  -7  -5   1  615.04   23.40
  -7  -5   1  632.44   23.30
  -7  -5   1  607.94   23.00
  -7  -5   1  627.84   23.00
  -7  -5   1  588.24   23.00
   6   5  -1   -1.40    1.00
   6   5  -1    0.00    0.90
   6   5  -1   -0.10    1.00
   6   5  -1   -0.20    1.00
   6   5  -1    0.10    0.90
   6   5  -1    0.70    0.90
   6   5  -1   -0.30    1.10
  -6  -5   1    0.00    0.80
  -6  -5   1    0.80    1.20
  -6  -5   1   -0.10    0.70
  -6  -5   1   -1.70    0.90
  -6  -5   1   -0.80    1.00
  -6  -5   1   -0.40    1.00
  -6  -5   1   -0.40    1.00
  -6  -5   1   -0.70    1.00
   5   5  -1   10.30    1.50
   5   5  -1   10.40    1.40
   5   5  -1    9.10    1.40
   5   5  -1   10.40    1.40
   5   5  -1    9.60    1.30
   5   5  -1   11.20    1.40
  -5  -5   1    8.80    1.30
  -5  -5   1   12.60    1.40
  -5  -5   1   10.50    1.50
  -5  -5   1   10.00    1.50
  -5  -5   1    8.70    1.20
  -5  -5   1   12.70    1.50
   4   5  -1   14.10    1.60
   4   5  -1   11.60    1.40
   4   5  -1   14.20    1.60
  -4  -5   1   11.80    1.30
  -4  -5   1   12.40    1.40
  -4  -5   1   17.70    2.20
  -4  -5   1   10.50    1.20
   3   5  -1   83.29    4.00
   3   5  -1   85.49    4.10
   3   5  -1   87.19    4.20
  -3  -5   1   90.19    4.50
  -3  -5   1   80.19    3.90
  -3  -5   1   89.59    3.90
   2   5  -1  375.06   13.90
   2   5  -1  381.46   13.90
   2   5  -1  361.76   14.00
  -2  -5   1  357.26   13.80
  -2  -5   1  336.27   13.80
  -2  -5   1  352.66   13.80
  -2  -5   1  379.66   14.20
   1   5  -1    1.10    0.80
   1   5  -1    1.70    1.20
   1   5  -1    1.00    1.00
  -1  -5   1    1.30    0.70
  -1  -5   1    1.20    0.80
  -1  -5   1    1.00    0.60
  -1  -5   1    0.20    1.10
   0   5  -1  220.98    8.60
   0   5  -1  227.88    9.00
   0   5  -1  228.58    8.80
   0   5  -1  225.68    9.00
   0  -5   1  234.28    8.60
   0  -5   1  214.08    8.70
   0  -5   1  223.48    9.00
   0  -5   1  218.98    8.90
   0  -5   1  213.58    8.70
  -1   5  -1   92.19    4.30
  -1   5  -1   95.29    4.30
  -1   5  -1   90.59    4.10
  -1   5  -1   86.99    4.10
  -1   5  -1   89.79    4.10
  -1   5  -1   90.39    4.40
  -1   5  -1   93.49    4.00
  -1   5  -1   92.99    4.30
   1  -5   1   98.09    4.30
   1  -5   1   95.59    4.20
   1  -5   1   97.49    4.30
   1  -5   1   96.39    4.00
   1  -5   1   93.29    3.80
   1  -5   1   91.49    4.00
   1  -5   1   94.99    4.10
   1  -5   1   94.89    4.10
   1  -5   1   96.99    4.40
   1  -5   1   84.89    4.00
  -2   5  -1   19.80    1.60
  -2   5  -1   17.20    2.10
  -2   5  -1   20.40    1.80
  -2   5  -1   19.70    2.00
  -2   5  -1   22.60    1.70
  -2   5  -1   21.80    2.10
  -2   5  -1   20.20    1.90
  -2   5  -1   20.00    1.80
  -2   5  -1   22.30    1.70
   2  -5   1   21.80    2.10
   2  -5   1   19.60    1.70
   2  -5   1   22.30    1.90
   2  -5   1   21.50    2.00
   2  -5   1   21.70    1.90
   2  -5   1   19.40    2.00
   2  -5   1   22.10    1.70
   2  -5   1   21.00    1.60
   2  -5   1   22.40    1.90
  -3   5  -1   11.20    1.60
  -3   5  -1   14.80    1.80
  -3   5  -1   12.40    1.60
  -3   5  -1   13.50    1.50
  -3   5  -1   16.60    1.90
  -3   5  -1    8.70    1.30
  -3   5  -1   10.90    1.40
   3  -5   1   11.90    1.40
   3  -5   1   16.00    1.80
   3  -5   1   13.60    1.90
   3  -5   1   13.90    1.80
   3  -5   1   15.10    1.70
   3  -5   1   11.00    1.60
   3  -5   1   15.10    2.00
   3  -5   1   11.70    1.40
   3  -5   1   13.70    1.60
   3  -5   1   13.00    1.50
  -4   5  -1  183.78    7.60
  -4   5  -1  182.78    7.80
  -4   5  -1  187.68    7.70
  -4   5  -1  185.78    8.10
  -4   5  -1  190.08    7.70
  -4   5  -1  179.48    8.10
  -4   5  -1  185.38    7.80
   4  -5   1  195.88    8.20
   4  -5   1  190.78    7.80
   4  -5   1  184.98    8.00
   4  -5   1  185.88    7.80
   4  -5   1  184.48    7.60
   4  -5   1  185.18    8.40
   4  -5   1  192.48    7.80
   4  -5   1  191.78    7.70
   4  -5   1  185.38    7.50
   4  -5   1  198.38    7.70
  -5   5  -1  216.88    9.20
  -5   5  -1  206.68    8.70
  -5   5  -1  209.68    8.60
  -5   5  -1  212.18    9.10
  -5   5  -1  204.28    8.60
  -5   5  -1  207.88    8.70
  -5   5  -1  207.68    8.60
   5  -5   1  206.38    9.40
   5  -5   1  222.38    9.20
   5  -5   1  215.28    8.80
   5  -5   1  218.98    8.60
   5  -5   1  205.88    8.30
   5  -5   1  215.98    9.00
   5  -5   1  212.18    8.70
   5  -5   1  207.28    8.70
   5  -5   1  196.08    8.40
   5  -5   1  209.48    8.60
  -6   5  -1  252.57   10.40
  -6   5  -1  243.88   10.50
  -6   5  -1  260.57   10.40
  -6   5  -1  240.18   10.50
  -6   5  -1  255.87   11.00
  -6   5  -1  264.07   10.90
  -6   5  -1  248.68   10.40
   6  -5   1  267.77   11.10
   6  -5   1  276.37   11.10
   6  -5   1  266.57   10.60
   6  -5   1  283.57   10.70
   6  -5   1  251.87   10.50
   6  -5   1  252.47   10.40
   6  -5   1  254.27   11.40
   6  -5   1  254.67   10.10
   6  -5   1  251.37   10.40
  -7   5  -1   57.99    4.60
  -7   5  -1   55.29    3.30
  -7   5  -1   58.39    4.00
  -7   5  -1   57.99    3.40
  -7   5  -1   55.69    3.60
  -7   5  -1   55.49    3.60
  -7   5  -1   55.69    3.50
   7  -5   1   61.79    4.40
   7  -5   1   58.69    3.60
   7  -5   1   57.79    4.00
   7  -5   1   57.39    3.50
   7  -5   1   55.89    3.80
   7  -5   1   58.79    3.50
   7  -5   1   61.49    3.60
   7  -5   1   58.79    3.00
  -8   5  -1   15.30    2.20
  -8   5  -1   19.10    2.60
  -8   5  -1   15.20    2.00
  -8   5  -1   19.30    2.40
  -8   5  -1   17.60    2.60
  -8   5  -1   14.50    2.20
  -8   5  -1   19.80    2.30
   8  -5   1   17.50    2.50
   8  -5   1   18.80    2.70
   8  -5   1   15.90    2.20
   8  -5   1   19.70    2.50
   8  -5   1   16.20    2.20
   8  -5   1   16.20    2.10
   8  -5   1   19.20    2.90
  -9   5  -1  127.89    6.40
  -9   5  -1  130.79    6.50
  -9   5  -1  133.29    7.10
  -9   5  -1  130.99    7.00
  -9   5  -1  126.09    6.40
  -9   5  -1  141.49    6.50
  -9   5  -1  127.39    6.20
   9  -5   1  127.89    6.30
   9  -5   1  133.09    6.90
   9  -5   1  129.09    6.50
   9  -5   1  137.19    7.10
   9  -5   1  131.59    7.60
   9  -5   1  132.89    6.50
   9  -5   1  128.89    6.40
 -10   5  -1   23.10    3.30
 -10   5  -1   19.80    3.20
 -10   5  -1   22.50    2.90
 -10   5  -1   21.10    2.60
 -10   5  -1   24.50    2.80
 -10   5  -1   21.40    3.00
  10  -5   1   22.10    3.10
  10  -5   1   22.80    3.20
  10  -5   1   21.90    3.50
  10  -5   1   20.50    2.50
  10  -5   1   21.00    2.60
  10  -5   1   22.80    2.90
  10  -5   1   19.60    2.80
 -11   5  -1  180.38    9.50
 -11   5  -1  186.98    8.90
 -11   5  -1  189.88    8.80
 -11   5  -1  185.88    8.90
 -11   5  -1  181.08    8.50
 -11   5  -1  189.18    8.80
 -11   5  -1  185.38    9.60
  11  -5   1  188.38   10.30
  11  -5   1  182.88    8.80
  11  -5   1  193.98    8.90
  11  -5   1  186.08    9.20
  11  -5   1  189.18    9.60
  11  -5   1  195.58    9.40
 -12   5  -1  133.19    6.90
 -12   5  -1  134.19    7.30
 -12   5  -1  127.19    7.10
 -12   5  -1  155.08    8.30
 -12   5  -1  145.39    8.20
 -12   5  -1  119.99    6.90
  12  -5   1  132.09    7.20
  12  -5   1  143.29    8.80
  12  -5   1  141.29    8.10
  12  -5   1  140.59    7.70
  12  -5   1  135.09    7.10
  12  -5   1  124.79    7.00
 -13   5  -1    5.00    1.90
 -13   5  -1    7.80    2.60
 -13   5  -1    5.00    2.40
 -13   5  -1    6.80    2.20
 -13   5  -1    6.40    2.00
 -13   5  -1    5.70    2.20
 -13   5  -1    3.00    2.10
  13  -5   1    8.20    2.40
  13  -5   1    7.40    2.60
  13  -5   1    4.30    1.70
  13  -5   1    5.40    2.00
  13  -5   1    5.00    2.20
  13  -5   1    2.60    2.80
  13  -5   1    7.50    2.40
 -14   5  -1   14.40    2.60
 -14   5  -1   20.70    3.50
 -14   5  -1   17.00    2.90
 -14   5  -1   14.30    2.60
 -14   5  -1   13.60    3.00
 -14   5  -1   18.30    3.00
 -14   5  -1   18.70    3.50
  14  -5   1   16.00    2.90
  14  -5   1   15.30    5.10
  14  -5   1   14.90    3.10
  14  -5   1   21.20    3.20
  14  -5   1   15.70    2.90
  14  -5   1   18.40    3.90
  14  -5   1   17.50    2.90
 -15   5  -1   96.49    6.20
 -15   5  -1   78.59    6.80
 -15   5  -1  104.39    6.30
 -15   5  -1   82.59    9.10
 -15   5  -1  100.09    6.60
 -15   5  -1   86.49    5.90
 -15   5  -1   99.79    6.90
  15  -5   1   88.49    6.70
  15  -5   1   95.79    7.00
  15  -5   1   90.49    8.40
  15  -5   1   96.09    6.20
  15  -5   1   97.99    6.10
  15  -5   1   91.49    6.00
  15  -5   1   94.49    8.20
 -16   5  -1  150.38    7.80
 -16   5  -1  103.99    8.50
 -16   5  -1  135.89    8.40
 -16   5  -1  132.79    8.00
 -16   5  -1  125.89    7.40
 -16   5  -1  120.79   10.20
  16  -5   1  122.79    8.50
  16  -5   1  133.09    7.70
  16  -5   1  135.49    8.00
  16  -5   1  126.29    7.40
  16  -5   1  133.59    8.70
  16  -5   1  144.19    9.70
  15   4  -1    6.20    2.30
  15   4  -1   -2.10    2.10
  15   4  -1   -0.80    1.60
  15   4  -1   -0.30    1.80
  15   4  -1   -1.10    1.90
 -15  -4   1    0.20    1.80
 -15  -4   1    2.70    1.90
 -15  -4   1   -0.40    3.80
 -15  -4   1   -1.90    2.50
  14   4  -1   88.69    5.90
  14   4  -1  101.69    6.00
  14   4  -1  108.79    6.60
  14   4  -1  115.19    6.10
 -14  -4   1  100.39    6.20
 -14  -4   1  110.19    6.50
 -14  -4   1   91.69    6.60
 -14  -4   1  122.39    6.80
 -14  -4   1   97.29    6.20
 -14  -4   1   96.09    6.00
  13   4  -1   31.20    3.30
  13   4  -1   24.40    3.40
  13   4  -1   31.30    3.30
  13   4  -1   20.40    2.80
  13   4  -1   22.90    2.90
 -13  -4   1   31.20    3.60
 -13  -4   1   29.70    3.50
 -13  -4   1   30.80    3.40
 -13  -4   1   29.70    3.40
 -13  -4   1   25.20    3.40
 -13  -4   1   28.20    3.30
  12   4  -1  302.47   12.60
  12   4  -1  318.57   13.60
  12   4  -1  314.17   13.00
  12   4  -1  318.77   12.40
  12   4  -1  305.77   12.90
 -12  -4   1  308.47   13.20
 -12  -4   1  309.97   13.20
 -12  -4   1  306.27   13.60
 -12  -4   1  305.27   13.10
 -12  -4   1  289.27   13.70
 -12  -4   1  311.37   13.10
  11   4  -1    6.50    2.20
  11   4  -1    7.30    1.70
  11   4  -1    7.50    2.10
  11   4  -1    6.00    1.70
 -11  -4   1    7.20    2.00
 -11  -4   1    7.90    2.00
 -11  -4   1    7.00    2.00
 -11  -4   1    3.80    2.00
 -11  -4   1    6.20    1.90
  10   4  -1  140.09    6.90
  10   4  -1  144.49    6.60
  10   4  -1  141.59    6.10
  10   4  -1  153.58    7.10
  10   4  -1  135.79    6.60
 -10  -4   1  142.69    6.80
 -10  -4   1  132.59    6.70
 -10  -4   1  138.79    6.60
 -10  -4   1  137.19    6.70
 -10  -4   1  138.09    7.10
 -10  -4   1  132.99    7.00
   9   4  -1   74.89    4.30
   9   4  -1   76.89    4.30
   9   4  -1   81.09    4.70
   9   4  -1   82.59    4.40
   9   4  -1   76.99    4.60
  -9  -4   1   82.69    4.80
  -9  -4   1   90.09    4.70
  -9  -4   1   86.39    4.70
  -9  -4   1   85.19    4.50
  -9  -4   1   79.49    4.40
  -9  -4   1   81.19    4.60
  -9  -4   1   76.29    4.40
   8   4  -1    5.50    1.30
   8   4  -1    3.00    1.30
   8   4  -1    5.50    1.50
   8   4  -1    4.70    1.40
  -8  -4   1    4.10    1.40
  -8  -4   1    3.80    1.40
  -8  -4   1    4.60    1.50
  -8  -4   1    2.60    1.40
  -8  -4   1    4.80    1.10
  -8  -4   1    4.60    1.40
  -8  -4   1    3.80    1.80
   7   4  -1   14.60    1.90
   7   4  -1   15.50    1.70
   7   4  -1   14.40    1.70
   7   4  -1   15.10    1.70
  -7  -4   1   14.90    1.80
  -7  -4   1   16.80    1.90
  -7  -4   1   14.70    1.90
  -7  -4   1   14.00    1.90
  -7  -4   1   14.40    1.80
  -7  -4   1   13.60    1.70
  -7  -4   1   13.20    1.70
   6   4  -1  722.03   28.60
   6   4  -1  807.02   28.60
   6   4  -1  759.12   28.40
   6   4  -1  772.12   28.40
   6   4  -1  738.03   28.60
   6   4  -1  731.13   28.40
  -6  -4   1  777.22   28.80
  -6  -4   1  784.22   28.50
  -6  -4   1  763.02   28.40
  -6  -4   1  753.42   28.50
  -6  -4   1  764.42   28.50
  -6  -4   1  735.13   28.40
  -6  -4   1  797.72   28.50
  -6  -4   1  807.02   28.80
   5   4  -1    1.20    0.90
   5   4  -1    1.30    1.10
   5   4  -1    1.00    1.00
   5   4  -1    1.80    0.90
   5   4  -1    0.40    1.00
   5   4  -1   -0.60    1.00
   5   4  -1   -0.10    1.00
  -5  -4   1   -0.90    0.90
  -5  -4   1    0.30    0.70
  -5  -4   1    0.20    0.90
  -5  -4   1   -0.60    0.60
  -5  -4   1   -0.60    1.10
  -5  -4   1    0.50    1.00
  -5  -4   1    0.80    1.00
  -5  -4   1    0.30    0.90
   4   4  -1    4.70    1.00
   4   4  -1    4.20    1.10
   4   4  -1    7.60    1.50
   4   4  -1    5.90    1.20
   4   4  -1    6.90    1.20
   4   4  -1    5.90    1.10
  -4  -4   1    7.20    1.20
  -4  -4   1    4.10    1.20
  -4  -4   1    5.00    1.00
  -4  -4   1    4.90    0.90
  -4  -4   1    4.70    0.90
  -4  -4   1    4.70    1.10
  -4  -4   1    3.70    1.00
   3   4  -1   11.10    1.30
   3   4  -1   11.40    1.40
   3   4  -1    8.60    1.10
  -3  -4   1    7.40    1.00
  -3  -4   1   10.60    1.60
  -3  -4   1    9.40    1.10
   2   4  -1  144.99    5.80
   2   4  -1  145.59    5.90
   2   4  -1  146.09    5.80
  -2  -4   1  136.39    5.70
  -2  -4   1  139.69    5.70
  -2  -4   1  132.69    5.60
   1   4  -1    0.40    0.60
   1   4  -1    0.50    0.80
   1   4  -1    0.50    0.90
   1   4  -1    0.10    0.70
  -1  -4   1    0.30    0.60
  -1  -4   1    0.60    0.70
  -1  -4   1    0.20    0.50
  -1  -4   1   -0.20    0.50
  -1  -4   1    2.20    1.00
   0   4  -1  999.40   36.60
   0   4  -1 1014.90   36.40
   0  -4   1  968.90   36.40
   0  -4   1 1004.70   36.50
   0  -4   1  959.90   36.40
   0  -4   1 1021.30   36.50
   0  -4   1  984.20   36.30
  -1   4  -1   13.90    1.50
  -1   4  -1   16.40    1.60
  -1   4  -1   13.80    1.20
  -1   4  -1   15.30    1.50
  -1   4  -1   13.90    1.30
  -1   4  -1   13.90    1.50
  -1   4  -1   14.40    1.30
   1  -4   1   13.30    1.00
   1  -4   1   13.70    1.30
   1  -4   1   13.10    1.30
   1  -4   1   11.00    1.20
   1  -4   1   18.90    1.70
   1  -4   1   12.50    1.50
   1  -4   1   14.00    1.20
   1  -4   1   13.90    1.40
   1  -4   1   14.00    1.40
   1  -4   1   13.80    1.40
  -2   4  -1   20.70    1.60
  -2   4  -1   20.60    1.60
  -2   4  -1   21.80    1.80
  -2   4  -1   21.70    1.50
  -2   4  -1   21.40    1.80
  -2   4  -1   23.80    2.00
  -2   4  -1   19.90    1.50
  -2   4  -1   21.90    1.60
  -2   4  -1   21.30    1.50
   2  -4   1   21.20    1.80
   2  -4   1   20.70    1.60
   2  -4   1   20.30    1.50
   2  -4   1   19.50    1.70
   2  -4   1   23.40    1.90
   2  -4   1   20.00    1.50
   2  -4   1   20.20    1.60
   2  -4   1   21.10    1.60
   2  -4   1   19.60    1.40
  -3   4  -1  257.47    9.90
  -3   4  -1  250.77    9.90
  -3   4  -1  262.57    9.90
  -3   4  -1  251.47    9.80
  -3   4  -1  271.67   10.10
  -3   4  -1  246.58   10.20
   3  -4   1  258.87   10.20
   3  -4   1  259.57    9.90
   3  -4   1  253.37    9.80
   3  -4   1  225.08    9.70
   3  -4   1  265.27   10.00
   3  -4   1  244.18    9.80
   3  -4   1  238.28   10.30
   3  -4   1  256.37    9.90
   3  -4   1  262.17   10.10
   3  -4   1  257.07    9.90
  -4   4  -1 1309.07   48.40
  -4   4  -1 1322.47   48.70
  -4   4  -1 1249.68   48.50
  -4   4  -1 1322.47   48.50
  -4   4  -1 1318.97   48.90
  -4   4  -1 1324.87   48.40
  -4   4  -1 1327.97   48.50
   4  -4   1 1318.87   48.40
   4  -4   1 1299.77   48.40
   4  -4   1 1330.47   49.20
   4  -4   1 1307.37   48.50
   4  -4   1 1433.36   48.60
   4  -4   1 1245.58   48.20
   4  -4   1 1351.86   48.90
   4  -4   1 1299.97   48.60
   4  -4   1 1354.96   48.30
  -5   4  -1    1.20    1.10
  -5   4  -1    0.90    1.50
  -5   4  -1   -0.30    1.00
  -5   4  -1    0.30    1.40
  -5   4  -1    0.90    1.20
  -5   4  -1   -0.70    1.10
  -5   4  -1   -0.60    1.10
   5  -4   1    0.70    1.40
   5  -4   1    1.70    1.00
   5  -4   1    0.80    1.10
   5  -4   1    0.20    1.00
   5  -4   1    1.00    1.30
   5  -4   1    0.00    1.20
   5  -4   1   -0.40    0.80
   5  -4   1    0.20    1.30
   5  -4   1   -1.00    1.10
  -6   4  -1   29.20    2.60
  -6   4  -1   30.80    2.80
  -6   4  -1   28.00    2.90
  -6   4  -1   28.90    2.30
  -6   4  -1   25.30    2.40
  -6   4  -1   28.40    2.40
  -6   4  -1   25.40    2.50
   6  -4   1   24.70    2.50
   6  -4   1   30.50    2.80
   6  -4   1   32.30    3.30
   6  -4   1   25.10    2.40
   6  -4   1   27.80    2.40
   6  -4   1   28.90    2.50
   6  -4   1   32.10    3.10
  -7   4  -1   58.59    3.50
  -7   4  -1   64.89    4.20
  -7   4  -1   60.99    4.00
  -7   4  -1   62.19    3.60
  -7   4  -1   60.19    3.30
  -7   4  -1   59.69    3.60
  -7   4  -1   58.09    3.50
   7  -4   1   59.99    3.50
   7  -4   1   56.59    3.80
   7  -4   1   63.59    4.00
   7  -4   1   54.49    3.50
   7  -4   1   62.69    3.60
   7  -4   1   55.69    3.50
   7  -4   1   56.69    4.20
  -8   4  -1  239.48   10.20
  -8   4  -1  226.88    9.80
  -8   4  -1  224.88    9.70
  -8   4  -1  235.78    9.70
  -8   4  -1  210.18    9.40
  -8   4  -1  226.78   10.30
  -8   4  -1  231.08    9.70
   8  -4   1  224.08    9.70
   8  -4   1  232.08   10.80
   8  -4   1  242.98    9.80
   8  -4   1  223.28   10.00
   8  -4   1  228.48   10.30
   8  -4   1  235.28    9.70
   8  -4   1  227.28    9.80
  -9   4  -1   98.39    5.70
  -9   4  -1  100.09    5.30
  -9   4  -1   98.69    5.00
  -9   4  -1   95.29    5.20
  -9   4  -1   94.79    5.10
  -9   4  -1  104.99    5.90
  -9   4  -1   96.59    5.10
   9  -4   1   99.99    5.10
   9  -4   1   98.29    5.30
   9  -4   1   98.79    5.20
   9  -4   1   96.69    6.20
   9  -4   1   99.49    5.20
   9  -4   1   92.49    5.60
   9  -4   1  101.09    5.60
 -10   4  -1  258.97   10.90
 -10   4  -1  257.67   11.10
 -10   4  -1  265.57   11.30
 -10   4  -1  251.07   11.80
 -10   4  -1  250.87   11.70
 -10   4  -1  246.58   11.10
 -10   4  -1  257.07   11.70
  10  -4   1  256.97   11.60
  10  -4   1  263.47   11.20
  10  -4   1  270.67   12.00
  10  -4   1  259.87   12.50
  10  -4   1  267.37   11.20
  10  -4   1  258.27   11.20
 -11   4  -1   -1.50    1.30
 -11   4  -1    1.20    1.40
 -11   4  -1   -0.10    2.40
 -11   4  -1   -0.20    1.60
 -11   4  -1    0.10    1.80
 -11   4  -1   -1.20    1.40
 -11   4  -1   -1.10    1.60
  11  -4   1    0.40    1.60
  11  -4   1    0.90    2.00
  11  -4   1   -0.60    1.60
  11  -4   1   -0.20    1.40
  11  -4   1   -1.40    1.80
  11  -4   1    1.30    1.60
 -12   4  -1  329.67   14.20
 -12   4  -1  304.67   13.40
 -12   4  -1  310.87   13.30
 -12   4  -1  318.27   13.10
 -12   4  -1  308.67   14.20
 -12   4  -1  316.27   13.50
  12  -4   1  319.67   15.00
  12  -4   1  306.37   13.30
  12  -4   1  324.47   14.30
  12  -4   1  289.17   14.50
  12  -4   1  287.77   13.70
  12  -4   1  307.37   13.30
 -13   4  -1   -0.90    1.60
 -13   4  -1    3.30    1.80
 -13   4  -1   -0.70    2.00
 -13   4  -1   -0.20    2.40
 -13   4  -1   -2.00    1.60
 -13   4  -1    1.00    1.70
  13  -4   1   -5.30    1.90
  13  -4   1    0.30    1.90
  13  -4   1   -0.60    1.90
  13  -4   1    0.90    1.50
  13  -4   1   -0.60    1.70
  13  -4   1   -1.00    2.00
  13  -4   1   -2.50    2.00
 -14   4  -1   27.50    4.10
 -14   4  -1   29.80    4.40
 -14   4  -1   33.90    4.00
 -14   4  -1   27.60    3.50
 -14   4  -1   26.50    3.40
 -14   4  -1   25.30    3.20
  14  -4   1   29.70    3.70
  14  -4   1   27.40    3.40
  14  -4   1   28.00    3.30
  14  -4   1   31.00    4.10
  14  -4   1   40.00    5.00
  14  -4   1   34.40    4.00
  14  -4   1   27.00    3.50
 -15   4  -1    3.20    2.10
 -15   4  -1    2.00    2.30
 -15   4  -1    1.50    2.00
 -15   4  -1    3.10    2.40
 -15   4  -1   -3.30    2.60
 -15   4  -1    2.30    1.80
 -15   4  -1    0.10    2.00
  15  -4   1   -1.00    2.20
  15  -4   1    2.80    1.90
  15  -4   1    0.00    1.50
  15  -4   1    4.40    2.40
  15  -4   1    2.50    3.50
 -16   4  -1   12.40    3.00
 -16   4  -1   10.50    3.20
 -16   4  -1    6.90    2.40
 -16   4  -1   13.10    3.00
 -16   4  -1   13.20    2.90
  16  -4   1   15.20    2.80
  16  -4   1   10.70    2.70
  16  -4   1   10.60    3.10
  16  -4   1   13.50    3.30
  16  -4   1   14.20    3.00
  16   3  -1   -1.30    1.70
  16   3  -1    3.30    1.90
  16   3  -1   -1.10    1.70
  16   3  -1    1.30    2.40
  16   3  -1   -2.20    1.70
 -16  -3   1   -1.60    2.40
 -16  -3   1    5.40    2.30
 -16  -3   1   -2.30    1.80
 -16  -3   1    1.90    1.80
 -16  -3   1    1.00    2.10
 -16  -3   1    2.10    2.10
  15   3  -1    8.40    2.00
  15   3  -1    5.00    2.30
  15   3  -1    6.90    2.00
  15   3  -1   10.60    2.70
  15   3  -1    8.30    2.90
  15   3  -1    6.20    2.10
  15   3  -1    6.60    2.40
  15   3  -1    8.00    2.30
 -15  -3   1    8.50    2.40
 -15  -3   1    6.10    2.10
 -15  -3   1   11.80    2.50
 -15  -3   1    7.30    2.50
  14   3  -1   58.99    4.70
  14   3  -1   51.89    4.40
  14   3  -1   66.79    4.60
  14   3  -1   59.79    5.50
  14   3  -1   49.00    4.30
  14   3  -1   56.09    4.10
  14   3  -1   58.89    5.00
 -14  -3   1   54.19    4.50
 -14  -3   1   55.69    4.70
 -14  -3   1   59.49    4.80
 -14  -3   1   59.59    4.40
 -14  -3   1   51.79    4.30
 -14  -3   1   58.69    5.10
  13   3  -1   34.70    3.40
  13   3  -1   24.10    3.00
  13   3  -1   23.50    3.00
  13   3  -1   24.80    2.90
  13   3  -1   31.60    3.10
  13   3  -1   31.70    3.80
 -13  -3   1   32.20    4.00
 -13  -3   1   29.90    3.60
 -13  -3   1   28.30    3.40
 -13  -3   1   27.90    3.40
 -13  -3   1   30.70    3.50
 -13  -3   1   29.10    3.40
  12   3  -1  197.18    8.70
  12   3  -1  202.38    9.80
  12   3  -1  216.28    9.20
  12   3  -1  206.78    9.30
  12   3  -1  212.98    9.00
 -12  -3   1  211.38    9.40
 -12  -3   1  202.38   10.00
 -12  -3   1  201.48    9.40
 -12  -3   1  208.58    9.40
 -12  -3   1  187.88    9.60
 -12  -3   1  198.28    9.40
  11   3  -1  243.08   10.70
  11   3  -1  225.58    9.80
  11   3  -1  221.18   10.50
  11   3  -1  235.68    9.70
  11   3  -1  242.18   10.00
  11   3  -1  245.08   10.20
 -11  -3   1  242.98   10.20
 -11  -3   1  233.08   10.30
 -11  -3   1  202.08   11.20
 -11  -3   1  240.98   12.20
 -11  -3   1  234.68   10.90
 -11  -3   1  228.88   11.10
  10   3  -1   58.49    5.80
  10   3  -1   62.79    3.60
  10   3  -1   65.19    3.70
  10   3  -1   65.79    4.40
  10   3  -1   69.39    3.90
  10   3  -1   58.09    3.90
 -10  -3   1   72.09    4.10
 -10  -3   1   67.89    4.20
 -10  -3   1   68.29    4.10
 -10  -3   1   70.89    4.10
 -10  -3   1   60.09    4.30
 -10  -3   1   63.39    4.40
   9   3  -1  105.39    5.40
   9   3  -1  109.79    5.70
   9   3  -1  110.19    5.20
   9   3  -1  107.89    5.40
   9   3  -1  117.69    5.70
   9   3  -1  111.49    5.30
   9   3  -1  106.89    5.00
  -9  -3   1  112.99    5.60
  -9  -3   1  113.09    5.50
  -9  -3   1  114.49    5.50
  -9  -3   1  116.39    5.80
  -9  -3   1  107.99    5.90
  -9  -3   1  111.19    5.20
  -9  -3   1  118.39    5.60
   8   3  -1  154.48    6.60
   8   3  -1  146.09    6.30
   8   3  -1  150.18    7.00
   8   3  -1  155.58    7.00
   8   3  -1  152.28    6.50
   8   3  -1  141.89    6.60
   8   3  -1  144.09    6.60
  -8  -3   1  150.18    7.10
  -8  -3   1  142.39    6.80
  -8  -3   1  153.08    6.80
  -8  -3   1  160.58    6.80
  -8  -3   1  151.98    7.00
  -8  -3   1  161.98    7.20
  -8  -3   1  156.88    6.70
   7   3  -1    0.50    1.10
   7   3  -1   -0.20    0.90
   7   3  -1    1.00    1.20
   7   3  -1   -1.40    0.90
   7   3  -1    1.10    1.00
   7   3  -1   -0.90    0.80
  -7  -3   1   -0.60    0.90
  -7  -3   1    0.00    1.10
  -7  -3   1   -1.70    1.10
  -7  -3   1    0.20    1.10
  -7  -3   1   -0.60    0.60
  -7  -3   1   -0.20    1.10
  -7  -3   1    0.10    1.10
   6   3  -1  101.39    4.60
   6   3  -1  106.39    4.70
   6   3  -1   95.09    4.90
   6   3  -1  102.49    4.80
   6   3  -1   99.29    4.60
   6   3  -1  100.79    4.50
  -6  -3   1  107.49    4.70
  -6  -3   1  107.89    4.80
  -6  -3   1  108.19    4.70
  -6  -3   1  104.69    5.00
  -6  -3   1  101.49    4.60
  -6  -3   1  103.29    4.70
  -6  -3   1  104.69    5.00
   5   3  -1   27.90    2.10
   5   3  -1   27.10    2.40
   5   3  -1   32.30    2.10
   5   3  -1   34.50    2.20
   5   3  -1   35.10    2.10
   5   3  -1   27.30    2.40
  -5  -3   1   32.10    2.50
  -5  -3   1   34.50    2.20
  -5  -3   1   39.30    2.30
  -5  -3   1   32.20    2.00
  -5  -3   1   36.10    2.20
  -5  -3   1   32.10    2.40
  -5  -3   1   33.30    2.00
  -5  -3   1   33.30    2.20
   4   3  -1  364.16   14.00
   4   3  -1  367.16   13.80
   4   3  -1  353.56   13.80
   4   3  -1  361.16   13.90
   4   3  -1  357.46   13.90
   4   3  -1  373.56   13.90
   4   3  -1  369.36   13.90
  -4  -3   1  366.16   13.80
  -4  -3   1  372.96   13.80
  -4  -3   1  366.56   13.80
  -4  -3   1  350.36   13.90
  -4  -3   1  352.26   13.90
  -4  -3   1  389.06   14.00
  -4  -3   1  368.46   14.00
  -4  -3   1  398.36   13.90
   3   3  -1    4.50    0.90
   3   3  -1    4.80    0.90
   3   3  -1    4.70    0.80
  -3  -3   1    3.10    0.80
  -3  -3   1    4.00    1.00
  -3  -3   1    3.50    0.70
  -3  -3   1    3.20    0.70
   2   3  -1   31.70    1.80
   2   3  -1   33.20    1.80
   2   3  -1   28.60    1.90
  -2  -3   1   32.80    2.00
  -2  -3   1   38.00    2.20
  -2  -3   1   34.70    1.80
  -2  -3   1   33.90    1.80
   1   3  -1   43.70    2.10
   1   3  -1   40.90    2.30
   1   3  -1   40.30    2.00
   1   3  -1   41.80    2.20
  -1  -3   1   42.60    2.30
  -1  -3   1   38.60    2.00
  -1  -3   1   39.80    2.00
  -1  -3   1   39.20    1.90
  -1  -3   1   41.00    2.10
   0  -3   1 2567.04   92.19
   0  -3   1 2510.35   91.99
  -1   3  -1  102.79    4.40
  -1   3  -1  104.29    4.40
  -1   3  -1  107.79    4.20
  -1   3  -1  106.89    4.40
  -1   3  -1  100.29    4.30
  -1   3  -1  104.29    4.20
  -1   3  -1   98.49    4.30
   1  -3   1  103.59    4.00
   1  -3   1   98.59    4.20
   1  -3   1  106.19    4.20
   1  -3   1  107.59    4.40
   1  -3   1   98.09    4.30
   1  -3   1  107.89    4.20
   1  -3   1  105.69    4.20
   1  -3   1  100.19    4.10
   1  -3   1  106.69    4.30
   1  -3   1  107.29    4.20
  -2   3  -1 1709.63   63.89
  -2   3  -1 1778.52   63.89
  -2   3  -1 2029.80   64.89
  -2   3  -1 1719.53   63.99
  -2   3  -1 1741.43   63.99
   2  -3   1 1650.13   63.89
   2  -3   1 1805.02   64.19
   2  -3   1 1788.82   63.99
   2  -3   1 1649.33   63.99
   2  -3   1 1762.82   63.99
   2  -3   1 1694.63   63.99
   2  -3   1 1758.92   64.29
   2  -3   1 1752.62   64.09
   2  -3   1 1781.52   63.89
  -3   3  -1  285.87   11.00
  -3   3  -1  287.77   11.00
  -3   3  -1  304.67   11.30
  -3   3  -1  278.07   11.00
  -3   3  -1  295.47   11.30
  -3   3  -1  290.37   11.20
   3  -3   1  283.37   11.10
   3  -3   1  290.37   11.10
   3  -3   1  285.67   11.00
   3  -3   1  294.57   11.60
   3  -3   1  283.47   11.00
   3  -3   1  277.37   11.00
   3  -3   1  289.87   11.30
   3  -3   1  282.97   10.90
  -4   3  -1  142.49    6.20
  -4   3  -1  144.49    6.20
  -4   3  -1  145.29    6.50
  -4   3  -1  145.59    6.20
  -4   3  -1  142.39    6.10
  -4   3  -1  148.79    6.50
   4  -3   1  156.28    6.30
   4  -3   1  143.29    6.40
   4  -3   1  148.79    6.00
   4  -3   1  150.68    6.20
   4  -3   1  157.48    6.10
   4  -3   1  145.89    6.20
   4  -3   1  154.68    6.50
   4  -3   1  159.18    6.90
   4  -3   1  163.28    7.40
  -5   3  -1  337.07   13.10
  -5   3  -1  336.47   13.50
  -5   3  -1  329.47   13.50
  -5   3  -1  349.87   13.20
  -5   3  -1  333.57   13.00
  -5   3  -1  322.77   13.10
   5  -3   1  340.97   13.20
   5  -3   1  344.07   13.20
   5  -3   1  333.37   13.90
   5  -3   1  350.16   13.20
   5  -3   1  334.87   13.40
   5  -3   1  338.27   13.10
   5  -3   1  346.57   13.60
  -6   3  -1 1145.19   42.60
  -6   3  -1 1116.29   42.30
  -6   3  -1 1124.69   42.70
  -6   3  -1 1124.89   42.20
  -6   3  -1 1178.98   42.20
  -6   3  -1 1118.59   42.20
  -6   3  -1 1110.09   42.00
   6  -3   1 1145.79   42.30
   6  -3   1 1148.79   42.70
   6  -3   1 1163.88   42.50
   6  -3   1 1145.89   42.20
   6  -3   1 1182.98   42.40
   6  -3   1 1112.09   43.10
   6  -3   1 1143.89   42.20
  -7   3  -1   -1.20    1.20
  -7   3  -1   -0.40    0.80
  -7   3  -1   -0.90    1.20
  -7   3  -1   -0.40    1.00
  -7   3  -1    0.60    1.20
  -7   3  -1   -0.50    1.10
  -7   3  -1    1.20    1.50
   7  -3   1    0.40    1.40
   7  -3   1    0.40    1.10
   7  -3   1    0.40    1.50
   7  -3   1   -0.10    1.20
   7  -3   1    0.60    1.30
   7  -3   1    0.10    0.90
   7  -3   1   -0.90    1.20
  -8   3  -1   51.79    3.40
  -8   3  -1   51.29    3.30
  -8   3  -1   53.49    3.80
  -8   3  -1   53.59    3.40
  -8   3  -1   51.19    3.70
  -8   3  -1   52.79    3.10
  -8   3  -1   54.59    3.30
   8  -3   1   51.89    3.30
   8  -3   1   53.49    3.80
   8  -3   1   48.70    3.30
   8  -3   1   49.70    3.60
   8  -3   1   48.30    3.20
   8  -3   1   51.29    4.10
   8  -3   1   52.79    3.30
  -9   3  -1   42.40    3.10
  -9   3  -1   39.90    3.10
  -9   3  -1   39.60    2.80
  -9   3  -1   36.70    2.90
  -9   3  -1   37.70    3.40
  -9   3  -1   40.80    3.10
  -9   3  -1   37.10    3.50
   9  -3   1   38.00    3.40
   9  -3   1   38.50    3.40
   9  -3   1   41.10    3.10
   9  -3   1   38.00    3.00
   9  -3   1   41.90    3.10
   9  -3   1   40.10    3.10
   9  -3   1   35.40    3.70
 -10   3  -1  330.77   13.30
 -10   3  -1  330.47   13.40
 -10   3  -1  323.07   13.40
 -10   3  -1  310.37   13.90
 -10   3  -1  312.67   13.00
 -10   3  -1  325.07   13.90
 -10   3  -1  330.17   13.30
  10  -3   1  303.37   13.30
  10  -3   1  319.37   13.10
  10  -3   1  295.17   14.40
  10  -3   1  315.17   13.90
  10  -3   1  321.87   13.70
  10  -3   1  321.87   13.30
  10  -3   1  329.37   13.30
 -11   3  -1   88.09    5.20
 -11   3  -1   89.79    5.80
 -11   3  -1   84.99    4.90
 -11   3  -1   87.99    5.20
 -11   3  -1   90.39    5.40
 -11   3  -1   86.19    5.00
 -11   3  -1   78.79    5.60
  11  -3   1   75.09    5.50
  11  -3   1   82.59    5.00
  11  -3   1   92.49    5.10
  11  -3   1   84.49    5.40
  11  -3   1   81.79    4.80
  11  -3   1   81.29    6.20
  11  -3   1   80.19    5.40
 -12   3  -1    0.10    1.90
 -12   3  -1   -0.40    1.70
 -12   3  -1    0.70    1.60
 -12   3  -1   -1.20    1.90
 -12   3  -1   -1.30    1.50
 -12   3  -1   -0.80    1.30
  12  -3   1    1.00    2.20
  12  -3   1    0.90    1.80
  12  -3   1    0.80    1.50
  12  -3   1   -0.40    1.50
  12  -3   1    0.60    1.90
  12  -3   1   -1.90    1.50
  12  -3   1    0.50    2.00
 -13   3  -1  120.79    6.60
 -13   3  -1  115.09    6.70
 -13   3  -1  119.09    7.30
 -13   3  -1  115.19    7.30
 -13   3  -1  111.89    6.60
  13  -3   1  118.29    6.60
  13  -3   1  120.69    8.10
  13  -3   1  115.99    6.50
  13  -3   1  120.59    7.30
  13  -3   1  115.99    6.50
  13  -3   1  113.99    7.00
 -14   3  -1  125.89    6.80
 -14   3  -1  134.99    7.90
 -14   3  -1  130.19    7.10
 -14   3  -1  130.89    7.20
 -14   3  -1  131.99    8.00
 -14   3  -1  112.79    6.80
 -14   3  -1  127.29    7.20
  14  -3   1  140.69    7.40
  14  -3   1  116.99    6.70
  14  -3   1  127.59    7.60
  14  -3   1  132.69    8.00
  14  -3   1  127.09    7.10
  14  -3   1  131.99    7.00
  14  -3   1  132.79    8.80
 -15   3  -1    2.90    1.90
 -15   3  -1   -0.10    2.00
 -15   3  -1    5.00    2.10
 -15   3  -1    1.20    2.30
 -15   3  -1    2.50    2.10
 -15   3  -1    4.70    2.10
 -15   3  -1    2.50    1.90
  15  -3   1    2.50    1.80
  15  -3   1    0.70    2.30
  15  -3   1    3.90    3.70
  15  -3   1    6.60    2.60
  15  -3   1    3.70    1.80
  15  -3   1    2.00    2.40
  15  -3   1    4.80    2.20
 -16   3  -1    8.00    2.30
 -16   3  -1    9.40    3.30
 -16   3  -1    9.60    2.70
 -16   3  -1   11.20    2.70
 -16   3  -1    6.70    3.30
 -16   3  -1   14.00    3.40
 -16   3  -1   13.50    2.90
  16  -3   1   12.30    2.90
  16  -3   1   15.40    2.80
  16  -3   1   11.90    3.60
  16  -3   1    8.20    5.40
  16  -3   1    8.70    2.70
  16  -3   1    8.70    3.30
  16  -3   1    6.00    2.20
  16   2  -1    8.70    2.10
  16   2  -1    6.90    2.70
  16   2  -1    5.20    1.90
  16   2  -1    1.90    2.70
 -16  -2   1    7.10    2.40
 -16  -2   1    6.00    2.40
 -16  -2   1    8.60    2.30
 -16  -2   1    9.70    2.40
 -16  -2   1    7.50    2.90
 -16  -2   1    4.30    2.60
  15   2  -1   -1.00    2.30
  15   2  -1    4.50    2.40
  15   2  -1   -0.20    1.80
  15   2  -1   -1.40    1.60
  15   2  -1    0.60    1.70
  15   2  -1   -2.30    2.10
  15   2  -1   -0.90    1.60
  15   2  -1    0.80    1.80
 -15  -2   1    3.20    2.50
 -15  -2   1   -0.80    1.70
 -15  -2   1    3.10    2.00
 -15  -2   1   -1.60    1.70
 -15  -2   1    1.30    3.20
 -15  -2   1    0.10    1.80
  14   2  -1   -1.70    1.50
  14   2  -1    1.60    2.00
  14   2  -1    0.50    1.70
  14   2  -1    0.10    1.80
  14   2  -1    2.40    3.20
  14   2  -1   -1.80    2.00
  14   2  -1    1.20    1.80
  14   2  -1    0.30    1.50
 -14  -2   1   -0.90    1.70
 -14  -2   1   -0.70    1.50
 -14  -2   1    0.70    1.80
 -14  -2   1    2.70    1.90
 -14  -2   1    0.20    1.60
 -14  -2   1   -0.60    1.50
  13   2  -1   11.10    2.80
  13   2  -1   10.80    2.20
  13   2  -1   13.00    2.70
  13   2  -1   12.70    2.20
  13   2  -1    8.10    2.40
  13   2  -1    7.90    2.30
  13   2  -1    9.30    2.10
 -13  -2   1   10.10    2.80
 -13  -2   1    9.70    2.80
 -13  -2   1   12.90    2.50
 -13  -2   1   13.80    2.70
 -13  -2   1    9.70    2.40
 -13  -2   1   11.90    2.40
  12   2  -1   13.20    2.00
  12   2  -1   15.60    2.40
  12   2  -1   14.00    2.10
  12   2  -1   11.60    2.10
  12   2  -1    9.20    2.40
  12   2  -1   13.60    2.60
 -12  -2   1   13.50    2.40
 -12  -2   1   12.90    2.40
 -12  -2   1   15.20    2.50
 -12  -2   1   10.10    2.40
 -12  -2   1   13.10    2.30
  11   2  -1  314.97   13.50
  11   2  -1  360.76   14.30
  11   2  -1  302.87   13.10
  11   2  -1  322.27   13.10
  11   2  -1  308.47   13.30
  11   2  -1  341.67   13.30
 -11  -2   1  310.17   13.50
 -11  -2   1  334.37   15.70
 -11  -2   1  333.97   14.30
 -11  -2   1  334.67   13.70
 -11  -2   1  331.87   14.00
  10   2  -1   93.69    5.30
  10   2  -1   82.19    4.70
  10   2  -1   84.39    5.00
  10   2  -1   80.49    4.40
  10   2  -1   88.79    4.60
  10   2  -1   83.89    4.50
 -10  -2   1   88.49    4.90
 -10  -2   1   89.59    4.90
 -10  -2   1   92.69    5.40
 -10  -2   1   88.09    4.30
 -10  -2   1   85.69    4.80
 -10  -2   1   83.09    4.80
 -10  -2   1   91.29    5.20
   9   2  -1  152.88    7.30
   9   2  -1  159.08    7.50
   9   2  -1  153.78    6.70
   9   2  -1  152.58    7.00
   9   2  -1  164.58    6.90
   9   2  -1  142.89    6.80
  -9  -2   1  157.88    7.10
  -9  -2   1  158.08    7.10
  -9  -2   1  160.88    7.50
  -9  -2   1  156.68    7.10
  -9  -2   1  157.58    7.60
  -9  -2   1  163.38    7.20
   8   2  -1    0.10    0.90
   8   2  -1   -0.70    1.00
   8   2  -1   -1.30    0.90
   8   2  -1    1.00    1.10
   8   2  -1    0.10    1.10
   8   2  -1    0.10    1.20
  -8  -2   1   -1.60    1.00
  -8  -2   1    0.40    1.20
  -8  -2   1    0.20    1.10
  -8  -2   1   -1.40    0.90
  -8  -2   1    0.50    1.20
  -8  -2   1   -1.70    1.00
  -8  -2   1    0.10    0.70
   7   2  -1  104.09    4.70
   7   2  -1  105.89    4.80
   7   2  -1   97.59    4.70
   7   2  -1  101.79    4.60
   7   2  -1   98.89    5.00
   7   2  -1   99.19    5.00
   7   2  -1  101.79    4.50
  -7  -2   1   96.69    4.70
  -7  -2   1  108.19    5.30
  -7  -2   1  102.69    4.80
  -7  -2   1   99.19    5.10
  -7  -2   1  101.19    5.10
  -7  -2   1   95.49    4.50
  -7  -2   1  110.29    4.90
   6   2  -1  457.75   17.90
   6   2  -1  436.76   17.50
   6   2  -1  474.95   17.50
   6   2  -1  454.35   17.60
   6   2  -1  476.95   17.90
   6   2  -1  463.85   17.40
   6   2  -1  446.06   17.40
  -6  -2   1  481.25   17.60
  -6  -2   1  448.06   17.90
  -6  -2   1  479.75   17.50
  -6  -2   1  450.45   17.60
  -6  -2   1  454.35   17.60
  -6  -2   1  485.05   17.60
  -6  -2   1  477.45   17.90
   5   2  -1  324.07   12.70
   5   2  -1  317.97   12.50
   5   2  -1  327.07   12.30
   5   2  -1  329.57   12.50
   5   2  -1  309.47   12.40
   5   2  -1  326.27   12.50
  -5  -2   1  336.47   12.60
  -5  -2   1  344.47   12.60
  -5  -2   1  330.27   12.60
  -5  -2   1  330.57   12.80
  -5  -2   1  332.87   12.80
  -5  -2   1  315.47   12.60
  -5  -2   1  331.27   12.50
   4   2  -1  144.29    6.00
   4   2  -1  139.99    5.80
   4   2  -1  136.39    5.70
   4   2  -1  142.19    5.80
   4   2  -1  141.69    5.80
  -4  -2   1  147.69    6.00
  -4  -2   1  146.09    5.80
  -4  -2   1  155.58    6.20
  -4  -2   1  142.59    5.80
  -4  -2   1  140.29    5.80
  -4  -2   1  151.68    5.80
  -4  -2   1  153.78    6.10
   3   2  -1    0.60    0.60
   3   2  -1    0.50    0.60
   3   2  -1    0.50    0.70
   3   2  -1    0.20    0.60
   3   2  -1    0.40    0.60
   3   2  -1    1.00    0.60
  -3  -2   1   -0.10    0.60
  -3  -2   1    0.50    0.60
  -3  -2   1   -0.50    0.60
  -3  -2   1    1.10    0.70
  -3  -2   1    0.30    0.50
  -3  -2   1    0.30    0.60
  -3  -2   1    0.80    0.50
  -3  -2   1   -0.40    0.60
   2   2  -1 3744.83  138.19
  -2  -2   1 3494.55  138.19
   1   2  -1 2909.61  107.69
  -1  -2   1 2843.92  107.69
   0   2  -1   80.29    3.20
   0   2  -1   83.19    3.30
   0   2  -1   78.49    3.10
   0   2  -1   80.29    3.30
   0   2  -1   77.49    3.20
   0  -2   1   77.29    3.20
   0  -2   1   75.19    3.30
   0  -2   1   77.69    3.30
   0  -2   1   77.39    3.20
   0  -2   1   78.39    3.10
  -1   2  -1   15.00    1.10
  -1   2  -1   16.00    1.20
  -1   2  -1   14.90    1.20
  -1   2  -1   15.70    1.00
  -1   2  -1   15.30    1.00
  -1   2  -1   15.30    1.30
  -1   2  -1   16.60    1.10
   1  -2   1   15.50    1.10
   1  -2   1   14.00    1.20
   1  -2   1   14.50    1.10
   1  -2   1   13.90    1.20
   1  -2   1   15.00    1.00
   1  -2   1   14.60    1.20
   1  -2   1   14.20    1.00
   1  -2   1   16.70    1.20
   1  -2   1   16.00    1.20
   1  -2   1   15.50    1.00
  -2   2  -1  450.35   16.60
  -2   2  -1  451.25   16.50
  -2   2  -1  442.96   16.80
  -2   2  -1  433.16   16.50
  -2   2  -1  466.75   16.70
  -2   2  -1  437.36   16.60
  -2   2  -1  425.96   16.60
   2  -2   1  472.85   16.60
   2  -2   1  440.96   16.70
   2  -2   1  442.46   16.60
   2  -2   1  450.85   16.60
   2  -2   1  454.25   16.80
   2  -2   1  454.55   16.90
   2  -2   1  453.35   16.50
   2  -2   1  446.96   16.60
   2  -2   1  441.46   16.50
  -3   2  -1  713.43   25.30
  -3   2  -1  680.23   25.20
  -3   2  -1  708.33   25.60
  -3   2  -1  685.23   25.30
  -3   2  -1  674.53   25.30
  -3   2  -1  655.83   25.50
  -3   2  -1  658.33   25.40
   3  -2   1  683.83   25.40
   3  -2   1  691.33   25.30
   3  -2   1  662.03   25.20
   3  -2   1  698.83   25.40
   3  -2   1  694.23   25.20
   3  -2   1  692.83   25.30
   3  -2   1  712.13   25.60
  -4   2  -1  396.16   15.20
  -4   2  -1  383.66   14.90
  -4   2  -1  401.86   15.10
  -4   2  -1  406.26   15.00
  -4   2  -1  394.26   15.00
  -4   2  -1  392.66   15.00
   4  -2   1  384.96   15.00
   4  -2   1  379.26   15.00
   4  -2   1  409.76   15.40
   4  -2   1  417.96   15.10
  -5   2  -1    0.50    1.20
  -5   2  -1    0.20    0.80
  -5   2  -1    0.50    0.90
  -5   2  -1    0.70    0.90
  -5   2  -1   -0.10    1.00
  -5   2  -1    1.70    1.10
   5  -2   1    1.10    1.10
   5  -2   1   -0.10    1.00
   5  -2   1   -0.10    0.90
   5  -2   1    1.50    1.00
  -6   2  -1  345.67   13.60
  -6   2  -1  344.87   13.40
  -6   2  -1  346.67   13.60
  -6   2  -1  351.96   13.60
  -6   2  -1  354.36   13.60
  -6   2  -1  356.76   14.00
  -6   2  -1  328.57   13.90
   6  -2   1  349.37   13.60
   6  -2   1  333.37   14.50
   6  -2   1  352.76   13.50
   6  -2   1  352.16   13.60
  -7   2  -1 1834.12   69.89
  -7   2  -1 1996.80   69.49
  -7   2  -1 1894.51   69.99
  -7   2  -1 1874.51   69.39
  -7   2  -1 1871.71   69.59
  -7   2  -1 1897.91   69.59
  -7   2  -1 1859.41   69.49
   7  -2   1 1918.01   69.59
   7  -2   1 1866.91   69.39
   7  -2   1 1830.52   69.99
   7  -2   1 1956.80   69.59
   7  -2   1 1921.01   69.49
  -8   2  -1   78.99    4.30
  -8   2  -1   78.49    4.30
  -8   2  -1   81.39    4.20
  -8   2  -1   82.09    4.70
  -8   2  -1   85.69    4.30
  -8   2  -1   66.89    4.50
   8  -2   1   80.29    4.30
   8  -2   1   73.29    4.60
   8  -2   1   79.29    4.20
   8  -2   1   83.89    4.30
   8  -2   1   80.69    4.20
  -9   2  -1   14.20    2.30
  -9   2  -1    9.90    1.90
  -9   2  -1   12.40    2.30
  -9   2  -1   13.70    2.00
  -9   2  -1   13.70    2.00
  -9   2  -1   14.00    2.00
   9  -2   1   13.70    2.30
   9  -2   1   15.00    2.00
   9  -2   1   11.80    1.90
   9  -2   1   12.00    1.90
   9  -2   1   15.00    2.10
 -10   2  -1    2.20    1.50
 -10   2  -1    2.90    1.50
 -10   2  -1    1.60    1.70
 -10   2  -1    2.10    1.30
 -10   2  -1   -0.30    1.60
 -10   2  -1    2.80    1.70
  10  -2   1    1.60    1.60
  10  -2   1    2.50    1.50
  10  -2   1    1.30    1.50
  10  -2   1    1.00    1.40
  10  -2   1    0.70    1.30
 -11   2  -1  396.56   16.50
 -11   2  -1  417.46   16.50
 -11   2  -1  388.26   17.10
 -11   2  -1  397.56   17.00
 -11   2  -1  395.56   16.40
 -11   2  -1  393.16   16.30
  11  -2   1  398.56   16.50
  11  -2   1  402.56   16.80
  11  -2   1  428.46   16.50
  11  -2   1  396.46   16.70
  11  -2   1  398.56   17.20
  11  -2   1  415.66   17.20
 -12   2  -1   14.10    2.40
 -12   2  -1   12.70    2.80
 -12   2  -1    9.40    2.80
 -12   2  -1   13.70    2.20
 -12   2  -1   11.40    2.40
 -12   2  -1   14.70    3.90
  12  -2   1   13.60    2.20
  12  -2   1   11.10    2.40
  12  -2   1   12.70    3.40
  12  -2   1   11.70    2.70
  12  -2   1   11.20    2.70
  12  -2   1   15.70    3.50
  12  -2   1   13.50    2.50
 -13   2  -1    5.40    2.10
 -13   2  -1    5.30    2.20
 -13   2  -1    6.70    2.20
 -13   2  -1    4.00    2.20
 -13   2  -1    4.60    2.40
  13  -2   1    8.80    3.30
  13  -2   1    7.50    2.40
  13  -2   1    6.20    2.00
  13  -2   1    8.50    2.60
  13  -2   1    7.50    2.30
  13  -2   1   10.50    2.80
 -14   2  -1    0.10    1.70
 -14   2  -1    3.30    1.80
 -14   2  -1    3.50    2.50
 -14   2  -1    4.20    1.80
 -14   2  -1    3.40    1.80
 -14   2  -1    2.00    1.70
 -14   2  -1    1.70    2.20
  14  -2   1    1.80    2.20
  14  -2   1    5.40    2.90
  14  -2   1    1.10    2.10
  14  -2   1    6.60    2.10
  14  -2   1    3.50    1.70
  14  -2   1    2.90    1.70
  14  -2   1   -0.20    1.70
 -15   2  -1   21.60    3.30
 -15   2  -1   16.50    3.40
 -15   2  -1   20.30    3.40
 -15   2  -1   20.00    3.00
 -15   2  -1   15.90    2.70
 -15   2  -1   17.50    3.10
  15  -2   1   21.10    3.10
  15  -2   1   20.60    3.10
  15  -2   1   18.40    3.70
  15  -2   1   19.70    4.20
  15  -2   1   21.80    3.80
  15  -2   1   24.30    3.80
  15  -2   1   20.40    3.00
 -16   2  -1   23.10    4.50
 -16   2  -1   21.40    3.80
 -16   2  -1   23.40    3.30
 -16   2  -1   23.50    3.30
 -16   2  -1   16.60    3.30
 -16   2  -1   28.50    4.10
 -16   2  -1   22.50    3.50
  16  -2   1   11.60    3.90
  16  -2   1   20.20    3.00
  16  -2   1   23.50    3.20
  16  -2   1   23.50    3.40
  16  -2   1   20.20    3.40
  16  -2   1   27.70    4.30
  16  -2   1   27.40    4.20
  16   1  -1   28.60    4.10
  16   1  -1   20.80    2.90
  16   1  -1   26.10    3.10
  16   1  -1   20.40    4.00
  16   1  -1   28.20    3.50
  16   1  -1   35.10    3.80
  16   1  -1   20.60    3.40
 -16  -1   1   35.00    3.80
 -16  -1   1   23.20    3.40
 -16  -1   1   29.80    3.80
 -16  -1   1   25.10    3.60
 -16  -1   1   29.30    4.00
  15   1  -1   63.59    5.90
  15   1  -1   70.19    4.80
  15   1  -1   66.89    5.30
  15   1  -1   60.49    4.40
  15   1  -1   63.79    4.60
  15   1  -1   65.99    4.80
 -15  -1   1   76.39    5.50
 -15  -1   1   62.79    4.90
 -15  -1   1   52.09    4.60
 -15  -1   1   61.29    5.30
 -15  -1   1   51.99    4.80
 -15  -1   1   58.39    7.40
  14   1  -1    6.30    2.80
  14   1  -1    6.90    1.90
  14   1  -1    1.60    1.60
  14   1  -1    3.50    2.00
  14   1  -1    7.80    2.10
  14   1  -1    4.50    2.30
  14   1  -1    5.70    2.60
 -14  -1   1    5.40    2.20
 -14  -1   1    4.70    2.00
 -14  -1   1    5.60    2.40
 -14  -1   1    2.40    2.50
 -14  -1   1    3.40    1.80
 -14  -1   1    4.20    2.00
  13   1  -1  391.86   17.40
  13   1  -1  414.26   15.60
  13   1  -1  328.47   15.00
  13   1  -1  394.26   16.50
  13   1  -1  363.86   16.00
  13   1  -1  384.76   15.30
  13   1  -1  388.16   15.80
 -13  -1   1  360.26   16.50
 -13  -1   1  361.56   15.80
 -13  -1   1  380.86   15.70
 -13  -1   1  371.56   16.30
 -13  -1   1  370.46   15.80
 -13  -1   1  376.86   15.70
  12   1  -1    4.50    1.80
  12   1  -1   -1.30    1.30
  12   1  -1    2.50    1.40
  12   1  -1   -0.30    1.40
  12   1  -1    2.20    2.00
  12   1  -1    1.40    2.10
 -12  -1   1    2.20    2.00
 -12  -1   1    2.50    1.70
 -12  -1   1    0.90    1.90
 -12  -1   1    3.10    1.60
 -12  -1   1    3.00    1.60
 -12  -1   1    0.10    1.40
  11   1  -1   -1.80    1.20
  11   1  -1   -3.20    1.10
  11   1  -1   -2.00    1.20
  11   1  -1   -0.60    1.20
  11   1  -1   -2.40    1.60
  11   1  -1   -0.70    1.40
 -11  -1   1   -3.80    1.40
 -11  -1   1   -1.30    1.20
 -11  -1   1    0.10    0.70
 -11  -1   1   -1.60    1.30
 -11  -1   1   -1.00    1.50
 -11  -1   1    0.80    1.60
  10   1  -1   -1.20    1.20
  10   1  -1   -1.60    1.00
  10   1  -1   -1.20    1.00
  10   1  -1   -1.70    1.20
  10   1  -1   -0.90    1.20
  10   1  -1   -0.10    1.30
 -10  -1   1   -1.50    1.50
 -10  -1   1    0.80    1.20
 -10  -1   1    0.10    0.80
 -10  -1   1   -1.10    1.20
 -10  -1   1    0.60    1.40
 -10  -1   1   -0.10    1.40
 -10  -1   1   -1.20    1.30
   9   1  -1   57.79    3.90
   9   1  -1   56.49    3.30
   9   1  -1   53.39    3.30
   9   1  -1   61.29    3.40
   9   1  -1   55.49    3.60
  -9  -1   1   61.79    3.70
  -9  -1   1   60.89    3.60
  -9  -1   1   58.49    3.60
  -9  -1   1   55.89    3.60
  -9  -1   1   54.09    3.90
  -9  -1   1   57.49    4.00
  -9  -1   1   61.19    3.10
   8   1  -1   31.20    2.40
   8   1  -1   32.10    2.60
   8   1  -1   32.60    2.70
   8   1  -1   31.60    2.80
   8   1  -1   34.10    2.30
   8   1  -1   30.10    2.30
  -8  -1   1   31.40    2.00
  -8  -1   1   34.00    2.60
  -8  -1   1   29.60    2.40
  -8  -1   1   32.00    2.60
  -8  -1   1   37.80    2.70
  -8  -1   1   29.90    2.80
  -8  -1   1   32.50    2.80
   7   1  -1   40.60    2.90
   7   1  -1   43.90    2.50
   7   1  -1   36.60    2.50
   7   1  -1   38.80    2.90
   7   1  -1   40.90    2.60
   7   1  -1   40.40    2.70
  -7  -1   1   40.60    3.00
  -7  -1   1   42.60    2.80
  -7  -1   1   41.90    2.80
  -7  -1   1   39.40    2.30
  -7  -1   1   39.30    3.00
  -7  -1   1   38.50    2.70
  -7  -1   1   41.70    2.70
   6   1  -1   -0.50    1.00
   6   1  -1    0.60    1.30
   6   1  -1    0.60    1.00
   6   1  -1    0.50    0.80
   6   1  -1    0.50    1.00
   6   1  -1    0.00    1.00
  -6  -1   1    1.80    1.20
  -6  -1   1    0.80    1.10
  -6  -1   1    0.10    1.20
  -6  -1   1    0.20    1.30
  -6  -1   1    0.40    1.00
  -6  -1   1   -0.60    1.00
  -6  -1   1    1.00    0.70
   5   1  -1 1713.93   67.19
   5   1  -1 1848.42   67.19
   5   1  -1 1851.41   67.29
   5   1  -1 1948.80   67.29
   5   1  -1 1804.12   67.59
   5   1  -1 1741.83   67.29
   5   1  -1 1829.22   67.49
  -5  -1   1 1826.52   67.39
  -5  -1   1 1906.51   67.59
  -5  -1   1 1839.82   67.39
  -5  -1   1 1869.81   67.69
  -5  -1   1 1892.71   68.19
  -5  -1   1 1823.22   67.19
  -5  -1   1 1933.11   67.39
   4   1  -1  446.76   16.60
   4   1  -1  461.75   16.60
   4   1  -1  416.36   16.60
   4   1  -1  417.26   16.60
   4   1  -1  439.56   16.80
   4   1  -1  460.95   16.70
   4   1  -1  454.75   16.60
   4   1  -1  441.26   16.90
  -4  -1   1  438.96   16.70
  -4  -1   1  471.05   16.90
  -4  -1   1  440.06   16.60
  -4  -1   1  444.86   16.90
  -4  -1   1  469.65   16.70
  -4  -1   1  444.66   16.60
  -4  -1   1  441.66   16.70
   3   1  -1 2870.91  104.89
   3   1  -1 2851.81  104.79
   3   1  -1 2830.82  104.69
  -3  -1   1 3060.79  104.79
  -3  -1   1 2973.20  104.69
  -3  -1   1 2946.41  104.89
  -3  -1   1 2833.92  104.79
  -3  -1   1 2785.52  104.89
  -3  -1   1 2851.91  104.79
   2   1  -1    9.00    1.00
   2   1  -1   10.50    0.90
   2   1  -1   11.40    1.00
   2   1  -1    8.70    0.80
   2   1  -1   10.70    0.90
  -2  -1   1   10.00    1.10
  -2  -1   1    9.50    0.90
  -2  -1   1   11.90    0.90
  -2  -1   1   10.60    1.00
  -2  -1   1   11.10    0.90
  -2  -1   1   11.30    1.00
  -2  -1   1   10.60    0.90
   1   1  -1 1848.81   69.89
  -1  -1   1 1846.92   69.99
   0   1  -1  223.18    8.20
   0   1  -1  221.28    8.20
   0   1  -1  222.28    8.20
   0   1  -1  224.48    8.30
   0   1  -1  214.68    8.20
   0  -1   1  217.38    8.20
   0  -1   1  222.68    8.20
   0  -1   1  220.98    8.20
   0  -1   1  226.88    8.20
   0  -1   1  228.18    8.30
   1  -1   1 2610.64  100.69
  -2   1  -1    8.10    0.90
  -2   1  -1    8.80    0.90
  -2   1  -1    8.10    0.80
  -2   1  -1    6.30    0.80
  -2   1  -1    7.00    0.90
  -2   1  -1    8.10    0.90
  -2   1  -1    8.20    0.90
   2  -1   1    9.50    1.00
   2  -1   1    8.10    0.90
   2  -1   1    6.80    0.90
   2  -1   1    8.00    0.90
   2  -1   1    8.30    0.90
   2  -1   1    8.70    1.00
  -3   1  -1 2583.94   94.29
  -3   1  -1 2707.93   94.09
   3  -1   1 2595.14   94.29
   3  -1   1 2545.65   94.09
   3  -1   1 2528.95   94.09
  -4   1  -1  113.79    5.20
  -4   1  -1  111.39    4.90
  -4   1  -1  123.79    5.00
  -4   1  -1  118.59    4.90
  -4   1  -1  113.79    5.10
   4  -1   1  118.99    5.20
   4  -1   1  118.89    5.00
   4  -1   1  125.29    4.90
   4  -1   1  112.99    5.00
   4  -1   1  118.49    5.20
   4  -1   1  116.59    5.00
  -5   1  -1 1495.65   57.49
  -5   1  -1 1579.74   57.29
  -5   1  -1 1525.05   57.29
  -5   1  -1 1543.55   57.59
  -5   1  -1 1619.14   57.29
   5  -1   1 1609.54   57.29
   5  -1   1 1492.65   57.59
   5  -1   1 1559.44   57.29
   5  -1   1 1583.74   57.89
   5  -1   1 1627.14   57.19
  -6   1  -1   -0.20    1.10
  -6   1  -1    0.50    1.20
  -6   1  -1    0.70    0.50
  -6   1  -1    0.00    1.00
  -6   1  -1   -0.20    1.00
  -6   1  -1   -0.20    1.10
   6  -1   1    0.30    1.00
   6  -1   1   -0.20    1.10
   6  -1   1    1.00    1.20
   6  -1   1    0.10    1.10
   6  -1   1    0.50    1.30
   6  -1   1    0.60    1.10
  -7   1  -1   15.10    2.10
  -7   1  -1   15.10    1.80
  -7   1  -1   13.90    1.90
  -7   1  -1   14.60    1.90
  -7   1  -1   17.30    2.40
  -7   1  -1   10.80    1.70
   7  -1   1   12.40    1.70
   7  -1   1   14.10    1.80
   7  -1   1   13.40    2.30
   7  -1   1   14.70    1.90
   7  -1   1   15.20    2.20
  -8   1  -1  139.09    6.30
  -8   1  -1  139.09    6.30
  -8   1  -1  140.59    6.70
  -8   1  -1  128.49    6.20
  -8   1  -1  144.99    6.40
  -8   1  -1  139.29    6.70
  -8   1  -1  131.19    5.50
   8  -1   1  137.89    6.20
   8  -1   1  141.19    6.60
   8  -1   1  135.39    6.10
   8  -1   1  129.79    6.20
   8  -1   1  126.19    6.60
  -9   1  -1   89.19    4.90
  -9   1  -1   87.99    4.80
  -9   1  -1   94.79    4.80
  -9   1  -1   90.19    5.30
  -9   1  -1   92.59    5.30
  -9   1  -1   97.09    4.00
  -9   1  -1   90.59    4.80
   9  -1   1   98.29    5.40
   9  -1   1   93.79    5.20
   9  -1   1   92.49    4.80
   9  -1   1   88.09    4.90
   9  -1   1   90.89    4.70
 -10   1  -1    0.70    0.60
 -10   1  -1    0.10    1.50
 -10   1  -1    0.70    1.50
 -10   1  -1   -1.30    1.10
 -10   1  -1    0.20    1.10
 -10   1  -1   -0.70    1.20
 -10   1  -1   -1.10    1.50
  10  -1   1   -2.40    1.00
  10  -1   1   -1.30    1.20
  10  -1   1   -1.40    1.20
  10  -1   1   -2.60    1.20
 -11   1  -1   38.60    3.40
 -11   1  -1   43.00    3.20
 -11   1  -1   44.80    2.30
 -11   1  -1   40.90    3.90
 -11   1  -1   39.10    3.40
 -11   1  -1   40.30    3.40
 -11   1  -1   37.80    3.90
  11  -1   1   37.50    3.20
  11  -1   1   36.10    3.70
  11  -1   1   41.70    3.40
  11  -1   1   37.30    3.20
  11  -1   1   38.10    4.10
 -12   1  -1   44.20    2.50
 -12   1  -1   42.10    4.20
 -12   1  -1   44.50    3.60
 -12   1  -1   40.40    3.60
 -12   1  -1   38.70    3.50
 -12   1  -1   49.70    4.70
 -12   1  -1   43.70    4.30
  12  -1   1   39.70    3.60
  12  -1   1   40.80    3.50
  12  -1   1   45.60    4.30
  12  -1   1   40.80    3.60
  12  -1   1   48.60    3.50
 -13   1  -1  359.86   16.10
 -13   1  -1  386.16   16.20
 -13   1  -1  373.16   16.30
 -13   1  -1  391.36   17.20
  13  -1   1  377.66   16.20
  13  -1   1  388.36   16.70
  13  -1   1  402.46   16.40
  13  -1   1  389.66   16.20
  13  -1   1  397.46   16.00
  13  -1   1  420.96   17.30
 -14   1  -1    0.30    1.80
 -14   1  -1    0.60    1.80
 -14   1  -1    0.00    2.10
 -14   1  -1    1.70    1.70
 -14   1  -1    0.80    1.80
 -14   1  -1   -0.10    1.60
  14  -1   1    3.70    1.90
  14  -1   1    4.40    2.40
  14  -1   1    1.40    2.20
  14  -1   1    0.10    2.50
  14  -1   1    4.00    1.70
  14  -1   1    3.80    2.10
  14  -1   1    3.40    1.90
 -15   1  -1   26.90    3.70
 -15   1  -1   29.00    3.70
 -15   1  -1   23.80    3.20
 -15   1  -1   26.10    3.60
 -15   1  -1   19.70    3.50
  15  -1   1   22.50    3.10
  15  -1   1   21.70    3.20
  15  -1   1   37.00    4.20
  15  -1   1   28.70    3.90
  15  -1   1   26.60    3.60
  15  -1   1   28.90    4.90
  15  -1   1   22.00    3.30
 -16   1  -1    3.60    2.10
 -16   1  -1    1.10    1.90
 -16   1  -1    0.30    1.90
 -16   1  -1    2.60    2.00
 -16   1  -1   -5.00    1.90
  16  -1   1    3.70    2.40
  16  -1   1    0.70    1.80
  16  -1   1   -3.30    1.90
  16  -1   1   -0.40    1.70
  16  -1   1    0.40    2.60
  16  -1   1   -0.20    2.00
  16  -1   1   -0.60    2.00
  16  -1   1   -1.00    1.50
  16   0  -1    9.70    2.20
  16   0  -1    2.10    3.00
  16   0  -1    6.70    2.10
  16   0  -1    7.90    2.20
  16   0  -1    2.50    2.50
  16   0  -1    8.70    3.10
  16   0  -1    7.40    2.00
 -16   0   1    5.40    2.40
 -16   0   1    1.10    2.10
 -16   0   1    2.50    1.70
 -16   0   1    5.60    2.60
 -16   0   1    6.10    2.40
 -16   0   1    4.80    2.20
  15   0  -1    2.10    2.20
  15   0  -1   -2.40    2.20
  15   0  -1   -1.60    2.00
  15   0  -1   -1.30    1.90
  15   0  -1    1.60    1.70
  15   0  -1   -1.50    1.50
 -15   0   1   -2.60    1.60
 -15   0   1    1.20    1.90
 -15   0   1    0.60    1.80
 -15   0   1   -2.00    1.90
 -15   0   1   -3.10    2.00
  14   0  -1    8.00    2.30
  14   0  -1    7.80    2.40
  14   0  -1    9.60    3.20
  14   0  -1    8.00    1.90
  14   0  -1    9.10    2.70
  14   0  -1    6.10    1.90
  14   0  -1    9.10    2.00
  14   0  -1   10.70    2.70
 -14   0   1    7.70    2.20
 -14   0   1   10.10    2.80
 -14   0   1    5.80    2.30
 -14   0   1   10.60    2.50
 -14   0   1   11.10    2.50
 -14   0   1    9.70    2.40
  13   0  -1    6.70    2.70
  13   0  -1    5.90    2.20
  13   0  -1    5.40    2.20
  13   0  -1    6.50    1.90
  13   0  -1    8.00    2.60
  13   0  -1    5.40    1.80
  13   0  -1    5.90    1.80
 -13   0   1    7.50    2.20
 -13   0   1    7.20    2.20
 -13   0   1   10.00    2.70
 -13   0   1    5.40    1.90
 -13   0   1    4.60    2.30
 -13   0   1    7.40    2.20
  12   0  -1  207.18    9.60
  12   0  -1  225.88   10.40
  12   0  -1  197.18    9.90
  12   0  -1  211.78    9.20
  12   0  -1  212.38   11.00
  12   0  -1  207.78    9.30
 -12   0   1  200.98   11.50
 -12   0   1  211.88    9.60
 -12   0   1  221.68    9.70
 -12   0   1  204.08    9.60
 -12   0   1  207.28   10.30
 -12   0   1  196.48    9.40
 -12   0   1  207.38    8.60
  11   0  -1  112.19    5.50
  11   0  -1  105.89    5.70
  11   0  -1  107.79    5.50
  11   0  -1  104.09    5.60
  11   0  -1  108.09    7.00
 -11   0   1  107.89    6.40
 -11   0   1  102.79    5.10
 -11   0   1  106.89    6.30
 -11   0   1  113.09    5.90
 -11   0   1  104.39    5.80
 -11   0   1  107.59    5.70
 -11   0   1  111.19    5.80
  10   0  -1    2.20    1.60
  10   0  -1    1.10    1.70
  10   0  -1    0.60    1.30
  10   0  -1    3.80    1.50
  10   0  -1    1.60    1.50
  10   0  -1    2.40    1.40
 -10   0   1    0.60    1.50
 -10   0   1    1.60    0.80
 -10   0   1   -0.20    1.60
 -10   0   1    1.60    1.30
 -10   0   1    4.70    1.70
 -10   0   1    1.80    1.40
 -10   0   1    1.20    1.60
   9   0  -1    0.20    1.00
   9   0  -1    0.00    1.30
   9   0  -1   -0.60    1.10
   9   0  -1   -1.10    1.00
   9   0  -1   -1.00    1.10
  -9   0   1   -1.10    1.20
  -9   0   1   -0.10    0.60
  -9   0   1   -0.80    1.20
  -9   0   1    0.10    1.00
  -9   0   1   -1.10    1.20
  -9   0   1   -0.20    1.40
  -9   0   1    0.00    1.20
   8   0  -1   55.09    3.30
   8   0  -1   61.19    3.40
   8   0  -1   56.59    3.30
   8   0  -1   62.29    3.50
   8   0  -1   58.39    3.80
  -8   0   1   60.69    3.90
  -8   0   1   65.19    4.00
  -8   0   1   62.19    3.60
  -8   0   1   62.69    3.50
  -8   0   1   56.39    2.90
  -8   0   1   64.09    3.60
  -8   0   1   56.59    3.50
   7   0  -1  127.99    6.00
   7   0  -1  136.09    6.40
   7   0  -1  134.19    6.00
   7   0  -1  133.09    5.90
   7   0  -1  135.79    5.90
  -7   0   1  141.99    6.10
  -7   0   1  143.29    6.50
  -7   0   1  143.59    6.10
  -7   0   1  134.29    5.60
  -7   0   1  137.59    6.10
  -7   0   1  133.79    6.10
  -7   0   1  132.69    6.40
   6   0  -1  999.50   37.30
   6   0  -1 1019.40   37.20
   6   0  -1  985.40   37.60
   6   0  -1  975.20   37.10
  -6   0   1 1013.50   37.30
  -6   0   1  987.10   37.20
  -6   0   1  987.70   36.90
  -6   0   1 1019.60   37.30
  -6   0   1 1057.59   37.20
  -6   0   1  964.50   37.60
  -6   0   1 1055.49   37.60
   5   0  -1    6.60    1.30
   5   0  -1    7.10    1.30
   5   0  -1    7.60    0.90
   5   0  -1    7.30    1.10
   5   0  -1    6.80    1.20
   5   0  -1    8.50    1.20
  -5   0   1    8.40    0.90
  -5   0   1    7.20    1.40
  -5   0   1    8.90    1.40
  -5   0   1    7.10    1.20
  -5   0   1    5.90    1.40
  -5   0   1    6.30    1.20
  -5   0   1    5.90    1.20
   4   0  -1  950.10   35.30
   4   0  -1  971.60   35.70
   4   0  -1  977.00   35.40
   4   0  -1  981.40   35.20
   4   0  -1 1000.50   35.60
   4   0  -1  906.81   35.40
  -4   0   1  942.41   35.40
  -4   0   1  971.70   35.60
  -4   0   1  960.10   35.70
  -4   0   1  970.20   35.40
  -4   0   1  972.00   35.40
  -4   0   1  959.90   35.20
   3   0  -1  141.89    5.40
   3   0  -1  125.59    5.30
   3   0  -1  132.79    5.40
   3   0  -1  141.79    5.40
   3   0  -1  133.99    5.20
   3   0  -1  137.29    5.60
  -3   0   1  133.29    5.30
  -3   0   1  138.79    5.50
  -3   0   1  138.89    5.40
  -3   0   1  133.79    5.40
  -3   0   1  131.19    5.40
  -3   0   1  127.79    5.20
  -3   0   1  135.39    5.60
   2   0  -1  974.10   35.90
   2   0  -1  969.20   35.90
   2   0  -1  959.30   35.80
   2   0  -1  974.60   35.80
   2   0  -1 1023.60   36.20
   2   0  -1  976.40   35.80
  -2   0   1  962.80   35.90
  -2   0   1  954.90   35.80
  -2   0   1 1016.40   35.80
  -2   0   1  966.30   35.90
  -2   0   1 1057.59   36.00
   1   0  -1    4.60    0.50
   1   0  -1    4.90    0.50
   1   0  -1    4.90    0.50
   1   0  -1    4.90    0.50
   1   0  -1    6.60    0.70
   1   0  -1    4.70    0.50
   1   0  -1    4.10    0.40
   1   0  -1    4.50    0.40
  -1   0   1    5.40    0.50
  -1   0   1    5.20    0.50
  -1   0   1    4.80    0.60
  -1   0   1    4.10    0.40
  -1   0   1    4.20    0.50
  -1   0   1    5.10    0.50
  -1   0   1    4.80    0.50
  -1   0   1    5.00    0.50
   1   0   1  112.29    4.80
   1   0   1  129.19    4.80
  -2   0  -1 1235.08   44.80
  -2   0  -1 1242.08   44.80
  -2   0  -1 1268.47   44.80
  -2   0  -1 1233.68   44.90
  -2   0  -1 1205.38   44.90
  -2   0  -1 1248.68   44.80
   2   0   1 1214.08   44.90
   2   0   1 1246.88   44.90
   2   0   1 1192.88   44.80
   2   0   1 1243.18   44.80
   2   0   1 1213.68   44.80
  -3   0  -1    7.80    1.10
  -3   0  -1   10.10    1.10
  -3   0  -1    7.80    1.00
  -3   0  -1    8.00    1.00
  -3   0  -1    8.90    1.10
  -3   0  -1    8.00    1.00
   3   0   1    9.30    1.00
   3   0   1    8.80    1.00
   3   0   1   10.30    1.10
   3   0   1    7.40    1.00
   3   0   1    9.10    1.20
   3   0   1    5.30    0.90
  -4   0  -1  178.18    7.30
  -4   0  -1  181.98    7.30
  -4   0  -1  179.08    7.10
  -4   0  -1  180.08    7.30
  -4   0  -1  171.08    7.10
  -4   0  -1  185.18    7.10
   4   0   1  178.28    7.30
   4   0   1  169.88    7.10
   4   0   1  174.98    7.10
   4   0   1  163.88    7.30
   4   0   1  192.98    7.30
  -5   0  -1 1216.98   43.70
  -5   0  -1 1255.37   44.10
  -5   0  -1 1171.68   43.90
  -5   0  -1 1228.18   43.80
  -5   0  -1 1191.58   43.70
  -5   0  -1 1181.48   43.70
   5   0   1 1192.68   43.70
   5   0   1 1172.48   43.90
   5   0   1 1136.09   43.70
   5   0   1 1202.28   43.60
   5   0   1 1109.99   43.90
   5   0   1 1199.28   43.70
  -6   0  -1 1162.28   41.30
  -6   0  -1 1091.59   41.60
  -6   0  -1 1114.79   41.30
  -6   0  -1 1155.38   41.00
  -6   0  -1 1151.68   41.30
  -6   0  -1 1140.49   41.20
  -6   0  -1 1140.59   41.60
   6   0   1 1117.29   41.20
   6   0   1 1102.79   41.50
   6   0   1 1099.99   41.20
   6   0   1 1112.19   41.10
   6   0   1 1052.39   41.50
   6   0   1 1059.69   41.20
  -7   0  -1  173.18    7.20
  -7   0  -1  163.58    7.50
  -7   0  -1  166.58    7.20
  -7   0  -1  171.38    7.20
  -7   0  -1  179.08    7.30
  -7   0  -1  161.18    6.60
  -7   0  -1  163.38    8.10
   7   0   1  163.98    7.20
   7   0   1  170.68    7.20
   7   0   1  159.48    7.50
   7   0   1  162.98    7.40
   7   0   1  164.28    7.10
   7   0   1  163.48    7.10
  -8   0  -1   28.00    2.40
  -8   0  -1   31.80    1.80
  -8   0  -1   24.00    2.70
  -8   0  -1   28.20    2.50
  -8   0  -1   24.60    2.60
  -8   0  -1   27.90    2.50
  -8   0  -1   27.40    2.50
   8   0   1   24.00    2.30
   8   0   1   28.10    2.50
   8   0   1   26.10    2.40
   8   0   1   28.10    2.50
   8   0   1   28.80    2.70
   8   0   1   30.20    2.70
  -9   0  -1    3.00    1.40
  -9   0  -1    5.10    0.80
  -9   0  -1    3.20    1.40
  -9   0  -1    3.30    1.50
  -9   0  -1    5.20    1.60
  -9   0  -1    4.10    1.60
  -9   0  -1    4.70    1.40
   9   0   1    3.90    1.30
   9   0   1    5.10    1.70
   9   0   1    3.90    1.30
   9   0   1    5.40    1.70
   9   0   1    4.70    1.40
   9   0   1    4.60    1.50
 -10   0  -1   38.40    2.20
 -10   0  -1   41.80    3.20
 -10   0  -1   35.60    3.50
 -10   0  -1   42.60    3.20
 -10   0  -1   37.80    3.20
 -10   0  -1   45.00    3.70
 -10   0  -1   39.90    3.10
  10   0   1   36.80    3.00
  10   0   1   42.30    3.60
  10   0   1   38.70    3.40
  10   0   1   36.40    3.10
  10   0   1   42.20    3.10
 -11   0  -1   51.89    4.50
 -11   0  -1   58.39    3.90
 -11   0  -1   56.99    3.90
 -11   0  -1   58.49    4.50
 -11   0  -1   62.99    4.40
 -11   0  -1   56.29    3.00
 -11   0  -1   62.39    4.10
  11   0   1   57.79    4.40
  11   0   1   62.39    3.90
  11   0   1   53.49    3.90
  11   0   1   54.29    3.80
  11   0   1   60.39    4.40
 -12   0  -1   66.19    5.10
 -12   0  -1   77.29    4.80
 -12   0  -1   72.09    4.60
 -12   0  -1   64.89    5.00
 -12   0  -1   73.59    4.70
 -12   0  -1   75.79    4.70
  12   0   1   77.89    4.50
  12   0   1   76.19    4.80
  12   0   1   69.99    4.50
  12   0   1   72.89    4.70
  12   0   1   79.69    5.50
 -13   0  -1    1.60    1.00
 -13   0  -1    4.90    2.30
 -13   0  -1    3.50    3.30
 -13   0  -1    2.80    2.00
 -13   0  -1    3.80    1.80
 -13   0  -1    6.00    1.90
 -13   0  -1    4.00    2.10
  13   0   1    3.60    1.80
  13   0   1    5.00    2.20
  13   0   1    3.70    1.70
  13   0   1    4.70    1.80
  13   0   1    3.90    1.90
 -14   0  -1    6.70    2.00
 -14   0  -1    6.70    2.50
 -14   0  -1    4.80    2.30
 -14   0  -1    6.60    2.10
 -14   0  -1    7.00    2.00
 -14   0  -1    6.50    2.10
  14   0   1    8.80    2.60
  14   0   1    4.70    2.10
  14   0   1   10.10    2.50
  14   0   1    7.50    2.50
  14   0   1    6.60    1.80
  14   0   1    7.30    2.10
 -15   0  -1   33.30    3.90
 -15   0  -1   30.20    4.00
 -15   0  -1   23.00    3.30
 -15   0  -1   30.30    3.90
 -15   0  -1   31.50    4.50
 -15   0  -1   28.00    4.00
  15   0   1   29.70    4.10
  15   0   1   25.10    3.20
  15   0   1   32.10    3.20
  15   0   1   27.70    3.40
  15   0   1   32.00    3.60
  15   0   1   34.70    5.40
  15   0   1   28.30    4.30
  15   0   1   28.20    3.90
 -16   0  -1   27.80    4.20
 -16   0  -1   33.80    4.20
 -16   0  -1   30.20    4.00
 -16   0  -1   35.10    4.20
  16   0   1   31.50    3.60
  16   0   1   28.90    3.40
  16   0   1   29.90    3.30
  16   0   1   23.80    3.60
  16   0   1   36.50    3.80
  16   0   1   29.20    4.20
  16   0   1   35.40    5.60
  16  -1  -1   35.00    4.00
  16  -1  -1   38.90    5.70
  16  -1  -1   36.70    3.50
  16  -1  -1   36.20    3.80
  16  -1  -1   34.60    3.70
  16  -1  -1   36.70    4.80
  16  -1  -1   36.30    6.10
  16  -1  -1   34.70    4.50
 -16   1   1   28.10    4.00
 -16   1   1   30.00    3.80
 -16   1   1   32.70    4.60
 -16   1   1   36.30    4.10
 -16   1   1   33.70    3.80
 -16   1   1   39.00    4.40
 -16   1   1   43.70    4.60
  15  -1  -1    0.60    1.60
  15  -1  -1   -0.70    1.50
  15  -1  -1    0.00    2.30
  15  -1  -1   -3.10    1.50
  15  -1  -1    0.60    2.20
  15  -1  -1    1.80    2.00
  15  -1  -1    1.50    1.90
  15  -1  -1    0.40    2.60
 -15   1   1   -1.70    1.80
 -15   1   1    1.10    1.80
 -15   1   1    2.10    1.80
 -15   1   1    1.90    1.90
 -15   1   1    1.20    2.00
 -15   1   1   -1.30    1.40
  14  -1  -1  176.18   10.30
  14  -1  -1  192.68    9.60
  14  -1  -1  166.88    8.50
  14  -1  -1  185.48    8.60
  14  -1  -1  177.08    8.70
  14  -1  -1  164.88    9.00
 -14   1   1  171.48    8.60
 -14   1   1  169.58    9.60
 -14   1   1  186.68    9.50
 -14   1   1  179.38    8.90
 -14   1   1  168.28    8.70
 -14   1   1  160.88    8.50
  13  -1  -1   14.00    3.00
  13  -1  -1   13.80    2.70
  13  -1  -1   12.80    2.80
  13  -1  -1   16.60    2.80
  13  -1  -1   18.60    2.60
  13  -1  -1   20.40    3.90
 -13   1   1   16.90    3.10
 -13   1   1   17.40    3.00
 -13   1   1   11.40    3.70
 -13   1   1   15.80    2.70
 -13   1   1   20.00    2.90
 -13   1   1   17.50    2.70
 -13   1   1   13.90    1.60
  12  -1  -1   33.20    7.50
  12  -1  -1   34.20    3.20
  12  -1  -1   31.20    3.90
  12  -1  -1   32.90    3.30
  12  -1  -1   35.00    3.90
  12  -1  -1   28.90    3.30
 -12   1   1   31.80    3.20
 -12   1   1   34.70    4.00
 -12   1   1   31.20    3.30
 -12   1   1   31.80    3.50
 -12   1   1   37.10    2.40
 -12   1   1   30.70    4.10
 -12   1   1   33.50    3.50
  11  -1  -1    2.00    2.10
  11  -1  -1    2.30    1.50
  11  -1  -1    2.50    1.60
  11  -1  -1    3.10    1.60
  11  -1  -1    5.10    1.60
  11  -1  -1    1.60    2.00
  11  -1  -1    0.20    1.80
 -11   1   1    3.90    1.50
 -11   1   1    3.20    1.70
 -11   1   1    3.10    1.60
 -11   1   1    0.80    1.90
 -11   1   1    0.80    1.70
 -11   1   1    4.40    0.90
 -11   1   1    2.50    1.50
  10  -1  -1  112.69    6.30
  10  -1  -1  111.59    5.60
  10  -1  -1  111.99    6.10
  10  -1  -1  104.69    5.40
  10  -1  -1  106.19    5.50
  10  -1  -1  109.19    6.70
  10  -1  -1  108.99    5.70
 -10   1   1  113.89    5.70
 -10   1   1  112.39    5.70
 -10   1   1  109.39    4.80
 -10   1   1  109.49    6.30
 -10   1   1  112.49    5.70
 -10   1   1  117.39    5.80
 -10   1   1  105.49    6.20
   9  -1  -1   -0.60    1.10
   9  -1  -1   -1.20    1.20
   9  -1  -1   -1.00    1.00
   9  -1  -1    0.10    1.20
   9  -1  -1    0.00    1.30
   9  -1  -1   -0.50    1.50
   9  -1  -1   -0.70    1.10
  -9   1   1   -0.30    0.90
  -9   1   1    1.40    1.50
  -9   1   1    0.40    1.20
  -9   1   1    0.20    1.20
  -9   1   1    1.20    0.60
  -9   1   1   -0.60    1.20
  -9   1   1   -1.10    1.30
   8  -1  -1   19.90    2.10
   8  -1  -1   19.80    2.10
   8  -1  -1   15.50    2.00
   8  -1  -1   21.10    2.50
   8  -1  -1   17.40    2.10
   8  -1  -1   24.90    3.20
   8  -1  -1   18.60    2.40
  -8   1   1   18.40    2.00
  -8   1   1   19.00    2.30
  -8   1   1   18.60    1.50
  -8   1   1   19.50    2.90
  -8   1   1   24.80    2.50
  -8   1   1   19.20    2.60
  -8   1   1   22.10    2.30
   7  -1  -1    1.00    1.30
   7  -1  -1   -0.30    1.00
   7  -1  -1   -0.60    1.10
   7  -1  -1    0.10    1.00
   7  -1  -1    0.80    1.00
   7  -1  -1    0.00    1.20
  -7   1   1    1.20    0.60
  -7   1   1   -0.80    1.30
  -7   1   1   -0.60    1.00
  -7   1   1    0.80    1.20
  -7   1   1   -0.50    1.20
  -7   1   1    0.90    1.20
  -7   1   1    0.40    0.90
   6  -1  -1 1642.64   62.19
   6  -1  -1 1657.43   61.69
   6  -1  -1 1648.04   61.99
   6  -1  -1 1665.83   61.79
   6  -1  -1 1742.73   61.89
  -6   1   1 1675.53   62.29
  -6   1   1 1722.63   61.79
  -6   1   1 1719.73   61.89
  -6   1   1 1695.93   61.89
  -6   1   1 1641.74   61.39
  -6   1   1 1724.33   61.89
  -6   1   1 1698.33   62.19
   5  -1  -1    0.80    1.00
   5  -1  -1   -0.20    0.90
   5  -1  -1    0.10    1.00
   5  -1  -1    0.50    0.90
   5  -1  -1   -0.40    1.00
   5  -1  -1   -0.60    0.80
   5  -1  -1    0.10    0.50
  -5   1   1   -0.10    1.00
  -5   1   1    0.70    1.00
  -5   1   1    0.90    1.00
  -5   1   1    0.20    0.50
  -5   1   1   -0.30    1.10
  -5   1   1   -0.10    0.80
  -5   1   1    0.80    1.00
   4  -1  -1  312.57   12.80
   4  -1  -1  323.67   12.30
   4  -1  -1  325.57   12.30
   4  -1  -1  322.07   12.40
   4  -1  -1  328.57   12.60
   4  -1  -1  326.47   12.00
   4  -1  -1  318.27   12.30
  -4   1   1  334.37   12.30
  -4   1   1  313.97   12.00
  -4   1   1  309.67   12.30
  -4   1   1  329.87   12.40
  -4   1   1  316.37   12.40
  -4   1   1  333.17   12.60
  -4   1   1  322.57   12.60
   3  -1  -1    8.70    1.40
   3  -1  -1    8.90    1.00
   3  -1  -1    8.00    1.10
   3  -1  -1   10.40    1.10
   3  -1  -1    8.70    1.00
   3  -1  -1    7.70    0.80
   3  -1  -1    7.80    1.00
   3  -1  -1    8.60    1.20
  -3   1   1    8.80    1.20
  -3   1   1    8.90    1.10
  -3   1   1    8.40    1.20
  -3   1   1    7.80    1.00
  -3   1   1   10.40    1.10
  -3   1   1    7.00    0.70
   2  -1  -1 2408.26   87.49
   2  -1  -1 2420.16   87.59
  -2   1   1 2402.76   87.49
  -2   1   1 2412.06   87.59
   1  -1  -1    5.60    0.60
   1  -1  -1    5.00    0.60
   1  -1  -1    4.20    0.60
   1  -1  -1    4.00    0.50
   1  -1  -1    4.30    0.70
   1  -1  -1    4.80    0.60
   1  -1  -1    5.40    0.60
   1  -1  -1    5.50    0.50
  -1   1   1    4.30    0.70
  -1   1   1    4.90    0.70
  -1   1   1    5.30    0.60
  -1   1   1    4.90    0.60
  -1   1   1    5.00    0.60
  -1   1   1    3.90    0.50
  -1   1   1    4.50    0.50
  -1   1   1    4.40    0.60
  -1  -1  -1    2.20    0.40
  -1  -1  -1    2.30    0.40
  -1  -1  -1    2.30    0.30
  -1  -1  -1    2.10    0.40
  -1  -1  -1    2.00    0.30
  -1  -1  -1    2.30    0.40
  -1  -1  -1    2.00    0.40
  -1  -1  -1    2.00    0.40
   1   1   1    2.00    0.20
   1   1   1    2.20    0.40
   1   1   1    2.40    0.40
   1   1   1    2.50    0.50
   1   1   1    2.10    0.40
   1   1   1    3.10    0.50
   1   1   1    2.10    0.50
   1   1   1    2.30    0.30
  -2  -1  -1  502.95   18.50
  -2  -1  -1  491.15   18.40
  -2  -1  -1  488.45   18.50
  -2  -1  -1  488.45   18.40
  -2  -1  -1  508.85   18.40
  -2  -1  -1  509.25   18.40
   2   1   1  508.25   18.40
   2   1   1  515.85   18.40
   2   1   1  520.95   18.50
   2   1   1  475.55   18.20
   2   1   1  498.15   18.40
   2   1   1  495.65   18.50
   2   1   1  492.85   18.40
  -3  -1  -1   55.49    2.60
  -3  -1  -1   54.99    2.60
  -3  -1  -1   56.49    2.80
  -3  -1  -1   54.79    2.80
  -3  -1  -1   54.29    2.60
  -3  -1  -1   55.59    2.60
   3   1   1   51.89    2.60
   3   1   1   54.49    2.60
   3   1   1   55.99    2.60
   3   1   1   58.59    2.70
   3   1   1   53.19    2.70
   3   1   1   51.69    2.50
  -4  -1  -1 1089.09   39.90
  -4  -1  -1 1097.09   40.10
  -4  -1  -1 1045.50   39.90
  -4  -1  -1 1142.29   39.90
  -4  -1  -1 1074.09   40.10
   4   1   1 1103.59   39.90
   4   1   1 1073.39   40.10
   4   1   1 1049.00   39.80
   4   1   1 1083.39   40.00
   4   1   1 1142.69   40.00
   4   1   1 1054.89   39.80
  -5  -1  -1   42.90    2.70
  -5  -1  -1   42.20    2.40
  -5  -1  -1   40.60    2.40
  -5  -1  -1   37.90    2.60
  -5  -1  -1   43.30    2.40
  -5  -1  -1   37.00    2.60
   5   1   1   38.40    2.30
   5   1   1   39.70    2.60
   5   1   1   35.40    2.30
   5   1   1   37.40    2.60
   5   1   1   40.70    2.40
  -6  -1  -1  742.83   26.90
  -6  -1  -1  708.53   26.90
  -6  -1  -1  709.33   26.90
  -6  -1  -1  747.93   26.90
  -6  -1  -1  703.13   27.20
  -6  -1  -1  731.23   27.20
   6   1   1  732.73   26.90
   6   1   1  735.73   26.90
   6   1   1  730.03   27.20
   6   1   1  689.03   27.10
   6   1   1  700.93   26.80
   6   1   1  697.33   26.90
  -7  -1  -1   14.90    1.90
  -7  -1  -1   13.00    1.70
  -7  -1  -1   14.80    1.90
  -7  -1  -1   11.70    1.30
  -7  -1  -1   15.10    2.10
  -7  -1  -1   15.50    2.10
  -7  -1  -1   14.40    1.80
   7   1   1   13.60    2.00
   7   1   1   13.70    1.80
   7   1   1   15.20    2.10
   7   1   1   14.40    1.70
   7   1   1   13.60    1.70
   7   1   1   14.20    1.70
  -8  -1  -1   39.00    2.90
  -8  -1  -1   41.00    2.90
  -8  -1  -1   39.80    3.00
  -8  -1  -1   41.70    3.00
  -8  -1  -1   39.90    3.20
  -8  -1  -1   44.90    2.30
   8   1   1   36.90    2.80
   8   1   1   41.50    3.20
   8   1   1   42.10    2.80
   8   1   1   42.10    3.10
   8   1   1   41.70    2.90
   8   1   1   41.50    2.90
  -9  -1  -1   24.80    2.40
  -9  -1  -1   28.60    2.80
  -9  -1  -1   25.00    1.80
  -9  -1  -1   26.30    2.70
  -9  -1  -1   26.20    2.60
  -9  -1  -1   23.30    2.50
  -9  -1  -1   26.30    2.60
   9   1   1   24.20    2.70
   9   1   1   25.50    2.40
   9   1   1   26.60    2.60
   9   1   1   23.20    2.40
   9   1   1   24.60    2.30
   9   1   1   25.80    2.50
 -10  -1  -1    3.10    1.60
 -10  -1  -1    4.30    1.60
 -10  -1  -1    4.10    1.60
 -10  -1  -1    4.30    1.70
 -10  -1  -1    1.90    1.50
 -10  -1  -1    4.60    1.80
 -10  -1  -1    3.90    1.00
  10   1   1    4.10    1.50
  10   1   1    4.90    1.70
  10   1   1    2.20    1.50
  10   1   1    4.60    1.70
  10   1   1    2.90    1.40
 -11  -1  -1   19.90    3.00
 -11  -1  -1   18.00    2.50
 -11  -1  -1   23.30    3.10
 -11  -1  -1   17.50    2.50
 -11  -1  -1   20.80    2.60
  11   1   1   18.40    2.40
  11   1   1   22.00    2.60
  11   1   1   20.50    2.50
  11   1   1   16.60    2.70
  11   1   1   19.40    2.10
  11   1   1   18.30    2.70
 -12  -1  -1  318.27   14.20
 -12  -1  -1  325.47   13.80
 -12  -1  -1  321.47   13.80
 -12  -1  -1  333.57   14.60
 -12  -1  -1  317.87   12.80
 -12  -1  -1  319.07   13.70
 -12  -1  -1  301.47   13.60
  12   1   1  321.07   14.30
  12   1   1  338.27   13.60
  12   1   1  317.37   13.70
  12   1   1  365.76   14.70
  12   1   1  323.97   13.10
 -13  -1  -1   19.90    2.90
 -13  -1  -1   12.80    2.80
 -13  -1  -1   18.60    2.70
 -13  -1  -1   16.10    3.10
 -13  -1  -1   16.00    2.60
 -13  -1  -1   17.10    2.70
  13   1   1   21.50    3.30
  13   1   1   21.10    2.60
  13   1   1   21.40    3.00
  13   1   1   14.40    2.20
  13   1   1   17.50    2.80
 -14  -1  -1   97.29    5.80
 -14  -1  -1   85.69    6.10
 -14  -1  -1   88.89    6.50
 -14  -1  -1   89.39    5.60
 -14  -1  -1   93.29    5.70
 -14  -1  -1   88.39    5.60
  14   1   1   76.69    5.40
  14   1   1   91.59    5.70
  14   1   1   92.59    5.20
  14   1   1   99.99    6.40
  14   1   1   93.29    5.50
  14   1   1   96.49    5.60
 -15  -1  -1    1.40    1.70
 -15  -1  -1    0.30    1.60
 -15  -1  -1    0.30    1.90
 -15  -1  -1    4.50    1.90
 -15  -1  -1   -1.10    1.70
 -15  -1  -1    2.80    2.00
  15   1   1    0.80    1.60
  15   1   1    1.90    2.10
  15   1   1   -1.80    2.10
  15   1   1    1.40    1.90
  15   1   1    1.90    1.70
  15   1   1    1.60    1.60
 -16  -1  -1   31.60    4.20
 -16  -1  -1   37.00    4.30
 -16  -1  -1   27.90    3.70
 -16  -1  -1   30.40    4.40
  16   1   1   38.40    4.60
  16   1   1   33.50    5.50
  16   1   1   38.60    4.10
  16   1   1   28.80    3.20
  16   1   1   32.80    3.70
  16   1   1   37.60    4.50
  16   1   1   30.80    4.10
  16  -2  -1    0.10    2.30
  16  -2  -1    3.30    2.00
  16  -2  -1    2.90    2.30
  16  -2  -1   -0.30    2.40
  16  -2  -1    3.70    2.20
  16  -2  -1    0.20    2.70
 -16   2   1    1.60    2.20
 -16   2   1    1.40    1.90
 -16   2   1    5.70    2.90
 -16   2   1    0.10    1.90
 -16   2   1    2.00    2.10
 -16   2   1   -2.40    2.20
 -16   2   1    1.20    2.00
  15  -2  -1    0.70    1.60
  15  -2  -1    1.10    2.30
  15  -2  -1    0.80    1.80
  15  -2  -1   -1.20    2.20
  15  -2  -1    0.00    1.80
  15  -2  -1    0.20    1.60
  15  -2  -1    1.00    2.40
 -15   2   1   -1.30    2.10
 -15   2   1   -1.90    1.70
 -15   2   1   -0.30    1.80
 -15   2   1    3.50    1.70
 -15   2   1    1.90    2.00
 -15   2   1    1.90    1.80
 -15   2   1    1.50    1.90
  14  -2  -1   14.00    3.00
  14  -2  -1   16.00    3.70
  14  -2  -1   10.10    2.30
  14  -2  -1    9.40    2.90
  14  -2  -1   11.10    2.60
  14  -2  -1    7.70    2.40
  14  -2  -1    8.40    2.30
 -14   2   1   12.20    2.40
 -14   2   1    6.80    2.10
 -14   2   1   12.40    2.30
 -14   2   1    7.00    1.20
 -14   2   1    9.80    3.00
 -14   2   1    9.20    2.70
 -14   2   1   10.60    2.30
 -14   2   1    8.40    2.10
  13  -2  -1   36.00    4.10
  13  -2  -1   28.30    3.30
  13  -2  -1   43.50    5.30
  13  -2  -1   38.90    3.90
  13  -2  -1   30.60    3.50
  13  -2  -1   34.20    3.50
  13  -2  -1   33.10    4.10
 -13   2   1   33.50    3.60
 -13   2   1   33.20    3.80
 -13   2   1   33.90    2.70
 -13   2   1   36.60    4.20
 -13   2   1   30.70    3.60
 -13   2   1   32.00    4.20
 -13   2   1   32.80    3.60
 -13   2   1   30.70    3.40
  12  -2  -1  307.37   13.10
  12  -2  -1  274.67   12.50
  12  -2  -1  303.97   13.80
  12  -2  -1  276.47   12.20
  12  -2  -1  279.97   12.00
  12  -2  -1  266.17   11.90
  12  -2  -1  273.07   11.80
 -12   2   1  257.87   12.10
 -12   2   1  281.17   13.00
 -12   2   1  269.87   12.70
 -12   2   1  272.77   11.90
 -12   2   1  274.77   12.10
 -12   2   1  282.77   12.10
 -12   2   1  273.57   12.10
  11  -2  -1   21.50    3.00
  11  -2  -1   16.30    2.30
  11  -2  -1   18.10    2.90
  11  -2  -1   19.80    2.60
  11  -2  -1   21.00    3.60
  11  -2  -1   15.80    2.50
  11  -2  -1   21.00    2.60
 -11   2   1   15.00    2.90
 -11   2   1   16.70    2.60
 -11   2   1   19.00    2.50
 -11   2   1   22.20    2.80
 -11   2   1   19.20    1.60
 -11   2   1   17.70    2.50
 -11   2   1   19.10    3.00
  10  -2  -1  168.98   10.90
  10  -2  -1  177.18    8.20
  10  -2  -1  181.28    8.60
  10  -2  -1  185.38    8.20
  10  -2  -1  191.88    8.90
  10  -2  -1  186.38    8.20
  10  -2  -1  179.38    8.00
 -10   2   1  184.38    8.20
 -10   2   1  184.08    8.30
 -10   2   1  175.38    8.90
 -10   2   1  178.38    8.30
 -10   2   1  185.48    8.30
 -10   2   1  174.98    8.80
 -10   2   1  172.58    7.20
   9  -2  -1  472.55   18.70
   9  -2  -1  502.55   19.20
   9  -2  -1  481.15   19.40
   9  -2  -1  471.45   18.90
   9  -2  -1  480.55   19.90
   9  -2  -1  485.25   18.70
   9  -2  -1  458.15   18.50
  -9   2   1  491.95   19.50
  -9   2   1  486.15   18.90
  -9   2   1  478.45   18.80
  -9   2   1  485.25   18.80
  -9   2   1  454.05   18.80
  -9   2   1  490.75   19.30
  -9   2   1  467.85   17.90
   8  -2  -1  132.79    6.00
   8  -2  -1  115.99    5.90
   8  -2  -1  128.69    6.00
   8  -2  -1  129.89    6.30
   8  -2  -1  129.09    6.90
   8  -2  -1  130.79    5.80
  -8   2   1  121.99    6.40
  -8   2   1  121.89    6.40
  -8   2   1  132.99    6.00
  -8   2   1  127.99    6.00
  -8   2   1  123.99    5.20
  -8   2   1  127.89    6.10
  -8   2   1  136.09    6.10
   7  -2  -1  251.47   10.80
   7  -2  -1  253.77   10.70
   7  -2  -1  276.77   11.20
   7  -2  -1  263.37   10.60
   7  -2  -1  259.17   11.50
   7  -2  -1  255.47   10.50
   7  -2  -1  262.87   10.50
  -7   2   1  254.17   11.10
  -7   2   1  257.57   10.60
  -7   2   1  271.77   10.60
  -7   2   1  262.47   10.70
  -7   2   1  264.07    9.90
  -7   2   1  259.57   11.00
  -7   2   1  260.37   10.60
   6  -2  -1  101.19    5.50
   6  -2  -1  101.19    4.80
   6  -2  -1  100.59    5.10
   6  -2  -1  105.29    4.80
   6  -2  -1   96.59    4.60
   6  -2  -1   96.79    5.00
   6  -2  -1   96.29    4.80
  -6   2   1  102.99    4.80
  -6   2   1   97.89    4.80
  -6   2   1   96.89    4.70
  -6   2   1   94.89    5.50
  -6   2   1   98.99    5.20
  -6   2   1  101.39    4.90
   5  -2  -1  537.95   20.00
   5  -2  -1  546.15   19.60
   5  -2  -1  552.44   20.10
   5  -2  -1  519.45   20.30
   5  -2  -1  567.14   20.60
   5  -2  -1  509.15   20.40
   5  -2  -1  540.45   20.10
   5  -2  -1  535.35   20.80
  -5   2   1  509.45   20.10
  -5   2   1  528.95   20.10
  -5   2   1  524.25   20.50
  -5   2   1  526.95   20.00
  -5   2   1  517.65   20.80
  -5   2   1  556.24   20.10
  -5   2   1  524.15   19.50
  -5   2   1  522.75   20.10
   4  -2  -1 1651.73   61.09
   4  -2  -1 1711.13   60.99
   4  -2  -1 1639.94   61.19
   4  -2  -1 1669.63   60.89
   4  -2  -1 1612.24   61.39
   4  -2  -1 1639.74   60.89
   4  -2  -1 1652.93   60.79
  -4   2   1 1642.34   60.89
  -4   2   1 1768.92   61.39
  -4   2   1 1634.54   61.19
  -4   2   1 1674.43   61.09
  -4   2   1 1645.54   60.89
  -4   2   1 1731.13   61.19
   3  -2  -1   11.10    1.20
   3  -2  -1   13.50    1.30
   3  -2  -1   11.30    1.50
   3  -2  -1   13.00    1.30
   3  -2  -1   11.30    1.30
   3  -2  -1   13.30    1.70
   3  -2  -1   12.30    1.40
  -3   2   1   13.80    1.60
  -3   2   1   10.30    1.20
  -3   2   1   14.20    1.30
  -3   2   1   10.80    1.60
  -3   2   1   10.70    1.30
  -3   2   1   13.20    1.30
  -3   2   1   11.50    1.30
  -3   2   1   11.10    1.30
   2  -2  -1    0.60    0.80
   2  -2  -1    0.80    0.70
   2  -2  -1    0.20    0.90
   2  -2  -1    0.00    0.80
   2  -2  -1    0.10    0.60
   2  -2  -1   -0.50    0.70
   2  -2  -1    1.20    0.80
   2  -2  -1    0.70    0.90
  -2   2   1    0.30    0.60
  -2   2   1    0.10    0.90
  -2   2   1    0.30    0.60
  -2   2   1    0.20    0.90
  -2   2   1    0.00    0.70
  -2   2   1    0.50    0.70
  -2   2   1   -0.50    0.80
  -2   2   1    0.30    0.80
   1  -2  -1  157.08    6.30
   1  -2  -1  171.78    6.30
   1  -2  -1  177.28    6.40
   1  -2  -1  166.08    6.30
   1  -2  -1  166.48    6.40
   1  -2  -1  152.68    6.10
   1  -2  -1  165.38    6.50
   1  -2  -1  162.88    6.30
  -1   2   1  168.98    6.30
  -1   2   1  168.88    6.40
  -1   2   1  158.48    6.30
  -1   2   1  160.08    6.30
  -1   2   1  169.88    6.30
  -1   2   1  162.18    6.40
  -1   2   1  160.38    6.50
  -1   2   1  164.18    6.10
   0  -2  -1  731.33   25.20
   0  -2  -1  696.53   25.40
   0  -2  -1  675.33   25.20
   0  -2  -1  650.43   25.20
   0  -2  -1  670.93   25.20
   0  -2  -1  680.83   25.20
   0   2   1  681.83   25.10
   0   2   1  684.23   25.20
   0   2   1  686.43   25.20
   0   2   1  693.83   25.20
   0   2   1  690.23   25.20
   0   2   1  676.03   25.40
   0   2   1  727.73   25.30
   0   2   1  710.03   25.30
  -1  -2  -1  414.56   16.00
  -1  -2  -1  422.76   15.90
  -1  -2  -1  416.96   15.90
  -1  -2  -1  449.95   16.00
  -1  -2  -1  411.66   15.90
  -1  -2  -1  448.36   16.00
  -1  -2  -1  432.26   15.90
  -1  -2  -1  448.76   16.10
  -1  -2  -1  436.96   16.10
   1   2   1  434.66   15.90
   1   2   1  429.86   16.00
   1   2   1  439.86   16.00
   1   2   1  442.66   16.00
   1   2   1  436.46   15.90
   1   2   1  430.66   16.10
   1   2   1  457.15   16.10
   1   2   1  431.76   16.00
   1   2   1  426.46   15.90
  -2  -2  -1 2227.78   76.79
  -2  -2  -1 2071.99   76.89
  -2  -2  -1 2137.49   76.79
  -2  -2  -1 2226.68   76.89
  -2  -2  -1 2066.09   76.79
   2   2   1 2135.59   76.79
   2   2   1 2127.09   76.89
   2   2   1 2099.29   76.79
   2   2   1 1981.50   76.79
   2   2   1 2089.39   76.89
  -3  -2  -1  448.06   17.40
  -3  -2  -1  528.35   17.80
  -3  -2  -1  434.36   17.50
  -3  -2  -1  456.55   17.60
  -3  -2  -1  483.75   17.60
  -3  -2  -1  455.95   17.60
  -3  -2  -1  491.95   17.80
   3   2   1  482.75   17.40
   3   2   1  481.15   17.70
   3   2   1  457.75   17.50
   3   2   1  482.75   17.60
   3   2   1  475.35   17.70
   3   2   1  475.15   17.60
   3   2   1  476.15   17.60
  -4  -2  -1  298.17   11.10
  -4  -2  -1  293.07   11.30
  -4  -2  -1  282.67   11.10
  -4  -2  -1  287.47   11.30
  -4  -2  -1  288.97   11.10
   4   2   1  295.77   11.10
   4   2   1  292.47   11.10
   4   2   1  296.57   10.90
   4   2   1  292.27   11.10
   4   2   1  276.97   11.10
   4   2   1  283.97   11.30
   4   2   1  293.37   11.30
  -5  -2  -1   58.79    3.00
  -5  -2  -1   58.19    3.00
  -5  -2  -1   55.89    3.20
  -5  -2  -1   57.79    3.00
  -5  -2  -1   56.99    3.20
  -5  -2  -1   55.69    2.90
   5   2   1   57.19    3.20
   5   2   1   57.39    2.70
   5   2   1   57.19    2.90
   5   2   1   58.49    3.00
   5   2   1   54.19    3.00
   5   2   1   55.39    3.00
   5   2   1   52.89    3.20
  -6  -2  -1 1440.16   52.59
  -6  -2  -1 1494.35   52.89
  -6  -2  -1 1442.06   52.49
  -6  -2  -1 1493.45   52.59
  -6  -2  -1 1374.96   52.89
  -6  -2  -1 1432.36   52.59
   6   2   1 1422.46   52.49
   6   2   1 1416.86   52.79
   6   2   1 1480.35   52.29
   6   2   1 1367.06   52.79
   6   2   1 1360.66   52.49
   6   2   1 1411.96   52.49
   6   2   1 1448.96   52.39
  -7  -2  -1   19.60    2.10
  -7  -2  -1   15.60    2.10
  -7  -2  -1   15.30    1.90
  -7  -2  -1   12.90    1.90
  -7  -2  -1   14.70    1.40
  -7  -2  -1   16.10    1.80
  -7  -2  -1   15.10    1.90
   7   2   1   14.20    2.00
   7   2   1   14.60    1.80
   7   2   1   16.00    1.80
   7   2   1   15.60    2.00
   7   2   1   17.20    1.60
   7   2   1   16.30    1.90
   7   2   1   14.60    1.90
  -8  -2  -1   20.00    2.30
  -8  -2  -1   16.90    1.60
  -8  -2  -1   19.00    2.10
  -8  -2  -1   19.50    2.40
  -8  -2  -1   21.00    2.20
  -8  -2  -1   18.90    2.40
  -8  -2  -1   21.80    2.30
   8   2   1   20.90    2.20
   8   2   1   20.20    2.10
   8   2   1   20.80    1.80
   8   2   1   19.10    2.30
   8   2   1   17.10    2.10
   8   2   1   20.10    2.10
   8   2   1   19.00    2.30
  -9  -2  -1   63.39    3.80
  -9  -2  -1   62.39    3.80
  -9  -2  -1   58.09    3.70
  -9  -2  -1   66.49    4.20
  -9  -2  -1   61.89    3.70
  -9  -2  -1   62.59    4.20
  -9  -2  -1   65.39    3.30
   9   2   1   68.89    4.20
   9   2   1   60.39    3.70
   9   2   1   66.19    3.40
   9   2   1   63.99    4.00
   9   2   1   57.39    3.70
   9   2   1   65.69    3.80
   9   2   1   64.29    3.60
 -10  -2  -1  211.28    9.10
 -10  -2  -1  208.08    9.20
 -10  -2  -1  203.68    9.20
 -10  -2  -1  201.98    9.50
 -10  -2  -1  217.98    9.30
 -10  -2  -1  224.58    9.80
  10   2   1  205.28    8.90
  10   2   1  209.78    9.50
  10   2   1  203.98    9.10
  10   2   1  208.18    9.60
  10   2   1  201.48    9.10
  10   2   1  216.88    8.70
  10   2   1  197.18    8.90
 -11  -2  -1   45.00    3.60
 -11  -2  -1   46.00    3.50
 -11  -2  -1   44.00    3.90
 -11  -2  -1   47.80    2.80
 -11  -2  -1   41.10    3.40
 -11  -2  -1   44.70    3.90
  11   2   1   45.30    3.40
  11   2   1   42.80    3.30
  11   2   1   43.00    3.30
  11   2   1   48.60    4.50
  11   2   1   47.50    3.20
  11   2   1   44.10    3.40
  11   2   1   42.00    4.30
 -12  -2  -1  282.27   12.20
 -12  -2  -1  292.97   14.50
 -12  -2  -1  301.17   13.10
 -12  -2  -1  281.77   12.30
 -12  -2  -1  272.17   12.20
 -12  -2  -1  276.67   12.20
  12   2   1  267.77   12.60
  12   2   1  277.07   12.20
  12   2   1  289.87   11.70
  12   2   1  280.37   12.00
  12   2   1  300.67   13.00
  12   2   1  286.87   11.90
 -13  -2  -1    3.00    1.70
 -13  -2  -1    3.30    2.40
 -13  -2  -1    0.10    1.70
 -13  -2  -1    1.00    1.60
 -13  -2  -1    2.40    2.10
 -13  -2  -1    0.30    1.60
  13   2   1   -1.50    1.50
  13   2   1   -0.20    1.40
  13   2   1    1.80    1.90
  13   2   1    0.60    1.90
  13   2   1    1.60    2.00
  13   2   1    2.90    1.60
 -14  -2  -1   55.79    4.50
 -14  -2  -1   56.29    4.70
 -14  -2  -1   56.89    4.60
 -14  -2  -1   52.89    5.00
 -14  -2  -1   54.49    4.40
 -14  -2  -1   42.70    4.20
  14   2   1   57.39    4.60
  14   2   1   44.60    3.70
  14   2   1   50.09    4.20
  14   2   1   60.29    5.00
  14   2   1   59.39    4.00
  14   2   1   59.29    4.30
 -15  -2  -1   53.09    4.80
 -15  -2  -1   52.09    4.40
 -15  -2  -1   60.69    4.80
 -15  -2  -1   52.79    5.20
 -15  -2  -1   52.99    4.60
 -15  -2  -1   58.09    4.60
  15   2   1   51.99    4.10
  15   2   1   60.69    4.30
  15   2   1   51.19    5.80
  15   2   1   60.09    5.20
  15   2   1   42.90    6.30
 -16  -2  -1   45.30    4.60
 -16  -2  -1   38.50    5.00
 -16  -2  -1   49.70    4.60
 -16  -2  -1   39.60    4.30
 -16  -2  -1   42.90    4.40
  16   2   1   40.10    4.40
  16   2   1   42.10    3.80
  16   2   1   48.70    5.00
  16   2   1   45.90    4.30
  16   2   1   42.90    4.10
  16   2   1   33.90    4.60
  16   2   1   42.20    3.90
  16  -3  -1   18.00    3.40
  16  -3  -1   17.20    2.80
  16  -3  -1   19.60    4.30
  16  -3  -1   13.60    3.40
  16  -3  -1   17.70    3.00
  16  -3  -1   25.10    3.20
 -16   3   1   14.80    3.20
 -16   3   1   19.80    3.00
 -16   3   1   15.30    3.80
 -16   3   1   16.10    2.80
 -16   3   1   22.20    4.10
 -16   3   1   13.10    3.00
  15  -3  -1  186.58    9.20
  15  -3  -1  187.18    9.20
  15  -3  -1  193.88    9.50
  15  -3  -1  187.68    8.90
  15  -3  -1  188.48   10.30
  15  -3  -1  183.78   10.90
  15  -3  -1  169.48    9.70
 -15   3   1  172.18    9.20
 -15   3   1  178.58    9.60
 -15   3   1  195.98    9.30
 -15   3   1  181.98   10.00
 -15   3   1  191.88    9.50
 -15   3   1  167.38   10.10
 -15   3   1  188.68    9.30
  14  -3  -1    7.00    2.20
  14  -3  -1    7.40    2.00
  14  -3  -1    6.00    2.30
  14  -3  -1    9.30    2.30
  14  -3  -1    4.40    2.60
  14  -3  -1    5.20    2.70
  14  -3  -1   10.30    2.40
 -14   3   1    9.30    2.90
 -14   3   1    3.90    2.40
 -14   3   1    5.80    2.00
 -14   3   1    8.00    2.30
 -14   3   1    8.60    2.10
 -14   3   1    6.60    2.00
 -14   3   1    6.60    2.20
  13  -3  -1   18.30    4.00
  13  -3  -1   13.60    2.70
  13  -3  -1   12.60    2.50
  13  -3  -1   19.10    3.40
  13  -3  -1    9.90    2.60
  13  -3  -1   20.80    3.30
 -13   3   1   18.80    3.30
 -13   3   1   12.50    2.60
 -13   3   1   15.50    2.60
 -13   3   1   13.10    2.60
 -13   3   1   15.70    3.20
 -13   3   1    7.90    2.50
  12  -3  -1   47.80    3.80
  12  -3  -1   51.99    3.90
  12  -3  -1   49.90    4.60
  12  -3  -1   48.60    3.90
  12  -3  -1   56.49    4.80
  12  -3  -1   58.19    5.40
  12  -3  -1   49.99    4.00
 -12   3   1   52.09    5.30
 -12   3   1   43.40    3.90
 -12   3   1   47.60    4.70
 -12   3   1   45.80    3.70
 -12   3   1   48.00    3.90
 -12   3   1   40.30    4.40
  11  -3  -1  274.27   12.00
  11  -3  -1  285.97   12.80
  11  -3  -1  281.17   12.10
  11  -3  -1  274.87   12.40
  11  -3  -1  282.77   13.50
  11  -3  -1  273.37   11.80
  11  -3  -1  280.47   12.00
 -11   3   1  269.47   12.80
 -11   3   1  299.47   12.20
 -11   3   1  279.47   12.20
 -11   3   1  283.77   12.10
 -11   3   1  264.87   14.00
 -11   3   1  274.27   11.80
 -11   3   1  286.87   12.80
  10  -3  -1    8.80    1.90
  10  -3  -1   12.70    2.60
  10  -3  -1   10.50    1.90
  10  -3  -1    8.90    2.60
  10  -3  -1   10.50    2.40
  10  -3  -1    7.50    2.00
  10  -3  -1    9.90    2.10
 -10   3   1   11.20    2.40
 -10   3   1   10.10    2.20
 -10   3   1   11.20    2.10
 -10   3   1   11.70    2.00
 -10   3   1   11.00    2.00
 -10   3   1   11.40    2.00
 -10   3   1   10.70    2.30
   9  -3  -1    9.30    2.40
   9  -3  -1   11.40    1.90
   9  -3  -1   13.20    2.30
   9  -3  -1   12.50    2.30
   9  -3  -1   12.00    2.10
   9  -3  -1   11.60    1.90
   9  -3  -1   10.60    2.00
  -9   3   1    8.70    1.80
  -9   3   1   10.50    1.90
  -9   3   1   12.00    1.90
  -9   3   1   11.70    2.30
  -9   3   1   13.70    2.20
  -9   3   1   14.10    2.20
  -9   3   1   15.30    2.50
   8  -3  -1   85.99    4.60
   8  -3  -1   87.69    4.50
   8  -3  -1   87.69    5.10
   8  -3  -1   91.69    4.70
   8  -3  -1   89.59    4.60
   8  -3  -1   88.99    5.00
   8  -3  -1   89.99    5.50
  -8   3   1   86.89    4.70
  -8   3   1   91.49    4.70
  -8   3   1   91.19    5.10
  -8   3   1   83.09    5.10
  -8   3   1   86.59    4.50
  -8   3   1   94.29    4.70
  -8   3   1   91.99    4.70
   7  -3  -1  678.43   26.20
   7  -3  -1  692.23   26.10
   7  -3  -1  693.63   26.70
   7  -3  -1  690.93   28.00
   7  -3  -1  692.13   26.20
   7  -3  -1  672.13   26.40
   7  -3  -1  683.43   26.00
  -7   3   1  668.93   26.00
  -7   3   1  687.13   26.70
  -7   3   1  699.53   26.20
  -7   3   1  686.33   26.20
  -7   3   1  703.73   26.20
  -7   3   1  721.13   26.20
  -7   3   1  698.83   26.60
   6  -3  -1  149.39    6.50
   6  -3  -1  152.58    7.10
   6  -3  -1  143.29    7.20
   6  -3  -1  154.18    6.50
   6  -3  -1  151.88    6.80
   6  -3  -1  150.78    6.50
   6  -3  -1  145.99    6.60
  -6   3   1  139.29    6.50
  -6   3   1  149.69    7.00
  -6   3   1  147.39    6.50
  -6   3   1  143.49    6.50
  -6   3   1  146.99    6.90
  -6   3   1  146.19    6.60
  -6   3   1  145.89    6.40
   5  -3  -1  372.66   15.40
   5  -3  -1  377.46   14.60
   5  -3  -1  396.86   14.80
   5  -3  -1  381.86   14.70
   5  -3  -1  366.36   14.80
   5  -3  -1  376.06   15.10
   5  -3  -1  377.36   14.70
  -5   3   1  373.36   15.00
  -5   3   1  385.56   15.10
  -5   3   1  381.86   14.80
  -5   3   1  389.76   14.70
  -5   3   1  389.16   14.70
  -5   3   1  371.46   14.50
   4  -3  -1   88.69    4.20
   4  -3  -1   94.39    4.20
   4  -3  -1   84.59    4.40
   4  -3  -1   89.49    4.60
   4  -3  -1   91.79    4.10
   4  -3  -1   87.99    4.40
  -4   3   1   92.09    4.60
  -4   3   1   93.19    4.20
  -4   3   1   92.79    4.20
  -4   3   1   91.69    4.10
  -4   3   1   88.59    4.20
  -4   3   1   88.59    4.10
  -4   3   1   92.19    4.40
   3  -3  -1  652.33   24.10
   3  -3  -1  661.33   24.20
   3  -3  -1  641.24   24.70
   3  -3  -1  657.23   24.20
   3  -3  -1  652.13   24.30
   3  -3  -1  649.54   24.50
   3  -3  -1  642.24   24.20
   3  -3  -1  629.34   24.30
  -3   3   1  668.03   24.20
  -3   3   1  626.34   24.30
  -3   3   1  643.14   24.70
  -3   3   1  661.63   24.30
  -3   3   1  684.93   24.60
  -3   3   1  662.43   24.20
  -3   3   1  643.44   24.20
  -3   3   1  660.43   24.20
   2  -3  -1   50.09    2.50
   2  -3  -1   45.90    2.00
   2  -3  -1   45.40    2.40
   2  -3  -1   46.50    2.30
   2  -3  -1   45.10    2.40
   2  -3  -1   48.10    2.60
   2  -3  -1   45.00    2.40
   2  -3  -1   47.70    2.70
  -2   3   1   47.80    2.20
  -2   3   1   47.60    2.50
  -2   3   1   47.00    2.40
  -2   3   1   46.80    2.70
  -2   3   1   50.99    2.40
  -2   3   1   47.10    2.50
  -2   3   1   49.80    2.60
  -2   3   1   49.60    2.80
  -2   3   1   47.10    2.40
   1  -3  -1   36.50    2.30
   1  -3  -1   34.90    1.70
   1  -3  -1   37.70    2.10
   1  -3  -1   38.30    2.20
   1  -3  -1   35.10    1.90
   1  -3  -1   36.90    2.10
   1  -3  -1   38.40    2.00
   1  -3  -1   39.20    2.10
  -1   3   1   34.80    2.10
  -1   3   1   37.10    2.10
  -1   3   1   38.60    2.00
  -1   3   1   36.20    2.20
  -1   3   1   36.90    1.70
  -1   3   1   39.70    2.00
  -1   3   1   35.50    2.30
  -1   3   1   36.80    2.10
   0  -3  -1   23.80    1.90
   0  -3  -1   24.00    1.70
   0  -3  -1   22.50    1.80
   0  -3  -1   24.20    1.70
   0  -3  -1   24.00    1.50
   0  -3  -1   22.50    1.70
   0  -3  -1   24.40    1.30
   0  -3  -1   25.20    1.60
   0   3   1   22.80    1.70
   0   3   1   25.20    1.80
   0   3   1   24.60    1.70
   0   3   1   23.50    1.70
   0   3   1   23.80    1.30
   0   3   1   24.90    1.50
   0   3   1   22.20    1.90
   0   3   1   24.80    1.50
   1   3   1 2583.24   93.99
   1   3   1 2592.04   93.89
  -2  -3  -1  293.87   10.70
  -2  -3  -1  278.87   10.80
  -2  -3  -1  285.07   10.60
  -2  -3  -1  267.87   10.50
  -2  -3  -1  281.57   10.60
  -2  -3  -1  285.07   10.60
  -2  -3  -1  275.27   10.80
  -2  -3  -1  282.37   10.60
   2   3   1  284.17   10.50
   2   3   1  286.67   10.70
   2   3   1  279.87   10.70
   2   3   1  280.07   10.50
   2   3   1  281.57   10.60
   2   3   1  272.67   10.60
   2   3   1  277.87   10.50
  -3  -3  -1    9.40    1.20
  -3  -3  -1   11.00    1.20
  -3  -3  -1    8.20    1.00
  -3  -3  -1    6.60    1.10
  -3  -3  -1    7.80    1.00
  -3  -3  -1    9.30    1.10
  -3  -3  -1    8.80    0.90
   3   3   1    9.90    1.00
   3   3   1    8.10    1.00
   3   3   1    9.50    1.10
   3   3   1    8.70    1.20
   3   3   1    8.00    1.10
   3   3   1    8.10    1.10
   3   3   1    7.00    0.80
  -4  -3  -1   93.89    4.20
  -4  -3  -1  101.79    4.20
  -4  -3  -1   94.99    4.40
  -4  -3  -1   94.79    4.40
  -4  -3  -1   95.09    4.10
  -4  -3  -1   91.89    3.90
  -4  -3  -1   96.99    4.20
   4   3   1   88.69    4.10
   4   3   1   96.99    4.30
   4   3   1   95.59    4.30
   4   3   1   87.09    4.10
[truncated: 3,504,698 more chars]
