# Supplementary material for: Bistability in Palladium Complexes with Two Different Redox‐Active Ligands of Orthogonal Charge Regimes
Source: Chemistry. 2025 Nov 4;31(69):e03160. doi: 10.1002/chem.202503160 (PMC12699171; doi:10.1002/chem.202503160)
Supplement: Supplementary file 2 — Supporting Information [file CHEM-31-e03160-s002.zip › mo_2025_fkfb04_4_0m.cif]

data_mo_2025_fkfb04_4_0m

# 1. SUBMISSION DETAILS
 
_publ_contact_author
;
       Prof. Dr. Dr. Hans-Joerg Himmel
       Anorganisch-Chemisches Institut
       Ruprecht-Karls Universitaet Heidelberg
       Im Neuenheimer Feld 270
       69120 Heidelberg
       Germany
;
_publ_contact_author_phone        '049 6221 54-8446'
_publ_contact_author_fax          '049 6221 54-5707'
_publ_contact_author_email        'hans-jorg.himmel@aci.uni-heidelberg.de'
_publ_requested_journal           'Angew. Chem.'
_publ_requested_coeditor_name     
;
'Kreis Franka, Poddelskii Andrei, Hammermueller Leon, Bootz Pascal, 
Bodenmueller Franz, Kaifer Elisabeth, Koehn Andrea' 
;    
#==============================================================================
 
# 2. TITLE AND AUTHOR LIST

_publ_section_title
;
   'Bistability in Palladium Complexes with Two Different Redox-Active 
Ligands of Orthogonal Charge Regimes'
;
_publ_section_abstract
;
      'Bistability in Palladium Complexes with Two Different Redox-Active 
Ligands of Orthogonal Charge Regimes'
;

loop_
 _publ_author_name
 _publ_author_address
     'Kreis, Franka'
;     Anorganisch-Chemisches Institut
      Ruprecht-Karls Universitaet Heidelberg
      Im Neuenheimer Feld 270
      69120 Heidelberg
      Bundesrepublik Deutschland
; 
     'Poddelkii, Andrei'
;     Anorganisch-Chemisches Institut
      Ruprecht-Karls Universitaet Heidelberg
      Im Neuenheimer Feld 270
      69120 Heidelberg
      Bundesrepublik Deutschland
;
     'Hammermueller, Leon'
;     Anorganisch-Chemisches Institut
      Ruprecht-Karls Universitaet Heidelberg
      Im Neuenheimer Feld 270
      69120 Heidelberg
      Bundesrepublik Deutschland
;
     'Bootz, Pascal'
;     Anorganisch-Chemisches Institut
      Ruprecht-Karls Universitaet Heidelberg
      Im Neuenheimer Feld 270
      69120 Heidelberg
      Bundesrepublik Deutschland
;
     'Bodenmueller, Franz'
;     Anorganisch-Chemisches Institut
      Ruprecht-Karls Universitaet Heidelberg
      Im Neuenheimer Feld 270
      69120 Heidelberg
      Bundesrepublik Deutschland
;
     'Kaifer, Elisabeth'
;     Anorganisch-Chemisches Institut
      Ruprecht-Karls Universitaet Heidelberg
      Im Neuenheimer Feld 270
      69120 Heidelberg
      Bundesrepublik Deutschland
;
     'Koehn, Andreas'
;     Institute of Theoretical Chemistry
      University of Stuttgart
      Pfaffenwaldring 55
      70569 Stuttgart
      Germany
;
     'Himmel, Hans-Joerg' 
;     Anorganisch-Chemisches Institut
      Ruprecht-Karls Universitaet Heidelberg
      Im Neuenheimer Feld 270
      69120 Heidelberg
      Bundesrepublik Deutschland
;

#==============================================================================

_audit_creation_date               2025-05-22
_audit_creation_method
;
Olex2 1.5
(compiled 2025.04.05 svn.rf049d14d for OlexSys, GUI svn.r7224)
;
_shelx_SHELXL_version_number       '2018/3'
_audit_contact_author_address      ?
_audit_contact_author_email        ?
_audit_contact_author_name         ''
_audit_contact_author_phone        ?
_publ_contact_author_id_orcid      ?
_publ_section_references
;
D. Kratzert, I. Krossing, (2018), J. Appl. Cryst. 51, 928-934. 

Dolomanov, O.V., Bourhis, L.J., Gildea, R.J, Howard, J.A.K. & Puschmann, H.
 (2009), J. Appl. Cryst. 42, 339-341.

Kratzert, D., Holstein, J.J. & Krossing, I. (2015). J. Appl. Cryst. 48, 933-938.

Sheldrick, G.M. (2008). Acta Cryst. A64, 112-122.

Sheldrick, G.M. (2015). Acta Cryst. A71, 3-8.
;
_chemical_name_common              ?
_chemical_name_systematic          ?
_chemical_formula_moiety          
 'C33 H30 Cl2 N6 O4 Pd, F6 P, 1.125(C6 H4 F2), 1.5[C6H4F2]'
_chemical_formula_sum              'C48.75 H40.50 Cl2 F11.25 N6 O4 P Pd'
_chemical_formula_weight           1196.39
_chemical_melting_point            ?
loop_
  _atom_type_symbol
  _atom_type_description
  _atom_type_scat_dispersion_real
  _atom_type_scat_dispersion_imag
  _atom_type_scat_source
 'C' 'C' 0.0033 0.0016 'International Tables Vol C Tables 4.2.6.8 and 6.1.1.4'
 'H' 'H' 0.0000 0.0000 'International Tables Vol C Tables 4.2.6.8 and 6.1.1.4'
 'Cl' 'Cl' 0.1484 0.1585 'International Tables Vol C Tables 4.2.6.8 and 6.1.1.4'
 'F' 'F' 0.0171 0.0103 'International Tables Vol C Tables 4.2.6.8 and 6.1.1.4'
 'N' 'N' 0.0061 0.0033 'International Tables Vol C Tables 4.2.6.8 and 6.1.1.4'
 'O' 'O' 0.0106 0.0060 'International Tables Vol C Tables 4.2.6.8 and 6.1.1.4'
 'P' 'P' 0.1023 0.0942 'International Tables Vol C Tables 4.2.6.8 and 6.1.1.4'
 'Pd' 'Pd' -0.9988 1.0072
 'International Tables Vol C Tables 4.2.6.8 and 6.1.1.4'

_shelx_space_group_comment
;
The symmetry employed for this shelxl refinement is uniquely defined
by the following loop, which should always be used as a source of
symmetry information in preference to the above space-group names.
They are only intended as comments.
;
_space_group_crystal_system        'triclinic'
_space_group_IT_number             2
_space_group_name_H-M_alt          P-1
_space_group_name_Hall             '-P 1'
loop_
  _space_group_symop_operation_xyz
 'x, y, z'
 '-x, -y, -z'

_cell_length_a                     11.8888(8)
_cell_length_b                     19.5285(14)
_cell_length_c                     23.0636(16)
_cell_angle_alpha                  82.053(3)
_cell_angle_beta                   76.208(3)
_cell_angle_gamma                  81.176(2)
_cell_volume                       5109.8(6)
_cell_formula_units_Z              4
_cell_measurement_reflns_used      9720
_cell_measurement_temperature      100.00
_cell_measurement_theta_max        27.67
_cell_measurement_theta_min        2.53
_shelx_estimated_absorpt_T_max     0.866
_shelx_estimated_absorpt_T_min     0.807
_exptl_absorpt_coefficient_mu      0.590
_exptl_absorpt_correction_T_max    0.7456
_exptl_absorpt_correction_T_min    0.6021
_exptl_absorpt_correction_type     multi-scan
_exptl_absorpt_process_details
;
SADABS-2016/2 (Bruker,2016/2) was used for absorption correction.
wR2(int) was 0.1492 before and 0.0749 after correction.
The Ratio of minimum to maximum transmission is 0.8075.
The \l/2 correction factor is Not present.
;
_exptl_absorpt_special_details     ?
_exptl_crystal_colour              violet
_exptl_crystal_colour_primary      violet
_exptl_crystal_density_diffrn      1.555
_exptl_crystal_density_meas        ?
_exptl_crystal_density_method      ?
_exptl_crystal_description         block
_exptl_crystal_F_000               2413
_exptl_crystal_size_max            0.38
_exptl_crystal_size_mid            0.27
_exptl_crystal_size_min            0.25
_exptl_transmission_factor_max     ?
_exptl_transmission_factor_min     ?
_diffrn_reflns_av_R_equivalents    0.0560
_diffrn_reflns_av_unetI/netI       0.0262
_diffrn_reflns_Laue_measured_fraction_full  0.999
_diffrn_reflns_Laue_measured_fraction_max  0.999
_diffrn_reflns_limit_h_max         15
_diffrn_reflns_limit_h_min         -15
_diffrn_reflns_limit_k_max         24
_diffrn_reflns_limit_k_min         -24
_diffrn_reflns_limit_l_max         29
_diffrn_reflns_limit_l_min         -29
_diffrn_reflns_number              241742
_diffrn_reflns_point_group_measured_fraction_full  0.999
_diffrn_reflns_point_group_measured_fraction_max  0.999
_diffrn_reflns_theta_full          25.242
_diffrn_reflns_theta_max           27.000
_diffrn_reflns_theta_min           1.325
_diffrn_ambient_temperature        100.00
_diffrn_detector                   'Bruker Photon III detector'
_diffrn_detector_type              'CPAD detector'
_diffrn_measured_fraction_theta_full  0.999
_diffrn_measured_fraction_theta_max  0.999
_diffrn_measurement_device         'three-circle diffractometer'
_diffrn_measurement_device_type    'Bruker D8-Venture Dual Source'
_diffrn_measurement_method         '\w and \f scans'
_diffrn_radiation_monochromator    'mirror optics'
_diffrn_radiation_probe            x-ray
_diffrn_radiation_type             MoK\a
_diffrn_radiation_wavelength       0.71073
_diffrn_source                     'microfocus sealed X-ray tube'
_diffrn_source_current             1.4
_diffrn_source_power               0.07
_diffrn_source_type                'Incoatec I\ms'
_diffrn_source_voltage             50.0
_diffrn_standards_number           0
_reflns_Friedel_coverage           0.000
_reflns_Friedel_fraction_full      .
_reflns_Friedel_fraction_max       .
_reflns_number_gt                  19151
_reflns_number_total               22277
_reflns_special_details
;
 Reflections were merged by SHELXL according to the crystal
 class for the calculation of statistics and refinement.
 
 Structure factors included contributions from the .fab file.
 
 _reflns_Friedel_fraction is defined as the number of unique
 Friedel pairs measured divided by the number that would be
 possible theoretically, ignoring centric projections and
 systematic absences.
;
_reflns_threshold_expression       'I > 2\s(I)'
_computing_cell_refinement         'SAINT V8.40B (Bruker, 2019)'
_computing_data_collection         'APEX 4 V2021.11-0 (Bruker, 2021)'
_computing_data_reduction          'SAINT V8.40B (Bruker, 2019)'
_computing_molecular_graphics      'Olex2 1.5 (Dolomanov et al., 2009)'
_computing_publication_material    'Olex2 1.5 (Dolomanov et al., 2009)'
_computing_structure_refinement    'XL  (Sheldrick, 2008)'
_computing_structure_solution      'SHELXT 2018/2 (Sheldrick, 2018)'
_refine_diff_density_max           1.164
_refine_diff_density_min           -1.167
_refine_diff_density_rms           0.113
_refine_ls_extinction_coef         .
_refine_ls_extinction_method       none
_refine_ls_goodness_of_fit_ref     1.077
_refine_ls_hydrogen_treatment      constr
_refine_ls_matrix_type             full
_refine_ls_number_parameters       1303
_refine_ls_number_reflns           22277
_refine_ls_number_restraints       963
_refine_ls_R_factor_all            0.0669
_refine_ls_R_factor_gt             0.0567
_refine_ls_restrained_S_all        1.076
_refine_ls_shift/su_max            0.001
_refine_ls_shift/su_mean           0.000
_refine_ls_structure_factor_coef   Fsqd
_refine_ls_weighting_details      
 'w=1/[\s^2^(Fo^2^)+(0.0762P)^2^+16.5580P] where P=(Fo^2^+2Fc^2^)/3'
_refine_ls_weighting_scheme        calc
_refine_ls_wR_factor_gt            0.1506
_refine_ls_wR_factor_ref           0.1663
_refine_special_details            ?
_olex2_refinement_description
;
1. Fixed Uiso
 At 1.2 times of:
  All C(H) groups
 At 1.5 times of:
  All C(H,H,H) groups
2. Restrained distances
 C93-C94 = C93-C98 = C94-C95
 1.39 with sigma of 0.02
 C82-C81 = C82-C83 = C80-C79 = C79-C78 = C78-C83
 1.38 with sigma of 0.02
 P2-F8 = P2-F12B = P2-F7 = P2-F10B = P2-F9B = P2-F11B
 1.65 with sigma of 0.02
 C93-F85 = C94-F86
 1.35 with sigma of 0.02
 Cl54-C82B = Cl53-C81B
 1.73 with sigma of 0.02
 C95-C96 = C96-C97 = C97-C98
 1.4 with sigma of 0.02
 C82B-C81B = C82B-C83B
 1.38 with sigma of 0.02
 C81B-C80B
 1.39 with sigma of 0.02
 C87-C88 = C87-C92 = C88-C89
 1.39 with sigma of 0.02
 C87-F83 = C88-F84
 1.35 with sigma of 0.02
 C89-C90 = C90-C91 = C91-C92
 1.4 with sigma of 0.02
 C35-C34 = C35-C36 = C34-C86
 1.39 with sigma of 0.02
 C35-F82 = C34-F81
 1.35 with sigma of 0.02
 C86-C85 = C85-C84 = C84-C36
 1.4 with sigma of 0.02
 Cl52-C82 = Cl51-C81
 1.73 with sigma of 0.02
 C81-C80
 1.39 with sigma of 0.02
 C82-C80 = C81-C79 = C79-C83
 2.4 with sigma of 0.04
 C82-C78 = C80-C78
 2.39 with sigma of 0.04
 C93-C95 = C95-C97 = C96-C98
 2.42 with sigma of 0.04
 C93-F86
 2.37 with sigma of 0.04
 C93-C97 = C94-C96
 2.4 with sigma of 0.04
 Cl54-C81B = Cl53-C82B
 2.71 with sigma of 0.04
 Cl54-C83B
 2.67 with sigma of 0.04
 Cl53-C80B
 2.69 with sigma of 0.04
 C82B-C80B
 2.4 with sigma of 0.04
 C87-C89 = C89-C91 = C90-C92
 2.42 with sigma of 0.04
 C87-F84
 2.37 with sigma of 0.04
 C87-C91 = C88-C90
 2.4 with sigma of 0.04
 C35-C86 = C86-C84 = C85-C36
 2.42 with sigma of 0.04
 C35-F81
 2.37 with sigma of 0.04
 C35-C84 = C34-C85
 2.4 with sigma of 0.04
 Cl52-C81 = Cl51-C82
 2.71 with sigma of 0.04
 Cl52-C83
 2.67 with sigma of 0.04
 Cl51-C80
 2.69 with sigma of 0.04
 P2-F8 \\sim P2-F12B \\sim P2-F7 \\sim P2-F10B \\sim P2-F9B \\sim P2-F11B
 with sigma of 0.02
 C82-C81 \\sim C81-C80 \\sim C80-C79 \\sim C79-C78 \\sim C78-C83 \\sim C83-C82
 with sigma of 0.02
 C82-C80 \\sim C82-C78 \\sim C79-C81 \\sim C79-C83 \\sim C81-C83 \\sim C80-C78
 with sigma of 0.04
 F8-F12B \\sim F8-F10B \\sim F8-F9B \\sim F8-F11B \\sim F7-F12B \\sim F7-F10B
\\sim F7-F9B \\sim F7-F11B
 with sigma of 0.04
 F8-F7 \\sim F12B-F10B \\sim F11B-F9B
 with sigma of 0.05
 C93-F85 \\sim C94-F86
 with sigma of 0.02
 C93-C98 \\sim C97-C98 \\sim C93-C94 \\sim C96-C97 \\sim C95-C96 \\sim C94-C95
 with sigma of 0.02
 C93-F86 \\sim C95-F86 \\sim C94-F85 \\sim C98-F85
 with sigma of 0.04
 C82B-Cl54 \\sim C81B-Cl53
 with sigma of 0.02
 C96-C98 \\sim C95-C97 \\sim C94-C96 \\sim C93-C95 \\sim C94-C98 \\sim C93-C97
 with sigma of 0.04
 C82B-C81B \\sim C81B-C80B \\sim C83B-C82B
 with sigma of 0.02
 C82B-C80B \\sim C81B-C83B
 with sigma of 0.04
 Cl54-C83B \\sim Cl54-C81B \\sim Cl53-C82B \\sim Cl53-C80B
 with sigma of 0.04
 C87-F83 \\sim C88-F84
 with sigma of 0.02
 C87-C92 \\sim C91-C92 \\sim C87-C88 \\sim C90-C91 \\sim C89-C90 \\sim C88-C89
 with sigma of 0.02
 C87-F84 \\sim C89-F84 \\sim C88-F83 \\sim C92-F83
 with sigma of 0.04
 C90-C92 \\sim C89-C91 \\sim C88-C90 \\sim C87-C89 \\sim C88-C92 \\sim C87-C91
 with sigma of 0.04
 C35-F82 \\sim C34-F81
 with sigma of 0.02
 C35-C36 \\sim C84-C36 \\sim C35-C34 \\sim C85-C84 \\sim C86-C85 \\sim C34-C86
 with sigma of 0.02
 C35-F81 \\sim C86-F81 \\sim C34-F82 \\sim C36-F82
 with sigma of 0.04
 C85-C36 \\sim C86-C84 \\sim C34-C85 \\sim C35-C86 \\sim C34-C36 \\sim C35-C84
 with sigma of 0.04
 C82-Cl52 \\sim C81-Cl51
 with sigma of 0.02
 Cl52-C83 \\sim Cl52-C81 \\sim Cl51-C82 \\sim Cl51-C80
 with sigma of 0.04
3. Restrained planarity
 Cl51, Cl52, C78, C79, C80, C81, C82, C83
 with sigma of 0.1
 F85, F86, C93, C94, C95, C96, C97, C98
 with sigma of 0.1
 Cl53, Cl54, C80B, C81B, C82B, C83B
 with sigma of 0.1
 F83, F84, C87, C88, C89, C90, C91, C92
 with sigma of 0.1
 F81, F82, C34, C35, C36, C84, C85, C86
 with sigma of 0.1
4. Uiso/Uaniso restraints and constraints
Cl51 \\sim Cl52 \\sim C78 \\sim C79 \\sim C80 \\sim C81 \\sim C82 \\sim C83:
within 2A with sigma of 0.04 and sigma for terminal atoms of 0.08 within 2A
P2 \\sim F7 \\sim F8 \\sim F9B \\sim F10B \\sim F11B \\sim F12B: within 2A with
sigma of 0.04 and sigma for terminal atoms of 0.08 within 2A
F85 \\sim F86 \\sim C93 \\sim C94 \\sim C95 \\sim C96 \\sim C97 \\sim C98:
within 2A with sigma of 0.04 and sigma for terminal atoms of 0.08 within 2A
Cl53 \\sim Cl54 \\sim C80B \\sim C81B \\sim C82B \\sim C83B \\sim C78 \\sim
C79: within 2A with sigma of 0.04 and sigma for terminal atoms of 0.08 within 2A
F83 \\sim F84 \\sim C87 \\sim C88 \\sim C89 \\sim C90 \\sim C91 \\sim C92:
within 2A with sigma of 0.04 and sigma for terminal atoms of 0.08 within 2A
F81 \\sim F82 \\sim C34 \\sim C35 \\sim C36 \\sim C84 \\sim C85 \\sim C86:
within 2A with sigma of 0.04 and sigma for terminal atoms of 0.08 within 2A
C25 \\sim C25B \\sim C26 \\sim C26B \\sim C27 \\sim C27B: within 1.7A with
sigma of 0.04 and sigma for terminal atoms of 0.08 within 1.7A
5. Rigid body (RIGU) restrains
 Cl51, Cl52, C78, C79, C80, C81, C82, C83
 with sigma for 1-2 distances of 0.004 and sigma for 1-3 distances of 0.004
 P2, F7, F8, F9B, F10B, F11B, F12B
 with sigma for 1-2 distances of 0.004 and sigma for 1-3 distances of 0.004
 F85, F86, C93, C94, C95, C96, C97, C98
 with sigma for 1-2 distances of 0.004 and sigma for 1-3 distances of 0.004
 Cl53, Cl54, C80B, C81B, C82B, C83B, C78, C79
 with sigma for 1-2 distances of 0.004 and sigma for 1-3 distances of 0.004
 F83, F84, C87, C88, C89, C90, C91, C92
 with sigma for 1-2 distances of 0.004 and sigma for 1-3 distances of 0.004
 F81, F82, C34, C35, C36, C84, C85, C86
 with sigma for 1-2 distances of 0.004 and sigma for 1-3 distances of 0.004
 C25, C25B, C26, C26B, C27, C27B
 with sigma for 1-2 distances of 0.004 and sigma for 1-3 distances of 0.004
6. Others
 Sof(C25B)=Sof(C26B)=Sof(H26D)=Sof(H26E)=Sof(H26F)=Sof(C27B)=Sof(H27D)=
 Sof(H27E)=Sof(H27F)=1-FVAR(1)
 Sof(C25)=Sof(C26)=Sof(H26A)=Sof(H26B)=Sof(H26C)=Sof(C27)=Sof(H27A)=Sof(H27B)=
 Sof(H27C)=FVAR(1)
 Fixed Sof: Cl51(0.85) Cl52(0.85) Cl53(0.15) Cl54(0.15) C80(0.85) H80(0.85)
 C80B(0.15) H80B(0.15) C81(0.85) C81B(0.15) C82(0.85) C82B(0.15) C83(0.85)
 H83(0.85) C83B(0.15) H83B(0.15) F9(0.7) F9B(0.3) F10(0.7) F10B(0.3) F11(0.7)
 F11B(0.3) F12(0.7) F12B(0.3) F81(0.75) F82(0.75) C34(0.75) C35(0.75) C36(0.75)
 H36(0.75) C84(0.75) H84(0.75) C85(0.75) H85(0.75) C86(0.75) H86(0.75)
 F83(0.75) F84(0.75) C87(0.75) C88(0.75) C89(0.75) H89(0.75) C90(0.75)
 H90(0.75) C91(0.75) H91(0.75) C92(0.75) H92(0.75) F85(0.75) F86(0.75)
 C93(0.75) C94(0.75) C95(0.75) H95(0.75) C96(0.75) H96(0.75) C97(0.75)
 H97(0.75) C98(0.75) H98(0.75)
7.a Aromatic/amide H refined with riding coordinates:
 C3(H3), C6(H6), C9(H9), C10(H10), C11(H11), C12(H12), C18(H18), C19(H19),
 C20(H20), C21(H21), C30(H30), C33(H33), C53(H53), C56(H56), C59(H59), C60(H60),
  C61(H61), C62(H62), C68(H68), C69(H69), C70(H70), C71(H71), C80(H80),
 C80B(H80B), C83(H83), C83B(H83B), C36(H36), C84(H84), C85(H85), C86(H86),
 C89(H89), C90(H90), C91(H91), C92(H92), C95(H95), C96(H96), C97(H97), C98(H98)
7.b Idealised Me refined as rotating group:
 C14(H14A,H14B,H14C), C15(H15A,H15B,H15C), C23(H23A,H23B,H23C), C24(H24A,H24B,
 H24C), C26(H26A,H26B,H26C), C26B(H26D,H26E,H26F), C27(H27A,H27B,H27C),
 C27B(H27D,H27E,H27F), C64(H64A,H64B,H64C), C65(H65A,H65B,H65C), C73(H73A,H73B,
 H73C), C74(H74A,H74B,H74C), C76(H76A,H76B,H76C), C77(H77A,H77B,H77C)
;
_atom_sites_solution_hydrogens     geom
_atom_sites_solution_primary       dual
_atom_sites_solution_secondary     ?
loop_
  _atom_site_label
  _atom_site_type_symbol
  _atom_site_fract_x
  _atom_site_fract_y
  _atom_site_fract_z
  _atom_site_U_iso_or_equiv
  _atom_site_adp_type
  _atom_site_occupancy
  _atom_site_site_symmetry_order
  _atom_site_calc_flag
  _atom_site_refinement_flags_posn
  _atom_site_refinement_flags_adp
  _atom_site_refinement_flags_occupancy
  _atom_site_disorder_assembly
  _atom_site_disorder_group
 Pd1 Pd 0.72826(2) 0.74696(2) 0.42068(2) 0.02112(8) Uani 1 1 d . . . . .
 Cl1 Cl 0.36258(11) 0.52728(5) 0.58736(6) 0.0543(3) Uani 1 1 d . . . . .
 Cl2 Cl 0.20301(8) 0.67126(5) 0.58204(5) 0.0390(2) Uani 1 1 d . . . . .
 O1 O 1.0895(3) 0.94856(16) 0.24897(16) 0.0469(8) Uani 1 1 d . . . . .
 O2 O 1.2024(3) 0.84180(17) 0.24061(16) 0.0491(9) Uani 1 1 d . . . . .
 O3 O 0.5649(2) 0.77670(12) 0.46176(12) 0.0259(5) Uani 1 1 d . . . . .
 O4 O 0.6982(2) 0.65203(12) 0.46017(11) 0.0243(5) Uani 1 1 d . . . . .
 N1 N 0.7653(2) 0.84186(15) 0.38132(14) 0.0246(6) Uani 1 1 d . . . . .
 N2 N 0.7064(3) 0.95396(14) 0.42023(15) 0.0268(6) Uani 1 1 d . . . . .
 N3 N 0.5848(3) 0.91448(14) 0.37840(14) 0.0250(6) Uani 1 1 d . . . . .
 N4 N 0.8954(3) 0.72319(15) 0.37674(15) 0.0259(6) Uani 1 1 d . . . . .
 N5 N 0.9259(2) 0.60045(15) 0.37145(13) 0.0231(6) Uani 1 1 d . . . . .
 N6 N 1.0434(2) 0.64175(14) 0.41464(14) 0.0231(6) Uani 1 1 d . . . . .
 C1 C 0.8749(3) 0.84473(18) 0.34766(18) 0.0269(7) Uani 1 1 d . . . . .
 C2 C 0.9479(3) 0.77798(17) 0.34417(17) 0.0253(7) Uani 1 1 d . . . . .
 C3 C 1.0613(3) 0.77247(19) 0.30857(19) 0.0317(8) Uani 1 1 d . . . . .
 H3 H 1.109469 0.728986 0.305346 0.038 Uiso 1 1 calc R U . . .
 C4 C 1.0988(3) 0.8326(2) 0.2789(2) 0.0367(9) Uani 1 1 d . . . . .
 C5 C 1.0294(4) 0.8987(2) 0.2828(2) 0.0359(9) Uani 1 1 d . . . . .
 C6 C 0.9176(3) 0.90564(18) 0.31536(19) 0.0298(8) Uani 1 1 d . . . . .
 H6 H 0.870319 0.949534 0.316317 0.036 Uiso 1 1 calc R U . . .
 C7 C 0.6898(3) 0.90120(17) 0.39263(17) 0.0241(7) Uani 1 1 d . . . . .
 C8 C 0.6079(3) 1.00348(18) 0.42349(19) 0.0298(8) Uani 1 1 d . . . . .
 C9 C 0.5809(4) 1.06715(19) 0.4484(2) 0.0373(9) Uani 1 1 d . . . . .
 H9 H 0.632636 1.083890 0.467226 0.045 Uiso 1 1 calc R U . . .
 C10 C 0.4728(4) 1.1043(2) 0.4437(2) 0.0429(10) Uani 1 1 d . . . . .
 H10 H 0.450105 1.147915 0.459549 0.052 Uiso 1 1 calc R U . . .
 C11 C 0.3973(4) 1.0789(2) 0.4163(2) 0.0407(10) Uani 1 1 d . . . . .
 H11 H 0.325036 1.106338 0.413692 0.049 Uiso 1 1 calc R U . . .
 C12 C 0.4232(4) 1.0156(2) 0.3927(2) 0.0353(9) Uani 1 1 d . . . . .
 H12 H 0.370802 0.998364 0.374550 0.042 Uiso 1 1 calc R U . . .
 C13 C 0.5312(3) 0.97869(18) 0.39722(18) 0.0275(7) Uani 1 1 d . . . . .
 C14 C 0.8058(3) 0.9577(2) 0.4465(2) 0.0359(9) Uani 1 1 d . . . . .
 H14A H 0.850022 0.911314 0.450496 0.054 Uiso 1 1 calc R U . . .
 H14B H 0.777223 0.974446 0.486211 0.054 Uiso 1 1 calc R U . . .
 H14C H 0.856509 0.989941 0.420420 0.054 Uiso 1 1 calc R U . . .
 C15 C 0.5361(3) 0.87133(19) 0.34657(19) 0.0316(8) Uani 1 1 d . . . . .
 H15A H 0.596668 0.834580 0.330378 0.047 Uiso 1 1 calc R U . . .
 H15B H 0.507268 0.900142 0.313562 0.047 Uiso 1 1 calc R U . . .
 H15C H 0.471465 0.850142 0.374284 0.047 Uiso 1 1 calc R U . . .
 C16 C 0.9552(3) 0.65845(17) 0.38588(16) 0.0224(7) Uani 1 1 d . . . . .
 C17 C 0.9957(3) 0.54328(16) 0.39281(15) 0.0214(6) Uani 1 1 d . . . . .
 C18 C 0.9954(3) 0.47217(17) 0.39242(17) 0.0257(7) Uani 1 1 d . . . . .
 H18 H 0.944807 0.454398 0.373533 0.031 Uiso 1 1 calc R U . . .
 C19 C 1.0733(3) 0.42897(18) 0.42124(17) 0.0291(8) Uani 1 1 d . . . . .
 H19 H 1.075861 0.379957 0.422346 0.035 Uiso 1 1 calc R U . . .
 C20 C 1.1488(3) 0.45483(19) 0.44894(17) 0.0279(7) Uani 1 1 d . . . . .
 H20 H 1.200683 0.423004 0.468300 0.033 Uiso 1 1 calc R U . . .
 C21 C 1.1494(3) 0.52597(19) 0.44865(17) 0.0267(7) Uani 1 1 d . . . . .
 H21 H 1.200664 0.543864 0.466997 0.032 Uiso 1 1 calc R U . . .
 C22 C 1.0706(3) 0.56948(17) 0.42001(15) 0.0225(6) Uani 1 1 d . . . . .
 C23 C 0.8371(3) 0.59703(19) 0.33826(19) 0.0303(8) Uani 1 1 d . . . . .
 H23A H 0.865394 0.561623 0.310148 0.045 Uiso 1 1 calc R U . . .
 H23B H 0.820620 0.642487 0.315907 0.045 Uiso 1 1 calc R U . . .
 H23C H 0.765487 0.584679 0.366434 0.045 Uiso 1 1 calc R U . . .
 C24 C 1.0944(3) 0.68958(19) 0.44194(18) 0.0296(8) Uani 1 1 d . . . . .
 H24A H 1.094999 0.671361 0.483655 0.044 Uiso 1 1 calc R U . . .
 H24B H 1.047683 0.735499 0.440976 0.044 Uiso 1 1 calc R U . . .
 H24C H 1.174487 0.693805 0.419400 0.044 Uiso 1 1 calc R U . . .
 C25 C 1.207(3) 0.9196(18) 0.2270(11) 0.032(5) Uani 0.32(3) 1 d . U P A 1
 C25B C 1.1978(15) 0.9118(10) 0.2134(9) 0.058(4) Uani 0.68(3) 1 d . U P A 2
 C26 C 1.2923(17) 0.9406(12) 0.2579(11) 0.040(5) Uani 0.32(3) 1 d . U P A 1
 H26A H 1.270659 0.925655 0.300980 0.060 Uiso 0.32(3) 1 calc R U P A 1
 H26B H 1.290779 0.991410 0.251650 0.060 Uiso 0.32(3) 1 calc R U P A 1
 H26C H 1.370982 0.918546 0.241196 0.060 Uiso 0.32(3) 1 calc R U P A 1
 C26B C 1.2963(9) 0.9429(7) 0.2261(11) 0.074(5) Uani 0.68(3) 1 d . U P A 2
 H26D H 1.288377 0.940358 0.269582 0.112 Uiso 0.68(3) 1 calc R U P A 2
 H26E H 1.294003 0.991696 0.208816 0.112 Uiso 0.68(3) 1 calc R U P A 2
 H26F H 1.370862 0.916855 0.208115 0.112 Uiso 0.68(3) 1 calc R U P A 2
 C27 C 1.241(3) 0.9340(11) 0.1600(7) 0.053(6) Uani 0.32(3) 1 d . U P A 1
 H27A H 1.316528 0.906711 0.145121 0.079 Uiso 0.32(3) 1 calc R U P A 1
 H27B H 1.247968 0.983730 0.149031 0.079 Uiso 0.32(3) 1 calc R U P A 1
 H27C H 1.181721 0.920899 0.142145 0.079 Uiso 0.32(3) 1 calc R U P A 1
 C27B C 1.1890(14) 0.9185(8) 0.1499(7) 0.078(4) Uani 0.68(3) 1 d . U P A 2
 H27D H 1.260913 0.895723 0.125883 0.117 Uiso 0.68(3) 1 calc R U P A 2
 H27E H 1.177940 0.967939 0.134821 0.117 Uiso 0.68(3) 1 calc R U P A 2
 H27F H 1.122436 0.896249 0.146874 0.117 Uiso 0.68(3) 1 calc R U P A 2
 C28 C 0.5156(3) 0.72053(17) 0.49061(16) 0.0224(7) Uani 1 1 d . . . . .
 C29 C 0.5862(3) 0.65478(17) 0.49053(16) 0.0225(6) Uani 1 1 d . . . . .
 C30 C 0.5378(3) 0.59636(18) 0.52055(17) 0.0274(7) Uani 1 1 d . . . . .
 H30 H 0.584919 0.552459 0.521415 0.033 Uiso 1 1 calc R U . . .
 C31 C 0.4209(3) 0.60139(18) 0.54943(17) 0.0285(7) Uani 1 1 d . . . . .
 C32 C 0.3514(3) 0.6649(2) 0.54829(17) 0.0279(7) Uani 1 1 d . . . . .
 C33 C 0.3990(3) 0.72490(19) 0.51925(17) 0.0264(7) Uani 1 1 d . . . . .
 H33 H 0.351356 0.768642 0.519188 0.032 Uiso 1 1 calc R U . . .
 Pd2 Pd 0.44597(3) 0.36611(2) 0.14942(2) 0.03143(9) Uani 1 1 d . . . . .
 Cl51 Cl 0.5697(2) 0.10728(10) -0.02704(9) 0.0860(7) Uani 0.85 1 d D U P B 1
 Cl52 Cl 0.3492(3) 0.06626(12) 0.07039(12) 0.0956(9) Uani 0.85 1 d D U P B 1
 Cl53 Cl 0.5156(10) 0.1477(7) -0.0666(5) 0.077(3) Uani 0.15 1 d D U P C 2
 Cl54 Cl 0.3199(13) 0.0920(5) 0.0364(5) 0.079(4) Uani 0.15 1 d D U P C 2
 O51 O 0.5163(3) 0.64508(17) 0.25463(14) 0.0448(8) Uani 1 1 d . . . . .
 O52 O 0.3616(3) 0.60843(16) 0.32898(13) 0.0392(7) Uani 1 1 d . . . . .
 O53 O 0.3556(3) 0.28582(16) 0.16082(14) 0.0406(7) Uani 1 1 d . . . . .
 O54 O 0.5310(3) 0.32913(16) 0.07182(13) 0.0395(7) Uani 1 1 d . . . . .
 N51 N 0.3679(3) 0.40461(18) 0.22712(14) 0.0321(7) Uani 1 1 d . . . . .
 N52 N 0.3545(3) 0.33929(16) 0.32458(14) 0.0266(6) Uani 1 1 d . . . . .
 N53 N 0.2113(3) 0.33964(16) 0.27943(14) 0.0263(6) Uani 1 1 d . . . . .
 N54 N 0.5292(3) 0.45013(19) 0.14137(14) 0.0341(7) Uani 1 1 d . . . . .
 N55 N 0.7124(3) 0.4293(2) 0.07201(16) 0.0452(9) Uani 1 1 d . . . . .
 N56 N 0.6022(4) 0.5274(2) 0.05376(16) 0.0442(9) Uani 1 1 d . . . . .
 C51 C 0.4007(3) 0.4661(2) 0.23479(17) 0.0301(8) Uani 1 1 d . . . . .
 C52 C 0.4906(4) 0.4916(2) 0.18705(17) 0.0315(8) Uani 1 1 d . . . . .
 C53 C 0.5353(4) 0.5535(2) 0.19050(18) 0.0353(9) Uani 1 1 d . . . . .
 H53 H 0.595327 0.571234 0.159584 0.042 Uiso 1 1 calc R U . . .
 C54 C 0.4873(4) 0.5863(2) 0.24088(18) 0.0330(8) Uani 1 1 d . . . . .
 C55 C 0.3952(4) 0.5625(2) 0.28679(18) 0.0326(8) Uani 1 1 d . . . . .
 C56 C 0.3515(4) 0.5032(2) 0.28501(17) 0.0319(8) Uani 1 1 d . . . . .
 H56 H 0.290410 0.487112 0.316214 0.038 Uiso 1 1 calc R U . . .
 C57 C 0.3130(3) 0.36395(19) 0.27540(16) 0.0271(7) Uani 1 1 d . . . . .
 C58 C 0.2750(3) 0.29805(17) 0.36233(17) 0.0250(7) Uani 1 1 d . . . . .
 C59 C 0.2723(3) 0.26464(18) 0.42001(17) 0.0287(7) Uani 1 1 d . . . . .
 H59 H 0.332691 0.265580 0.440354 0.034 Uiso 1 1 calc R U . . .
 C60 C 0.1763(4) 0.23000(19) 0.44582(18) 0.0326(8) Uani 1 1 d . . . . .
 H60 H 0.170791 0.206474 0.485117 0.039 Uiso 1 1 calc R U . . .
 C61 C 0.0876(4) 0.2284(2) 0.41639(19) 0.0353(9) Uani 1 1 d . . . . .
 H61 H 0.023819 0.203454 0.435825 0.042 Uiso 1 1 calc R U . . .
 C62 C 0.0902(3) 0.2624(2) 0.35915(19) 0.0328(8) Uani 1 1 d . . . . .
 H62 H 0.029743 0.261551 0.338832 0.039 Uiso 1 1 calc R U . . .
 C63 C 0.1856(3) 0.29760(18) 0.33325(17) 0.0261(7) Uani 1 1 d . . . . .
 C64 C 0.4681(4) 0.3491(3) 0.3347(2) 0.0416(10) Uani 1 1 d . . . . .
 H64A H 0.457504 0.386743 0.360267 0.062 Uiso 1 1 calc R U . . .
 H64B H 0.520506 0.361291 0.296066 0.062 Uiso 1 1 calc R U . . .
 H64C H 0.502002 0.305865 0.354433 0.062 Uiso 1 1 calc R U . . .
 C65 C 0.1341(4) 0.3588(2) 0.23744(19) 0.0371(9) Uani 1 1 d . . . . .
 H65A H 0.136210 0.319146 0.215216 0.056 Uiso 1 1 calc R U . . .
 H65B H 0.160221 0.398524 0.209202 0.056 Uiso 1 1 calc R U . . .
 H65C H 0.054126 0.371543 0.259760 0.056 Uiso 1 1 calc R U . . .
 C66 C 0.6120(4) 0.4693(3) 0.09164(19) 0.0394(10) Uani 1 1 d . . . . .
 C67 C 0.7718(5) 0.4659(4) 0.0200(2) 0.0558(15) Uani 1 1 d . . . . .
 C68 C 0.8833(5) 0.4473(5) -0.0159(3) 0.078(2) Uani 1 1 d . . . . .
 H68 H 0.930507 0.404589 -0.008573 0.093 Uiso 1 1 calc R U . . .
 C69 C 0.9180(6) 0.4986(5) -0.0639(3) 0.088(3) Uani 1 1 d . . . . .
 H69 H 0.993393 0.490597 -0.089185 0.106 Uiso 1 1 calc R U . . .
 C70 C 0.8489(6) 0.5589(5) -0.0756(3) 0.083(2) Uani 1 1 d . . . . .
 H70 H 0.877102 0.590059 -0.109625 0.099 Uiso 1 1 calc R U . . .
 C71 C 0.7389(5) 0.5767(4) -0.0401(2) 0.0637(17) Uani 1 1 d . . . . .
 H71 H 0.691640 0.619212 -0.048155 0.076 Uiso 1 1 calc R U . . .
 C72 C 0.7026(5) 0.5274(3) 0.0087(2) 0.0511(13) Uani 1 1 d . . . . .
 C73 C 0.7570(5) 0.3636(3) 0.1016(2) 0.0530(13) Uani 1 1 d . . . . .
 H73A H 0.836148 0.366230 0.106009 0.079 Uiso 1 1 calc R U . . .
 H73B H 0.758736 0.325845 0.077388 0.079 Uiso 1 1 calc R U . . .
 H73C H 0.706137 0.354550 0.141324 0.079 Uiso 1 1 calc R U . . .
 C74 C 0.4988(5) 0.5785(3) 0.0553(2) 0.0519(12) Uani 1 1 d . . . . .
 H74A H 0.429441 0.556813 0.076864 0.078 Uiso 1 1 calc R U . . .
 H74B H 0.491382 0.595428 0.014204 0.078 Uiso 1 1 calc R U . . .
 H74C H 0.505991 0.617751 0.075951 0.078 Uiso 1 1 calc R U . . .
 C75 C 0.4422(3) 0.6611(2) 0.31222(19) 0.0327(8) Uani 1 1 d . . . . .
 C76 C 0.5136(5) 0.6536(4) 0.3576(2) 0.0632(16) Uani 1 1 d . . . . .
 H76A H 0.550187 0.605256 0.362435 0.095 Uiso 1 1 calc R U . . .
 H76B H 0.463674 0.665857 0.396097 0.095 Uiso 1 1 calc R U . . .
 H76C H 0.574292 0.684677 0.344523 0.095 Uiso 1 1 calc R U . . .
 C77 C 0.3740(5) 0.7308(3) 0.3032(4) 0.085(3) Uani 1 1 d . . . . .
 H77A H 0.427644 0.765906 0.287958 0.128 Uiso 1 1 calc R U . . .
 H77B H 0.323209 0.742775 0.341592 0.128 Uiso 1 1 calc R U . . .
 H77C H 0.326128 0.729752 0.274221 0.128 Uiso 1 1 calc R U . . .
 C78 C 0.3961(4) 0.2482(2) 0.11478(19) 0.0419(10) Uani 1 1 d D U . . .
 C79 C 0.4907(4) 0.2684(2) 0.07041(19) 0.0435(10) Uani 1 1 d D U . . .
 C80 C 0.5441(6) 0.2238(3) 0.0273(2) 0.0508(16) Uani 0.85 1 d D U P B 1
 H80 H 0.610552 0.235728 -0.002411 0.061 Uiso 0.85 1 calc R U P B 1
 C80B C 0.525(3) 0.2423(12) 0.0081(13) 0.045(7) Uani 0.15 1 d D U P C 2
 H80B H 0.579733 0.263533 -0.023577 0.054 Uiso 0.15 1 calc R U P C 2
 C81 C 0.5005(5) 0.1618(3) 0.0277(2) 0.0583(17) Uani 0.85 1 d D U P B 1
 C81B C 0.4732(15) 0.1869(9) -0.0003(7) 0.048(6) Uani 0.15 1 d D U P C 2
 C82 C 0.4050(6) 0.1440(3) 0.0703(3) 0.064(2) Uani 0.85 1 d D U P B 1
 C82B C 0.3864(16) 0.1617(9) 0.0453(8) 0.057(8) Uani 0.15 1 d D U P C 2
 C83 C 0.3512(6) 0.1864(3) 0.1152(3) 0.054(2) Uani 0.85 1 d D U P B 1
 H83 H 0.285833 0.173588 0.145322 0.065 Uiso 0.85 1 calc R U P B 1
 C83B C 0.353(3) 0.1926(16) 0.0980(12) 0.047(7) Uani 0.15 1 d D U P C 2
 H83B H 0.292286 0.173456 0.127290 0.057 Uiso 0.15 1 calc R U P C 2
 P1 P 0.82606(10) 0.45898(7) 0.22311(5) 0.0378(2) Uani 1 1 d . . . . .
 F1 F 0.8557(2) 0.42774(17) 0.28606(12) 0.0501(7) Uani 1 1 d . . . . .
 F2 F 0.9341(2) 0.50358(17) 0.20987(13) 0.0525(7) Uani 1 1 d . . . . .
 F3 F 0.7980(2) 0.49110(15) 0.15925(12) 0.0470(6) Uani 1 1 d . . . . .
 F4 F 0.7188(2) 0.41438(16) 0.23562(13) 0.0514(7) Uani 1 1 d . . . . .
 F5 F 0.9113(2) 0.39667(16) 0.19100(12) 0.0479(6) Uani 1 1 d . . . . .
 F6 F 0.7418(2) 0.52224(16) 0.25399(12) 0.0492(7) Uani 1 1 d . . . . .
 P2 P 0.15500(11) 0.88448(6) 0.44365(6) 0.0408(3) Uani 1 1 d D U . . .
 F7 F 0.2692(3) 0.9068(2) 0.4571(2) 0.0821(12) Uani 1 1 d D U . . .
 F8 F 0.0441(3) 0.85887(16) 0.4303(2) 0.0795(12) Uani 1 1 d D U . . .
 F9 F 0.0670(6) 0.9203(4) 0.5000(3) 0.0838(19) Uani 0.7 1 d . . P D 1
 F9B F 0.0864(13) 0.9522(7) 0.4669(10) 0.094(5) Uani 0.3 1 d D U P D 2
 F10 F 0.1655(6) 0.8140(3) 0.4868(3) 0.0646(19) Uani 0.7 1 d . . P D 1
 F10B F 0.1508(15) 0.8388(12) 0.5048(7) 0.114(7) Uani 0.3 1 d D U P D 2
 F11 F 0.2322(5) 0.8465(4) 0.3914(3) 0.0785(19) Uani 0.7 1 d . . P D 1
 F11B F 0.2371(11) 0.8131(7) 0.4213(10) 0.087(5) Uani 0.3 1 d D U P D 2
 F12 F 0.1324(6) 0.9559(3) 0.4060(3) 0.0824(17) Uani 0.7 1 d . . P D 1
 F12B F 0.1913(18) 0.9184(12) 0.3740(5) 0.120(6) Uani 0.3 1 d D U P D 2
 F81 F 0.2714(5) 0.2789(3) -0.2386(2) 0.0917(18) Uani 0.75 1 d D U P E 1
 F82 F 0.4263(5) 0.1864(3) -0.1979(2) 0.0858(15) Uani 0.75 1 d D U P E 1
 C34 C 0.2827(6) 0.2826(4) -0.1820(3) 0.0654(18) Uani 0.75 1 d D U P E 1
 C35 C 0.3637(7) 0.2350(4) -0.1610(3) 0.0669(18) Uani 0.75 1 d D U P E 1
 C36 C 0.3799(9) 0.2350(5) -0.1041(3) 0.079(2) Uani 0.75 1 d D U P E 1
 H36 H 0.436695 0.201873 -0.089445 0.095 Uiso 0.75 1 calc R U P E 1
 C84 C 0.3120(8) 0.2839(5) -0.0684(4) 0.078(2) Uani 0.75 1 d D U P E 1
 H84 H 0.320009 0.283833 -0.028340 0.093 Uiso 0.75 1 calc R U P E 1
 C85 C 0.2339(7) 0.3321(4) -0.0907(3) 0.0639(18) Uani 0.75 1 d D U P E 1
 H85 H 0.188540 0.366170 -0.066141 0.077 Uiso 0.75 1 calc R U P E 1
 C86 C 0.2190(7) 0.3328(4) -0.1473(3) 0.0677(19) Uani 0.75 1 d D U P E 1
 H86 H 0.165187 0.367542 -0.162652 0.081 Uiso 0.75 1 calc R U P E 1
 F83 F 0.8822(6) 0.0623(3) 0.2017(3) 0.112(2) Uani 0.75 1 d D U P . .
 F84 F 0.7362(6) 0.0524(3) 0.3089(3) 0.0994(19) Uani 0.75 1 d D U P . .
 C87 C 0.7793(6) 0.1054(4) 0.2107(3) 0.072(2) Uani 0.75 1 d D U P . .
 C88 C 0.7033(7) 0.0998(4) 0.2660(3) 0.071(2) Uani 0.75 1 d D U P . .
 C89 C 0.5982(7) 0.1414(4) 0.2773(4) 0.076(2) Uani 0.75 1 d D U P . .
 H89 H 0.546624 0.136878 0.315637 0.091 Uiso 0.75 1 calc R U P . .
 C90 C 0.5689(8) 0.1888(5) 0.2334(4) 0.086(3) Uani 0.75 1 d D U P . .
 H90 H 0.495497 0.217072 0.240311 0.104 Uiso 0.75 1 calc R U P . .
 C91 C 0.6453(8) 0.1962(5) 0.1789(4) 0.091(3) Uani 0.75 1 d D U P . .
 H91 H 0.624735 0.231295 0.149024 0.109 Uiso 0.75 1 calc R U P . .
 C92 C 0.7512(8) 0.1544(5) 0.1656(4) 0.079(2) Uani 0.75 1 d D U P . .
 H92 H 0.802324 0.159331 0.127096 0.095 Uiso 0.75 1 calc R U P . .
 F85 F 1.0172(8) 0.2228(4) 0.1858(3) 0.121(3) Uani 0.75 1 d D U P . .
 F86 F 1.1386(6) 0.1099(3) 0.2248(3) 0.120(3) Uani 0.75 1 d D U P . .
 C93 C 0.9778(6) 0.1944(4) 0.2419(3) 0.076(2) Uani 0.75 1 d D U P . .
 C94 C 1.0423(7) 0.1344(4) 0.2628(4) 0.076(2) Uani 0.75 1 d D U P . .
 C95 C 1.0091(8) 0.1039(4) 0.3201(4) 0.088(3) Uani 0.75 1 d D U P . .
 H95 H 1.054090 0.064214 0.335614 0.106 Uiso 0.75 1 calc R U P . .
 C96 C 0.9027(8) 0.1350(5) 0.3556(4) 0.084(3) Uani 0.75 1 d D U P . .
 H96 H 0.874699 0.115190 0.395504 0.101 Uiso 0.75 1 calc R U P . .
 C97 C 0.8406(8) 0.1935(5) 0.3325(4) 0.084(3) Uani 0.75 1 d D U P . .
 H97 H 0.769339 0.212401 0.356785 0.101 Uiso 0.75 1 calc R U P . .
 C98 C 0.8769(7) 0.2250(4) 0.2766(4) 0.074(2) Uani 0.75 1 d D U P . .
 H98 H 0.834593 0.266376 0.261895 0.089 Uiso 0.75 1 calc R U P . .

loop_
  _atom_site_aniso_label
  _atom_site_aniso_U_11
  _atom_site_aniso_U_22
  _atom_site_aniso_U_33
  _atom_site_aniso_U_23
  _atom_site_aniso_U_13
  _atom_site_aniso_U_12
 Pd1 0.01551(12) 0.01280(12) 0.03337(15) -0.00319(9) -0.00262(10) -0.00028(8)
 Cl1 0.0498(6) 0.0244(5) 0.0705(8) -0.0008(5) 0.0239(6) -0.0115(4)
 Cl2 0.0220(4) 0.0400(5) 0.0493(6) -0.0012(4) 0.0034(4) -0.0072(4)
 O1 0.0266(15) 0.0321(15) 0.069(2) 0.0159(15) 0.0032(14) -0.0032(12)
 O2 0.0271(15) 0.0373(17) 0.064(2) 0.0143(15) 0.0128(14) 0.0001(12)
 O3 0.0192(11) 0.0138(11) 0.0411(14) -0.0028(10) -0.0009(10) 0.0001(9)
 O4 0.0186(11) 0.0176(11) 0.0337(13) -0.0027(9) -0.0021(10) 0.0011(9)
 N1 0.0157(13) 0.0183(13) 0.0378(16) -0.0019(12) -0.0040(12) -0.0002(10)
 N2 0.0242(15) 0.0121(12) 0.0458(18) -0.0036(12) -0.0122(13) -0.0001(11)
 N3 0.0208(14) 0.0150(13) 0.0390(17) -0.0054(12) -0.0074(12) 0.0021(11)
 N4 0.0187(14) 0.0160(13) 0.0385(17) -0.0003(12) -0.0009(12) 0.0010(11)
 N5 0.0193(13) 0.0183(13) 0.0303(15) -0.0052(11) -0.0039(11) 0.0021(11)
 N6 0.0183(13) 0.0156(13) 0.0335(15) -0.0039(11) -0.0022(11) -0.0008(10)
 C1 0.0211(16) 0.0182(16) 0.039(2) 0.0008(14) -0.0053(14) -0.0009(13)
 C2 0.0192(16) 0.0159(15) 0.0382(19) -0.0012(13) -0.0034(14) -0.0008(12)
 C3 0.0213(17) 0.0221(17) 0.046(2) -0.0008(15) -0.0004(16) 0.0018(13)
 C4 0.0220(18) 0.033(2) 0.047(2) 0.0048(17) 0.0011(16) -0.0018(15)
 C5 0.0279(19) 0.0233(18) 0.052(2) 0.0062(16) -0.0045(17) -0.0044(15)
 C6 0.0223(17) 0.0178(16) 0.046(2) 0.0032(15) -0.0050(15) -0.0016(13)
 C7 0.0207(16) 0.0148(14) 0.0363(19) 0.0008(13) -0.0069(14) -0.0032(12)
 C8 0.0288(18) 0.0155(15) 0.046(2) -0.0045(14) -0.0114(16) 0.0012(13)
 C9 0.045(2) 0.0177(17) 0.052(2) -0.0102(16) -0.016(2) 0.0018(16)
 C10 0.048(3) 0.0193(18) 0.059(3) -0.0108(18) -0.013(2) 0.0107(17)
 C11 0.036(2) 0.0247(19) 0.057(3) -0.0089(18) -0.011(2) 0.0142(16)
 C12 0.0283(19) 0.0285(19) 0.047(2) -0.0063(17) -0.0111(17) 0.0088(15)
 C13 0.0240(17) 0.0159(15) 0.041(2) -0.0066(14) -0.0068(15) 0.0047(13)
 C14 0.0276(19) 0.0295(19) 0.056(3) -0.0042(17) -0.0173(18) -0.0073(15)
 C15 0.0292(19) 0.0239(17) 0.045(2) -0.0100(15) -0.0120(16) -0.0009(14)
 C16 0.0169(15) 0.0170(15) 0.0295(17) -0.0032(12) 0.0013(13) 0.0005(12)
 C17 0.0178(15) 0.0137(14) 0.0281(16) -0.0035(12) 0.0011(12) 0.0042(11)
 C18 0.0238(17) 0.0170(15) 0.0329(18) -0.0058(13) 0.0010(14) -0.0012(12)
 C19 0.0282(18) 0.0165(15) 0.0357(19) -0.0036(14) 0.0024(15) 0.0042(13)
 C20 0.0239(17) 0.0228(17) 0.0307(18) 0.0015(14) -0.0014(14) 0.0052(13)
 C21 0.0192(16) 0.0244(17) 0.0332(18) -0.0036(14) -0.0031(14) 0.0032(13)
 C22 0.0190(15) 0.0185(15) 0.0261(16) -0.0029(12) 0.0004(13) 0.0013(12)
 C23 0.0267(18) 0.0235(17) 0.043(2) -0.0042(15) -0.0134(16) -0.0022(14)
 C24 0.0269(18) 0.0227(17) 0.042(2) -0.0092(15) -0.0076(15) -0.0050(14)
 C25 0.047(11) 0.017(7) 0.028(7) -0.001(5) -0.001(6) -0.001(6)
 C25B 0.031(5) 0.040(7) 0.081(8) 0.018(7) 0.014(6) -0.005(4)
 C26 0.024(7) 0.043(9) 0.049(10) -0.004(8) -0.001(7) -0.002(5)
 C26B 0.034(4) 0.055(5) 0.118(14) 0.024(8) 0.001(6) -0.012(4)
 C27 0.070(15) 0.052(10) 0.032(7) 0.005(6) -0.003(7) -0.020(9)
 C27B 0.067(8) 0.063(7) 0.084(7) 0.029(6) -0.003(6) -0.008(6)
 C28 0.0184(15) 0.0174(15) 0.0337(18) -0.0060(13) -0.0084(13) -0.0020(12)
 C29 0.0197(15) 0.0196(15) 0.0266(16) -0.0051(13) -0.0012(13) -0.0011(12)
 C30 0.0313(19) 0.0181(16) 0.0299(18) -0.0031(13) -0.0010(15) -0.0031(14)
 C31 0.0307(19) 0.0200(16) 0.0329(19) -0.0040(14) 0.0009(15) -0.0082(14)
 C32 0.0199(16) 0.0293(18) 0.0330(19) -0.0053(15) -0.0003(14) -0.0057(14)
 C33 0.0202(16) 0.0234(17) 0.0352(19) -0.0034(14) -0.0065(14) -0.0007(13)
 Pd2 0.03692(17) 0.03232(16) 0.02645(15) -0.00470(11) -0.00633(12) -0.00833(12)
 Cl51 0.1252(19) 0.0603(11) 0.0636(11) -0.0354(9) 0.0107(12) -0.0078(11)
 Cl52 0.133(2) 0.0610(12) 0.0895(16) -0.0429(12) 0.0226(15) -0.0465(13)
 Cl53 0.077(7) 0.104(9) 0.054(5) -0.048(6) 0.001(5) -0.012(6)
 Cl54 0.148(12) 0.049(5) 0.048(5) 0.005(4) -0.034(7) -0.022(6)
 O51 0.0491(19) 0.0460(18) 0.0434(17) -0.0126(14) -0.0017(14) -0.0253(15)
 O52 0.0458(17) 0.0360(15) 0.0376(15) -0.0127(12) -0.0010(13) -0.0162(13)
 O53 0.0465(18) 0.0396(16) 0.0357(15) -0.0092(13) -0.0018(13) -0.0123(13)
 O54 0.0464(17) 0.0378(16) 0.0373(16) -0.0054(12) -0.0118(13) -0.0090(13)
 N51 0.0392(18) 0.0337(17) 0.0249(15) -0.0053(13) -0.0040(13) -0.0125(14)
 N52 0.0246(15) 0.0301(15) 0.0251(15) -0.0037(12) -0.0039(12) -0.0056(12)
 N53 0.0252(15) 0.0256(15) 0.0294(15) -0.0062(12) -0.0066(12) -0.0030(12)
 N54 0.0386(18) 0.045(2) 0.0236(15) -0.0027(14) -0.0100(13) -0.0170(15)
 N55 0.038(2) 0.072(3) 0.0291(18) -0.0127(18) -0.0035(15) -0.0164(19)
 N56 0.052(2) 0.060(2) 0.0247(17) -0.0026(16) -0.0061(15) -0.026(2)
 C51 0.034(2) 0.0288(18) 0.0298(18) -0.0008(15) -0.0085(15) -0.0101(15)
 C52 0.034(2) 0.037(2) 0.0251(18) -0.0009(15) -0.0077(15) -0.0086(16)
 C53 0.037(2) 0.043(2) 0.0285(19) -0.0014(16) -0.0045(16) -0.0180(18)
 C54 0.036(2) 0.0301(19) 0.035(2) -0.0024(15) -0.0089(16) -0.0107(16)
 C55 0.035(2) 0.034(2) 0.0290(19) -0.0057(15) -0.0053(16) -0.0073(16)
 C56 0.039(2) 0.036(2) 0.0228(17) -0.0078(15) -0.0018(15) -0.0125(16)
 C57 0.0294(18) 0.0248(17) 0.0271(17) -0.0071(14) -0.0040(14) -0.0031(14)
 C58 0.0227(16) 0.0174(15) 0.0332(18) -0.0065(13) -0.0032(14) 0.0014(12)
 C59 0.0277(18) 0.0217(16) 0.0327(19) -0.0053(14) -0.0043(15) 0.0072(14)
 C60 0.040(2) 0.0184(16) 0.034(2) -0.0047(14) -0.0007(16) 0.0027(15)
 C61 0.035(2) 0.0230(17) 0.044(2) -0.0084(16) 0.0060(17) -0.0091(15)
 C62 0.0267(18) 0.0317(19) 0.040(2) -0.0130(16) 0.0003(16) -0.0068(15)
 C63 0.0273(18) 0.0186(15) 0.0315(18) -0.0091(13) -0.0025(14) -0.0007(13)
 C64 0.031(2) 0.059(3) 0.038(2) 0.001(2) -0.0103(17) -0.0154(19)
 C65 0.034(2) 0.042(2) 0.038(2) -0.0071(18) -0.0156(17) -0.0018(17)
 C66 0.038(2) 0.055(3) 0.029(2) -0.0091(18) -0.0050(17) -0.019(2)
 C67 0.047(3) 0.102(5) 0.023(2) -0.012(2) 0.0016(19) -0.034(3)
 C68 0.048(3) 0.144(7) 0.040(3) -0.012(3) -0.001(2) -0.020(4)
 C69 0.055(4) 0.173(9) 0.033(3) 0.002(4) 0.006(3) -0.039(5)
 C70 0.065(4) 0.153(8) 0.032(3) 0.012(3) -0.005(3) -0.048(5)
 C71 0.064(3) 0.102(5) 0.031(2) 0.007(3) -0.009(2) -0.043(3)
 C72 0.048(3) 0.083(4) 0.028(2) -0.003(2) -0.0071(19) -0.029(3)
 C73 0.042(3) 0.079(4) 0.038(2) -0.018(2) -0.006(2) -0.003(2)
 C74 0.065(3) 0.058(3) 0.034(2) 0.005(2) -0.010(2) -0.023(3)
 C75 0.0277(19) 0.0270(18) 0.043(2) -0.0097(16) -0.0060(16) -0.0009(15)
 C76 0.056(3) 0.100(5) 0.045(3) -0.010(3) -0.019(2) -0.029(3)
 C77 0.035(3) 0.032(3) 0.164(7) 0.020(3) 0.004(3) 0.007(2)
 C78 0.050(3) 0.034(2) 0.042(2) -0.0094(17) -0.0079(19) -0.0038(18)
 C79 0.046(2) 0.039(2) 0.044(2) -0.0114(18) -0.0046(19) -0.0042(19)
 C80 0.060(4) 0.051(3) 0.037(3) -0.011(3) 0.000(3) -0.003(3)
 C80B 0.048(14) 0.044(13) 0.038(9) -0.009(10) -0.006(10) 0.008(11)
 C81 0.082(5) 0.040(3) 0.045(3) -0.019(3) 0.005(3) -0.003(3)
 C81B 0.067(15) 0.044(13) 0.033(11) -0.009(9) -0.015(10) 0.005(11)
 C82 0.087(5) 0.042(3) 0.059(4) -0.024(3) 0.008(3) -0.022(3)
 C82B 0.087(17) 0.040(14) 0.046(13) -0.014(10) -0.009(13) -0.012(13)
 C83 0.066(5) 0.044(3) 0.048(4) -0.018(3) 0.010(3) -0.018(3)
 C83B 0.052(16) 0.045(12) 0.048(13) -0.017(11) -0.011(11) -0.005(11)
 P1 0.0316(5) 0.0518(7) 0.0330(5) -0.0079(5) -0.0086(4) -0.0091(5)
 F1 0.0445(15) 0.0726(19) 0.0338(13) -0.0074(13) -0.0103(11) -0.0053(13)
 F2 0.0390(14) 0.0701(19) 0.0535(16) -0.0114(14) -0.0087(12) -0.0213(13)
 F3 0.0472(15) 0.0598(17) 0.0373(13) -0.0059(12) -0.0148(12) -0.0079(13)
 F4 0.0396(14) 0.0646(18) 0.0536(16) -0.0070(14) -0.0096(12) -0.0187(13)
 F5 0.0404(14) 0.0618(17) 0.0438(15) -0.0137(13) -0.0117(12) -0.0021(12)
 F6 0.0411(14) 0.0668(18) 0.0448(15) -0.0194(13) -0.0150(12) -0.0021(13)
 P2 0.0418(6) 0.0275(5) 0.0619(7) -0.0056(5) -0.0243(5) -0.0108(4)
 F7 0.083(3) 0.079(2) 0.110(3) -0.007(2) -0.051(2) -0.045(2)
 F8 0.0521(19) 0.0444(17) 0.163(4) -0.031(2) -0.060(2) 0.0060(14)
 F9 0.096(5) 0.066(4) 0.081(4) -0.029(3) 0.002(3) 0.000(3)
 F9B 0.103(10) 0.048(7) 0.157(14) -0.049(8) -0.069(10) 0.010(7)
 F10 0.051(4) 0.044(2) 0.103(5) 0.011(3) -0.031(4) -0.013(2)
 F10B 0.045(8) 0.183(17) 0.075(8) 0.068(10) 0.014(6) -0.008(10)
 F11 0.056(3) 0.121(6) 0.060(3) -0.045(3) -0.004(3) 0.005(4)
 F11B 0.049(6) 0.066(7) 0.170(14) -0.055(8) -0.052(9) 0.000(6)
 F12 0.089(4) 0.044(3) 0.103(5) 0.022(3) -0.017(4) -0.008(3)
 F12B 0.161(16) 0.146(14) 0.066(7) 0.035(8) -0.060(8) -0.043(12)
 F81 0.115(5) 0.113(4) 0.056(3) 0.026(3) -0.031(3) -0.054(4)
 F82 0.095(4) 0.096(4) 0.060(3) -0.014(3) 0.001(3) -0.017(3)
 C34 0.081(5) 0.068(4) 0.052(4) 0.014(3) -0.013(3) -0.043(3)
 C35 0.082(5) 0.062(4) 0.057(4) 0.001(3) -0.006(3) -0.030(3)
 C36 0.093(7) 0.083(6) 0.063(4) -0.003(4) -0.020(4) -0.017(5)
 C84 0.095(6) 0.089(6) 0.055(4) -0.012(4) -0.016(4) -0.030(4)
 C85 0.070(5) 0.056(4) 0.071(4) -0.007(3) -0.010(4) -0.033(3)
 C86 0.076(5) 0.054(4) 0.077(4) 0.014(3) -0.020(4) -0.034(3)
 F83 0.092(4) 0.106(5) 0.132(6) -0.017(4) -0.030(4) 0.023(4)
 F84 0.103(4) 0.069(3) 0.116(5) 0.016(3) -0.038(4) 0.017(3)
 C87 0.067(5) 0.077(5) 0.079(5) -0.012(4) -0.028(4) -0.002(4)
 C88 0.074(5) 0.061(5) 0.073(5) 0.007(4) -0.025(4) 0.003(4)
 C89 0.071(5) 0.065(5) 0.080(5) 0.007(4) -0.010(4) -0.001(4)
 C90 0.093(6) 0.072(6) 0.083(5) 0.003(4) -0.034(4) 0.038(5)
 C91 0.088(6) 0.097(7) 0.089(6) 0.020(5) -0.046(5) -0.005(5)
 C92 0.083(5) 0.084(6) 0.076(5) 0.004(4) -0.031(4) -0.019(4)
 F85 0.198(8) 0.100(5) 0.072(3) -0.022(3) -0.007(4) -0.064(5)
 F86 0.105(5) 0.054(3) 0.163(6) -0.025(3) 0.056(4) -0.020(3)
 C93 0.092(6) 0.061(4) 0.081(5) -0.035(3) -0.004(4) -0.028(4)
 C94 0.068(5) 0.059(4) 0.096(5) -0.029(4) 0.018(4) -0.028(3)
 C95 0.109(7) 0.056(5) 0.104(6) -0.011(4) -0.006(5) -0.050(4)
 C96 0.106(6) 0.087(5) 0.067(5) -0.018(4) 0.007(4) -0.069(5)
 C97 0.078(6) 0.082(5) 0.100(6) -0.052(4) 0.008(4) -0.038(4)
 C98 0.065(4) 0.073(5) 0.100(5) -0.044(4) -0.020(4) -0.023(4)

_geom_special_details
;
 All esds (except the esd in the dihedral angle between two l.s. planes)
 are estimated using the full covariance matrix.  The cell esds are taken
 into account individually in the estimation of esds in distances, angles
 and torsion angles; correlations between esds in cell parameters are only
 used when they are defined by crystal symmetry.  An approximate (isotropic)
 treatment of cell esds is used for estimating esds involving l.s. planes.
;
loop_
  _geom_bond_atom_site_label_1
  _geom_bond_atom_site_label_2
  _geom_bond_distance
  _geom_bond_site_symmetry_2
  _geom_bond_publ_flag
 Pd1 O3 1.983(2) . ?
 Pd1 O4 1.994(2) . ?
 Pd1 N1 2.012(3) . ?
 Pd1 N4 2.019(3) . ?
 Cl1 C31 1.735(4) . ?
 Cl2 C32 1.744(4) . ?
 O1 C5 1.344(5) . ?
 O1 C25 1.42(4) . ?
 O1 C25B 1.490(19) . ?
 O2 C4 1.354(5) . ?
 O2 C25 1.52(3) . ?
 O2 C25B 1.422(19) . ?
 O3 C28 1.342(4) . ?
 O4 C29 1.346(4) . ?
 N1 C1 1.353(5) . ?
 N1 C7 1.367(4) . ?
 N2 C7 1.345(5) . ?
 N2 C8 1.394(5) . ?
 N2 C14 1.466(5) . ?
 N3 C7 1.343(4) . ?
 N3 C13 1.393(4) . ?
 N3 C15 1.452(5) . ?
 N4 C2 1.363(4) . ?
 N4 C16 1.368(4) . ?
 N5 C16 1.340(4) . ?
 N5 C17 1.392(4) . ?
 N5 C23 1.458(5) . ?
 N6 C16 1.346(5) . ?
 N6 C22 1.394(4) . ?
 N6 C24 1.468(4) . ?
 C1 C2 1.452(5) . ?
 C1 C6 1.410(5) . ?
 C2 C3 1.398(5) . ?
 C3 H3 0.9500 . ?
 C3 C4 1.356(5) . ?
 C4 C5 1.422(6) . ?
 C5 C6 1.359(6) . ?
 C6 H6 0.9500 . ?
 C8 C9 1.402(5) . ?
 C8 C13 1.383(5) . ?
 C9 H9 0.9500 . ?
 C9 C10 1.395(6) . ?
 C10 H10 0.9500 . ?
 C10 C11 1.394(7) . ?
 C11 H11 0.9500 . ?
 C11 C12 1.382(6) . ?
 C12 H12 0.9500 . ?
 C12 C13 1.393(5) . ?
 C14 H14A 0.9800 . ?
 C14 H14B 0.9800 . ?
 C14 H14C 0.9800 . ?
 C15 H15A 0.9800 . ?
 C15 H15B 0.9800 . ?
 C15 H15C 0.9800 . ?
 C17 C18 1.390(4) . ?
 C17 C22 1.394(5) . ?
 C18 H18 0.9500 . ?
 C18 C19 1.382(5) . ?
 C19 H19 0.9500 . ?
 C19 C20 1.404(6) . ?
 C20 H20 0.9500 . ?
 C20 C21 1.389(5) . ?
 C21 H21 0.9500 . ?
 C21 C22 1.390(5) . ?
 C23 H23A 0.9800 . ?
 C23 H23B 0.9800 . ?
 C23 H23C 0.9800 . ?
 C24 H24A 0.9800 . ?
 C24 H24B 0.9800 . ?
 C24 H24C 0.9800 . ?
 C25 C26 1.50(3) . ?
 C25 C27 1.50(3) . ?
 C25B C26B 1.502(17) . ?
 C25B C27B 1.480(19) . ?
 C26 H26A 0.9800 . ?
 C26 H26B 0.9800 . ?
 C26 H26C 0.9800 . ?
 C26B H26D 0.9800 . ?
 C26B H26E 0.9800 . ?
 C26B H26F 0.9800 . ?
 C27 H27A 0.9800 . ?
 C27 H27B 0.9800 . ?
 C27 H27C 0.9800 . ?
 C27B H27D 0.9800 . ?
 C27B H27E 0.9800 . ?
 C27B H27F 0.9800 . ?
 C28 C29 1.422(5) . ?
 C28 C33 1.381(5) . ?
 C29 C30 1.380(5) . ?
 C30 H30 0.9500 . ?
 C30 C31 1.386(5) . ?
 C31 C32 1.381(5) . ?
 C32 C33 1.396(5) . ?
 C33 H33 0.9500 . ?
 Pd2 O53 1.988(3) . ?
 Pd2 O54 2.004(3) . ?
 Pd2 N51 2.001(3) . ?
 Pd2 N54 2.008(3) . ?
 Cl51 C81 1.735(5) . ?
 Cl52 C82 1.746(6) . ?
 Cl53 C81B 1.737(14) . ?
 Cl54 C82B 1.733(14) . ?
 O51 C54 1.346(5) . ?
 O51 C75 1.453(5) . ?
 O52 C55 1.362(5) . ?
 O52 C75 1.463(5) . ?
 O53 C78 1.327(5) . ?
 O54 C79 1.353(5) . ?
 N51 C51 1.364(5) . ?
 N51 C57 1.365(5) . ?
 N52 C57 1.343(5) . ?
 N52 C58 1.395(5) . ?
 N52 C64 1.469(5) . ?
 N53 C57 1.344(5) . ?
 N53 C63 1.386(5) . ?
 N53 C65 1.462(5) . ?
 N54 C52 1.367(5) . ?
 N54 C66 1.371(5) . ?
 N55 C66 1.339(6) . ?
 N55 C67 1.400(6) . ?
 N55 C73 1.454(7) . ?
 N56 C66 1.341(6) . ?
 N56 C72 1.384(6) . ?
 N56 C74 1.456(7) . ?
 C51 C52 1.433(5) . ?
 C51 C56 1.409(5) . ?
 C52 C53 1.411(6) . ?
 C53 H53 0.9500 . ?
 C53 C54 1.365(6) . ?
 C54 C55 1.415(6) . ?
 C55 C56 1.350(5) . ?
 C56 H56 0.9500 . ?
 C58 C59 1.394(5) . ?
 C58 C63 1.387(5) . ?
 C59 H59 0.9500 . ?
 C59 C60 1.385(6) . ?
 C60 H60 0.9500 . ?
 C60 C61 1.390(6) . ?
 C61 H61 0.9500 . ?
 C61 C62 1.389(6) . ?
 C62 H62 0.9500 . ?
 C62 C63 1.385(5) . ?
 C64 H64A 0.9800 . ?
 C64 H64B 0.9800 . ?
 C64 H64C 0.9800 . ?
 C65 H65A 0.9800 . ?
 C65 H65B 0.9800 . ?
 C65 H65C 0.9800 . ?
 C67 C68 1.410(8) . ?
 C67 C72 1.378(9) . ?
 C68 H68 0.9500 . ?
 C68 C69 1.414(10) . ?
 C69 H69 0.9500 . ?
 C69 C70 1.362(12) . ?
 C70 H70 0.9500 . ?
 C70 C71 1.390(10) . ?
 C71 H71 0.9500 . ?
 C71 C72 1.406(7) . ?
 C73 H73A 0.9800 . ?
 C73 H73B 0.9800 . ?
 C73 H73C 0.9800 . ?
 C74 H74A 0.9800 . ?
 C74 H74B 0.9800 . ?
 C74 H74C 0.9800 . ?
 C75 C76 1.477(6) . ?
 C75 C77 1.490(6) . ?
 C76 H76A 0.9800 . ?
 C76 H76B 0.9800 . ?
 C76 H76C 0.9800 . ?
 C77 H77A 0.9800 . ?
 C77 H77B 0.9800 . ?
 C77 H77C 0.9800 . ?
 C78 C79 1.394(6) . ?
 C78 C83 1.391(7) . ?
 C78 C83B 1.40(3) . ?
 C79 C80 1.384(6) . ?
 C79 C80B 1.53(3) . ?
 C80 H80 0.9500 . ?
 C80 C81 1.387(7) . ?
 C80B H80B 0.9500 . ?
 C80B C81B 1.380(13) . ?
 C81 C82 1.368(7) . ?
 C81B C82B 1.381(13) . ?
 C82 C83 1.389(7) . ?
 C82B C83B 1.379(13) . ?
 C83 H83 0.9500 . ?
 C83B H83B 0.9500 . ?
 P1 F1 1.593(3) . ?
 P1 F2 1.607(3) . ?
 P1 F3 1.609(3) . ?
 P1 F4 1.601(3) . ?
 P1 F5 1.603(3) . ?
 P1 F6 1.600(3) . ?
 P2 F7 1.596(3) . ?
 P2 F8 1.588(3) . ?
 P2 F9 1.629(6) . ?
 P2 F9B 1.535(9) . ?
 P2 F10 1.591(6) . ?
 P2 F10B 1.556(10) . ?
 P2 F11 1.535(5) . ?
 P2 F11B 1.644(9) . ?
 P2 F12 1.559(5) . ?
 P2 F12B 1.633(9) . ?
 F81 C34 1.356(8) . ?
 F82 C35 1.373(8) . ?
 C34 C35 1.360(8) . ?
 C34 C86 1.369(8) . ?
 C35 C36 1.372(8) . ?
 C36 H36 0.9500 . ?
 C36 C84 1.380(9) . ?
 C84 H84 0.9500 . ?
 C84 C85 1.357(9) . ?
 C85 H85 0.9500 . ?
 C85 C86 1.357(8) . ?
 C86 H86 0.9500 . ?
 F83 C87 1.364(8) . ?
 F84 C88 1.344(8) . ?
 C87 C88 1.377(8) . ?
 C87 C92 1.380(8) . ?
 C88 C89 1.373(8) . ?
 C89 H89 0.9500 . ?
 C89 C90 1.345(8) . ?
 C90 H90 0.9500 . ?
 C90 C91 1.368(9) . ?
 C91 H91 0.9500 . ?
 C91 C92 1.384(9) . ?
 C92 H92 0.9500 . ?
 F85 C93 1.338(8) . ?
 F86 C94 1.334(8) . ?
 C93 C94 1.393(9) . ?
 C93 C98 1.374(8) . ?
 C94 C95 1.365(9) . ?
 C95 H95 0.9500 . ?
 C95 C96 1.431(9) . ?
 C96 H96 0.9500 . ?
 C96 C97 1.376(9) . ?
 C97 H97 0.9500 . ?
 C97 C98 1.350(9) . ?
 C98 H98 0.9500 . ?

loop_
  _geom_angle_atom_site_label_1
  _geom_angle_atom_site_label_2
  _geom_angle_atom_site_label_3
  _geom_angle
  _geom_angle_site_symmetry_1
  _geom_angle_site_symmetry_3
  _geom_angle_publ_flag
 O3 Pd1 O4 85.25(10) . . ?
 O3 Pd1 N1 96.65(11) . . ?
 O3 Pd1 N4 176.29(10) . . ?
 O4 Pd1 N1 177.64(11) . . ?
 O4 Pd1 N4 98.46(11) . . ?
 N1 Pd1 N4 79.63(12) . . ?
 C5 O1 C25 109.5(13) . . ?
 C5 O1 C25B 106.3(7) . . ?
 C4 O2 C25 107.2(14) . . ?
 C4 O2 C25B 109.2(7) . . ?
 C28 O3 Pd1 109.2(2) . . ?
 C29 O4 Pd1 108.9(2) . . ?
 C1 N1 Pd1 115.9(2) . . ?
 C1 N1 C7 121.2(3) . . ?
 C7 N1 Pd1 122.6(2) . . ?
 C7 N2 C8 107.9(3) . . ?
 C7 N2 C14 126.9(3) . . ?
 C8 N2 C14 125.0(3) . . ?
 C7 N3 C13 108.4(3) . . ?
 C7 N3 C15 126.5(3) . . ?
 C13 N3 C15 125.1(3) . . ?
 C2 N4 Pd1 115.4(2) . . ?
 C2 N4 C16 122.6(3) . . ?
 C16 N4 Pd1 121.5(2) . . ?
 C16 N5 C17 108.6(3) . . ?
 C16 N5 C23 126.3(3) . . ?
 C17 N5 C23 125.2(3) . . ?
 C16 N6 C22 108.2(3) . . ?
 C16 N6 C24 126.6(3) . . ?
 C22 N6 C24 124.8(3) . . ?
 N1 C1 C2 114.7(3) . . ?
 N1 C1 C6 124.8(3) . . ?
 C6 C1 C2 120.4(3) . . ?
 N4 C2 C1 114.4(3) . . ?
 N4 C2 C3 124.5(3) . . ?
 C3 C2 C1 121.0(3) . . ?
 C2 C3 H3 121.8 . . ?
 C4 C3 C2 116.3(3) . . ?
 C4 C3 H3 121.8 . . ?
 O2 C4 C3 128.5(4) . . ?
 O2 C4 C5 108.1(3) . . ?
 C3 C4 C5 123.4(4) . . ?
 O1 C5 C4 110.1(4) . . ?
 O1 C5 C6 128.1(4) . . ?
 C6 C5 C4 121.8(4) . . ?
 C1 C6 H6 121.5 . . ?
 C5 C6 C1 116.9(3) . . ?
 C5 C6 H6 121.5 . . ?
 N2 C7 N1 126.4(3) . . ?
 N3 C7 N1 124.0(3) . . ?
 N3 C7 N2 109.6(3) . . ?
 N2 C8 C9 130.7(4) . . ?
 C13 C8 N2 107.3(3) . . ?
 C13 C8 C9 122.0(4) . . ?
 C8 C9 H9 122.3 . . ?
 C10 C9 C8 115.5(4) . . ?
 C10 C9 H9 122.3 . . ?
 C9 C10 H10 119.1 . . ?
 C11 C10 C9 121.7(4) . . ?
 C11 C10 H10 119.1 . . ?
 C10 C11 H11 118.6 . . ?
 C12 C11 C10 122.7(4) . . ?
 C12 C11 H11 118.6 . . ?
 C11 C12 H12 122.2 . . ?
 C11 C12 C13 115.5(4) . . ?
 C13 C12 H12 122.2 . . ?
 C8 C13 N3 106.7(3) . . ?
 C8 C13 C12 122.5(3) . . ?
 C12 C13 N3 130.8(4) . . ?
 N2 C14 H14A 109.5 . . ?
 N2 C14 H14B 109.5 . . ?
 N2 C14 H14C 109.5 . . ?
 H14A C14 H14B 109.5 . . ?
 H14A C14 H14C 109.5 . . ?
 H14B C14 H14C 109.5 . . ?
 N3 C15 H15A 109.5 . . ?
 N3 C15 H15B 109.5 . . ?
 N3 C15 H15C 109.5 . . ?
 H15A C15 H15B 109.5 . . ?
 H15A C15 H15C 109.5 . . ?
 H15B C15 H15C 109.5 . . ?
 N5 C16 N4 123.4(3) . . ?
 N5 C16 N6 109.7(3) . . ?
 N6 C16 N4 126.6(3) . . ?
 N5 C17 C22 106.7(3) . . ?
 C18 C17 N5 131.1(3) . . ?
 C18 C17 C22 122.2(3) . . ?
 C17 C18 H18 122.1 . . ?
 C19 C18 C17 115.8(3) . . ?
 C19 C18 H18 122.1 . . ?
 C18 C19 H19 118.8 . . ?
 C18 C19 C20 122.5(3) . . ?
 C20 C19 H19 118.8 . . ?
 C19 C20 H20 119.3 . . ?
 C21 C20 C19 121.4(3) . . ?
 C21 C20 H20 119.3 . . ?
 C20 C21 H21 121.9 . . ?
 C20 C21 C22 116.2(3) . . ?
 C22 C21 H21 121.9 . . ?
 N6 C22 C17 106.8(3) . . ?
 C21 C22 N6 131.2(3) . . ?
 C21 C22 C17 121.9(3) . . ?
 N5 C23 H23A 109.5 . . ?
 N5 C23 H23B 109.5 . . ?
 N5 C23 H23C 109.5 . . ?
 H23A C23 H23B 109.5 . . ?
 H23A C23 H23C 109.5 . . ?
 H23B C23 H23C 109.5 . . ?
 N6 C24 H24A 109.5 . . ?
 N6 C24 H24B 109.5 . . ?
 N6 C24 H24C 109.5 . . ?
 H24A C24 H24B 109.5 . . ?
 H24A C24 H24C 109.5 . . ?
 H24B C24 H24C 109.5 . . ?
 O1 C25 O2 103(2) . . ?
 O1 C25 C26 113.5(18) . . ?
 O1 C25 C27 111(2) . . ?
 C26 C25 O2 109(2) . . ?
 C27 C25 O2 106.5(18) . . ?
 C27 C25 C26 113(2) . . ?
 O1 C25B C26B 105.2(12) . . ?
 O2 C25B O1 104.7(10) . . ?
 O2 C25B C26B 107.6(13) . . ?
 O2 C25B C27B 113.1(13) . . ?
 C27B C25B O1 108.8(13) . . ?
 C27B C25B C26B 116.5(12) . . ?
 C25 C26 H26A 109.5 . . ?
 C25 C26 H26B 109.5 . . ?
 C25 C26 H26C 109.5 . . ?
 H26A C26 H26B 109.5 . . ?
 H26A C26 H26C 109.5 . . ?
 H26B C26 H26C 109.5 . . ?
 C25B C26B H26D 109.5 . . ?
 C25B C26B H26E 109.5 . . ?
 C25B C26B H26F 109.5 . . ?
 H26D C26B H26E 109.5 . . ?
 H26D C26B H26F 109.5 . . ?
 H26E C26B H26F 109.5 . . ?
 C25 C27 H27A 109.5 . . ?
 C25 C27 H27B 109.5 . . ?
 C25 C27 H27C 109.5 . . ?
 H27A C27 H27B 109.5 . . ?
 H27A C27 H27C 109.5 . . ?
 H27B C27 H27C 109.5 . . ?
 C25B C27B H27D 109.5 . . ?
 C25B C27B H27E 109.5 . . ?
 C25B C27B H27F 109.5 . . ?
 H27D C27B H27E 109.5 . . ?
 H27D C27B H27F 109.5 . . ?
 H27E C27B H27F 109.5 . . ?
 O3 C28 C29 118.3(3) . . ?
 O3 C28 C33 121.9(3) . . ?
 C33 C28 C29 119.8(3) . . ?
 O4 C29 C28 118.1(3) . . ?
 O4 C29 C30 122.5(3) . . ?
 C30 C29 C28 119.4(3) . . ?
 C29 C30 H30 119.8 . . ?
 C29 C30 C31 120.4(3) . . ?
 C31 C30 H30 119.8 . . ?
 C30 C31 Cl1 119.4(3) . . ?
 C32 C31 Cl1 120.3(3) . . ?
 C32 C31 C30 120.3(3) . . ?
 C31 C32 Cl2 120.7(3) . . ?
 C31 C32 C33 120.3(3) . . ?
 C33 C32 Cl2 119.0(3) . . ?
 C28 C33 C32 119.8(3) . . ?
 C28 C33 H33 120.1 . . ?
 C32 C33 H33 120.1 . . ?
 O53 Pd2 O54 85.18(12) . . ?
 O53 Pd2 N51 97.06(13) . . ?
 O53 Pd2 N54 176.53(14) . . ?
 O54 Pd2 N54 98.02(13) . . ?
 N51 Pd2 O54 177.36(13) . . ?
 N51 Pd2 N54 79.77(13) . . ?
 C54 O51 C75 108.0(3) . . ?
 C55 O52 C75 106.9(3) . . ?
 C78 O53 Pd2 109.2(3) . . ?
 C79 O54 Pd2 107.0(3) . . ?
 C51 N51 Pd2 115.5(3) . . ?
 C51 N51 C57 120.2(3) . . ?
 C57 N51 Pd2 121.7(3) . . ?
 C57 N52 C58 108.1(3) . . ?
 C57 N52 C64 126.0(3) . . ?
 C58 N52 C64 125.8(3) . . ?
 C57 N53 C63 108.5(3) . . ?
 C57 N53 C65 126.4(3) . . ?
 C63 N53 C65 124.8(3) . . ?
 C52 N54 Pd2 115.3(3) . . ?
 C52 N54 C66 120.9(4) . . ?
 C66 N54 Pd2 123.6(3) . . ?
 C66 N55 C67 106.8(5) . . ?
 C66 N55 C73 127.0(4) . . ?
 C67 N55 C73 126.0(5) . . ?
 C66 N56 C72 108.7(5) . . ?
 C66 N56 C74 126.2(4) . . ?
 C72 N56 C74 124.9(4) . . ?
 N51 C51 C52 114.8(3) . . ?
 N51 C51 C56 124.0(3) . . ?
 C56 C51 C52 121.2(3) . . ?
 N54 C52 C51 114.5(3) . . ?
 N54 C52 C53 125.1(4) . . ?
 C53 C52 C51 120.4(4) . . ?
 C52 C53 H53 122.0 . . ?
 C54 C53 C52 116.1(4) . . ?
 C54 C53 H53 122.0 . . ?
 O51 C54 C53 127.0(4) . . ?
 O51 C54 C55 109.6(4) . . ?
 C53 C54 C55 123.4(4) . . ?
 O52 C55 C54 109.5(3) . . ?
 C56 C55 O52 128.7(4) . . ?
 C56 C55 C54 121.8(4) . . ?
 C51 C56 H56 121.5 . . ?
 C55 C56 C51 117.0(4) . . ?
 C55 C56 H56 121.5 . . ?
 N52 C57 N51 125.6(3) . . ?
 N52 C57 N53 109.6(3) . . ?
 N53 C57 N51 124.7(3) . . ?
 C59 C58 N52 131.1(3) . . ?
 C63 C58 N52 106.9(3) . . ?
 C63 C58 C59 121.8(3) . . ?
 C58 C59 H59 122.1 . . ?
 C60 C59 C58 115.9(4) . . ?
 C60 C59 H59 122.1 . . ?
 C59 C60 H60 118.8 . . ?
 C59 C60 C61 122.5(4) . . ?
 C61 C60 H60 118.8 . . ?
 C60 C61 H61 119.3 . . ?
 C62 C61 C60 121.4(4) . . ?
 C62 C61 H61 119.3 . . ?
 C61 C62 H62 121.8 . . ?
 C63 C62 C61 116.5(4) . . ?
 C63 C62 H62 121.8 . . ?
 N53 C63 C58 106.9(3) . . ?
 C62 C63 N53 131.1(4) . . ?
 C62 C63 C58 122.0(4) . . ?
 N52 C64 H64A 109.5 . . ?
 N52 C64 H64B 109.5 . . ?
 N52 C64 H64C 109.5 . . ?
 H64A C64 H64B 109.5 . . ?
 H64A C64 H64C 109.5 . . ?
 H64B C64 H64C 109.5 . . ?
 N53 C65 H65A 109.5 . . ?
 N53 C65 H65B 109.5 . . ?
 N53 C65 H65C 109.5 . . ?
 H65A C65 H65B 109.5 . . ?
 H65A C65 H65C 109.5 . . ?
 H65B C65 H65C 109.5 . . ?
 N55 C66 N54 123.8(4) . . ?
 N55 C66 N56 110.2(4) . . ?
 N56 C66 N54 125.9(4) . . ?
 N55 C67 C68 128.8(7) . . ?
 C72 C67 N55 108.0(5) . . ?
 C72 C67 C68 123.2(6) . . ?
 C67 C68 H68 123.3 . . ?
 C67 C68 C69 113.3(7) . . ?
 C69 C68 H68 123.3 . . ?
 C68 C69 H69 118.3 . . ?
 C70 C69 C68 123.5(6) . . ?
 C70 C69 H69 118.3 . . ?
 C69 C70 H70 118.6 . . ?
 C69 C70 C71 122.8(6) . . ?
 C71 C70 H70 118.6 . . ?
 C70 C71 H71 122.4 . . ?
 C70 C71 C72 115.1(7) . . ?
 C72 C71 H71 122.4 . . ?
 N56 C72 C71 131.7(6) . . ?
 C67 C72 N56 106.3(4) . . ?
 C67 C72 C71 122.0(5) . . ?
 N55 C73 H73A 109.5 . . ?
 N55 C73 H73B 109.5 . . ?
 N55 C73 H73C 109.5 . . ?
 H73A C73 H73B 109.5 . . ?
 H73A C73 H73C 109.5 . . ?
 H73B C73 H73C 109.5 . . ?
 N56 C74 H74A 109.5 . . ?
 N56 C74 H74B 109.5 . . ?
 N56 C74 H74C 109.5 . . ?
 H74A C74 H74B 109.5 . . ?
 H74A C74 H74C 109.5 . . ?
 H74B C74 H74C 109.5 . . ?
 O51 C75 O52 105.6(3) . . ?
 O51 C75 C76 109.8(4) . . ?
 O51 C75 C77 108.0(5) . . ?
 O52 C75 C76 108.6(4) . . ?
 O52 C75 C77 108.8(4) . . ?
 C76 C75 C77 115.6(5) . . ?
 C75 C76 H76A 109.5 . . ?
 C75 C76 H76B 109.5 . . ?
 C75 C76 H76C 109.5 . . ?
 H76A C76 H76B 109.5 . . ?
 H76A C76 H76C 109.5 . . ?
 H76B C76 H76C 109.5 . . ?
 C75 C77 H77A 109.5 . . ?
 C75 C77 H77B 109.5 . . ?
 C75 C77 H77C 109.5 . . ?
 H77A C77 H77B 109.5 . . ?
 H77A C77 H77C 109.5 . . ?
 H77B C77 H77C 109.5 . . ?
 O53 C78 C79 118.6(4) . . ?
 O53 C78 C83 119.3(4) . . ?
 O53 C78 C83B 131.1(14) . . ?
 C79 C78 C83B 110.0(14) . . ?
 C83 C78 C79 121.8(4) . . ?
 O54 C79 C78 119.6(4) . . ?
 O54 C79 C80 121.7(4) . . ?
 O54 C79 C80B 113.2(9) . . ?
 C78 C79 C80B 123.3(10) . . ?
 C80 C79 C78 118.6(4) . . ?
 C79 C80 H80 120.0 . . ?
 C79 C80 C81 119.9(5) . . ?
 C81 C80 H80 120.0 . . ?
 C79 C80B H80B 121.2 . . ?
 C81B C80B C79 118(2) . . ?
 C81B C80B H80B 121.2 . . ?
 C80 C81 Cl51 118.6(4) . . ?
 C82 C81 Cl51 120.6(4) . . ?
 C82 C81 C80 120.7(5) . . ?
 C80B C81B Cl53 121.5(14) . . ?
 C80B C81B C82B 119.3(14) . . ?
 C82B C81B Cl53 119.2(11) . . ?
 C81 C82 Cl52 120.8(4) . . ?
 C81 C82 C83 121.0(5) . . ?
 C83 C82 Cl52 118.2(5) . . ?
 C81B C82B Cl54 120.5(11) . . ?
 C83B C82B Cl54 120.3(16) . . ?
 C83B C82B C81B 119.2(18) . . ?
 C78 C83 H83 121.1 . . ?
 C82 C83 C78 117.9(6) . . ?
 C82 C83 H83 121.1 . . ?
 C78 C83B H83B 115.2 . . ?
 C82B C83B C78 130(3) . . ?
 C82B C83B H83B 115.2 . . ?
 F1 P1 F2 89.45(16) . . ?
 F1 P1 F3 179.09(17) . . ?
 F1 P1 F4 90.97(16) . . ?
 F1 P1 F5 90.65(16) . . ?
 F1 P1 F6 90.24(16) . . ?
 F2 P1 F3 89.65(16) . . ?
 F4 P1 F2 179.43(17) . . ?
 F4 P1 F3 89.93(16) . . ?
 F4 P1 F5 90.19(16) . . ?
 F5 P1 F2 89.42(16) . . ?
 F5 P1 F3 89.21(15) . . ?
 F6 P1 F2 89.86(17) . . ?
 F6 P1 F3 89.88(16) . . ?
 F6 P1 F4 90.51(16) . . ?
 F6 P1 F5 178.85(18) . . ?
 F7 P2 F9 94.1(3) . . ?
 F7 P2 F11B 86.7(4) . . ?
 F7 P2 F12B 90.3(6) . . ?
 F8 P2 F7 177.5(2) . . ?
 F8 P2 F9 87.4(3) . . ?
 F8 P2 F10 86.5(3) . . ?
 F8 P2 F11B 90.9(4) . . ?
 F8 P2 F12B 90.4(6) . . ?
 F9B P2 F7 88.7(5) . . ?
 F9B P2 F8 93.7(5) . . ?
 F9B P2 F10B 99.0(13) . . ?
 F9B P2 F11B 175.3(7) . . ?
 F9B P2 F12B 94.8(13) . . ?
 F10 P2 F7 91.5(3) . . ?
 F10 P2 F9 88.3(4) . . ?
 F10B P2 F7 83.3(7) . . ?
 F10B P2 F8 95.5(7) . . ?
 F10B P2 F11B 79.4(11) . . ?
 F10B P2 F12B 164.7(12) . . ?
 F11 P2 F7 89.3(3) . . ?
 F11 P2 F8 89.1(3) . . ?
 F11 P2 F9 175.9(4) . . ?
 F11 P2 F10 89.2(4) . . ?
 F11 P2 F12 96.3(4) . . ?
 F12 P2 F7 91.1(3) . . ?
 F12 P2 F8 91.0(3) . . ?
 F12 P2 F9 86.1(4) . . ?
 F12 P2 F10 174.0(4) . . ?
 F12B P2 F11B 86.4(12) . . ?
 F81 C34 C35 117.1(7) . . ?
 F81 C34 C86 122.5(7) . . ?
 C35 C34 C86 120.3(6) . . ?
 C34 C35 F82 118.0(6) . . ?
 C34 C35 C36 120.6(7) . . ?
 C36 C35 F82 121.4(7) . . ?
 C35 C36 H36 120.6 . . ?
 C35 C36 C84 118.8(8) . . ?
 C84 C36 H36 120.6 . . ?
 C36 C84 H84 120.2 . . ?
 C85 C84 C36 119.7(7) . . ?
 C85 C84 H84 120.2 . . ?
 C84 C85 H85 119.2 . . ?
 C84 C85 C86 121.5(7) . . ?
 C86 C85 H85 119.2 . . ?
 C34 C86 H86 120.5 . . ?
 C85 C86 C34 118.9(7) . . ?
 C85 C86 H86 120.5 . . ?
 F83 C87 C88 119.0(7) . . ?
 F83 C87 C92 121.0(7) . . ?
 C88 C87 C92 120.1(7) . . ?
 F84 C88 C87 117.7(6) . . ?
 F84 C88 C89 121.0(7) . . ?
 C89 C88 C87 121.3(6) . . ?
 C88 C89 H89 120.4 . . ?
 C90 C89 C88 119.3(7) . . ?
 C90 C89 H89 120.4 . . ?
 C89 C90 H90 120.1 . . ?
 C89 C90 C91 119.8(7) . . ?
 C91 C90 H90 120.1 . . ?
 C90 C91 H91 118.7 . . ?
 C90 C91 C92 122.5(8) . . ?
 C92 C91 H91 118.7 . . ?
 C87 C92 C91 116.9(8) . . ?
 C87 C92 H92 121.5 . . ?
 C91 C92 H92 121.5 . . ?
 F85 C93 C94 117.8(7) . . ?
 F85 C93 C98 119.7(8) . . ?
 C98 C93 C94 122.5(7) . . ?
 F86 C94 C93 116.7(7) . . ?
 F86 C94 C95 122.4(8) . . ?
 C95 C94 C93 120.9(7) . . ?
 C94 C95 H95 121.8 . . ?
 C94 C95 C96 116.3(8) . . ?
 C96 C95 H95 121.8 . . ?
 C95 C96 H96 119.7 . . ?
 C97 C96 C95 120.6(8) . . ?
 C97 C96 H96 119.7 . . ?
 C96 C97 H97 118.7 . . ?
 C98 C97 C96 122.5(8) . . ?
 C98 C97 H97 118.7 . . ?
 C93 C98 H98 121.5 . . ?
 C97 C98 C93 117.1(8) . . ?
 C97 C98 H98 121.5 . . ?

loop_
  _geom_torsion_atom_site_label_1
  _geom_torsion_atom_site_label_2
  _geom_torsion_atom_site_label_3
  _geom_torsion_atom_site_label_4
  _geom_torsion
  _geom_torsion_site_symmetry_1
  _geom_torsion_site_symmetry_2
  _geom_torsion_site_symmetry_3
  _geom_torsion_site_symmetry_4
  _geom_torsion_publ_flag
 Pd1 O3 C28 C29 4.3(4) . . . . ?
 Pd1 O3 C28 C33 -174.8(3) . . . . ?
 Pd1 O4 C29 C28 -1.9(4) . . . . ?
 Pd1 O4 C29 C30 177.2(3) . . . . ?
 Pd1 N1 C1 C2 1.4(4) . . . . ?
 Pd1 N1 C1 C6 178.5(3) . . . . ?
 Pd1 N1 C7 N2 113.7(4) . . . . ?
 Pd1 N1 C7 N3 -64.8(5) . . . . ?
 Pd1 N4 C2 C1 1.2(4) . . . . ?
 Pd1 N4 C2 C3 -177.2(3) . . . . ?
 Pd1 N4 C16 N5 64.8(4) . . . . ?
 Pd1 N4 C16 N6 -109.0(4) . . . . ?
 Cl1 C31 C32 Cl2 -2.8(5) . . . . ?
 Cl1 C31 C32 C33 178.2(3) . . . . ?
 Cl2 C32 C33 C28 -177.9(3) . . . . ?
 O1 C5 C6 C1 -179.4(4) . . . . ?
 O2 C4 C5 O1 -1.7(6) . . . . ?
 O2 C4 C5 C6 176.2(4) . . . . ?
 O3 C28 C29 O4 -1.7(5) . . . . ?
 O3 C28 C29 C30 179.2(3) . . . . ?
 O3 C28 C33 C32 179.5(3) . . . . ?
 O4 C29 C30 C31 -177.7(3) . . . . ?
 N1 C1 C2 N4 -1.7(5) . . . . ?
 N1 C1 C2 C3 176.8(4) . . . . ?
 N1 C1 C6 C5 -178.6(4) . . . . ?
 N2 C8 C9 C10 180.0(4) . . . . ?
 N2 C8 C13 N3 -0.1(4) . . . . ?
 N2 C8 C13 C12 -179.8(4) . . . . ?
 N4 C2 C3 C4 179.5(4) . . . . ?
 N5 C17 C18 C19 -176.1(3) . . . . ?
 N5 C17 C22 N6 0.4(4) . . . . ?
 N5 C17 C22 C21 177.1(3) . . . . ?
 C1 N1 C7 N2 -59.1(5) . . . . ?
 C1 N1 C7 N3 122.4(4) . . . . ?
 C1 C2 C3 C4 1.1(6) . . . . ?
 C2 N4 C16 N5 -124.2(4) . . . . ?
 C2 N4 C16 N6 62.0(5) . . . . ?
 C2 C1 C6 C5 -1.6(6) . . . . ?
 C2 C3 C4 O2 -178.1(5) . . . . ?
 C2 C3 C4 C5 0.2(7) . . . . ?
 C3 C4 C5 O1 179.6(4) . . . . ?
 C3 C4 C5 C6 -2.4(8) . . . . ?
 C4 O2 C25 O1 -13.3(14) . . . . ?
 C4 O2 C25 C26 108(2) . . . . ?
 C4 O2 C25 C27 -130(2) . . . . ?
 C4 O2 C25B O1 12.0(15) . . . . ?
 C4 O2 C25B C26B 123.5(11) . . . . ?
 C4 O2 C25B C27B -106.4(12) . . . . ?
 C4 C5 C6 C1 3.0(7) . . . . ?
 C5 O1 C25 O2 12.4(14) . . . . ?
 C5 O1 C25 C26 -106(2) . . . . ?
 C5 O1 C25 C27 126.1(18) . . . . ?
 C5 O1 C25B O2 -12.8(15) . . . . ?
 C5 O1 C25B C26B -126.1(10) . . . . ?
 C5 O1 C25B C27B 108.4(11) . . . . ?
 C6 C1 C2 N4 -178.9(4) . . . . ?
 C6 C1 C2 C3 -0.4(6) . . . . ?
 C7 N1 C1 C2 174.7(3) . . . . ?
 C7 N1 C1 C6 -8.2(6) . . . . ?
 C7 N2 C8 C9 179.1(4) . . . . ?
 C7 N2 C8 C13 0.3(4) . . . . ?
 C7 N3 C13 C8 -0.2(4) . . . . ?
 C7 N3 C13 C12 179.6(4) . . . . ?
 C8 N2 C7 N1 -179.1(4) . . . . ?
 C8 N2 C7 N3 -0.4(4) . . . . ?
 C8 C9 C10 C11 0.4(7) . . . . ?
 C9 C8 C13 N3 -179.0(4) . . . . ?
 C9 C8 C13 C12 1.2(7) . . . . ?
 C9 C10 C11 C12 0.7(8) . . . . ?
 C10 C11 C12 C13 -0.9(7) . . . . ?
 C11 C12 C13 N3 -179.7(4) . . . . ?
 C11 C12 C13 C8 0.0(6) . . . . ?
 C13 N3 C7 N1 179.1(3) . . . . ?
 C13 N3 C7 N2 0.3(4) . . . . ?
 C13 C8 C9 C10 -1.3(7) . . . . ?
 C14 N2 C7 N1 -3.2(6) . . . . ?
 C14 N2 C7 N3 175.5(4) . . . . ?
 C14 N2 C8 C9 3.1(7) . . . . ?
 C14 N2 C8 C13 -175.7(4) . . . . ?
 C15 N3 C7 N1 -3.3(6) . . . . ?
 C15 N3 C7 N2 177.9(3) . . . . ?
 C15 N3 C13 C8 -177.8(4) . . . . ?
 C15 N3 C13 C12 1.9(7) . . . . ?
 C16 N4 C2 C1 -170.4(3) . . . . ?
 C16 N4 C2 C3 11.2(6) . . . . ?
 C16 N5 C17 C18 176.0(4) . . . . ?
 C16 N5 C17 C22 -1.1(4) . . . . ?
 C16 N6 C22 C17 0.5(4) . . . . ?
 C16 N6 C22 C21 -175.9(4) . . . . ?
 C17 N5 C16 N4 -173.3(3) . . . . ?
 C17 N5 C16 N6 1.4(4) . . . . ?
 C17 C18 C19 C20 -0.4(5) . . . . ?
 C18 C17 C22 N6 -177.0(3) . . . . ?
 C18 C17 C22 C21 -0.3(5) . . . . ?
 C18 C19 C20 C21 -0.2(6) . . . . ?
 C19 C20 C21 C22 0.6(5) . . . . ?
 C20 C21 C22 N6 175.5(3) . . . . ?
 C20 C21 C22 C17 -0.3(5) . . . . ?
 C22 N6 C16 N4 173.3(3) . . . . ?
 C22 N6 C16 N5 -1.2(4) . . . . ?
 C22 C17 C18 C19 0.6(5) . . . . ?
 C23 N5 C16 N4 7.5(6) . . . . ?
 C23 N5 C16 N6 -177.8(3) . . . . ?
 C23 N5 C17 C18 -4.8(6) . . . . ?
 C23 N5 C17 C22 178.1(3) . . . . ?
 C24 N6 C16 N4 -0.4(6) . . . . ?
 C24 N6 C16 N5 -174.9(3) . . . . ?
 C24 N6 C22 C17 174.3(3) . . . . ?
 C24 N6 C22 C21 -2.1(6) . . . . ?
 C25 O1 C5 C4 -7.3(10) . . . . ?
 C25 O1 C5 C6 174.8(10) . . . . ?
 C25 O2 C4 C3 -172.0(10) . . . . ?
 C25 O2 C4 C5 9.4(11) . . . . ?
 C25B O1 C5 C4 9.1(10) . . . . ?
 C25B O1 C5 C6 -168.7(10) . . . . ?
 C25B O2 C4 C3 171.7(11) . . . . ?
 C25B O2 C4 C5 -6.9(11) . . . . ?
 C28 C29 C30 C31 1.4(6) . . . . ?
 C29 C28 C33 C32 0.4(5) . . . . ?
 C29 C30 C31 Cl1 -179.5(3) . . . . ?
 C29 C30 C31 C32 0.2(6) . . . . ?
 C30 C31 C32 Cl2 177.6(3) . . . . ?
 C30 C31 C32 C33 -1.5(6) . . . . ?
 C31 C32 C33 C28 1.2(6) . . . . ?
 C33 C28 C29 O4 177.4(3) . . . . ?
 C33 C28 C29 C30 -1.7(5) . . . . ?
 Pd2 O53 C78 C79 2.0(4) . . . . ?
 Pd2 O53 C78 C83 175.5(4) . . . . ?
 Pd2 O53 C78 C83B -170.8(17) . . . . ?
 Pd2 O54 C79 C78 7.5(4) . . . . ?
 Pd2 O54 C79 C80 -169.7(4) . . . . ?
 Pd2 O54 C79 C80B 166.2(12) . . . . ?
 Pd2 N51 C51 C52 -3.1(5) . . . . ?
 Pd2 N51 C51 C56 176.7(3) . . . . ?
 Pd2 N51 C57 N52 104.8(4) . . . . ?
 Pd2 N51 C57 N53 -71.7(5) . . . . ?
 Pd2 N54 C52 C51 3.0(5) . . . . ?
 Pd2 N54 C52 C53 -179.4(3) . . . . ?
 Pd2 N54 C66 N55 -61.1(5) . . . . ?
 Pd2 N54 C66 N56 114.4(4) . . . . ?
 Cl51 C81 C82 Cl52 -0.7(8) . . . . ?
 Cl51 C81 C82 C83 178.1(5) . . . . ?
 Cl52 C82 C83 C78 -179.9(4) . . . . ?
 Cl53 C81B C82B Cl54 -0.2(14) . . . . ?
 Cl53 C81B C82B C83B 179.7(9) . . . . ?
 Cl54 C82B C83B C78 179(2) . . . . ?
 O51 C54 C55 O52 2.7(5) . . . . ?
 O51 C54 C55 C56 -178.1(4) . . . . ?
 O52 C55 C56 C51 178.1(4) . . . . ?
 O53 C78 C79 O54 -6.9(6) . . . . ?
 O53 C78 C79 C80 170.4(4) . . . . ?
 O53 C78 C79 C80B -163.3(13) . . . . ?
 O53 C78 C83 C82 -172.2(5) . . . . ?
 O53 C78 C83B C82B 168.6(12) . . . . ?
 O54 C79 C80 C81 179.6(5) . . . . ?
 O54 C79 C80B C81B -170.2(10) . . . . ?
 N51 C51 C52 N54 0.0(5) . . . . ?
 N51 C51 C52 C53 -177.7(4) . . . . ?
 N51 C51 C56 C55 178.5(4) . . . . ?
 N52 C58 C59 C60 177.2(4) . . . . ?
 N52 C58 C63 N53 -1.4(4) . . . . ?
 N52 C58 C63 C62 -178.6(3) . . . . ?
 N54 C52 C53 C54 -178.0(4) . . . . ?
 N55 C67 C68 C69 -177.3(5) . . . . ?
 N55 C67 C72 N56 -0.1(5) . . . . ?
 N55 C67 C72 C71 178.6(5) . . . . ?
 C51 N51 C57 N52 -56.2(6) . . . . ?
 C51 N51 C57 N53 127.3(4) . . . . ?
 C51 C52 C53 C54 -0.5(6) . . . . ?
 C52 N54 C66 N55 124.8(5) . . . . ?
 C52 N54 C66 N56 -59.7(6) . . . . ?
 C52 C51 C56 C55 -1.8(6) . . . . ?
 C52 C53 C54 O51 179.1(4) . . . . ?
 C52 C53 C54 C55 -2.2(6) . . . . ?
 C53 C54 C55 O52 -176.2(4) . . . . ?
 C53 C54 C55 C56 3.0(7) . . . . ?
 C54 O51 C75 O52 -3.7(4) . . . . ?
 C54 O51 C75 C76 113.2(4) . . . . ?
 C54 O51 C75 C77 -119.9(4) . . . . ?
 C54 C55 C56 C51 -0.9(6) . . . . ?
 C55 O52 C75 O51 5.3(4) . . . . ?
 C55 O52 C75 C76 -112.4(4) . . . . ?
 C55 O52 C75 C77 121.0(5) . . . . ?
 C56 C51 C52 N54 -179.8(4) . . . . ?
 C56 C51 C52 C53 2.5(6) . . . . ?
 C57 N51 C51 C52 159.1(4) . . . . ?
 C57 N51 C51 C56 -21.2(6) . . . . ?
 C57 N52 C58 C59 -175.0(4) . . . . ?
 C57 N52 C58 C63 1.4(4) . . . . ?
 C57 N53 C63 C58 0.9(4) . . . . ?
 C57 N53 C63 C62 177.8(4) . . . . ?
 C58 N52 C57 N51 -177.8(3) . . . . ?
 C58 N52 C57 N53 -0.9(4) . . . . ?
 C58 C59 C60 C61 0.0(5) . . . . ?
 C59 C58 C63 N53 175.5(3) . . . . ?
 C59 C58 C63 C62 -1.8(5) . . . . ?
 C59 C60 C61 C62 -0.7(6) . . . . ?
 C60 C61 C62 C63 0.1(6) . . . . ?
 C61 C62 C63 N53 -175.5(4) . . . . ?
 C61 C62 C63 C58 1.0(5) . . . . ?
 C63 N53 C57 N51 177.0(3) . . . . ?
 C63 N53 C57 N52 0.0(4) . . . . ?
 C63 C58 C59 C60 1.2(5) . . . . ?
 C64 N52 C57 N51 -2.5(6) . . . . ?
 C64 N52 C57 N53 174.5(4) . . . . ?
 C64 N52 C58 C59 9.6(6) . . . . ?
 C64 N52 C58 C63 -174.0(4) . . . . ?
 C65 N53 C57 N51 -8.3(6) . . . . ?
 C65 N53 C57 N52 174.7(3) . . . . ?
 C65 N53 C63 C58 -174.0(3) . . . . ?
 C65 N53 C63 C62 2.9(6) . . . . ?
 C66 N54 C52 C51 177.6(4) . . . . ?
 C66 N54 C52 C53 -4.8(6) . . . . ?
 C66 N55 C67 C68 177.1(5) . . . . ?
 C66 N55 C67 C72 -1.5(5) . . . . ?
 C66 N56 C72 C67 1.7(5) . . . . ?
 C66 N56 C72 C71 -176.8(5) . . . . ?
 C67 N55 C66 N54 178.8(4) . . . . ?
 C67 N55 C66 N56 2.6(5) . . . . ?
 C67 C68 C69 C70 -2.3(10) . . . . ?
 C68 C67 C72 N56 -178.8(5) . . . . ?
 C68 C67 C72 C71 -0.1(8) . . . . ?
 C68 C69 C70 C71 2.4(12) . . . . ?
 C69 C70 C71 C72 -1.1(10) . . . . ?
 C70 C71 C72 N56 178.3(5) . . . . ?
 C70 C71 C72 C67 0.0(8) . . . . ?
 C72 N56 C66 N54 -178.8(4) . . . . ?
 C72 N56 C66 N55 -2.8(5) . . . . ?
 C72 C67 C68 C69 1.2(9) . . . . ?
 C73 N55 C66 N54 -6.4(7) . . . . ?
 C73 N55 C66 N56 177.4(4) . . . . ?
 C73 N55 C67 C68 2.2(8) . . . . ?
 C73 N55 C67 C72 -176.4(4) . . . . ?
 C74 N56 C66 N54 -5.2(7) . . . . ?
 C74 N56 C66 N55 170.8(4) . . . . ?
 C74 N56 C72 C67 -172.0(4) . . . . ?
 C74 N56 C72 C71 9.5(8) . . . . ?
 C75 O51 C54 C53 179.6(4) . . . . ?
 C75 O51 C54 C55 0.8(5) . . . . ?
 C75 O52 C55 C54 -5.0(5) . . . . ?
 C75 O52 C55 C56 175.9(4) . . . . ?
 C78 C79 C80 C81 2.4(7) . . . . ?
 C78 C79 C80B C81B -12(2) . . . . ?
 C79 C78 C83 C82 1.1(8) . . . . ?
 C79 C78 C83B C82B -5(3) . . . . ?
 C79 C80 C81 Cl51 180.0(4) . . . . ?
 C79 C80 C81 C82 -0.1(9) . . . . ?
 C79 C80B C81B Cl53 -173.8(18) . . . . ?
 C79 C80B C81B C82B 6(2) . . . . ?
 C80 C81 C82 Cl52 179.4(5) . . . . ?
 C80 C81 C82 C83 -1.7(9) . . . . ?
 C80B C81B C82B Cl54 -179.8(7) . . . . ?
 C80B C81B C82B C83B 0.1(17) . . . . ?
 C81 C82 C83 C78 1.3(9) . . . . ?
 C81B C82B C83B C78 -1(3) . . . . ?
 C83 C78 C79 O54 179.8(4) . . . . ?
 C83 C78 C79 C80 -2.9(7) . . . . ?
 C83B C78 C79 O54 167.3(14) . . . . ?
 C83B C78 C79 C80B 10.9(10) . . . . ?
 F81 C34 C35 F82 -1.1(9) . . . . ?
 F81 C34 C35 C36 -179.6(7) . . . . ?
 F81 C34 C86 C85 178.9(5) . . . . ?
 F82 C35 C36 C84 -178.1(8) . . . . ?
 C34 C35 C36 C84 0.3(13) . . . . ?
 C35 C34 C86 C85 -3.3(10) . . . . ?
 C35 C36 C84 C85 -2.1(14) . . . . ?
 C36 C84 C85 C86 1.2(13) . . . . ?
 C84 C85 C86 C34 1.5(11) . . . . ?
 C86 C34 C35 F82 -179.1(6) . . . . ?
 C86 C34 C35 C36 2.4(11) . . . . ?
 F83 C87 C88 F84 1.2(11) . . . . ?
 F83 C87 C88 C89 -179.4(8) . . . . ?
 F83 C87 C92 C91 -179.6(7) . . . . ?
 F84 C88 C89 C90 179.2(9) . . . . ?
 C87 C88 C89 C90 -0.1(15) . . . . ?
 C88 C87 C92 C91 -0.1(12) . . . . ?
 C88 C89 C90 C91 -1.8(16) . . . . ?
 C89 C90 C91 C92 2.8(18) . . . . ?
 C90 C91 C92 C87 -1.8(16) . . . . ?
 C92 C87 C88 F84 -178.3(7) . . . . ?
 C92 C87 C88 C89 1.1(13) . . . . ?
 F85 C93 C94 F86 -0.3(10) . . . . ?
 F85 C93 C94 C95 178.1(7) . . . . ?
 F85 C93 C98 C97 179.1(6) . . . . ?
 F86 C94 C95 C96 -178.9(8) . . . . ?
 C93 C94 C95 C96 2.8(12) . . . . ?
 C94 C93 C98 C97 -1.2(10) . . . . ?
 C94 C95 C96 C97 -1.4(12) . . . . ?
 C95 C96 C97 C98 -1.4(13) . . . . ?
 C96 C97 C98 C93 2.6(11) . . . . ?
 C98 C93 C94 F86 180.0(7) . . . . ?
 C98 C93 C94 C95 -1.6(11) . . . . ?

_smtbx_masks_special_details       ?
loop_
  _smtbx_masks_void_nr
  _smtbx_masks_void_average_x
  _smtbx_masks_void_average_y
  _smtbx_masks_void_average_z
  _smtbx_masks_void_volume
  _smtbx_masks_void_count_electrons
  _smtbx_masks_void_content
 1 0.000 0.000 0.000 1043.8 374.7 '6 C6H4F2'

_smtbx_masks_void_probe_radius     1.2
_smtbx_masks_void_truncation_radius  1.2
_shelx_res_file
;
TITL mo_2025_fkfb04_4_0m_a.res in P-1
    mo_2025_fkfb04_4_0m.res
    created by SHELXL-2018/3 at 14:30:24 on 22-May-2025
REM Old TITL mo_2025_fkfb04_4_0m in P-1
REM SHELXT solution in P-1: R1 0.188, Rweak 0.012, Alpha 0.060
REM <I/s> 0.000 for 0 systematic absences, Orientation as input
REM Formula found by SHELXT: C35 N16 O11 F14 P2 Cl51 Pd2
CELL 0.71073 11.8888 19.5285 23.0636 82.053 76.208 81.176
ZERR 4 0.0008 0.0014 0.0016 0.003 0.003 0.002
LATT 1
SFAC C H Cl F N O P Pd
UNIT 195 162 8 45 24 16 4 4
DFIX 1.39 C93 C94 C93 C98 C94 C95
DFIX 1.38 C82 C81 C82 C83 C80 C79 C79 C78 C78 C83
DFIX 1.65 P2 F8 P2 F12B P2 F7 P2 F10B P2 F9B P2 F11B
DANG 2.4 C82 C80 C81 C79 C79 C83
DANG 2.39 C82 C78 C80 C78
DANG 2.42 C93 C95 C95 C97 C96 C98
SADI P2 F8 P2 F12B P2 F7 P2 F10B P2 F9B P2 F11B
SADI C82 C81 C81 C80 C80 C79 C79 C78 C78 C83 C83 C82
DANG 2.37 C93 F86
SADI 0.04 C82 C80 C82 C78 C79 C81 C79 C83 C81 C83 C80 C78
FLAT Cl51 Cl52 C78 C79 C80 C81 C82 C83
SADI 0.04 F8 F12B F8 F10B F8 F9B F8 F11B F7 F12B F7 F10B F7 F9B F7 F11B
SIMU Cl51 Cl52 C78 C79 C80 C81 C82 C83
SADI 0.05 F8 F7 F12B F10B F11B F9B
RIGU Cl51 Cl52 C78 C79 C80 C81 C82 C83
DANG 2.4 C93 C97 C94 C96
DFIX 1.35 C93 F85 C94 F86
DFIX 1.73 Cl54 C82B Cl53 C81B
DANG 2.71 Cl54 C81B Cl53 C82B
SIMU P2 F7 F8 F9B F10B F11B F12B
DANG 2.67 Cl54 C83B
DFIX 1.4 C95 C96 C96 C97 C97 C98
RIGU P2 F7 F8 F9B F10B F11B F12B
DANG 2.69 Cl53 C80B
DFIX 1.38 C82B C81B C82B C83B
SADI C93 F85 C94 F86
SADI C93 C98 C97 C98 C93 C94 C96 C97 C95 C96 C94 C95
DANG 2.4 C82B C80B
SADI 0.04 C93 F86 C95 F86 C94 F85 C98 F85
DFIX 1.39 C81B C80B
SADI C82B Cl54 C81B Cl53
SADI 0.04 C96 C98 C95 C97 C94 C96 C93 C95 C94 C98 C93 C97
SADI C82B C81B C81B C80B C83B C82B
FLAT F85 > C98
SIMU F85 > C98
SADI 0.04 C82B C80B C81B C83B
SADI 0.04 Cl54 C83B Cl54 C81B Cl53 C82B Cl53 C80B
RIGU F85 > C98
DFIX 1.39 C87 C88 C87 C92 C88 C89
FLAT Cl53 Cl54 C80B C81B C82B C83B
DANG 2.42 C87 C89 C89 C91 C90 C92
SIMU Cl53 Cl54 C80B C81B C82B C83B C78 C79
RIGU Cl53 Cl54 C80B C81B C82B C83B C78 C79
DANG 2.37 C87 F84
DANG 2.4 C87 C91 C88 C90
DFIX 1.35 C87 F83 C88 F84
DFIX 1.4 C89 C90 C90 C91 C91 C92
SADI C87 F83 C88 F84
SADI C87 C92 C91 C92 C87 C88 C90 C91 C89 C90 C88 C89
SADI 0.04 C87 F84 C89 F84 C88 F83 C92 F83
SADI 0.04 C90 C92 C89 C91 C88 C90 C87 C89 C88 C92 C87 C91
FLAT F83 > C92
SIMU F83 > C92
RIGU F83 > C92
DFIX 1.39 C35 C34 C35 C36 C34 C86
DANG 2.42 C35 C86 C86 C84 C85 C36
DANG 2.37 C35 F81
DANG 2.4 C35 C84 C34 C85
DFIX 1.35 C35 F82 C34 F81
DFIX 1.4 C86 C85 C85 C84 C84 C36
SADI C35 F82 C34 F81
SADI C35 C36 C84 C36 C35 C34 C85 C84 C86 C85 C34 C86
SADI 0.04 C35 F81 C86 F81 C34 F82 C36 F82
SADI 0.04 C85 C36 C86 C84 C34 C85 C35 C86 C34 C36 C35 C84
FLAT F81 > C86
SIMU F81 > C86
RIGU F81 > C86
RIGU C25 > C27B
SIMU 0.04 0.08 1.7 C25 > C27B
DFIX 1.73 Cl52 C82 Cl51 C81
DANG 2.71 Cl52 C81 Cl51 C82
DANG 2.67 Cl52 C83
DANG 2.69 Cl51 C80
DFIX 1.39 C81 C80
SADI C82 Cl52 C81 Cl51
SADI 0.04 Cl52 C83 Cl52 C81 Cl51 C82 Cl51 C80

L.S. 10
PLAN  20
SIZE 0.25 0.27 0.38
TEMP -173.15
CONF
BOND
list 4
MORE -1
BOND $H
ABIN
fmap 2
acta
OMIT -3 54
OMIT -1 -1 5
OMIT 0 -1 1
OMIT 0 0 1
OMIT 0 1 0
OMIT 0 2 4
OMIT 1 5 1
REM <olex2.extras>
REM <HklSrc "%.\\mo_2025_fkfb04_4b_0m.hkl">
REM </olex2.extras>

WGHT    0.076200   16.557999
FVAR       0.23260   0.32261
PD1   8    0.728263    0.746958    0.420682    11.00000    0.01551    0.01280 =
         0.03337   -0.00319   -0.00262   -0.00028
CL1   3    0.362578    0.527277    0.587362    11.00000    0.04983    0.02442 =
         0.07046   -0.00076    0.02389   -0.01150
CL2   3    0.203011    0.671259    0.582040    11.00000    0.02203    0.04000 =
         0.04926   -0.00118    0.00344   -0.00724
O1    6    1.089535    0.948564    0.248966    11.00000    0.02663    0.03208 =
         0.06865    0.01586    0.00316   -0.00324
O2    6    1.202402    0.841798    0.240613    11.00000    0.02713    0.03734 =
         0.06402    0.01429    0.01280    0.00011
O3    6    0.564945    0.776698    0.461758    11.00000    0.01924    0.01379 =
         0.04110   -0.00277   -0.00094    0.00010
O4    6    0.698247    0.652033    0.460168    11.00000    0.01863    0.01764 =
         0.03373   -0.00275   -0.00214    0.00106
N1    5    0.765329    0.841864    0.381319    11.00000    0.01568    0.01832 =
         0.03779   -0.00195   -0.00396   -0.00020
N2    5    0.706447    0.953962    0.420233    11.00000    0.02422    0.01212 =
         0.04577   -0.00360   -0.01220   -0.00013
N3    5    0.584818    0.914475    0.378399    11.00000    0.02076    0.01497 =
         0.03900   -0.00535   -0.00737    0.00214
N4    5    0.895383    0.723192    0.376742    11.00000    0.01869    0.01600 =
         0.03851   -0.00026   -0.00086    0.00100
N5    5    0.925862    0.600446    0.371449    11.00000    0.01932    0.01828 =
         0.03030   -0.00523   -0.00392    0.00207
N6    5    1.043353    0.641752    0.414636    11.00000    0.01829    0.01560 =
         0.03348   -0.00389   -0.00224   -0.00079
C1    1    0.874921    0.844730    0.347664    11.00000    0.02113    0.01820 =
         0.03909    0.00078   -0.00531   -0.00085
C2    1    0.947927    0.777984    0.344170    11.00000    0.01916    0.01593 =
         0.03823   -0.00121   -0.00338   -0.00075
C3    1    1.061318    0.772475    0.308567    11.00000    0.02128    0.02206 =
         0.04600   -0.00078   -0.00043    0.00181
AFIX  43
H3    2    1.109469    0.728986    0.305346    11.00000   -1.20000
AFIX   0
C4    1    1.098794    0.832630    0.278881    11.00000    0.02201    0.03296 =
         0.04732    0.00482    0.00109   -0.00183
C5    1    1.029373    0.898684    0.282770    11.00000    0.02790    0.02331 =
         0.05170    0.00620   -0.00447   -0.00444
C6    1    0.917570    0.905637    0.315356    11.00000    0.02232    0.01783 =
         0.04564    0.00320   -0.00503   -0.00163
AFIX  43
H6    2    0.870319    0.949534    0.316317    11.00000   -1.20000
AFIX   0
C7    1    0.689786    0.901199    0.392631    11.00000    0.02067    0.01480 =
         0.03634    0.00078   -0.00694   -0.00322
C8    1    0.607896    1.003484    0.423492    11.00000    0.02883    0.01549 =
         0.04569   -0.00453   -0.01135    0.00123
C9    1    0.580869    1.067150    0.448402    11.00000    0.04468    0.01774 =
         0.05217   -0.01021   -0.01575    0.00180
AFIX  43
H9    2    0.632636    1.083890    0.467226    11.00000   -1.20000
AFIX   0
C10   1    0.472816    1.104253    0.443675    11.00000    0.04811    0.01928 =
         0.05906   -0.01085   -0.01287    0.01072
AFIX  43
H10   2    0.450105    1.147915    0.459549    11.00000   -1.20000
AFIX   0
C11   1    0.397293    1.078922    0.416260    11.00000    0.03621    0.02475 =
         0.05684   -0.00894   -0.01082    0.01425
AFIX  43
H11   2    0.325036    1.106338    0.413692    11.00000   -1.20000
AFIX   0
C12   1    0.423186    1.015579    0.392662    11.00000    0.02827    0.02852 =
         0.04729   -0.00629   -0.01110    0.00880
AFIX  43
H12   2    0.370802    0.998364    0.374550    11.00000   -1.20000
AFIX   0
C13   1    0.531237    0.978688    0.397224    11.00000    0.02397    0.01585 =
         0.04115   -0.00656   -0.00679    0.00474
C14   1    0.805777    0.957727    0.446517    11.00000    0.02762    0.02954 =
         0.05581   -0.00421   -0.01734   -0.00734
AFIX 137
H14A  2    0.850022    0.911314    0.450496    11.00000   -1.50000
H14B  2    0.777223    0.974446    0.486211    11.00000   -1.50000
H14C  2    0.856509    0.989941    0.420420    11.00000   -1.50000
AFIX   0
C15   1    0.536096    0.871329    0.346569    11.00000    0.02916    0.02393 =
         0.04484   -0.01005   -0.01197   -0.00089
AFIX 137
H15A  2    0.596668    0.834580    0.330378    11.00000   -1.50000
H15B  2    0.507268    0.900142    0.313562    11.00000   -1.50000
H15C  2    0.471465    0.850142    0.374284    11.00000   -1.50000
AFIX   0
C16   1    0.955175    0.658450    0.385880    11.00000    0.01687    0.01701 =
         0.02947   -0.00319    0.00130    0.00053
C17   1    0.995670    0.543278    0.392808    11.00000    0.01776    0.01368 =
         0.02806   -0.00349    0.00109    0.00417
C18   1    0.995382    0.472174    0.392419    11.00000    0.02376    0.01701 =
         0.03294   -0.00580    0.00104   -0.00122
AFIX  43
H18   2    0.944807    0.454398    0.373533    11.00000   -1.20000
AFIX   0
C19   1    1.073310    0.428972    0.421241    11.00000    0.02815    0.01651 =
         0.03565   -0.00359    0.00240    0.00416
AFIX  43
H19   2    1.075861    0.379957    0.422346    11.00000   -1.20000
AFIX   0
C20   1    1.148834    0.454830    0.448944    11.00000    0.02391    0.02284 =
         0.03066    0.00146   -0.00141    0.00520
AFIX  43
H20   2    1.200683    0.423004    0.468300    11.00000   -1.20000
AFIX   0
C21   1    1.149353    0.525975    0.448652    11.00000    0.01922    0.02443 =
         0.03324   -0.00364   -0.00314    0.00324
AFIX  43
H21   2    1.200664    0.543864    0.466997    11.00000   -1.20000
AFIX   0
C22   1    1.070588    0.569483    0.420013    11.00000    0.01903    0.01846 =
         0.02615   -0.00289    0.00037    0.00130
C23   1    0.837063    0.597029    0.338265    11.00000    0.02672    0.02347 =
         0.04339   -0.00419   -0.01336   -0.00215
AFIX 137
H23A  2    0.865394    0.561623    0.310148    11.00000   -1.50000
H23B  2    0.820620    0.642487    0.315907    11.00000   -1.50000
H23C  2    0.765487    0.584679    0.366434    11.00000   -1.50000
AFIX   0
C24   1    1.094371    0.689579    0.441936    11.00000    0.02687    0.02270 =
         0.04150   -0.00919   -0.00761   -0.00495
AFIX 137
H24A  2    1.094999    0.671361    0.483655    11.00000   -1.50000
H24B  2    1.047683    0.735499    0.440976    11.00000   -1.50000
H24C  2    1.174487    0.693805    0.419400    11.00000   -1.50000
AFIX   0
PART 1
C25   1    1.206974    0.919646    0.226955    21.00000    0.04714    0.01662 =
         0.02790   -0.00057   -0.00089   -0.00081
PART 2
C25B  1    1.197792    0.911808    0.213424   -21.00000    0.03114    0.04011 =
         0.08135    0.01845    0.01350   -0.00533
PART 1
C26   1    1.292267    0.940640    0.257886    21.00000    0.02424    0.04274 =
         0.04907   -0.00433   -0.00070   -0.00190
AFIX 137
H26A  2    1.270659    0.925655    0.300980    21.00000   -1.50000
H26B  2    1.290779    0.991410    0.251650    21.00000   -1.50000
H26C  2    1.370982    0.918546    0.241196    21.00000   -1.50000
AFIX   0
PART 2
C26B  1    1.296317    0.942878    0.226084   -21.00000    0.03395    0.05455 =
         0.11771    0.02390    0.00135   -0.01172
AFIX 137
H26D  2    1.288377    0.940358    0.269582   -21.00000   -1.50000
H26E  2    1.294003    0.991696    0.208816   -21.00000   -1.50000
H26F  2    1.370862    0.916855    0.208115   -21.00000   -1.50000
AFIX   0
PART 1
C27   1    1.241260    0.933985    0.160031    21.00000    0.07012    0.05248 =
         0.03242    0.00465   -0.00291   -0.02010
AFIX 137
H27A  2    1.316528    0.906711    0.145121    21.00000   -1.50000
H27B  2    1.247968    0.983730    0.149031    21.00000   -1.50000
H27C  2    1.181721    0.920899    0.142145    21.00000   -1.50000
AFIX   0
PART 2
C27B  1    1.189030    0.918495    0.149881   -21.00000    0.06750    0.06344 =
         0.08425    0.02947   -0.00306   -0.00826
AFIX 137
H27D  2    1.260913    0.895723    0.125883   -21.00000   -1.50000
H27E  2    1.177940    0.967939    0.134821   -21.00000   -1.50000
H27F  2    1.122436    0.896249    0.146874   -21.00000   -1.50000
AFIX   0
PART 0
C28   1    0.515598    0.720526    0.490608    11.00000    0.01844    0.01738 =
         0.03372   -0.00604   -0.00836   -0.00201
C29   1    0.586219    0.654781    0.490528    11.00000    0.01975    0.01957 =
         0.02655   -0.00510   -0.00115   -0.00113
C30   1    0.537812    0.596365    0.520545    11.00000    0.03125    0.01814 =
         0.02995   -0.00312   -0.00101   -0.00307
AFIX  43
H30   2    0.584919    0.552459    0.521415    11.00000   -1.20000
AFIX   0
C31   1    0.420863    0.601393    0.549430    11.00000    0.03066    0.01996 =
         0.03291   -0.00402    0.00085   -0.00820
C32   1    0.351440    0.664883    0.548290    11.00000    0.01994    0.02927 =
         0.03304   -0.00530   -0.00030   -0.00567
C33   1    0.399030    0.724898    0.519250    11.00000    0.02023    0.02342 =
         0.03522   -0.00335   -0.00651   -0.00067
AFIX  43
H33   2    0.351356    0.768642    0.519188    11.00000   -1.20000
AFIX   0

PD2   8    0.445975    0.366114    0.149419    11.00000    0.03692    0.03232 =
         0.02645   -0.00470   -0.00633   -0.00833
PART 1
CL51  3    0.569711    0.107283   -0.027043    10.85000    0.12516    0.06030 =
         0.06359   -0.03535    0.01069   -0.00780
CL52  3    0.349238    0.066262    0.070387    10.85000    0.13332    0.06103 =
         0.08950   -0.04291    0.02260   -0.04653
PART 2
CL53  3    0.515556    0.147675   -0.066573    10.15000    0.07741    0.10413 =
         0.05423   -0.04756    0.00082   -0.01158
CL54  3    0.319882    0.091998    0.036373    10.15000    0.14804    0.04904 =
         0.04763    0.00525   -0.03435   -0.02176
PART 0
O51   6    0.516280    0.645081    0.254628    11.00000    0.04910    0.04601 =
         0.04340   -0.01258   -0.00169   -0.02531
O52   6    0.361586    0.608433    0.328980    11.00000    0.04581    0.03595 =
         0.03760   -0.01272   -0.00098   -0.01615
O53   6    0.355590    0.285822    0.160818    11.00000    0.04647    0.03963 =
         0.03573   -0.00916   -0.00180   -0.01226
O54   6    0.531025    0.329130    0.071816    11.00000    0.04641    0.03780 =
         0.03729   -0.00542   -0.01176   -0.00904
N51   5    0.367871    0.404610    0.227118    11.00000    0.03924    0.03365 =
         0.02490   -0.00531   -0.00404   -0.01250
N52   5    0.354458    0.339285    0.324578    11.00000    0.02459    0.03010 =
         0.02512   -0.00373   -0.00391   -0.00562
N53   5    0.211293    0.339640    0.279431    11.00000    0.02519    0.02564 =
         0.02935   -0.00624   -0.00657   -0.00301
N54   5    0.529175    0.450127    0.141367    11.00000    0.03858    0.04537 =
         0.02358   -0.00267   -0.01002   -0.01702
N55   5    0.712395    0.429325    0.072014    11.00000    0.03820    0.07153 =
         0.02915   -0.01274   -0.00348   -0.01636
N56   5    0.602211    0.527426    0.053761    11.00000    0.05218    0.06013 =
         0.02470   -0.00257   -0.00612   -0.02635
C51   1    0.400658    0.466116    0.234794    11.00000    0.03395    0.02879 =
         0.02978   -0.00081   -0.00854   -0.01006
C52   1    0.490613    0.491609    0.187050    11.00000    0.03387    0.03678 =
         0.02508   -0.00094   -0.00766   -0.00863
C53   1    0.535337    0.553469    0.190501    11.00000    0.03696    0.04256 =
         0.02847   -0.00144   -0.00454   -0.01795
AFIX  43
H53   2    0.595327    0.571234    0.159584    11.00000   -1.20000
AFIX   0
C54   1    0.487310    0.586272    0.240884    11.00000    0.03603    0.03005 =
         0.03509   -0.00239   -0.00886   -0.01068
C55   1    0.395225    0.562540    0.286790    11.00000    0.03550    0.03388 =
         0.02905   -0.00574   -0.00527   -0.00732
C56   1    0.351531    0.503173    0.285010    11.00000    0.03868    0.03564 =
         0.02280   -0.00783   -0.00185   -0.01246
AFIX  43
H56   2    0.290410    0.487112    0.316214    11.00000   -1.20000
AFIX   0
C57   1    0.312989    0.363949    0.275397    11.00000    0.02940    0.02478 =
         0.02705   -0.00710   -0.00400   -0.00314
C58   1    0.274971    0.298052    0.362332    11.00000    0.02266    0.01745 =
         0.03324   -0.00646   -0.00318    0.00145
C59   1    0.272329    0.264645    0.420007    11.00000    0.02770    0.02172 =
         0.03271   -0.00533   -0.00430    0.00724
AFIX  43
H59   2    0.332691    0.265580    0.440354    11.00000   -1.20000
AFIX   0
C60   1    0.176258    0.229997    0.445823    11.00000    0.04003    0.01842 =
         0.03411   -0.00466   -0.00068    0.00265
AFIX  43
H60   2    0.170791    0.206474    0.485117    11.00000   -1.20000
AFIX   0
C61   1    0.087561    0.228357    0.416395    11.00000    0.03477    0.02302 =
         0.04380   -0.00837    0.00600   -0.00912
AFIX  43
H61   2    0.023819    0.203454    0.435825    11.00000   -1.20000
AFIX   0
C62   1    0.090190    0.262386    0.359148    11.00000    0.02670    0.03173 =
         0.03980   -0.01302    0.00034   -0.00675
AFIX  43
H62   2    0.029743    0.261551    0.338832    11.00000   -1.20000
AFIX   0
C63   1    0.185595    0.297600    0.333247    11.00000    0.02725    0.01863 =
         0.03149   -0.00913   -0.00247   -0.00069
C64   1    0.468070    0.349114    0.334676    11.00000    0.03071    0.05904 =
         0.03792    0.00106   -0.01033   -0.01540
AFIX 137
H64A  2    0.457504    0.386743    0.360267    11.00000   -1.50000
H64B  2    0.520506    0.361291    0.296066    11.00000   -1.50000
H64C  2    0.502002    0.305865    0.354433    11.00000   -1.50000
AFIX   0
C65   1    0.134097    0.358793    0.237440    11.00000    0.03438    0.04231 =
         0.03839   -0.00713   -0.01561   -0.00176
AFIX 137
H65A  2    0.136210    0.319146    0.215216    11.00000   -1.50000
H65B  2    0.160221    0.398524    0.209202    11.00000   -1.50000
H65C  2    0.054126    0.371543    0.259760    11.00000   -1.50000
AFIX   0
C66   1    0.611971    0.469297    0.091638    11.00000    0.03839    0.05537 =
         0.02892   -0.00908   -0.00498   -0.01910
C67   1    0.771772    0.465895    0.020005    11.00000    0.04745    0.10231 =
         0.02254   -0.01208    0.00161   -0.03410
C68   1    0.883301    0.447327   -0.015886    11.00000    0.04845    0.14365 =
         0.04033   -0.01232   -0.00108   -0.01963
AFIX  43
H68   2    0.930507    0.404589   -0.008573    11.00000   -1.20000
AFIX   0
C69   1    0.917961    0.498608   -0.063851    11.00000    0.05540    0.17315 =
         0.03268    0.00154    0.00559   -0.03858
AFIX  43
H69   2    0.993393    0.490597   -0.089185    11.00000   -1.20000
AFIX   0
C70   1    0.848892    0.558889   -0.075648    11.00000    0.06537    0.15286 =
         0.03169    0.01241   -0.00535   -0.04752
AFIX  43
H70   2    0.877102    0.590059   -0.109625    11.00000   -1.20000
AFIX   0
C71   1    0.738897    0.576737   -0.040090    11.00000    0.06442    0.10170 =
         0.03067    0.00730   -0.00872   -0.04340
AFIX  43
H71   2    0.691640    0.619212   -0.048155    11.00000   -1.20000
AFIX   0
C72   1    0.702645    0.527373    0.008678    11.00000    0.04774    0.08289 =
         0.02812   -0.00309   -0.00709   -0.02945
C73   1    0.756988    0.363634    0.101594    11.00000    0.04237    0.07921 =
         0.03784   -0.01803   -0.00604   -0.00281
AFIX 137
H73A  2    0.836148    0.366230    0.106009    11.00000   -1.50000
H73B  2    0.758736    0.325845    0.077388    11.00000   -1.50000
H73C  2    0.706137    0.354550    0.141324    11.00000   -1.50000
AFIX   0
C74   1    0.498799    0.578535    0.055323    11.00000    0.06481    0.05807 =
         0.03449    0.00503   -0.00986   -0.02333
AFIX 137
H74A  2    0.429441    0.556813    0.076864    11.00000   -1.50000
H74B  2    0.491382    0.595428    0.014204    11.00000   -1.50000
H74C  2    0.505991    0.617751    0.075951    11.00000   -1.50000
AFIX   0
C75   1    0.442185    0.661084    0.312224    11.00000    0.02772    0.02705 =
         0.04333   -0.00967   -0.00604   -0.00091
C76   1    0.513596    0.653588    0.357643    11.00000    0.05579    0.09954 =
         0.04511   -0.00982   -0.01916   -0.02870
AFIX 137
H76A  2    0.550187    0.605256    0.362435    11.00000   -1.50000
H76B  2    0.463674    0.665857    0.396097    11.00000   -1.50000
H76C  2    0.574292    0.684677    0.344523    11.00000   -1.50000
AFIX   0
C77   1    0.373952    0.730850    0.303229    11.00000    0.03467    0.03174 =
         0.16428    0.01954    0.00353    0.00745
AFIX 137
H77A  2    0.427644    0.765906    0.287958    11.00000   -1.50000
H77B  2    0.323209    0.742775    0.341592    11.00000   -1.50000
H77C  2    0.326128    0.729752    0.274221    11.00000   -1.50000
AFIX   0
C78   1    0.396069    0.248220    0.114780    11.00000    0.04955    0.03405 =
         0.04210   -0.00942   -0.00788   -0.00376
C79   1    0.490698    0.268386    0.070413    11.00000    0.04613    0.03948 =
         0.04374   -0.01142   -0.00455   -0.00416
PART 1
C80   1    0.544105    0.223843    0.027340    10.85000    0.06015    0.05094 =
         0.03671   -0.01135   -0.00042   -0.00336
AFIX  43
H80   2    0.610552    0.235728   -0.002411    10.85000   -1.20000
AFIX   0
PART 2
C80B  1    0.524936    0.242314    0.008118    10.15000    0.04846    0.04377 =
         0.03845   -0.00926   -0.00641    0.00772
AFIX  43
H80B  2    0.579733    0.263533   -0.023577    10.15000   -1.20000
AFIX   0
PART 1
C81   1    0.500501    0.161840    0.027664    10.85000    0.08243    0.03961 =
         0.04547   -0.01874    0.00545   -0.00324
PART 2
C81B  1    0.473249    0.186871   -0.000258    10.15000    0.06734    0.04436 =
         0.03295   -0.00926   -0.01474    0.00508
PART 1
C82   1    0.405019    0.143952    0.070287    10.85000    0.08684    0.04235 =
         0.05893   -0.02397    0.00782   -0.02189
PART 2
C82B  1    0.386400    0.161692    0.045251    10.15000    0.08698    0.03956 =
         0.04585   -0.01421   -0.00946   -0.01199
PART 1
C83   1    0.351200    0.186391    0.115235    10.85000    0.06612    0.04431 =
         0.04843   -0.01833    0.01026   -0.01843
AFIX  43
H83   2    0.285833    0.173588    0.145322    10.85000   -1.20000
AFIX   0
PART 2
C83B  1    0.353246    0.192638    0.097966    10.15000    0.05200    0.04471 =
         0.04769   -0.01664   -0.01120   -0.00489
AFIX  43
H83B  2    0.292286    0.173456    0.127290    10.15000   -1.20000
AFIX   0

PART 0
P1    7    0.826063    0.458981    0.223105    11.00000    0.03165    0.05185 =
         0.03301   -0.00794   -0.00864   -0.00914
F1    4    0.855713    0.427739    0.286061    11.00000    0.04451    0.07257 =
         0.03376   -0.00742   -0.01027   -0.00532
F2    4    0.934095    0.503577    0.209871    11.00000    0.03904    0.07010 =
         0.05350   -0.01136   -0.00868   -0.02127
F3    4    0.798006    0.491100    0.159250    11.00000    0.04719    0.05980 =
         0.03730   -0.00595   -0.01480   -0.00794
F4    4    0.718810    0.414381    0.235615    11.00000    0.03964    0.06463 =
         0.05365   -0.00695   -0.00955   -0.01871
F5    4    0.911341    0.396672    0.191000    11.00000    0.04035    0.06185 =
         0.04380   -0.01371   -0.01171   -0.00212
F6    4    0.741819    0.522236    0.253992    11.00000    0.04113    0.06678 =
         0.04482   -0.01937   -0.01504   -0.00206

P2    7    0.154995    0.884482    0.443650    11.00000    0.04179    0.02750 =
         0.06189   -0.00561   -0.02429   -0.01078
F7    4    0.269172    0.906778    0.457082    11.00000    0.08321    0.07861 =
         0.10985   -0.00704   -0.05091   -0.04470
F8    4    0.044128    0.858867    0.430312    11.00000    0.05208    0.04441 =
         0.16258   -0.03056   -0.06031    0.00600
PART 1
F9    4    0.066974    0.920327    0.500049    10.70000    0.09584    0.06649 =
         0.08093   -0.02860    0.00186   -0.00006
PART 2
F9B   4    0.086421    0.952161    0.466870    10.30000    0.10291    0.04823 =
         0.15716   -0.04944   -0.06888    0.00963
PART 1
F10   4    0.165451    0.813999    0.486843    10.70000    0.05054    0.04445 =
         0.10277    0.01118   -0.03107   -0.01259
PART 2
F10B  4    0.150829    0.838755    0.504792    10.30000    0.04546    0.18291 =
         0.07451    0.06781    0.01369   -0.00820
PART 1
F11   4    0.232195    0.846533    0.391379    10.70000    0.05602    0.12053 =
         0.05973   -0.04542   -0.00442    0.00505
PART 2
F11B  4    0.237147    0.813133    0.421298    10.30000    0.04938    0.06637 =
         0.16994   -0.05483   -0.05153    0.00042
PART 1
F12   4    0.132437    0.955861    0.405965    10.70000    0.08859    0.04423 =
         0.10328    0.02172   -0.01676   -0.00772
PART 2
F12B  4    0.191283    0.918392    0.374016    10.30000    0.16146    0.14615 =
         0.06583    0.03456   -0.05999   -0.04317

PART 1
F81   4    0.271410    0.278935   -0.238617    10.75000    0.11526    0.11304 =
         0.05581    0.02593   -0.03139   -0.05358
F82   4    0.426261    0.186425   -0.197917    10.75000    0.09485    0.09586 =
         0.06049   -0.01415    0.00147   -0.01689
C34   1    0.282656    0.282575   -0.182000    10.75000    0.08093    0.06781 =
         0.05164    0.01392   -0.01335   -0.04255
C35   1    0.363682    0.235042   -0.160989    10.75000    0.08189    0.06198 =
         0.05694    0.00072   -0.00603   -0.03045
C36   1    0.379851    0.234981   -0.104052    10.75000    0.09340    0.08295 =
         0.06306   -0.00344   -0.01965   -0.01735
AFIX  43
H36   2    0.436695    0.201873   -0.089445    10.75000   -1.20000
AFIX   0
C84   1    0.312010    0.283911   -0.068362    10.75000    0.09484    0.08923 =
         0.05540   -0.01230   -0.01554   -0.02972
AFIX  43
H84   2    0.320009    0.283833   -0.028340    10.75000   -1.20000
AFIX   0
C85   1    0.233872    0.332106   -0.090701    10.75000    0.07006    0.05596 =
         0.07075   -0.00692   -0.00972   -0.03264
AFIX  43
H85   2    0.188540    0.366170   -0.066141    10.75000   -1.20000
AFIX   0
C86   1    0.218954    0.332789   -0.147323    10.75000    0.07642    0.05361 =
         0.07694    0.01401   -0.01987   -0.03444
AFIX  43
H86   2    0.165187    0.367542   -0.162652    10.75000   -1.20000
AFIX   0

PART 0
F83   4    0.882194    0.062290    0.201712    10.75000    0.09162    0.10563 =
         0.13222   -0.01717   -0.03017    0.02340
F84   4    0.736168    0.052446    0.308881    10.75000    0.10276    0.06940 =
         0.11602    0.01639   -0.03758    0.01726
C87   1    0.779263    0.105405    0.210698    10.75000    0.06652    0.07660 =
         0.07875   -0.01155   -0.02760   -0.00242
C88   1    0.703320    0.099769    0.265988    10.75000    0.07415    0.06147 =
         0.07333    0.00705   -0.02491    0.00277
C89   1    0.598175    0.141438    0.277283    10.75000    0.07140    0.06493 =
         0.08000    0.00721   -0.01039   -0.00060
AFIX  43
H89   2    0.546624    0.136878    0.315637    10.75000   -1.20000
AFIX   0
C90   1    0.568941    0.188810    0.233429    10.75000    0.09260    0.07218 =
         0.08258    0.00343   -0.03426    0.03829
AFIX  43
H90   2    0.495497    0.217072    0.240311    10.75000   -1.20000
AFIX   0
C91   1    0.645266    0.196180    0.178890    10.75000    0.08847    0.09683 =
         0.08925    0.02010   -0.04603   -0.00529
AFIX  43
H91   2    0.624735    0.231295    0.149024    10.75000   -1.20000
AFIX   0
C92   1    0.751233    0.154441    0.165560    10.75000    0.08287    0.08432 =
         0.07644    0.00393   -0.03061   -0.01900
AFIX  43
H92   2    0.802324    0.159331    0.127096    10.75000   -1.20000
AFIX   0

F85   4    1.017165    0.222767    0.185811    10.75000    0.19792    0.10036 =
         0.07243   -0.02235   -0.00715   -0.06392
F86   4    1.138596    0.109918    0.224788    10.75000    0.10525    0.05440 =
         0.16305   -0.02508    0.05577   -0.02001
C93   1    0.977779    0.194442    0.241895    10.75000    0.09173    0.06061 =
         0.08068   -0.03495   -0.00415   -0.02781
C94   1    1.042345    0.134431    0.262849    10.75000    0.06825    0.05872 =
         0.09557   -0.02918    0.01819   -0.02765
C95   1    1.009075    0.103930    0.320141    10.75000    0.10890    0.05582 =
         0.10382   -0.01111   -0.00564   -0.04977
AFIX  43
H95   2    1.054090    0.064214    0.335614    10.75000   -1.20000
AFIX   0
C96   1    0.902695    0.135048    0.355615    10.75000    0.10553    0.08741 =
         0.06705   -0.01820    0.00721   -0.06875
AFIX  43
H96   2    0.874699    0.115190    0.395504    10.75000   -1.20000
AFIX   0
C97   1    0.840556    0.193478    0.332489    10.75000    0.07774    0.08197 =
         0.10043   -0.05174    0.00777   -0.03807
AFIX  43
H97   2    0.769339    0.212401    0.356785    10.75000   -1.20000
AFIX   0
C98   1    0.876892    0.224963    0.276590    10.75000    0.06456    0.07296 =
         0.10000   -0.04360   -0.01971   -0.02324
AFIX  43
H98   2    0.834593    0.266376    0.261895    10.75000   -1.20000
AFIX   0
HKLF 4


REM  mo_2025_fkfb04_4_0m_a.res in P-1
REM wR2 = 0.166325, GooF = S = 1.07744, Restrained GooF = 1.07555 for all data
REM R1 = 0.056720 for 19151 Fo > 4sig(Fo) and 0.066913 for all 22277 data
REM 1303 parameters refined using 963 restraints

END

WGHT      0.0762     16.5716

REM Highest difference peak  1.164,  deepest hole -1.167,  1-sigma level  0.113
Q1    1   0.5159  0.1474  0.2307  11.00000  0.05    1.16
Q2    1   0.7409  0.8122  0.4046  11.00000  0.05    1.12
Q3    1   0.7252  0.6814  0.4403  11.00000  0.05    1.09
Q4    1   0.7153  0.7460  0.3906  11.00000  0.05    1.07
Q5    1   0.4994  0.3328  0.1644  11.00000  0.05    1.06
Q6    1   0.2544  0.2287 -0.2479  11.00000  0.05    1.00
Q7    1   0.6527  0.0886 -0.0104  11.00000  0.05    0.97
Q8    1   0.4454  0.4267  0.1356  11.00000  0.05    0.92
Q9    1   1.0782  0.0842  0.3204  11.00000  0.05    0.89
Q10   1   0.9865  0.0977  0.3665  11.00000  0.05    0.88
Q11   1   0.7062  0.0141  0.2765  11.00000  0.05    0.85
Q12   1   0.4169  0.1379 -0.2004  11.00000  0.05    0.84
Q13   1   0.7228  0.8691  0.3915  11.00000  0.05    0.79
Q14   1   1.0900  0.1611  0.1989  11.00000  0.05    0.74
Q15   1   0.4028  0.2542  0.1855  11.00000  0.05    0.74
Q16   1   0.4442  0.0412  0.0805  11.00000  0.05    0.73
Q17   1   0.5631  0.7691  0.4277  11.00000  0.05    0.73
Q18   1   0.2110  0.2850 -0.0421  11.00000  0.05    0.72
Q19   1   0.6578  0.0555  0.2445  11.00000  0.05    0.71
Q20   1   0.9025  0.7251  0.4103  11.00000  0.05    0.70
;
_shelx_res_checksum                9654
_shelx_hkl_file
;
   1   0   0  353.96   19.50
   1   0   0  364.46   19.40
   1   0   0  343.17   19.20
   1   0   0  375.66   19.50
  -2   0   0    1.00    1.00
  -2   0   0    0.70    0.90
  -2   0   0    0.30    0.70
  -2   0   0    0.80    1.20
  -2   0   0    1.40    0.90
  -2   0   0    1.20    0.50
  -2   0   0    1.30    0.40
  -2   0   0    1.00    0.50
   2   0   0    1.30    0.60
   2   0   0    0.60    0.80
   2   0   0    1.50    1.00
   2   0   0    0.60    1.10
   2   0   0    1.50    0.40
   2   0   0    0.90    0.70
  -3   0   0  683.63   38.00
  -3   0   0  712.83   38.00
  -3   0   0  732.03   38.00
  -3   0   0  714.63   38.90
  -3   0   0  711.13   38.80
  -3   0   0  701.03   37.90
  -3   0   0  692.83   38.90
  -3   0   0  703.63   38.50
   3   0   0  684.23   38.80
   3   0   0  685.33   38.00
   3   0   0  668.53   37.90
   3   0   0  662.13   38.50
   3   0   0  789.22   38.90
   3   0   0  773.92   38.10
  -4   0   0   73.09    5.20
  -4   0   0   74.59    5.70
  -4   0   0   76.59    5.80
  -4   0   0   73.79    4.50
  -4   0   0   74.69    4.60
  -4   0   0   75.39    4.30
  -4   0   0   69.49    5.60
  -4   0   0   69.59    4.60
   4   0   0   63.69    5.40
   4   0   0   73.59    4.60
   4   0   0   66.79    4.40
   4   0   0   74.49    5.80
   4   0   0   75.89    5.70
   4   0   0   77.19    4.60
  -5   0   0  185.88   13.10
  -5   0   0  232.68   12.00
  -5   0   0  221.88   13.60
  -5   0   0  176.98   11.80
   5   0   0  242.38   13.80
   5   0   0  188.78   11.80
   5   0   0  188.38   13.20
   5   0   0  243.48   12.00
  -6   0   0  514.35   30.10
  -6   0   0  518.25   28.50
  -6   0   0  522.25   28.70
  -6   0   0  526.85   28.20
  -6   0   0  522.85   30.50
  -6   0   0  523.55   29.40
   6   0   0  530.35   28.40
   6   0   0  517.05   30.30
   6   0   0  507.65   28.60
   6   0   0  539.85   30.00
   6   0   0  515.65   28.60
  -7   0   0   99.09    6.20
  -7   0   0  110.19    8.00
  -7   0   0  102.29    8.80
  -7   0   0  107.19    6.90
  -7   0   0  113.99    9.20
  -7   0   0   98.19    6.70
  -7   0   0   95.99    7.60
   7   0   0  113.09    9.00
   7   0   0  104.09    6.60
   7   0   0  106.09    6.90
   7   0   0  100.59    8.50
   7   0   0   99.59    8.70
   7   0   0  108.89    6.90
  -8   0   0   29.80    2.50
  -8   0   0   21.20    3.30
  -8   0   0   29.90    3.30
  -8   0   0   27.70    4.10
  -8   0   0   26.00    4.30
  -8   0   0   21.80    2.50
  -8   0   0   24.90    5.10
   8   0   0   33.40    6.30
   8   0   0   17.50    4.50
   8   0   0   21.50    2.60
   8   0   0   25.20    3.30
   8   0   0   33.50    5.80
   8   0   0   28.90    3.50
  -9   0   0  159.18    9.60
  -9   0   0  178.48   12.80
  -9   0   0  170.78    9.60
  -9   0   0  179.38   10.30
   9   0   0  154.08   10.10
   9   0   0  159.68   12.90
   9   0   0  165.08   10.40
   9   0   0  156.18   12.80
   9   0   0  160.38   10.50
   9   0   0  169.08   13.20
 -10   0   0   31.90    4.20
 -10   0   0   25.90    5.40
 -10   0   0   21.50    3.30
 -10   0   0   23.50    3.30
  10   0   0   35.70    7.10
  10   0   0   24.90    3.40
  10   0   0   29.70    3.80
  10   0   0   19.60    5.80
  10   0   0   26.50    4.40
  10   0   0   25.30    6.10
 -11   0   0  321.17   20.70
 -11   0   0  308.77   17.50
 -11   0   0  289.97   16.80
  11   0   0  295.57   17.70
  11   0   0  281.37   20.70
  11   0   0  296.87   20.90
  11   0   0  297.27   17.70
  11   0   0  294.57   17.40
  11   0   0  286.37   20.90
 -12   0   0   13.00    5.10
 -12   0   0   15.00    2.90
 -12   0   0   15.80    2.60
 -12   0   0   19.00    2.80
  12   0   0   15.20    3.20
  12   0   0   22.10    3.90
  12   0   0   10.70    5.30
  12   0   0   20.90    3.90
  12   0   0   18.20    7.00
  12   0   0   18.30    6.50
 -13   0   0   17.20    6.20
 -13   0   0   13.20    3.00
 -13   0   0   16.60    2.90
  13   0   0   15.20    3.40
  13   0   0   20.30    6.90
  13   0   0   17.70    6.00
  13   0   0    9.10    6.00
  13   0   0   19.90    3.90
 -14   0   0   26.30    4.30
 -14   0   0   34.90    7.40
 -14   0   0   21.20    3.50
  14   0   0   30.20    4.50
  14   0   0   26.50    8.20
  14   0   0   24.60    4.20
  14   0   0   29.20    8.20
  14   0   0   29.90    8.20
  14   0   0   34.10    5.50
  14  -1   0   45.80    6.00
  14  -1   0   52.59    6.20
  14  -1   0   53.49    6.20
  14  -1   0   39.90    8.30
  14  -1   0   49.90   10.70
  14  -1   0   48.50    9.50
 -14   1   0   43.90    8.40
 -14   1   0   33.30    5.50
  13  -1   0   21.90    6.60
  13  -1   0   23.00    4.20
  13  -1   0   26.70    7.30
  13  -1   0   15.70    7.20
  13  -1   0   12.70    3.50
  13  -1   0   20.70    3.70
 -13   1   0   17.00    3.30
 -13   1   0   19.20    6.80
  12  -1   0   90.19   10.80
  12  -1   0   74.69   10.70
  12  -1   0  104.49    7.80
  12  -1   0   90.09   10.70
  12  -1   0   94.39    7.50
  12  -1   0   89.79    7.40
 -12   1   0   87.49    7.40
 -12   1   0   99.49   10.90
  11  -1   0   93.79    7.80
  11  -1   0  103.69   11.90
  11  -1   0   98.89   10.80
  11  -1   0  104.19    8.10
  11  -1   0  106.29    7.90
  11  -1   0   99.29   11.30
 -11   1   0  125.09   11.40
 -11   1   0  113.99    7.90
  10  -1   0   19.00    6.00
  10  -1   0   20.10    6.00
  10  -1   0   19.00    3.00
  10  -1   0   12.80    3.20
  10  -1   0   15.40    3.00
  10  -1   0   16.10    5.20
 -10   1   0   21.70    5.20
 -10   1   0   10.70    3.80
 -10   1   0   22.10    2.80
   9  -1   0   20.30    3.00
   9  -1   0    9.10    5.10
   9  -1   0   20.30    3.20
   9  -1   0   20.70    5.40
   9  -1   0   23.00    5.20
   9  -1   0   16.90    2.90
  -9   1   0   19.90    4.30
  -9   1   0   28.00    3.70
  -9   1   0   15.50    2.10
  -9   1   0   22.20    4.80
   8  -1   0   43.90    4.20
   8  -1   0   48.40    6.50
   8  -1   0   51.49    6.70
   8  -1   0   39.00    3.90
   8  -1   0   48.70    6.40
   8  -1   0   28.70    3.80
  -8   1   0   35.30    4.00
  -8   1   0   45.40    6.30
  -8   1   0   32.80    3.10
  -8   1   0   44.30    5.20
  -8   1   0   42.60    4.00
  -8   1   0   43.60    5.20
  -8   1   0   47.80    7.10
   7  -1   0   43.30    3.90
   7  -1   0   40.90    5.60
   7  -1   0   45.70    6.00
   7  -1   0   46.70    3.90
   7  -1   0   46.80    5.90
   7  -1   0   40.90    3.70
  -7   1   0   43.20    3.60
  -7   1   0   40.00    3.90
  -7   1   0   36.60    3.80
  -7   1   0   31.90    5.20
  -7   1   0   47.50    4.90
  -7   1   0   45.50    5.30
  -7   1   0   40.10    3.20
  -7   1   0   54.09    6.50
  -7   1   0   43.70    4.70
   6  -1   0 1170.08   62.29
   6  -1   0 1222.98   63.89
   6  -1   0 1144.59   62.39
   6  -1   0 1132.99   64.09
   6  -1   0 1207.98   62.19
   6  -1   0 1148.29   63.79
  -6   1   0 1134.19   62.39
  -6   1   0 1141.19   64.19
  -6   1   0 1169.88   62.09
  -6   1   0 1174.18   62.39
  -6   1   0 1155.38   64.29
  -6   1   0 1183.48   63.29
  -6   1   0 1158.78   63.39
  -6   1   0 1119.19   62.29
  -6   1   0 1108.29   63.89
   5  -1   0  650.13   36.20
   5  -1   0  633.64   34.90
   5  -1   0  632.64   34.90
   5  -1   0  614.54   34.70
   5  -1   0  632.44   36.10
   5  -1   0  632.34   36.40
  -5   1   0  673.33   35.80
  -5   1   0  662.03   34.60
  -5   1   0  645.64   34.90
  -5   1   0  627.84   36.50
  -5   1   0  648.34   34.70
  -5   1   0  666.73   36.60
  -5   1   0  645.34   36.30
  -5   1   0  627.64   35.00
  -5   1   0  642.84   35.80
  -5   1   0  663.73   35.00
   4  -1   0   15.60    2.70
   4  -1   0   17.70    3.00
   4  -1   0   15.90    1.80
   4  -1   0   14.60    1.90
   4  -1   0   15.50    1.60
   4  -1   0   16.40    2.90
  -4   1   0   14.10    1.90
  -4   1   0   12.00    2.30
  -4   1   0   19.20    3.10
  -4   1   0   15.00    2.90
  -4   1   0   11.30    1.60
  -4   1   0   14.00    1.70
  -4   1   0   15.10    3.10
  -4   1   0   18.40    2.80
  -4   1   0   12.30    1.90
  -4   1   0   11.40    1.60
   3  -1   0   52.39    4.40
   3  -1   0   50.59    3.30
   3  -1   0   43.50    4.10
   3  -1   0   55.89    4.30
   3  -1   0   52.09    3.50
  -3   1   0   50.69    4.60
  -3   1   0   55.69    3.30
  -3   1   0   50.69    3.40
  -3   1   0   55.09    3.40
  -3   1   0   58.39    4.20
  -3   1   0   52.29    4.20
  -3   1   0   53.29    4.20
  -3   1   0   56.29    3.50
  -3   1   0   53.79    3.30
  -3   1   0   53.29    4.50
   2  -1   0 3149.49  164.48
   2  -1   0 3087.29  164.48
  -2   1   0 2966.40  164.28
  -2   1   0 3086.29  164.38
  -2   1   0 3058.69  164.48
  -2   1   0 3140.79  164.38
   1  -1   0 2009.30  104.19
   1  -1   0 1928.81  104.09
   1  -1   0 1848.92  103.99
  -1   1   0 1930.71  104.09
  -1   1   0 2055.59  104.19
  -1   1   0 1934.41  104.09
   0  -1   0    0.00    0.10
   0  -1   0    0.00    0.10
   0  -1   0    0.00    0.10
   0  -1   0   -0.10    0.10
   0  -1   0    0.00    0.10
   0  -1   0    0.00    0.10
   0   1   0    0.00    0.10
   0   1   0    0.00    0.10
   0   1   0    0.00    0.10
   0   1   0    0.00    0.10
   0   1   0    0.00    0.10
   0   1   0    0.00    0.10
  -1  -1   0   22.30    1.30
  -1  -1   0   21.10    1.50
  -1  -1   0   21.30    1.30
  -1  -1   0   21.00    1.30
  -1  -1   0   21.90    1.40
  -1  -1   0   20.10    1.30
   1   1   0   21.00    1.30
   1   1   0   21.60    1.20
   1   1   0   21.40    1.40
   1   1   0   25.40    1.30
   1   1   0   26.10    1.30
   1   1   0   20.50    1.30
   1   1   0   25.20    1.60
   1   1   0   21.40    1.30
  -2  -1   0 1123.09   62.99
  -2  -1   0 1155.88   63.39
  -2  -1   0 1189.38   63.69
   2   1   0 1265.07   63.39
   2   1   0 1147.79   63.59
   2   1   0 1156.38   63.39
   2   1   0 1249.47   63.79
  -3  -1   0  315.47   17.30
  -3  -1   0  315.57   18.00
  -3  -1   0  349.47   17.30
  -3  -1   0  282.87   17.30
  -3  -1   0  310.17   17.40
  -3  -1   0  327.37   17.30
  -3  -1   0  333.37   17.50
  -3  -1   0  332.87   18.40
   3   1   0  317.57   17.30
   3   1   0  336.27   18.30
   3   1   0  327.47   17.30
   3   1   0  285.07   17.30
   3   1   0  332.97   17.50
   3   1   0  332.77   18.40
   3   1   0  323.47   17.90
   3   1   0  324.97   17.50
  -4  -1   0  179.28   10.50
  -4  -1   0  188.38   10.70
  -4  -1   0  201.38   11.20
  -4  -1   0  194.58   10.40
  -4  -1   0  193.58   10.40
  -4  -1   0  189.68   10.30
  -4  -1   0  184.88   10.30
  -4  -1   0  194.48   11.90
  -4  -1   0  179.58   11.40
   4   1   0  176.78   11.70
   4   1   0  189.88   11.80
   4   1   0  203.08   11.40
   4   1   0  183.88   10.60
   4   1   0  188.78   10.30
   4   1   0  177.18   10.60
   4   1   0  193.48   10.30
   4   1   0  199.48   10.40
  -5  -1   0  677.53   39.20
  -5  -1   0  800.02   38.80
  -5  -1   0  687.43   39.70
  -5  -1   0  700.33   38.90
  -5  -1   0  703.63   38.90
  -5  -1   0  809.62   39.10
  -5  -1   0  687.63   38.80
  -5  -1   0  702.33   40.70
  -5  -1   0  776.22   40.30
   5   1   0  726.63   40.60
   5   1   0  712.83   39.20
   5   1   0  709.73   39.00
   5   1   0  735.53   39.20
   5   1   0  727.13   40.10
   5   1   0  719.73   40.60
  -6  -1   0  546.25   28.90
  -6  -1   0  537.85   30.30
  -6  -1   0  508.65   30.80
  -6  -1   0  487.65   28.50
  -6  -1   0  515.75   29.00
  -6  -1   0  603.24   28.50
  -6  -1   0  496.05   28.50
   6   1   0  515.25   29.00
   6   1   0  554.34   29.10
   6   1   0  520.75   30.10
   6   1   0  492.05   30.50
   6   1   0  559.24   30.80
   6   1   0  536.15   28.70
  -7  -1   0   79.59    4.60
  -7  -1   0   65.39    7.00
  -7  -1   0   66.39    5.00
  -7  -1   0   70.19    4.50
  -7  -1   0   69.39    7.40
  -7  -1   0   76.89    5.30
   7   1   0   68.69    4.90
   7   1   0   73.89    7.20
   7   1   0   65.99    6.80
   7   1   0   77.09    7.30
   7   1   0   66.49    5.20
   7   1   0   69.69    5.30
  -8  -1   0   54.19    6.10
  -8  -1   0   58.69    3.70
  -8  -1   0   44.00    6.40
  -8  -1   0   51.09    4.20
  -8  -1   0   51.09    3.70
  -8  -1   0   47.10    4.40
   8   1   0   41.20    4.00
   8   1   0   58.29    6.70
   8   1   0   44.80    4.50
   8   1   0   56.39    4.50
   8   1   0   40.70    5.90
   8   1   0   54.19    7.70
  -9  -1   0    4.30    1.60
  -9  -1   0    2.60    3.30
  -9  -1   0    5.90    1.70
  -9  -1   0    5.00    1.50
   9   1   0    2.60    2.10
   9   1   0    4.30    2.30
   9   1   0    7.50    4.20
   9   1   0   -1.00    1.80
   9   1   0    6.10    3.90
   9   1   0   -1.60    3.40
 -10  -1   0  230.68   13.10
 -10  -1   0  216.88   13.00
 -10  -1   0  232.28   13.50
 -10  -1   0  228.88   16.00
  10   1   0  203.38   13.30
  10   1   0  255.27   14.00
  10   1   0  242.68   17.00
  10   1   0  218.98   16.80
  10   1   0  214.08   13.70
  10   1   0  218.78   16.40
 -11  -1   0   19.50    2.90
 -11  -1   0   20.90    2.90
 -11  -1   0   23.40    3.70
 -11  -1   0   22.80    5.30
  11   1   0   20.10    6.10
  11   1   0   27.00    4.60
  11   1   0   19.10    5.60
  11   1   0   20.90    3.60
  11   1   0   21.20    3.10
  11   1   0   20.30    6.10
 -12  -1   0   52.59    5.50
 -12  -1   0   56.99    5.10
 -12  -1   0   53.29    5.20
 -12  -1   0   53.49    8.00
  12   1   0   63.29    6.20
  12   1   0   60.39    8.50
  12   1   0   61.39    9.90
  12   1   0   59.19    6.00
  12   1   0   57.99    9.00
  12   1   0   55.99    5.60
 -13  -1   0    0.20    4.70
 -13  -1   0    1.00    2.30
 -13  -1   0    0.50    2.10
 -13  -1   0   -1.00    2.00
  13   1   0    6.30    5.60
  13   1   0    1.70    3.10
  13   1   0    5.80    5.00
  13   1   0   -2.50    5.50
  13   1   0   -1.00    2.60
  13   1   0    3.50    3.00
 -14  -1   0   -2.70    2.30
 -14  -1   0    5.20    2.40
  14   1   0   -2.30    4.70
  14   1   0    3.00    5.20
  14   1   0    1.00    2.90
  14   1   0    6.10    6.10
  14   1   0    0.80    3.10
  14   1   0   -4.90    2.50
 -15  -1   0    5.20    2.20
  15   1   0    6.40    5.70
  15   1   0    0.10    2.90
  15   1   0    3.60    5.90
  15   1   0   -0.40    2.90
  15   1   0    1.90    3.20
  15   1   0  -10.70    5.90
  14  -2   0   21.60    4.20
  14  -2   0   18.90    6.80
  14  -2   0   24.50    4.30
  14  -2   0   20.60    7.10
 -14   2   0   12.20    7.00
 -14   2   0   14.20    3.20
  13  -2   0  186.28   12.60
  13  -2   0  185.18   12.30
  13  -2   0  194.08   15.90
  13  -2   0  188.38   16.60
  13  -2   0  166.38   16.20
  13  -2   0  186.28   12.30
 -13   2   0  185.58   12.30
 -13   2   0  188.08   16.30
  12  -2   0    3.20    2.50
  12  -2   0    1.30    5.00
  12  -2   0    4.30    4.60
  12  -2   0   -1.00    2.50
  12  -2   0   -4.90    4.60
  12  -2   0    2.90    3.20
 -12   2   0    2.80    2.30
 -12   2   0    7.50    4.80
  11  -2   0    8.10    5.60
  11  -2   0    9.10    4.00
  11  -2   0    1.20    4.90
  11  -2   0    5.40    2.90
  11  -2   0    2.30    2.50
  11  -2   0    7.00    2.50
 -11   2   0    5.30    2.20
 -11   2   0    6.00    4.10
  10  -2   0   -1.10    4.50
  10  -2   0    5.50    2.50
  10  -2   0    7.00    4.50
  10  -2   0    3.00    2.40
  10  -2   0    1.80    2.30
  10  -2   0   13.00    4.90
 -10   2   0   -0.40    4.00
 -10   2   0    1.70    1.50
 -10   2   0    4.70    2.10
 -10   2   0    2.10    2.80
   9  -2   0   -3.10    3.80
   9  -2   0    0.40    2.40
   9  -2   0   -2.70    3.30
   9  -2   0   -3.70    1.90
   9  -2   0   -4.70    3.70
   9  -2   0    2.10    1.90
  -9   2   0    3.10    3.50
  -9   2   0   -1.30    2.90
  -9   2   0    3.30    1.90
  -9   2   0    0.20    1.40
   8  -2   0   13.70    2.30
   8  -2   0   12.30    2.40
   8  -2   0   13.40    4.90
   8  -2   0    9.70    2.30
   8  -2   0   14.90    3.90
   8  -2   0   11.50    4.20
  -8   2   0   14.20    2.30
  -8   2   0   12.10    2.50
  -8   2   0   15.50    4.20
  -8   2   0   10.00    1.90
  -8   2   0    7.70    3.30
  -8   2   0   18.10    4.40
  -8   2   0   13.30    3.90
  -8   2   0   12.90    2.30
  -8   2   0   13.20    3.40
   7  -2   0  206.58   11.80
   7  -2   0  194.78   13.90
   7  -2   0  196.68   11.90
   7  -2   0  195.98   11.80
   7  -2   0  202.68   13.60
   7  -2   0  206.08   14.10
  -7   2   0  197.88   12.00
  -7   2   0  196.38   13.20
  -7   2   0  218.18   14.30
  -7   2   0  201.68   11.50
  -7   2   0  197.18   13.70
  -7   2   0  208.98   14.30
  -7   2   0  211.08   12.00
  -7   2   0  210.38   13.10
  -7   2   0  195.98   11.80
   6  -2   0  621.44   32.80
   6  -2   0  621.34   34.30
   6  -2   0  608.54   34.60
   6  -2   0  617.34   32.70
   6  -2   0  612.44   32.60
   6  -2   0  606.54   34.50
  -6   2   0  576.04   32.40
  -6   2   0  590.14   32.70
  -6   2   0  588.44   34.30
  -6   2   0  558.44   34.60
  -6   2   0  569.54   32.80
  -6   2   0  600.04   33.80
  -6   2   0  606.54   32.90
  -6   2   0  605.14   34.90
  -6   2   0  584.84   33.90
  -6   2   0  619.34   32.40
   5  -2   0  127.89    7.20
   5  -2   0  101.89    8.20
   5  -2   0  121.59    8.90
   5  -2   0   95.99    6.80
  -5   2   0  100.99    6.80
  -5   2   0  119.79    6.70
  -5   2   0  141.19    9.80
  -5   2   0   95.99    8.10
  -5   2   0  127.29    8.40
  -5   2   0  106.89    8.80
  -5   2   0  114.69    7.10
   4  -2   0  100.59    7.50
   4  -2   0  101.09    7.10
   4  -2   0   98.79    7.40
   4  -2   0  100.69    6.10
   4  -2   0   96.09    6.00
   4  -2   0  104.69    6.00
  -4   2   0  102.39    5.80
  -4   2   0   97.69    6.10
  -4   2   0  100.99    6.30
  -4   2   0   96.99    7.00
  -4   2   0  101.89    7.40
  -4   2   0  100.09    6.00
  -4   2   0  103.79    7.10
  -4   2   0  101.09    7.00
  -4   2   0  101.09    5.90
  -4   2   0   98.99    7.90
   3  -2   0  141.69    9.00
   3  -2   0  136.49    8.80
   3  -2   0  119.29    8.40
   3  -2   0  149.39    9.10
   3  -2   0  137.59    7.90
   3  -2   0  116.79    7.70
   3  -2   0  151.68    7.90
  -3   2   0  134.09    7.70
  -3   2   0  135.09    8.90
  -3   2   0  150.08    8.80
  -3   2   0  147.49    7.80
  -3   2   0  149.88    8.70
  -3   2   0  134.19    7.90
  -3   2   0  131.29    8.60
  -3   2   0  150.68    7.80
   2  -2   0    2.00    0.70
   2  -2   0    1.50    0.70
   2  -2   0    1.20    1.40
   2  -2   0    2.00    0.90
   2  -2   0    3.00    1.60
   2  -2   0   -1.00    1.30
   2  -2   0    2.60    0.70
   2  -2   0    2.20    1.10
  -2   2   0    3.10    0.90
  -2   2   0    2.30    0.70
  -2   2   0    2.90    1.50
  -2   2   0    2.80    1.50
  -2   2   0    1.60    0.70
  -2   2   0    1.80    0.60
  -2   2   0    3.10    1.20
  -2   2   0    2.90    1.50
   1  -2   0  329.27   18.10
   1  -2   0  333.67   17.90
   1  -2   0  335.17   17.90
   1  -2   0  343.47   17.90
   1  -2   0  336.97   18.30
   1  -2   0  347.37   18.50
   1  -2   0  339.07   17.80
   1  -2   0  281.67   17.80
  -1   2   0  346.07   17.90
  -1   2   0  297.57   17.80
  -1   2   0  343.67   18.20
  -1   2   0  333.47   17.80
  -1   2   0  344.77   17.80
  -1   2   0  357.36   18.50
  -1   2   0  346.17   17.80
  -1   2   0  327.47   17.80
  -1   2   0  322.07   17.90
  -1   2   0  340.27   18.30
   0  -2   0   33.50    2.00
   0  -2   0   34.80    2.00
   0  -2   0   35.20    2.00
   0  -2   0   32.20    2.00
   0  -2   0   33.70    2.00
   0  -2   0   32.90    2.40
   0   2   0   32.50    2.00
   0   2   0   38.20    2.00
   0   2   0   34.40    2.00
   0   2   0   34.90    2.00
  -1  -2   0   90.59    4.80
  -1  -2   0   81.09    4.70
  -1  -2   0   78.79    4.60
  -1  -2   0   85.39    4.60
  -1  -2   0   87.99    4.70
  -1  -2   0   84.19    4.90
  -1  -2   0   75.49    5.00
  -1  -2   0   88.39    4.70
   1   2   0   85.49    4.70
   1   2   0   87.29    4.70
   1   2   0   83.79    4.70
   1   2   0   80.69    5.00
   1   2   0   82.29    4.70
  -2  -2   0  165.98    9.00
  -2  -2   0  160.48    9.10
  -2  -2   0  167.08    9.20
  -2  -2   0  150.08    9.10
  -2  -2   0  162.18    9.50
  -2  -2   0  170.18    9.80
   2   2   0  156.48    9.10
   2   2   0  161.08    9.10
   2   2   0  176.48    9.20
   2   2   0  170.88    9.80
   2   2   0  195.08    9.20
  -3  -2   0    5.80    1.30
  -3  -2   0    4.80    0.90
  -3  -2   0    1.40    1.30
  -3  -2   0    3.00    0.70
  -3  -2   0    2.40    0.70
  -3  -2   0    3.30    0.90
  -3  -2   0    4.00    0.60
  -3  -2   0    2.90    0.80
   3   2   0    2.80    0.60
   3   2   0    3.20    0.60
   3   2   0    2.20    0.80
   3   2   0    2.70    0.60
   3   2   0    3.30    1.10
   3   2   0    2.80    0.80
   3   2   0    1.30    1.40
   3   2   0    2.80    0.80
   3   2   0    3.40    0.70
   3   2   0    3.70    1.50
  -4  -2   0 1480.65   82.09
  -4  -2   0 1613.64   82.19
  -4  -2   0 1632.14   82.19
  -4  -2   0 1507.15   82.39
  -4  -2   0 1454.15   82.09
  -4  -2   0 1557.34   82.79
  -4  -2   0 1512.45   83.39
  -4  -2   0 1543.25   82.09
   4   2   0 1493.25   82.29
   4   2   0 1487.75   83.29
   4   2   0 1555.94   83.59
   4   2   0 1656.63   82.89
   4   2   0 1519.45   82.09
   4   2   0 1558.94   82.09
  -5  -2   0  735.43   41.00
  -5  -2   0  730.43   39.20
  -5  -2   0  710.73   39.50
  -5  -2   0  738.43   39.20
  -5  -2   0  726.43   39.20
  -5  -2   0  726.63   39.20
  -5  -2   0  714.33   40.20
  -5  -2   0  737.13   39.20
   5   2   0  683.03   39.10
   5   2   0  710.73   40.80
   5   2   0  766.52   40.30
   5   2   0  732.33   39.10
   5   2   0  755.82   41.00
   5   2   0  739.73   39.50
   5   2   0  759.42   39.20
   5   2   0  715.73   39.40
  -6  -2   0   14.50    1.90
  -6  -2   0   10.60    3.20
  -6  -2   0    7.60    2.50
   6   2   0    9.10    3.00
   6   2   0   10.10    3.20
   6   2   0    9.20    1.90
   6   2   0   11.30    3.30
   6   2   0    7.00    1.90
  -7  -2   0   48.10    6.80
  -7  -2   0   32.70    4.90
  -7  -2   0   39.40    3.70
  -7  -2   0   48.00    4.00
  -7  -2   0   49.50    3.50
  -7  -2   0   44.30    3.30
  -7  -2   0   49.90    3.50
   7   2   0   40.90    4.00
   7   2   0   51.09    3.30
   7   2   0   41.80    4.00
   7   2   0   37.60    2.90
   7   2   0   36.40    3.50
   7   2   0   43.60    6.10
   7   2   0   48.70    6.60
   7   2   0   49.70    5.50
  -8  -2   0    3.60    1.40
  -8  -2   0    0.40    2.80
  -8  -2   0    2.00    1.80
  -8  -2   0    2.80    1.70
  -8  -2   0   -3.90    3.00
  -8  -2   0    2.10    1.40
  -8  -2   0    3.00    1.20
  -8  -2   0    1.00    1.30
   8   2   0    5.30    3.50
   8   2   0    0.10    1.90
   8   2   0   -0.80    1.30
   8   2   0    3.00    3.70
   8   2   0    2.10    1.80
   8   2   0    1.20    2.90
  -9  -2   0   28.40    3.20
  -9  -2   0   27.30    3.50
  -9  -2   0   33.80    3.60
  -9  -2   0   36.60    3.60
  -9  -2   0   30.50    4.70
   9   2   0   22.00    5.00
   9   2   0   25.70    4.10
   9   2   0   30.90    4.10
   9   2   0   30.20    5.70
   9   2   0   23.40    6.00
   9   2   0   22.90    3.60
 -10  -2   0   14.20    4.40
 -10  -2   0   15.40    2.40
 -10  -2   0   16.90    2.40
 -10  -2   0   24.80    3.50
  10   2   0    4.50    4.60
  10   2   0   16.60    6.10
  10   2   0   17.20    5.00
  10   2   0   21.00    3.80
  10   2   0   15.20    2.80
  10   2   0   18.70    3.10
 -11  -2   0  119.49    8.10
 -11  -2   0  120.79   10.80
 -11  -2   0  115.59    7.90
 -11  -2   0  123.99    8.00
  11   2   0  118.99   11.30
  11   2   0  118.59   11.90
  11   2   0  116.49    8.10
  11   2   0  112.09   11.90
  11   2   0  120.19    8.70
  11   2   0  122.69    8.70
 -12  -2   0   38.80    6.60
 -12  -2   0   29.20    4.30
 -12  -2   0   33.70    4.50
 -12  -2   0   35.40    4.50
  12   2   0   50.09    8.00
  12   2   0   34.40    4.70
  12   2   0   41.20    7.70
  12   2   0   27.20    7.10
  12   2   0   40.80    5.30
  12   2   0   31.90    4.60
 -13  -2   0   62.29    6.10
 -13  -2   0   68.99    6.30
  13   2   0   73.89    7.00
  13   2   0   57.59    9.20
  13   2   0   86.49    7.20
  13   2   0   61.39   10.00
  13   2   0   67.79    6.40
  13   2   0   61.79   10.40
 -14  -2   0   18.50    3.20
 -14  -2   0    7.60    2.90
  14   2   0    9.20    6.20
  14   2   0   13.10    3.40
  14   2   0   16.80    4.20
  14   2   0   22.90    7.90
  14   2   0   16.60    7.20
  14   2   0   14.50    3.80
 -15  -2   0   29.30    4.60
 -15  -2   0   16.90    3.60
  15   2   0   19.40    4.20
  15   2   0   18.50    3.90
  15   2   0   13.50    6.80
  15   2   0   32.10    8.20
  15   2   0   23.60    8.40
  15   2   0   25.30    5.00
  14  -3   0   70.39    6.90
  14  -3   0   63.39   10.60
  14  -3   0   60.49    6.60
  14  -3   0   66.89   11.40
 -14   3   0   62.59    6.90
 -14   3   0   54.69   10.40
  13  -3   0   12.30    5.80
  13  -3   0   18.90    6.20
  13  -3   0   12.40    3.70
  13  -3   0   13.20    3.50
 -13   3   0    8.80    5.80
 -13   3   0    9.80    2.80
  12  -3   0  307.87   19.20
  12  -3   0  303.77   22.40
  12  -3   0  321.27   19.20
  12  -3   0  350.46   23.30
  12  -3   0  336.07   19.50
  12  -3   0  326.17   23.40
 -12   3   0  327.07   19.50
 -12   3   0  339.37   23.50
  11  -3   0    9.20    5.30
  11  -3   0   15.60    6.50
  11  -3   0    8.90    3.00
  11  -3   0   15.30    3.30
  11  -3   0   21.00    6.20
  11  -3   0   13.10    3.60
 -11   3   0    4.10    5.10
 -11   3   0   10.10    2.80
  10  -3   0  191.78   14.50
  10  -3   0  190.38   15.70
  10  -3   0  184.98   12.00
  10  -3   0  193.18   15.00
  10  -3   0  191.88   11.90
  10  -3   0  191.88   11.80
 -10   3   0  179.88   12.00
 -10   3   0  181.68   15.20
   9  -3   0   39.00    4.70
   9  -3   0   41.60    4.40
   9  -3   0   39.80    6.50
   9  -3   0   40.80    4.70
   9  -3   0   35.00    6.60
   9  -3   0   38.30    7.40
  -9   3   0   38.00    6.50
  -9   3   0   32.60    5.20
  -9   3   0   36.90    3.70
  -9   3   0   34.00    5.50
  -9   3   0   45.20    4.80
   8  -3   0  670.63   39.00
   8  -3   0  693.03   38.40
   8  -3   0  686.33   36.40
   8  -3   0  677.53   36.20
   8  -3   0  651.83   38.70
   8  -3   0  675.33   36.20
  -8   3   0  617.94   38.40
  -8   3   0  673.93   39.20
  -8   3   0  625.74   36.20
  -8   3   0  650.03   37.90
  -8   3   0  692.33   37.70
  -8   3   0  601.64   36.30
  -8   3   0  704.23   36.50
  -8   3   0  639.74   39.00
  -8   3   0  642.04   35.90
   7  -3   0  267.47   15.40
   7  -3   0  271.67   17.80
   7  -3   0  264.47   15.20
   7  -3   0  274.77   17.00
   7  -3   0  270.57   15.40
   7  -3   0  262.77   17.60
  -7   3   0  259.57   15.00
  -7   3   0  241.28   15.40
  -7   3   0  296.17   16.90
  -7   3   0  259.97   17.10
  -7   3   0  291.27   18.10
  -7   3   0  268.17   16.90
  -7   3   0  263.07   15.30
  -7   3   0  288.67   15.00
  -7   3   0  279.67   15.60
  -7   3   0  226.78   17.30
   6  -3   0    9.70    3.30
   6  -3   0   10.10    1.80
   6  -3   0   10.40    3.60
   6  -3   0   11.20    2.00
  -6   3   0   12.10    3.50
  -6   3   0   13.80    2.30
  -6   3   0    8.10    2.90
  -6   3   0   11.40    1.70
  -6   3   0   10.30    2.10
  -6   3   0    8.70    3.60
  -6   3   0    9.00    1.90
  -6   3   0   10.00    3.20
  -6   3   0   12.50    3.50
  -6   3   0    9.60    1.60
   5  -3   0  540.65   30.60
   5  -3   0  535.95   32.10
   5  -3   0  569.74   30.50
   5  -3   0  558.94   31.70
   5  -3   0  539.85   30.40
   5  -3   0  584.94   32.50
  -5   3   0  565.24   30.40
  -5   3   0  574.24   31.80
  -5   3   0  545.55   30.40
  -5   3   0  584.94   32.80
  -5   3   0  549.65   30.60
  -5   3   0  576.34   30.30
  -5   3   0  562.44   31.90
  -5   3   0  578.24   30.80
  -5   3   0  550.84   31.70
  -5   3   0  551.44   32.20
   4  -3   0  124.69    6.90
   4  -3   0  108.49    8.30
   4  -3   0  119.79    6.80
   4  -3   0  120.49    7.70
   4  -3   0  116.29    6.60
   4  -3   0  121.69    8.40
  -4   3   0  120.49    7.00
  -4   3   0   97.99    6.70
  -4   3   0   97.99    6.50
  -4   3   0  118.69    8.80
  -4   3   0  108.49    8.00
  -4   3   0  114.09    6.60
  -4   3   0   97.69    7.80
  -4   3   0   94.89    8.00
  -4   3   0  107.69    7.60
  -4   3   0  114.99    6.60
   3  -3   0  382.16   20.10
   3  -3   0  392.66   20.10
   3  -3   0  368.56   21.40
   3  -3   0  386.56   21.30
   3  -3   0  394.46   20.20
   3  -3   0  385.86   20.20
   3  -3   0  396.36   21.20
   3  -3   0  393.36   20.80
  -3   3   0  315.37   20.10
  -3   3   0  368.86   20.10
  -3   3   0  320.37   21.00
  -3   3   0  376.06   21.10
  -3   3   0  312.57   21.10
  -3   3   0  379.56   20.80
  -3   3   0  376.16   20.10
   2  -3   0  534.55   28.80
   2  -3   0  536.95   28.70
   2  -3   0  536.95   29.30
   2  -3   0  526.45   28.80
   2  -3   0  548.85   29.60
   2  -3   0  505.45   29.70
  -2   3   0  542.75   28.90
  -2   3   0  507.85   28.80
  -2   3   0  551.64   28.70
  -2   3   0  558.24   29.30
  -2   3   0  545.05   29.70
  -2   3   0  556.84   30.00
  -2   3   0  541.65   28.80
  -2   3   0  511.75   29.50
   0  -3   0    7.20    0.90
   0  -3   0    8.70    1.00
   0  -3   0    5.70    0.90
   0  -3   0    7.60    1.00
   0  -3   0    7.80    1.70
   0  -3   0    6.70    0.90
   0   3   0    7.00    1.00
   0   3   0    7.70    1.50
   0   3   0    5.90    0.90
   0   3   0    6.30    0.90
   0   3   0    8.30    1.10
   0   3   0    8.00    0.90
  -1  -3   0   21.60    1.70
  -1  -3   0   18.90    1.60
  -1  -3   0   21.60    1.60
  -1  -3   0   19.60    2.40
   1   3   0   20.30    1.60
   1   3   0   21.10    1.60
   1   3   0   20.90    1.60
   1   3   0   20.10    2.40
  -2  -3   0  354.96   17.50
  -2  -3   0  316.57   17.90
  -2  -3   0  368.16   17.60
  -2  -3   0  301.87   17.40
  -2  -3   0  318.47   17.40
  -2  -3   0  306.97   17.90
  -2  -3   0  309.97   17.30
  -2  -3   0  301.57   17.40
   2   3   0  305.87   17.30
   2   3   0  332.57   18.00
   2   3   0  305.17   17.40
   2   3   0  342.37   17.50
   2   3   0  312.07   17.80
   2   3   0  348.57   17.50
   2   3   0  330.57   17.40
   2   3   0  296.97   17.40
  -3  -3   0  576.44   29.50
  -3  -3   0  544.45   29.00
  -3  -3   0  553.94   28.80
  -3  -3   0  502.95   29.00
  -3  -3   0  523.35   29.00
  -3  -3   0  526.45   29.80
  -3  -3   0  540.65   29.00
  -3  -3   0  543.15   29.10
   3   3   0  546.25   29.80
   3   3   0  533.05   28.90
   3   3   0  527.75   28.90
   3   3   0  535.75   29.00
   3   3   0  552.94   29.00
  -4  -3   0 1317.97   68.69
  -4  -3   0 1359.06   68.19
  -4  -3   0 1237.68   69.39
  -4  -3   0 1329.07   68.19
  -4  -3   0 1248.08   68.29
  -4  -3   0 1262.67   68.19
  -4  -3   0 1275.37   67.99
  -4  -3   0 1295.37   68.29
   4   3   0 1233.58   69.29
   4   3   0 1192.48   68.19
   4   3   0 1295.87   68.09
   4   3   0 1264.47   68.29
   4   3   0 1266.27   68.09
   4   3   0 1281.87   68.39
   4   3   0 1281.27   68.09
   4   3   0 1305.57   69.69
   4   3   0 1315.27   68.79
   4   3   0 1215.78   67.99
  -5  -3   0    4.70    1.00
  -5  -3   0    5.00    1.20
  -5  -3   0    3.10    2.60
  -5  -3   0    4.10    0.90
  -5  -3   0    6.50    1.70
  -5  -3   0    5.50    1.50
  -5  -3   0    6.70    1.90
  -5  -3   0    5.00    1.30
  -5  -3   0    5.20    1.50
  -5  -3   0    3.80    1.80
   5   3   0   11.40    3.40
   5   3   0    4.10    1.10
   5   3   0    7.60    1.20
   5   3   0    2.80    1.00
   5   3   0    4.50    1.50
   5   3   0   -0.60    1.80
   5   3   0    5.30    1.70
   5   3   0    6.90    1.40
   5   3   0    4.70    0.90
   5   3   0    5.70    2.80
  -6  -3   0   95.99    8.20
  -6  -3   0   91.79    6.20
  -6  -3   0  101.69    7.20
  -6  -3   0   98.09    5.80
  -6  -3   0   90.89    6.40
  -6  -3   0   87.59    5.90
  -6  -3   0   90.49    5.80
  -6  -3   0   89.49    5.50
   6   3   0   88.29    5.60
   6   3   0   91.99    6.20
   6   3   0   92.19    7.80
   6   3   0   99.39    6.40
   6   3   0  114.29    5.90
   6   3   0   98.79    7.30
   6   3   0   98.19    8.20
   6   3   0   96.09    5.80
  -7  -3   0  255.47   14.10
  -7  -3   0  255.87   13.50
  -7  -3   0  242.58   14.80
  -7  -3   0  246.18   16.10
  -7  -3   0  231.78   13.50
  -7  -3   0  249.38   13.50
  -7  -3   0  237.38   13.90
  -7  -3   0  241.58   13.40
  -7  -3   0  220.48   13.50
   7   3   0  211.28   13.30
   7   3   0  230.88   13.40
   7   3   0  244.28   13.90
   7   3   0  236.18   15.00
   7   3   0  238.18   15.70
   7   3   0  247.78   13.80
   7   3   0  245.68   16.00
   7   3   0  234.98   13.20
  -8  -3   0   11.30    2.00
  -8  -3   0   10.90    3.20
  -8  -3   0   14.80    4.10
  -8  -3   0   10.60    1.80
  -8  -3   0   14.40    2.30
  -8  -3   0   17.30    2.00
   8   3   0   13.80    3.70
   8   3   0   18.00    5.00
   8   3   0   12.50    2.70
   8   3   0   13.30    4.90
   8   3   0   12.70    1.80
   8   3   0    9.90    1.80
   8   3   0   15.00    1.90
   8   3   0   13.70    2.80
  -9  -3   0  186.48   10.60
  -9  -3   0  170.98   12.40
  -9  -3   0  176.18   10.50
  -9  -3   0  197.08   10.60
  -9  -3   0  161.78   10.40
  -9  -3   0  183.38   10.50
   9   3   0  147.49    9.80
   9   3   0  159.68   12.60
   9   3   0  184.48   11.20
   9   3   0  184.88   11.00
   9   3   0  188.08   14.00
   9   3   0  185.38   10.10
   9   3   0  166.48   10.50
   9   3   0  189.68   13.80
 -10  -3   0  140.49   11.30
 -10  -3   0  152.08    9.20
 -10  -3   0  137.09    9.20
 -10  -3   0  153.08    9.30
 -10  -3   0  153.08    9.20
  10   3   0  142.19   12.80
  10   3   0  152.88   12.80
  10   3   0  135.89    9.30
  10   3   0  145.79    9.90
  10   3   0  145.09   12.20
  10   3   0  164.08    9.90
 -11  -3   0   28.70    3.90
 -11  -3   0   21.00    3.10
  11   3   0   25.70    3.80
  11   3   0   25.50    6.40
  11   3   0   23.40    5.90
  11   3   0   37.20    6.50
  11   3   0   26.40    3.30
  11   3   0   27.50    3.90
 -12  -3   0   11.60    2.70
 -12  -3   0   13.30    2.90
  12   3   0   11.80    2.60
  12   3   0    8.90    3.00
  12   3   0   13.70    5.70
  12   3   0   11.60    3.30
  12   3   0   12.40    5.40
  12   3   0   15.60    6.00
 -13  -3   0   10.00    2.80
 -13  -3   0    7.40    2.60
  13   3   0   22.90    6.40
  13   3   0   12.70    5.90
  13   3   0   12.60    3.60
  13   3   0    4.30    2.90
  13   3   0    8.10    5.90
  13   3   0    9.10    3.40
 -14  -3   0   44.40    5.40
  14   3   0   44.80    9.60
  14   3   0   47.10    6.20
  14   3   0   43.70    8.60
  14   3   0   52.39    5.80
  14   3   0   49.99    9.40
  14   3   0   44.30    6.20
 -15  -3   0   35.90    5.00
 -15  -3   0   20.40    3.90
  15   3   0   41.40    8.90
  15   3   0   31.60    8.30
  15   3   0   29.20    4.90
  15   3   0   31.70    4.30
  15   3   0   36.40    9.00
  15   3   0   28.30    4.70
  14  -4   0    2.50    3.10
  14  -4   0    6.50    3.50
  14  -4   0    6.40    6.50
  14  -4   0    1.50    5.30
 -14   4   0  -12.30    6.40
 -14   4   0   -1.40    2.30
  13  -4   0   48.90    6.00
  13  -4   0   47.10    5.70
  13  -4   0   37.30    8.60
  13  -4   0   42.30    8.10
 -13   4   0   32.60    8.50
 -13   4   0   39.00    6.00
  12  -4   0   35.10    7.80
  12  -4   0   28.00    4.50
  12  -4   0   25.00    6.80
  12  -4   0   25.30    4.00
 -12   4   0   30.00    7.40
 -12   4   0   21.60    3.50
  11  -4   0  124.99   11.80
  11  -4   0  115.89    8.90
  11  -4   0  128.79    8.60
  11  -4   0  108.69   12.20
 -11   4   0  114.29    9.00
 -11   4   0  109.79   12.90
  10  -4   0    5.00    3.70
  10  -4   0    6.40    2.50
  10  -4   0    4.40    4.70
  10  -4   0    3.80    2.40
  10  -4   0    6.50    2.50
  10  -4   0    3.50    3.70
 -10   4   0    0.50    3.80
 -10   4   0    1.00    2.80
 -10   4   0    2.80    2.10
   9  -4   0  357.06   20.50
   9  -4   0  360.06   23.40
   9  -4   0  339.37   22.40
   9  -4   0  353.66   23.70
   9  -4   0  344.67   20.20
   9  -4   0  353.96   20.40
  -9   4   0  357.66   21.90
  -9   4   0  327.17   22.30
  -9   4   0  360.46   19.70
  -9   4   0  385.26   23.90
  -9   4   0  330.17   19.90
  -9   4   0  392.56   20.70
   8  -4   0  361.86   23.90
   8  -4   0  380.36   23.50
   8  -4   0  394.86   20.80
   8  -4   0  375.36   20.90
   8  -4   0  389.36   22.90
   8  -4   0  376.36   20.90
  -8   4   0  398.56   24.20
  -8   4   0  351.16   20.70
  -8   4   0  328.17   20.90
  -8   4   0  374.06   20.40
  -8   4   0  362.56   22.40
  -8   4   0  346.37   20.40
  -8   4   0  335.67   23.50
  -8   4   0  356.46   22.60
  -8   4   0  400.66   21.20
  -8   4   0  344.27   22.80
   7  -4   0   76.89    7.80
   7  -4   0   76.19    5.20
   7  -4   0   75.09    5.50
   7  -4   0   69.79    7.90
   7  -4   0   72.69    5.50
   7  -4   0   69.19    6.90
  -7   4   0   65.69    7.70
  -7   4   0   74.99    4.90
  -7   4   0   71.39    5.70
  -7   4   0   71.59    6.80
  -7   4   0   74.59    5.10
  -7   4   0   73.49    6.70
  -7   4   0   65.19    8.00
  -7   4   0   68.49    4.90
  -7   4   0   71.09    6.90
  -7   4   0   64.79    5.40
   6  -4   0  154.48    8.50
   6  -4   0  139.49    8.70
   6  -4   0  113.69   10.40
   6  -4   0  164.08   10.20
   6  -4   0  145.49    8.70
   6  -4   0  155.18   11.10
  -6   4   0  145.39    8.90
  -6   4   0  141.19    8.40
  -6   4   0  127.99    8.70
  -6   4   0  144.69    8.50
  -6   4   0  133.89   10.00
  -6   4   0  141.29   10.00
  -6   4   0  127.39   10.60
  -6   4   0  135.69   11.20
  -6   4   0  133.59   10.20
  -6   4   0  133.99    8.30
   5  -4   0  134.39    9.80
   5  -4   0  141.99    8.50
   5  -4   0  143.59   10.60
   5  -4   0  147.79    8.80
   5  -4   0  149.59   11.20
   5  -4   0  144.59    8.90
  -5   4   0  145.19    8.50
  -5   4   0  146.59    9.90
  -5   4   0  149.19   11.40
  -5   4   0  136.59   10.60
  -5   4   0  145.59    9.00
  -5   4   0  135.19    8.80
  -5   4   0  152.08   10.40
  -5   4   0  152.28    8.60
  -5   4   0  146.89   10.50
  -5   4   0  151.08    8.50
   4  -4   0    6.90    2.90
   4  -4   0   -0.20    2.40
   4  -4   0    3.30    1.50
   4  -4   0    5.70    2.20
   4  -4   0    4.20    1.20
   4  -4   0    0.50    1.10
  -4   4   0    3.10    2.60
  -4   4   0    4.00    2.50
  -4   4   0    4.90    2.10
  -4   4   0    3.30    1.20
  -4   4   0    5.00    1.20
  -4   4   0    4.40    1.50
  -4   4   0    1.30    2.40
  -4   4   0    3.80    1.20
   3  -4   0  907.81   49.40
   3  -4   0  921.11   50.39
   3  -4   0  927.11   49.99
   3  -4   0  891.91   50.49
   3  -4   0  934.11   49.30
   3  -4   0  895.31   49.30
  -3   4   0  916.51   49.40
  -3   4   0  925.31   50.39
  -3   4   0  893.01   49.30
  -3   4   0  976.90   49.50
  -3   4   0  968.20   50.89
  -3   4   0  892.81   50.49
  -3   4   0  922.21   49.99
  -3   4   0  912.01   49.30
   2  -4   0 1840.12  101.69
   2  -4   0 1852.41  101.39
  -2   4   0 1865.81  100.49
  -2   4   0 1907.11  100.79
  -2   4   0 1958.40  101.09
  -2   4   0 1891.21  101.89
  -2   4   0 1901.31  101.79
   1  -4   0  847.02   46.40
   1  -4   0  831.82   45.30
   1  -4   0  853.11   45.30
   1  -4   0  828.32   45.40
   1  -4   0  853.61   45.30
   1  -4   0  861.01   45.30
  -1   4   0  847.92   45.40
  -1   4   0  835.92   45.30
  -1   4   0  856.91   46.40
  -1   4   0  873.01   45.30
  -1   4   0  842.42   45.40
   0  -4   0  414.26   23.70
   0  -4   0  474.25   23.80
   0  -4   0  466.95   23.80
   0  -4   0  426.06   23.70
   0  -4   0  418.26   24.70
   0  -4   0  405.26   23.70
   0   4   0  441.56   23.70
   0   4   0  467.55   23.80
   0   4   0  437.86   23.80
   0   4   0  447.56   23.80
   0   4   0  447.76   24.70
   0   4   0  440.66   23.70
  -1  -4   0  487.65   27.00
  -1  -4   0  499.65   27.00
  -1  -4   0  518.75   27.10
  -1  -4   0  488.05   27.90
  -1  -4   0  487.35   27.10
  -1  -4   0  513.55   27.10
   1   4   0  504.65   27.10
   1   4   0  510.35   27.00
   1   4   0  526.35   27.00
   1   4   0  492.15   27.10
   1   4   0  516.35   27.90
   1   4   0  489.75   27.10
  -2  -4   0  286.57   15.60
  -2  -4   0  306.47   15.80
  -2  -4   0  293.77   15.70
  -2  -4   0  278.97   15.60
  -2  -4   0  289.37   15.50
  -2  -4   0  282.07   16.40
  -2  -4   0  270.37   15.70
  -2  -4   0  290.67   16.10
   2   4   0  280.47   15.60
   2   4   0  291.37   15.70
   2   4   0  290.97   16.30
   2   4   0  278.77   15.70
   2   4   0  287.07   15.50
   2   4   0  292.27   15.60
  -3  -4   0 2540.55  134.89
  -3  -4   0 2495.95  134.19
  -3  -4   0 2527.45  134.09
  -3  -4   0 2577.34  134.79
   3   4   0 2478.65  134.59
   3   4   0 2485.75  134.79
  -4  -4   0   39.80    4.20
  -4  -4   0   43.70    3.10
  -4  -4   0   38.40    3.40
  -4  -4   0   41.20    2.80
  -4  -4   0   40.30    3.40
  -4  -4   0   42.90    3.10
  -4  -4   0   44.10    3.90
  -4  -4   0   49.99    3.10
   4   4   0   44.00    3.10
   4   4   0   45.40    2.90
   4   4   0   38.50    3.10
   4   4   0   44.30    3.00
   4   4   0   40.50    4.20
  -5  -4   0   26.40    4.40
  -5  -4   0   18.30    3.00
  -5  -4   0   19.80    2.40
  -5  -4   0   23.90    3.00
  -5  -4   0   15.00    2.60
  -5  -4   0   17.60    2.40
  -5  -4   0   19.40    2.40
  -5  -4   0   14.90    1.90
   5   4   0   12.60    2.00
   5   4   0   17.60    2.60
   5   4   0   15.30    1.90
   5   4   0   17.60    1.80
   5   4   0   14.60    2.00
   5   4   0   17.00    2.10
   5   4   0   15.20    3.60
   5   4   0   16.60    2.20
   5   4   0   17.70    3.70
  -6  -4   0    0.20    1.20
  -6  -4   0   -1.00    1.70
  -6  -4   0   -2.60    2.10
  -6  -4   0   -0.40    0.80
  -6  -4   0   -0.30    1.50
  -6  -4   0    1.60    1.70
  -6  -4   0    0.80    1.30
  -6  -4   0    0.10    1.30
   6   4   0   -1.00    0.80
   6   4   0    0.90    2.40
   6   4   0   -1.00    1.00
   6   4   0   -4.40    2.20
   6   4   0    0.00    0.90
   6   4   0   -2.10    1.90
   6   4   0    0.00    1.40
   6   4   0   -0.50    1.30
   6   4   0   -1.60    1.30
   6   4   0    0.60    0.70
  -7  -4   0   31.60    2.40
  -7  -4   0   25.70    3.30
  -7  -4   0   28.70    3.20
  -7  -4   0   31.90    5.00
  -7  -4   0   25.50    3.50
  -7  -4   0   29.60    3.00
   7   4   0   29.30    3.60
   7   4   0   31.40    5.00
   7   4   0   32.00    3.20
   7   4   0   30.90    2.90
   7   4   0   31.30    5.10
   7   4   0   34.00    3.60
   7   4   0   27.40    2.70
   7   4   0   35.00    4.50
  -8  -4   0  235.78   13.30
  -8  -4   0  218.48   13.50
  -8  -4   0  237.98   13.10
  -8  -4   0  238.48   13.20
  -8  -4   0  227.78   15.90
  -8  -4   0  233.08   13.30
  -8  -4   0  235.48   13.90
   8   4   0  234.18   14.90
   8   4   0  219.38   12.90
   8   4   0  219.18   13.60
   8   4   0  233.08   15.80
   8   4   0  236.88   16.00
   8   4   0  218.48   12.80
   8   4   0  233.88   13.50
   8   4   0  228.28   13.00
  -9  -4   0  492.35   28.30
  -9  -4   0  485.95   28.20
  -9  -4   0  522.95   28.20
  -9  -4   0  542.15   28.40
   9   4   0  528.25   28.70
   9   4   0  495.85   30.10
   9   4   0  539.95   31.30
   9   4   0  482.85   27.90
   9   4   0  501.15   28.10
   9   4   0  492.55   27.80
   9   4   0  549.25   28.90
   9   4   0  552.54   31.70
 -10  -4   0  133.69    9.40
 -10  -4   0  157.98    9.30
 -10  -4   0  138.89    9.50
 -10  -4   0  156.98    9.40
  10   4   0  127.49    8.70
  10   4   0  153.58    9.90
  10   4   0  156.38    8.70
  10   4   0  178.18   13.00
  10   4   0  145.79   12.00
  10   4   0  174.38   13.20
  10   4   0  158.68   10.00
  10   4   0  140.99    9.20
 -11  -4   0   65.99    5.80
 -11  -4   0   74.79    6.00
 -11  -4   0   76.19    6.10
  11   4   0   70.99    9.60
  11   4   0   72.59    9.90
  11   4   0   71.89    6.40
  11   4   0   63.99    6.20
  11   4   0   64.29    8.30
  11   4   0   63.49    5.60
 -12  -4   0    8.70    3.00
 -12  -4   0   13.10    2.90
  12   4   0   17.80    5.30
  12   4   0   13.90    3.40
  12   4   0   15.20    2.70
  12   4   0   16.90    6.00
  12   4   0   11.60    3.20
  12   4   0   10.90    5.70
 -13  -4   0   58.99    6.50
 -13  -4   0   75.89    6.60
  13   4   0   64.69    6.40
  13   4   0   89.09   11.20
  13   4   0   79.99    7.20
  13   4   0   69.79   10.00
  13   4   0   79.29   10.50
  13   4   0   72.29    7.10
 -14  -4   0   -1.90    2.80
 -14  -4   0    5.80    2.70
  14   4   0   11.70    5.90
  14   4   0    2.00    2.70
  14   4   0    2.60    5.50
  14   4   0    1.20    2.90
  14   4   0    5.10    3.20
  14   4   0    4.90    5.80
 -15  -4   0   33.90    5.20
 -15  -4   0   25.50    4.20
  15   4   0   29.40    8.50
  15   4   0   28.50    4.40
  15   4   0   34.60    9.00
  15   4   0   40.20    6.30
  14  -5   0   67.69   12.10
  14  -5   0   66.79    6.90
  14  -5   0   69.09    7.00
  14  -5   0   75.29   11.00
 -14   5   0   57.69    6.90
 -14   5   0   57.09   11.40
  13  -5   0   20.60    6.00
  13  -5   0   26.50    7.40
  13  -5   0   25.10    4.10
  13  -5   0   24.50    4.20
 -13   5   0   19.20    3.70
 -13   5   0   17.70    6.60
  12  -5   0   65.19    6.50
  12  -5   0   67.59   10.30
  12  -5   0   67.89    6.40
  12  -5   0   60.49    9.90
 -12   5   0   58.89    9.80
 -12   5   0   56.29    6.70
  11  -5   0    7.00    3.20
  11  -5   0    9.70    4.90
  11  -5   0    9.40    2.90
  11  -5   0   10.10    5.60
 -11   5   0    3.20    5.60
 -11   5   0    3.90    2.70
  10  -5   0  219.68   13.60
  10  -5   0  219.08   16.90
  10  -5   0  217.08   16.20
  10  -5   0  219.78   13.80
 -10   5   0  220.48   15.40
 -10   5   0  228.38   17.50
 -10   5   0  233.08   14.10
   9  -5   0   14.50    2.90
   9  -5   0   14.50    5.00
   9  -5   0   12.00    5.40
   9  -5   0   16.60    3.30
  -9   5   0   11.60    2.30
  -9   5   0   12.10    4.40
  -9   5   0    8.80    4.50
  -9   5   0    9.30    4.10
  -9   5   0   12.50    2.50
  -9   5   0   10.40    2.00
   8  -5   0   45.20    4.80
   8  -5   0   49.99    6.70
   8  -5   0   48.40    4.40
   8  -5   0   55.09    7.80
  -8   5   0   47.10    7.10
  -8   5   0   43.50    6.30
  -8   5   0   42.10    9.80
  -8   5   0   45.60    4.00
  -8   5   0   44.00    3.90
  -8   5   0   49.70    6.60
  -8   5   0   44.20    6.30
  -8   5   0   48.20    6.20
  -8   5   0   41.40    4.00
  -8   5   0   49.00    4.90
   7  -5   0   38.80    6.10
   7  -5   0   29.50    3.40
   7  -5   0   34.90    5.50
   7  -5   0   30.90    3.60
  -7   5   0   28.10    6.10
  -7   5   0   29.40    5.70
  -7   5   0   29.00    3.10
  -7   5   0   33.80    3.10
  -7   5   0   43.00    6.00
  -7   5   0   33.30    3.10
  -7   5   0   25.60    3.60
  -7   5   0   36.20    4.00
  -7   5   0   36.10    5.30
  -7   5   0   32.00    5.20
   6  -5   0   14.80    4.40
   6  -5   0   21.90    3.80
   6  -5   0   15.20    2.60
  -6   5   0   16.40    4.40
  -6   5   0   11.60    2.20
  -6   5   0   16.10    3.30
  -6   5   0   19.30    2.70
  -6   5   0   20.20    2.60
  -6   5   0   12.50    3.40
  -6   5   0   20.30    2.40
  -6   5   0   16.80    2.50
  -6   5   0   15.20    3.90
  -6   5   0   13.80    4.50
   5  -5   0   35.20    3.00
   5  -5   0   30.90    5.20
   5  -5   0   26.60    3.30
   5  -5   0   22.30    3.40
   5  -5   0   34.40    5.60
   5  -5   0   35.20    4.50
  -5   5   0   25.90    3.30
  -5   5   0   34.00    3.10
  -5   5   0   41.30    6.20
  -5   5   0   33.00    4.90
  -5   5   0   34.20    4.10
  -5   5   0   37.20    5.30
  -5   5   0   32.70    2.90
  -5   5   0   29.60    3.70
  -5   5   0   36.80    4.90
  -5   5   0   31.60    3.10
   4  -5   0  140.19    8.80
   4  -5   0  143.99    8.70
   4  -5   0  142.69   10.70
   4  -5   0  150.68    9.70
   4  -5   0  144.19   10.40
   4  -5   0  146.49    8.50
  -4   5   0  152.18    8.70
  -4   5   0  150.88   10.60
  -4   5   0  164.78   10.60
  -4   5   0  143.59    8.50
  -4   5   0  149.39    8.60
  -4   5   0  145.99    8.80
  -4   5   0  147.49    9.60
  -4   5   0  145.39   10.40
   3  -5   0 1557.24   82.89
   3  -5   0 1528.95   82.49
   3  -5   0 1504.15   81.79
   3  -5   0 1489.95   83.19
   3  -5   0 1505.65   81.79
  -3   5   0 1524.05   81.49
  -3   5   0 1581.84   81.89
  -3   5   0 1523.25   81.79
  -3   5   0 1505.05   81.59
  -3   5   0 1504.75   81.69
  -3   5   0 1519.55   82.49
  -3   5   0 1590.54   83.59
  -3   5   0 1538.05   81.59
  -3   5   0 1560.44   83.29
   2  -5   0  874.61   48.50
   2  -5   0  970.20   49.60
   2  -5   0  944.81   48.60
   2  -5   0  962.20   48.70
  -2   5   0  921.61   48.60
  -2   5   0  929.61   49.20
  -2   5   0  850.91   49.90
  -2   5   0  869.21   48.50
  -2   5   0  967.70   48.60
  -2   5   0  851.51   48.70
  -2   5   0  926.41   48.60
  -2   5   0  833.12   48.50
   1  -5   0    5.00    1.10
   1  -5   0    2.70    0.80
   1  -5   0    0.30    2.00
   1  -5   0    2.80    0.80
   1  -5   0    1.60    0.90
  -1   5   0    4.90    1.00
  -1   5   0    1.20    0.70
  -1   5   0    2.40    0.70
  -1   5   0    0.70    1.50
   0  -5   0 1211.48   66.69
   0  -5   0 1225.88   66.59
   0  -5   0 1275.57   66.69
   0  -5   0 1211.48   67.79
   0  -5   0 1212.48   66.69
   0  -5   0 1334.77   66.69
   0   5   0 1298.47   66.69
   0   5   0 1196.48   67.69
   0   5   0 1261.67   66.69
  -1  -5   0  904.81   48.90
  -1  -5   0  885.81   48.90
  -1  -5   0  908.71   49.90
  -1  -5   0  891.31   48.90
  -1  -5   0  937.01   49.00
  -1  -5   0  925.91   48.80
   1   5   0  953.90   48.80
   1   5   0  866.81   48.90
   1   5   0  960.30   49.90
   1   5   0  946.71   48.80
   1   5   0  896.11   48.90
   1   5   0  876.21   48.90
  -2  -5   0  813.12   42.30
  -2  -5   0  822.82   42.80
  -2  -5   0  827.52   42.30
  -2  -5   0  839.32   43.30
  -2  -5   0  721.43   42.30
  -2  -5   0  722.03   42.40
  -2  -5   0  823.42   42.20
   2   5   0  694.53   42.30
   2   5   0  830.32   42.30
   2   5   0  815.92   42.30
   2   5   0  774.02   42.20
   2   5   0  783.92   43.10
  -3  -5   0  594.34   34.00
  -3  -5   0  609.74   34.10
  -3  -5   0  737.33   34.30
  -3  -5   0  637.84   34.80
  -3  -5   0  636.74   34.00
  -3  -5   0  623.54   33.90
  -3  -5   0  613.74   34.90
   3   5   0  689.43   34.20
   3   5   0  682.93   34.10
   3   5   0  603.54   34.70
   3   5   0  593.04   34.00
   3   5   0  606.74   34.00
   3   5   0  584.44   33.90
  -4  -5   0  808.42   43.40
  -4  -5   0  815.22   44.50
  -4  -5   0  777.02   43.20
  -4  -5   0  890.21   43.50
  -4  -5   0  766.32   44.20
  -4  -5   0  804.52   43.40
  -4  -5   0  775.92   43.50
   4   5   0  846.32   43.40
   4   5   0  781.72   43.30
   4   5   0  827.52   44.50
   4   5   0  751.22   43.30
   4   5   0  842.72   43.40
  -5  -5   0  207.88   12.10
  -5  -5   0  232.28   12.50
  -5  -5   0  215.48   12.70
  -5  -5   0  238.08   12.60
  -5  -5   0  206.58   13.30
  -5  -5   0  210.88   12.60
  -5  -5   0  221.98   12.50
  -5  -5   0  226.48   14.10
   5   5   0  224.98   14.00
   5   5   0  210.48   12.30
   5   5   0  233.68   14.50
   5   5   0  223.68   12.70
   5   5   0  199.68   12.50
   5   5   0  219.08   12.40
   5   5   0  232.28   12.50
   5   5   0  222.08   12.20
  -6  -5   0  135.79    8.10
  -6  -5   0  149.09    9.20
  -6  -5   0  139.09    8.20
  -6  -5   0  139.29    7.70
  -6  -5   0  138.29   10.00
  -6  -5   0  127.79    8.40
  -6  -5   0  134.79    8.20
  -6  -5   0  121.89    8.30
   6   5   0  144.99   10.10
   6   5   0  138.49    7.70
   6   5   0  132.79    7.90
   6   5   0  135.19    8.20
   6   5   0  138.39    8.40
   6   5   0  131.99    7.80
   6   5   0  141.99   10.50
   6   5   0  120.79    8.10
  -7  -5   0  372.66   20.00
  -7  -5   0  377.06   20.40
  -7  -5   0  358.76   20.40
  -7  -5   0  371.26   20.50
  -7  -5   0  351.26   20.60
  -7  -5   0  397.36   20.50
  -7  -5   0  371.36   21.20
  -7  -5   0  362.46   22.70
   7   5   0  376.16   23.00
   7   5   0  365.76   21.50
   7   5   0  362.46   20.10
   7   5   0  360.76   19.80
   7   5   0  339.97   20.20
   7   5   0  363.96   20.10
   7   5   0  369.36   19.90
   7   5   0  362.76   22.40
   7   5   0  377.76   20.80
   7   5   0  367.56   20.50
  -8  -5   0  332.37   21.30
  -8  -5   0  333.47   18.80
  -8  -5   0  331.47   18.60
  -8  -5   0  317.67   18.90
  -8  -5   0  338.47   19.50
  -8  -5   0  341.87   18.70
  -8  -5   0  324.37   18.70
  -8  -5   0  335.67   18.20
   8   5   0  327.07   18.40
   8   5   0  349.27   19.10
   8   5   0  342.17   21.20
   8   5   0  341.17   20.20
   8   5   0  339.07   18.90
   8   5   0  301.77   18.40
   8   5   0  351.36   21.70
   8   5   0  331.67   18.30
  -9  -5   0   32.60    4.30
  -9  -5   0   37.40    4.50
  -9  -5   0   32.30    4.50
  -9  -5   0   35.90    3.80
  -9  -5   0   35.90    3.90
   9   5   0   28.70    3.50
   9   5   0   28.90    6.30
   9   5   0   31.90    3.10
   9   5   0   27.80    5.80
   9   5   0   27.60    4.20
   9   5   0   28.30    4.40
   9   5   0   33.90    5.20
   9   5   0   32.80    3.60
 -10  -5   0    6.80    2.20
 -10  -5   0    6.10    2.20
 -10  -5   0    8.40    2.70
 -10  -5   0    6.90    2.60
  10   5   0    0.60    4.20
  10   5   0    7.50    2.10
  10   5   0    7.10    2.00
  10   5   0    8.60    1.70
  10   5   0    4.10    4.10
  10   5   0    7.30    2.70
  10   5   0    7.30    4.60
  10   5   0    5.40    2.60
 -11  -5   0    3.20    2.50
 -11  -5   0    2.30    2.40
 -11  -5   0    2.40    2.10
 -11  -5   0    2.20    2.10
  11   5   0    1.20    1.90
  11   5   0    1.10    4.70
  11   5   0    2.70    1.70
  11   5   0    8.00    3.90
  11   5   0    1.40    2.50
  11   5   0   -1.60    4.40
  11   5   0    0.80    2.60
 -12  -5   0   52.39    6.30
 -12  -5   0   68.49    5.90
 -12  -5   0   73.69    6.30
 -12  -5   0   68.39    6.20
  12   5   0   78.29   10.80
  12   5   0   70.39    6.40
  12   5   0   65.99    5.70
  12   5   0   64.69    8.60
  12   5   0   70.89   10.80
  12   5   0   64.89    6.50
 -13  -5   0    0.10    2.80
 -13  -5   0    0.00    2.30
 -13  -5   0   -0.50    2.80
  13   5   0    5.50    5.30
  13   5   0    0.70    2.70
  13   5   0   -7.50    4.40
  13   5   0   -1.00    2.70
  13   5   0   -3.30    4.60
  13   5   0   -4.60    2.20
 -14  -5   0   74.59    7.00
 -14  -5   0   70.69    7.00
  14   5   0   93.29   12.30
  14   5   0   81.99    6.80
  14   5   0   84.59    7.80
  14   5   0   75.59   10.90
 -15  -5   0   51.89    6.60
 -15  -5   0   67.49    6.70
  15   5   0   69.29    6.60
  15   5   0   57.59    9.80
  15   5   0   69.79    7.60
  15   5   0   57.99   10.90
  14  -6   0    7.30    5.50
  14  -6   0    6.50    3.50
  14  -6   0   10.60    6.50
  14  -6   0    2.70    3.00
 -14   6   0    1.30    2.60
 -14   6   0  -12.50    7.10
  13  -6   0    6.00    6.00
  13  -6   0    6.30    5.30
  13  -6   0    5.70    3.00
  13  -6   0    3.30    3.10
 -13   6   0    1.20    2.40
 -13   6   0    6.20    6.10
  12  -6   0   15.30    3.50
  12  -6   0   19.50    6.00
  12  -6   0   17.60    3.60
  12  -6   0   20.80    6.20
 -12   6   0    9.40    3.00
 -12   6   0    3.90    5.40
  11  -6   0  142.99   12.70
  11  -6   0  125.39   12.80
  11  -6   0  142.99    9.50
  11  -6   0  135.59    9.70
 -11   6   0  132.49   14.00
 -11   6   0  129.69   10.00
 -11   6   0  137.79    8.60
 -11   6   0  136.29   11.20
  10  -6   0    4.20    5.40
  10  -6   0    2.00    2.50
  10  -6   0    6.40    4.70
  10  -6   0    0.60    2.90
 -10   6   0    3.30    2.40
 -10   6   0    0.70    1.50
 -10   6   0    1.40    3.30
 -10   6   0    4.30    5.20
   9  -6   0  315.77   18.40
   9  -6   0  304.27   18.60
   9  -6   0  298.27   21.40
   9  -6   0  327.57   21.00
  -9   6   0  315.37   20.40
  -9   6   0  332.77   19.00
  -9   6   0  314.97   22.40
  -9   6   0  328.27   18.00
   8  -6   0   38.60    6.80
   8  -6   0   34.70    4.50
   8  -6   0   34.60    4.00
   8  -6   0   33.70    5.80
  -8   6   0   40.50    3.70
  -8   6   0   36.60    5.90
  -8   6   0   36.20    3.70
  -8   6   0   47.10    6.00
  -8   6   0   33.70    3.60
  -8   6   0   44.10    5.90
  -8   6   0   37.30    4.70
  -8   6   0   40.80    6.80
   7  -6   0    0.70    3.30
   7  -6   0    1.40    1.90
   7  -6   0    2.10    2.90
   7  -6   0    2.70    1.70
  -7   6   0    1.60    3.10
  -7   6   0    3.70    3.10
  -7   6   0    1.70    2.50
  -7   6   0    2.30    1.40
  -7   6   0   -0.60    1.60
  -7   6   0    0.70    2.80
  -7   6   0    0.90    1.70
  -7   6   0    0.00    2.50
  -7   6   0    2.90    1.50
  -7   6   0    0.80    1.30
   6  -6   0  167.88   10.00
   6  -6   0  170.68   11.40
   6  -6   0  154.28   12.00
   6  -6   0  165.88    9.60
  -6   6   0  167.48   13.20
  -6   6   0  158.78   11.20
  -6   6   0  165.58   11.70
  -6   6   0  158.48   11.90
  -6   6   0  159.58    9.60
  -6   6   0  150.28    9.80
  -6   6   0  171.28    9.60
  -6   6   0  163.78   12.00
  -6   6   0  160.18    9.70
  -6   6   0  159.68   10.30
   5  -6   0  647.84   34.80
   5  -6   0  638.84   36.00
   5  -6   0  619.44   36.90
   5  -6   0  618.24   34.90
   5  -6   0  670.53   36.80
   5  -6   0  653.23   35.00
  -5   6   0  653.63   37.80
  -5   6   0  622.14   34.90
  -5   6   0  644.74   34.80
  -5   6   0  639.34   34.80
  -5   6   0  654.03   36.80
  -5   6   0  629.24   36.10
  -5   6   0  644.14   35.30
  -5   6   0  652.93   37.10
   4  -6   0  549.15   31.40
   4  -6   0  559.54   32.00
   4  -6   0  561.04   30.60
   4  -6   0  561.84   30.40
   4  -6   0  533.05   32.40
   4  -6   0  532.65   30.50
  -4   6   0  564.94   31.50
  -4   6   0  579.44   30.50
  -4   6   0  569.44   30.60
  -4   6   0  568.84   32.40
  -4   6   0  572.84   30.10
  -4   6   0  559.14   30.40
  -4   6   0  578.84   32.70
   3  -6   0   14.10    1.80
   3  -6   0   18.20    2.00
   3  -6   0   15.30    3.40
   3  -6   0   16.00    2.30
   3  -6   0   17.50    3.40
   3  -6   0   12.70    1.70
  -3   6   0   17.10    2.50
  -3   6   0   15.80    2.30
  -3   6   0   12.30    1.50
  -3   6   0   16.30    2.70
  -3   6   0   12.90    1.70
  -3   6   0   13.90    1.90
  -3   6   0   17.20    1.80
  -3   6   0   11.80    1.70
  -3   6   0   15.00    3.40
  -3   6   0   16.40    3.70
   2  -6   0   23.70    1.90
   2  -6   0   29.00    3.40
   2  -6   0   25.90    2.00
   2  -6   0   23.00    2.40
   2  -6   0   22.40    2.20
   2  -6   0   31.40    4.30
   2  -6   0   16.70    2.50
   2  -6   0   21.10    2.30
  -2   6   0   25.50    3.50
  -2   6   0   16.50    2.40
  -2   6   0   28.60    1.90
  -2   6   0   16.30    2.30
  -2   6   0   24.00    2.00
  -2   6   0   18.50    1.90
  -2   6   0   19.60    2.70
  -2   6   0   25.70    2.30
   1  -6   0    2.20    0.80
   1  -6   0    0.90    1.10
   1  -6   0    1.90    0.80
   1  -6   0    2.10    1.80
   1  -6   0    0.70    1.10
   1  -6   0    2.00    0.90
  -1   6   0    3.20    1.10
  -1   6   0    1.10    1.90
  -1   6   0    2.40    0.80
  -1   6   0    2.50    0.80
  -1   6   0    1.20    1.00
  -1   6   0    1.90    1.10
   0  -6   0  693.13   38.00
   0  -6   0  714.43   39.40
   0  -6   0  704.83   37.90
   0  -6   0  692.73   38.00
   0  -6   0  704.33   38.00
   0  -6   0  683.03   38.00
   0   6   0  737.33   39.40
   0   6   0  688.43   38.00
   0   6   0  725.33   37.90
   0   6   0  696.33   38.00
   0   6   0  715.83   38.00
   0   6   0  726.33   38.00
  -1  -6   0  587.04   32.00
  -1  -6   0  605.54   32.00
  -1  -6   0  572.64   32.10
  -1  -6   0  618.54   32.10
  -1  -6   0  577.04   33.30
  -1  -6   0  620.54   32.20
   1   6   0  599.54   32.00
   1   6   0  590.74   32.10
   1   6   0  593.44   33.20
   1   6   0  564.94   32.00
   1   6   0  581.84   32.00
   1   6   0  616.14   32.20
  -2  -6   0 1254.57   68.29
  -2  -6   0 1303.57   69.39
  -2  -6   0 1282.27   68.19
  -2  -6   0 1198.28   68.09
  -2  -6   0 1301.27   68.09
  -2  -6   0 1271.27   68.19
   2   6   0 1293.67   69.19
   2   6   0 1258.67   68.19
   2   6   0 1314.87   68.19
   2   6   0 1286.27   68.09
   2   6   0 1232.48   68.19
   2   6   0 1294.87   68.09
  -3  -6   0 1558.84   80.49
  -3  -6   0 1515.65   80.19
  -3  -6   0 1503.05   81.39
  -3  -6   0 1503.05   80.99
  -3  -6   0 1599.34   80.39
  -3  -6   0 1523.55   80.39
  -3  -6   0 1527.45   80.19
  -3  -6   0 1312.47   80.19
   3   6   0 1570.74   81.29
   3   6   0 1396.76   80.19
   3   6   0 1526.15   80.09
   3   6   0 1547.35   80.39
   3   6   0 1441.76   80.29
   3   6   0 1503.75   80.39
  -4  -6   0  848.32   43.40
  -4  -6   0  799.12   43.50
  -4  -6   0  822.42   43.60
  -4  -6   0  791.12   43.30
  -4  -6   0  785.02   44.40
  -4  -6   0  828.12   43.20
  -4  -6   0  819.02   44.50
  -4  -6   0  814.72   43.50
   4   6   0  741.63   43.20
   4   6   0  786.62   43.10
   4   6   0  777.72   43.40
   4   6   0  811.82   44.20
   4   6   0  839.42   43.30
  -5  -6   0  603.74   31.10
  -5  -6   0  544.95   30.90
  -5  -6   0  651.03   31.10
  -5  -6   0  568.44   30.70
  -5  -6   0  578.94   32.10
  -5  -6   0  538.45   32.20
  -5  -6   0  551.64   30.90
  -5  -6   0  552.84   31.00
   5   6   0  563.64   31.00
   5   6   0  535.25   30.70
   5   6   0  552.64   30.70
   5   6   0  575.94   30.90
  -6  -6   0   93.99    6.90
  -6  -6   0  110.79    7.80
  -6  -6   0  106.99    6.10
  -6  -6   0  108.99    8.50
  -6  -6   0   88.29    6.90
  -6  -6   0   98.69    6.50
  -6  -6   0  101.49    6.50
  -6  -6   0  103.99    6.60
   6   6   0  100.09    6.10
   6   6   0   93.19    6.30
   6   6   0  108.89    6.50
   6   6   0  107.49    8.90
   6   6   0   96.99    6.30
   6   6   0  103.79    8.30
   6   6   0  105.69    6.80
  -7  -6   0 1494.85   82.69
  -7  -6   0 1586.14   82.79
  -7  -6   0 1513.55   82.49
  -7  -6   0 1512.95   82.69
  -7  -6   0 1595.24   82.59
  -7  -6   0 1517.85   84.79
  -7  -6   0 1537.05   82.19
  -7  -6   0 1570.94   83.59
   7   6   0 1458.85   82.49
   7   6   0 1530.95   84.49
   7   6   0 1573.74   85.19
   7   6   0 1549.94   82.29
   7   6   0 1560.94   82.19
   7   6   0 1563.44   82.29
   7   6   0 1569.34   83.59
   7   6   0 1455.05   82.29
   7   6   0 1560.34   82.89
   7   6   0 1559.24   82.69
  -8  -6   0   24.30    3.40
  -8  -6   0   26.90    2.70
  -8  -6   0   32.30    4.30
  -8  -6   0   35.50    4.10
  -8  -6   0   23.00    3.30
  -8  -6   0   25.90    3.40
  -8  -6   0   32.10    4.20
  -8  -6   0   28.20    5.40
   8   6   0   25.50    2.90
   8   6   0   32.90    6.00
   8   6   0   29.80    5.80
   8   6   0   30.30    2.40
   8   6   0   28.50    3.90
   8   6   0   25.90    2.90
   8   6   0   28.20    3.60
   8   6   0   32.90    3.40
   8   6   0   30.70    4.50
  -9  -6   0  512.85   24.80
  -9  -6   0  418.66   24.50
  -9  -6   0  478.45   24.90
  -9  -6   0  412.56   25.50
  -9  -6   0  427.16   24.70
  -9  -6   0  417.96   24.00
   9   6   0  429.46   27.30
   9   6   0  434.36   26.20
   9   6   0  420.66   24.80
   9   6   0  449.95   25.00
   9   6   0  450.15   24.40
   9   6   0  440.96   27.90
   9   6   0  442.56   24.30
   9   6   0  428.36   24.10
 -10  -6   0   -0.70    2.50
 -10  -6   0    0.60    1.90
 -10  -6   0   -1.20    2.50
 -10  -6   0    2.00    2.00
  10   6   0    0.60    1.50
  10   6   0   -2.30    2.20
  10   6   0   -2.70    4.50
  10   6   0    0.60    4.10
  10   6   0   -1.20    1.80
  10   6   0   -1.90    3.00
  10   6   0   -0.20    1.60
  10   6   0   -2.00    2.40
 -11  -6   0   31.90    4.40
 -11  -6   0   32.70    4.00
 -11  -6   0   30.00    4.90
 -11  -6   0   31.70    4.40
  11   6   0   38.90    6.20
  11   6   0   37.30    7.60
  11   6   0   38.90    3.30
  11   6   0   38.90    4.90
  11   6   0   29.90    4.10
  11   6   0   31.70    6.60
  11   6   0   28.50    3.70
  11   6   0   32.10    4.00
 -12  -6   0   48.70    5.40
 -12  -6   0   43.20    5.60
 -12  -6   0   37.70    4.60
 -12  -6   0   43.60    5.00
  12   6   0   45.70    4.80
  12   6   0   58.59    5.60
  12   6   0   54.49    8.00
  12   6   0   38.30    4.20
  12   6   0   47.40    5.70
  12   6   0   63.59   10.20
  12   6   0   45.90    3.90
  12   6   0   45.80    7.80
 -13  -6   0   69.79    6.80
 -13  -6   0   80.99    6.50
 -13  -6   0   71.99    7.00
 -13  -6   0   79.19    7.10
  13   6   0   92.09   11.00
  13   6   0   84.49    7.40
  13   6   0   76.09    6.50
  13   6   0   93.79   11.00
 -14  -6   0   58.79    6.40
 -14  -6   0   60.29    5.80
  14   6   0   64.59    5.90
  14   6   0   60.09   10.20
  14   6   0   77.79   10.40
  14   6   0   61.19    7.00
 -15  -6   0   -4.60    3.00
  13  -7   0    1.60    2.90
  13  -7   0   -3.60    5.10
  13  -7   0    1.50    5.30
  13  -7   0    1.80    2.80
 -13   7   0   -1.30    2.40
 -13   7   0   -0.50    6.30
  12  -7   0   53.59    5.80
  12  -7   0   54.69   10.00
  12  -7   0   47.30    5.80
  12  -7   0   47.40    8.60
 -12   7   0   51.69   10.30
 -12   7   0   45.80    6.40
  11  -7   0    2.90    2.50
  11  -7   0    2.90    4.60
  11  -7   0   -3.60    3.40
  11  -7   0    0.00    2.80
 -11   7   0    5.00    4.20
 -11   7   0   -0.10    5.20
 -11   7   0   -0.20    1.70
 -11   7   0   -5.10    2.20
  10  -7   0  282.77   19.60
  10  -7   0  288.47   20.20
  10  -7   0  273.17   16.70
  10  -7   0  286.57   16.90
 -10   7   0  291.57   17.40
 -10   7   0  273.97   21.30
 -10   7   0  275.57   16.10
 -10   7   0  280.47   18.80
   9  -7   0  119.69   11.70
   9  -7   0  126.29    8.60
   9  -7   0  125.39   11.20
   9  -7   0  121.69    8.80
  -9   7   0  126.19    8.10
  -9   7   0  122.69   13.10
  -9   7   0  134.99    9.40
  -9   7   0  129.59   11.00
   8  -7   0  233.48   13.90
   8  -7   0  234.48   15.80
   8  -7   0  232.88   13.60
   8  -7   0  240.48   16.60
  -8   7   0  240.48   17.90
  -8   7   0  234.28   13.40
  -8   7   0  217.08   13.50
  -8   7   0  212.68   15.60
  -8   7   0  237.58   14.30
  -8   7   0  221.58   15.80
   7  -7   0    4.70    1.80
   7  -7   0   -1.80    2.10
   7  -7   0    5.80    3.40
   7  -7   0   -0.50    3.40
  -7   7   0    5.80    3.70
  -7   7   0    4.50    1.60
  -7   7   0    1.10    1.80
  -7   7   0    3.80    3.80
  -7   7   0    5.20    2.90
  -7   7   0    4.50    1.50
  -7   7   0    3.70    1.50
  -7   7   0    0.80    3.10
   6  -7   0  129.39   10.80
   6  -7   0  133.79    8.30
   6  -7   0  127.89    9.60
   6  -7   0  128.89    7.90
   6  -7   0  132.19   10.30
   6  -7   0  128.19    8.20
  -6   7   0  136.69    8.00
  -6   7   0  131.29   11.60
  -6   7   0  126.69   10.30
  -6   7   0  132.29    8.70
  -6   7   0  126.79    9.50
  -6   7   0  126.89    8.10
  -6   7   0  134.99   10.40
  -6   7   0  123.19    7.90
   5  -7   0  257.77   15.20
   5  -7   0  259.17   17.00
   5  -7   0  259.27   17.50
   5  -7   0  272.17   15.00
   5  -7   0  266.17   16.30
   5  -7   0  269.97   15.20
  -5   7   0  260.27   15.20
  -5   7   0  268.97   15.10
  -5   7   0  270.07   17.50
  -5   7   0  264.87   16.30
  -5   7   0  272.37   15.60
  -5   7   0  267.07   17.20
  -5   7   0  286.27   18.50
  -5   7   0  265.87   14.90
   4  -7   0    1.00    3.00
   4  -7   0    1.00    1.70
   4  -7   0    2.30    0.90
   4  -7   0   -0.90    2.80
   4  -7   0    1.60    1.40
  -4   7   0    5.50    0.90
  -4   7   0    2.20    1.40
  -4   7   0    2.90    1.50
  -4   7   0    3.90    1.20
  -4   7   0    3.60    2.90
  -4   7   0    3.30    2.00
  -4   7   0    2.70    1.00
  -4   7   0    5.10    3.10
   3  -7   0    5.90    1.60
   3  -7   0    6.10    1.20
   3  -7   0    7.10    1.90
   3  -7   0    7.40    1.70
   3  -7   0    4.40    3.30
   3  -7   0    8.60    2.90
  -3   7   0   10.50    1.80
  -3   7   0    8.70    1.20
  -3   7   0    5.20    3.00
  -3   7   0    6.70    1.30
  -3   7   0    7.50    1.70
  -3   7   0    6.40    1.60
  -3   7   0    7.70    3.50
  -3   7   0    9.60    2.30
  -3   7   0    9.20    1.40
  -3   7   0    8.80    1.60
   2  -7   0  289.37   16.90
   2  -7   0  299.37   16.80
   2  -7   0  303.47   16.70
   2  -7   0  304.67   18.90
   2  -7   0  299.37   16.60
   2  -7   0  308.77   17.00
   2  -7   0  287.97   16.80
   2  -7   0  308.37   17.80
  -2   7   0  289.77   16.90
  -2   7   0  305.87   16.80
  -2   7   0  335.87   19.00
  -2   7   0  311.37   17.50
  -2   7   0  326.67   17.00
  -2   7   0  315.47   16.70
  -2   7   0  289.07   16.80
  -2   7   0  321.37   16.60
   1  -7   0  192.98   10.80
   1  -7   0  198.38   10.90
   1  -7   0  188.68   10.90
   1  -7   0  176.08   12.50
   1  -7   0  191.28   10.90
   1  -7   0  184.28   10.70
  -1   7   0  184.78   10.80
  -1   7   0  200.08   10.90
  -1   7   0  199.48   10.60
  -1   7   0  196.98   10.90
  -1   7   0  185.78   10.80
  -1   7   0  192.78   12.60
   0  -7   0  776.72   41.50
   0  -7   0  791.22   43.30
   0  -7   0  774.32   41.60
   0  -7   0  753.82   41.60
   0  -7   0  781.22   41.60
   0  -7   0  740.93   41.50
   0   7   0  791.52   41.60
   0   7   0  763.72   41.60
   0   7   0  806.12   41.40
   0   7   0  802.42   41.60
   0   7   0  763.92   43.00
   0   7   0  717.93   41.50
  -1  -7   0 1290.47   70.19
  -1  -7   0 1320.97   71.79
  -1  -7   0 1306.47   70.29
  -1  -7   0 1292.67   70.39
  -1  -7   0 1307.27   70.29
  -1  -7   0 1224.98   70.39
   1   7   0 1420.56   70.39
   1   7   0 1226.38   70.19
   1   7   0 1412.56   70.39
   1   7   0 1268.77   71.59
   1   7   0 1373.26   70.39
  -2  -7   0   10.50    1.80
  -2  -7   0    8.60    1.40
  -2  -7   0    8.60    1.50
  -2  -7   0   10.80    1.40
  -2  -7   0   13.30    1.80
  -2  -7   0   11.20    2.80
   2   7   0   11.10    1.70
   2   7   0    3.40    2.10
   2   7   0   11.30    1.80
   2   7   0   14.90    1.90
   2   7   0   12.80    1.90
  -3  -7   0   51.49    3.80
  -3  -7   0   54.69    4.50
  -3  -7   0   53.29    3.50
  -3  -7   0   55.09    5.60
  -3  -7   0   67.99    4.60
  -3  -7   0   50.89    4.00
  -3  -7   0   48.60    3.90
   3   7   0   42.10    4.90
   3   7   0   62.09    4.40
   3   7   0   49.00    3.60
   3   7   0   57.29    4.30
   3   7   0   51.29    3.80
   3   7   0   49.50    3.80
  -4  -7   0   23.40    3.00
  -4  -7   0   25.10    2.70
  -4  -7   0   25.70    3.00
  -4  -7   0   23.90    2.50
  -4  -7   0   24.40    3.00
  -4  -7   0   23.50    3.80
  -4  -7   0   20.40    2.80
  -4  -7   0   27.70    3.80
   4   7   0   26.60    3.70
   4   7   0   20.30    2.60
   4   7   0   24.80    2.70
   4   7   0   22.60    2.70
   4   7   0   25.30    2.40
  -5  -7   0   -0.50    2.20
  -5  -7   0    0.80    1.30
  -5  -7   0   -0.90    2.30
  -5  -7   0    1.30    1.40
  -5  -7   0    0.80    1.10
  -5  -7   0    1.00    1.90
  -5  -7   0   -0.70    1.80
  -5  -7   0   -0.20    1.30
   5   7   0    1.80    1.20
   5   7   0   -1.20    1.40
   5   7   0   -0.30    1.00
  -6  -7   0   26.00    4.20
  -6  -7   0   36.60    2.90
  -6  -7   0   34.00    3.50
  -6  -7   0   39.20    4.80
  -6  -7   0   31.80    3.60
  -6  -7   0   37.00    5.40
  -6  -7   0   30.50    3.30
   6   7   0   29.80    2.90
   6   7   0   22.30    3.30
   6   7   0   30.60    3.10
   6   7   0   43.10    7.20
   6   7   0   22.50    3.70
  -7  -7   0    7.20    1.90
  -7  -7   0    7.70    1.90
  -7  -7   0   11.10    2.50
  -7  -7   0   11.70    3.50
  -7  -7   0    8.80    2.80
  -7  -7   0    6.80    1.40
  -7  -7   0    7.50    1.90
  -7  -7   0   12.30    2.50
   7   7   0    6.00    2.00
   7   7   0    7.70    1.60
   7   7   0    5.80    2.20
   7   7   0    5.40    3.80
   7   7   0    8.50    1.60
  -8  -7   0  237.78   13.50
  -8  -7   0  229.78   13.40
  -8  -7   0  219.48   13.20
  -8  -7   0  232.88   13.50
  -8  -7   0  211.88   15.70
  -8  -7   0  210.58   13.30
  -8  -7   0  228.98   12.70
  -8  -7   0  230.78   14.50
   8   7   0  211.38   15.30
   8   7   0  237.38   16.30
   8   7   0  219.18   12.50
   8   7   0  233.68   14.50
   8   7   0  213.98   13.10
   8   7   0  219.28   12.80
   8   7   0  231.58   13.60
   8   7   0  237.18   12.80
   8   7   0  226.48   13.30
   8   7   0  224.88   12.70
  -9  -7   0  171.58   10.30
  -9  -7   0  153.98    9.90
  -9  -7   0  150.88   11.10
  -9  -7   0  152.38    9.20
  -9  -7   0  152.18   10.00
  -9  -7   0  172.28   10.30
   9   7   0  152.68    9.30
   9   7   0  164.58   11.60
   9   7   0  161.18   10.40
   9   7   0  146.69   10.00
   9   7   0  153.08    9.70
   9   7   0  158.68   13.50
   9   7   0  148.79   12.50
   9   7   0  163.68    9.40
 -10  -7   0   57.59    5.50
 -10  -7   0   48.70    5.00
 -10  -7   0   44.70    5.70
 -10  -7   0   37.00    4.80
 -10  -7   0   60.49    5.60
  10   7   0   35.10    5.50
  10   7   0   51.49    4.70
  10   7   0   49.70    4.30
  10   7   0   49.80    4.10
  10   7   0   54.79    7.90
  10   7   0   55.69    5.10
  10   7   0   45.40    7.80
  10   7   0   49.60    6.50
 -11  -7   0   -0.80    2.60
 -11  -7   0    4.90    2.30
 -11  -7   0    5.60    2.50
 -11  -7   0    0.50    2.50
  11   7   0    0.10    2.80
  11   7   0    5.20    4.00
  11   7   0    5.50    2.00
  11   7   0   -4.50    4.60
  11   7   0    4.80    1.70
  11   7   0    4.70    2.00
 -12  -7   0  193.38   13.30
 -12  -7   0  191.28   13.10
 -12  -7   0  215.68   13.00
 -12  -7   0  224.78   13.50
  12   7   0  212.08   15.70
  12   7   0  217.58   12.10
  12   7   0  223.48   13.70
  12   7   0  224.58   12.60
  12   7   0  180.78   12.10
  12   7   0  203.58   17.00
 -13  -7   0   -2.10    3.00
 -13  -7   0   -3.10    2.70
 -13  -7   0   -0.20    2.30
 -13  -7   0   -1.50    2.50
  13   7   0    4.50    2.80
  13   7   0   -1.30    2.10
  13   7   0   -3.00    3.80
  13   7   0    9.80    5.70
  13   7   0   -2.10    1.80
 -14  -7   0   14.20    3.60
 -14  -7   0   14.90    3.20
 -14  -7   0   12.70    3.70
 -14  -7   0    5.90    3.50
  14   7   0   19.80    4.50
  14   7   0   19.60    3.20
  14   7   0   26.40    7.70
  14   7   0   27.70    6.90
  13  -8   0   19.00    3.80
  13  -8   0   14.60    3.70
  13  -8   0   20.30    6.70
  13  -8   0   18.50    6.70
 -13   8   0   16.00    7.70
 -13   8   0   12.60    3.50
  12  -8   0    4.60    5.00
  12  -8   0    0.20    2.50
  12  -8   0    1.10    2.80
  12  -8   0   -1.70    4.70
 -12   8   0    3.10    4.20
 -12   8   0   -2.90    2.20
 -12   8   0   -3.90    5.50
  11  -8   0   65.59    6.00
  11  -8   0   60.19    6.10
  11  -8   0   66.69    9.30
  11  -8   0   64.69    9.10
 -11   8   0   51.89    6.60
 -11   8   0   57.59    5.00
 -11   8   0   52.49   10.00
 -11   8   0   62.79    8.20
  10  -8   0  212.38   13.30
  10  -8   0  216.48   16.70
  10  -8   0  220.58   16.30
  10  -8   0  213.28   13.50
 -10   8   0  221.28   15.80
 -10   8   0  209.48   14.10
 -10   8   0  225.88   12.90
 -10   8   0  205.98   18.50
   9  -8   0    0.30    2.50
   9  -8   0   -4.70    4.10
   9  -8   0    2.30    2.20
   9  -8   0   -1.30    3.70
  -9   8   0    5.90    3.90
  -9   8   0    1.80    1.80
  -9   8   0    3.10    4.00
  -9   8   0    1.60    2.00
   8  -8   0    2.10    2.00
   8  -8   0    0.70    2.50
   8  -8   0    2.80    4.50
   8  -8   0    3.20    3.30
  -8   8   0    0.80    2.20
  -8   8   0    0.00    4.20
  -8   8   0    0.70    3.30
  -8   8   0    6.30    3.40
  -8   8   0    0.50    1.60
  -8   8   0    1.10    1.50
   7  -8   0  243.38   16.50
   7  -8   0  225.08   14.00
   7  -8   0  243.88   15.70
   7  -8   0  245.08   13.70
  -7   8   0  222.98   17.90
  -7   8   0  231.38   13.60
  -7   8   0  237.88   15.50
  -7   8   0  238.88   16.70
  -7   8   0  239.38   16.50
  -7   8   0  223.28   13.80
  -7   8   0  239.18   14.60
  -7   8   0  246.38   13.70
   6  -8   0   10.50    4.00
   6  -8   0   14.00    4.50
   6  -8   0   13.20    2.60
   6  -8   0   12.10    2.20
  -6   8   0    9.40    4.60
  -6   8   0    9.60    2.30
  -6   8   0   13.10    2.00
  -6   8   0   11.40    2.00
  -6   8   0   16.90    3.50
  -6   8   0   13.10    4.20
  -6   8   0   14.30    2.20
  -6   8   0   12.90    3.90
   5  -8   0  131.79   11.60
   5  -8   0  134.89    9.00
   5  -8   0  138.29   11.00
   5  -8   0  122.59    9.00
  -5   8   0  142.59    8.90
  -5   8   0  132.29   11.10
  -5   8   0  152.28    8.40
  -5   8   0  160.68    8.80
  -5   8   0  151.08    9.00
  -5   8   0  147.79    8.60
  -5   8   0  155.08   11.50
  -5   8   0  142.69   10.00
  -5   8   0  168.38    8.50
   4  -8   0  118.19    9.30
   4  -8   0  129.19    7.70
   4  -8   0  104.79    9.90
   4  -8   0  110.89    7.70
   4  -8   0  118.39    7.00
   4  -8   0  117.39    7.60
  -4   8   0  120.59    7.30
  -4   8   0  125.59    7.20
  -4   8   0  118.59    7.60
  -4   8   0  128.89   10.40
  -4   8   0  123.49   10.00
  -4   8   0  126.89    7.80
  -4   8   0  131.59    7.00
  -4   8   0  120.79    8.40
  -4   8   0  136.79    7.40
   3  -8   0   71.79    5.40
   3  -8   0   77.89    6.60
   3  -8   0   71.39    7.40
   3  -8   0   72.29    5.30
   3  -8   0   76.39    4.70
   3  -8   0   75.29    5.10
  -3   8   0   75.39    5.80
  -3   8   0   76.09    4.60
  -3   8   0   76.59    7.70
  -3   8   0   83.49    7.70
  -3   8   0   80.09    5.30
  -3   8   0   73.99    5.10
  -3   8   0   73.79    5.30
  -3   8   0   73.79    4.80
  -3   8   0   75.99    5.20
  -3   8   0   76.49    4.80
   2  -8   0  251.27   14.70
   2  -8   0  249.97   15.00
   2  -8   0  250.67   17.20
   2  -8   0  257.17   14.80
   2  -8   0  266.67   14.90
   2  -8   0  263.27   15.90
   2  -8   0  261.67   14.80
   2  -8   0  259.97   15.10
  -2   8   0  275.97   14.70
  -2   8   0  283.57   14.70
  -2   8   0  268.27   17.20
  -2   8   0  300.67   14.90
  -2   8   0  266.87   15.00
  -2   8   0  279.67   15.10
  -2   8   0  254.17   14.90
   1  -8   0   90.59    6.20
   1  -8   0   91.49    6.00
   1  -8   0   92.09    6.20
   1  -8   0   90.69    5.70
   1  -8   0   97.39    5.90
   1  -8   0   93.09    8.30
  -1   8   0   95.39    5.60
  -1   8   0   90.69    8.00
  -1   8   0   89.29    6.10
  -1   8   0   96.59    6.20
  -1   8   0   94.09    5.80
  -1   8   0   91.29    6.00
   0  -8   0  688.03   36.90
   0  -8   0  679.83   36.90
   0  -8   0  695.43   36.80
   0  -8   0  681.23   38.80
   0  -8   0  620.94   36.90
   0  -8   0  615.94   36.90
   0   8   0  723.93   36.90
   0   8   0  697.93   36.70
   0   8   0  716.93   36.90
   0   8   0  651.43   36.90
   0   8   0  737.83   38.80
   0   8   0  685.63   36.90
  -1  -8   0  561.44   30.90
  -1  -8   0  549.45   30.90
  -1  -8   0  548.05   30.80
  -1  -8   0  584.24   31.00
  -1  -8   0  542.95   32.60
  -1  -8   0  581.84   31.00
   1   8   0  570.74   30.90
   1   8   0  587.04   30.90
   1   8   0  562.34   30.70
   1   8   0  593.54   32.60
   1   8   0  584.44   30.80
   1   8   0  555.44   31.00
  -2  -8   0   35.30    3.90
  -2  -8   0   36.80    3.30
  -2  -8   0   40.10    4.90
  -2  -8   0   37.00    3.40
  -2  -8   0   36.70    3.90
  -2  -8   0   36.20    3.30
   2   8   0   37.90    3.20
   2   8   0   38.10    3.10
   2   8   0   32.90    3.70
   2   8   0   34.80    4.70
   2   8   0   31.60    3.70
   2   8   0   37.20    3.20
  -3  -8   0  379.96   23.40
  -3  -8   0  357.86   21.80
  -3  -8   0  425.36   21.40
  -3  -8   0  433.76   22.40
  -3  -8   0  363.26   21.60
  -3  -8   0  349.17   21.60
   3   8   0  375.96   23.00
   3   8   0  372.66   21.50
   3   8   0  457.85   22.00
   3   8   0  371.36   21.60
   3   8   0  379.66   21.60
   3   8   0  455.45   21.90
  -4  -8   0   87.49    5.60
  -4  -8   0   96.19    6.50
  -4  -8   0   87.99    6.40
  -4  -8   0   93.59    7.90
  -4  -8   0   93.19    6.10
  -4  -8   0   86.99    5.90
  -4  -8   0   85.89    6.90
  -4  -8   0   87.79    5.70
   4   8   0   87.49    6.20
   4   8   0   83.79    5.70
   4   8   0   93.79    7.30
   4   8   0   91.79    6.20
   4   8   0   88.19    5.50
   4   8   0   88.39    5.80
  -5  -8   0   -0.60    1.10
  -5  -8   0    0.90    2.60
  -5  -8   0    0.70    1.90
  -5  -8   0   -0.10    2.30
  -5  -8   0    0.10    1.30
  -5  -8   0   -0.20    1.50
  -5  -8   0    0.00    1.40
  -5  -8   0    2.30    2.00
   5   8   0   -5.20    1.60
   5   8   0    0.00    1.00
   5   8   0    0.00    1.20
   5   8   0   -0.30    1.10
   5   8   0    1.20    1.60
  -6  -8   0  463.65   23.10
  -6  -8   0  391.46   22.70
  -6  -8   0  397.96   24.20
  -6  -8   0  404.96   22.60
  -6  -8   0  390.66   24.10
  -6  -8   0  406.66   22.80
  -6  -8   0  460.45   23.00
  -6  -8   0  391.86   22.40
   6   8   0  384.96   22.40
   6   8   0  416.36   22.70
   6   8   0  402.16   22.80
   6   8   0  392.16   22.50
  -7  -8   0  126.89    7.60
  -7  -8   0  137.79    8.60
  -7  -8   0  123.29    8.20
  -7  -8   0  133.49    8.60
  -7  -8   0  124.19   10.10
  -7  -8   0  125.99    8.00
  -7  -8   0  122.29    8.00
  -7  -8   0  130.39    9.50
   7   8   0  120.59    7.50
   7   8   0  132.59    8.40
   7   8   0  118.69   10.70
   7   8   0  127.29    7.80
   7   8   0  128.89    8.20
   7   8   0  119.99    7.70
  -8  -8   0    2.60    1.40
  -8  -8   0   -1.10    2.50
  -8  -8   0    2.20    3.90
  -8  -8   0    2.10    2.90
  -8  -8   0   -2.90    1.80
  -8  -8   0    3.20    2.00
  -8  -8   0    0.30    2.50
  -8  -8   0   -1.60    2.00
   8   8   0   -3.60    2.10
   8   8   0   -0.90    3.50
   8   8   0    2.40    2.10
   8   8   0   -1.60    1.20
   8   8   0   -2.30    1.50
   8   8   0   -1.60    1.50
  -9  -8   0  111.89    8.10
  -9  -8   0  112.19    8.20
  -9  -8   0  109.39    7.40
  -9  -8   0  103.29    9.40
   9   8   0  134.29    7.30
   9   8   0  117.69   11.70
   9   8   0  119.49    9.70
   9   8   0  130.99    8.00
   9   8   0  123.89    7.60
   9   8   0  126.59    8.70
   9   8   0  119.89    7.50
   9   8   0  117.09    7.00
 -10  -8   0   18.80    2.30
 -10  -8   0   16.80    3.30
 -10  -8   0   19.30    3.40
 -10  -8   0   21.60    4.40
 -10  -8   0   21.80    3.20
 -10  -8   0   24.90    3.30
  10   8   0   22.10    2.60
  10   8   0   22.30    4.50
  10   8   0   13.80    5.80
  10   8   0   18.40    2.90
  10   8   0   16.70    3.40
  10   8   0   24.60    3.20
 -11  -8   0   45.70    5.10
 -11  -8   0   48.00    5.70
 -11  -8   0   47.50    5.70
 -11  -8   0   49.70    5.40
  11   8   0   53.89    7.00
  11   8   0   50.29    4.50
  11   8   0   48.00    4.70
  11   8   0   37.70    5.60
  11   8   0   55.29    4.20
  11   8   0   52.09    9.00
 -12  -8   0   56.29    6.10
 -12  -8   0   48.60    6.30
 -12  -8   0   46.20    6.50
 -12  -8   0   57.09    5.80
  12   8   0   65.39    4.70
  12   8   0   69.09    8.70
  12   8   0   64.99    5.30
  12   8   0   54.49    9.00
  12   8   0   61.09    6.40
 -13  -8   0    4.30    2.70
 -13  -8   0    4.80    3.20
 -13  -8   0    0.70    2.30
 -13  -8   0    5.40    3.30
  13   8   0   12.50    4.90
  13   8   0    5.20    3.60
  13   8   0    6.00    2.30
  13   8   0    3.60    5.90
  13   8   0    5.40    2.20
  13   8   0    3.60    1.90
 -14  -8   0    6.80    3.20
 -14  -8   0    8.80    2.80
 -14  -8   0    6.10    3.60
 -14  -8   0    9.30    3.60
  14   8   0   10.90    5.70
  14   8   0   13.50    5.50
  14   8   0   12.80    2.60
  14   8   0    9.80    2.60
  14   8   0    8.80    3.50
  13  -9   0    0.90    2.80
  13  -9   0   -0.10    3.00
  13  -9   0    0.50    5.40
  13  -9   0   -1.50    5.40
 -13   9   0   -2.60    2.80
 -13   9   0    8.80    9.00
  12  -9   0   41.60    5.50
  12  -9   0   48.00    9.10
  12  -9   0   42.40    7.80
  12  -9   0   40.90    5.20
 -12   9   0   36.10    6.20
 -12   9   0   30.00    4.60
 -12   9   0   37.10    4.10
 -12   9   0   39.30    9.10
  11  -9   0    7.70    4.80
  11  -9   0    5.30    4.70
  11  -9   0    7.10    3.10
  11  -9   0    7.30    3.00
 -11   9   0    7.50    2.10
 -11   9   0    5.70    2.70
 -11   9   0    9.80    4.80
 -11   9   0   14.30    6.00
  10  -9   0   51.79    8.80
  10  -9   0   42.10    5.30
  10  -9   0   43.10    7.60
  10  -9   0   46.70    5.20
 -10   9   0   48.30    4.60
 -10   9   0   37.80    5.90
 -10   9   0   47.40    7.60
 -10   9   0   37.10    8.10
   9  -9   0    1.30    2.20
   9  -9   0    0.60    4.00
   9  -9   0    1.10    2.30
   9  -9   0   -2.20    3.70
  -9   9   0   -3.20    2.20
  -9   9   0    1.90    1.80
  -9   9   0   -1.90    4.90
  -9   9   0    1.30    3.40
   8  -9   0    0.20    2.20
   8  -9   0   -2.50    3.80
  -8   9   0   -1.60    4.30
  -8   9   0    1.80    3.10
  -8   9   0    1.10    1.80
  -8   9   0    0.30    3.70
  -8   9   0   -1.20    2.10
  -8   9   0    3.50    1.70
   7  -9   0    1.90    2.00
   7  -9   0    6.00    3.90
   7  -9   0    4.30    2.40
   7  -9   0   -4.70    3.90
  -7   9   0    4.20    3.50
  -7   9   0    4.80    1.60
  -7   9   0   -5.00    3.60
  -7   9   0    4.50    2.80
  -7   9   0    3.40    1.70
   6  -9   0  264.77   17.60
   6  -9   0  290.97   18.80
   6  -9   0  280.57   15.50
   6  -9   0  263.07   15.50
  -6   9   0  258.67   15.10
  -6   9   0  267.07   18.00
  -6   9   0  252.97   15.40
  -6   9   0  289.77   14.80
  -6   9   0  266.27   16.00
  -6   9   0  256.97   16.70
  -6   9   0  258.67   19.30
  -6   9   0  278.77   15.40
  -6   9   0  258.07   15.10
  -6   9   0  237.88   18.00
   5  -9   0 1659.83   85.59
   5  -9   0 1508.75   86.29
   5  -9   0 1623.44   83.69
   5  -9   0 1504.25   83.69
  -5   9   0 1334.27   83.09
  -5   9   0 1593.74   83.69
  -5   9   0 1539.35   86.49
  -5   9   0 1552.14   84.79
  -5   9   0 1555.14   83.79
  -5   9   0 1632.14   86.29
  -5   9   0 1650.63   82.99
  -5   9   0 1562.74   83.39
  -5   9   0 1587.84   83.19
  -5   9   0 1508.95   83.39
   4  -9   0   -1.10    2.40
   4  -9   0   -1.70    1.40
   4  -9   0   -0.20    2.90
   4  -9   0    1.20    1.00
   4  -9   0    3.40    1.90
   4  -9   0   -1.30    1.40
  -4   9   0   -1.20    1.30
  -4   9   0   -1.20    2.60
  -4   9   0   -0.10    1.40
  -4   9   0    1.50    1.80
  -4   9   0    3.10    3.00
  -4   9   0    1.20    0.90
  -4   9   0    1.50    1.10
  -4   9   0    0.70    1.00
  -4   9   0    2.00    1.50
  -4   9   0    3.20    1.70
   3  -9   0  267.77   16.80
   3  -9   0  251.97   15.00
   3  -9   0  242.18   17.70
   3  -9   0  269.47   15.30
   3  -9   0  250.67   15.50
   3  -9   0  301.07   15.50
  -3   9   0  292.27   15.20
  -3   9   0  302.07   15.30
  -3   9   0  258.37   17.90
  -3   9   0  289.87   15.00
  -3   9   0  273.37   15.20
  -3   9   0  284.67   16.30
  -3   9   0  264.47   17.80
  -3   9   0  270.97   15.50
  -3   9   0  256.47   15.60
   2  -9   0    1.70    1.90
   2  -9   0    5.90    1.90
   2  -9   0    2.10    1.60
   2  -9   0    2.30    3.30
   2  -9   0    2.00    1.30
   2  -9   0    1.80    1.20
   2  -9   0    3.30    2.50
   2  -9   0    2.20    1.40
  -2   9   0    3.30    1.70
  -2   9   0    1.70    1.20
  -2   9   0    5.40    1.80
  -2   9   0    2.80    1.20
  -2   9   0    1.70    1.50
  -2   9   0    0.40    2.90
   1  -9   0  456.15   28.80
   1  -9   0  526.25   29.00
   1  -9   0  512.95   28.80
   1  -9   0  532.45   31.30
   1  -9   0  500.15   28.70
   1  -9   0  548.05   28.90
  -1   9   0  562.14   28.90
  -1   9   0  543.05   28.60
  -1   9   0  544.75   28.90
  -1   9   0  533.45   28.80
  -1   9   0  554.24   29.00
  -1   9   0  531.65   31.10
   0  -9   0    4.00    1.60
   0  -9   0    6.20    1.90
   0  -9   0   12.70    2.20
   0  -9   0    5.70    1.50
   0  -9   0    6.60    4.00
   0   9   0    7.10    3.30
   0   9   0    4.90    1.50
   0   9   0    5.80    1.40
   0   9   0    5.80    1.50
  -1  -9   0  515.95   28.90
  -1  -9   0  506.25   29.00
  -1  -9   0  493.15   31.00
  -1  -9   0  513.45   29.10
   1   9   0  523.95   29.00
   1   9   0  646.74   29.40
   1   9   0  535.05   29.00
   1   9   0  526.75   28.90
   1   9   0  509.85   30.80
  -2  -9   0  592.34   34.00
  -2  -9   0  570.74   34.10
  -2  -9   0  701.53   34.30
  -2  -9   0  605.14   34.00
  -2  -9   0  566.34   35.90
  -2  -9   0  723.13   34.40
   2   9   0  683.13   34.20
   2   9   0  570.84   34.00
   2   9   0  685.53   34.30
   2   9   0  603.64   33.90
   2   9   0  589.84   35.70
   2   9   0  608.54   33.90
  -3  -9   0   50.79    6.60
  -3  -9   0   49.20    4.30
  -3  -9   0   62.29    5.20
  -3  -9   0   54.09    3.70
  -3  -9   0   52.99    4.90
  -3  -9   0   44.20    4.40
  -3  -9   0   61.09    5.20
  -3  -9   0   56.59    4.50
   3   9   0   50.09    4.00
   3   9   0   54.59    6.00
   3   9   0   58.59    5.00
   3   9   0   51.69    4.20
   3   9   0   52.19    4.20
   3   9   0   60.49    5.00
  -4  -9   0   84.99    6.20
  -4  -9   0   69.99    5.30
  -4  -9   0   65.19    7.20
  -4  -9   0   67.99    5.10
  -4  -9   0   77.19    4.70
  -4  -9   0   69.19    5.00
   4   9   0   71.49    4.90
   4   9   0   67.49    4.70
   4   9   0   69.29    4.90
   4   9   0   68.49    6.60
  -5  -9   0  179.08   10.80
  -5  -9   0  189.78   10.90
  -5  -9   0  188.38   12.90
  -5  -9   0  202.88   11.60
  -5  -9   0  190.98   12.30
  -5  -9   0  185.38   11.10
  -5  -9   0  187.58   11.30
  -5  -9   0  191.18   11.40
   5   9   0  188.38   11.30
   5   9   0  185.48   10.90
   5   9   0  187.18   10.60
   5   9   0  193.78   12.30
   5   9   0  180.08   10.90
  -6  -9   0 1590.64   88.19
  -6  -9   0 1612.04   88.29
  -6  -9   0 1634.64   88.09
  -6  -9   0 1681.63   88.49
  -6  -9   0 1578.54   89.79
  -6  -9   0 1773.42   88.69
  -6  -9   0 1658.93   88.59
  -6  -9   0 1656.43   90.09
   6   9   0 1598.84   88.09
   6   9   0 1696.63   88.39
   6   9   0 1570.54   88.09
   6   9   0 1696.23   88.39
  -7  -9   0   41.50    3.40
  -7  -9   0   30.80    4.80
  -7  -9   0   38.40    4.00
  -7  -9   0   36.00    4.10
  -7  -9   0   36.50    4.10
  -7  -9   0   36.60    5.30
  -7  -9   0   35.70    3.70
  -7  -9   0   51.19    6.60
   7   9   0   54.19    7.60
   7   9   0   34.30    3.20
   7   9   0   30.00    3.50
   7   9   0   30.60    4.20
   7   9   0   34.10    3.90
   7   9   0   39.80    4.20
  -8  -9   0  215.98   12.70
  -8  -9   0  199.08   14.00
  -8  -9   0  214.58   11.90
  -8  -9   0  203.48   12.50
  -8  -9   0  201.78   12.80
  -8  -9   0  199.48   12.40
  -8  -9   0  203.88   14.70
  -8  -9   0  202.08   12.90
   8   9   0  202.68   12.10
   8   9   0  203.88   12.00
   8   9   0  219.48   12.90
   8   9   0  202.08   12.40
   8   9   0  221.88   16.00
   8   9   0  207.18   11.80
  -9  -9   0    1.10    2.00
  -9  -9   0   -1.60    1.90
  -9  -9   0   -3.80    3.00
  -9  -9   0    1.60    2.50
  -9  -9   0    1.00    2.40
  -9  -9   0   -2.80    1.50
   9   9   0   -1.10    3.00
   9   9   0    0.90    1.50
   9   9   0    1.50    1.20
   9   9   0   -1.20    1.50
   9   9   0    3.40    2.00
   9   9   0   -5.10    3.90
   9   9   0    1.30    1.50
 -10  -9   0    9.80    3.80
 -10  -9   0   10.40    2.70
 -10  -9   0    7.20    1.80
 -10  -9   0    7.10    2.90
 -10  -9   0   11.50    2.70
  10   9   0    6.40    2.30
  10   9   0    4.20    5.70
  10   9   0    8.30    3.60
  10   9   0    9.80    2.00
  10   9   0    8.40    1.50
  10   9   0    9.60    1.40
  10   9   0    9.70    2.10
  10   9   0    5.90    3.20
 -11  -9   0   52.19    5.90
 -11  -9   0   49.50    5.80
 -11  -9   0   44.10    5.10
 -11  -9   0   43.70    5.30
 -11  -9   0   43.70    6.40
  11   9   0   39.10    5.60
  11   9   0   40.80    4.00
  11   9   0   41.80    8.80
  11   9   0   47.30    4.40
  11   9   0   49.80    7.00
 -12  -9   0  101.59    8.50
 -12  -9   0   78.89    7.90
 -12  -9   0  105.69    8.40
 -12  -9   0   85.49    7.60
  12   9   0   98.99    8.10
  12   9   0   93.09    7.00
  12   9   0   89.99    6.50
  12   9   0  117.29   10.30
  12   9   0  104.29   11.80
  12   9   0  111.49    7.10
 -13  -9   0   55.59    6.70
 -13  -9   0   43.00    6.40
 -13  -9   0   57.69    6.00
 -13  -9   0   47.30    6.70
  13   9   0   69.59    5.40
  13   9   0   52.99    5.20
  13   9   0   62.69   10.20
  13   9   0   64.49    6.60
  13   9   0   51.99    4.60
  13   9   0   61.29    8.30
 -14  -9   0    6.30    3.60
 -14  -9   0   10.60    3.60
 -14  -9   0   10.20    3.70
 -14  -9   0    9.20    3.20
  14   9   0    9.90    2.80
  14   9   0   18.50    5.60
  14   9   0   13.00    2.70
  14   9   0   13.20    2.40
  14   9   0   15.70    7.50
  14   9   0   16.90    4.20
  13 -10   0   53.39   10.40
  12 -10   0    1.30    5.40
  12 -10   0    8.50    3.40
 -12  10   0    2.30    6.70
 -12  10   0    6.60    2.10
 -12  10   0    9.00    5.50
 -12  10   0    4.10    2.90
  11 -10   0   24.20    7.20
  11 -10   0   26.50    4.50
 -11  10   0   22.30    4.10
 -11  10   0   15.20    7.40
 -11  10   0   35.40    6.40
 -11  10   0   23.00    3.00
  10 -10   0    6.10    2.90
  10 -10   0    5.50    5.10
 -10  10   0    8.50    4.70
 -10  10   0    6.00    6.00
 -10  10   0    5.10    2.10
 -10  10   0   -0.20    2.60
   9 -10   0   20.00    6.40
   9 -10   0   18.80    3.80
  -9  10   0   17.50    5.90
  -9  10   0   14.40    3.30
  -9  10   0    9.80    6.00
  -9  10   0   14.60    2.70
   8 -10   0    9.40    4.70
   8 -10   0    7.60    2.90
  -8  10   0   11.60    2.20
  -8  10   0   16.70    4.10
  -8  10   0   11.90    2.30
  -8  10   0   10.10    4.30
  -8  10   0    8.50    2.90
  -8  10   0    1.20    4.60
   7 -10   0  145.99   11.40
   7 -10   0  130.49    8.80
   7 -10   0  127.09    8.80
   7 -10   0  135.59   12.20
  -7  10   0  122.29   10.20
  -7  10   0  127.79    8.50
  -7  10   0  142.09   11.70
  -7  10   0  136.99    9.50
  -7  10   0  136.59   12.90
  -7  10   0  120.89    8.20
  -7  10   0  133.39    7.70
  -7  10   0  136.19    8.50
   6 -10   0  528.25   32.90
   6 -10   0  546.35   32.00
   6 -10   0  534.85   29.80
   6 -10   0  553.84   29.70
  -6  10   0  526.55   29.10
  -6  10   0  504.95   29.40
  -6  10   0  518.35   31.10
  -6  10   0  565.44   29.70
  -6  10   0  540.85   33.80
  -6  10   0  514.35   29.40
  -6  10   0  544.65   30.40
  -6  10   0  571.84   32.70
   5 -10   0   23.60    5.40
   5 -10   0    9.70    4.10
   5 -10   0   13.50    2.50
   5 -10   0   16.70    2.70
  -5  10   0   19.50    2.50
  -5  10   0   23.00    2.10
  -5  10   0   16.70    2.50
  -5  10   0   21.00    3.60
  -5  10   0   12.10    4.50
  -5  10   0   20.80    5.20
  -5  10   0   16.40    2.50
  -5  10   0   26.00    3.20
   4 -10   0  167.48   10.00
   4 -10   0  156.18    9.90
   4 -10   0  155.88    9.70
   4 -10   0  147.19   12.50
   4 -10   0  159.88    9.30
   4 -10   0  157.98   11.50
  -4  10   0  191.48   10.00
  -4  10   0  160.28    9.40
  -4  10   0  154.48   12.70
  -4  10   0  155.38    9.40
  -4  10   0  173.88    9.60
  -4  10   0  171.28    9.20
  -4  10   0  154.88   10.00
  -4  10   0  159.88   10.70
  -4  10   0  151.38   12.40
  -4  10   0  157.38    9.80
   3 -10   0    4.60    1.70
   3 -10   0    9.30    2.30
   3 -10   0    5.00    1.40
   3 -10   0    4.30    3.00
   3 -10   0    4.40    3.40
   3 -10   0    2.90    1.70
  -3  10   0    4.20    1.70
  -3  10   0    3.70    1.60
  -3  10   0    5.10    1.30
  -3  10   0    6.30    1.90
  -3  10   0    5.10    2.20
  -3  10   0    8.90    3.90
  -3  10   0    6.40    1.30
  -3  10   0    5.40    2.00
  -3  10   0    4.80    1.40
   2 -10   0  489.65   26.00
   2 -10   0  414.86   26.30
   2 -10   0  484.35   26.00
   2 -10   0  480.75   26.10
   2 -10   0  508.65   29.20
   2 -10   0  451.35   26.20
   2 -10   0  484.45   26.40
   2 -10   0  491.55   27.30
  -2  10   0  525.35   29.00
  -2  10   0  499.15   26.20
  -2  10   0  418.16   26.10
  -2  10   0  519.25   26.00
  -2  10   0  430.06   26.30
  -2  10   0  521.35   26.40
   1 -10   0    1.10    1.90
   1 -10   0    2.20    1.50
   1 -10   0    1.50    1.40
   1 -10   0    1.20    1.30
   1 -10   0   -0.10    3.10
   1 -10   0    2.50    1.90
  -1  10   0   -1.50    2.50
  -1  10   0    1.90    1.80
  -1  10   0    0.70    1.20
  -1  10   0    1.70    1.30
  -1  10   0    3.50    1.20
  -1  10   0    0.50    1.80
   0 -10   0  943.01   51.89
   0 -10   0  942.91   54.29
   0 -10   0  948.21   51.89
   0 -10   0  944.71   51.89
   0 -10   0  955.10   51.89
   0 -10   0  943.31   51.69
   0  10   0  958.50   51.79
   0  10   0  968.20   53.99
   0  10   0  977.90   51.59
   0  10   0  990.10   51.89
   0  10   0  983.80   51.99
   0  10   0  967.90   51.79
  -1 -10   0  170.88   13.30
  -1 -10   0  164.68   11.00
  -1 -10   0  217.48   11.60
  -1 -10   0  217.88   11.50
  -1 -10   0  172.38   10.90
  -1 -10   0  165.28   11.00
   1  10   0  215.28   11.50
   1  10   0  210.28   11.40
   1  10   0  182.48   10.90
   1  10   0  181.38   10.80
   1  10   0  177.48   11.00
   1  10   0  178.68   13.00
  -2 -10   0   -2.90    3.00
  -2 -10   0    1.50    1.50
  -2 -10   0   -2.20    1.60
  -2 -10   0   -1.00    1.50
  -2 -10   0   -3.70    2.20
  -2 -10   0   -3.20    2.00
   2  10   0   -2.90    1.30
   2  10   0   -1.90    1.50
   2  10   0   -0.70    3.00
   2  10   0    2.40    1.50
   2  10   0   -3.70    2.00
  -3 -10   0   31.60    4.40
  -3 -10   0   26.90    3.60
  -3 -10   0   33.80    3.30
  -3 -10   0   23.00    3.40
  -3 -10   0   28.60    3.40
  -3 -10   0   22.80    2.50
  -3 -10   0   23.10    4.40
  -3 -10   0   26.20    4.30
   3  10   0   29.60    3.20
   3  10   0   28.30    3.20
   3  10   0   26.60    4.40
   3  10   0   18.10    2.90
  -4 -10   0  365.66   21.70
  -4 -10   0  330.27   19.60
  -4 -10   0  365.26   20.20
  -4 -10   0  346.57   19.40
  -4 -10   0  352.46   19.00
  -4 -10   0  353.16   19.70
  -4 -10   0  336.57   19.60
  -4 -10   0  361.86   19.30
   4  10   0  351.66   19.30
   4  10   0  349.87   19.10
   4  10   0  341.37   19.60
   4  10   0  335.47   19.20
   4  10   0  313.57   19.40
   4  10   0  357.26   21.00
  -5 -10   0  473.45   28.20
  -5 -10   0  519.45   27.20
  -5 -10   0  468.65   27.30
  -5 -10   0  464.85   27.40
  -5 -10   0  514.25   29.30
  -5 -10   0  521.15   27.00
  -5 -10   0  485.15   26.80
  -5 -10   0  496.35   27.40
   5  10   0  467.05   27.20
   5  10   0  504.55   27.00
   5  10   0  485.55   26.90
   5  10   0  503.95   28.50
   5  10   0  486.85   26.70
  -6 -10   0  177.68   10.60
  -6 -10   0  182.18   10.90
  -6 -10   0  185.48   12.90
  -6 -10   0  173.68   10.60
  -6 -10   0  179.58   11.20
  -6 -10   0  188.78   12.50
  -6 -10   0  186.38   11.10
  -6 -10   0  171.88   11.30
   6  10   0  169.68   10.90
   6  10   0  187.18   10.60
   6  10   0  180.68   10.30
   6  10   0  175.48   10.90
   6  10   0  182.28   11.90
   6  10   0  182.58   10.60
  -7 -10   0   59.99    6.50
  -7 -10   0   64.49    7.10
  -7 -10   0   64.89    5.80
  -7 -10   0   59.19    4.60
  -7 -10   0   45.60    4.90
  -7 -10   0   67.99    5.80
  -7 -10   0   54.39    5.00
  -7 -10   0   55.29    4.40
   7  10   0   55.39    4.90
   7  10   0   51.19    5.10
   7  10   0   52.19    4.30
   7  10   0   53.69    5.10
   7  10   0   56.89    8.10
   7  10   0   53.09    4.50
  -8 -10   0    1.80    2.90
  -8 -10   0    4.60    4.10
  -8 -10   0    3.70    2.30
  -8 -10   0    6.30    2.30
  -8 -10   0    4.30    2.30
  -8 -10   0    4.50    3.60
  -8 -10   0    4.90    1.80
  -8 -10   0    2.50    2.70
   8  10   0    3.20    1.90
   8  10   0    4.90    1.90
   8  10   0    3.60    3.00
   8  10   0    0.10    2.40
   8  10   0    5.80    1.60
   8  10   0    0.50    5.00
  -9 -10   0   -0.30    3.10
  -9 -10   0    5.20    2.80
  -9 -10   0    5.30    2.70
  -9 -10   0    3.30    2.20
  -9 -10   0    0.70    1.70
  -9 -10   0    2.30    2.10
   9  10   0    3.80    1.40
   9  10   0   -3.50    2.60
   9  10   0    1.90    1.70
   9  10   0    8.20    2.30
   9  10   0    4.80    1.80
   9  10   0   -2.50    4.10
 -10 -10   0    5.60    3.10
 -10 -10   0    4.20    2.50
 -10 -10   0    0.80    1.70
 -10 -10   0    5.50    3.80
 -10 -10   0    2.60    2.80
 -10 -10   0    3.10    2.40
  10  10   0    5.10    2.30
  10  10   0    6.20    1.70
  10  10   0    4.60    1.90
  10  10   0    0.40    4.70
  10  10   0    4.70    1.30
  10  10   0    0.20    2.70
  10  10   0    5.00    1.60
  10  10   0    9.70    3.40
 -11 -10   0   30.10    3.90
 -11 -10   0   27.60    4.00
 -11 -10   0   24.30    4.20
 -11 -10   0   24.80    5.60
 -11 -10   0   27.90    3.60
 -11 -10   0   25.20    4.30
  11  10   0   38.00    3.80
  11  10   0   34.20    5.70
  11  10   0   31.50    4.70
  11  10   0   33.70    3.60
  11  10   0   31.70    7.90
 -12 -10   0   49.50    6.80
 -12 -10   0   50.39    6.70
 -12 -10   0   60.69    6.60
 -12 -10   0   65.79    6.30
  12  10   0   56.09    5.70
  12  10   0   68.99    6.70
  12  10   0   65.09    5.10
  12  10   0   72.49    5.50
  12  10   0   71.09    8.70
  12  10   0   58.49    9.70
 -13 -10   0   -1.20    3.40
 -13 -10   0   -2.00    3.10
 -13 -10   0    0.20    3.00
 -13 -10   0    1.90    2.80
  13  10   0   -0.60    2.50
  13  10   0    7.20    5.80
  13  10   0    2.50    2.10
  13  10   0    4.90    2.20
  13  10   0   17.10    5.30
  13  10   0    8.30    3.10
 -14 -10   0    1.20    2.80
 -14 -10   0    1.00    3.30
 -14 -10   0    4.60    2.80
 -14 -10   0    4.90    3.50
  14  10   0    1.20    4.20
  14  10   0    4.90    3.60
  14  10   0    0.60    2.40
  14  10   0    6.10    6.80
  14  10   0    4.80    2.30
  14  10   0    1.60    2.00
  12 -11   0    9.50    6.10
  12 -11   0    9.30    3.50
 -12  11   0    0.90    5.40
 -12  11   0    6.40    2.10
 -12  11   0    8.30    3.80
 -12  11   0   13.30    9.50
  11 -11   0   15.00    3.80
  11 -11   0   25.90    6.90
 -11  11   0    5.20    6.60
 -11  11   0    5.30    2.90
 -11  11   0   11.40    5.50
 -11  11   0   14.90    2.50
  10 -11   0    8.40    3.10
  10 -11   0   11.50    5.90
 -10  11   0    7.90    6.80
 -10  11   0    9.40    2.30
 -10  11   0    3.10    2.70
 -10  11   0   11.40    4.60
   9 -11   0   14.40    3.50
   9 -11   0   10.50    5.90
  -9  11   0   14.90    6.40
  -9  11   0   13.30    2.60
  -9  11   0   13.20    3.40
  -9  11   0   16.30    5.10
   8 -11   0  112.19   10.60
   8 -11   0  105.19    7.50
  -8  11   0  109.99    7.10
  -8  11   0   91.09   11.80
  -8  11   0   87.99    8.10
  -8  11   0  110.09   10.30
  -8  11   0   99.19    9.20
  -8  11   0   94.09    6.70
  -8  11   0  102.89    6.20
  -8  11   0   83.69    7.20
   7 -11   0  388.66   26.20
   7 -11   0  403.76   22.70
   7 -11   0  402.16   22.60
   7 -11   0  400.76   25.20
  -7  11   0  364.96   27.10
  -7  11   0  427.46   26.00
  -7  11   0  379.76   24.30
  -7  11   0  378.96   22.30
  -7  11   0  422.96   22.60
  -7  11   0  377.76   22.30
  -7  11   0  408.96   21.90
  -7  11   0  411.76   23.50
   6 -11   0    5.60    4.00
   6 -11   0    6.10    2.40
   6 -11   0    4.30    2.20
   6 -11   0    4.10    4.40
  -6  11   0    5.30    2.10
  -6  11   0    5.00    1.50
  -6  11   0    3.60    4.00
  -6  11   0    3.90    1.90
  -6  11   0    6.40    1.70
  -6  11   0    6.00    3.90
  -6  11   0    3.20    2.00
  -6  11   0   11.70    2.60
  -6  11   0    3.10    2.60
   5 -11   0   44.80    3.50
   5 -11   0   50.49    6.60
   5 -11   0   41.40    4.30
   5 -11   0   62.89    8.10
   5 -11   0   44.60    4.60
  -5  11   0   47.40    3.30
  -5  11   0   46.50    4.30
  -5  11   0   38.60    3.50
  -5  11   0   47.40    7.00
  -5  11   0   41.10    4.80
  -5  11   0   49.70    4.30
  -5  11   0   45.70    3.60
  -5  11   0   33.80    6.30
  -5  11   0   41.10    5.20
   4 -11   0   44.00    5.90
   4 -11   0   35.80    3.60
   4 -11   0   33.60    4.50
   4 -11   0   31.10    4.00
   4 -11   0   25.30    6.10
   4 -11   0   35.60    3.20
  -4  11   0   38.90    6.40
  -4  11   0   42.80    4.40
  -4  11   0   40.00    4.50
  -4  11   0   39.50    4.00
  -4  11   0   36.00    3.30
  -4  11   0   41.90    6.50
  -4  11   0   41.30    4.00
  -4  11   0   36.40    3.10
  -4  11   0   38.40    3.90
  -4  11   0   39.00    3.00
   3 -11   0   66.89    8.30
   3 -11   0   67.79    5.10
   3 -11   0   90.49    6.20
   3 -11   0   68.39    5.30
   3 -11   0   62.99    6.80
   3 -11   0   85.29    5.70
   3 -11   0   69.89    5.70
  -3  11   0   82.69    5.10
  -3  11   0   85.29    6.50
  -3  11   0   70.79    8.10
  -3  11   0   75.19    5.60
  -3  11   0   92.79    5.80
  -3  11   0   83.29    5.10
  -3  11   0   76.49    5.30
   2 -11   0  154.38    9.40
   2 -11   0  167.78    9.90
   2 -11   0  153.78   10.00
   2 -11   0  159.98   12.70
   2 -11   0  158.08    9.40
   2 -11   0  159.48    9.90
   2 -11   0  161.98    9.60
   2 -11   0  160.08   10.80
  -2  11   0  156.88    9.90
  -2  11   0  162.28    9.60
  -2  11   0  167.58    9.80
  -2  11   0  168.98    9.80
  -2  11   0  172.58    9.40
  -2  11   0  153.08   12.20
   1 -11   0  994.40   55.99
   1 -11   0 1085.89   56.09
   1 -11   0  986.20   56.09
   1 -11   0  946.51   55.79
   1 -11   0  988.50   58.69
   1 -11   0 1092.19   56.09
  -1  11   0 1006.40   55.89
  -1  11   0 1082.69   55.99
  -1  11   0 1106.09   56.19
  -1  11   0 1052.19   55.79
  -1  11   0 1056.09   58.59
  -1  11   0 1055.59   56.09
   0 -11   0  447.66   24.40
   0 -11   0  420.26   24.30
   0 -11   0  397.96   26.70
   0 -11   0  413.96   24.10
   0 -11   0  455.05   24.40
   0 -11   0  421.06   24.30
   0  11   0  469.65   24.50
   0  11   0  456.25   26.60
   0  11   0  442.66   24.20
   0  11   0  434.26   24.00
   0  11   0  431.26   24.20
   0  11   0  466.25   24.40
  -1 -11   0   21.80    3.10
  -1 -11   0   25.50    3.10
  -1 -11   0   20.10    3.00
  -1 -11   0   21.70    3.00
  -1 -11   0   23.70    4.60
  -1 -11   0   22.20    3.20
   1  11   0   19.00    4.10
   1  11   0   23.20    3.00
   1  11   0   23.00    2.80
   1  11   0   19.40    2.90
   1  11   0   27.40    4.00
   1  11   0   26.80    3.00
  -2 -11   0   -2.20    1.60
  -2 -11   0   -0.60    1.60
  -2 -11   0   -3.30    2.00
  -2 -11   0   -5.30    2.20
  -2 -11   0    1.00    2.70
  -2 -11   0    2.80    1.40
   2  11   0   -0.20    2.40
   2  11   0    1.30    1.30
   2  11   0   -1.50    1.40
   2  11   0   -3.40    1.90
   2  11   0   -0.20    1.30
   2  11   0   -2.90    1.90
  -3 -11   0   91.59    6.50
  -3 -11   0   94.09    6.00
  -3 -11   0   86.09    6.60
  -3 -11   0   91.59    6.10
  -3 -11   0   95.69    5.40
  -3 -11   0   88.19    8.50
  -3 -11   0   83.69    6.20
  -3 -11   0   80.89    6.50
   3  11   0   82.39    6.40
   3  11   0   89.79    7.70
   3  11   0   93.29    5.80
   3  11   0   86.59    6.40
   3  11   0   90.89    5.90
   3  11   0   89.49    5.80
  -4 -11   0  106.19    7.10
  -4 -11   0   86.29    6.90
  -4 -11   0  100.99    5.80
  -4 -11   0   96.99    8.90
  -4 -11   0  100.69    6.40
  -4 -11   0   87.99    6.90
  -4 -11   0   98.29    6.60
  -4 -11   0   92.79    6.40
   4  11   0  104.79    8.30
   4  11   0   94.99    6.20
   4  11   0   86.29    6.70
   4  11   0   94.49    6.10
   4  11   0  100.69    6.30
   4  11   0   87.79    6.70
  -5 -11   0    2.30    1.70
  -5 -11   0    2.70    1.70
  -5 -11   0    0.70    1.40
  -5 -11   0   12.10    2.60
  -5 -11   0    3.70    1.40
  -5 -11   0    3.90    3.00
  -5 -11   0    4.80    2.30
  -5 -11   0    9.90    2.40
   5  11   0    8.00    2.10
   5  11   0    1.00    1.20
   5  11   0    3.40    1.40
   5  11   0    2.70    1.40
   5  11   0   -0.50    2.30
  -6 -11   0    2.80    1.60
  -6 -11   0    4.60    3.20
  -6 -11   0    4.40    2.00
  -6 -11   0    2.80    1.80
  -6 -11   0    4.20    1.60
  -6 -11   0    2.00    2.70
  -6 -11   0   10.40    2.70
   6  11   0    3.80    2.50
   6  11   0    6.50    2.20
   6  11   0    4.40    1.30
   6  11   0    3.10    1.50
   6  11   0    3.90    1.60
  -7 -11   0   53.99    6.80
  -7 -11   0   44.50    4.90
  -7 -11   0   58.49    7.30
  -7 -11   0   50.09    4.30
  -7 -11   0   48.10    5.00
  -7 -11   0   57.69    4.50
   7  11   0   45.30    4.10
   7  11   0   42.20    4.30
  -8 -11   0  134.49    9.10
  -8 -11   0  113.79    7.90
  -8 -11   0  140.59    9.10
  -8 -11   0  121.89    7.80
  -8 -11   0  104.19   10.60
  -8 -11   0  122.09    8.60
  -8 -11   0  113.99   10.40
  -8 -11   0  118.99    8.30
   8  11   0  114.19    7.50
   8  11   0  118.29    8.00
   8  11   0  110.79   11.60
   8  11   0  123.19    7.80
   8  11   0  115.89    8.60
   8  11   0  106.19    8.40
  -9 -11   0  115.99    7.80
  -9 -11   0  116.99    8.60
  -9 -11   0  119.09   10.50
  -9 -11   0  121.59    9.10
  -9 -11   0  118.69    8.40
   9  11   0  129.29   12.00
   9  11   0  122.09    7.80
   9  11   0  118.69    8.30
   9  11   0  121.29    7.50
   9  11   0  124.99    7.90
   9  11   0  126.29    8.80
 -10 -11   0  113.89   10.70
 -10 -11   0  114.69    7.90
 -10 -11   0  120.49    8.70
 -10 -11   0  127.99    9.10
 -10 -11   0  115.29    9.20
 -10 -11   0  112.99    9.20
  10  11   0  122.59    7.90
  10  11   0  116.99    7.70
  10  11   0  132.89    7.80
  10  11   0  121.29    7.40
  10  11   0  147.09   10.30
  10  11   0  120.09    9.10
  10  11   0  116.69   12.60
 -11 -11   0   -3.70    3.00
 -11 -11   0   -2.60    2.30
 -11 -11   0    0.70    3.00
 -11 -11   0   -0.10    2.50
 -11 -11   0   -1.50    1.70
 -11 -11   0   -0.90    3.80
  11  11   0   -6.60    4.50
  11  11   0    1.40    3.70
  11  11   0   -2.10    1.80
  11  11   0    1.00    1.70
  11  11   0   -1.90    2.70
  11  11   0   -1.10    2.40
  11  11   0   -1.90    1.40
 -12 -11   0   15.80    2.60
 -12 -11   0   19.90    4.00
 -12 -11   0   18.10    4.20
 -12 -11   0   19.50    3.70
 -12 -11   0   23.20    5.30
 -12 -11   0   23.10    4.30
  12  11   0   21.90    2.90
  12  11   0   21.40    7.70
  12  11   0   20.70    4.30
  12  11   0   23.00    5.50
  12  11   0   17.90    3.40
  12  11   0   23.90    3.10
 -13 -11   0    4.90    3.20
 -13 -11   0    1.10    3.60
 -13 -11   0    2.50    2.80
 -13 -11   0    0.70    3.60
  13  11   0    4.90    3.00
  13  11   0    4.10    2.30
  13  11   0    5.40    2.60
  13  11   0   -5.60    4.60
  13  11   0    6.80    2.30
  13  11   0    7.10    4.30
 -14 -11   0   20.90    4.50
 -14 -11   0   32.30    4.70
 -14 -11   0   21.40    4.70
 -14 -11   0   29.40    4.80
  14  11   0   34.00    4.70
  14  11   0   36.90    6.20
  14  11   0   28.90    6.50
  14  11   0   35.00    3.90
  14  11   0   43.60   10.00
  14  11   0   33.90    4.60
  12 -12   0    5.80    5.70
  12 -12   0    6.70    3.30
 -12  12   0    1.50    5.50
 -12  12   0    4.90    2.10
  11 -12   0   11.50    6.00
  11 -12   0    5.90    3.20
 -11  12   0    9.00    5.70
 -11  12   0    7.80    2.30
 -11  12   0    3.40    7.80
 -11  12   0    3.30    3.00
  10 -12   0   13.40    3.60
  10 -12   0   19.20    6.20
 -10  12   0    6.20    7.10
 -10  12   0   20.60    6.20
 -10  12   0    6.70    3.20
 -10  12   0   11.90    2.60
   9 -12   0   88.29   10.40
   9 -12   0   91.79    7.40
  -9  12   0   88.09   10.50
  -9  12   0   76.29    7.10
  -9  12   0   89.79    8.00
  -9  12   0   94.29    6.90
  -9  12   0   96.39    5.90
  -9  12   0   98.29   12.60
   8 -12   0    4.80    4.00
   8 -12   0   12.40    4.70
   8 -12   0    0.20    2.50
   8 -12   0    0.70    2.10
  -8  12   0    2.30    5.10
  -8  12   0    4.10    2.10
  -8  12   0    6.80    3.70
  -8  12   0   -3.50    2.60
  -8  12   0    2.90    1.70
  -8  12   0    1.60    1.40
  -8  12   0    4.80    4.40
  -8  12   0   -0.40    2.30
   7 -12   0   11.70    5.10
   7 -12   0   11.10    3.00
   7 -12   0    9.60    2.60
   7 -12   0    4.40    4.40
  -7  12   0    7.10    3.70
  -7  12   0    8.10    1.90
  -7  12   0   12.00    2.40
  -7  12   0    5.90    2.70
  -7  12   0   12.60    1.90
  -7  12   0    0.90    2.60
  -7  12   0    9.00    5.00
   6 -12   0  377.76   23.20
   6 -12   0  369.16   20.80
   6 -12   0  357.26   21.10
   6 -12   0  347.27   24.70
  -6  12   0  373.66   20.00
  -6  12   0  364.06   21.70
  -6  12   0  327.27   22.10
  -6  12   0  398.06   20.50
  -6  12   0  367.56   20.90
  -6  12   0  369.96   25.60
  -6  12   0  329.97   20.40
  -6  12   0  371.66   20.40
  -6  12   0  383.26   24.30
  -6  12   0  399.56   21.00
   5 -12   0    1.40    1.40
   5 -12   0   -0.40    2.50
   5 -12   0    1.90    3.60
   5 -12   0    1.10    2.00
   5 -12   0    0.10    2.00
   5 -12   0    1.70    4.40
  -5  12   0   -0.60    2.20
  -5  12   0    0.00    1.20
  -5  12   0    0.00    2.00
  -5  12   0    0.80    1.30
  -5  12   0    0.30    3.80
  -5  12   0    1.00    1.40
  -5  12   0   -0.80    1.60
  -5  12   0    0.80    2.00
  -5  12   0    1.00    3.50
  -5  12   0    0.50    2.20
   4 -12   0  127.19   12.30
   4 -12   0  142.79    8.60
   4 -12   0  143.49   10.80
   4 -12   0  134.19    8.90
   4 -12   0  155.68    9.60
   4 -12   0  125.19    9.20
  -4  12   0  144.79   12.20
  -4  12   0  164.48    9.40
  -4  12   0  161.88    9.10
  -4  12   0  137.19   10.00
  -4  12   0  144.09    8.80
  -4  12   0  144.59    9.20
  -4  12   0  154.48    8.50
  -4  12   0  144.29    8.60
   3 -12   0  153.58    9.50
   3 -12   0  168.98   11.30
   3 -12   0  166.28    9.90
   3 -12   0  149.88    9.50
   3 -12   0  159.18   10.30
   3 -12   0  155.98   13.00
   3 -12   0  142.69   10.00
   3 -12   0  160.68    9.60
  -3  12   0  171.58   10.00
  -3  12   0  168.58   13.00
  -3  12   0  167.48   10.00
  -3  12   0  172.08    9.40
  -3  12   0  168.38   10.20
  -3  12   0  169.98    9.70
   2 -12   0  496.85   28.00
   2 -12   0  469.25   31.10
   2 -12   0  523.85   28.30
   2 -12   0  492.65   27.80
   2 -12   0  470.65   27.90
   2 -12   0  485.15   28.30
   2 -12   0  560.24   28.20
   2 -12   0  504.35   29.20
  -2  12   0  519.15   28.20
  -2  12   0  536.65   28.20
  -2  12   0  511.05   28.10
  -2  12   0  509.65   27.80
  -2  12   0  537.95   28.30
  -2  12   0  520.95   31.10
   1 -12   0   49.90    4.70
   1 -12   0   40.20    4.30
   1 -12   0   49.00    7.40
   1 -12   0   49.20    3.90
   1 -12   0   49.20    4.10
   1 -12   0   54.39    4.90
  -1  12   0   49.50    3.70
  -1  12   0   50.19    4.60
  -1  12   0   48.30    4.00
  -1  12   0   49.10    6.90
  -1  12   0   44.80    4.20
  -1  12   0   51.09    4.60
   0 -12   0  241.48   12.50
   0 -12   0  188.68   11.90
   0 -12   0  189.38   12.10
   0 -12   0  184.58   12.10
   0 -12   0  193.08   14.90
   0  12   0  199.78   12.00
   0  12   0  240.88   12.50
   0  12   0  231.48   12.40
   0  12   0  197.58   11.80
   0  12   0  197.78   12.00
   0  12   0  192.78   14.30
  -1 -12   0  105.59    7.60
  -1 -12   0  100.59    7.60
  -1 -12   0  109.99   10.30
  -1 -12   0  136.29    8.20
  -1 -12   0  135.59    8.30
  -1 -12   0  103.09    7.40
   1  12   0  136.89    8.10
   1  12   0  115.09    7.50
   1  12   0  136.59    8.00
   1  12   0  110.49    7.30
   1  12   0  119.59    9.80
   1  12   0  109.39    7.40
  -2 -12   0  226.58   13.90
  -2 -12   0  249.38   14.00
  -2 -12   0  231.98   13.60
  -2 -12   0  221.58   13.40
  -2 -12   0  225.08   13.70
  -2 -12   0  231.28   16.30
   2  12   0  235.48   13.40
   2  12   0  219.88   13.70
   2  12   0  239.78   13.30
   2  12   0  238.28   15.80
   2  12   0  231.38   13.90
   2  12   0  241.08   13.50
  -3 -12   0    1.70    2.10
  -3 -12   0    2.90    2.20
  -3 -12   0    6.80    1.80
  -3 -12   0    5.80    3.50
  -3 -12   0    7.50    2.00
  -3 -12   0    8.50    1.90
  -3 -12   0    9.60    2.10
  -3 -12   0    7.40    1.20
   3  12   0    5.70    1.60
   3  12   0    7.10    1.50
   3  12   0   10.80    3.30
   3  12   0    3.40    2.00
   3  12   0    3.20    2.00
   3  12   0    6.90    1.70
  -4 -12   0  234.88   15.90
  -4 -12   0  225.38   13.10
  -4 -12   0  224.88   13.60
  -4 -12   0  231.38   12.70
  -4 -12   0  232.18   13.50
  -4 -12   0  231.78   13.70
  -4 -12   0  234.18   13.90
  -4 -12   0  224.18   13.20
   4  12   0  224.08   13.10
   4  12   0  219.58   15.00
   4  12   0  225.38   12.90
   4  12   0  218.98   13.40
   4  12   0  220.58   13.50
   4  12   0  211.98   13.00
  -5 -12   0  221.78   12.60
  -5 -12   0  225.38   13.40
  -5 -12   0  218.08   14.00
  -5 -12   0  221.38   13.00
  -5 -12   0  236.98   15.90
  -5 -12   0  225.48   13.10
   5  12   0  218.78   12.90
   5  12   0  215.28   12.60
   5  12   0  217.78   12.80
   5  12   0  218.78   14.80
  -6 -12   0    5.70    1.90
  -6 -12   0    9.10    3.70
  -6 -12   0    4.70    2.20
  -6 -12   0    7.20    2.80
  -6 -12   0    4.70    1.80
  -6 -12   0    7.90    2.70
  -6 -12   0    5.70    2.10
  -6 -12   0    5.70    3.50
   6  12   0    5.30    1.70
   6  12   0    6.50    2.20
   6  12   0   12.00    3.50
   6  12   0    3.80    1.80
   6  12   0    6.00    1.50
  -7 -12   0  131.89    8.60
  -7 -12   0  145.79    9.10
  -7 -12   0  137.59   10.70
  -7 -12   0  150.68    9.50
  -7 -12   0  125.89    9.50
  -7 -12   0  119.29    9.50
  -7 -12   0  149.69    8.80
  -7 -12   0  152.88   12.00
   7  12   0  145.19    8.60
   7  12   0  144.89    8.70
   7  12   0  115.69    9.20
   7  12   0  127.69    9.10
  -8 -12   0  361.06   19.70
  -8 -12   0  346.17   22.50
  -8 -12   0  357.16   22.30
  -8 -12   0  373.46   20.50
  -8 -12   0  371.96   20.20
  -8 -12   0  318.17   20.40
  -8 -12   0  322.87   19.70
   8  12   0  372.86   20.40
   8  12   0  350.86   23.40
   8  12   0  335.17   19.90
   8  12   0  323.57   20.10
   8  12   0  349.47   19.60
   8  12   0  342.37   19.50
  -9 -12   0   84.99    7.80
  -9 -12   0   95.59    9.80
  -9 -12   0   92.59    6.60
  -9 -12   0   73.69    7.60
  -9 -12   0   91.29    7.40
  -9 -12   0  102.39    7.20
   9  12   0   99.79    6.60
   9  12   0   88.39    7.10
   9  12   0   92.49    7.40
   9  12   0   88.19    6.70
   9  12   0   92.89    6.10
   9  12   0   91.59   10.90
 -10 -12   0   69.19    6.60
 -10 -12   0   57.49    6.90
 -10 -12   0   72.99    8.80
 -10 -12   0   76.49    6.40
 -10 -12   0   65.69    7.20
 -10 -12   0   66.69    5.50
  10  12   0   68.59    4.90
  10  12   0   62.19    6.60
  10  12   0   57.89    5.90
  10  12   0   61.49    5.40
  10  12   0   84.19   11.50
  10  12   0   67.69    5.30
 -11 -12   0    2.60    2.60
 -11 -12   0    8.10    3.50
 -11 -12   0    5.00    3.60
 -11 -12   0    3.80    2.60
 -11 -12   0    7.90    4.40
 -11 -12   0    4.40    2.00
  11  12   0    2.60    1.90
  11  12   0    7.90    2.00
  11  12   0    3.40    2.90
  11  12   0    9.70    6.10
  11  12   0    6.30    1.90
  11  12   0    3.40    3.60
  11  12   0    4.50    2.70
  11  12   0    2.70    1.40
 -12 -12   0   18.30    3.60
 -12 -12   0   21.70    4.30
 -12 -12   0   17.80    3.90
 -12 -12   0   13.30    5.30
 -12 -12   0   15.90    4.00
  12  12   0   21.70    3.00
  12  12   0   21.40    3.60
  12  12   0   23.40    4.60
  12  12   0   20.00    2.90
  12  12   0   28.20    8.50
  12  12   0   24.90    5.10
 -13 -12   0   48.50    6.70
 -13 -12   0   42.20    5.90
 -13 -12   0   27.20    5.20
  13  12   0   44.20    4.50
  13  12   0   33.10    5.20
  13  12   0   60.89    8.20
  13  12   0   42.00   10.20
  13  12   0   55.09    5.10
  13  12   0   56.19    6.60
 -14 -12   0   23.60    4.30
 -14 -12   0   23.80    4.90
 -14 -12   0   17.20    4.60
 -14 -12   0   21.80    4.40
  14  12   0   18.50    7.40
  14  12   0   31.70    4.50
  14  12   0   22.00    4.60
  14  12   0   37.00    6.90
  14  12   0   25.90    3.80
  14  12   0   26.30    3.60
  11 -13   0    3.10    3.00
  11 -13   0    5.50    5.60
 -11  13   0   -1.20    5.00
 -11  13   0    2.00    2.00
  10 -13   0   53.39    5.70
  10 -13   0   59.89    9.10
 -10  13   0   44.50    6.60
 -10  13   0   51.59    8.50
 -10  13   0   46.50   10.90
 -10  13   0   42.10    4.80
   9 -13   0   29.80    7.40
   9 -13   0   27.90    4.20
  -9  13   0   22.90    3.30
  -9  13   0    7.50    6.70
  -9  13   0   14.50    6.10
  -9  13   0   23.50    2.80
  -9  13   0   15.70    3.70
  -9  13   0   21.20    3.60
   8 -13   0  124.89   11.50
   8 -13   0  118.59    8.50
   8 -13   0  111.69    8.60
   8 -13   0  104.19   12.70
  -8  13   0  124.69    8.40
  -8  13   0  130.79    7.50
  -8  13   0  109.59   13.70
  -8  13   0  139.09   12.60
  -8  13   0  115.59    8.60
  -8  13   0  117.09    9.60
   7 -13   0  223.98   15.60
   7 -13   0  189.08   16.60
   7 -13   0  200.18   13.00
   7 -13   0  227.78   12.90
  -7  13   0  217.08   12.10
  -7  13   0  183.58   12.20
  -7  13   0  194.38   14.40
  -7  13   0  217.88   16.50
  -7  13   0  222.38   12.80
  -7  13   0  212.98   12.90
   6 -13   0   19.10    3.20
   6 -13   0   16.00    4.90
   6 -13   0   24.70    7.40
   6 -13   0   17.10    3.20
  -6  13   0   16.70    2.70
  -6  13   0   22.60    5.70
  -6  13   0   16.70    4.20
  -6  13   0   19.10    2.50
  -6  13   0   18.80    3.30
  -6  13   0   18.10    2.70
  -6  13   0   15.60    2.80
  -6  13   0   14.50    2.20
   5 -13   0  318.57   19.70
   5 -13   0  321.37   17.50
   5 -13   0  296.87   17.10
   5 -13   0  297.47   17.80
   5 -13   0  292.47   21.40
  -5  13   0  294.57   18.80
  -5  13   0  321.07   18.50
  -5  13   0  316.47   21.30
  -5  13   0  277.97   17.10
  -5  13   0  314.47   17.80
  -5  13   0  321.07   16.90
  -5  13   0  307.67   22.30
  -5  13   0  300.67   17.30
   4 -13   0   78.79    5.40
   4 -13   0   73.69    6.10
   4 -13   0   75.49    5.60
   4 -13   0   73.39    7.60
   4 -13   0   71.79    6.60
   4 -13   0   80.39   10.10
  -4  13   0   77.29    5.40
  -4  13   0   90.59    9.30
  -4  13   0   76.59    5.20
  -4  13   0   83.19    5.90
  -4  13   0   72.09    6.20
  -4  13   0   71.49    6.60
  -4  13   0   75.39    6.00
  -4  13   0   87.39    5.20
   3 -13   0  148.89    8.90
   3 -13   0  100.69   10.80
   3 -13   0  137.39    8.30
   3 -13   0  128.29    8.50
   3 -13   0  121.49    9.60
   3 -13   0  118.39    7.90
   3 -13   0  125.99    7.90
   3 -13   0  121.39    7.80
  -3  13   0  153.68    8.80
  -3  13   0  123.89    7.70
  -3  13   0  127.79    8.30
  -3  13   0  135.89   11.50
  -3  13   0  132.19    8.00
  -3  13   0  117.09    7.70
  -3  13   0  116.49    9.00
   2 -13   0   76.49    6.00
   2 -13   0   68.09    6.30
   2 -13   0   72.29    5.40
   2 -13   0   77.29    5.10
   2 -13   0   75.49    6.60
   2 -13   0   74.19    5.80
   2 -13   0   71.69    8.80
   2 -13   0   74.29    5.30
  -2  13   0   79.49    5.60
  -2  13   0   79.99    8.70
  -2  13   0   73.69    6.10
  -2  13   0   77.39    5.40
  -2  13   0   75.99    5.10
  -2  13   0   73.89    5.90
   1 -13   0   39.00    3.90
   1 -13   0   40.80    6.80
   1 -13   0   28.20    3.50
   1 -13   0   27.20    3.20
   1 -13   0   28.00    3.70
   1 -13   0   29.90    4.20
  -1  13   0   30.60    3.30
  -1  13   0   29.20    3.10
  -1  13   0   30.40    4.20
  -1  13   0   40.10    6.40
  -1  13   0   27.70    3.40
  -1  13   0   31.60    4.20
   0 -13   0   51.99    7.30
   0 -13   0   47.40    4.60
   0 -13   0   49.00    4.30
   0 -13   0   60.79    5.30
   0 -13   0   48.00    4.60
   0 -13   0   55.09    5.40
   0  13   0   56.99    7.10
   0  13   0   58.49    4.50
   0  13   0   52.99    4.30
   0  13   0   54.89    5.00
   0  13   0   61.19    5.20
   0  13   0   56.49    4.20
  -1 -13   0    1.30    2.10
  -1 -13   0    0.60    1.60
  -1 -13   0    1.70    1.70
  -1 -13   0    2.60    2.20
  -1 -13   0    0.00    3.50
  -1 -13   0    2.10    1.50
   1  13   0    0.90    1.40
   1  13   0    2.30    2.00
   1  13   0    2.40    1.40
   1  13   0    0.80    1.40
   1  13   0    3.50    2.90
   1  13   0    1.10    2.00
  -2 -13   0   12.10    2.10
  -2 -13   0   13.20    2.40
  -2 -13   0   18.60    5.40
  -2 -13   0   11.50    2.40
  -2 -13   0    9.80    2.70
  -2 -13   0   12.70    2.80
   2  13   0   12.70    2.10
   2  13   0    9.50    2.60
   2  13   0    9.10    2.50
   2  13   0   12.90    4.30
   2  13   0   13.50    2.10
   2  13   0   13.30    2.20
  -3 -13   0  306.37   17.50
  -3 -13   0  293.97   17.70
  -3 -13   0  293.57   17.40
  -3 -13   0  300.47   17.70
  -3 -13   0  296.57   16.70
  -3 -13   0  314.97   20.40
  -3 -13   0  308.67   17.80
  -3 -13   0  316.57   17.90
   3  13   0  312.97   17.20
   3  13   0  297.57   17.60
   3  13   0  311.67   17.40
   3  13   0  317.27   19.70
   3  13   0  308.47   17.80
   3  13   0  301.87   17.20
  -4 -13   0  749.73   38.20
  -4 -13   0  681.63   38.00
  -4 -13   0  712.63   40.80
  -4 -13   0  677.43   38.30
  -4 -13   0  688.93   37.70
  -4 -13   0  720.03   38.00
  -4 -13   0  677.93   37.70
  -4 -13   0  659.23   37.10
   4  13   0  718.03   37.90
   4  13   0  655.43   37.50
   4  13   0  661.53   39.70
   4  13   0  640.34   37.40
   4  13   0  665.23   37.60
   4  13   0  727.93   38.00
  -5 -13   0   95.39    6.20
  -5 -13   0   94.89    7.00
  -5 -13   0   96.09    7.70
  -5 -13   0  101.89   10.00
  -5 -13   0  100.89    6.90
  -5 -13   0   96.69    7.20
  -5 -13   0  107.89    7.80
  -5 -13   0   95.39    7.60
   5  13   0   94.89    6.70
   5  13   0  114.09    7.50
   5  13   0   91.39    6.60
   5  13   0   96.19    6.40
   5  13   0   99.79    8.80
  -6 -13   0   17.20    4.20
  -6 -13   0   24.70    5.10
  -6 -13   0   17.70    2.50
  -6 -13   0   21.90    3.30
  -6 -13   0   18.00    2.50
  -6 -13   0    9.10    3.10
  -6 -13   0   20.80    3.20
  -6 -13   0   10.80    3.10
   6  13   0   17.60    2.50
   6  13   0   20.50    2.80
   6  13   0   22.50    2.80
   6  13   0   10.60    2.70
   6  13   0   17.20    4.30
   6  13   0   11.40    2.90
  -7 -13   0  165.78   10.30
  -7 -13   0  149.59    9.60
  -7 -13   0  140.99   10.80
  -7 -13   0  156.48   11.90
  -7 -13   0  153.18   10.80
  -7 -13   0  154.88   10.50
  -7 -13   0  173.58   13.20
  -7 -13   0  169.58    9.90
   7  13   0  158.88    9.70
   7  13   0  150.18   10.30
   7  13   0  150.58   10.30
   7  13   0  162.48    9.80
  -8 -13   0  205.68   13.00
  -8 -13   0  219.68   13.50
  -8 -13   0  218.18   16.40
  -8 -13   0  223.38   14.00
  -8 -13   0  217.48   13.10
  -8 -13   0  234.78   14.00
  -8 -13   0  227.28   14.30
  -8 -13   0  208.78   15.50
   8  13   0  214.48   13.40
   8  13   0  236.68   13.70
   8  13   0  228.78   17.00
   8  13   0  202.18   12.90
   8  13   0  216.98   12.90
  -9 -13   0   27.70    3.90
  -9 -13   0   23.50    5.10
  -9 -13   0   15.00    3.80
  -9 -13   0   30.40    4.80
  -9 -13   0   26.20    3.70
   9  13   0   29.70    3.80
   9  13   0   25.30    3.20
   9  13   0   17.20    3.00
   9  13   0   19.90    6.30
   9  13   0   26.10    4.10
 -10 -13   0   62.79    8.70
 -10 -13   0   69.79    7.00
 -10 -13   0   94.69    8.20
 -10 -13   0  106.89    8.40
 -10 -13   0   70.49    7.40
 -10 -13   0   75.49    6.20
  10  13   0   93.39   11.10
  10  13   0   81.09    6.40
  10  13   0   80.39    5.80
  10  13   0   82.89    7.00
  10  13   0   82.19    6.20
  10  13   0   94.49    7.50
 -11 -13   0    4.50    3.40
 -11 -13   0    3.10    3.40
 -11 -13   0    5.20    3.00
 -11 -13   0    4.00    2.10
 -11 -13   0    5.90    2.90
 -11 -13   0    6.90    5.30
  11  13   0   10.10    4.00
  11  13   0   11.50    5.80
  11  13   0    5.00    1.60
  11  13   0    5.70    2.20
  11  13   0    5.60    2.00
  11  13   0    6.40    3.10
  11  13   0    4.30    2.10
  11  13   0    7.50    2.80
 -12 -13   0    9.90    2.50
 -12 -13   0   13.30    5.40
 -12 -13   0   17.40    3.60
 -12 -13   0   11.80    3.50
 -12 -13   0   12.90    4.00
 -12 -13   0    9.60    3.70
  12  13   0   16.50    2.70
  12  13   0   12.70    3.30
  12  13   0   14.40    6.90
  12  13   0   18.30    2.40
  12  13   0   10.40    4.20
  12  13   0   10.00    3.70
  12  13   0   12.90    2.60
 -13 -13   0    8.20    4.10
 -13 -13   0   11.90    3.60
 -13 -13   0    4.40    6.00
 -13 -13   0   10.90    3.80
 -13 -13   0    6.90    3.70
  13  13   0   13.40    2.80
  13  13   0   16.20    4.00
  13  13   0   16.20    5.20
  13  13   0    9.80    2.50
  13  13   0   10.40    6.30
  13  13   0   12.80    3.30
  11 -14   0  164.18   13.80
  11 -14   0  140.59    9.90
 -11  14   0  125.49    9.10
 -11  14   0  127.69   13.60
  10 -14   0    2.40    2.70
  10 -14   0   11.50    4.90
 -10  14   0   -1.60    2.60
 -10  14   0   -8.00    6.10
 -10  14   0    4.60    2.10
 -10  14   0    7.80    5.40
   9 -14   0   46.60    8.30
   9 -14   0   36.50    5.00
  -9  14   0   42.60    3.60
  -9  14   0   47.60    8.60
  -9  14   0   38.00    4.60
  -9  14   0   30.70    5.10
  -9  14   0   30.60    4.50
  -9  14   0   37.30    8.80
   8 -14   0   52.59    5.70
   8 -14   0   53.39    8.40
   8 -14   0   46.20    9.00
   8 -14   0   40.40    5.40
  -8  14   0   67.79    6.00
  -8  14   0   51.59   10.10
  -8  14   0   55.89    8.80
  -8  14   0   55.89    4.30
  -8  14   0   54.79    6.40
  -8  14   0   51.09    5.20
   7 -14   0   10.40    4.90
   7 -14   0   10.10    6.00
   7 -14   0   14.00    3.10
   7 -14   0    6.40    2.90
  -7  14   0   11.40    2.10
  -7  14   0   13.10    2.10
  -7  14   0   15.10    3.20
  -7  14   0    8.70    2.50
  -7  14   0   13.50    3.60
  -7  14   0    5.20    4.70
   6 -14   0   10.30    2.70
   6 -14   0   11.00    3.90
   6 -14   0   11.20    2.00
   6 -14   0   13.20    2.80
   6 -14   0   20.30    6.00
  -6  14   0   17.80    2.40
  -6  14   0    1.40    2.60
  -6  14   0   18.90    6.30
  -6  14   0   17.80    2.90
  -6  14   0   12.90    3.50
  -6  14   0   10.70    2.50
  -6  14   0   12.00    2.10
   5 -14   0   -0.80    4.30
   5 -14   0    0.70    2.10
   5 -14   0    5.90    3.40
   5 -14   0    1.10    1.70
   5 -14   0    1.00    2.20
   5 -14   0   -1.80    3.40
  -5  14   0    0.60    1.40
  -5  14   0    2.40    1.50
  -5  14   0    1.90    1.90
  -5  14   0    1.20    2.70
  -5  14   0    1.20    4.10
  -5  14   0    1.50    2.70
  -5  14   0  -10.60    4.20
  -5  14   0    3.90    2.50
  -5  14   0    0.40    1.60
  -5  14   0   -2.70    2.20
   4 -14   0  280.67   14.80
   4 -14   0  262.37   15.30
   4 -14   0  255.97   14.60
   4 -14   0  268.87   16.80
   4 -14   0  249.88   18.90
  -4  14   0  235.38   14.40
  -4  14   0  263.67   15.10
  -4  14   0  251.97   14.30
  -4  14   0  254.77   18.50
  -4  14   0  247.78   14.70
  -4  14   0  231.48   15.90
   3 -14   0  137.49    8.20
   3 -14   0  116.99    8.70
   3 -14   0  117.69    7.60
   3 -14   0  121.99    7.60
   3 -14   0  121.39    8.30
   3 -14   0  120.99    7.60
   3 -14   0  117.69    9.30
   3 -14   0  125.39   11.70
  -3  14   0  112.79    7.40
  -3  14   0  123.29   11.40
  -3  14   0  117.79    7.70
  -3  14   0  119.49    8.40
  -3  14   0  124.09    7.40
  -3  14   0  119.59    8.00
  -3  14   0  101.59    8.70
  -3  14   0  115.69    8.20
   2 -14   0  244.68   14.60
   2 -14   0  286.77   15.20
   2 -14   0  279.67   15.40
   2 -14   0  242.78   18.50
   2 -14   0  238.78   15.80
   2 -14   0  249.38   15.10
   2 -14   0  236.28   14.40
   2 -14   0  234.48   14.70
  -2  14   0  244.68   14.70
  -2  14   0  280.17   15.30
  -2  14   0  250.87   14.90
  -2  14   0  250.27   18.10
  -2  14   0  276.37   15.10
  -2  14   0  253.57   14.50
   1 -14   0    7.00    3.90
   1 -14   0   17.70    3.10
   1 -14   0    8.70    1.90
   1 -14   0    7.70    2.10
   1 -14   0    6.70    2.00
  -1  14   0    9.50    1.80
  -1  14   0    5.50    3.60
  -1  14   0    6.80    1.90
  -1  14   0    7.20    1.90
   0 -14   0   27.90    3.60
   0 -14   0   31.40    4.00
   0 -14   0   36.70    6.40
   0 -14   0   44.60    5.10
   0 -14   0   31.00    4.00
   0 -14   0   43.20    4.90
   0  14   0   24.00    5.20
   0  14   0   33.60    3.70
   0  14   0   31.90    3.60
   0  14   0   39.10    4.60
   0  14   0   44.70    4.80
   0  14   0   35.70    3.50
  -1 -14   0   75.59    5.60
  -1 -14   0   71.29    5.80
  -1 -14   0   78.99    6.50
  -1 -14   0   78.69    6.30
  -1 -14   0   78.89    9.10
  -1 -14   0   72.19    5.80
   1  14   0   74.29    5.30
   1  14   0   81.99    6.40
   1  14   0   74.49    5.50
   1  14   0   76.69    5.60
   1  14   0   68.59    8.20
   1  14   0   78.69    6.20
  -2 -14   0  581.44   32.70
  -2 -14   0  580.14   32.70
  -2 -14   0  589.54   32.50
  -2 -14   0  569.24   32.30
  -2 -14   0  558.34   35.50
  -2 -14   0  600.64   32.70
   2  14   0  593.94   32.20
   2  14   0  594.54   32.70
   2  14   0  598.24   32.60
   2  14   0  588.34   32.30
   2  14   0  595.04   35.10
   2  14   0  597.44   32.40
  -3 -14   0  260.47   15.40
  -3 -14   0  274.57   18.60
  -3 -14   0  272.47   15.70
  -3 -14   0  256.27   15.40
  -3 -14   0  262.07   15.20
  -3 -14   0  277.37   15.70
  -3 -14   0  266.97   15.20
  -3 -14   0  257.07   14.30
   3  14   0  251.47   15.00
   3  14   0  238.48   14.80
   3  14   0  255.97   15.50
   3  14   0  238.98   17.20
   3  14   0  265.17   15.50
   3  14   0  256.87   14.90
  -4 -14   0  120.79    9.50
  -4 -14   0  131.49    9.20
  -4 -14   0  145.19   12.10
  -4 -14   0  152.88    8.90
  -4 -14   0  123.29    9.50
  -4 -14   0  153.08    9.00
  -4 -14   0  125.89    7.90
  -4 -14   0  141.69    9.20
   4  14   0  138.59    8.60
   4  14   0  124.99    9.20
   4  14   0  148.09   11.20
   4  14   0  120.69    9.10
   4  14   0  144.79    8.70
   4  14   0  140.39    8.50
  -5 -14   0    4.20    1.50
  -5 -14   0   -0.70    2.60
  -5 -14   0    0.40    2.60
  -5 -14   0   -0.30    1.90
  -5 -14   0    1.10    2.70
  -5 -14   0   -3.60    3.60
  -5 -14   0    2.00    2.10
  -5 -14   0    0.60    1.90
   5  14   0   -1.30    2.30
   5  14   0    2.50    3.30
   5  14   0   -0.70    1.50
   5  14   0    0.50    1.70
   5  14   0    2.10    1.50
  -6 -14   0   10.20    3.10
  -6 -14   0    3.20    3.90
  -6 -14   0    5.80    2.40
  -6 -14   0    5.70    2.10
  -6 -14   0    2.50    2.90
  -6 -14   0    4.80    2.40
  -6 -14   0    4.30    1.80
   6  14   0    5.10    1.90
   6  14   0    3.10    3.10
   6  14   0    4.80    1.90
   6  14   0    3.20    1.60
   6  14   0    8.20    2.50
  -7 -14   0  125.39    8.90
  -7 -14   0  141.29   12.00
  -7 -14   0  132.69    8.60
  -7 -14   0   95.29    9.10
  -7 -14   0  112.19    7.70
  -7 -14   0  127.49    8.20
  -7 -14   0  135.19   10.20
   7  14   0  127.09   10.10
   7  14   0  118.49    7.90
   7  14   0  127.69    7.90
   7  14   0  102.79    8.50
   7  14   0  122.79    7.50
   7  14   0   91.29    8.50
  -8 -14   0   49.20    5.60
  -8 -14   0   45.60    4.70
  -8 -14   0   48.30    7.90
  -8 -14   0   52.89    7.20
  -8 -14   0   57.79    6.00
  -8 -14   0   49.50    5.00
   8  14   0   63.19    5.80
   8  14   0   55.59    4.70
   8  14   0   42.50    7.60
   8  14   0   54.79    4.90
   8  14   0   52.29    5.60
  -9 -14   0   70.79    7.60
  -9 -14   0   73.79    6.60
  -9 -14   0   70.79    7.00
  -9 -14   0   70.39    9.60
  -9 -14   0   72.49    6.00
  -9 -14   0   85.69    7.60
   9  14   0   68.19    5.50
   9  14   0   74.99    6.80
   9  14   0   66.49    6.20
   9  14   0   80.49   10.10
   9  14   0   75.79    5.90
 -10 -14   0   59.79    7.30
 -10 -14   0   48.90    5.30
 -10 -14   0   55.79    6.20
 -10 -14   0   49.99    8.40
 -10 -14   0   57.69    7.10
 -10 -14   0   59.79    6.60
  10  14   0   51.99    6.00
  10  14   0   53.59    5.50
  10  14   0   52.59    4.70
  10  14   0   60.59    6.40
  10  14   0   66.19   10.50
  10  14   0   59.89    5.20
 -11 -14   0   18.80    3.90
 -11 -14   0   17.40    4.30
 -11 -14   0   24.70    4.60
 -11 -14   0   17.30    5.90
 -11 -14   0   17.90    3.10
 -11 -14   0   20.40    4.20
  11  14   0   21.80    4.00
  11  14   0   16.40    3.50
  11  14   0   24.20    3.30
  11  14   0   29.60    7.70
  11  14   0   20.20    3.10
  11  14   0   24.60    3.20
 -12 -14   0    3.30    5.50
 -12 -14   0   12.50    4.10
 -12 -14   0    5.50    2.40
 -12 -14   0    9.00    3.90
 -12 -14   0   11.70    3.40
 -12 -14   0    9.40    3.60
  12  14   0   11.80    3.70
  12  14   0    5.20    6.10
  12  14   0    9.40    2.50
  12  14   0    9.50    1.80
  12  14   0   12.70    3.30
  12  14   0   18.90    5.20
 -13 -14   0   30.70    5.00
 -13 -14   0   25.40    4.10
 -13 -14   0   19.80    4.70
 -13 -14   0   23.40    3.20
 -13 -14   0   19.50    6.60
 -13 -14   0   24.60    5.00
  13  14   0   26.10    4.30
  13  14   0   37.20    6.10
  13  14   0   49.90    7.40
  13  14   0   32.30    4.40
  13  14   0   34.10    4.20
  13  14   0   32.80    8.80
  10 -15   0   90.69    7.10
  10 -15   0   88.89   10.20
 -10  15   0   59.59    6.80
 -10  15   0   84.69    6.40
 -10  15   0   70.09    5.40
 -10  15   0   72.39   10.70
   9 -15   0   97.29    7.50
   9 -15   0  105.29   10.90
  -9  15   0   89.19    6.20
  -9  15   0   82.89    8.40
  -9  15   0   96.69   11.50
  -9  15   0   92.19    7.10
  -9  15   0   82.39   13.80
  -9  15   0   91.39    7.60
   8 -15   0    3.90    2.50
   8 -15   0    3.90    2.90
   8 -15   0    3.40    4.70
   8 -15   0    6.20    5.50
  -8  15   0   -1.80    4.50
  -8  15   0    8.60    4.90
  -8  15   0    1.60    2.30
  -8  15   0    6.40    1.70
  -8  15   0    2.00    2.10
  -8  15   0   15.90    3.30
   7 -15   0    8.70    5.70
   7 -15   0    8.50    4.40
   7 -15   0    4.00    2.60
   7 -15   0    2.90    2.50
  -7  15   0    4.80    1.50
  -7  15   0    5.50    1.60
  -7  15   0    4.20    3.80
  -7  15   0    1.00    2.50
  -7  15   0    0.60    1.90
  -7  15   0    2.00    4.00
  -7  15   0    6.20    1.70
  -7  15   0    7.20    3.10
  -7  15   0    2.30    5.70
   6 -15   0   28.80    6.40
   6 -15   0   20.80    4.00
   6 -15   0   29.30    5.60
   6 -15   0   18.30    2.40
   6 -15   0   22.50    3.30
   6 -15   0   16.60    3.20
  -6  15   0   17.00    3.40
  -6  15   0   14.80    2.80
  -6  15   0   10.80    2.90
  -6  15   0   19.40    2.60
  -6  15   0   11.80    5.80
  -6  15   0   16.30    4.10
  -6  15   0   17.50    2.50
  -6  15   0   18.30    5.50
  -6  15   0   17.60    2.50
   5 -15   0    2.30    2.20
   5 -15   0    4.10    1.80
   5 -15   0   -2.30    3.70
   5 -15   0   -0.10    4.90
   5 -15   0    3.00    2.30
   5 -15   0    5.70    3.40
  -5  15   0    1.10    1.50
  -5  15   0    3.40    3.30
  -5  15   0   -0.90    3.80
  -5  15   0    4.30    2.70
  -5  15   0    2.40    1.50
  -5  15   0    3.70    4.50
  -5  15   0    3.40    2.40
  -5  15   0    1.90    2.10
  -5  15   0    1.80    1.60
  -5  15   0    1.10    1.90
   4 -15   0  164.38   11.00
   4 -15   0  174.28   10.30
   4 -15   0  168.68   11.50
   4 -15   0  175.58   15.20
   4 -15   0  169.18   12.50
   4 -15   0  179.58   10.40
  -4  15   0  151.38   11.60
  -4  15   0  170.68   10.40
  -4  15   0  156.28   13.90
  -4  15   0  167.68   11.10
  -4  15   0  153.68   10.00
  -4  15   0  181.28   10.90
  -4  15   0  169.58   11.50
  -4  15   0  175.58   10.80
  -4  15   0  173.48   10.00
   3 -15   0  537.45   30.00
   3 -15   0  556.94   29.40
   3 -15   0  456.65   29.30
   3 -15   0  555.64   31.10
   3 -15   0  604.24   30.20
   3 -15   0  514.25   29.40
   3 -15   0  599.64   29.70
   3 -15   0  514.25   33.80
  -3  15   0  588.14   30.10
  -3  15   0  503.65   29.20
  -3  15   0  517.55   29.80
  -3  15   0  498.95   30.70
  -3  15   0  503.05   33.10
  -3  15   0  510.95   29.20
  -3  15   0  499.75   29.50
  -3  15   0  575.84   29.80
   2 -15   0   22.30    3.70
   2 -15   0   15.50    2.50
   2 -15   0   11.00    2.60
   2 -15   0   16.30    2.60
   2 -15   0   28.50    4.60
   2 -15   0   14.90    5.30
   2 -15   0   18.80    2.50
   2 -15   0   26.00    4.30
  -2  15   0   15.10    2.20
  -2  15   0   16.60    2.50
  -2  15   0   23.90    3.50
  -2  15   0   22.00    3.30
  -2  15   0   19.20    5.30
  -2  15   0   11.60    2.50
   1 -15   0    2.30    1.90
   1 -15   0    0.70    1.80
   1 -15   0    1.30    2.40
   1 -15   0    0.50    3.40
   1 -15   0    0.90    1.70
   1 -15   0    0.30    2.80
  -1  15   0    0.80    1.50
  -1  15   0    2.60    1.90
  -1  15   0    1.40    1.60
  -1  15   0    3.00    2.50
  -1  15   0    2.80    2.40
  -1  15   0    3.60    4.20
   0 -15   0   14.70    3.00
   0 -15   0   17.00    5.60
   0 -15   0    9.30    2.40
   0 -15   0   13.80    2.60
   0 -15   0   16.10    3.30
   0 -15   0   14.20    2.40
   0  15   0   12.10    2.90
   0  15   0   12.30    2.90
   0  15   0    9.50    2.10
   0  15   0   10.00    2.10
   0  15   0   11.20    3.90
   0  15   0    9.70    2.00
  -1 -15   0    2.30    1.70
  -1 -15   0    7.50    2.50
  -1 -15   0    1.80    1.90
  -1 -15   0    3.20    3.70
  -1 -15   0    8.40    2.80
  -1 -15   0    2.40    2.00
   1  15   0    3.10    3.50
   1  15   0    8.70    2.50
   1  15   0    3.00    1.60
   1  15   0    1.60    1.50
   1  15   0    3.60    1.80
  -2 -15   0  214.38   13.30
  -2 -15   0  224.68   13.40
  -2 -15   0  213.08   12.90
  -2 -15   0  208.38   12.70
  -2 -15   0  194.28   16.20
  -2 -15   0  203.48   13.10
   2  15   0  206.78   12.60
   2  15   0  213.68   12.50
   2  15   0  210.78   12.70
   2  15   0  210.78   15.40
   2  15   0  224.58   13.20
   2  15   0  217.58   13.30
  -3 -15   0   46.10    7.40
  -3 -15   0   56.59    5.30
  -3 -15   0   65.19    6.20
  -3 -15   0   56.09    5.00
  -3 -15   0   52.99    4.90
   3  15   0   50.09    4.60
   3  15   0   50.99    4.50
   3  15   0   47.40    6.90
   3  15   0   50.89    5.60
   3  15   0   45.80    4.50
   3  15   0   50.39    5.60
  -4 -15   0   16.60    3.30
  -4 -15   0    4.90    4.40
  -4 -15   0    5.70    2.10
  -4 -15   0    9.80    1.60
  -4 -15   0   12.50    2.70
  -4 -15   0    5.60    2.30
  -4 -15   0    4.70    2.30
   4  15   0    6.50    2.00
   4  15   0    6.80    1.80
   4  15   0   13.70    4.20
   4  15   0    6.50    1.90
   4  15   0   14.80    3.00
  -5 -15   0  161.98    9.90
  -5 -15   0  142.49   10.40
  -5 -15   0  118.79   10.40
  -5 -15   0  154.78   10.20
  -5 -15   0  155.98   13.20
  -5 -15   0  152.88    9.70
  -5 -15   0  155.98    8.90
   5  15   0  145.99    9.40
   5  15   0  123.29   10.00
   5  15   0  153.08    9.50
   5  15   0  153.38    9.20
   5  15   0  156.88   12.10
  -6 -15   0    2.80    2.80
  -6 -15   0    6.60    2.50
  -6 -15   0    5.30    1.90
  -6 -15   0    6.50    2.60
  -6 -15   0    4.30    3.00
  -6 -15   0    3.10    3.50
  -6 -15   0    6.10    2.20
  -6 -15   0    6.10    4.40
   6  15   0    6.50    2.00
   6  15   0    4.90    2.00
   6  15   0    4.80    1.70
   6  15   0    5.90    2.80
   6  15   0   11.90    4.00
   6  15   0    4.60    2.80
  -7 -15   0  144.99   10.40
  -7 -15   0  141.99   10.40
  -7 -15   0  132.69    8.70
  -7 -15   0  127.79    9.50
  -7 -15   0  134.89    9.10
  -7 -15   0  140.29   11.10
  -7 -15   0  141.59   12.80
  -7 -15   0  142.19   10.00
   7  15   0  127.89    8.80
   7  15   0  130.39    8.50
   7  15   0  143.19    9.80
   7  15   0  147.89   11.30
   7  15   0  140.79    9.70
   7  15   0  133.89    8.90
  -8 -15   0  301.07   22.90
  -8 -15   0  362.66   20.60
  -8 -15   0  315.47   19.40
  -8 -15   0  391.46   20.60
  -8 -15   0  318.97   19.70
  -8 -15   0  326.87   19.20
  -8 -15   0  324.17   20.20
  -8 -15   0  330.47   21.80
   8  15   0  349.17   19.90
   8  15   0  312.17   19.10
   8  15   0  345.77   19.80
   8  15   0  328.27   19.20
   8  15   0  367.96   23.50
  -9 -15   0   17.30    5.20
  -9 -15   0    8.20    3.20
  -9 -15   0    4.80    3.70
  -9 -15   0    1.40    3.40
  -9 -15   0    7.80    2.50
  -9 -15   0    8.50    3.20
   9  15   0    7.20    3.10
   9  15   0    3.10    2.70
   9  15   0    3.10    2.00
   9  15   0    4.60    5.40
   9  15   0   11.60    2.60
   9  15   0    8.20    2.20
 -10 -15   0    1.20    2.90
 -10 -15   0    2.70    3.40
 -10 -15   0   -0.30    2.70
 -10 -15   0   -2.90    5.10
 -10 -15   0    0.70    3.60
 -10 -15   0   -0.40    2.10
  10  15   0    1.40    4.50
  10  15   0    2.20    2.40
  10  15   0   -0.30    1.90
  10  15   0    1.80    2.90
  10  15   0    1.50    1.70
  10  15   0    2.80    2.90
 -11 -15   0    7.00    3.10
 -11 -15   0    4.00    2.30
 -11 -15   0    2.90    3.00
 -11 -15   0   -1.70    4.90
 -11 -15   0    3.60    3.70
 -11 -15   0   -1.60    3.20
  11  15   0    4.90    1.80
  11  15   0    2.90    2.40
  11  15   0    2.60    3.00
  11  15   0    4.40    5.10
  11  15   0    4.30    2.30
  11  15   0    7.90    3.10
 -12 -15   0   54.29    5.50
 -12 -15   0   48.40    8.90
 -12 -15   0   59.19    6.60
 -12 -15   0   63.09    7.40
 -12 -15   0   39.60    6.30
 -12 -15   0   46.10    7.30
  12  15   0   76.79    8.40
  12  15   0   64.69    5.60
  12  15   0   49.30    6.20
  12  15   0   64.49    5.40
  12  15   0   58.29    4.70
  12  15   0   68.39    7.20
  12  15   0   68.09    5.50
  12  15   0   66.69   10.90
 -13 -15   0   50.59    7.00
 -13 -15   0   32.10    5.60
 -13 -15   0   44.20    6.00
 -13 -15   0   34.30    4.60
 -13 -15   0   40.60    8.20
  13  15   0   59.39   10.70
  13  15   0   51.09    6.70
  13  15   0   50.09    5.00
  13  15   0   43.60    4.70
  13  15   0   41.90    7.50
  10 -16   0   48.30    8.30
 -10  16   0   32.30    4.40
 -10  16   0   34.50    7.00
 -10  16   0   25.20    3.40
 -10  16   0   41.10    5.50
   9 -16   0    3.80    2.80
   9 -16   0    2.10    4.50
  -9  16   0  -14.80    6.20
  -9  16   0    1.80    1.50
  -9  16   0    2.50    2.20
  -9  16   0    2.20    3.00
  -9  16   0    1.70    2.80
  -9  16   0   -4.10    5.00
   8 -16   0   27.90    7.80
   8 -16   0   29.90    4.20
   8 -16   0   35.20    4.70
   8 -16   0   44.70    7.30
  -8  16   0   32.00    3.50
  -8  16   0   21.80    3.90
  -8  16   0   32.70    4.40
  -8  16   0   23.00    6.70
  -8  16   0   22.40    7.30
  -8  16   0   25.80    4.00
   7 -16   0    2.60    4.70
   7 -16   0    7.20    2.80
   7 -16   0   -1.10    3.50
  -7  16   0    8.90    6.20
  -7  16   0    7.20    1.70
  -7  16   0    5.70    3.10
  -7  16   0    6.90    1.90
  -7  16   0    6.60    4.70
  -7  16   0    3.70    2.70
  -7  16   0   12.00    4.40
  -7  16   0    8.30    2.40
  -7  16   0   10.10    2.00
   6 -16   0   75.29    5.50
   6 -16   0   71.69    6.60
   6 -16   0   86.49    6.30
   6 -16   0   68.99   11.10
   6 -16   0   78.29    7.70
   6 -16   0   89.49    9.10
  -6  16   0   87.29   12.60
  -6  16   0   91.29   10.50
  -6  16   0   69.79    7.80
  -6  16   0   73.19    5.60
  -6  16   0   79.09    6.90
  -6  16   0   79.79    6.40
  -6  16   0   79.69    5.20
  -6  16   0   61.29    7.40
  -6  16   0   65.49    5.20
   5 -16   0   79.69   10.60
   5 -16   0   72.69    7.20
   5 -16   0   83.79    8.30
   5 -16   0   65.29    5.20
   5 -16   0   73.99    5.70
   5 -16   0   65.79    6.10
  -5  16   0   72.59    9.80
  -5  16   0   65.19    5.20
  -5  16   0   71.49    6.10
  -5  16   0   65.59    6.50
  -5  16   0   69.99    4.80
  -5  16   0   65.29    5.80
  -5  16   0   55.99    4.70
  -5  16   0   50.39    6.70
   4 -16   0  168.48   10.40
   4 -16   0  155.58   11.00
   4 -16   0  167.88   15.40
   4 -16   0  161.28   10.30
   4 -16   0  175.58   12.50
   4 -16   0  185.58   11.70
  -4  16   0  153.38   10.00
  -4  16   0  184.08   11.30
  -4  16   0  170.38   10.80
  -4  16   0  172.78   10.10
  -4  16   0  145.19   11.60
  -4  16   0  171.18   10.50
  -4  16   0  194.28   11.10
  -4  16   0  159.38   15.50
  -4  16   0  171.08   11.60
  -4  16   0  187.98   14.90
   3 -16   0   11.20    5.50
  -3  16   0    9.80    2.00
  -3  16   0   10.80    2.40
  -3  16   0    7.70    2.10
  -3  16   0    8.60    3.40
  -3  16   0    9.50    4.70
   2 -16   0   16.20    5.60
  -2  16   0   23.20    3.20
  -2  16   0   14.30    2.90
  -2  16   0   15.30    2.60
  -2  16   0   22.20    6.10
   1 -16   0   11.80    2.80
   1 -16   0   13.00    3.50
   1 -16   0   19.50    6.00
   1 -16   0   14.60    3.20
   1 -16   0   14.90    2.50
   1 -16   0   19.30    3.00
  -1  16   0   13.80    2.50
  -1  16   0   20.00    2.50
  -1  16   0   12.30    3.20
  -1  16   0   11.50    4.80
  -1  16   0   15.10    3.20
  -1  16   0   20.50    3.30
   0 -16   0   18.90    3.00
   0 -16   0   18.40    2.70
   0 -16   0   20.70    6.30
   0 -16   0   22.70    3.60
   0 -16   0   13.80    2.90
   0 -16   0   21.30    3.70
   0  16   0   20.60    3.40
   0  16   0   16.30    2.70
   0  16   0   17.20    2.70
   0  16   0   17.30    2.40
   0  16   0   13.60    5.20
   0  16   0   19.10    3.30
  -1 -16   0    2.80    2.90
  -1 -16   0    1.80    2.00
  -1 -16   0    1.40    2.70
  -1 -16   0    4.20    2.30
  -1 -16   0    1.50    1.90
  -1 -16   0    0.70    3.40
   1  16   0    3.30    4.30
   1  16   0    0.00    1.80
   1  16   0    1.40    1.70
   1  16   0    0.90    1.60
   1  16   0    2.00    2.50
   1  16   0    1.40    2.60
  -2 -16   0  169.58   10.50
  -2 -16   0  135.39    9.50
  -2 -16   0  171.78   10.50
  -2 -16   0  133.49    9.40
  -2 -16   0  128.39    9.70
  -2 -16   0  130.39   12.90
   2  16   0  138.59    9.10
   2  16   0  140.79    9.30
   2  16   0  128.19    9.20
   2  16   0  147.69   12.30
   2  16   0  167.98   10.20
   2  16   0  168.78   10.30
  -3 -16   0    9.00    2.30
  -3 -16   0   12.10    2.60
  -3 -16   0   13.40    4.60
  -3 -16   0   13.70    2.80
  -3 -16   0   12.10    2.80
   3  16   0    9.00    4.10
   3  16   0   15.00    3.20
   3  16   0    9.80    2.20
   3  16   0   18.50    3.30
   3  16   0    8.20    2.10
   3  16   0   10.30    2.20
  -4 -16   0   28.30    3.50
  -4 -16   0   23.70    4.20
  -4 -16   0   21.00    3.90
  -4 -16   0   25.80    2.70
  -4 -16   0   31.70    4.20
  -4 -16   0   24.20    3.50
  -4 -16   0   24.00    7.10
  -4 -16   0   27.70    3.80
   4  16   0   27.50    3.60
   4  16   0   28.80    3.70
   4  16   0   18.70    5.30
   4  16   0   21.70    3.70
   4  16   0   24.70    3.70
  -5 -16   0   21.90    3.60
  -5 -16   0   26.80    3.00
  -5 -16   0   27.10    4.20
  -5 -16   0   24.60    4.10
  -5 -16   0   25.20    4.30
  -5 -16   0   15.20    5.60
  -5 -16   0   18.50    3.10
  -5 -16   0   21.90    3.30
   5  16   0   21.10    5.00
   5  16   0   19.30    2.60
   5  16   0   26.60    3.90
   5  16   0   23.40    3.70
   5  16   0   27.60    3.70
  -6 -16   0   80.29    5.60
  -6 -16   0   73.49    7.50
  -6 -16   0   78.89   10.10
  -6 -16   0   78.19    6.40
  -6 -16   0   72.29    7.70
  -6 -16   0   77.89    7.90
  -6 -16   0   70.49    6.60
   6  16   0   72.09    5.90
   6  16   0   76.09    6.80
   6  16   0   78.69    7.10
   6  16   0   76.19    6.00
   6  16   0   83.89    5.70
   6  16   0   77.79    8.30
  -7 -16   0  370.96   20.80
  -7 -16   0  363.96   21.60
  -7 -16   0  383.06   22.10
  -7 -16   0  376.86   25.20
  -7 -16   0  362.56   23.10
  -7 -16   0  360.96   22.20
  -7 -16   0  366.26   22.10
  -7 -16   0  382.26   21.30
   7  16   0  347.07   21.60
   7  16   0  354.36   21.60
   7  16   0  387.66   23.50
   7  16   0  372.26   21.10
   7  16   0  371.66   21.10
   7  16   0  372.96   20.80
  -8 -16   0   74.89    8.60
  -8 -16   0   59.39    5.70
  -8 -16   0   63.39    7.50
  -8 -16   0   59.09    8.80
  -8 -16   0   68.29    5.30
  -8 -16   0   61.19    6.20
  -8 -16   0   57.49    7.40
  -8 -16   0   57.89    6.70
   8  16   0   58.59    5.20
   8  16   0   61.69    5.50
   8  16   0   68.19   10.10
   8  16   0   57.19    6.40
   8  16   0   57.69    6.50
   8  16   0   67.09    6.20
  -9 -16   0   59.99    6.10
  -9 -16   0   92.09    8.30
  -9 -16   0   60.59    6.80
  -9 -16   0   64.09    9.70
  -9 -16   0   60.49    7.40
  -9 -16   0   82.29    8.20
   9  16   0   67.09    6.70
   9  16   0   70.99    5.80
   9  16   0   70.89   11.00
   9  16   0   68.59    7.00
   9  16   0   76.39    6.10
   9  16   0   70.09    6.90
 -10 -16   0   27.00    7.10
 -10 -16   0   32.30    4.70
 -10 -16   0   19.80    4.70
 -10 -16   0   43.20    6.20
 -10 -16   0   38.50    5.50
  10  16   0   27.20    7.20
  10  16   0   36.00    4.40
  10  16   0   37.70    5.70
  10  16   0   36.80    4.10
  10  16   0   37.00    5.10
 -11 -16   0   68.59   10.40
 -11 -16   0   73.39    6.50
 -11 -16   0   76.29    7.50
 -11 -16   0   90.89    8.40
 -11 -16   0   59.29    8.20
 -11 -16   0   65.09    8.30
  11  16   0   91.49    7.80
  11  16   0   66.59    7.10
  11  16   0   77.89    5.90
  11  16   0   81.39    6.40
  11  16   0  102.89   12.00
  11  16   0   84.49    6.80
 -12 -16   0    3.90    4.00
 -12 -16   0    4.40    3.80
 -12 -16   0    5.30    3.30
 -12 -16   0    5.90    6.40
 -12 -16   0    5.60    3.10
 -12 -16   0    3.10    2.30
  12  16   0    3.10    6.70
  12  16   0    6.60    4.00
  12  16   0    8.90    2.60
  12  16   0    6.90    2.40
  12  16   0    8.60    3.70
  12  16   0    8.20    2.60
  12  16   0   14.70    4.90
  12  16   0    3.90    1.70
   9 -17   0    9.50    2.90
   9 -17   0   10.50    5.20
  -9  17   0   -0.60    5.10
  -9  17   0    3.10    2.20
  -9  17   0    2.90    1.60
  -9  17   0    2.50    3.00
   8 -17   0   18.40    3.40
   8 -17   0   14.70    6.80
   8 -17   0   11.70    3.10
   8 -17   0   20.60    5.70
  -8  17   0   18.70    7.50
  -8  17   0    5.50    2.90
  -8  17   0    7.40    3.20
  -8  17   0   12.00    2.20
  -8  17   0    3.80    5.30
  -8  17   0    8.80    2.50
   7 -17   0    2.80    5.40
   7 -17   0    2.80    2.40
   7 -17   0    2.60    2.40
   7 -17   0    3.60    4.20
  -7  17   0    2.90    2.10
  -7  17   0  -11.80    4.90
  -7  17   0    2.40    4.50
  -7  17   0    1.50    1.60
  -7  17   0   -2.90    2.40
  -7  17   0    0.70    1.50
  -7  17   0   -0.60    2.90
   6 -17   0   34.20    4.40
   6 -17   0   23.90    3.80
   6 -17   0   32.10    8.30
   6 -17   0   31.10    6.20
   6 -17   0   22.20    3.10
   6 -17   0   31.50    4.60
  -6  17   0   26.10    3.60
  -6  17   0   18.10    3.80
  -6  17   0   29.20    7.70
  -6  17   0   25.30    2.90
  -6  17   0   24.00    4.00
  -6  17   0   32.60    5.80
  -6  17   0   31.00    3.10
  -6  17   0   21.30    7.40
  -6  17   0   26.90    3.50
   5 -17   0  198.18   11.90
   5 -17   0  183.48   10.40
   5 -17   0  173.78   12.80
   5 -17   0  153.68   10.10
  -5  17   0  131.29   11.60
  -5  17   0  159.08   16.10
  -5  17   0  161.48   14.70
  -5  17   0  159.98   11.70
  -5  17   0  169.08   11.20
  -5  17   0  162.28    9.80
  -5  17   0  156.68   10.20
  -5  17   0  161.38   10.70
   4 -17   0  105.99    7.30
   4 -17   0  128.39    9.20
   4 -17   0   92.29   11.90
   4 -17   0   97.39    7.80
   4 -17   0  117.89    7.30
   4 -17   0  120.39    9.60
  -4  17   0   83.89    8.50
  -4  17   0  113.09    7.00
  -4  17   0  117.09    8.10
  -4  17   0  129.89   12.20
  -4  17   0  101.49    8.40
  -4  17   0  109.59    7.70
  -4  17   0   87.29    6.70
  -4  17   0   99.39    7.30
   3 -17   0   18.50    5.60
  -3  17   0   10.60    3.20
   2 -17   0   45.20    8.50
   2 -17   0   42.30    4.60
   2 -17   0   35.10    5.70
   2 -17   0   41.10    4.00
   2 -17   0   44.20    5.30
   2 -17   0   45.60    4.80
   2 -17   0   46.30    5.40
  -2  17   0   43.60    4.50
  -2  17   0   36.60    5.60
  -2  17   0   38.70    5.70
  -2  17   0   46.20    4.20
  -2  17   0   44.70    7.60
  -2  17   0   41.90    4.80
   1 -17   0   29.10    4.00
   1 -17   0   23.40    4.30
   1 -17   0   28.90    4.30
   1 -17   0   29.20    3.40
   1 -17   0   23.70    3.70
   1 -17   0   23.30    6.70
  -1  17   0   29.20    4.20
  -1  17   0   24.10    6.90
  -1  17   0   27.00    3.80
  -1  17   0   31.30    4.10
  -1  17   0   28.30    3.60
  -1  17   0   25.50    3.60
   0 -17   0   44.30    5.70
   0 -17   0   34.40    4.70
   0 -17   0   37.00    6.90
   0 -17   0   34.10    4.50
   0 -17   0   40.50    5.00
   0 -17   0   37.20    4.10
   0  17   0   32.40    4.40
   0  17   0   40.80    4.50
   0  17   0   31.20    7.00
   0  17   0   36.70    4.00
   0  17   0   37.60    4.10
   0  17   0   35.30    4.30
  -1 -17   0  137.59    9.30
  -1 -17   0  139.89   10.00
  -1 -17   0  133.69   13.00
  -1 -17   0  120.39   10.00
  -1 -17   0  147.79    9.60
  -1 -17   0  139.59    9.10
   1  17   0  140.89   12.30
   1  17   0  136.99    8.70
   1  17   0  122.89    9.80
   1  17   0  147.69    9.00
   1  17   0  137.09    9.00
   1  17   0  126.39    9.70
  -2 -17   0  185.18   11.90
  -2 -17   0  179.88   11.80
  -2 -17   0  194.78   16.10
  -2 -17   0  188.68   12.20
   2  17   0  197.68   11.60
   2  17   0  167.58   11.50
   2  17   0  212.68   12.60
   2  17   0  173.38   11.30
   2  17   0  206.68   12.40
   2  17   0  187.28   14.80
  -3 -17   0    6.40    2.20
  -3 -17   0    6.80    2.60
  -3 -17   0    8.90    2.40
  -3 -17   0    3.50    4.30
  -3 -17   0    9.50    3.20
   3  17   0    5.50    2.60
   3  17   0    3.70    2.00
   3  17   0    1.60    3.70
   3  17   0    6.10    2.00
   3  17   0    4.90    2.00
  -4 -17   0    0.00    2.30
  -4 -17   0    0.60    3.00
  -4 -17   0   -1.80    4.10
  -4 -17   0   -0.70    2.00
  -4 -17   0    0.40    2.40
  -4 -17   0    2.50    1.40
  -4 -17   0   -0.70    3.30
  -4 -17   0    0.80    2.30
   4  17   0    0.40    2.60
   4  17   0    1.30    1.80
   4  17   0   -4.90    3.00
   4  17   0    0.90    1.90
   4  17   0    0.40    1.70
  -5 -17   0  102.39   12.20
  -5 -17   0  102.59    9.20
  -5 -17   0  111.59    8.20
  -5 -17   0  120.29    7.20
  -5 -17   0  114.89    8.30
  -5 -17   0  114.29    8.70
  -5 -17   0  104.69    9.10
   5  17   0  113.99    7.80
   5  17   0  115.79    7.60
   5  17   0  123.09   10.50
   5  17   0  114.79    8.90
   5  17   0  114.49    7.90
  -6 -17   0  280.77   20.80
  -6 -17   0  289.97   17.10
  -6 -17   0  299.87   16.20
  -6 -17   0  276.97   17.60
  -6 -17   0  286.27   18.20
  -6 -17   0  287.27   17.70
  -6 -17   0  295.37   16.90
   6  17   0  294.17   16.70
   6  17   0  243.08   17.00
   6  17   0  271.07   16.30
   6  17   0  288.97   19.40
   6  17   0  284.37   16.60
   6  17   0  283.07   17.20
  -7 -17   0   11.50    5.70
  -7 -17   0   10.20    3.10
  -7 -17   0   20.50    5.10
  -7 -17   0   15.20    2.90
  -7 -17   0   17.40    4.00
  -7 -17   0   14.50    3.70
  -7 -17   0   20.90    4.20
  -7 -17   0   17.20    2.70
   7  17   0   18.50    5.10
   7  17   0   13.20    2.70
   7  17   0   14.90    2.40
   7  17   0   15.40    2.90
   7  17   0   17.00    3.80
  -8 -17   0   24.30    4.50
  -8 -17   0   12.90    3.10
  -8 -17   0   11.20    6.20
  -8 -17   0   18.60    6.30
  -8 -17   0    9.60    3.00
  -8 -17   0   10.10    3.40
  -8 -17   0    9.40    2.70
   8  17   0    9.30    2.30
   8  17   0   13.60    6.70
   8  17   0    9.20    2.50
   8  17   0   16.10    3.50
   8  17   0   12.50    3.60
  -9 -17   0   18.10    3.20
  -9 -17   0    7.90    3.90
  -9 -17   0   12.00    4.00
  -9 -17   0   15.10    6.10
  -9 -17   0   17.60    3.60
  -9 -17   0   15.70    3.90
   9  17   0    9.60    3.50
   9  17   0   13.50    3.60
   9  17   0   18.20    2.90
   9  17   0   22.70    6.30
   9  17   0   17.00    2.80
 -10 -17   0   -2.50    3.20
 -10 -17   0    4.60    3.30
 -10 -17   0    2.30    2.30
 -10 -17   0    1.20    3.80
 -10 -17   0    7.10    3.10
 -10 -17   0   -4.50    5.20
  10  17   0   11.80    5.30
  10  17   0    5.60    2.00
  10  17   0    2.00    3.00
  10  17   0    4.60    3.10
  10  17   0    0.10    1.70
  10  17   0    4.60    2.30
 -11 -17   0    3.20    4.00
 -11 -17   0    2.80    3.70
 -11 -17   0    5.40    2.50
 -11 -17   0    5.10    6.50
 -11 -17   0    8.60    3.80
 -11 -17   0    7.90    3.40
  11  17   0   11.10    6.90
  11  17   0    6.00    3.40
  11  17   0    8.40    2.10
  11  17   0    7.70    2.50
  11  17   0    9.90    3.60
 -12 -17   0   77.79    8.80
 -12 -17   0   65.79    8.60
 -12 -17   0   78.69   10.30
 -12 -17   0   73.29    7.50
 -12 -17   0   61.39    6.40
 -12 -17   0   78.09   11.00
  12  17   0   88.69    8.10
  12  17   0   83.99   12.90
  12  17   0   82.39    6.40
  12  17   0   77.09    5.70
   9 -18   0   36.10    5.00
   9 -18   0   17.10    6.10
  -9  18   0   20.70    3.40
  -9  18   0   18.40    7.20
  -9  18   0   20.00    3.30
  -9  18   0   16.60    3.90
   8 -18   0   11.80    3.10
   8 -18   0    9.90    7.60
   8 -18   0    3.70    4.70
   8 -18   0   12.70    3.20
  -8  18   0   12.50    5.80
  -8  18   0    6.30    3.30
  -8  18   0   11.80    2.60
  -8  18   0   13.30    2.40
   7 -18   0   83.39    6.20
   7 -18   0   65.09    6.80
   7 -18   0   65.59   11.00
   7 -18   0   80.29    8.80
  -7  18   0   69.39    6.10
  -7  18   0   33.80    8.90
  -7  18   0   72.29    5.50
  -7  18   0   56.09    7.10
  -7  18   0   67.69    6.10
  -7  18   0   71.59   10.20
  -7  18   0   64.89    4.80
  -7  18   0   48.70    6.60
   6 -18   0  143.19   15.40
   6 -18   0  163.48    9.40
   6 -18   0  170.78   12.20
   6 -18   0  143.49   10.10
   6 -18   0  130.09   10.60
   6 -18   0  141.19    8.90
  -6  18   0  147.89    9.70
  -6  18   0  114.69    8.50
  -6  18   0  155.38   14.60
  -6  18   0  130.19   15.40
  -6  18   0  149.29    9.20
  -6  18   0  117.49   11.10
  -6  18   0  141.99   10.80
  -6  18   0  139.39    8.50
  -6  18   0  130.59   10.10
   5 -18   0    9.30    2.60
   5 -18   0    8.40    2.10
   5 -18   0    9.30    2.70
   5 -18   0    8.10    5.90
   5 -18   0   14.50    4.20
   5 -18   0   15.60    4.50
  -5  18   0   -9.20    4.80
  -5  18   0    8.60    1.90
  -5  18   0    7.40    1.80
  -5  18   0    7.50    3.30
  -5  18   0    7.70    2.10
  -5  18   0   10.90    4.30
  -5  18   0    3.30    2.90
  -5  18   0   10.20    4.90
  -5  18   0    7.90    2.30
   4 -18   0   96.49    8.50
   4 -18   0   74.19    6.80
   4 -18   0   93.89    6.10
   4 -18   0   47.80    8.80
  -4  18   0   68.19    7.40
  -4  18   0   74.69    6.40
  -4  18   0   52.59    8.80
  -4  18   0   69.59    5.90
  -4  18   0   76.99    5.60
  -4  18   0   74.19    5.30
  -4  18   0   69.19    7.50
   3 -18   0    3.00    3.90
   3 -18   0   19.70    4.40
   3 -18   0   21.30    2.80
  -3  18   0   17.20    2.50
  -3  18   0   17.50    2.90
  -3  18   0   13.30    6.00
  -3  18   0   15.50    3.00
  -3  18   0   12.30    4.30
  -3  18   0   24.30    3.70
  -3  18   0    3.00    4.70
  -3  18   0   15.00    3.50
  -3  18   0    9.60    3.40
   2 -18   0   21.80    3.90
   2 -18   0   19.90    3.20
   2 -18   0   20.70    2.70
   2 -18   0   19.20    4.30
  -2  18   0   15.90    2.50
  -2  18   0   19.60    2.90
  -2  18   0   22.00    3.90
  -2  18   0   17.50    2.60
  -2  18   0   14.90    5.50
  -2  18   0   13.50    3.60
  -2  18   0   15.80    2.80
   1 -18   0   51.79    6.20
   1 -18   0   56.79    7.10
   1 -18   0   34.80    8.30
   1 -18   0   49.60    5.40
  -1  18   0   44.40    6.00
  -1  18   0   59.89    8.80
  -1  18   0   54.39    4.80
  -1  18   0   48.00    4.50
  -1  18   0   49.90    5.10
  -1  18   0   45.00    6.10
   0 -18   0   34.60    4.50
   0 -18   0   29.30    3.90
   0 -18   0   33.40    4.80
   0  18   0   32.00    4.10
   0  18   0   34.30    7.10
   0  18   0   30.60    4.40
   0  18   0   33.60    3.90
   0  18   0   35.10    4.30
   0  18   0   33.30    4.40
  -1 -18   0   59.99    6.00
  -1 -18   0   68.09    7.20
  -1 -18   0   69.19    7.00
  -1 -18   0   33.60    7.40
   1  18   0   57.09    5.30
   1  18   0   58.29    5.20
   1  18   0   68.39    9.70
   1  18   0   72.99    7.00
   1  18   0   71.89    6.70
   1  18   0   61.79    5.40
  -2 -18   0   28.40    4.40
  -2 -18   0   33.90    5.00
  -2 -18   0   37.90    4.60
  -2 -18   0   26.10    4.60
  -2 -18   0   43.20    8.00
  -2 -18   0   37.30    4.80
   2  18   0   31.10    7.30
   2  18   0   35.80    4.20
   2  18   0   27.20    4.30
   2  18   0   31.30    4.40
   2  18   0   35.50    4.20
   2  18   0   30.20    4.00
  -3 -18   0   69.69    6.60
  -3 -18   0   57.49    6.00
  -3 -18   0   84.39    7.80
  -3 -18   0   78.69    7.80
  -3 -18   0   61.49    9.50
  -3 -18   0   61.99    6.10
   3  18   0   66.29    9.50
   3  18   0   60.59    5.50
   3  18   0   62.19    5.60
   3  18   0   62.09    5.70
  -4 -18   0   89.69   11.10
  -4 -18   0   84.09    7.00
  -4 -18   0   86.09    7.30
  -4 -18   0   80.29    8.30
  -4 -18   0   86.49    6.90
  -4 -18   0   67.19    7.80
   4  18   0   91.09    9.80
   4  18   0   87.19    6.60
   4  18   0   90.49    6.40
   4  18   0   81.29    6.30
  -5 -18   0   73.99    5.20
  -5 -18   0   77.39    6.50
  -5 -18   0   67.99    6.90
  -5 -18   0   53.29    7.40
  -5 -18   0   76.99   11.20
  -5 -18   0   78.69    6.70
  -5 -18   0   61.69    7.80
   5  18   0   89.29    9.10
   5  18   0   76.09    5.80
   5  18   0   69.89    5.80
   5  18   0   76.09    6.00
  -6 -18   0    3.60    2.70
  -6 -18   0    4.30    1.90
  -6 -18   0   -1.00    4.90
  -6 -18   0    3.00    3.70
  -6 -18   0    5.30    2.50
  -6 -18   0    0.10    3.30
  -6 -18   0    2.40    3.50
   6  18   0    2.50    2.00
   6  18   0    2.60    1.80
   6  18   0    5.70    2.90
   6  18   0   -0.40    2.90
   6  18   0    4.10    2.20
   6  18   0    5.20    4.00
  -7 -18   0  134.29    9.70
  -7 -18   0  121.69    9.90
  -7 -18   0  144.49   10.70
  -7 -18   0  140.99    9.00
  -7 -18   0  113.99   13.30
  -7 -18   0  114.49   11.40
   7  18   0  159.58   10.60
   7  18   0  142.79    9.00
   7  18   0  167.28   10.70
   7  18   0  134.79    9.40
   7  18   0  138.79   12.00
   7  18   0  140.59    9.40
  -8 -18   0   -1.30    5.10
  -8 -18   0    0.80    3.50
  -8 -18   0    0.60    3.40
  -8 -18   0   -1.10    2.70
  -8 -18   0    1.60    2.30
  -8 -18   0    2.50    2.70
   8  18   0    1.50    1.90
   8  18   0   -5.30    4.50
   8  18   0    0.60    3.10
   8  18   0    1.20    2.90
   8  18   0    1.90    2.90
   8  18   0    1.20    2.10
  -9 -18   0   13.40    3.90
  -9 -18   0   14.10    4.10
  -9 -18   0   11.20    3.00
  -9 -18   0    8.10    6.10
  -9 -18   0   17.90    4.50
  -9 -18   0   16.30    3.70
   9  18   0   14.70    2.70
   9  18   0   15.10    3.50
   9  18   0   14.00    2.90
   9  18   0   21.60    6.40
   9  18   0   12.70    3.40
   9  18   0   13.90    3.80
 -10 -18   0   14.20    3.70
 -10 -18   0   11.60    3.00
 -10 -18   0    1.70    3.80
 -10 -18   0   12.70    3.90
 -10 -18   0   20.50    7.60
  10  18   0   14.40    3.30
  10  18   0   17.70    6.90
  10  18   0   11.90    3.70
  10  18   0   13.40    2.90
  10  18   0   13.50    2.60
  10  18   0    6.50    3.30
 -11 -18   0  114.59   14.50
 -11 -18   0  131.59   10.60
 -11 -18   0  106.19   10.50
 -11 -18   0  108.29    8.80
 -11 -18   0  106.69   10.70
 -11 -18   0  111.69    9.60
  11  18   0  131.29    8.70
  11  18   0  128.29    9.90
  11  18   0  122.19    8.20
  11  18   0  132.79    9.30
  11  18   0  143.99   14.80
   8 -19   0   25.50    3.90
   8 -19   0   23.30    6.60
   8 -19   0   18.40    3.80
   8 -19   0   24.00    8.70
  -8  19   0   24.00    3.70
  -8  19   0   19.20    3.50
  -8  19   0   30.80    8.20
   7 -19   0   79.69   12.40
   7 -19   0   85.69    6.60
   7 -19   0   85.39    9.30
   7 -19   0   79.19    5.90
   7 -19   0   72.59    7.30
  -7  19   0   66.29    6.70
  -7  19   0   71.99   13.40
  -7  19   0   72.69    6.00
  -7  19   0   76.19    5.40
  -7  19   0  112.29   12.30
  -7  19   0   77.89    6.70
  -7  19   0   69.59    8.10
   6 -19   0   11.00    6.00
   6 -19   0    3.80    2.00
   6 -19   0    3.60    4.40
   6 -19   0    5.20    2.60
   6 -19   0    7.50    2.70
   6 -19   0    9.30    4.10
  -6  19   0    4.80    2.00
  -6  19   0    7.10    4.50
  -6  19   0    5.80    1.60
  -6  19   0    1.30    2.70
  -6  19   0    2.60    3.20
  -6  19   0   -1.50    5.00
  -6  19   0    4.40    5.70
  -6  19   0    5.70    2.40
  -6  19   0    5.60    1.90
   5 -19   0   52.09    9.90
   5 -19   0   54.49    5.00
   5 -19   0   66.09    7.50
   5 -19   0   59.49    6.10
  -5  19   0   57.49    6.70
  -5  19   0   42.50    6.50
  -5  19   0   54.19    4.50
  -5  19   0   51.49    5.40
  -5  19   0   41.90    6.70
  -5  19   0   47.40    8.40
  -5  19   0   48.20    4.20
  -5  19   0   53.29    4.90
  -5  19   0   44.20    9.90
   4 -19   0   19.50    3.10
   4 -19   0   13.20    2.90
   4 -19   0   21.70    7.30
   4 -19   0   15.90    3.30
   4 -19   0   19.30    4.80
   4 -19   0   27.10    5.40
  -4  19   0   13.80    2.40
  -4  19   0   19.80    2.70
  -4  19   0   15.80    2.70
  -4  19   0   15.50    5.30
  -4  19   0   15.40    3.90
  -4  19   0   14.60    2.80
  -4  19   0   12.50    4.50
  -4  19   0   11.90    6.70
  -4  19   0   10.20    3.20
   3 -19   0   41.60    4.20
   3 -19   0   48.10    4.90
   3 -19   0   43.80   10.00
   3 -19   0   47.40    6.00
   3 -19   0   36.40    4.80
   3 -19   0   40.30    5.40
   3 -19   0   55.99    7.50
  -3  19   0   31.80    3.60
  -3  19   0   34.00    4.40
  -3  19   0   43.30    4.80
  -3  19   0   27.00    5.40
  -3  19   0   24.40    7.70
  -3  19   0   25.10    4.30
  -3  19   0   26.40    4.60
  -3  19   0   40.50    4.20
  -3  19   0   38.80    8.20
   2 -19   0    2.20    3.30
   2 -19   0    4.30    2.50
   2 -19   0    6.50    2.50
   2 -19   0    9.70    5.70
   2 -19   0    6.80    2.40
   2 -19   0    4.30    3.80
  -2  19   0    6.40    3.90
  -2  19   0    6.80    2.50
  -2  19   0    4.10    2.00
  -2  19   0    4.00    1.70
  -2  19   0    6.90    3.20
  -2  19   0   -0.70    2.10
  -2  19   0   -8.30    3.80
  -2  19   0    3.60    3.20
  -2  19   0    6.10    5.50
  -2  19   0    3.90    2.00
   1 -19   0  241.18   19.70
   1 -19   0  251.07   16.00
   1 -19   0  237.98   15.30
   1 -19   0  224.38   15.00
   1 -19   0  244.78   14.60
   1 -19   0  237.78   14.90
  -1  19   0  248.08   14.70
  -1  19   0  236.88   18.80
  -1  19   0  259.67   14.80
  -1  19   0  235.58   15.40
  -1  19   0  252.87   14.30
  -1  19   0  230.48   15.10
   0 -19   0  111.09    9.30
   0 -19   0  103.09    8.50
   0 -19   0   96.69    8.00
   0  19   0  104.49    8.40
   0  19   0  108.79   11.20
   0  19   0  105.59    8.90
   0  19   0  104.99    7.60
   0  19   0  100.59    7.50
   0  19   0  107.29    7.30
  -1 -19   0  134.89    9.90
  -1 -19   0  128.89    9.50
  -1 -19   0  110.39    8.80
   1  19   0  107.19   11.70
   1  19   0  108.69    8.00
   1  19   0  117.29    9.30
   1  19   0  101.39    8.00
   1  19   0  108.49    7.80
  -2 -19   0   37.10    8.10
  -2 -19   0   37.30    5.10
  -2 -19   0   41.40    5.30
  -2 -19   0   49.60    6.50
  -2 -19   0   66.79    7.40
  -2 -19   0   46.50    5.70
   2  19   0   34.90    4.40
   2  19   0   45.90    4.70
   2  19   0   40.10    6.70
   2  19   0   39.30    6.30
   2  19   0   43.70    4.80
  -3 -19   0   13.70    3.10
  -3 -19   0   20.60    4.60
  -3 -19   0   20.70    4.20
  -3 -19   0   23.90    6.60
  -3 -19   0   20.50    3.30
  -3 -19   0   25.70    3.60
   3  19   0   30.20    6.60
   3  19   0   28.50    4.10
   3  19   0   20.50    3.00
   3  19   0   20.80    3.10
  -4 -19   0    1.70    3.60
  -4 -19   0    0.40    2.20
  -4 -19   0    1.50    2.30
  -4 -19   0    3.90    2.60
  -4 -19   0   -1.50    3.20
  -4 -19   0    2.70    5.30
   4  19   0    0.70    3.70
   4  19   0    2.00    2.20
   4  19   0    1.10    2.00
   4  19   0    3.50    1.90
  -5 -19   0   -2.10    3.30
  -5 -19   0   -2.40    2.40
  -5 -19   0   -3.50    4.90
  -5 -19   0   -0.40    1.50
  -5 -19   0   -5.70    3.50
  -5 -19   0   -0.50    2.40
  -5 -19   0   -1.90    2.20
   5  19   0   -4.00    2.90
   5  19   0   -1.80    1.80
   5  19   0   -0.20    1.80
   5  19   0   -0.50    2.70
   5  19   0   -0.80    1.80
   5  19   0   -5.40    3.40
  -6 -19   0  149.09    9.00
  -6 -19   0  156.88   11.50
  -6 -19   0  147.59   11.30
  -6 -19   0  142.09   10.70
  -6 -19   0  140.39   11.20
  -6 -19   0  124.29   14.30
  -6 -19   0  140.49   10.20
  -6 -19   0  139.19   10.00
   6  19   0  134.89    9.40
   6  19   0  145.19   10.90
   6  19   0  144.19    9.30
   6  19   0  141.59    9.60
   6  19   0  143.39   10.50
   6  19   0  149.59   12.70
  -7 -19   0   28.10    3.90
  -7 -19   0   24.00    3.90
  -7 -19   0   27.90    4.90
  -7 -19   0   31.00    3.80
  -7 -19   0   26.00    6.10
  -7 -19   0   27.00    7.60
  -7 -19   0   23.60    4.40
  -7 -19   0   20.90    4.70
   7  19   0   21.80    3.30
   7  19   0   34.60    6.30
   7  19   0   32.20    4.00
   7  19   0   23.50    4.20
   7  19   0   23.90    3.40
   7  19   0   23.60    4.40
  -8 -19   0   68.19    8.20
  -8 -19   0   62.39    7.80
  -8 -19   0   58.19    6.30
  -8 -19   0   56.89    7.30
  -8 -19   0   61.79    6.60
  -8 -19   0   52.59    9.20
   8  19   0   70.89    6.50
   8  19   0   63.99    5.80
   8  19   0   65.49   10.10
   8  19   0   61.29    5.60
   8  19   0   60.79    7.00
   8  19   0   55.99    7.00
  -9 -19   0   -3.10    3.20
  -9 -19   0   -1.10    2.90
  -9 -19   0   -0.50    6.20
  -9 -19   0   -0.10    2.60
  -9 -19   0   -2.80    3.60
  -9 -19   0   -3.00    2.20
   9  19   0    2.70    4.60
   9  19   0   -0.10    2.70
   9  19   0    2.40    2.90
   9  19   0    0.40    2.20
   9  19   0   -0.20    1.80
   9  19   0    0.20    2.80
 -10 -19   0   35.50    5.70
 -10 -19   0   27.60    8.80
 -10 -19   0   25.00    5.40
 -10 -19   0   23.90    3.80
 -10 -19   0   29.60    5.50
 -10 -19   0   25.30    4.40
  10  19   0   25.80    5.10
  10  19   0   33.30    4.30
  10  19   0   36.70    4.70
  10  19   0   39.30    9.50
  10  19   0   38.40    5.80
  10  19   0   32.70    4.60
 -11 -19   0   13.30    4.40
 -11 -19   0   16.50    4.00
 -11 -19   0   10.00    8.30
 -11 -19   0   11.90    3.30
 -11 -19   0   21.70    5.10
  11  19   0   19.50    3.30
  11  19   0   15.70    7.20
  11  19   0   22.90    4.80
  11  19   0   24.20    3.90
  11  19   0   22.10    3.50
   7 -20   0   52.69    8.30
   7 -20   0   35.00    5.00
   7 -20   0   42.50   10.00
   7 -20   0   56.89    5.30
  -7  20   0   42.30    4.60
  -7  20   0   54.99   10.00
  -7  20   0   45.30    5.30
  -7  20   0   40.80    5.60
  -7  20   0   42.00    4.10
  -7  20   0   32.60    5.20
   6 -20   0   77.99    7.30
   6 -20   0   76.29    6.10
   6 -20   0   92.49    8.70
   6 -20   0   95.69    9.30
   6 -20   0   88.59    6.50
   6 -20   0   66.99   11.80
  -6  20   0   74.99    6.20
  -6  20   0   57.09   10.00
  -6  20   0   85.69    7.20
  -6  20   0   72.49    6.50
  -6  20   0   69.49    7.90
  -6  20   0   82.99   14.10
  -6  20   0   71.59    5.60
  -6  20   0   72.99    7.70
   5 -20   0    3.30    2.30
   5 -20   0   -2.40    4.20
   5 -20   0    8.30    6.30
   5 -20   0    1.50    2.40
   5 -20   0   -3.90    3.60
   5 -20   0   -2.00    2.00
  -5  20   0    2.20    1.40
  -5  20   0    0.20    4.20
  -5  20   0   -7.10    3.00
  -5  20   0   -0.10    1.70
  -5  20   0   -0.70    1.90
  -5  20   0    1.40    4.50
  -5  20   0   -1.80    5.50
  -5  20   0   -1.20    1.80
  -5  20   0   -1.60    2.30
   4 -20   0   37.00    4.20
   4 -20   0   31.00    5.50
   4 -20   0   30.20    4.50
   4 -20   0   37.90    4.80
   4 -20   0   45.00   10.10
   4 -20   0   36.90    5.80
  -4  20   0   30.30    4.20
  -4  20   0   28.00    5.80
  -4  20   0   21.80    4.60
  -4  20   0   30.40    3.30
  -4  20   0   33.90    3.70
  -4  20   0   19.00    4.00
  -4  20   0   15.90    7.60
  -4  20   0   33.40    6.90
  -4  20   0   31.90    4.50
   3 -20   0   25.60    3.30
   3 -20   0   19.80    4.70
   3 -20   0   17.40    7.00
   3 -20   0   19.90    3.40
   3 -20   0   23.90    3.40
   3 -20   0   21.40    3.80
  -3  20   0   20.10    3.50
  -3  20   0   23.20    2.90
  -3  20   0   22.70    5.00
  -3  20   0   18.40    3.20
  -3  20   0   19.70    2.80
  -3  20   0   18.70    3.00
  -3  20   0   26.70    7.30
  -3  20   0   19.10    6.20
  -3  20   0   15.00    4.00
   2 -20   0  187.88   12.60
   2 -20   0  202.28   12.00
   2 -20   0  176.28   12.30
   2 -20   0  178.68   16.80
   2 -20   0  189.28   11.80
   2 -20   0  174.88   13.30
  -2  20   0  190.08   12.00
  -2  20   0  228.98   17.00
  -2  20   0  166.68   12.20
  -2  20   0  159.28   13.20
  -2  20   0  199.48   11.80
  -2  20   0  200.98   11.40
  -2  20   0  169.18   12.60
  -2  20   0  162.58   15.90
   1 -20   0    9.20    3.70
   1 -20   0   13.10    3.00
   1 -20   0   13.10    3.10
   1 -20   0    9.00    4.40
   1 -20   0   14.70    6.80
   1 -20   0   15.50    3.20
  -1  20   0   21.20    5.70
  -1  20   0   13.60    2.80
  -1  20   0    6.10    3.50
  -1  20   0   15.40    2.70
  -1  20   0    2.20    4.30
  -1  20   0   16.70    2.70
  -1  20   0   10.60    2.60
   0 -20   0   38.80    5.00
   0 -20   0   32.80    5.40
   0 -20   0   25.20    3.80
   0 -20   0   45.30    5.90
   0  20   0   37.10    4.60
   0  20   0   38.80    4.30
   0  20   0   38.80    5.20
   0  20   0   34.90    7.30
   0  20   0   40.60    4.60
  -1 -20   0    1.80    2.30
  -1 -20   0    2.00    2.70
  -1 -20   0   -0.10    3.30
  -1 -20   0   -1.00    3.80
  -1 -20   0   -4.90    4.50
  -1 -20   0   -0.60    2.10
   1  20   0    4.10    4.40
   1  20   0    1.50    2.10
   1  20   0    3.70    2.20
   1  20   0   -2.30    3.10
   1  20   0    1.50    2.10
  -2 -20   0   15.20    3.30
  -2 -20   0   12.60    6.60
  -2 -20   0   20.90    3.60
  -2 -20   0   19.70    4.20
  -2 -20   0   18.50    4.50
   2  20   0   22.10    3.10
   2  20   0   14.40    4.00
   2  20   0   15.90    2.70
   2  20   0   21.10    3.30
   2  20   0   14.80    5.20
  -3 -20   0   21.40    4.30
  -3 -20   0   15.00    3.30
  -3 -20   0   26.00    7.90
  -3 -20   0   14.80    3.50
  -3 -20   0   14.40    3.30
  -3 -20   0   22.50    4.60
   3  20   0   19.60    5.60
   3  20   0   19.60    4.30
   3  20   0   18.80    3.00
   3  20   0   16.20    3.00
   3  20   0   13.70    2.80
  -4 -20   0   94.19    9.30
  -4 -20   0  112.79   13.60
  -4 -20   0  100.19    8.00
  -4 -20   0   99.69    8.00
  -4 -20   0  102.69    9.50
  -4 -20   0   92.19    8.40
   4  20   0   90.79    8.70
   4  20   0   90.99   10.90
   4  20   0  100.89    7.30
   4  20   0  100.89    7.30
   4  20   0  102.39    7.50
  -5 -20   0  164.28   11.80
  -5 -20   0  164.48   11.80
  -5 -20   0  168.68   16.80
  -5 -20   0  172.88   12.40
  -5 -20   0  195.48   13.20
  -5 -20   0  178.58   12.70
   5  20   0  187.18   10.80
   5  20   0  178.68   12.20
   5  20   0  176.88   11.20
   5  20   0  170.08   11.20
   5  20   0  172.38   14.80
   5  20   0  186.28   11.50
   5  20   0  173.08   12.60
  -6 -20   0   11.20    4.10
  -6 -20   0    7.40    3.00
  -6 -20   0   21.60    5.30
  -6 -20   0   10.90    4.10
  -6 -20   0   10.40    2.90
  -6 -20   0   13.40    3.80
  -6 -20   0   11.20    5.80
   6  20   0   10.30    4.30
   6  20   0    9.90    3.80
   6  20   0    9.10    3.80
   6  20   0    9.40    2.60
   6  20   0   14.20    2.90
   6  20   0   11.10    2.30
  -7 -20   0   44.70    6.20
  -7 -20   0   27.50    4.20
  -7 -20   0   28.50    8.00
  -7 -20   0   43.00    4.20
  -7 -20   0   39.50    5.80
  -7 -20   0   32.00    4.70
  -7 -20   0   46.10    7.10
  -7 -20   0   31.50    5.20
   7  20   0   37.40    7.00
   7  20   0   33.60    4.70
   7  20   0   37.40    4.60
   7  20   0   44.20    4.50
   7  20   0   31.40    5.00
   7  20   0   31.30    5.20
  -8 -20   0    9.30    6.70
  -8 -20   0   11.40    3.40
  -8 -20   0   15.20    4.00
  -8 -20   0   15.40    3.30
  -8 -20   0   13.00    4.40
  -8 -20   0    7.80    3.90
   8  20   0   11.90    3.70
   8  20   0    9.00    5.70
   8  20   0   13.10    3.00
   8  20   0    8.30    3.60
   8  20   0   14.70    3.60
   8  20   0   13.30    2.80
  -9 -20   0   66.79    8.90
  -9 -20   0   82.79    7.80
  -9 -20   0   76.19    7.10
  -9 -20   0   67.49   11.10
  -9 -20   0   81.79    8.60
  -9 -20   0   65.09    8.60
   9  20   0   85.39    6.70
   9  20   0   69.79    7.70
   9  20   0   82.59   11.10
   9  20   0   74.69    7.70
   9  20   0   88.49    7.60
   9  20   0   84.39    6.60
 -10 -20   0    2.50    2.70
 -10 -20   0   -0.30    3.90
 -10 -20   0   -2.80    7.80
 -10 -20   0   -3.10    3.70
 -10 -20   0   -0.40    2.50
  10  20   0    4.90    3.50
  10  20   0    2.90    3.00
  10  20   0    5.20    6.30
  10  20   0    4.50    2.50
  10  20   0    3.50    2.10
   6 -21   0    1.30    4.50
   6 -21   0    1.40    6.80
   6 -21   0    1.20    2.10
   6 -21   0   -1.70    2.30
   6 -21   0    0.30    4.20
   6 -21   0    3.60    2.60
  -6  21   0    3.50    3.30
  -6  21   0    0.80    2.00
  -6  21   0    1.00    1.90
  -6  21   0    0.60    4.60
  -6  21   0   -4.60    3.20
  -6  21   0   -0.60    1.70
   5 -21   0   11.70    2.80
   5 -21   0    5.20    8.40
   5 -21   0    6.40    2.60
   5 -21   0   23.30    5.40
   5 -21   0    5.00    4.60
   5 -21   0   13.90    3.30
  -5  21   0   12.00    2.10
  -5  21   0    8.70    2.50
  -5  21   0    9.60    6.70
  -5  21   0    5.60    3.00
  -5  21   0    2.60    5.00
  -5  21   0   -2.30    5.50
  -5  21   0   12.20    3.60
  -5  21   0    9.30    2.60
  -5  21   0    4.50    3.80
  -5  21   0   10.00    2.20
   4 -21   0   10.50    6.90
   4 -21   0   14.30    3.30
   4 -21   0   14.80    3.10
   4 -21   0   20.30    2.90
   4 -21   0   22.30    4.90
   4 -21   0    7.10    4.80
  -4  21   0    7.80    2.80
  -4  21   0   13.80    3.00
  -4  21   0   10.30    6.60
  -4  21   0   16.40    2.60
  -4  21   0   11.40    5.50
  -4  21   0   13.40    2.20
  -4  21   0   11.00    5.00
  -4  21   0   12.70    2.60
  -4  21   0    4.70    3.80
   3 -21   0   47.00    5.30
   3 -21   0   47.90    6.00
   3 -21   0   49.80    6.20
   3 -21   0   65.89   10.70
   3 -21   0   49.30    6.30
  -3  21   0   57.49    5.50
  -3  21   0   41.00    9.60
  -3  21   0   64.89    8.00
  -3  21   0   51.09    5.00
  -3  21   0   39.40    6.60
  -3  21   0   51.89    6.20
  -3  21   0   53.09    4.60
  -3  21   0   42.50    4.10
  -3  21   0   40.00    7.90
   2 -21   0    1.20    2.20
   2 -21   0   -1.30    2.20
   2 -21   0   -3.70    2.90
   2 -21   0   -1.30    2.20
   2 -21   0    0.50    4.00
   2 -21   0   -7.90    4.90
  -2  21   0   -1.10    4.30
  -2  21   0   -2.20    4.60
  -2  21   0   -2.10    1.80
  -2  21   0   -2.00    3.20
  -2  21   0    0.70    2.00
  -2  21   0   -0.70    1.50
  -2  21   0   -1.30    2.00
  -2  21   0    4.90    4.50
  -2  21   0    1.20    1.90
   1 -21   0   64.59   11.30
   1 -21   0   64.49    6.50
   1 -21   0   60.49    6.40
   1 -21   0   76.29    8.50
   1 -21   0   66.29    7.50
   1 -21   0   57.59    6.10
  -1  21   0   65.19    5.80
  -1  21   0   66.89    7.50
  -1  21   0   63.69    5.80
  -1  21   0   61.99    5.40
  -1  21   0   74.19   10.80
   0 -21   0    0.70    2.50
   0 -21   0    2.20    5.80
   0 -21   0   -2.60    2.30
   0 -21   0   -2.30    4.30
   0 -21   0    0.90    3.50
   0 -21   0    1.50    2.40
   0  21   0    3.20    3.60
   0  21   0   -1.20    2.30
   0  21   0    5.60    3.90
   0  21   0   -1.40    5.10
   0  21   0    1.70    2.00
   0  21   0    0.60    2.00
   0  21   0    3.40    2.20
  -1 -21   0   23.60    4.00
  -1 -21   0   22.70    3.90
  -1 -21   0   22.00    5.00
  -1 -21   0   31.00    8.80
  -1 -21   0   27.50    4.70
   1  21   0   31.30    7.30
   1  21   0   22.80    3.50
   1  21   0   23.10    4.50
   1  21   0   24.80    6.00
   1  21   0   24.00    3.50
   1  21   0   30.50    4.30
   1  21   0   26.80    3.50
  -2 -21   0    9.40    4.20
  -2 -21   0   10.90    4.00
  -2 -21   0   10.70    6.40
  -2 -21   0   12.00    3.40
  -2 -21   0   14.20    3.20
  -2 -21   0   12.90    3.20
   2  21   0   10.40    2.60
   2  21   0   14.50    2.90
   2  21   0   16.50    5.20
   2  21   0   13.00    2.80
   2  21   0   11.10    2.70
   2  21   0    7.20    3.90
   2  21   0    6.90    4.70
  -3 -21   0  300.97   19.20
  -3 -21   0  312.57   19.60
  -3 -21   0  327.17   19.90
  -3 -21   0  307.87   19.10
  -3 -21   0  289.87   24.10
  -3 -21   0  319.27   20.00
   3  21   0  327.17   19.90
   3  21   0  284.27   22.30
   3  21   0  305.27   18.50
   3  21   0  322.77   18.90
   3  21   0  354.46   22.00
   3  21   0  340.77   18.70
   3  21   0  317.77   18.70
  -4 -21   0  132.39   10.30
  -4 -21   0  139.29   15.80
  -4 -21   0  121.19   10.70
  -4 -21   0  125.79    9.80
  -4 -21   0  118.19    9.70
  -4 -21   0  147.49   11.40
   4  21   0  133.49   10.80
   4  21   0  136.59    9.30
   4  21   0  141.89    9.20
   4  21   0  148.09    9.00
   4  21   0  130.59   10.20
   4  21   0  121.19   12.60
   4  21   0  126.89    9.00
   4  21   0  153.38   11.90
  -5 -21   0   26.30    4.50
  -5 -21   0   25.00    4.10
  -5 -21   0   23.20    5.10
  -5 -21   0   22.20    3.90
  -5 -21   0   22.20    4.80
  -5 -21   0   27.00    8.00
   5  21   0   27.20    4.30
   5  21   0   29.60    4.30
   5  21   0   32.20    4.30
   5  21   0   34.00    7.50
   5  21   0   26.60    4.60
   5  21   0   33.20    3.70
   5  21   0   23.10    4.60
  -6 -21   0    0.80    3.00
  -6 -21   0    1.80    3.60
  -6 -21   0   -1.00    6.00
  -6 -21   0   -2.30    3.90
  -6 -21   0   -1.70    2.80
  -6 -21   0   -0.40    2.40
   6  21   0    1.70    2.30
   6  21   0    0.80    2.20
   6  21   0    1.40    4.20
   6  21   0    0.10    3.40
   6  21   0    1.20    3.50
   6  21   0    1.30    2.00
  -7 -21   0    3.90    3.00
  -7 -21   0    5.90    4.20
  -7 -21   0    2.50    2.00
  -7 -21   0   -1.80    2.50
  -7 -21   0    8.40    6.80
  -7 -21   0    7.20    5.90
  -7 -21   0    2.60    3.00
  -7 -21   0    3.30    3.70
   7  21   0    4.60    3.60
   7  21   0    0.30    4.20
   7  21   0    1.50    1.90
   7  21   0    4.70    3.30
   7  21   0    0.50    1.90
   7  21   0    4.80    2.40
  -8 -21   0   18.70    4.60
  -8 -21   0    6.60    4.20
  -8 -21   0   31.70    8.30
  -8 -21   0   17.60    4.00
  -8 -21   0   12.00    4.60
  -8 -21   0   15.30    3.50
   8  21   0   11.50    3.80
   8  21   0   20.00    3.50
   8  21   0   18.60    6.60
   8  21   0   19.50    3.80
   8  21   0   17.30    3.10
   8  21   0   10.60    3.90
  -9 -21   0    6.50    4.30
  -9 -21   0    2.70    3.80
  -9 -21   0    2.00    2.60
  -9 -21   0    0.10    3.00
  -9 -21   0    4.50    7.90
   9  21   0    0.50    2.20
   9  21   0    3.60    3.00
   9  21   0   15.20    5.90
   9  21   0    3.90    2.20
   9  21   0    3.20    3.30
 -10 -21   0  117.89   12.30
 -10 -21   0  134.29   16.10
   5 -22   0   -1.80    2.10
   5 -22   0   -0.50    8.70
   5 -22   0   -5.10    4.50
   5 -22   0   -2.70    2.20
   5 -22   0   -0.10    3.90
   5 -22   0   -3.70    2.50
  -5  22   0   -5.40    5.00
  -5  22   0   -2.30    2.00
  -5  22   0   -0.60    1.80
  -5  22   0   -1.90    3.00
  -5  22   0   -1.20    1.80
   4 -22   0   16.60    5.40
   4 -22   0   14.80    8.50
   4 -22   0   17.40    3.30
   4 -22   0   16.10    3.80
  -4  22   0   17.70    3.40
  -4  22   0   18.10    4.50
  -4  22   0   16.50    5.90
  -4  22   0   16.40    3.70
  -4  22   0    8.80    5.80
  -4  22   0   17.20    3.10
  -4  22   0   22.30    2.80
  -4  22   0   18.00    7.80
  -4  22   0   16.40    3.80
  -4  22   0   20.20    3.00
   3 -22   0   -2.00    2.40
   3 -22   0    2.40    7.30
   3 -22   0   -9.50    3.80
   3 -22   0   -1.40    2.20
  -3  22   0    4.70    5.30
  -3  22   0    1.80    2.00
  -3  22   0  -10.20    5.10
  -3  22   0   -4.80    4.70
  -3  22   0   -1.20    1.90
  -3  22   0   -3.20    3.40
  -3  22   0    1.50    1.40
  -3  22   0   -1.30    2.00
   2 -22   0  145.59   11.50
   2 -22   0  127.29    9.40
   2 -22   0  135.69   10.10
   2 -22   0  147.69   10.40
   2 -22   0  141.09   15.70
   2 -22   0  144.39    9.60
  -2  22   0  103.79   14.50
  -2  22   0  144.09    9.40
  -2  22   0  127.79   10.20
  -2  22   0  120.39    8.50
  -2  22   0  136.29   10.90
  -2  22   0  141.09    9.60
  -2  22   0  142.69    9.00
  -2  22   0  113.19   11.70
  -2  22   0  137.29   13.70
   1 -22   0   40.80    5.60
   1 -22   0   44.10    6.30
   1 -22   0   35.40    5.10
   1 -22   0   36.40    8.80
   1 -22   0   39.00    5.40
   1 -22   0   44.40    5.60
  -1  22   0   35.20    5.40
  -1  22   0   39.70    4.90
  -1  22   0   39.90    8.30
  -1  22   0   44.00    4.50
  -1  22   0   39.60    4.70
  -1  22   0   34.40    5.50
  -1  22   0   26.50    6.70
   0 -22   0   -2.90    4.40
   0 -22   0    2.00    2.70
   0 -22   0    2.50    2.50
   0 -22   0    3.60    2.80
   0 -22   0    1.00    6.10
   0 -22   0   -3.00    3.30
   0  22   0    0.20    0.80
   0  22   0    7.00    2.30
   0  22   0    0.30    3.50
   0  22   0    1.90    2.10
   0  22   0   -2.50    3.40
   0  22   0    1.20    4.60
   0  22   0    1.00    2.00
  -1 -22   0   11.90    3.10
  -1 -22   0   20.70    5.40
  -1 -22   0   19.30    4.30
  -1 -22   0   13.90    3.60
  -1 -22   0   10.00    3.20
  -1 -22   0    6.80    7.10
   1  22   0   13.60    3.00
   1  22   0   12.20    5.80
   1  22   0   11.70    5.50
   1  22   0   16.20    4.30
   1  22   0   15.10    3.00
   1  22   0   18.50    2.90
   1  22   0   19.60    3.30
  -2 -22   0  149.79   10.70
  -2 -22   0  141.79   11.10
  -2 -22   0  136.99   11.60
  -2 -22   0  135.09   12.10
  -2 -22   0  140.29   16.50
  -2 -22   0  148.99   11.00
   2  22   0  134.09   11.60
   2  22   0  176.88   14.10
   2  22   0  161.18   10.40
   2  22   0  163.38   14.40
   2  22   0  162.38   10.10
   2  22   0  156.88   10.30
   2  22   0  168.28   10.50
  -3 -22   0  104.29   14.20
  -3 -22   0   87.79    7.80
  -3 -22   0   92.79    8.00
  -3 -22   0   81.69    9.00
  -3 -22   0   94.49    9.70
  -3 -22   0   96.69    8.40
   3  22   0   94.49    7.10
   3  22   0   77.89    8.80
   3  22   0  102.49   11.10
   3  22   0   98.69   10.30
   3  22   0   89.19    7.10
   3  22   0   91.19    7.10
   3  22   0   76.69    8.10
   3  22   0   87.29    7.00
  -4 -22   0    3.20    7.30
  -4 -22   0    0.80    2.80
  -4 -22   0    0.40    2.70
  -4 -22   0   -1.50    3.80
  -4 -22   0    1.40    3.50
  -4 -22   0   -1.10    2.60
   4  22   0    4.00    4.40
   4  22   0   -0.30    1.70
   4  22   0    0.20    3.40
   4  22   0    0.20    2.20
   4  22   0    3.30    3.90
   4  22   0    3.50    2.20
   4  22   0   -1.00    1.90
   4  22   0    0.80    3.20
  -5 -22   0   30.40    5.60
  -5 -22   0    5.00    7.30
  -5 -22   0   10.90    3.50
  -5 -22   0   33.40    5.30
  -5 -22   0   12.90    3.50
  -5 -22   0   12.80    3.90
   5  22   0   18.40    2.60
   5  22   0   20.00    5.00
   5  22   0   22.40    4.40
   5  22   0   15.00    3.10
   5  22   0   25.10    4.40
   5  22   0   18.70    6.30
   5  22   0   17.70    3.20
   5  22   0   18.30    3.10
  -6 -22   0   -0.40    2.50
  -6 -22   0    2.60    6.30
  -6 -22   0   -0.40    2.70
  -6 -22   0   -0.90    3.60
  -6 -22   0    1.50    4.00
  -6 -22   0    0.20    3.00
   6  22   0    0.20    3.30
   6  22   0    3.60    3.30
   6  22   0    9.80    5.20
   6  22   0   -0.40    2.00
   6  22   0    0.70    2.20
   6  22   0    2.90    2.00
  -7 -22   0   -3.70    3.90
  -7 -22   0    1.10    2.70
  -7 -22   0    1.80    3.90
  -7 -22   0   -3.70    6.80
  -7 -22   0   -0.20    2.70
  -7 -22   0   -1.80    2.40
   7  22   0   -0.60    1.90
   7  22   0   -1.20    5.00
   7  22   0   -2.20    3.00
   7  22   0    4.30    3.40
   7  22   0   -1.40    2.00
   7  22   0   -1.30    1.90
  -8 -22   0   23.60    5.30
  -8 -22   0   26.80    9.20
  -8 -22   0   25.90    4.30
  -8 -22   0   29.30    5.50
  -8 -22   0   33.70    5.20
   8  22   0   34.20    5.10
   8  22   0   37.60    5.60
   8  22   0   37.60    4.70
   8  22   0   28.90    7.80
   8  22   0   22.40    3.60
  -9 -22   0   46.00    6.30
  -9 -22   0   47.00    8.50
  -9 -22   0   59.99    8.80
   9  22   0   61.69    7.30
   9  22   0   57.59    5.80
   9  22   0   61.89    5.70
   4 -23   0   30.20    4.90
   4 -23   0   22.30    6.10
  -4  23   0   32.80    4.70
  -4  23   0   26.70    4.00
  -4  23   0   14.70    4.40
  -4  23   0   37.90    8.40
  -4  23   0   26.80    3.30
  -4  23   0   20.90    4.10
   3 -23   0  164.88   14.00
   3 -23   0  197.98   24.90
   3 -23   0  203.88   14.90
   3 -23   0  202.48   12.50
  -3  23   0  173.98   12.70
  -3  23   0  208.38   12.50
  -3  23   0  167.98   13.40
  -3  23   0  204.48   11.70
  -3  23   0  175.78   16.50
  -3  23   0  164.78   17.70
  -3  23   0  224.18   19.40
  -3  23   0  169.68   12.00
  -3  23   0  199.48   13.40
  -3  23   0  185.38   12.10
   2 -23   0    4.50    2.70
   2 -23   0    7.30    4.70
   2 -23   0    6.20    2.80
   2 -23   0   -4.40    7.00
   2 -23   0    5.10    3.80
   2 -23   0    5.50    3.00
  -2  23   0    5.70    3.30
  -2  23   0    3.90    2.70
  -2  23   0   -1.30    3.60
  -2  23   0   -0.20    4.70
  -2  23   0   -4.40    5.80
  -2  23   0   -9.00    7.40
  -2  23   0    5.00    2.30
  -2  23   0    7.20    2.60
  -2  23   0    6.90    2.40
  -2  23   0    2.70    2.70
   1 -23   0    1.20    2.50
   1 -23   0   -1.10    7.00
   1 -23   0   -1.00    2.50
   1 -23   0   -0.10    2.70
   1 -23   0   -2.30    3.50
   1 -23   0    1.90    4.70
  -1  23   0    0.80    2.40
  -1  23   0   -4.80    5.50
  -1  23   0   -1.10    2.20
  -1  23   0   -1.40    3.60
  -1  23   0    0.70    1.90
  -1  23   0   -0.80    5.60
  -1  23   0    4.90    2.20
   0 -23   0    6.90    8.00
   0 -23   0    4.20    2.70
   0 -23   0    2.10    4.60
   0 -23   0    3.00    2.20
   0 -23   0    0.60    2.80
   0 -23   0    0.90    3.60
   0  23   0    4.00    4.80
   0  23   0    1.20    5.70
   0  23   0    0.50    2.20
   0  23   0    3.40    2.20
   0  23   0    2.50    3.70
   0  23   0    4.80    2.30
   0  23   0    2.40    2.10
  -1 -23   0   48.50    6.30
  -1 -23   0   41.40    6.60
  -1 -23   0   47.70   11.60
  -1 -23   0   44.40    7.00
  -1 -23   0   59.09    6.80
  -1 -23   0   50.99    6.00
   1  23   0   41.10    6.20
   1  23   0   56.09    5.50
   1  23   0   56.49    5.30
   1  23   0   46.80    9.40
   1  23   0   58.59    5.70
   1  23   0   38.20    5.70
  -2 -23   0   34.10    4.70
  -2 -23   0   45.00    6.30
  -2 -23   0   35.00    6.40
  -2 -23   0   27.30    5.30
  -2 -23   0   41.90    5.90
  -2 -23   0   35.10    9.30
   2  23   0   30.40    5.00
   2  23   0   42.20    7.00
   2  23   0   50.39    9.20
   2  23   0   44.30    5.10
   2  23   0   37.80    4.80
   2  23   0   28.20    5.40
   2  23   0   39.00    4.70
   2  23   0   35.30    4.90
  -3 -23   0   -0.10    3.70
  -3 -23   0    1.00    2.90
  -3 -23   0   -2.20    2.40
  -3 -23   0   -8.10    6.60
  -3 -23   0   -0.20    2.70
  -3 -23   0   -0.10    4.10
   3  23   0    4.20    4.30
   3  23   0   -0.60    1.80
   3  23   0    2.40    3.40
   3  23   0   -0.40    1.90
   3  23   0    0.20    2.20
   3  23   0    3.10    4.30
   3  23   0   -3.40    3.40
   3  23   0    1.10    2.10
  -4 -23   0   18.10    4.10
  -4 -23   0   27.20    5.40
  -4 -23   0   22.30    4.10
  -4 -23   0   24.70    9.40
  -4 -23   0   23.60    5.00
  -4 -23   0   27.90    4.80
   4  23   0   21.00    5.70
   4  23   0   21.70    3.50
   4  23   0   31.60    7.50
   4  23   0   25.30    4.90
   4  23   0   27.20    4.80
   4  23   0   18.20    3.20
   4  23   0   28.20    4.10
   4  23   0   22.50    3.50
  -5 -23   0    2.50    3.90
  -5 -23   0    6.10    4.50
  -5 -23   0   -4.90    7.50
  -5 -23   0    6.40    3.30
  -5 -23   0   10.90    3.70
  -5 -23   0    5.80    3.20
   5  23   0    5.40    3.90
   5  23   0    6.90    4.30
   5  23   0    3.90    2.20
   5  23   0   -2.00    4.70
   5  23   0    3.70    1.80
   5  23   0   11.40    4.00
   5  23   0    6.80    2.60
   5  23   0    8.70    2.70
  -6 -23   0   15.10    4.10
  -6 -23   0   16.90    4.70
  -6 -23   0    9.20    3.40
  -6 -23   0   17.90    4.00
  -6 -23   0   16.00    8.40
  -6 -23   0   15.80    4.90
   6  23   0   10.80    4.10
   6  23   0   13.20    4.30
   6  23   0   16.00    2.90
   6  23   0   20.80    3.40
   6  23   0   17.70    6.00
   6  23   0   15.40    3.00
  -7 -23   0   51.89    6.70
  -7 -23   0   48.00   10.90
  -7 -23   0   48.40    8.30
  -7 -23   0   59.79    8.90
  -7 -23   0   65.39    7.00
   7  23   0   61.89    5.90
   7  23   0   66.89    9.70
   7  23   0   65.79    6.00
   7  23   0   68.39    5.80
  -8 -23   0   83.29    9.60
  -8 -23   0   67.69   11.40
   3 -24   0   39.40    6.90
  -3  24   0   36.20    4.40
   2 -24   0   48.70    6.90
   2 -24   0   49.50    7.00
   2 -24   0   48.50    5.80
  -2  24   0   50.49    5.10
  -2  24   0   42.50    9.20
  -2  24   0   51.89    5.70
  -2  24   0   36.50    6.20
  -2  24   0   37.10    8.50
  -2  24   0   45.60    5.20
  -2  24   0   44.80    6.20
  -2  24   0   36.20    5.50
   1 -24   0   -3.40    4.70
   1 -24   0   -1.00    3.80
   1 -24   0    0.30    1.60
  -1  24   0    3.00    2.40
  -1  24   0    3.40    3.30
  -1  24   0    0.30    2.60
  -1  24   0    0.50    4.60
  -1  24   0    0.90    4.00
  -1  24   0    0.10    6.80
  -1  24   0    0.90    2.10
  -1  24   0   -0.10    2.20
   0 -24   0    9.60    3.40
   0 -24   0   -0.70    3.60
   0 -24   0    2.20    4.50
   0  24   0    6.80    2.70
   0  24   0    3.50    2.50
   0  24   0    7.40    2.50
   0  24   0   -0.40    3.70
   0  24   0    1.40    6.40
   0  24   0    2.80    3.20
   0  24   0    2.00    5.60
   0  24   0    8.60    2.70
  -1 -24   0   12.00    5.10
  -1 -24   0   11.90    3.60
  -1 -24   0   12.30    4.10
  -1 -24   0    7.60    3.80
   1  24   0    1.30    5.10
   1  24   0    8.60    2.70
   1  24   0    8.70    2.70
   1  24   0   10.80    3.80
   1  24   0   17.30    7.00
   1  24   0    6.40    4.20
   1  24   0   11.40    3.00
   1  24   0   11.70    2.90
  -2 -24   0  127.09   10.90
  -2 -24   0  111.59    9.90
  -2 -24   0  143.79   10.90
  -2 -24   0  114.79   17.70
  -2 -24   0  133.19   11.90
  -2 -24   0  123.89   10.20
   2  24   0  126.59    9.20
   2  24   0  123.89   13.50
   2  24   0  134.89    9.00
   2  24   0  124.09   11.20
   2  24   0  110.09   10.10
   2  24   0  126.99    9.20
  -3 -24   0   27.50    4.90
  -3 -24   0   34.50    5.70
  -3 -24   0   38.80   11.70
  -3 -24   0   26.30    4.90
  -3 -24   0   17.70    4.10
  -3 -24   0   34.80    6.10
   3  24   0   26.50    7.20
   3  24   0   32.50    7.20
   3  24   0   30.50    5.10
   3  24   0   23.30    3.60
   3  24   0   29.20    4.50
   3  24   0   22.80    3.70
   3  24   0   30.70    4.40
  -4 -24   0    9.30    5.30
  -4 -24   0   17.40    4.30
  -4 -24   0   10.50    4.60
  -4 -24   0   11.20    3.80
  -4 -24   0   13.50    9.30
  -4 -24   0   16.70    4.30
   4  24   0   17.30    3.30
   4  24   0   17.00    3.20
   4  24   0   18.20    2.80
   4  24   0   16.10    3.30
   4  24   0   24.50    7.20
   4  24   0   22.10    5.80
   4  24   0   17.20    4.30
  -5 -24   0    3.10    4.10
  -5 -24   0    7.60   11.20
  -5 -24   0    4.00    4.50
  -5 -24   0   10.70    4.90
  -5 -24   0    2.60    3.80
  -5 -24   0    6.10    3.80
   5  24   0    5.60    3.90
   5  24   0    7.90    5.70
   5  24   0    8.50    2.70
   5  24   0    7.70    2.80
   5  24   0    4.80    2.30
   5  24   0    4.40    1.90
  -6 -24   0    8.20    4.50
  -6 -24   0    5.70    4.90
   6  24   0   10.50    2.80
   6  24   0   11.70    2.90
   6  24   0   12.00    6.40
   6  24   0   11.30    2.60
   6  24   0   12.60    5.40
   0 -25   0    1.00    3.20
   0 -25   0   -2.20    5.00
   0 -25   0   -2.30    3.60
   0  25   0    1.40    6.20
   0  25   0    1.40    2.30
   0  25   0   -1.10    3.30
   0  25   0    2.30    2.20
   0  25   0   -0.60    2.20
   0  25   0    0.00    2.20
   0  25   0    0.50    5.50
  -1 -25   0   81.39    7.60
  -1 -25   0   69.09    9.50
  -1 -25   0   65.99    8.10
   1  25   0   54.09    7.30
   1  25   0   53.59    9.70
   1  25   0   42.40    9.30
   1  25   0   69.79    6.10
   1  25   0   68.29    6.70
   1  25   0   67.19    6.30
   1  25   0   68.69    6.60
  -2 -25   0   59.59    8.80
  -2 -25   0   61.99    7.00
  -2 -25   0   47.50    7.40
   2  25   0   48.20    8.90
   2  25   0   56.69    6.00
   2  25   0   49.99   10.20
   2  25   0   49.40    5.80
   2  25   0   48.40    7.10
   2  25   0   56.39    5.80
   2  25   0   54.79    5.50
  -3 -25   0   20.10    4.80
  -3 -25   0   21.00    5.70
  -3 -25   0   21.40    4.50
   3  25   0   15.00    4.30
   3  25   0   14.20    7.10
   3  25   0    8.30    6.00
   3  25   0   11.20    2.60
   3  25   0   18.30    3.30
   3  25   0   15.30    3.10
   3  25   0   19.40    3.40
  -4 -25   0   14.10    4.90
  -4 -25   0   13.40    5.60
   4  25   0   15.00    3.20
   4  25   0   15.90    3.20
   4  25   0   11.80    2.60
   4  25   0   16.20    4.40
   4  25   0   13.70    3.50
   4  25   0   21.80    6.90
  -4 -25   1   32.90    6.80
   3  25  -1   16.90    3.20
   3  25  -1   19.20    3.20
   3  25  -1   24.80    7.30
   3  25  -1   14.80    3.30
   3  25  -1    1.70    5.40
   3  25  -1   17.30    4.10
  -3 -25   1   16.80    4.10
  -3 -25   1   10.30    5.50
  -3 -25   1   13.20    4.30
   2  25  -1    1.20    6.40
   2  25  -1    1.10    3.40
   2  25  -1    3.40    2.30
   2  25  -1    1.70    2.20
   2  25  -1    0.20    2.30
   2  25  -1   -7.60    5.80
   2  25  -1    2.50    2.20
  -2 -25   1    1.70    2.90
  -2 -25   1   -0.50    4.60
  -2 -25   1   -0.80    3.60
   1  25  -1    3.40    2.50
   1  25  -1    2.60    2.40
   1  25  -1    6.50    2.60
   1  25  -1    8.90    3.70
   1  25  -1   -0.30    5.70
   1  25  -1    1.70    6.80
   1  25  -1    3.30    2.40
  -1 -25   1    6.40    3.20
  -1 -25   1   13.20    4.50
  -1 -25   1   14.30    5.50
   0  25  -1    0.40    2.60
   0  25  -1    2.00    2.10
   0 -25   1   -2.00    4.70
   0 -25   1   -5.60    3.60
   6  24  -1    0.60    2.20
   6  24  -1    2.10    2.40
   6  24  -1    2.50    2.20
   6  24  -1    4.60    5.50
  -6 -24   1    1.50    4.80
  -6 -24   1    8.10    4.10
   5  24  -1   32.70    4.80
   5  24  -1   31.60    6.00
   5  24  -1   24.40    5.10
   5  24  -1   25.00    3.90
   5  24  -1   24.70    3.60
   5  24  -1   13.40    6.70
   5  24  -1   27.80    4.00
  -5 -24   1   28.70    6.20
  -5 -24   1   25.30    5.60
   4  24  -1   77.09    7.00
   4  24  -1   86.79    6.80
   4  24  -1   78.69    6.80
   4  24  -1   89.49    7.10
   4  24  -1   79.59   10.60
   4  24  -1   80.79    8.10
   4  24  -1   74.49   10.50
  -4 -24   1   81.29    9.50
  -4 -24   1   76.19   10.00
  -4 -24   1   87.59    8.70
   3  24  -1   -1.60    1.90
   3  24  -1   -2.10    2.00
   3  24  -1   -5.20    4.40
   3  24  -1   -2.50    2.00
   3  24  -1    0.10    2.00
   3  24  -1    2.00    5.00
   3  24  -1    1.90    3.30
  -3 -24   1   -1.80    4.40
  -3 -24   1   -5.70    3.60
  -3 -24   1    0.90    3.00
   2  24  -1   10.10    2.80
   2  24  -1    7.80    5.60
   2  24  -1   10.20    2.70
   2  24  -1    1.30    4.70
   2  24  -1   10.60    2.80
  -2 -24   1   19.90    5.40
  -2 -24   1   12.70   13.40
  -2 -24   1   16.00    4.50
  -2 -24   1   13.80    3.70
   1  24  -1   23.30    6.60
   1  24  -1   39.80    4.80
   1  24  -1   35.70    4.80
   1  24  -1   40.80    5.50
   1  24  -1   25.20    3.70
   1  24  -1   34.70    8.40
   1  24  -1   36.40    6.40
  -1 -24   1   37.80    6.00
  -1 -24   1   33.30    5.30
  -1 -24   1   41.10    6.50
   0  24  -1   19.90    3.40
   0  24  -1   23.20    3.40
   0  24  -1   17.60    4.80
   0  24  -1   20.90    7.70
   0  24  -1   21.00    3.50
   0  24  -1   22.50    3.80
   0  24  -1   17.70    7.00
   0 -24   1   26.40    4.50
   0 -24   1   18.10    4.80
  -1  24  -1   -0.50    2.40
  -1  24  -1    1.70    2.10
  -1  24  -1    2.30    5.40
  -1  24  -1   15.40    6.20
  -1  24  -1   -5.60    3.50
  -1  24  -1    1.90    2.30
  -1  24  -1    1.10    2.30
  -1  24  -1  -11.50    6.10
  -1  24  -1   -1.10    1.60
   1 -24   1   -4.50    5.00
   1 -24   1   -0.60    3.90
   1 -24   1    2.90    1.60
  -2  24  -1   54.29    5.30
  -2  24  -1   41.20    6.90
  -2  24  -1   53.39    6.50
  -2  24  -1   49.99   11.10
  -2  24  -1   55.79    5.90
  -2  24  -1   50.19    5.40
  -2  24  -1   47.80    9.10
   2 -24   1   49.90    7.40
   2 -24   1   57.99    6.10
   2 -24   1   54.99    7.80
   3 -24   1   26.20    6.30
   7  23  -1   19.90    6.50
   7  23  -1   12.20    6.20
   7  23  -1   14.90    2.80
   7  23  -1   18.00    3.30
   7  23  -1   19.10    3.80
   7  23  -1   15.10    3.20
  -7 -23   1   16.40    4.20
  -7 -23   1    5.20    8.80
  -7 -23   1   13.00    3.60
  -7 -23   1   21.30    5.70
  -7 -23   1   22.90    5.40
   6  23  -1   56.89    9.60
   6  23  -1   59.69    5.80
   6  23  -1   61.69    5.70
   6  23  -1   60.09    5.70
   6  23  -1   57.59    9.30
   6  23  -1   59.79    7.50
  -6 -23   1   59.39    6.70
  -6 -23   1   50.99   11.60
  -6 -23   1   52.29    8.10
  -6 -23   1   62.69    8.90
  -6 -23   1   41.70    6.40
   5  23  -1   95.69    7.30
   5  23  -1   72.39    8.20
   5  23  -1   99.09    7.20
   5  23  -1   92.79    6.60
   5  23  -1   78.69    8.80
   5  23  -1   94.19    7.10
   5  23  -1   99.19   11.70
  -5 -23   1   89.39    8.10
  -5 -23   1   75.49   14.20
  -5 -23   1   76.79    7.90
  -5 -23   1   91.09   10.00
  -5 -23   1   86.19    8.60
  -5 -23   1   81.99    9.30
   4  23  -1    0.20    4.30
   4  23  -1    4.10    5.40
   4  23  -1   -2.00    3.50
   4  23  -1    0.50    2.20
   4  23  -1    2.80    2.10
   4  23  -1    1.90    1.90
   4  23  -1    0.50    2.20
   4  23  -1    2.40    3.20
  -4 -23   1    3.50    2.90
  -4 -23   1   -7.40    7.80
  -4 -23   1   -0.40    3.00
  -4 -23   1   -1.00    3.50
  -4 -23   1    2.20    2.90
  -4 -23   1    4.00    4.20
   3  23  -1   17.60    5.70
   3  23  -1   12.90    2.80
   3  23  -1   16.10    4.60
   3  23  -1   16.50    2.90
   3  23  -1   14.50    3.10
   3  23  -1   16.20    3.10
   3  23  -1   26.90    7.40
  -3 -23   1   12.10    3.30
  -3 -23   1   14.80    3.70
  -3 -23   1   16.30    3.90
  -3 -23   1   19.20    7.80
  -3 -23   1   12.80    4.50
  -3 -23   1   15.20    5.10
   2  23  -1   32.70    4.50
   2  23  -1   19.50    6.20
   2  23  -1   26.40    3.70
   2  23  -1   37.90    4.90
   2  23  -1   24.70    5.20
   2  23  -1   36.50    4.70
   2  23  -1   33.70    6.40
  -2 -23   1   35.40    5.30
  -2 -23   1   38.00    6.40
  -2 -23   1   20.80    9.10
  -2 -23   1   23.20    4.20
  -2 -23   1   26.80    4.40
  -2 -23   1   25.20    4.60
   1  23  -1    7.40    2.40
   1  23  -1   15.60    4.40
   1  23  -1    6.90    2.40
   1  23  -1    6.80    4.50
   1  23  -1   -1.50    4.10
   1  23  -1    6.60    2.50
   1  23  -1    4.60    1.40
  -1 -23   1    6.80    3.10
  -1 -23   1    4.50    2.90
  -1 -23   1   15.70    5.00
  -1 -23   1   13.70    8.20
  -1 -23   1   11.70    4.10
  -1 -23   1    4.70    3.10
   0  23  -1   41.40    6.20
   0  23  -1   43.80    8.80
   0  23  -1   48.30    5.30
   0  23  -1   56.59    5.10
   0  23  -1   54.49    9.40
   0  23  -1   50.89    6.00
   0  23  -1   47.90    5.50
   0 -23   1   48.20    6.20
   0 -23   1   51.69    5.90
   0 -23   1   41.40    5.90
   0 -23   1   43.70    6.80
   0 -23   1   60.79    6.50
   0 -23   1   56.69   11.30
  -1  23  -1   34.90    4.40
  -1  23  -1   23.30    3.90
  -1  23  -1   25.00    6.60
  -1  23  -1   33.30    4.80
  -1  23  -1   20.80    7.00
  -1  23  -1   18.00    4.90
  -1  23  -1   28.60    4.20
   1 -23   1   26.60    4.40
   1 -23   1   33.20   10.10
   1 -23   1   22.60    5.90
   1 -23   1   34.40    4.80
   1 -23   1   32.10    4.40
   1 -23   1   26.90    5.10
  -2  23  -1   77.79    6.40
  -2  23  -1   68.49    7.40
  -2  23  -1   65.39    8.30
  -2  23  -1   82.19   12.20
  -2  23  -1   61.99    5.30
  -2  23  -1   73.59   12.40
  -2  23  -1   83.69    6.90
  -2  23  -1   83.99    6.30
   2 -23   1   64.79   12.40
   2 -23   1   78.59    7.00
   2 -23   1   76.49    9.40
   2 -23   1   95.29    7.10
   2 -23   1   78.29    7.70
   2 -23   1   70.69    8.00
  -3  23  -1   69.29    8.40
  -3  23  -1   66.19   11.40
  -3  23  -1   85.09    6.90
  -3  23  -1   75.59    5.30
  -3  23  -1   62.69    6.20
  -3  23  -1   71.49   10.80
  -3  23  -1   70.19    7.70
  -3  23  -1   73.79    6.00
   3 -23   1   77.89    7.20
   3 -23   1   84.29    9.90
   3 -23   1   88.79    6.60
   3 -23   1   66.99    7.60
   3 -23   1   85.19   18.80
   3 -23   1   66.89    8.90
  -4  23  -1   14.90    4.60
  -4  23  -1   18.20    2.80
  -4  23  -1    3.00    5.80
  -4  23  -1   18.50    3.10
  -4  23  -1   20.00    3.30
   4 -23   1   14.20    5.40
   8  22  -1    2.40    3.00
   8  22  -1   -1.20    2.30
   8  22  -1    0.00    4.60
   8  22  -1   -3.50    3.10
   8  22  -1   -1.30    2.00
  -8 -22   1   -0.10    4.30
  -8 -22   1   -1.60    2.80
  -8 -22   1   -7.60    7.70
  -8 -22   1   -3.10    3.60
  -8 -22   1   -2.50    2.60
   7  22  -1   36.60    7.80
   7  22  -1   28.40    4.30
   7  22  -1   27.70    5.00
   7  22  -1   28.40    3.90
   7  22  -1   30.70    5.20
   7  22  -1   25.40    3.50
   7  22  -1   38.00    8.50
   7  22  -1   28.90    4.90
  -7 -22   1   32.60    8.50
  -7 -22   1   27.40    5.20
  -7 -22   1   27.30    4.50
  -7 -22   1   25.00    5.40
  -7 -22   1   23.40    4.10
  -7 -22   1   28.80    5.60
  -7 -22   1   25.70    8.50
  -7 -22   1   33.10    3.90
   6  22  -1   44.80    6.60
   6  22  -1   51.29    5.10
   6  22  -1   46.30    5.10
   6  22  -1   48.00    9.10
   6  22  -1   42.60    7.10
   6  22  -1   45.60    5.10
  -6 -22   1   47.90    6.70
  -6 -22   1   49.90    7.80
  -6 -22   1   51.99    9.80
  -6 -22   1   43.60    5.90
  -6 -22   1   49.50    6.90
  -6 -22   1   31.50    4.70
   5  22  -1    9.20    2.50
   5  22  -1    8.90    4.10
   5  22  -1   10.40    2.20
   5  22  -1    3.10    4.50
   5  22  -1    6.50    2.50
   5  22  -1    9.10    2.80
   5  22  -1   13.70    4.00
  -5 -22   1   13.50    7.60
  -5 -22   1    9.10    3.60
  -5 -22   1   10.20    3.40
  -5 -22   1   15.30    5.30
  -5 -22   1    4.70    4.10
  -5 -22   1    7.20    3.10
   4  22  -1   11.70    4.20
   4  22  -1   21.20    3.30
   4  22  -1   26.70    6.20
   4  22  -1   21.60    3.40
   4  22  -1   19.80    3.00
  -4 -22   1   18.60    5.10
  -4 -22   1   14.90    4.40
  -4 -22   1   22.70    4.00
  -4 -22   1   26.20    4.50
  -4 -22   1   21.60    4.00
  -4 -22   1   36.30    9.50
   3  22  -1    8.40    2.60
   3  22  -1    7.80    4.00
   3  22  -1   12.70    4.70
   3  22  -1    7.00    2.30
   3  22  -1    5.30    2.30
  -3 -22   1    6.80    3.30
  -3 -22   1    3.40    2.80
  -3 -22   1    9.60    4.20
  -3 -22   1   13.00    7.40
  -3 -22   1    5.30    3.10
  -3 -22   1   14.10    5.00
   2  22  -1   23.50    4.90
   2  22  -1   26.70    6.60
   2  22  -1   24.60    3.50
   2  22  -1   27.60    4.30
   2  22  -1   22.00    3.30
  -2 -22   1   15.00    3.70
  -2 -22   1   30.60    5.20
  -2 -22   1   14.30    8.50
  -2 -22   1   39.30    6.00
  -2 -22   1   18.60    4.00
  -2 -22   1   23.30    4.30
   1  22  -1  102.89    7.60
   1  22  -1  106.79   11.90
   1  22  -1  111.69    8.00
   1  22  -1  101.19    7.80
   1  22  -1   98.89    9.50
  -1 -22   1   94.99    8.20
  -1 -22   1  103.09    8.50
  -1 -22   1   85.59   13.10
  -1 -22   1  109.79   10.40
  -1 -22   1  109.99    9.30
  -1 -22   1  106.19    8.70
   0  22  -1  160.98   12.90
   0  22  -1  185.98   11.70
   0  22  -1  198.78   11.80
   0  22  -1  190.18   11.30
   0  22  -1  184.98   15.90
   0 -22   1  175.88   12.30
   0 -22   1  164.48   12.70
   0 -22   1  177.78   13.60
   0 -22   1  180.98   12.00
   0 -22   1  137.89   17.40
  -1  22  -1    1.80    2.10
  -1  22  -1    2.80    2.00
  -1  22  -1    0.00    2.30
  -1  22  -1    3.50    4.80
  -1  22  -1    3.60    2.30
  -1  22  -1   -1.60    3.30
  -1  22  -1    3.90    5.60
   1 -22   1    1.40    2.40
   1 -22   1    4.60    2.60
   1 -22   1    1.30    4.50
   1 -22   1    6.80    6.60
   1 -22   1    4.20    2.90
   1 -22   1    1.00    3.60
  -2  22  -1   19.90    5.60
  -2  22  -1   22.50    3.00
  -2  22  -1   22.20    5.40
  -2  22  -1   15.80    3.50
  -2  22  -1   18.00    3.20
  -2  22  -1   11.30    6.90
  -2  22  -1   19.60    4.60
  -2  22  -1   15.60    3.00
  -2  22  -1   19.50    3.00
   2 -22   1   22.70    4.50
   2 -22   1   17.90    3.60
   2 -22   1   27.10    8.50
   2 -22   1   23.60    3.80
   2 -22   1   23.60    5.20
   2 -22   1   19.30    3.60
  -3  22  -1    2.60    1.50
  -3  22  -1   -0.10    4.90
  -3  22  -1   -2.70    3.20
  -3  22  -1    3.20    1.90
  -3  22  -1   -6.50    4.50
  -3  22  -1   -0.90    2.40
  -3  22  -1   -1.00    5.60
  -3  22  -1   -1.60    2.00
  -3  22  -1    0.00    1.80
   3 -22   1    0.60    2.70
   3 -22   1    0.00    2.30
   3 -22   1   -4.80    6.30
   3 -22   1   -1.60    4.50
   3 -22   1   -0.50    3.10
  -4  22  -1   12.20    2.40
  -4  22  -1   11.00    6.20
  -4  22  -1    8.90    2.50
  -4  22  -1    5.00    2.80
  -4  22  -1    8.10    2.60
  -4  22  -1   10.10    6.80
  -4  22  -1   13.30    4.90
  -4  22  -1    3.70    3.80
   4 -22   1    8.10    2.70
   4 -22   1    8.80    3.40
   4 -22   1   13.40    2.80
   4 -22   1    9.50    8.50
   4 -22   1   16.90    5.30
  -5  22  -1    3.30    3.80
  -5  22  -1    7.70    2.50
  -5  22  -1    6.20    2.10
  -5  22  -1    4.50    6.20
  -5  22  -1    8.50    2.90
  -5  22  -1   10.10    1.90
   5 -22   1   22.00    9.40
   5 -22   1   12.50    3.00
   5 -22   1   17.30    4.90
   5 -22   1   11.40    5.10
   5 -22   1   12.20    3.00
   5 -22   1    7.10    3.20
   9  21  -1    1.50    2.00
   9  21  -1    3.10    2.40
   9  21  -1    2.50    3.20
   9  21  -1   -1.90    2.90
   9  21  -1    5.20    5.70
  -9 -21   1    2.20    2.90
  -9 -21   1   -3.40    3.80
  -9 -21   1   -3.60    2.40
  -9 -21   1    0.60    3.80
  -9 -21   1    3.00    7.30
   8  21  -1   46.80    6.80
   8  21  -1   59.99    6.40
   8  21  -1   60.79    7.20
   8  21  -1   57.29    5.70
   8  21  -1   58.79    5.70
   8  21  -1   64.29   10.20
  -8 -21   1   52.39    6.20
  -8 -21   1   56.99    8.00
  -8 -21   1   55.99    7.30
  -8 -21   1   54.79    8.20
  -8 -21   1   46.40   10.70
  -8 -21   1   56.19    6.60
   7  21  -1   -2.10    3.00
   7  21  -1   -4.60    4.00
   7  21  -1   -0.70    2.00
   7  21  -1   -1.30    2.50
   7  21  -1    4.50    3.30
   7  21  -1    1.20    1.90
   7  21  -1    4.90    4.20
   7  21  -1    2.50    2.00
  -7 -21   1   -0.90    2.40
  -7 -21   1   -1.00    6.60
  -7 -21   1   -0.90    6.00
  -7 -21   1    0.80    2.60
  -7 -21   1    1.00    3.40
  -7 -21   1    0.00    2.70
  -7 -21   1    0.20    4.00
  -7 -21   1    1.40    1.90
   6  21  -1   29.80    4.30
   6  21  -1   19.50    5.80
   6  21  -1   16.60    4.30
   6  21  -1   18.40    4.60
   6  21  -1   30.40    4.10
   6  21  -1   24.50    3.50
  -6 -21   1   31.60    3.60
  -6 -21   1   19.70    4.80
  -6 -21   1   14.00    5.00
  -6 -21   1   20.30    4.30
  -6 -21   1   25.20    4.30
  -6 -21   1   16.90    8.10
  -6 -21   1   26.10    4.00
   5  21  -1   75.59    7.50
   5  21  -1   87.19    6.40
   5  21  -1   78.89    6.50
   5  21  -1   61.99    8.20
   5  21  -1   83.39    6.60
   5  21  -1   82.49    9.90
  -5 -21   1   78.39    7.40
  -5 -21   1   64.39    8.80
  -5 -21   1   87.99   13.10
  -5 -21   1   83.39    7.30
  -5 -21   1   90.19    8.20
  -5 -21   1   61.19    8.40
   4  21  -1    5.30    2.40
   4  21  -1    5.10    4.70
   4  21  -1    2.70    2.30
   4  21  -1    5.50    3.80
   4  21  -1    5.60    2.30
  -4 -21   1    6.20    6.90
  -4 -21   1    5.30    4.40
  -4 -21   1    8.70    4.00
  -4 -21   1    6.00    3.20
  -4 -21   1    1.20    2.90
  -4 -21   1    8.30    3.10
   3  21  -1   56.69    5.40
   3  21  -1   41.40    8.50
   3  21  -1   48.00    5.30
   3  21  -1   52.99    5.20
   3  21  -1   66.69    7.60
  -3 -21   1   49.90    9.90
  -3 -21   1   49.70    6.50
  -3 -21   1   51.59    6.10
  -3 -21   1   50.79    6.10
   2  21  -1    0.70    3.40
   2  21  -1    0.50    2.00
   2  21  -1    2.30    2.00
   2  21  -1    0.60    4.80
   2  21  -1    1.30    2.20
  -2 -21   1   -0.30    3.40
  -2 -21   1   -1.00    2.50
  -2 -21   1    3.70    4.40
  -2 -21   1   -5.50    6.00
  -2 -21   1    0.40    2.70
  -2 -21   1    1.10    2.60
   1  21  -1   81.19   10.30
   1  21  -1   87.39    6.50
   1  21  -1   80.09    6.70
   1  21  -1   73.09    8.20
   1  21  -1   96.09    6.90
  -1 -21   1   88.29   13.30
  -1 -21   1   77.69    7.30
  -1 -21   1   85.39    8.20
  -1 -21   1   78.49    7.00
  -1 -21   1   85.39    9.20
   0  21  -1   53.69    5.30
   0  21  -1   43.80    5.60
   0  21  -1   49.60    5.10
   0  21  -1   54.29    4.90
   0  21  -1   64.19    9.90
   0  21  -1   43.90    6.00
   0 -21   1   38.50    6.30
   0 -21   1   44.10    5.80
   0 -21   1   52.79    6.00
   0 -21   1   48.70    5.60
   0 -21   1   58.19    6.20
   0 -21   1   57.39   11.00
  -1  21  -1   11.30    2.70
  -1  21  -1   11.00    3.90
  -1  21  -1    9.30    2.60
  -1  21  -1   10.80    5.10
  -1  21  -1   12.30    2.70
  -1  21  -1    9.30    3.90
   1 -21   1    6.70    6.90
   1 -21   1   11.20    3.00
   1 -21   1   12.40    3.40
   1 -21   1   16.90    4.20
   1 -21   1    9.00    3.00
   1 -21   1   19.40    5.10
  -2  21  -1    1.60    2.00
  -2  21  -1   -4.80    3.10
  -2  21  -1    1.80    2.00
  -2  21  -1   12.40    5.10
  -2  21  -1    4.60    4.80
  -2  21  -1    1.50    1.50
  -2  21  -1   -0.20    2.00
  -2  21  -1    0.70    1.90
  -2  21  -1    4.20    4.20
   2 -21   1    2.90    2.50
   2 -21   1    0.40    2.40
   2 -21   1   12.30    6.50
   2 -21   1    0.50    4.30
   2 -21   1   -2.50    3.20
   2 -21   1    1.00    2.30
  -3  21  -1   25.50    3.70
  -3  21  -1   23.60    4.10
  -3  21  -1   24.90    3.00
  -3  21  -1   28.30    4.00
  -3  21  -1   36.40    7.40
  -3  21  -1   26.40    4.80
  -3  21  -1   12.70    6.80
  -3  21  -1   23.90    5.00
  -3  21  -1   31.00    4.30
   3 -21   1   26.10    3.80
   3 -21   1   29.50    4.50
   3 -21   1   28.30    5.30
   3 -21   1   39.50   10.00
   3 -21   1   25.50    4.40
   3 -21   1   26.60    4.30
  -4  21  -1    6.00    4.30
  -4  21  -1   10.40    2.50
  -4  21  -1    8.10    5.70
  -4  21  -1    9.70    2.70
  -4  21  -1    4.50    2.90
  -4  21  -1    5.90    6.80
  -4  21  -1   10.80    1.90
  -4  21  -1    9.10    2.30
  -4  21  -1    7.90    3.80
   4 -21   1   13.00    2.90
   4 -21   1   12.70    4.40
   4 -21   1    8.40    4.70
   4 -21   1    8.60    7.50
   4 -21   1   10.10    2.70
   4 -21   1    7.60    3.00
  -5  21  -1   57.99    5.10
  -5  21  -1   61.69    5.70
  -5  21  -1   76.19    6.30
  -5  21  -1   62.39    7.30
  -5  21  -1   55.09    7.50
  -5  21  -1   49.20    7.30
  -5  21  -1   61.89   11.50
  -5  21  -1   60.29    4.70
  -5  21  -1   79.99   11.90
   5 -21   1   63.49    7.80
   5 -21   1   67.79    5.90
   5 -21   1   68.99    6.80
   5 -21   1   81.99    6.00
   5 -21   1   84.09   12.50
  -6  21  -1    8.70    4.00
  -6  21  -1   10.80    2.30
  -6  21  -1   18.60    2.60
  -6  21  -1   15.00    3.20
  -6  21  -1   20.70    6.00
  -6  21  -1   13.30    2.80
  -6  21  -1   12.40    7.30
   6 -21   1   15.20    6.10
   6 -21   1   28.60    9.60
   6 -21   1   11.70    3.40
   6 -21   1   16.40    4.80
   6 -21   1   19.80    3.20
   6 -21   1   23.70    3.70
  10  20  -1   -0.30    1.80
  10  20  -1    2.50    3.30
  10  20  -1    2.40    2.90
  10  20  -1   12.50    6.90
  10  20  -1    3.70    2.30
 -10 -20   1   -1.40    2.50
 -10 -20   1   -1.50    7.60
 -10 -20   1   -1.20    3.60
 -10 -20   1   -2.90    3.60
 -10 -20   1    1.30    3.10
   9  20  -1  100.29   11.80
   9  20  -1   96.09    8.50
   9  20  -1   92.59    7.20
   9  20  -1   86.39    7.10
   9  20  -1   95.69    8.50
   9  20  -1  100.49    8.10
  -9 -20   1   77.89    8.20
  -9 -20   1   95.89   13.10
  -9 -20   1   75.69    7.50
  -9 -20   1  106.09   10.00
  -9 -20   1  100.79    9.80
  -9 -20   1   86.59    9.00
   8  20  -1   62.89    9.90
   8  20  -1   59.59    6.10
   8  20  -1   51.59    6.60
   8  20  -1   55.39    6.70
   8  20  -1   51.09    5.30
   8  20  -1   55.39    5.30
  -8 -20   1   50.89    7.00
  -8 -20   1   50.39    9.70
  -8 -20   1   57.39    7.80
  -8 -20   1   47.00    5.80
  -8 -20   1   52.19    7.50
  -8 -20   1   48.60    6.30
   7  20  -1   73.59    7.90
   7  20  -1   81.79    6.20
   7  20  -1   74.09    6.30
   7  20  -1   53.19    8.40
   7  20  -1   84.29   10.50
   7  20  -1   64.29    7.60
   7  20  -1   76.89    6.90
   7  20  -1   80.09    6.40
  -7 -20   1   65.29    8.50
  -7 -20   1   74.79    8.80
  -7 -20   1   79.69    9.50
  -7 -20   1   79.69   11.90
  -7 -20   1   80.89    8.00
  -7 -20   1   67.29    6.90
  -7 -20   1   78.19    5.90
  -7 -20   1   78.19    7.30
   6  20  -1   31.50    5.20
   6  20  -1   47.90    5.00
   6  20  -1   50.89    8.40
   6  20  -1   52.59    4.80
   6  20  -1   29.30    5.00
   6  20  -1   38.50    4.90
  -6 -20   1   48.00    5.70
  -6 -20   1   44.50    6.60
  -6 -20   1   49.30   10.10
  -6 -20   1   48.50    6.00
  -6 -20   1   43.30    6.40
  -6 -20   1   52.19    4.30
   5  20  -1   18.10    3.10
   5  20  -1   18.60    6.10
   5  20  -1   13.90    2.90
   5  20  -1   17.90    3.00
   5  20  -1   24.80    4.50
  -5 -20   1   29.20    4.90
  -5 -20   1   22.40    3.10
  -5 -20   1   26.10    5.20
  -5 -20   1   15.20    7.00
  -5 -20   1   11.00    3.20
  -5 -20   1   16.50    3.70
  -5 -20   1   16.00    3.80
   4  20  -1   80.59    6.50
   4  20  -1   84.59    8.20
   4  20  -1   85.89    6.70
   4  20  -1   89.69   10.40
   4  20  -1   73.59    6.40
  -4 -20   1   83.09    8.50
  -4 -20   1   74.19    7.10
  -4 -20   1   65.69   11.30
  -4 -20   1   83.99    7.80
  -4 -20   1   91.79    9.00
  -4 -20   1   83.99    7.30
   3  20  -1   88.59    6.90
   3  20  -1   79.89    8.20
   3  20  -1   96.09    6.90
   3  20  -1   88.09    6.70
   3  20  -1   97.09   10.50
  -3 -20   1   87.39    7.50
  -3 -20   1   81.29    7.40
  -3 -20   1   96.69    9.00
  -3 -20   1   80.39    7.70
  -3 -20   1   74.89   11.00
  -3 -20   1   88.89    8.60
   2  20  -1  104.19    9.30
   2  20  -1  112.99    8.00
   2  20  -1   99.79    8.90
   2  20  -1  108.39   11.80
   2  20  -1  116.99    7.80
   2  20  -1  119.99    8.10
  -2 -20   1  106.39    8.30
  -2 -20   1  111.69   10.00
  -2 -20   1  102.29   13.30
  -2 -20   1  108.49    9.50
  -2 -20   1  107.79    8.50
   1  20  -1   20.20    3.10
   1  20  -1   21.80    6.60
   1  20  -1   16.60    4.20
   1  20  -1   18.30    3.00
   1  20  -1   16.40    2.90
   1  20  -1   15.70    4.10
  -1 -20   1   16.80    7.20
  -1 -20   1   12.70    4.70
  -1 -20   1   18.10    3.50
  -1 -20   1   17.70    3.60
  -1 -20   1   14.30    4.10
  -1 -20   1   16.80    3.40
   0  20  -1    4.90    2.30
   0  20  -1    6.60    2.30
   0  20  -1   12.90    5.60
   0  20  -1   -0.80    3.50
   0  20  -1    7.00    2.40
   0  20  -1    0.60    3.40
   0 -20   1    3.60    2.20
   0 -20   1    4.00    4.90
   0 -20   1    2.00    4.40
   0 -20   1    1.70    1.90
   0 -20   1    5.70    2.80
   0 -20   1   -1.80    3.20
  -1  20  -1   -5.80    3.10
  -1  20  -1    0.70    1.90
  -1  20  -1    6.00    3.70
  -1  20  -1   -2.50    3.30
  -1  20  -1   -0.90    1.90
  -1  20  -1    0.50    1.80
   1 -20   1   -2.80    4.20
   1 -20   1    1.50    2.30
   1 -20   1   -1.90    5.10
   1 -20   1    1.40    2.40
   1 -20   1    2.50    2.30
   1 -20   1   -4.70    3.20
  -2  20  -1  100.19   11.30
  -2  20  -1  114.39    8.80
  -2  20  -1  112.29    9.20
  -2  20  -1  104.89    7.70
  -2  20  -1  105.89    7.60
  -2  20  -1  107.99    7.30
  -2  20  -1   89.89    6.70
  -2  20  -1   84.79    8.90
   2 -20   1   79.69   12.40
   2 -20   1  100.69    8.20
   2 -20   1  116.19    8.10
   2 -20   1   98.79    7.70
   2 -20   1  123.29   10.00
  -3  20  -1    2.70    2.00
  -3  20  -1    2.60    5.00
  -3  20  -1   -0.20    2.10
  -3  20  -1    2.00    1.90
  -3  20  -1    0.40    3.20
  -3  20  -1    3.50    1.40
  -3  20  -1    1.00    3.10
  -3  20  -1    0.00    1.90
  -3  20  -1    1.90    3.70
  -3  20  -1    3.10    3.60
   3 -20   1   -0.20    2.10
   3 -20   1    0.60    2.50
   3 -20   1   -2.40    5.80
   3 -20   1    3.20    4.00
   3 -20   1    0.40    2.00
   3 -20   1    1.70    2.90
   3 -20   1    0.30    2.10
  -4  20  -1  102.29    9.30
  -4  20  -1   96.79    9.30
  -4  20  -1  113.79    8.00
  -4  20  -1  114.79   14.70
  -4  20  -1   96.39    7.00
  -4  20  -1  104.99    9.30
  -4  20  -1  122.29   12.70
  -4  20  -1  114.99    7.40
  -4  20  -1  122.69    8.30
   4 -20   1  114.49    8.90
   4 -20   1  116.39   14.70
   4 -20   1  153.58   10.80
   4 -20   1  105.29   10.30
   4 -20   1  114.99    8.10
  -5  20  -1   81.49    6.00
  -5  20  -1   91.59    7.00
  -5  20  -1   87.59   13.50
  -5  20  -1   80.69    6.50
  -5  20  -1   71.49    8.40
  -5  20  -1   68.69    8.00
  -5  20  -1   75.29    5.60
  -5  20  -1   89.89    8.10
  -5  20  -1   70.39   10.80
   5 -20   1   75.69    9.20
   5 -20   1   99.99    6.80
   5 -20   1  103.99   14.30
   5 -20   1   89.79    7.70
   5 -20   1  101.09    9.30
   5 -20   1   87.99    6.70
  -6  20  -1    6.30    2.40
  -6  20  -1   -4.80    6.40
  -6  20  -1    7.20    1.60
  -6  20  -1    0.20    4.80
  -6  20  -1   -1.10    2.70
  -6  20  -1    2.70    3.50
  -6  20  -1   10.40    6.00
  -6  20  -1    4.00    1.80
  -6  20  -1    5.10    2.10
   6 -20   1    2.70    4.50
   6 -20   1    7.60    2.30
   6 -20   1   10.40    7.90
   6 -20   1    1.70    2.50
   6 -20   1   12.90    4.70
   6 -20   1    9.10    2.80
  -7  20  -1   11.30    2.20
  -7  20  -1   11.70    4.00
  -7  20  -1   11.50    2.50
  -7  20  -1   10.50    2.80
  -7  20  -1   15.50    6.00
   7 -20   1   17.70    4.30
   7 -20   1   14.80    3.30
   7 -20   1   14.30    2.70
   7 -20   1    9.90    7.90
   7 -20   1   10.30    3.30
   7 -20   1   13.60    5.70
  11  19  -1    5.40    2.10
  11  19  -1    1.00    6.70
  11  19  -1    7.40    3.80
  11  19  -1    7.90    2.60
  11  19  -1    5.00    2.90
 -11 -19   1   10.20    3.40
 -11 -19   1   -1.80    2.50
 -11 -19   1    5.40    4.20
 -11 -19   1   -6.10    7.80
 -11 -19   1    5.50    4.10
  10  19  -1   65.79    5.60
  10  19  -1   62.89    5.80
  10  19  -1   69.39    7.20
  10  19  -1   70.59   11.20
  10  19  -1   65.29    6.90
 -10 -19   1   62.99    8.50
 -10 -19   1   62.79    8.30
 -10 -19   1   54.99    6.80
 -10 -19   1   49.20    6.00
 -10 -19   1   60.79    7.80
 -10 -19   1   64.19   11.10
   9  19  -1    5.30    3.30
   9  19  -1    0.60    2.70
   9  19  -1    2.40    2.90
   9  19  -1    2.20    2.20
   9  19  -1    6.20    5.50
   9  19  -1    1.00    1.90
  -9 -19   1    1.30    3.80
  -9 -19   1   -7.20    5.80
  -9 -19   1   -0.10    3.30
  -9 -19   1    0.40    2.60
  -9 -19   1    1.50    2.40
  -9 -19   1   -0.50    2.70
   8  19  -1  134.09    8.90
   8  19  -1  109.69    9.70
   8  19  -1  138.39    9.60
   8  19  -1  126.49    8.80
   8  19  -1  140.19   13.30
   8  19  -1  111.79    9.70
  -8 -19   1  123.29    9.30
  -8 -19   1  127.99   10.50
  -8 -19   1  128.79   14.90
  -8 -19   1  146.19   10.90
  -8 -19   1  124.29    9.60
  -8 -19   1  115.69   10.10
   7  19  -1   82.89    6.50
   7  19  -1   84.79    9.80
   7  19  -1   65.29    7.60
   7  19  -1   69.79    7.60
   7  19  -1   89.89    6.30
   7  19  -1   82.19    6.50
  -7 -19   1   76.59    7.40
  -7 -19   1   74.89    8.40
  -7 -19   1   94.19   10.00
  -7 -19   1   82.69   11.60
  -7 -19   1   85.39    6.10
  -7 -19   1   80.29    8.00
  -7 -19   1   72.79    8.60
  -7 -19   1   80.59    7.00
   6  19  -1   34.80    4.30
   6  19  -1   37.00    7.20
   6  19  -1   29.50    4.30
   6  19  -1   21.10    4.30
   6  19  -1   22.40    4.60
   6  19  -1   38.10    4.20
  -6 -19   1   31.70    6.20
  -6 -19   1   36.30    5.30
  -6 -19   1   30.80    3.70
  -6 -19   1   29.00    7.60
  -6 -19   1   36.00    5.70
  -6 -19   1   26.00    3.80
  -6 -19   1   17.50    4.80
  -6 -19   1   19.40    4.70
   5  19  -1   52.29    5.00
   5  19  -1   51.59    7.30
   5  19  -1   41.10    6.60
   5  19  -1   53.69    5.00
   5  19  -1   54.29    4.80
  -5 -19   1   39.10    5.80
  -5 -19   1   46.10    8.80
  -5 -19   1   50.49    5.80
  -5 -19   1   40.50    5.60
  -5 -19   1   55.19    6.60
  -5 -19   1   46.70    5.60
  -5 -19   1   44.10    6.10
  -5 -19   1   51.29    4.10
   4  19  -1    8.20    4.60
   4  19  -1    1.20    2.70
   4  19  -1    3.60    2.00
   4  19  -1    1.90    2.30
   4  19  -1    2.20    2.20
  -4 -19   1    0.80    2.20
  -4 -19   1    0.20    2.70
  -4 -19   1    2.70    1.60
  -4 -19   1   -0.70    3.50
  -4 -19   1    6.40    5.60
  -4 -19   1    0.70    2.70
  -4 -19   1    1.60    3.70
   3  19  -1  198.78   15.60
   3  19  -1  194.98   12.10
   3  19  -1  182.88   13.00
   3  19  -1  200.88   12.20
   3  19  -1  207.38   12.40
  -3 -19   1  190.58   12.60
  -3 -19   1  201.48   12.70
  -3 -19   1  180.28   17.00
  -3 -19   1  192.78   13.70
  -3 -19   1  209.68   13.60
   2  19  -1   61.79    5.50
   2  19  -1   66.59    7.30
   2  19  -1   60.89    5.70
   2  19  -1   57.79    6.90
   2  19  -1   64.39    5.70
   2  19  -1   57.69    9.10
  -2 -19   1   75.59    6.80
  -2 -19   1   50.09    9.10
  -2 -19   1   66.79    6.20
  -2 -19   1   71.59    6.30
   1  19  -1  318.37   18.20
   1  19  -1  332.97   18.50
   1  19  -1  310.77   18.50
   1  19  -1  303.87   22.10
   1  19  -1  311.17   19.00
   1  19  -1  317.17   19.40
  -1 -19   1  298.07   19.20
  -1 -19   1  306.37   18.90
  -1 -19   1  335.07   19.60
   0  19  -1    4.10    3.30
   0  19  -1    3.70    3.30
   0  19  -1    5.10    2.10
   0  19  -1    4.30    2.10
   0  19  -1   12.90    5.40
   0  19  -1    5.50    2.20
   0 -19   1    2.40    3.40
   0 -19   1    3.40    3.10
   0 -19   1    5.00    2.60
   0 -19   1    6.80    4.10
  -1  19  -1   75.99    6.30
  -1  19  -1   70.09    9.70
  -1  19  -1   68.59    6.10
  -1  19  -1   82.89    5.90
  -1  19  -1   80.79    7.40
  -1  19  -1   86.49    7.80
   1 -19   1   62.79    6.60
   1 -19   1   92.99    8.60
   1 -19   1   66.49   10.40
   1 -19   1   70.19    6.30
   1 -19   1   70.39    6.60
   1 -19   1   83.49    7.70
  -2  19  -1    3.70    2.20
  -2  19  -1    2.60    4.80
  -2  19  -1    6.20    3.30
  -2  19  -1    5.30    3.60
  -2  19  -1    5.80    2.00
  -2  19  -1    3.70    2.00
  -2  19  -1    2.30    1.60
  -2  19  -1    0.90    3.20
   2 -19   1    3.70    2.00
   2 -19   1    4.00    2.70
   2 -19   1    5.10    2.50
   2 -19   1    3.30    2.30
   2 -19   1    7.90    4.00
   2 -19   1    4.70    3.50
   2 -19   1    4.80    3.70
   2 -19   1   -0.80    5.10
  -3  19  -1  311.47   22.10
  -3  19  -1  366.56   21.80
  -3  19  -1  386.66   21.60
  -3  19  -1  393.06   26.20
  -3  19  -1  382.56   20.90
  -3  19  -1  375.66   21.30
  -3  19  -1  354.86   22.10
  -3  19  -1  312.37   20.50
   3 -19   1  357.16   26.80
   3 -19   1  376.56   22.50
   3 -19   1  371.06   21.60
   3 -19   1  417.66   21.00
   3 -19   1  390.66   21.30
   3 -19   1  375.36   21.30
   3 -19   1  363.16   21.90
   3 -19   1  405.86   23.10
  -4  19  -1  123.79   12.60
  -4  19  -1  128.79    8.20
  -4  19  -1  109.89    9.00
  -4  19  -1  119.49   14.00
  -4  19  -1  120.29    8.40
  -4  19  -1  105.19    9.20
  -4  19  -1  110.19    9.40
  -4  19  -1  118.69    7.60
  -4  19  -1   97.89    7.20
   4 -19   1  136.39   14.30
   4 -19   1  115.19    8.90
   4 -19   1  135.69    8.20
   4 -19   1  119.09    8.10
   4 -19   1  111.69   10.20
   4 -19   1  126.79   10.70
  -5  19  -1   13.00    2.60
  -5  19  -1   24.00    6.30
  -5  19  -1   16.60    2.30
  -5  19  -1    9.90    7.20
  -5  19  -1   10.20    3.80
  -5  19  -1   11.20    2.20
  -5  19  -1    9.80    2.60
  -5  19  -1   10.50    4.30
  -5  19  -1    7.60    3.40
   5 -19   1   16.70    3.10
   5 -19   1   12.90    2.70
   5 -19   1   15.70    3.30
   5 -19   1   24.80    5.20
   5 -19   1   21.20    7.40
   5 -19   1   16.70    4.90
  -6  19  -1    4.50    1.50
  -6  19  -1   -8.60    4.80
  -6  19  -1    0.40    3.30
  -6  19  -1   -2.50    2.50
  -6  19  -1   -2.30    4.40
  -6  19  -1    5.30    5.00
  -6  19  -1    2.20    1.80
  -6  19  -1    2.00    1.90
  -6  19  -1    1.50    2.00
   6 -19   1    3.00    5.90
   6 -19   1    4.50    4.10
   6 -19   1    1.10    4.10
   6 -19   1    3.30    2.60
   6 -19   1    0.60    2.10
   6 -19   1    1.30    2.30
  -7  19  -1   19.20    4.40
  -7  19  -1   20.90    3.10
  -7  19  -1   20.80    5.40
  -7  19  -1   19.70   10.10
  -7  19  -1   26.80    7.00
  -7  19  -1   28.60    2.90
  -7  19  -1   16.50    3.20
  -7  19  -1   19.40    2.60
  -7  19  -1   15.80    4.00
   7 -19   1   24.80    3.90
   7 -19   1   20.70    7.50
   7 -19   1   26.70    4.60
   7 -19   1   26.10    5.90
   7 -19   1   21.80    3.00
   7 -19   1   16.40    3.50
  -8  19  -1   14.40    3.00
  -8  19  -1   13.30    2.50
  -8  19  -1    8.20    3.60
  -8  19  -1   15.40    6.70
   8 -19   1   18.10    3.70
   8 -19   1   24.90    6.20
   8 -19   1   25.10    9.20
   8 -19   1   22.80    3.70
  11  18  -1   46.50    4.50
  11  18  -1   47.50    5.10
  11  18  -1   47.20    9.70
  11  18  -1   48.20    6.70
  11  18  -1   51.29    5.90
 -11 -18   1   33.80    5.20
 -11 -18   1   36.90    5.80
 -11 -18   1   36.70    5.30
 -11 -18   1   39.70    9.30
 -11 -18   1   42.20    7.10
 -11 -18   1   65.49    8.20
  10  18  -1    4.90    3.00
  10  18  -1    9.50    5.30
  10  18  -1    7.10    2.50
  10  18  -1    5.10    3.40
  10  18  -1    9.80    3.40
  10  18  -1    6.60    2.20
 -10 -18   1    6.40    2.70
 -10 -18   1    6.80    4.20
 -10 -18   1    8.60    4.00
 -10 -18   1    5.80    3.60
 -10 -18   1    4.40    6.60
 -10 -18   1    7.80    3.30
   9  18  -1   46.20    8.20
   9  18  -1   41.30    4.60
   9  18  -1   29.50    4.70
   9  18  -1   38.40    4.40
   9  18  -1   39.20    5.50
   9  18  -1   34.60    5.50
  -9 -18   1   32.60    4.60
  -9 -18   1   38.80    6.20
  -9 -18   1   22.90    7.80
  -9 -18   1   47.20    6.90
  -9 -18   1   50.09    7.00
  -9 -18   1   31.60    4.30
   8  18  -1   75.79    6.90
   8  18  -1   76.79    6.10
   8  18  -1   67.99    7.20
   8  18  -1   69.99    7.40
   8  18  -1   77.19    6.10
   8  18  -1   81.89   10.70
  -8 -18   1   85.59    8.50
  -8 -18   1   75.79    8.00
  -8 -18   1   76.19    7.70
  -8 -18   1   64.19    6.50
  -8 -18   1   62.69   10.50
  -8 -18   1   68.89    6.80
   7  18  -1    3.40    2.20
   7  18  -1    4.10    3.40
   7  18  -1    4.50    4.00
   7  18  -1    5.30    3.30
   7  18  -1    3.70    1.90
   7  18  -1    2.40    2.00
  -7 -18   1    0.10    5.60
  -7 -18   1    7.10    2.20
  -7 -18   1   10.90    5.10
  -7 -18   1    4.10    3.50
  -7 -18   1    4.90    3.80
  -7 -18   1    6.60    2.70
  -7 -18   1    8.70    3.10
  -7 -18   1    2.50    3.10
   6  18  -1    5.40    3.30
   6  18  -1    8.50    2.20
   6  18  -1    6.00    3.70
   6  18  -1    4.80    2.20
   6  18  -1    7.10    2.40
  -6 -18   1    7.10    4.00
  -6 -18   1    5.90    2.00
  -6 -18   1    2.60    5.40
  -6 -18   1   -0.50    3.80
  -6 -18   1    6.60    2.90
  -6 -18   1    7.70    2.80
  -6 -18   1    4.40    3.40
   5  18  -1   57.79    5.00
   5  18  -1   59.69    5.20
   5  18  -1   53.49    7.80
   5  18  -1   49.50    5.20
  -5 -18   1   75.39    7.70
  -5 -18   1   58.59    6.60
  -5 -18   1   48.00    8.80
  -5 -18   1   56.69    7.20
  -5 -18   1   46.30    5.70
  -5 -18   1   51.79    5.90
  -5 -18   1   60.99    4.40
  -5 -18   1   52.99    5.70
   4  18  -1   14.40    2.70
   4  18  -1   23.40    5.80
   4  18  -1   16.50    2.80
   4  18  -1   17.00    2.80
  -4 -18   1   11.20    2.90
  -4 -18   1   31.90    4.70
  -4 -18   1   18.90    4.10
  -4 -18   1   16.70    3.50
  -4 -18   1   25.60    4.30
  -4 -18   1   13.60    6.00
  -4 -18   1   21.40    2.70
   3  18  -1  116.69   11.10
   3  18  -1  110.59    8.10
   3  18  -1  100.09    9.00
   3  18  -1  112.29    7.90
   3  18  -1  116.79    7.90
  -3 -18   1  124.09    9.00
  -3 -18   1  132.09    9.70
  -3 -18   1  130.49   13.10
  -3 -18   1  122.39    8.50
  -3 -18   1  109.69    7.00
  -3 -18   1  128.49    8.60
  -3 -18   1  106.49    8.30
   2  18  -1  178.28   10.60
   2  18  -1  164.28   10.50
   2  18  -1  179.38   14.30
   2  18  -1  159.18   10.20
   2  18  -1  156.18   11.50
   2  18  -1  155.58   11.30
  -2 -18   1  165.58   10.70
  -2 -18   1  171.58   10.90
  -2 -18   1  163.48   11.90
  -2 -18   1  149.09   11.40
  -2 -18   1  167.68   11.20
  -2 -18   1  171.28   15.20
   1  18  -1   16.60    3.90
   1  18  -1   20.80    3.90
   1  18  -1   23.20    3.80
   1  18  -1   31.70    3.90
   1  18  -1   29.70    6.10
   1  18  -1   25.50    3.70
  -1 -18   1   23.30    3.30
  -1 -18   1   18.60    4.00
  -1 -18   1   16.00    4.20
  -1 -18   1   24.20    3.70
   0  18  -1   22.30    2.90
   0  18  -1   27.90    3.90
   0  18  -1   22.40    3.90
   0  18  -1   21.10    3.90
   0  18  -1   20.30    6.00
   0  18  -1   20.10    3.00
   0 -18   1   22.00    3.50
   0 -18   1   25.40    4.00
   0 -18   1   23.10    4.50
  -1  18  -1    7.00    3.20
  -1  18  -1    6.20    3.30
  -1  18  -1    8.60    2.20
  -1  18  -1    9.20    2.60
  -1  18  -1   11.40    2.40
  -1  18  -1   10.20    5.60
   1 -18   1   12.30    3.50
   1 -18   1   11.40    4.10
   1 -18   1    5.90    4.10
   1 -18   1   13.50    2.90
  -2  18  -1  143.79   13.60
  -2  18  -1  146.09    9.50
  -2  18  -1  165.18   10.40
  -2  18  -1  151.28    9.20
  -2  18  -1  143.79    9.70
  -2  18  -1  129.09   10.60
  -2  18  -1  126.59    8.80
  -2  18  -1  160.28   10.70
   2 -18   1  146.29    9.10
   2 -18   1  158.18   11.20
   2 -18   1  145.29    9.70
  -3  18  -1   88.29    7.40
  -3  18  -1   83.99    5.90
  -3  18  -1   71.39    5.50
  -3  18  -1   74.39    7.50
  -3  18  -1   80.99    6.30
  -3  18  -1   74.49    6.50
  -3  18  -1   83.39   10.60
  -3  18  -1   86.39    7.70
   3 -18   1   83.89    8.20
   3 -18   1   82.19    6.10
   3 -18   1   87.69    7.40
   3 -18   1   79.89    8.00
   3 -18   1   81.69    6.40
  -4  18  -1    6.60    4.40
  -4  18  -1    7.30    2.40
  -4  18  -1    2.00    2.70
  -4  18  -1    3.70    3.30
  -4  18  -1    5.00    2.10
  -4  18  -1    7.00    3.30
  -4  18  -1   10.30    3.80
  -4  18  -1    7.10    2.00
  -4  18  -1    6.30    1.60
   4 -18   1    3.40    4.40
   4 -18   1    5.40    2.20
   4 -18   1    6.40    2.60
   4 -18   1    6.30    2.60
   4 -18   1    0.80    3.80
   4 -18   1    6.80    4.30
  -5  18  -1    6.60    1.60
  -5  18  -1    6.00    6.20
  -5  18  -1    2.20    2.80
  -5  18  -1    5.70    2.30
  -5  18  -1    3.00    3.10
  -5  18  -1    9.80    2.30
  -5  18  -1    5.30    3.70
  -5  18  -1    8.00    5.00
  -5  18  -1    0.90    3.10
  -5  18  -1    6.00    1.80
   5 -18   1    8.80    2.80
   5 -18   1    8.70    2.30
   5 -18   1    2.60    4.00
   5 -18   1    4.60    5.50
   5 -18   1    8.70    4.00
   5 -18   1    6.10    2.60
  -6  18  -1   11.20    3.50
  -6  18  -1   15.20    2.90
  -6  18  -1   22.20    3.10
  -6  18  -1   19.30    6.70
  -6  18  -1   24.80    2.80
  -6  18  -1   20.20    4.00
  -6  18  -1   16.00    4.80
  -6  18  -1   22.60    3.50
  -6  18  -1    5.80    6.70
   6 -18   1   19.20    3.40
   6 -18   1   18.50    3.50
   6 -18   1   19.40    5.20
   6 -18   1   20.90    7.20
   6 -18   1   24.60    3.60
   6 -18   1   27.60    4.80
  -7  18  -1   10.30    2.60
  -7  18  -1   16.00    6.00
  -7  18  -1   12.10    2.40
  -7  18  -1   11.00    7.30
  -7  18  -1   12.60    3.60
  -7  18  -1   13.20    5.10
  -7  18  -1   11.00    2.10
  -7  18  -1    8.20    3.30
   7 -18   1   13.20    7.10
   7 -18   1   14.80    5.40
   7 -18   1   13.30    3.20
   7 -18   1   11.00    2.40
   7 -18   1   14.90    3.20
  -8  18  -1   28.80    3.80
  -8  18  -1   28.10    4.50
  -8  18  -1   28.30    6.80
  -8  18  -1   32.60    4.50
   8 -18   1   29.70    4.40
   8 -18   1   39.10    7.40
   8 -18   1   38.00    4.90
   8 -18   1   18.70    7.10
  -9  18  -1   76.59    6.70
  -9  18  -1   80.29   11.00
  -9  18  -1   72.79    5.90
   9 -18   1   66.29   12.10
   9 -18   1  102.29   12.50
   9 -18   1   87.49    7.10
   9 -18   1   79.19    7.30
  12  17  -1   -1.20    2.20
  12  17  -1    1.60    2.30
  12  17  -1   -3.90    4.70
  12  17  -1   -2.00    3.20
  12  17  -1    1.20    1.70
  12  17  -1    1.90    5.60
  12  17  -1    2.60    2.00
 -12 -17   1   -2.10    2.80
 -12 -17   1    3.60    3.80
 -12 -17   1   -3.90    3.30
 -12 -17   1   -2.60    2.20
 -12 -17   1  -19.60    6.40
  11  17  -1    2.70    3.20
  11  17  -1   -4.10    5.50
  11  17  -1   -0.20    3.10
  11  17  -1    3.00    1.70
  11  17  -1    1.40    0.90
  11  17  -1    1.00    2.20
 -11 -17   1    3.40    6.70
 -11 -17   1   -2.70    3.50
 -11 -17   1    1.10    2.40
 -11 -17   1    1.60    4.10
 -11 -17   1   -0.80    2.90
 -11 -17   1   -0.60    3.10
  10  17  -1   10.20    2.80
  10  17  -1    6.90    2.20
  10  17  -1    9.10    2.40
  10  17  -1   18.40    6.70
  10  17  -1   12.80    3.90
  10  17  -1   11.70    3.50
 -10 -17   1   10.40    3.50
 -10 -17   1   12.20    6.60
 -10 -17   1    7.20    3.30
 -10 -17   1   11.00    4.00
 -10 -17   1    3.50    3.60
 -10 -17   1    8.90    2.70
   9  17  -1   80.29    6.20
   9  17  -1   81.89   10.50
   9  17  -1   75.89    7.20
   9  17  -1   75.59    7.00
   9  17  -1   71.99    5.90
  -9 -17   1   81.19    8.20
  -9 -17   1   76.09   10.90
  -9 -17   1   68.59    7.60
  -9 -17   1   86.59    8.30
  -9 -17   1   71.49    7.00
  -9 -17   1   67.49    6.50
   8  17  -1    0.00    2.00
   8  17  -1   -1.00    0.80
   8  17  -1   -0.90    2.90
   8  17  -1   -0.40    1.80
   8  17  -1   -6.50    3.90
   8  17  -1    0.40    2.50
  -8 -17   1   -2.50    3.20
  -8 -17   1    1.20    5.50
  -8 -17   1   -1.10    2.60
  -8 -17   1    2.10    2.30
  -8 -17   1    0.30    2.70
  -8 -17   1   -0.50    3.40
   7  17  -1   31.60    4.00
   7  17  -1   30.10    3.60
   7  17  -1   19.40    4.70
   7  17  -1   19.30    4.00
   7  17  -1   22.10    3.10
  -7 -17   1   24.20    3.60
  -7 -17   1   31.60    7.40
  -7 -17   1   27.00    5.90
  -7 -17   1   23.30    4.10
  -7 -17   1   22.80    3.90
  -7 -17   1   21.40    3.40
   6  17  -1  151.28    9.40
   6  17  -1  145.99   12.30
   6  17  -1  133.79    9.50
   6  17  -1  143.49    9.60
  -6 -17   1  174.28   11.40
  -6 -17   1  137.69   13.90
  -6 -17   1  154.58   11.30
  -6 -17   1  137.29    9.90
  -6 -17   1  164.58   11.30
  -6 -17   1  140.59   10.20
  -6 -17   1  148.69    9.10
   5  17  -1   10.40    2.30
   5  17  -1   11.30    2.40
   5  17  -1    6.00    2.10
   5  17  -1    9.40    3.40
   5  17  -1   13.10    4.80
  -5 -17   1   14.70    3.80
  -5 -17   1    9.60    5.40
  -5 -17   1   12.30    3.80
  -5 -17   1    6.30    2.40
  -5 -17   1   12.70    4.20
  -5 -17   1   10.90    2.00
  -5 -17   1    9.00    2.80
   4  17  -1   22.30    3.90
   4  17  -1   19.50    2.80
   4  17  -1   25.50    3.70
   4  17  -1   28.90    3.80
   4  17  -1   21.60    5.30
   4  17  -1   24.20    4.10
  -4 -17   1   30.90    4.50
  -4 -17   1   24.30    4.40
  -4 -17   1   33.10    4.90
  -4 -17   1   30.80    7.80
  -4 -17   1   30.80    4.50
  -4 -17   1   29.40    2.90
  -4 -17   1   28.40    4.50
  -4 -17   1   29.40    3.90
   3  17  -1  160.08   10.10
   3  17  -1  150.58   13.10
   3  17  -1  145.39    9.90
   3  17  -1  149.88   11.00
   3  17  -1  157.78   10.20
  -3 -17   1  169.18   14.80
  -3 -17   1  163.18   10.90
  -3 -17   1  168.68   11.40
  -3 -17   1  180.28   11.60
  -3 -17   1  161.18   10.50
  -3 -17   1  164.58   10.50
   2  17  -1   70.99    5.60
   2  17  -1   68.29    5.40
   2  17  -1   76.29    8.70
   2  17  -1   54.39    6.70
   2  17  -1   70.79    5.60
   2  17  -1   54.89    6.70
  -2 -17   1   72.59    6.50
  -2 -17   1   75.79    6.10
  -2 -17   1   71.79    5.90
  -2 -17   1   60.19    7.40
  -2 -17   1   68.79    9.60
  -2 -17   1   59.99    7.00
   1  17  -1    4.90    1.80
   1  17  -1    8.40    4.10
   1  17  -1    0.50    1.80
   1  17  -1    1.90    1.90
   1  17  -1    6.20    3.00
   1  17  -1    5.20    3.00
  -1 -17   1    2.20    4.10
  -1 -17   1    6.90    3.50
  -1 -17   1    1.30    2.10
  -1 -17   1    3.40    2.50
  -1 -17   1    4.50    2.10
  -1 -17   1    7.10    3.30
   0  17  -1   44.30    4.50
   0  17  -1   42.70    4.40
   0  17  -1   47.00    5.80
   0  17  -1   42.80    7.70
   0  17  -1   48.60    4.30
   0  17  -1   40.10    5.70
   0 -17   1   45.00    5.30
   0 -17   1   49.10    8.40
   0 -17   1   32.50    4.50
   0 -17   1   44.30    5.00
   0 -17   1   51.69    6.00
  -1  17  -1   47.90    8.20
  -1  17  -1   57.09    4.80
  -1  17  -1   49.50    5.00
  -1  17  -1   43.80    6.10
  -1  17  -1   48.70    5.90
  -1  17  -1   58.59    4.50
   1 -17   1   43.40    5.40
   1 -17   1   52.19    5.30
   1 -17   1   49.40    6.10
   1 -17   1   50.99    8.50
   1 -17   1   55.69    4.90
   1 -17   1   49.50    6.70
  -2  17  -1   13.40    3.40
  -2  17  -1   11.30    2.40
  -2  17  -1   12.50    2.30
  -2  17  -1   14.40    3.40
  -2  17  -1    1.80    3.80
  -2  17  -1    7.90    2.20
   2 -17   1   23.10    4.30
   2 -17   1    8.70    2.80
   2 -17   1   16.30    5.80
   2 -17   1   10.50    2.40
   2 -17   1   11.30    2.30
   2 -17   1   11.20    2.60
   2 -17   1    9.80    3.80
  -3  17  -1  245.48   14.50
  -3  17  -1  195.28   15.00
  -3  17  -1  253.17   13.90
  -3  17  -1  243.58   14.70
  -3  17  -1  218.48   14.90
  -3  17  -1  263.67   18.60
  -3  17  -1  244.28   14.20
  -3  17  -1  201.08   13.60
   3 -17   1  247.98   14.20
   3 -17   1  261.67   15.50
   3 -17   1  258.77   14.80
   3 -17   1  244.08   19.10
   3 -17   1  236.38   14.10
   3 -17   1  229.08   14.80
   3 -17   1  251.57   14.00
   3 -17   1  260.87   16.10
  -4  17  -1   39.40    5.40
  -4  17  -1   58.39    9.40
  -4  17  -1   42.80    4.30
  -4  17  -1   40.70    3.90
  -4  17  -1   34.50    5.10
  -4  17  -1   40.20    4.70
  -4  17  -1   39.50    5.80
  -4  17  -1   33.30    3.40
   4 -17   1   42.90    5.50
   4 -17   1   39.00    8.10
   4 -17   1   33.30    4.60
   4 -17   1   36.70    4.30
   4 -17   1   37.80    6.40
   4 -17   1   45.70    4.50
  -5  17  -1    9.30    6.20
  -5  17  -1   19.30    5.90
  -5  17  -1   13.60    3.50
  -5  17  -1   10.90    3.10
  -5  17  -1   10.10    2.10
   5 -17   1    5.00    1.70
   5 -17   1    5.50    4.00
  -6  17  -1   12.30    2.60
  -6  17  -1   17.50    2.60
  -6  17  -1   14.90    2.10
  -6  17  -1   10.80    2.20
  -6  17  -1   11.80    3.40
  -6  17  -1   12.90    3.10
  -6  17  -1    6.70    5.80
  -6  17  -1    6.90    2.90
  -6  17  -1   11.10    4.10
  -6  17  -1   14.00    5.20
   6 -17   1    9.50    2.50
   6 -17   1    9.80    5.90
   6 -17   1   18.60    5.40
   6 -17   1   19.40    3.20
  -7  17  -1   49.20   10.00
  -7  17  -1   42.60    5.90
  -7  17  -1   50.49    5.10
  -7  17  -1   43.20    6.80
  -7  17  -1   33.60    5.00
  -7  17  -1   51.19    4.00
  -7  17  -1   40.50    4.00
  -7  17  -1   41.60    8.20
  -7  17  -1   48.80    4.40
   7 -17   1   57.89    5.50
   7 -17   1   64.19    8.90
   7 -17   1   47.30    9.50
   7 -17   1   45.80    5.50
  -8  17  -1   77.29    8.40
  -8  17  -1   87.39    7.00
  -8  17  -1   85.99    6.40
  -8  17  -1   96.29   12.30
  -8  17  -1   91.49   14.00
   8 -17   1   84.79   12.30
   8 -17   1  100.89    7.40
   8 -17   1   92.09    7.80
   8 -17   1   96.89   10.40
  -9  17  -1   36.60    6.40
  -9  17  -1   22.00    4.40
  -9  17  -1   29.50    4.20
  -9  17  -1   30.00    3.70
   9 -17   1   38.80    5.30
   9 -17   1   24.90    8.60
   9 -17   1   38.40    8.30
   9 -17   1   37.80    5.50
  12  16  -1    1.30    2.20
  12  16  -1    1.60    6.60
  12  16  -1    4.80    4.20
  12  16  -1   -0.20    3.40
  12  16  -1   -1.70    2.00
  12  16  -1    0.30    1.50
  12  16  -1    3.40    2.20
 -12 -16   1   -2.80    2.10
 -12 -16   1   -3.00    3.20
 -12 -16   1    0.30    3.10
 -12 -16   1   -3.50    3.70
 -12 -16   1    2.50    3.30
 -12 -16   1   -2.80    6.40
  11  16  -1  159.48   10.10
  11  16  -1  176.68   16.00
  11  16  -1  160.38   11.40
  11  16  -1  185.38   11.90
  11  16  -1  186.48   11.00
  11  16  -1  170.08   10.60
 -11 -16   1  137.79   11.40
 -11 -16   1  134.39   14.90
 -11 -16   1  145.69   10.70
 -11 -16   1  165.18   12.50
 -11 -16   1  181.38   12.50
 -11 -16   1  162.48   12.30
  10  16  -1    2.90    2.20
  10  16  -1    5.50    2.50
  10  16  -1    5.60    3.00
  10  16  -1    8.10    4.80
  10  16  -1    3.00    1.90
  10  16  -1    5.30    2.90
 -10 -16   1    3.60    2.40
 -10 -16   1    1.80    3.00
 -10 -16   1    4.20    2.80
 -10 -16   1    2.80    3.40
 -10 -16   1   -1.50    5.80
 -10 -16   1    7.40    3.80
   9  16  -1   86.49    6.60
   9  16  -1  100.99    7.90
   9  16  -1   98.79   11.50
   9  16  -1   91.89    6.90
   9  16  -1   83.59    7.80
   9  16  -1   86.59    7.50
  -9 -16   1   86.19    7.70
  -9 -16   1   87.59    8.70
  -9 -16   1   93.59    7.20
  -9 -16   1   76.69   11.10
  -9 -16   1   81.29    8.70
  -9 -16   1   92.19    8.30
   8  16  -1   20.60    3.10
   8  16  -1   16.00    3.70
   8  16  -1   15.40    3.50
   8  16  -1   17.30    3.80
   8  16  -1   12.80    5.70
   8  16  -1   23.90    3.70
  -8 -16   1   17.90    3.10
  -8 -16   1   24.70    4.10
  -8 -16   1   14.70    4.10
  -8 -16   1   19.20    3.80
  -8 -16   1   14.30    6.00
  -8 -16   1   14.80    4.20
   7  16  -1  109.09    8.20
   7  16  -1   98.99    8.00
   7  16  -1   85.79    6.80
   7  16  -1   84.79    6.80
  -7 -16   1  122.59    9.10
  -7 -16   1   94.69    6.70
  -7 -16   1   93.29    9.60
  -7 -16   1   93.59    7.70
  -7 -16   1   86.29    7.20
  -7 -16   1   80.99   10.60
  -7 -16   1   91.69    7.90
   6  16  -1    1.30    2.90
   6  16  -1    9.50    2.30
   6  16  -1    7.60    4.20
   6  16  -1   10.00    2.10
   6  16  -1   10.20    2.30
  -6 -16   1    7.20    2.70
  -6 -16   1    6.80    3.30
  -6 -16   1   -0.50    3.40
  -6 -16   1    7.40    2.40
  -6 -16   1    6.20    3.40
  -6 -16   1   17.80    5.70
  -6 -16   1   12.20    2.10
   5  16  -1   12.80    2.40
   5  16  -1   13.90    3.40
   5  16  -1   14.70    2.60
   5  16  -1   12.80    2.30
   5  16  -1   11.80    4.30
  -5 -16   1   17.00    5.60
  -5 -16   1   18.60    3.80
  -5 -16   1   12.20    3.70
  -5 -16   1   14.10    3.00
  -5 -16   1   23.50    3.90
  -5 -16   1   17.90    2.20
  -5 -16   1   17.50    2.90
   4  16  -1   99.69    6.80
   4  16  -1   85.29    7.70
   4  16  -1   96.09    8.00
   4  16  -1   95.99    6.90
   4  16  -1   98.99    6.80
   4  16  -1   94.09    9.50
  -4 -16   1   98.19    6.20
  -4 -16   1  102.09   11.10
  -4 -16   1   93.59    8.40
  -4 -16   1   99.39    7.70
  -4 -16   1  105.59    7.90
  -4 -16   1   99.09    7.30
  -4 -16   1   96.09    7.30
  -4 -16   1   91.09    8.20
   3  16  -1  113.29   10.70
   3  16  -1  110.99    7.70
   3  16  -1  112.89    7.80
   3  16  -1  125.39    8.90
   3  16  -1  125.79    8.90
   3  16  -1  112.59    7.90
  -3 -16   1  121.19    8.30
  -3 -16   1  121.69    8.20
  -3 -16   1  133.09    9.20
  -3 -16   1  111.19    8.50
  -3 -16   1  116.69   11.80
   2  16  -1  164.48   10.90
   2  16  -1  155.48   10.10
   2  16  -1  163.58   10.20
   2  16  -1  162.58   11.00
   2  16  -1  149.79   13.00
   2  16  -1  153.58    9.90
  -2 -16   1  170.78   10.40
  -2 -16   1  169.38   11.30
  -2 -16   1  157.38   10.50
  -2 -16   1  160.18   10.60
  -2 -16   1  171.78   11.20
  -2 -16   1  152.48   14.00
   1  16  -1   10.30    2.30
   1  16  -1   18.30    3.50
   1  16  -1   10.60    2.30
   1  16  -1   14.70    3.30
   1  16  -1   16.10    4.80
   1  16  -1   12.20    2.40
  -1 -16   1   10.00    2.80
  -1 -16   1   15.60    3.40
  -1 -16   1   11.00    2.60
  -1 -16   1   13.50    5.60
  -1 -16   1   14.40    2.90
  -1 -16   1   13.40    3.60
   0  16  -1    0.60    2.60
   0  16  -1    3.00    2.00
   0  16  -1    2.40    1.60
   0  16  -1    6.80    4.40
   0  16  -1    3.00    1.70
   0  16  -1    1.40    2.60
   0 -16   1    5.90    2.30
   0 -16   1    4.00    2.00
   0 -16   1    2.60    2.80
   0 -16   1    0.70    1.90
   0 -16   1    2.50    4.30
   0 -16   1    0.10    3.00
  -1  16  -1    2.10    2.60
  -1  16  -1    5.80    1.90
  -1  16  -1    7.40    1.80
  -1  16  -1    4.40    2.70
  -1  16  -1    3.40    1.90
  -1  16  -1    1.90    3.60
   1 -16   1    8.50    2.10
   1 -16   1   -0.10    3.80
   1 -16   1    3.80    2.20
   1 -16   1    4.10    2.70
   1 -16   1    6.40    2.20
   1 -16   1    5.30    3.20
  -2  16  -1   77.59    6.00
  -2  16  -1   72.19    9.40
  -2  16  -1   83.99    5.70
  -2  16  -1   82.09    7.10
  -2  16  -1   85.79    7.10
  -2  16  -1   79.49    6.30
   2 -16   1   77.09    5.90
   2 -16   1   80.29    5.70
   2 -16   1   78.69   10.50
   2 -16   1   69.49    6.50
   2 -16   1   74.39    6.20
   2 -16   1   78.39    7.80
   2 -16   1   82.79    7.20
   2 -16   1   88.39    7.90
  -3  16  -1  172.48   10.40
  -3  16  -1  152.18    9.80
  -3  16  -1  147.29   11.30
  -3  16  -1  181.38   14.60
  -3  16  -1  162.78   11.20
  -3  16  -1  161.68   10.00
  -3  16  -1  169.68   10.60
  -3  16  -1  177.28   11.00
   3 -16   1  169.58   10.30
   3 -16   1  151.88   14.80
   3 -16   1  171.98   11.00
   3 -16   1  162.68   10.90
   3 -16   1  163.18   12.10
   3 -16   1  175.68   10.20
   3 -16   1  179.38   11.90
   3 -16   1  156.18   10.20
  -4  16  -1   68.09    5.70
  -4  16  -1   85.19    7.10
  -4  16  -1   68.69    6.90
  -4  16  -1   81.19    5.40
  -4  16  -1   86.89    6.70
  -4  16  -1   84.49    9.80
  -4  16  -1   78.29    6.20
  -4  16  -1   69.59    5.10
   4 -16   1   88.89    8.10
   4 -16   1   76.99    8.10
   4 -16   1   69.29    5.70
   4 -16   1   71.59    5.90
   4 -16   1   76.19   11.30
   4 -16   1   73.39    6.50
  -5  16  -1   24.40    3.60
  -5  16  -1   31.00    4.20
  -5  16  -1   32.90    7.40
  -5  16  -1   23.90    4.00
  -5  16  -1   23.70    2.80
  -5  16  -1   23.90    4.40
  -5  16  -1   26.10    3.50
  -5  16  -1   24.20    3.20
   5 -16   1   27.40    3.70
   5 -16   1   22.30    3.50
   5 -16   1   37.80    7.60
   5 -16   1   35.60    4.90
   5 -16   1   33.50    4.30
   5 -16   1   33.80    5.60
  -6  16  -1  113.39    8.10
  -6  16  -1  143.29    8.10
  -6  16  -1  135.69    8.50
  -6  16  -1  149.88    9.10
  -6  16  -1  142.09    9.10
  -6  16  -1  106.79   14.20
  -6  16  -1  140.49    9.80
  -6  16  -1  117.59   10.10
  -6  16  -1  128.09   12.80
   6 -16   1  144.79    9.10
   6 -16   1  148.59   11.70
   6 -16   1  123.99   10.00
   6 -16   1  133.79    8.40
   6 -16   1  123.49   13.50
   6 -16   1  127.79    9.40
  -7  16  -1   69.69    7.20
  -7  16  -1   70.19    5.60
  -7  16  -1   79.59   10.00
  -7  16  -1   82.39    7.80
  -7  16  -1   79.09   11.50
  -7  16  -1   91.89    6.00
  -7  16  -1   70.39    8.70
  -7  16  -1   81.89    6.50
  -7  16  -1   83.49    5.40
   7 -16   1   94.59    9.50
   7 -16   1   90.39    6.80
  -8  16  -1   11.90    3.60
  -8  16  -1   21.30    6.80
  -8  16  -1   17.40    2.50
  -8  16  -1   15.70    3.80
  -8  16  -1   16.30    2.10
  -8  16  -1   13.50    2.80
  -8  16  -1   -1.40    6.20
   8 -16   1   21.30    3.70
   8 -16   1   27.30    6.90
   8 -16   1   12.30    6.70
   8 -16   1   13.60    3.10
  -9  16  -1   12.20    3.10
  -9  16  -1   12.70    3.70
  -9  16  -1    9.20    2.50
  -9  16  -1    8.80    5.50
  -9  16  -1   10.20    2.10
  -9  16  -1   12.50    6.90
   9 -16   1   24.30    7.00
   9 -16   1   12.70    3.00
   9 -16   1   18.10    3.60
   9 -16   1   17.40    6.40
 -10  16  -1   49.99    6.30
  10 -16   1   34.40    8.30
  13  15  -1   14.30    2.80
 -13 -15   1   11.50    4.20
 -13 -15   1   10.20    4.10
 -13 -15   1    6.20    2.50
  12  15  -1   99.09    8.60
  12  15  -1   81.19    7.70
  12  15  -1  117.89   10.50
  12  15  -1  101.29    6.90
  12  15  -1   86.99    6.10
  12  15  -1  102.19   13.10
  12  15  -1   96.09    6.90
  12  15  -1  100.39    6.80
 -12 -15   1   73.89    6.80
 -12 -15   1   73.09   10.60
 -12 -15   1   87.49    8.70
 -12 -15   1   93.09    9.00
 -12 -15   1   79.39    8.60
 -12 -15   1   80.99    7.80
  11  15  -1   -0.60    2.90
  11  15  -1    2.20    1.60
  11  15  -1   -0.80    2.20
  11  15  -1    6.90    6.50
  11  15  -1    2.10    2.10
  11  15  -1    5.50    3.40
 -11 -15   1    1.50    2.90
 -11 -15   1   -2.80    2.80
 -11 -15   1    0.70    2.20
 -11 -15   1   -1.70    3.30
 -11 -15   1   -2.40    5.50
 -11 -15   1    0.90    3.70
  10  15  -1  104.49    7.00
  10  15  -1  103.69   11.70
  10  15  -1  104.49    7.30
  10  15  -1   86.79    8.10
  10  15  -1  103.19    8.40
  10  15  -1  101.39    7.70
 -10 -15   1  110.99    8.90
 -10 -15   1  112.49    8.30
 -10 -15   1  100.69   11.70
 -10 -15   1  104.49    7.70
 -10 -15   1  104.89    9.30
 -10 -15   1   81.19    8.90
   9  15  -1   32.80    5.10
   9  15  -1   29.20    4.20
   9  15  -1   24.10    4.10
   9  15  -1   32.30    5.30
   9  15  -1   33.80    8.30
   9  15  -1   31.10    3.90
  -9 -15   1   37.20    4.60
  -9 -15   1   26.40    4.90
  -9 -15   1   33.20    7.20
  -9 -15   1   26.90    4.70
  -9 -15   1   35.00    4.60
  -9 -15   1   36.60    5.70
   8  15  -1    4.40    2.00
   8  15  -1    9.00    2.80
   8  15  -1    6.90    5.10
   8  15  -1    6.60    2.30
   8  15  -1    7.30    2.70
  -8 -15   1   13.40    3.70
  -8 -15   1    4.60    2.80
  -8 -15   1   16.50    4.00
  -8 -15   1    5.60    2.30
  -8 -15   1   11.70    4.90
  -8 -15   1    4.60    2.70
   7  15  -1    7.70    3.00
   7  15  -1    5.80    2.00
   7  15  -1    7.20    4.20
   7  15  -1    7.80    2.90
   7  15  -1    5.50    2.10
   7  15  -1    6.80    2.50
  -7 -15   1    3.70    2.60
  -7 -15   1    5.90    3.30
  -7 -15   1    5.80    4.70
  -7 -15   1    4.80    2.60
  -7 -15   1   10.40    3.70
  -7 -15   1    5.90    4.10
  -7 -15   1    5.50    2.30
  -7 -15   1    5.90    2.20
   6  15  -1   73.99    5.70
   6  15  -1   75.39    5.80
   6  15  -1   75.49    6.90
   6  15  -1   70.59    5.40
   6  15  -1   72.19    7.90
  -6 -15   1   73.99    5.50
  -6 -15   1   70.69    6.30
  -6 -15   1   80.49    7.60
  -6 -15   1   76.89    9.50
  -6 -15   1   75.49    6.70
  -6 -15   1   68.59    6.00
  -6 -15   1   74.09    7.40
  -6 -15   1   83.79    7.30
   5  15  -1  468.75   26.80
   5  15  -1  507.35   27.50
   5  15  -1  491.05   29.30
   5  15  -1  471.75   26.70
   5  15  -1  475.85   26.60
  -5 -15   1  475.15   28.00
  -5 -15   1  455.55   30.50
  -5 -15   1  504.45   27.70
  -5 -15   1  502.85   27.60
  -5 -15   1  458.45   26.40
  -5 -15   1  487.55   27.10
  -5 -15   1  486.15   27.10
  -5 -15   1  464.15   27.40
   4  15  -1   26.00    5.30
   4  15  -1   14.40    3.40
   4  15  -1   13.20    3.20
   4  15  -1   23.70    3.00
   4  15  -1   14.50    2.50
   4  15  -1   21.70    2.70
  -4 -15   1   23.30    2.50
  -4 -15   1   22.10    3.00
  -4 -15   1   12.50    3.40
  -4 -15   1   24.60    3.50
  -4 -15   1   23.90    3.80
  -4 -15   1   22.70    5.70
  -4 -15   1   13.40    3.50
  -4 -15   1   21.40    3.00
   3  15  -1   98.39    9.30
   3  15  -1   95.49    7.40
   3  15  -1   91.59    6.40
   3  15  -1   93.39    6.60
   3  15  -1   91.89    6.40
   3  15  -1   90.99    7.40
  -3 -15   1   96.29    7.10
  -3 -15   1   97.29    6.80
  -3 -15   1   90.49    7.70
  -3 -15   1   90.99    6.80
  -3 -15   1   77.89    9.80
  -3 -15   1   86.59    7.80
   2  15  -1    6.90    2.60
   2  15  -1    5.60    2.60
   2  15  -1    4.90    1.80
   2  15  -1    3.90    1.80
   2  15  -1    5.90    3.90
   2  15  -1    6.80    2.00
  -2 -15   1    8.30    2.90
  -2 -15   1    7.70    2.30
  -2 -15   1    7.20    2.10
  -2 -15   1   10.10    3.10
  -2 -15   1    8.30    4.20
  -2 -15   1    9.00    2.30
   1  15  -1   46.00    7.00
   1  15  -1   46.30    4.50
   1  15  -1   52.59    4.50
   1  15  -1   51.09    4.60
   1  15  -1   62.19    5.80
   1  15  -1   57.29    5.60
  -1 -15   1   57.29    5.20
  -1 -15   1   58.39    6.20
  -1 -15   1   62.79    9.30
  -1 -15   1   62.79    5.90
  -1 -15   1   47.10    4.70
  -1 -15   1   50.49    5.00
   0  15  -1   74.99    5.50
   0  15  -1   74.99    8.50
   0  15  -1   72.59    5.60
   0  15  -1   91.59    6.70
   0  15  -1   76.09    5.70
   0 -15   1   76.69    9.40
   0 -15   1   72.19    5.70
   0 -15   1   69.89    6.00
   0 -15   1   79.39    6.10
  -1  15  -1  299.17   20.90
  -1  15  -1  311.47   17.60
  -1  15  -1  315.27   17.80
  -1  15  -1  310.97   18.20
  -1  15  -1  318.87   18.00
  -1  15  -1  311.17   17.40
   1 -15   1  295.07   17.90
   1 -15   1  302.27   21.50
   1 -15   1  296.07   17.50
   1 -15   1  300.87   17.80
   1 -15   1  305.77   18.30
   1 -15   1  323.57   18.10
  -2  15  -1  159.98    9.50
  -2  15  -1  140.79   10.00
  -2  15  -1  141.99   10.10
  -2  15  -1  156.28    9.70
  -2  15  -1  153.28    9.20
  -2  15  -1  146.19   12.80
   2 -15   1  152.88   10.20
   2 -15   1  141.09   10.40
   2 -15   1  164.08   11.20
   2 -15   1  166.08   13.80
   2 -15   1  156.58    9.20
   2 -15   1  155.58    9.60
   2 -15   1  150.98    9.90
   2 -15   1  146.29    9.40
   3 -15   1   33.70    7.50
  -4  15  -1   28.30    3.00
  -4  15  -1   21.00    4.00
  -4  15  -1   20.60    3.50
  -4  15  -1   21.20    3.20
  -4  15  -1   20.20    5.10
  -4  15  -1   27.20    3.90
   4 -15   1   25.40    3.60
   4 -15   1   20.10    3.30
   4 -15   1   31.60    7.10
   4 -15   1   31.80    5.60
  -5  15  -1   12.80    5.40
  -5  15  -1   16.50    2.40
  -5  15  -1   15.60    3.10
  -5  15  -1   11.90    2.00
  -5  15  -1   16.20    2.80
  -5  15  -1   17.60    3.50
  -5  15  -1   19.70    2.80
  -5  15  -1   10.30    3.40
   5 -15   1   20.40    4.00
   5 -15   1    4.50    4.30
   5 -15   1   16.60    2.50
   5 -15   1   15.40    2.90
   5 -15   1   15.80    2.90
   5 -15   1    9.60    5.00
  -6  15  -1   33.30    3.80
  -6  15  -1   33.50    3.40
  -6  15  -1   40.70    4.40
  -6  15  -1   24.90    5.70
  -6  15  -1   30.10    5.10
  -6  15  -1   36.30    5.40
  -6  15  -1   52.19    4.90
  -6  15  -1   30.40    7.30
  -6  15  -1   33.90    3.30
   6 -15   1   42.00    3.80
   6 -15   1   23.60    7.20
   6 -15   1   36.50    5.00
   6 -15   1   44.80    7.20
   6 -15   1   45.70    4.80
  -7  15  -1   -3.40    2.20
  -7  15  -1    2.60    1.40
  -7  15  -1   -0.50    1.90
  -7  15  -1   -2.70    2.30
  -7  15  -1    0.50    3.00
  -7  15  -1    0.10    4.30
  -7  15  -1    0.30    1.20
  -7  15  -1   -8.40    5.00
  -7  15  -1   -1.40    1.40
  -7  15  -1   -2.00    3.40
   7 -15   1   -2.40    2.10
   7 -15   1   -6.00    4.80
   7 -15   1   -2.50    3.70
   7 -15   1    0.00    2.30
  -8  15  -1   62.39    8.40
  -8  15  -1   77.89    6.10
  -8  15  -1   73.29   11.70
  -8  15  -1   82.09    9.90
  -8  15  -1   68.69    7.00
  -8  15  -1   72.19    7.50
  -8  15  -1   75.59    5.40
  -8  15  -1   62.19    5.60
   8 -15   1   81.99    6.50
   8 -15   1   66.89   10.40
   8 -15   1   77.19    9.80
   8 -15   1   72.89    6.70
  -9  15  -1    2.40    1.90
  -9  15  -1   -2.40    2.40
  -9  15  -1    3.00    4.60
  -9  15  -1   -5.20    6.10
  -9  15  -1    3.70    1.50
   9 -15   1   11.30    5.30
   9 -15   1   -4.00    4.00
 -10  15  -1   22.40    3.30
 -10  15  -1   23.10    7.00
 -10  15  -1   18.60    3.00
 -10  15  -1   23.80    4.30
  10 -15   1   45.70    8.00
 -11  15  -1    2.60    1.60
  13  14  -1   17.30    2.90
  13  14  -1   23.50    5.30
  13  14  -1   19.60    8.20
  13  14  -1   19.90    3.00
  13  14  -1   22.30    4.30
 -13 -14   1    1.90    6.40
 -13 -14   1   14.40    3.90
 -13 -14   1   16.30    4.60
 -13 -14   1   10.70    2.60
 -13 -14   1   14.90    4.50
 -13 -14   1   16.20    3.60
  12  14  -1   10.00    2.50
  12  14  -1    6.90    5.80
  12  14  -1    8.10    3.60
  12  14  -1   13.60    3.40
  12  14  -1    5.70    1.60
  12  14  -1   11.10    4.70
  12  14  -1   12.70    2.30
  12  14  -1   14.90    2.70
 -12 -14   1    7.80    3.10
 -12 -14   1   16.40    4.20
 -12 -14   1   10.20    3.80
 -12 -14   1   12.20    5.80
 -12 -14   1    4.60    2.30
 -12 -14   1    8.00    3.30
  11  14  -1   90.09    7.80
  11  14  -1   88.39    5.90
  11  14  -1   84.99    7.40
  11  14  -1   88.59    6.60
  11  14  -1   89.79   11.70
  11  14  -1   93.49    6.60
 -11 -14   1   80.59    8.30
 -11 -14   1   82.99    7.60
 -11 -14   1   95.69   10.90
 -11 -14   1   82.09    8.10
 -11 -14   1   79.99    6.70
 -11 -14   1   75.19    8.40
  10  14  -1  115.19    7.40
  10  14  -1  113.79    8.10
  10  14  -1  130.39   12.70
  10  14  -1   90.79    8.40
  10  14  -1  119.79    7.80
  10  14  -1  118.49    8.90
 -10 -14   1   93.49    9.40
 -10 -14   1  119.79    9.20
 -10 -14   1  125.79    8.80
 -10 -14   1  112.69    8.00
 -10 -14   1  136.29   12.30
 -10 -14   1  100.09    9.40
   9  14  -1    4.50    2.70
   9  14  -1    7.90    5.30
   9  14  -1   10.10    2.50
   9  14  -1    8.90    3.30
   9  14  -1    9.30    2.10
   9  14  -1    6.10    2.90
  -9 -14   1    5.70    3.50
  -9 -14   1    6.10    2.90
  -9 -14   1    6.50    2.40
  -9 -14   1    5.80    2.90
  -9 -14   1    5.10    3.70
  -9 -14   1   11.40    4.80
   8  14  -1    5.20    2.60
   8  14  -1    4.00    2.00
   8  14  -1    2.30    1.70
   8  14  -1    4.00    4.30
   8  14  -1    5.00    2.60
  -8 -14   1    4.00    2.60
  -8 -14   1    4.90    3.40
  -8 -14   1    2.20    2.00
  -8 -14   1   -0.10    4.00
  -8 -14   1    1.50    2.50
  -8 -14   1    7.80    3.30
   7  14  -1  510.75   29.10
   7  14  -1  536.05   29.20
   7  14  -1  512.65   29.60
   7  14  -1  518.35   29.70
   7  14  -1  551.74   32.80
   7  14  -1  532.55   29.60
  -7 -14   1  560.24   30.20
  -7 -14   1  515.15   32.70
  -7 -14   1  566.94   30.10
  -7 -14   1  517.45   30.00
  -7 -14   1  506.15   31.20
  -7 -14   1  488.65   29.10
  -7 -14   1  533.45   29.40
  -7 -14   1  526.85   29.60
   6  14  -1   56.09    6.90
   6  14  -1   62.89    6.10
   6  14  -1   55.69    4.60
   6  14  -1   52.09    4.90
   6  14  -1   57.19    4.90
  -6 -14   1   59.79    4.80
  -6 -14   1   76.59    7.00
  -6 -14   1   68.49    6.70
  -6 -14   1   57.69    6.70
  -6 -14   1   48.90    7.60
  -6 -14   1   61.19    5.80
  -6 -14   1   64.29    5.60
  -6 -14   1   57.39    5.20
   5  14  -1  165.38    9.90
   5  14  -1  158.38    9.60
   5  14  -1  165.08    9.80
   5  14  -1  136.09   10.40
   5  14  -1  156.68   10.60
   5  14  -1  160.88   12.20
  -5 -14   1  135.59   10.80
  -5 -14   1  190.78   14.10
  -5 -14   1  160.08    9.50
  -5 -14   1  173.68   10.20
  -5 -14   1  168.48   11.20
  -5 -14   1  136.69   10.60
  -5 -14   1  176.08   10.30
  -5 -14   1  163.08   10.60
   4  14  -1    9.80    2.90
   4  14  -1    7.50    2.80
   4  14  -1   12.00    2.20
   4  14  -1   17.20    4.20
   4  14  -1   15.90    2.30
   4  14  -1   14.80    2.10
  -4 -14   1   16.10    5.20
  -4 -14   1    9.40    3.30
  -4 -14   1   15.30    2.20
  -4 -14   1    7.90    2.90
  -4 -14   1   18.60    2.60
  -4 -14   1   16.10    2.60
  -4 -14   1   15.90    2.80
  -4 -14   1   20.10    3.60
   3  14  -1   41.70    3.90
   3  14  -1   45.70    6.70
   3  14  -1   41.30    4.00
   3  14  -1   41.40    3.90
  -3 -14   1   40.00    4.40
  -3 -14   1   46.70    4.40
  -3 -14   1   37.20    6.50
  -3 -14   1   34.40    5.30
  -3 -14   1   39.20    4.20
   2  14  -1  219.28   13.40
   2  14  -1  262.17   14.00
   2  14  -1  213.08   15.90
   2  14  -1  218.18   13.40
   2  14  -1  218.98   13.30
   2  14  -1  276.37   14.30
  -2 -14   1  222.28   13.80
  -2 -14   1  225.38   13.70
  -2 -14   1  219.88   16.70
  -2 -14   1  218.38   13.50
   1  14  -1   79.39    5.60
   1  14  -1   76.19    5.40
   1  14  -1   72.49    5.50
   1  14  -1   70.49    7.90
  -1 -14   1   78.19    5.70
  -1 -14   1   74.09    5.80
  -1 -14   1   78.69    5.90
  -1 -14   1   78.49    8.70
   0  14  -1  384.46   20.60
   0  14  -1  343.67   20.00
   0  14  -1  379.56   20.40
   0  14  -1  352.26   19.80
   0  14  -1  346.27   22.90
   0  14  -1  330.77   20.00
   0 -14   1  407.96   20.60
   0 -14   1  326.57   19.90
   0 -14   1  340.87   20.20
   0 -14   1  325.87   20.20
   0 -14   1  391.66   20.60
   0 -14   1  317.97   23.20
  -1  14  -1  349.96   19.60
  -1  14  -1  344.37   19.50
  -1  14  -1  353.36   19.80
  -1  14  -1  366.46   19.30
  -1  14  -1  360.56   20.00
  -1  14  -1  363.56   22.70
   1 -14   1  332.27   19.80
   1 -14   1  345.27   19.70
   1 -14   1  332.67   19.80
   1 -14   1  350.16   20.10
   1 -14   1  327.97   23.00
   1 -14   1  323.77   19.40
  -2  14  -1   78.69    6.60
  -2  14  -1   76.99    5.30
  -2  14  -1   79.59    6.40
  -2  14  -1   75.09    8.80
  -2  14  -1   75.09    5.60
  -2  14  -1   79.49    5.80
   2 -14   1   70.19    5.50
   2 -14   1   77.39    6.10
   2 -14   1   70.99    5.70
   2 -14   1   79.89    6.50
   2 -14   1   74.49    5.30
   2 -14   1   74.79    6.90
   2 -14   1   76.49    7.30
   2 -14   1   74.39    9.50
  -3  14  -1   17.40    3.10
  -3  14  -1   18.10    3.10
  -3  14  -1   16.80    2.40
  -3  14  -1   16.40    3.00
  -3  14  -1   13.10    2.50
  -3  14  -1   16.30    5.20
  -3  14  -1   10.60    2.10
  -3  14  -1   12.40    2.00
   3 -14   1   17.80    4.50
   3 -14   1   10.90    2.20
   3 -14   1   16.70    2.50
   3 -14   1    9.50    2.10
   3 -14   1    5.50    4.40
   3 -14   1   18.90    3.10
   3 -14   1   15.20    3.60
   3 -14   1    8.80    2.30
  -4  14  -1  312.87   17.70
  -4  14  -1  327.87   21.70
  -4  14  -1  287.47   17.60
  -4  14  -1  319.47   18.30
  -4  14  -1  286.07   19.00
  -4  14  -1  291.27   17.90
   4 -14   1  330.17   18.60
   4 -14   1  373.06   20.60
   4 -14   1  370.16   18.20
   4 -14   1  307.67   17.80
   4 -14   1  311.67   22.10
  -5  14  -1  115.89   11.40
  -5  14  -1  122.19    7.90
  -5  14  -1  112.59    7.40
  -5  14  -1  105.69    8.70
  -5  14  -1  100.19    7.00
  -5  14  -1  105.99    7.00
   5 -14   1  118.79    7.30
   5 -14   1  128.89   12.20
   5 -14   1  118.89    8.20
   5 -14   1  144.39   10.70
  -6  14  -1    6.10    2.50
  -6  14  -1    8.20    3.50
  -6  14  -1    8.40    1.80
  -6  14  -1    1.50    2.80
  -6  14  -1    5.20    1.70
  -6  14  -1    6.40    2.10
  -6  14  -1    5.50    2.90
  -6  14  -1    5.50    1.50
  -6  14  -1    6.10    4.00
   6 -14   1    7.40    1.80
   6 -14   1   11.40    4.90
   6 -14   1    5.90    2.30
   6 -14   1   10.40    3.30
   6 -14   1    0.50    4.40
   6 -14   1   12.40    2.80
  -7  14  -1  111.69    8.60
  -7  14  -1  102.29    7.30
  -7  14  -1  122.59    7.40
  -7  14  -1  119.39    7.80
  -7  14  -1  119.29    6.90
  -7  14  -1  119.99    8.10
  -7  14  -1   99.69    9.40
  -7  14  -1  119.39   11.70
   7 -14   1  122.09    8.30
   7 -14   1  108.09    8.40
   7 -14   1  116.39   12.30
   7 -14   1  117.29   11.00
  -8  14  -1   -1.80    2.30
  -8  14  -1   -5.20    3.70
  -8  14  -1   -6.70    3.70
  -8  14  -1   -4.60    4.90
  -8  14  -1    2.40    1.60
  -8  14  -1    0.10    1.40
  -8  14  -1   -1.00    1.80
  -8  14  -1    0.50    2.90
   8 -14   1   -1.00    3.90
   8 -14   1   -1.90    4.70
   8 -14   1    1.30    2.50
   8 -14   1    0.50    2.20
  -9  14  -1    8.40    2.30
  -9  14  -1    5.90    1.80
  -9  14  -1    8.00    3.20
  -9  14  -1   10.50    5.40
  -9  14  -1    5.40    3.20
  -9  14  -1    1.00    6.50
   9 -14   1    7.10    3.00
   9 -14   1    9.20    5.40
 -10  14  -1   16.50    2.80
 -10  14  -1   17.50    4.00
 -10  14  -1   23.20    8.70
 -10  14  -1   16.70    2.80
 -10  14  -1   24.40    6.40
  10 -14   1   26.10    6.20
  10 -14   1   21.30    3.80
 -11  14  -1  203.88   17.30
 -11  14  -1  202.98   12.90
  11 -14   1  196.38   16.80
  11 -14   1  219.08   13.60
  13  13  -1    4.40    4.80
  13  13  -1   -1.20    1.90
  13  13  -1   -6.50    2.60
  13  13  -1   -0.70    2.30
  13  13  -1   -0.80    3.00
  13  13  -1    6.90    6.60
 -13 -13   1   -2.60    1.90
 -13 -13   1  -11.00    5.30
 -13 -13   1    0.60    3.10
 -13 -13   1   -4.40    3.20
 -13 -13   1   -5.60    3.50
 -13 -13   1   -2.40    2.70
  12  13  -1    6.90    3.90
  12  13  -1    8.10    2.30
  12  13  -1    4.20    2.90
  12  13  -1    9.20    4.60
  12  13  -1    5.70    2.30
  12  13  -1   11.90    7.30
 -12 -13   1    2.70    3.40
 -12 -13   1    3.30    2.20
 -12 -13   1    9.10    5.60
 -12 -13   1    8.50    3.40
 -12 -13   1    3.20    3.60
 -12 -13   1    5.40    3.10
  11  13  -1   36.80    4.40
  11  13  -1   39.40    4.30
  11  13  -1   45.40    7.00
  11  13  -1   46.40    6.00
  11  13  -1   45.20    4.50
  11  13  -1   45.10    9.50
  11  13  -1   45.80    5.40
  11  13  -1   37.90    3.60
 -11 -13   1   31.90    4.60
 -11 -13   1   48.60    6.60
 -11 -13   1   34.30    5.70
 -11 -13   1   31.10    7.10
 -11 -13   1   38.80    5.60
 -11 -13   1   38.30    5.30
  10  13  -1    9.50    2.90
  10  13  -1    9.90    5.70
  10  13  -1   10.30    2.50
  10  13  -1    8.80    1.90
  10  13  -1    6.50    3.00
  10  13  -1    9.20    2.40
 -10 -13   1   14.00    3.90
 -10 -13   1    7.00    3.40
 -10 -13   1    9.10    3.10
 -10 -13   1   10.60    2.50
 -10 -13   1    0.70    4.40
 -10 -13   1   10.60    3.20
   9  13  -1   72.79    6.40
   9  13  -1   63.29    5.70
   9  13  -1   71.29   11.00
   9  13  -1   59.39    5.10
   9  13  -1   56.89    4.80
  -9 -13   1   57.69    5.40
  -9 -13   1   61.49    6.30
  -9 -13   1   77.79    7.20
  -9 -13   1   53.59    8.10
  -9 -13   1   71.69    7.30
  -9 -13   1   58.59    5.90
   8  13  -1   86.39    6.40
   8  13  -1   85.79   10.40
   8  13  -1   96.99    7.40
   8  13  -1   85.19    6.20
   8  13  -1   95.49    7.20
  -8 -13   1   91.49    7.10
  -8 -13   1   85.29    7.10
  -8 -13   1   96.09   10.50
  -8 -13   1   88.99    7.40
  -8 -13   1   85.99    6.70
  -8 -13   1  112.59    8.20
  -8 -13   1   89.49    9.90
   7  13  -1   44.10    5.10
   7  13  -1   33.20    6.50
   7  13  -1   33.40    3.70
   7  13  -1   40.40    4.60
   7  13  -1   35.30    3.90
  -7 -13   1   23.70    5.50
  -7 -13   1   29.10    3.80
  -7 -13   1   37.90    4.10
  -7 -13   1   31.70    4.60
  -7 -13   1   23.00    5.30
  -7 -13   1   33.10    4.70
   6  13  -1   31.80    5.20
   6  13  -1   39.70    5.00
   6  13  -1   28.90    3.60
   6  13  -1   24.60    3.60
   6  13  -1   26.80    3.20
  -6 -13   1   28.70    3.90
  -6 -13   1   29.20    3.50
  -6 -13   1   30.00    5.00
  -6 -13   1   31.30    4.30
  -6 -13   1   28.60    4.40
  -6 -13   1   35.50    5.40
  -6 -13   1   26.70    4.00
  -6 -13   1   28.70    6.40
   5  13  -1  349.17   19.00
   5  13  -1  343.17   19.20
   5  13  -1  348.97   21.40
   5  13  -1  308.97   19.50
   5  13  -1  322.97   19.70
   5  13  -1  357.06   19.20
  -5 -13   1  363.06   19.40
  -5 -13   1  356.66   19.80
  -5 -13   1  332.37   18.90
  -5 -13   1  310.97   19.80
  -5 -13   1  355.36   19.50
  -5 -13   1  370.86   22.60
  -5 -13   1  335.17   20.50
  -5 -13   1  318.27   19.90
   4  13  -1    7.80    2.40
   4  13  -1    4.80    1.60
   4  13  -1    3.60    1.60
   4  13  -1    2.30    2.80
   4  13  -1    2.90    1.40
   4  13  -1    9.20    2.40
  -4 -13   1    4.40    2.00
  -4 -13   1    4.40    1.30
  -4 -13   1    5.00    2.10
  -4 -13   1   -4.00    3.10
  -4 -13   1   12.40    2.80
  -4 -13   1    0.80    1.70
  -4 -13   1    1.20    1.70
   3  13  -1    8.90    3.60
   3  13  -1    4.10    1.70
   3  13  -1    7.90    2.40
   3  13  -1    7.70    2.40
   3  13  -1    5.40    1.70
   3  13  -1   10.10    1.80
  -3 -13   1    6.20    3.80
  -3 -13   1   10.50    2.70
  -3 -13   1   14.10    3.10
  -3 -13   1    5.50    2.10
  -3 -13   1    5.00    2.00
  -3 -13   1    6.30    1.90
   2  13  -1   93.99    6.40
   2  13  -1  104.49    6.60
   2  13  -1   97.49    6.60
   2  13  -1   96.29    9.00
   2  13  -1   96.89    7.30
   2  13  -1  103.09    7.30
  -2 -13   1  102.59    6.70
  -2 -13   1  102.49    9.70
  -2 -13   1   94.39    7.30
  -2 -13   1   99.29    7.00
  -2 -13   1  105.09    6.90
  -2 -13   1  100.19    7.50
   1  13  -1  195.48   14.20
   1  13  -1  197.38   11.70
   1  13  -1  197.78   11.50
   1  13  -1  206.48   12.10
   1  13  -1  210.98   12.30
   1  13  -1  199.58   11.80
  -1 -13   1  195.48   11.90
  -1 -13   1  196.68   12.30
  -1 -13   1  204.48   11.70
  -1 -13   1  189.38   11.90
  -1 -13   1  198.58   12.20
  -1 -13   1  186.38   14.70
   0  13  -1   39.20    4.60
   0  13  -1   49.30    6.80
   0  13  -1   39.30    4.60
   0  13  -1   42.10    3.80
   0  13  -1   42.00    3.60
   0  13  -1   38.40    3.70
   0 -13   1   42.40    4.10
   0 -13   1   37.90    3.70
   0 -13   1   41.80    6.50
   0 -13   1   39.80    4.00
   0 -13   1   39.10    4.80
   0 -13   1   41.20    5.00
  -1  13  -1    6.30    2.40
  -1  13  -1    7.20    2.50
  -1  13  -1    8.30    1.80
  -1  13  -1    9.10    1.80
  -1  13  -1    8.90    1.70
  -1  13  -1    8.90    3.10
   1 -13   1    7.30    2.00
   1 -13   1    6.60    2.40
   1 -13   1    5.90    2.80
   1 -13   1    7.60    2.00
   1 -13   1   11.90    4.40
   1 -13   1    7.30    1.80
  -2  13  -1    7.90    1.70
  -2  13  -1    9.20    1.90
  -2  13  -1    6.90    2.50
  -2  13  -1   11.00    2.00
  -2  13  -1    6.90    2.40
  -2  13  -1   10.00    4.00
   2 -13   1    6.20    2.90
   2 -13   1    7.50    2.10
   2 -13   1    9.80    2.10
   2 -13   1    8.10    2.70
   2 -13   1    7.90    4.30
   2 -13   1    8.80    1.90
  -3  13  -1   69.59    8.50
  -3  13  -1   78.89    6.20
  -3  13  -1   70.89    5.10
  -3  13  -1   74.29    4.70
  -3  13  -1   69.89    4.80
  -3  13  -1   69.29    5.40
   3 -13   1   72.79    7.20
   3 -13   1   66.49    5.00
   3 -13   1   71.99    5.10
   3 -13   1   72.49    5.20
   3 -13   1   65.09    5.60
   3 -13   1   53.79    8.20
  -4  13  -1   40.90    4.80
  -4  13  -1   53.59    4.70
  -4  13  -1   41.60    4.10
  -4  13  -1   36.10    3.60
  -4  13  -1   39.80    3.40
  -4  13  -1   38.50    3.30
  -4  13  -1   33.30    6.10
   4 -13   1   36.90    4.30
   4 -13   1   43.20    4.00
   4 -13   1   46.40    6.30
   4 -13   1   28.90    6.20
   4 -13   1   33.40    3.60
  -5  13  -1  410.76   23.00
  -5  13  -1  428.46   23.40
  -5  13  -1  372.86   24.10
  -5  13  -1  446.76   23.20
  -5  13  -1  383.26   22.80
  -5  13  -1  422.96   26.80
  -5  13  -1  429.96   22.60
  -5  13  -1  444.06   23.60
   5 -13   1  411.16   27.10
   5 -13   1  421.66   23.30
   5 -13   1  417.06   25.50
   5 -13   1  397.26   22.80
   5 -13   1  394.76   23.50
   5 -13   1  414.36   23.70
  -6  13  -1  275.07   18.90
  -6  13  -1  317.87   21.30
  -6  13  -1  324.77   17.50
  -6  13  -1  301.17   17.90
  -6  13  -1  319.57   17.80
  -6  13  -1  325.97   16.90
  -6  13  -1  322.37   17.30
  -6  13  -1  284.57   17.20
   6 -13   1  316.27   17.80
   6 -13   1  277.07   17.90
   6 -13   1  294.07   17.00
   6 -13   1  308.37   18.00
   6 -13   1  293.47   21.60
   6 -13   1  310.77   20.20
  -7  13  -1   39.60    6.20
  -7  13  -1   42.80    7.50
  -7  13  -1   46.40    3.90
  -7  13  -1   44.00    4.50
  -7  13  -1   44.20    3.40
  -7  13  -1   38.90    4.50
  -7  13  -1   38.00    4.60
  -7  13  -1   37.50    3.80
   7 -13   1   49.30    5.10
   7 -13   1   53.79    7.90
   7 -13   1   42.60    5.20
   7 -13   1   42.00    7.60
  -8  13  -1   36.50    3.60
  -8  13  -1   38.00    3.60
  -8  13  -1   41.30    6.10
  -8  13  -1   38.40    4.40
  -8  13  -1   31.70    8.50
  -8  13  -1   33.00    7.10
  -8  13  -1   26.80    4.40
   8 -13   1   39.20    7.80
   8 -13   1   35.00    5.10
   8 -13   1   39.20    5.10
   8 -13   1   43.70    7.90
  -9  13  -1    5.20    4.90
  -9  13  -1    3.30    2.80
  -9  13  -1   -5.60    4.90
  -9  13  -1    5.60    1.60
  -9  13  -1    5.80    2.20
   9 -13   1    8.40    3.10
   9 -13   1    7.30    5.50
 -10  13  -1  104.09    7.60
 -10  13  -1  112.49   11.50
 -10  13  -1   99.29   14.10
 -10  13  -1  103.09    9.40
 -10  13  -1  105.19    6.80
  10 -13   1  125.19   12.30
  10 -13   1  116.09    8.50
 -11  13  -1    5.40    4.70
 -11  13  -1    4.60    2.00
 -11  13  -1    5.70    9.80
  11 -13   1    7.30    5.90
  11 -13   1    5.90    3.20
  13  12  -1  160.18    9.80
  13  12  -1  167.98   11.20
  13  12  -1  161.68   15.70
  13  12  -1  158.68    9.40
  13  12  -1  127.39    9.90
  13  12  -1  176.28   13.60
 -13 -12   1  120.39   10.90
 -13 -12   1  152.08   11.30
 -13 -12   1  147.09   10.60
 -13 -12   1  121.69   11.00
 -13 -12   1  143.19   13.30
  12  12  -1   -1.70    2.90
  12  12  -1   -1.50    2.30
  12  12  -1    1.80    1.90
  12  12  -1   -5.10    3.70
  12  12  -1   -3.30    2.00
  12  12  -1   -5.00    5.10
 -12 -12   1   -4.10    4.70
 -12 -12   1   -0.70    2.50
 -12 -12   1   -3.00    1.80
 -12 -12   1   -2.60    2.90
 -12 -12   1   -0.90    3.10
 -12 -12   1   -2.30    2.50
  11  12  -1   -0.90    2.50
  11  12  -1   -2.60    1.90
  11  12  -1    0.10    1.70
  11  12  -1   -0.30    1.30
  11  12  -1    1.30    2.80
  11  12  -1    1.10    3.30
  11  12  -1    1.40    4.90
  11  12  -1   -0.90    1.90
 -11 -12   1    0.00    3.20
 -11 -12   1    1.20    4.20
 -11 -12   1   -0.80    2.60
 -11 -12   1    0.30    1.90
 -11 -12   1    0.90    3.30
 -11 -12   1   -1.30    2.40
  10  12  -1   16.30    2.70
  10  12  -1   21.90    3.40
  10  12  -1   22.40    6.80
  10  12  -1   15.30    3.60
  10  12  -1   18.80    2.80
 -10 -12   1   17.30    2.70
 -10 -12   1   16.30    3.30
 -10 -12   1   19.80    5.70
 -10 -12   1   22.10    4.20
 -10 -12   1   21.80    4.00
 -10 -12   1   16.50    3.50
   9  12  -1   24.40    6.10
   9  12  -1   20.50    3.00
   9  12  -1   19.90    3.10
   9  12  -1   21.60    2.90
   9  12  -1   22.60    3.70
  -9 -12   1   20.20    5.30
  -9 -12   1   33.50    4.40
  -9 -12   1   22.80    3.40
  -9 -12   1   23.60    3.70
  -9 -12   1   34.90    5.50
  -9 -12   1   18.50    2.80
   8  12  -1   89.09    9.90
   8  12  -1   77.89    5.80
   8  12  -1   94.09    6.40
   8  12  -1   85.09    6.80
   8  12  -1   88.59    6.90
   8  12  -1   76.89    5.60
  -8 -12   1   70.69    5.80
  -8 -12   1   76.09    8.60
  -8 -12   1   75.49    6.00
  -8 -12   1   60.99    8.40
  -8 -12   1   72.19    6.60
  -8 -12   1   73.79    6.40
   7  12  -1   53.49    8.30
   7  12  -1   57.39    4.40
   7  12  -1   58.19    4.60
   7  12  -1   49.80    5.20
   7  12  -1   43.90    5.20
  -7 -12   1   57.59    5.40
  -7 -12   1   44.60    7.00
  -7 -12   1   44.40    6.00
  -7 -12   1   57.39    5.20
  -7 -12   1   48.80    4.50
  -7 -12   1   35.30    5.70
  -7 -12   1   54.89    4.70
  -7 -12   1   63.39    7.40
   6  12  -1  541.45   31.60
   6  12  -1  532.05   29.60
   6  12  -1  523.45   29.80
   6  12  -1  530.35   29.80
   6  12  -1  572.44   30.30
  -6 -12   1  522.15   29.70
  -6 -12   1  546.65   30.40
  -6 -12   1  543.15   30.40
  -6 -12   1  547.75   30.10
  -6 -12   1  538.85   30.50
  -6 -12   1  552.34   29.90
  -6 -12   1  556.24   31.70
  -6 -12   1  541.65   32.70
   5  12  -1  174.78   11.30
   5  12  -1  191.48   13.00
   5  12  -1  179.68   10.90
   5  12  -1  177.98   10.90
   5  12  -1  191.48   11.50
   5  12  -1  183.08   10.70
  -5 -12   1  188.58   13.80
  -5 -12   1  185.08   11.40
  -5 -12   1  181.18   10.70
  -5 -12   1  192.58   11.10
  -5 -12   1  174.88   12.10
  -5 -12   1  190.78   11.80
  -5 -12   1  184.48   11.70
  -5 -12   1  181.78   11.20
   4  12  -1    0.90    1.30
   4  12  -1    1.50    1.40
   4  12  -1   -0.70    1.90
   4  12  -1   -1.00    1.80
   4  12  -1   -0.90    2.20
   4  12  -1    0.30    1.20
  -4 -12   1    2.40    2.20
  -4 -12   1    1.60    1.20
  -4 -12   1    1.00    1.50
  -4 -12   1    0.40    1.60
  -4 -12   1    0.30    2.00
  -4 -12   1    0.00    1.50
  -4 -12   1    1.50    3.20
  -4 -12   1    0.40    2.20
   3  12  -1   90.29    7.10
   3  12  -1   95.19    7.10
   3  12  -1  100.29    6.60
   3  12  -1  106.99    6.60
   3  12  -1  103.89    6.50
   3  12  -1  108.59    8.80
  -3 -12   1  104.09    9.50
  -3 -12   1   99.99    7.50
  -3 -12   1  100.49    6.80
  -3 -12   1  103.99    6.80
  -3 -12   1  103.79    7.00
  -3 -12   1   97.59    7.30
   2  12  -1    4.30    1.40
   2  12  -1    4.50    1.60
   2  12  -1    3.10    1.50
   2  12  -1    8.00    2.40
   2  12  -1    0.90    2.40
   2  12  -1    8.50    2.30
  -2 -12   1   10.20    2.50
  -2 -12   1    5.20    1.60
  -2 -12   1    0.10    2.80
  -2 -12   1    8.10    2.60
  -2 -12   1    2.50    1.60
  -2 -12   1    1.70    1.50
   1  12  -1   53.29    4.30
   1  12  -1   56.59    5.20
   1  12  -1   52.79    6.70
   1  12  -1   57.59    4.30
   1  12  -1   57.39    5.20
   1  12  -1   51.89    4.20
  -1 -12   1   55.69    5.40
  -1 -12   1   51.39    4.50
  -1 -12   1   52.49    4.50
  -1 -12   1   51.09    4.30
  -1 -12   1   57.59    5.30
  -1 -12   1   46.50    6.60
   0  12  -1  179.88   10.00
   0  12  -1  151.58   10.30
   0  12  -1  171.88    9.70
   0  12  -1  146.49   10.20
   0  12  -1  180.18   12.50
   0  12  -1  176.58    9.90
   0 -12   1  151.98   10.40
   0 -12   1  171.78    9.90
   0 -12   1  173.38   10.10
   0 -12   1  166.98   10.10
   0 -12   1  143.19   10.40
   0 -12   1  187.18   13.20
  -1  12  -1  109.59    9.30
  -1  12  -1   90.89    7.00
  -1  12  -1  106.29    6.20
  -1  12  -1  104.89    6.40
  -1  12  -1  105.29    6.60
  -1  12  -1   94.19    6.90
   1 -12   1   96.19    6.30
   1 -12   1   91.09    6.90
   1 -12   1   87.09    7.10
   1 -12   1  103.99    6.60
   1 -12   1   93.59    9.30
   1 -12   1   98.09    6.70
  -2  12  -1  247.68   14.00
  -2  12  -1  241.18   13.30
  -2  12  -1  243.78   13.80
  -2  12  -1  230.98   13.70
  -2  12  -1  232.68   13.50
  -2  12  -1  233.18   16.40
   2 -12   1  245.88   14.10
   2 -12   1  214.18   16.60
   2 -12   1  224.58   13.40
   2 -12   1  264.87   14.00
   2 -12   1  217.28   13.80
   2 -12   1  224.48   13.50
  -3  12  -1   68.89    7.80
  -3  12  -1   58.69    5.60
  -3  12  -1   60.89    4.20
  -3  12  -1   60.89    4.50
  -3  12  -1   60.79    4.90
  -3  12  -1   70.69    5.30
  -3  12  -1   60.59    4.30
   3 -12   1   51.49    5.00
   3 -12   1   59.79    6.60
   3 -12   1   60.19    4.50
   3 -12   1   55.09    4.40
   3 -12   1   65.29    5.30
   3 -12   1   77.89    6.00
   3 -12   1   66.49    8.10
   3 -12   1   57.79    4.60
  -4  12  -1  176.18   10.20
  -4  12  -1  178.08   10.50
  -4  12  -1  172.18    9.90
  -4  12  -1  176.58   11.30
  -4  12  -1  187.48   13.70
  -4  12  -1  175.38   10.80
  -4  12  -1  178.18    9.90
  -4  12  -1  180.08   10.60
   4 -12   1  160.18   10.30
   4 -12   1  176.08   11.10
   4 -12   1  157.98   13.60
   4 -12   1  167.28   12.30
   4 -12   1  166.28   10.70
   4 -12   1  161.28   10.00
  -5  12  -1   92.09    6.50
  -5  12  -1   73.99    5.20
  -5  12  -1   87.19    9.00
  -5  12  -1   74.29    5.80
  -5  12  -1   69.89    6.60
  -5  12  -1   89.99    6.10
  -5  12  -1   77.29    5.30
  -5  12  -1   79.59    5.00
   5 -12   1   70.19    6.00
   5 -12   1   72.49    9.30
   5 -12   1   93.79    7.00
   5 -12   1   81.79    8.10
   5 -12   1   71.49    5.20
   5 -12   1   71.29    5.80
  -6  12  -1   13.30    3.20
  -6  12  -1   21.60    5.20
  -6  12  -1   15.20    2.50
  -6  12  -1   13.00    2.70
  -6  12  -1   18.50    2.70
  -6  12  -1   20.20    2.80
  -6  12  -1   21.90    4.10
  -6  12  -1   20.90    2.50
   6 -12   1   11.60    2.60
   6 -12   1   14.20    2.10
   6 -12   1   13.60    4.90
   6 -12   1   13.80    5.00
   6 -12   1   17.80    3.10
  -7  12  -1    4.60    2.00
  -7  12  -1    8.60    4.50
  -7  12  -1    0.40    2.80
  -7  12  -1    0.70    1.20
  -7  12  -1    5.90    1.80
  -7  12  -1    1.70    3.30
  -7  12  -1    2.50    1.40
  -7  12  -1    4.70    3.20
   7 -12   1    2.20    4.40
   7 -12   1    0.00    2.20
   7 -12   1   -0.90    4.30
   7 -12   1    3.30    2.50
  -8  12  -1    3.70    3.60
  -8  12  -1    1.50    4.40
  -8  12  -1    2.40    1.60
  -8  12  -1    4.10    2.30
  -8  12  -1    2.60    1.80
  -8  12  -1    2.40    1.50
  -8  12  -1    1.90    3.40
   8 -12   1    3.40    2.30
   8 -12   1    4.70    2.70
   8 -12   1    3.00    4.50
   8 -12   1    7.10    4.50
  -9  12  -1   33.90    5.70
  -9  12  -1   39.90    7.60
  -9  12  -1   45.00    4.50
  -9  12  -1   41.80    9.40
  -9  12  -1   37.40    3.50
   9 -12   1   38.70    7.40
   9 -12   1   39.00    5.20
 -10  12  -1    5.40    2.00
 -10  12  -1    7.40    3.00
 -10  12  -1    2.90    7.10
 -10  12  -1    1.90    4.70
 -10  12  -1   -0.60    2.50
  10 -12   1    6.50    3.00
  10 -12   1    3.20    4.80
 -11  12  -1   91.59    6.80
 -11  12  -1   90.99   14.20
 -11  12  -1   84.99    8.70
 -11  12  -1   95.49   10.40
  11 -12   1   97.99    8.00
  11 -12   1  120.29   11.80
 -12  12  -1    7.40    5.50
 -12  12  -1    2.60    1.90
  12 -12   1    7.10    3.30
  12 -12   1   13.50    6.30
  14  11  -1   19.30    3.20
  14  11  -1   19.00    3.20
  14  11  -1   24.00    8.70
  14  11  -1   24.80    5.00
  14  11  -1   17.80    6.70
  14  11  -1   13.20    2.60
 -14 -11   1   16.80    4.40
 -14 -11   1   13.40    4.30
 -14 -11   1   16.80    3.60
 -14 -11   1   18.70    4.10
  13  11  -1   56.89    5.70
  13  11  -1   61.99    5.00
  13  11  -1   59.99    8.50
  13  11  -1   68.99    7.10
  13  11  -1   57.79   10.20
  13  11  -1   54.89    5.60
 -13 -11   1   58.79    7.20
 -13 -11   1   52.89    6.30
 -13 -11   1   54.89    7.00
 -13 -11   1   47.50    7.70
 -13 -11   1   52.89    6.80
  12  11  -1   40.60    4.70
  12  11  -1   39.90    9.40
  12  11  -1   43.70    5.90
  12  11  -1   39.60    5.10
  12  11  -1   41.10    4.10
  12  11  -1   30.30    6.40
 -12 -11   1   44.60    5.40
 -12 -11   1   34.10    6.30
 -12 -11   1   32.30    4.20
 -12 -11   1   42.20    5.80
 -12 -11   1   38.60    6.20
 -12 -11   1   30.60    4.80
  11  11  -1   28.80    3.30
  11  11  -1   31.50    7.40
  11  11  -1   32.10    5.30
  11  11  -1   22.50    3.60
  11  11  -1   29.20    3.90
  11  11  -1   40.00    6.20
  11  11  -1   30.20    3.80
 -11 -11   1   22.50    4.10
 -11 -11   1   33.30    5.20
 -11 -11   1   32.30    3.90
 -11 -11   1   29.10    4.10
 -11 -11   1   19.30    4.30
 -11 -11   1   23.70    5.70
  10  11  -1  100.89    7.00
  10  11  -1  103.49   12.00
  10  11  -1  108.09    7.00
  10  11  -1  100.99    8.30
  10  11  -1  105.49    6.60
  10  11  -1  114.69    7.10
  10  11  -1  128.19    9.90
 -10 -11   1  100.99    8.10
 -10 -11   1   95.39    9.90
 -10 -11   1  113.99    8.60
 -10 -11   1  106.49    7.90
 -10 -11   1   99.69    7.10
 -10 -11   1  108.59    8.50
   9  11  -1    0.10    1.70
   9  11  -1    1.30    2.20
   9  11  -1   -4.30    2.20
   9  11  -1    2.10    4.50
   9  11  -1   -0.20    1.20
   9  11  -1   -0.90    1.70
  -9 -11   1   -0.60    2.10
  -9 -11   1   -1.90    1.50
  -9 -11   1    1.20    3.60
  -9 -11   1   -0.80    2.70
  -9 -11   1   -1.50    2.40
  -9 -11   1    1.10    2.20
   8  11  -1  553.34   30.60
   8  11  -1  540.15   29.80
   8  11  -1  518.45   30.30
   8  11  -1  547.25   30.10
   8  11  -1  563.04   33.80
   8  11  -1  542.35   29.90
  -8 -11   1  539.95   30.00
  -8 -11   1  536.65   30.20
  -8 -11   1  544.85   30.60
  -8 -11   1  566.54   30.60
  -8 -11   1  553.64   32.80
  -8 -11   1  561.94   32.80
  -8 -11   1  530.75   30.70
  -8 -11   1  538.55   30.30
   7  11  -1  138.49    8.20
   7  11  -1  117.79   10.80
   7  11  -1  109.69    7.40
   7  11  -1  106.09    8.20
   7  11  -1  111.99    7.60
   7  11  -1  112.29    8.20
  -7 -11   1  121.79    9.80
  -7 -11   1  130.49    8.90
  -7 -11   1  123.59    8.70
  -7 -11   1  119.59    7.70
  -7 -11   1  120.69    8.10
  -7 -11   1  114.99    8.30
  -7 -11   1  114.79    7.60
  -7 -11   1  119.99   10.40
   6  11  -1    5.20    1.50
   6  11  -1    4.60    1.70
  -6 -11   1    6.70    2.50
  -6 -11   1    4.10    1.70
  -6 -11   1    6.10    2.00
  -6 -11   1    4.20    1.70
  -6 -11   1    6.50    2.10
  -6 -11   1    4.70    2.40
  -6 -11   1    6.70    3.10
  -6 -11   1    8.80    3.40
   5  11  -1  116.19    9.20
   5  11  -1  116.29    7.50
   5  11  -1  114.59    7.50
   5  11  -1  128.19    8.10
   5  11  -1  114.19    7.30
   5  11  -1  131.29    8.20
  -5 -11   1  138.59    8.50
  -5 -11   1  113.99   10.00
  -5 -11   1  144.89    8.50
  -5 -11   1  109.29    7.70
  -5 -11   1  115.99    7.30
  -5 -11   1  116.89    7.90
  -5 -11   1  115.19    7.60
  -5 -11   1  115.09    8.90
   4  11  -1  135.39    7.70
   4  11  -1  103.49    6.90
   4  11  -1  105.49    7.00
   4  11  -1  103.59    8.70
   4  11  -1  111.59    6.80
  -4 -11   1  100.79    7.30
  -4 -11   1  115.09    6.70
  -4 -11   1  107.29    7.00
  -4 -11   1  103.89    9.40
  -4 -11   1  117.29    8.10
   3  11  -1   29.80    4.80
   3  11  -1   21.20    2.90
   3  11  -1   24.40    2.90
   3  11  -1   27.60    2.80
   3  11  -1   24.60    3.80
  -3 -11   1   20.80    3.10
  -3 -11   1   34.60    3.60
  -3 -11   1   23.70    3.00
  -3 -11   1   25.00    3.90
  -3 -11   1   26.90    4.80
  -3 -11   1   21.10    3.20
   2  11  -1   16.20    2.90
   2  11  -1   20.30    2.50
   2  11  -1   19.10    2.50
   2  11  -1   18.20    2.90
   2  11  -1   17.90    4.00
   2  11  -1   23.50    2.60
  -2 -11   1   18.40    3.20
  -2 -11   1   13.90    2.90
  -2 -11   1   16.80    2.40
  -2 -11   1   16.90    2.60
  -2 -11   1   20.90    4.70
  -2 -11   1   25.60    3.00
   1  11  -1  209.58   13.00
   1  11  -1  220.68   12.50
   1  11  -1  219.38   12.60
   1  11  -1  217.98   12.90
   1  11  -1  248.98   15.30
  -1 -11   1  228.08   12.80
  -1 -11   1  203.68   15.20
  -1 -11   1  214.68   13.10
  -1 -11   1  216.48   12.60
  -1 -11   1  213.58   13.10
  -1 -11   1  217.98   12.80
   0  11  -1  407.06   21.40
   0  11  -1  406.66   23.80
   0  11  -1  343.67   21.50
   0  11  -1  352.06   21.60
   0  11  -1  409.36   21.40
   0  11  -1  398.36   21.20
   0 -11   1  391.86   21.30
   0 -11   1  403.56   21.50
   0 -11   1  384.96   21.50
   0 -11   1  355.66   21.60
   0 -11   1  413.36   24.30
   0 -11   1  365.16   21.60
  -1  11  -1   22.20    2.80
  -1  11  -1   19.90    2.90
  -1  11  -1   28.20    2.70
  -1  11  -1   17.90    4.50
   1 -11   1   20.40    3.00
   1 -11   1   10.40    3.70
   1 -11   1   20.10    2.70
  -2  11  -1    6.00    3.20
  -2  11  -1    1.90    2.00
  -2  11  -1    0.70    1.80
  -2  11  -1    0.40    1.20
  -2  11  -1    1.20    1.20
  -2  11  -1   -0.10    1.40
   2 -11   1    0.10    1.30
   2 -11   1    0.00    1.40
   2 -11   1    2.20    2.20
   2 -11   1    2.70    3.00
   2 -11   1    2.40    2.10
   2 -11   1    0.10    1.20
  -3  11  -1  497.45   26.50
  -3  11  -1  477.75   26.10
  -3  11  -1  479.35   25.90
  -3  11  -1  509.25   25.90
  -3  11  -1  497.85   26.30
  -3  11  -1  493.65   29.10
  -3  11  -1  475.85   27.00
  -3  11  -1  496.35   26.40
   3 -11   1  449.66   26.00
   3 -11   1  463.85   26.10
   3 -11   1  441.36   29.10
   3 -11   1  433.46   26.40
   3 -11   1  471.85   26.50
   3 -11   1  486.85   27.80
   3 -11   1  453.75   25.90
   3 -11   1  487.45   26.20
  -4  11  -1  342.17   23.30
  -4  11  -1  368.66   20.20
  -4  11  -1  374.16   20.20
  -4  11  -1  377.16   19.60
  -4  11  -1  356.56   19.70
  -4  11  -1  363.36   20.00
  -4  11  -1  342.17   20.30
  -4  11  -1  371.86   19.90
  -4  11  -1  372.66   22.90
  -4  11  -1  356.66   21.00
   4 -11   1  352.06   19.70
   4 -11   1  346.87   20.30
   4 -11   1  353.66   20.00
   4 -11   1  359.96   21.90
   4 -11   1  337.27   23.00
   4 -11   1  345.07   20.20
  -5  11  -1   10.30    1.70
  -5  11  -1    6.80    3.90
  -5  11  -1    6.50    1.90
  -5  11  -1    7.90    1.60
  -5  11  -1   10.40    1.50
  -5  11  -1   16.50    6.30
  -5  11  -1   11.90    3.10
  -5  11  -1   11.40    2.20
  -5  11  -1    9.00    2.70
  -5  11  -1   11.30    2.40
   5 -11   1    9.10    1.60
   5 -11   1    9.70    2.80
   5 -11   1   11.90    4.80
   5 -11   1    6.80    2.20
   5 -11   1    8.40    2.30
   5 -11   1    7.70    4.10
  -6  11  -1   88.09    5.40
  -6  11  -1   91.19    7.70
  -6  11  -1   87.09    9.20
  -6  11  -1   89.59    6.30
  -6  11  -1   84.09    6.80
  -6  11  -1   86.29    5.70
  -6  11  -1   87.49    5.80
  -6  11  -1   84.59    6.20
   6 -11   1  102.09   11.60
   6 -11   1   89.09    6.70
   6 -11   1   90.09    9.20
   6 -11   1   84.99    6.70
   6 -11   1   81.19    5.50
  -7  11  -1   67.39    8.80
  -7  11  -1   68.99    5.20
  -7  11  -1   78.39    5.00
  -7  11  -1   71.99    7.30
  -7  11  -1   65.39   10.10
  -7  11  -1   69.79    7.00
  -7  11  -1   81.69    6.40
  -7  11  -1   72.49    5.80
   7 -11   1   72.79    9.60
   7 -11   1   63.09    6.20
   7 -11   1   77.59    6.30
   7 -11   1   73.29    9.00
  -8  11  -1   12.70    3.10
  -8  11  -1    9.60    2.30
  -8  11  -1   17.70    5.10
  -8  11  -1    5.00    2.70
  -8  11  -1    6.20    5.40
  -8  11  -1   11.60    2.20
  -8  11  -1   10.20    3.90
  -8  11  -1   16.80    2.50
   8 -11   1   13.50    3.10
   8 -11   1   10.10    5.40
   8 -11   1   12.70    5.10
   8 -11   1   10.40    2.60
  -9  11  -1   71.79    7.30
  -9  11  -1   75.19    5.80
  -9  11  -1   58.49    6.30
  -9  11  -1   77.39    4.90
  -9  11  -1   67.69   10.90
  -9  11  -1   96.19    9.70
   9 -11   1   70.79    6.60
   9 -11   1   99.19   11.60
 -10  11  -1  149.69   16.60
 -10  11  -1  143.99   11.20
 -10  11  -1  156.98    9.70
 -10  11  -1  160.28   13.30
  10 -11   1  152.08   10.60
  10 -11   1  155.48   14.20
 -11  11  -1   16.90    4.00
 -11  11  -1    8.10    7.70
 -11  11  -1   20.90    6.00
 -11  11  -1   21.60    2.80
  11 -11   1   36.40    8.20
  11 -11   1   25.00    4.30
 -12  11  -1   -0.90    2.60
 -12  11  -1    2.10    4.60
 -12  11  -1   -3.70    7.00
 -12  11  -1   -1.30    1.60
  12 -11   1    2.40    5.40
  12 -11   1   -2.10    2.70
  14  10  -1    8.40    2.20
  14  10  -1   12.30    2.70
  14  10  -1    7.70    3.90
  14  10  -1    6.70    6.80
  14  10  -1   14.40    5.40
  14  10  -1   10.70    2.70
 -14 -10   1    0.90    3.30
 -14 -10   1    5.10    3.50
 -14 -10   1    8.50    3.30
 -14 -10   1    9.60    3.40
  13  10  -1   82.49    7.60
  13  10  -1  135.59   11.80
  13  10  -1  120.09    9.20
  13  10  -1  111.79    7.30
  13  10  -1  129.99   13.70
  13  10  -1  125.79    8.00
 -13 -10   1  105.29    9.10
 -13 -10   1  106.79    8.50
 -13 -10   1   82.99    8.90
  12  10  -1   14.20    2.70
  12  10  -1   18.40    5.40
  12  10  -1   17.00    7.10
  12  10  -1   13.50    2.40
  12  10  -1   13.50    3.90
  12  10  -1    9.40    2.70
 -12 -10   1   14.20    2.30
 -12 -10   1    9.90    3.70
 -12 -10   1   16.20    3.50
 -12 -10   1   16.90    3.20
 -12 -10   1    5.80    3.40
 -12 -10   1   13.70    4.60
  11  10  -1    7.10    3.00
  11  10  -1    9.50    5.60
  11  10  -1    8.50    2.10
  11  10  -1    6.70    2.10
  11  10  -1    7.60    4.40
  11  10  -1    7.80    2.60
 -11 -10   1    3.80    2.60
 -11 -10   1    8.80    3.40
 -11 -10   1    5.50    1.90
 -11 -10   1   10.00    3.30
 -11 -10   1    6.20    2.70
 -11 -10   1    8.40    4.10
  10  10  -1   -2.10    4.30
  10  10  -1   -0.60    2.50
  10  10  -1    2.60    1.50
  10  10  -1    4.90    2.30
  10  10  -1    0.80    1.60
  10  10  -1    3.40    1.20
  10  10  -1    2.70    1.70
  10  10  -1    1.40    3.30
 -10 -10   1    3.00    2.30
 -10 -10   1    2.10    2.20
[truncated: 7,668,707 more chars]
