# Supplementary material for: Bistability in Palladium Complexes with Two Different Redox‐Active Ligands of Orthogonal Charge Regimes
Source: Chemistry. 2025 Nov 4;31(69):e03160. doi: 10.1002/chem.202503160 (PMC12699171; doi:10.1002/chem.202503160)
Supplement: Supplementary file 2 — Supporting Information [file CHEM-31-e03160-s002.zip › mo_2025_fklh06_3_0ma.cif]

data_mo_2025_fklh06_3_0ma

# 1. SUBMISSION DETAILS
 
_publ_contact_author
;
       Prof. Dr. Dr. Hans-Joerg Himmel
       Anorganisch-Chemisches Institut
       Ruprecht-Karls Universitaet Heidelberg
       Im Neuenheimer Feld 270
       69120 Heidelberg
       Germany
;
_publ_contact_author_phone        '049 6221 54-8446'
_publ_contact_author_fax          '049 6221 54-5707'
_publ_contact_author_email        'hans-jorg.himmel@aci.uni-heidelberg.de'
_publ_requested_journal           'Angew. Chem.'
_publ_requested_coeditor_name     
;
'Kreis Franka, Poddelskii Andrei, Hammermueller Leon, Bootz Pascal, 
Bodenmueller Franz, Kaifer Elisabeth, Koehn Andrea' 
;    
#==============================================================================
 
# 2. TITLE AND AUTHOR LIST

_publ_section_title
;
   'Bistability in Palladium Complexes with Two Different Redox-Active 
Ligands of Orthogonal Charge Regimes'
;
_publ_section_abstract
;
      'Bistability in Palladium Complexes with Two Different Redox-Active 
Ligands of Orthogonal Charge Regimes'
;

loop_
 _publ_author_name
 _publ_author_address
     'Kreis, Franka'
;     Anorganisch-Chemisches Institut
      Ruprecht-Karls Universitaet Heidelberg
      Im Neuenheimer Feld 270
      69120 Heidelberg
      Bundesrepublik Deutschland
; 
     'Poddelkii, Andrei'
;     Anorganisch-Chemisches Institut
      Ruprecht-Karls Universitaet Heidelberg
      Im Neuenheimer Feld 270
      69120 Heidelberg
      Bundesrepublik Deutschland
;
     'Hammermueller, Leon'
;     Anorganisch-Chemisches Institut
      Ruprecht-Karls Universitaet Heidelberg
      Im Neuenheimer Feld 270
      69120 Heidelberg
      Bundesrepublik Deutschland
;
     'Bootz, Pascal'
;     Anorganisch-Chemisches Institut
      Ruprecht-Karls Universitaet Heidelberg
      Im Neuenheimer Feld 270
      69120 Heidelberg
      Bundesrepublik Deutschland
;
     'Bodenmueller, Franz'
;     Anorganisch-Chemisches Institut
      Ruprecht-Karls Universitaet Heidelberg
      Im Neuenheimer Feld 270
      69120 Heidelberg
      Bundesrepublik Deutschland
;
     'Kaifer, Elisabeth'
;     Anorganisch-Chemisches Institut
      Ruprecht-Karls Universitaet Heidelberg
      Im Neuenheimer Feld 270
      69120 Heidelberg
      Bundesrepublik Deutschland
;
     'Koehn, Andreas'
;     Institute of Theoretical Chemistry
      University of Stuttgart
      Pfaffenwaldring 55
      70569 Stuttgart
      Germany
;
     'Himmel, Hans-Joerg' 
;     Anorganisch-Chemisches Institut
      Ruprecht-Karls Universitaet Heidelberg
      Im Neuenheimer Feld 270
      69120 Heidelberg
      Bundesrepublik Deutschland
;

#==============================================================================

# end Validation Reply Form
_audit_creation_date               2025-06-04
_audit_creation_method
;
Olex2 1.5
(compiled 2025.04.05 svn.rf049d14d for OlexSys, GUI svn.r7224)
;
_shelx_SHELXL_version_number       '2018/3'
_audit_contact_author_address      ?
_audit_contact_author_email        ?
_audit_contact_author_name         ''
_audit_contact_author_phone        ?
_publ_contact_author_id_orcid      ?
_publ_section_references
;
Dolomanov, O.V., Bourhis, L.J., Gildea, R.J, Howard, J.A.K. & Puschmann, H.
 (2009), J. Appl. Cryst. 42, 339-341.

Sheldrick, G.M. (2008). Acta Cryst. A64, 112-122.

Sheldrick, G.M. (2015). Acta Cryst. A71, 3-8.
;
_chemical_name_common              ?
_chemical_name_systematic          ?
_chemical_formula_moiety           'C37 H39 N6 O4 Pd, 2(F6 P), 1.4[C6H4F2]'
_chemical_formula_sum              'C45.40 H44.60 F14.80 N6 O4 P2 Pd'
_chemical_formula_weight           1187.81
_chemical_melting_point            ?
loop_
  _atom_type_symbol
  _atom_type_description
  _atom_type_scat_dispersion_real
  _atom_type_scat_dispersion_imag
  _atom_type_scat_source
 'C' 'C' 0.0033 0.0016 'International Tables Vol C Tables 4.2.6.8 and 6.1.1.4'
 'H' 'H' 0.0000 0.0000 'International Tables Vol C Tables 4.2.6.8 and 6.1.1.4'
 'F' 'F' 0.0171 0.0103 'International Tables Vol C Tables 4.2.6.8 and 6.1.1.4'
 'N' 'N' 0.0061 0.0033 'International Tables Vol C Tables 4.2.6.8 and 6.1.1.4'
 'O' 'O' 0.0106 0.0060 'International Tables Vol C Tables 4.2.6.8 and 6.1.1.4'
 'P' 'P' 0.1023 0.0942 'International Tables Vol C Tables 4.2.6.8 and 6.1.1.4'
 'Pd' 'Pd' -0.9988 1.0072
 'International Tables Vol C Tables 4.2.6.8 and 6.1.1.4'

_shelx_space_group_comment
;
The symmetry employed for this shelxl refinement is uniquely defined
by the following loop, which should always be used as a source of
symmetry information in preference to the above space-group names.
They are only intended as comments.
;
_space_group_crystal_system        'monoclinic'
_space_group_IT_number             15
_space_group_name_H-M_alt          C2/c
_space_group_name_Hall             '-C 2yc'
loop_
  _space_group_symop_operation_xyz
 'x, y, z'
 '-x, y, -z+1/2'
 'x+1/2, y+1/2, z'
 '-x+1/2, y+1/2, -z+1/2'
 '-x, -y, -z'
 'x, -y, z-1/2'
 '-x+1/2, -y+1/2, -z'
 'x+1/2, -y+1/2, z-1/2'

_cell_length_a                     16.2857(15)
_cell_length_b                     29.230(4)
_cell_length_c                     11.6162(12)
_cell_angle_alpha                  90
_cell_angle_beta                   102.606(3)
_cell_angle_gamma                  90
_cell_volume                       5396.3(10)
_cell_formula_units_Z              4
_cell_measurement_reflns_used      9917
_cell_measurement_temperature      100.00
_cell_measurement_theta_max        27.31
_cell_measurement_theta_min        2.27
_shelx_estimated_absorpt_T_max     ?
_shelx_estimated_absorpt_T_min     ?
_exptl_absorpt_coefficient_mu      0.500
_exptl_absorpt_correction_T_max    0.7456
_exptl_absorpt_correction_T_min    0.6175
_exptl_absorpt_correction_type     multi-scan
_exptl_absorpt_process_details
;
SADABS-2016/2 (Bruker,2016/2) was used for absorption correction.
wR2(int) was 0.1569 before and 0.0796 after correction.
The Ratio of minimum to maximum transmission is 0.8282.
The \l/2 correction factor is Not present.
;
_exptl_absorpt_special_details     ?
_exptl_crystal_colour              violet
_exptl_crystal_colour_primary      violet
_exptl_crystal_density_diffrn      1.462
_exptl_crystal_density_meas        ?
_exptl_crystal_density_method      ?
_exptl_crystal_description         needle
_exptl_crystal_F_000               2401
_exptl_crystal_size_max            0.45
_exptl_crystal_size_mid            0.076
_exptl_crystal_size_min            0.044
_exptl_transmission_factor_max     ?
_exptl_transmission_factor_min     ?
_diffrn_reflns_av_R_equivalents    0.1161
_diffrn_reflns_av_unetI/netI       0.0404
_diffrn_reflns_Laue_measured_fraction_full  0.998
_diffrn_reflns_Laue_measured_fraction_max  0.998
_diffrn_reflns_limit_h_max         20
_diffrn_reflns_limit_h_min         -20
_diffrn_reflns_limit_k_max         37
_diffrn_reflns_limit_k_min         -37
_diffrn_reflns_limit_l_max         14
_diffrn_reflns_limit_l_min         -14
_diffrn_reflns_number              107032
_diffrn_reflns_point_group_measured_fraction_full  0.998
_diffrn_reflns_point_group_measured_fraction_max  0.998
_diffrn_reflns_theta_full          25.242
_diffrn_reflns_theta_max           27.000
_diffrn_reflns_theta_min           2.086
_diffrn_ambient_temperature        100.00
_diffrn_detector                   'Bruker Photon III detector'
_diffrn_detector_type              'CPAD detector'
_diffrn_measured_fraction_theta_full  0.998
_diffrn_measured_fraction_theta_max  0.998
_diffrn_measurement_device         'three-circle diffractometer'
_diffrn_measurement_device_type    'Bruker D8-Venture Dual Source'
_diffrn_measurement_method         '\w and \f scans'
_diffrn_radiation_monochromator    'mirror optics'
_diffrn_radiation_probe            x-ray
_diffrn_radiation_type             MoK\a
_diffrn_radiation_wavelength       0.71073
_diffrn_source                     'microfocus sealed X-ray tube'
_diffrn_source_current             1.4
_diffrn_source_power               0.07
_diffrn_source_type                'Incoatec I\ms'
_diffrn_source_voltage             50.0
_diffrn_standards_number           0
_reflns_Friedel_coverage           0.000
_reflns_Friedel_fraction_full      .
_reflns_Friedel_fraction_max       .
_reflns_number_gt                  4948
_reflns_number_total               5899
_reflns_special_details
;
 Reflections were merged by SHELXL according to the crystal
 class for the calculation of statistics and refinement.
 
 Structure factors included contributions from the .fab file.
 
 _reflns_Friedel_fraction is defined as the number of unique
 Friedel pairs measured divided by the number that would be
 possible theoretically, ignoring centric projections and
 systematic absences.
;
_reflns_threshold_expression       'I > 2\s(I)'
_computing_cell_refinement         'SAINT V8.40B (Bruker, 2019)'
_computing_data_collection         'APEX 4 V2021.11-0 (Bruker, 2021)'
_computing_data_reduction          'SAINT V8.40B (Bruker, 2019)'
_computing_molecular_graphics      'Olex2 1.5 (Dolomanov et al., 2009)'
_computing_publication_material    'Olex2 1.5 (Dolomanov et al., 2009)'
_computing_structure_refinement    'XL  (Sheldrick, 2008)'
_computing_structure_solution      'SHELXT 2018/2 (Sheldrick, 2018)'
_refine_diff_density_max           1.185
_refine_diff_density_min           -0.718
_refine_diff_density_rms           0.098
_refine_ls_extinction_coef         .
_refine_ls_extinction_method       none
_refine_ls_goodness_of_fit_ref     1.039
_refine_ls_hydrogen_treatment      constr
_refine_ls_matrix_type             full
_refine_ls_number_parameters       305
_refine_ls_number_reflns           5899
_refine_ls_number_restraints       36
_refine_ls_R_factor_all            0.0631
_refine_ls_R_factor_gt             0.0516
_refine_ls_restrained_S_all        1.038
_refine_ls_shift/su_max            0.001
_refine_ls_shift/su_mean           0.000
_refine_ls_structure_factor_coef   Fsqd
_refine_ls_weighting_details      
 'w=1/[\s^2^(Fo^2^)+(0.0787P)^2^+16.9127P] where P=(Fo^2^+2Fc^2^)/3'
_refine_ls_weighting_scheme        calc
_refine_ls_wR_factor_gt            0.1375
_refine_ls_wR_factor_ref           0.1431
_refine_special_details            ?
_olex2_refinement_description
;
1. Fixed Uiso
 At 1.2 times of:
  All C(H) groups
 At 1.5 times of:
  All C(H,H,H) groups
2. Uiso/Uaniso restraints and constraints
C18 \\sim C19 \\sim C20 \\sim C21: within 1.7A with sigma of 0.04 and sigma for
terminal atoms of 0.08 within 1.7A
3. Rigid body (RIGU) restrains
 C18, C19, C20, C21
 with sigma for 1-2 distances of 0.004 and sigma for 1-3 distances of 0.004
4. Others
 Fixed Sof: C18(0.5) C19(0.5) H19A(0.5) H19B(0.5) H19C(0.5) C20(0.5) H20A(0.5)
 H20B(0.5) H20C(0.5) C21(0.5) H21B(0.5) H21A(0.5) H21C(0.5)
5.a Aromatic/amide H refined with riding coordinates:
 C2(H2), C6(H6), C7(H7), C8(H8), C9(H9), C16(H16)
5.b Idealised Me refined as rotating group:
 C11(H11A,H11B,H11C), C12(H12A,H12B,H12C), C14(H14A,H14B,H14C), C19(H19A,H19B,
 H19C), C20(H20A,H20B,H20C), C21(H21B,H21A,H21C)
;
_atom_sites_solution_hydrogens     geom
_atom_sites_solution_primary       dual
_atom_sites_solution_secondary     ?
loop_
  _atom_site_label
  _atom_site_type_symbol
  _atom_site_fract_x
  _atom_site_fract_y
  _atom_site_fract_z
  _atom_site_U_iso_or_equiv
  _atom_site_adp_type
  _atom_site_occupancy
  _atom_site_site_symmetry_order
  _atom_site_calc_flag
  _atom_site_refinement_flags_posn
  _atom_site_refinement_flags_adp
  _atom_site_refinement_flags_occupancy
  _atom_site_disorder_assembly
  _atom_site_disorder_group
 Pd1 Pd 0.500000 0.26117(2) 0.750000 0.02091(12) Uani 1 2 d S T P . .
 P1 P 0.64637(6) 0.35961(3) 1.11047(8) 0.0298(2) Uani 1 1 d . . . . .
 F1 F 0.57715(16) 0.35820(10) 1.1890(2) 0.0477(6) Uani 1 1 d . . . . .
 F2 F 0.71452(17) 0.35949(10) 1.0318(3) 0.0592(8) Uani 1 1 d . . . . .
 F3 F 0.68248(19) 0.40646(10) 1.1687(3) 0.0636(8) Uani 1 1 d . . . . .
 F4 F 0.60997(15) 0.31171(8) 1.0519(2) 0.0424(6) Uani 1 1 d . . . . .
 F5 F 0.58193(16) 0.38606(9) 1.0108(2) 0.0489(6) Uani 1 1 d . . . . .
 F6 F 0.71049(17) 0.33201(10) 1.2107(3) 0.0586(8) Uani 1 1 d . . . . .
 O1 O 0.56390(18) 0.47952(8) 0.7222(3) 0.0377(7) Uani 1 1 d . . . . .
 O2 O 0.42338(17) 0.21015(8) 0.7689(2) 0.0301(6) Uani 1 1 d . . . . .
 N1 N 0.57235(17) 0.31332(9) 0.7239(2) 0.0213(6) Uani 1 1 d . . . . .
 N2 N 0.66222(17) 0.32028(9) 0.5827(2) 0.0217(6) Uani 1 1 d . . . . .
 N3 N 0.71385(17) 0.28557(10) 0.7506(2) 0.0217(6) Uani 1 1 d . . . . .
 C1 C 0.5404(2) 0.35583(11) 0.7338(3) 0.0195(6) Uani 1 1 d . . . . .
 C2 C 0.5810(2) 0.39733(11) 0.7181(3) 0.0230(7) Uani 1 1 d . . . . .
 H2 H 0.634445 0.397916 0.697810 0.028 Uiso 1 1 calc R U . . .
 C3 C 0.5396(2) 0.43620(12) 0.7335(3) 0.0265(7) Uani 1 1 d . . . . .
 C4 C 0.6466(2) 0.30746(11) 0.6875(3) 0.0195(6) Uani 1 1 d . . . . .
 C5 C 0.7434(2) 0.30612(11) 0.5795(3) 0.0229(7) Uani 1 1 d . . . . .
 C6 C 0.7895(2) 0.31008(13) 0.4927(3) 0.0277(7) Uani 1 1 d . . . . .
 H6 H 0.767491 0.324669 0.419333 0.033 Uiso 1 1 calc R U . . .
 C7 C 0.8697(2) 0.29137(14) 0.5197(3) 0.0327(8) Uani 1 1 d . . . . .
 H7 H 0.903755 0.293425 0.463125 0.039 Uiso 1 1 calc R U . . .
 C8 C 0.9021(2) 0.26966(14) 0.6269(4) 0.0345(9) Uani 1 1 d . . . . .
 H8 H 0.957517 0.257579 0.641283 0.041 Uiso 1 1 calc R U . . .
 C9 C 0.8558(2) 0.26523(13) 0.7127(3) 0.0303(8) Uani 1 1 d . . . . .
 H9 H 0.877532 0.250399 0.785823 0.036 Uiso 1 1 calc R U . . .
 C10 C 0.7757(2) 0.28383(12) 0.6853(3) 0.0226(7) Uani 1 1 d . . . . .
 C11 C 0.6035(2) 0.34229(13) 0.4855(3) 0.0302(8) Uani 1 1 d . . . . .
 H11A H 0.545832 0.337900 0.495558 0.045 Uiso 1 1 calc R U . . .
 H11B H 0.609328 0.328658 0.410623 0.045 Uiso 1 1 calc R U . . .
 H11C H 0.615973 0.375081 0.485124 0.045 Uiso 1 1 calc R U . . .
 C12 C 0.7240(2) 0.26925(13) 0.8717(3) 0.0309(8) Uani 1 1 d . . . . .
 H12A H 0.674368 0.277633 0.901842 0.046 Uiso 1 1 calc R U . . .
 H12B H 0.774194 0.283254 0.921189 0.046 Uiso 1 1 calc R U . . .
 H12C H 0.730368 0.235896 0.873372 0.046 Uiso 1 1 calc R U . . .
 C13 C 0.500000 0.51010(17) 0.750000 0.0394(14) Uani 1 2 d S T P . .
 C14 C 0.5398(3) 0.53718(16) 0.8564(5) 0.0527(12) Uani 1 1 d . . . . .
 H14A H 0.565855 0.516341 0.920045 0.079 Uiso 1 1 calc R U . . .
 H14B H 0.496803 0.555621 0.882043 0.079 Uiso 1 1 calc R U . . .
 H14C H 0.582911 0.557381 0.837110 0.079 Uiso 1 1 calc R U . . .
 C15 C 0.4583(3) 0.17051(12) 0.7594(3) 0.0328(8) Uani 1 1 d . . . . .
 C16 C 0.4170(3) 0.12848(14) 0.7686(4) 0.0449(11) Uani 1 1 d . . . . .
 H16 H 0.361045 0.128235 0.780196 0.054 Uiso 1 1 calc R U . . .
 C17 C 0.4584(4) 0.08806(14) 0.7606(5) 0.0562(13) Uani 1 1 d . . . . .
 C18 C 0.4217(8) 0.0412(3) 0.7788(10) 0.059(2) Uani 0.5 1 d . U P . .
 C19 C 0.3517(9) 0.0432(4) 0.8387(13) 0.083(4) Uani 0.5 1 d . U P . .
 H19A H 0.372811 0.051973 0.921267 0.124 Uiso 0.5 1 calc R U P . .
 H19B H 0.324854 0.013047 0.835315 0.124 Uiso 0.5 1 calc R U P . .
 H19C H 0.310526 0.065801 0.799705 0.124 Uiso 0.5 1 calc R U P . .
 C20 C 0.4851(10) 0.0086(4) 0.8519(16) 0.100(5) Uani 0.5 1 d . U P . .
 H20A H 0.527993 0.000534 0.807880 0.150 Uiso 0.5 1 calc R U P . .
 H20B H 0.456139 -0.019244 0.868589 0.150 Uiso 0.5 1 calc R U P . .
 H20C H 0.511971 0.023369 0.926256 0.150 Uiso 0.5 1 calc R U P . .
 C21 C 0.3902(16) 0.0224(6) 0.6562(14) 0.145(8) Uani 0.5 1 d . U P . .
 H21B H 0.437754 0.018032 0.618251 0.218 Uiso 0.5 1 calc R U P . .
 H21A H 0.350164 0.044028 0.609879 0.218 Uiso 0.5 1 calc R U P . .
 H21C H 0.362170 -0.006970 0.660909 0.218 Uiso 0.5 1 calc R U P . .

loop_
  _atom_site_aniso_label
  _atom_site_aniso_U_11
  _atom_site_aniso_U_22
  _atom_site_aniso_U_33
  _atom_site_aniso_U_23
  _atom_site_aniso_U_13
  _atom_site_aniso_U_12
 Pd1 0.0260(2) 0.01829(18) 0.0219(2) 0.000 0.01266(14) 0.000
 P1 0.0260(5) 0.0369(5) 0.0257(5) -0.0046(4) 0.0039(4) 0.0061(4)
 F1 0.0474(15) 0.0680(17) 0.0328(13) -0.0057(12) 0.0197(11) 0.0076(12)
 F2 0.0417(15) 0.0746(19) 0.0708(19) -0.0058(16) 0.0331(14) -0.0031(14)
 F3 0.0614(18) 0.0499(16) 0.074(2) -0.0236(15) 0.0024(15) -0.0092(14)
 F4 0.0449(14) 0.0426(13) 0.0413(14) -0.0147(11) 0.0126(11) -0.0017(11)
 F5 0.0446(14) 0.0543(15) 0.0441(15) 0.0149(12) 0.0018(11) 0.0096(12)
 F6 0.0459(15) 0.0678(18) 0.0519(17) 0.0090(14) -0.0119(13) 0.0156(13)
 O1 0.0388(16) 0.0206(12) 0.0602(19) -0.0009(12) 0.0253(14) -0.0034(11)
 O2 0.0406(15) 0.0234(12) 0.0313(14) -0.0015(10) 0.0187(11) -0.0018(11)
 N1 0.0220(14) 0.0217(13) 0.0233(14) 0.0008(11) 0.0118(11) 0.0013(11)
 N2 0.0233(14) 0.0240(14) 0.0184(14) 0.0029(11) 0.0061(11) -0.0002(11)
 N3 0.0238(14) 0.0274(14) 0.0157(13) 0.0016(11) 0.0080(11) 0.0042(11)
 C1 0.0201(16) 0.0207(15) 0.0183(16) 0.0019(12) 0.0054(12) 0.0016(12)
 C2 0.0214(16) 0.0247(16) 0.0254(17) 0.0009(13) 0.0102(13) -0.0021(12)
 C3 0.0257(17) 0.0247(16) 0.0298(19) 0.0002(14) 0.0073(14) -0.0035(13)
 C4 0.0192(15) 0.0224(15) 0.0191(16) 0.0006(12) 0.0094(12) -0.0001(12)
 C5 0.0244(17) 0.0250(16) 0.0217(17) -0.0017(13) 0.0101(13) -0.0015(13)
 C6 0.0294(18) 0.0383(19) 0.0185(17) -0.0044(14) 0.0118(14) -0.0050(15)
 C7 0.0290(19) 0.044(2) 0.031(2) -0.0097(17) 0.0188(16) -0.0070(16)
 C8 0.0231(18) 0.043(2) 0.039(2) -0.0092(17) 0.0112(16) 0.0014(15)
 C9 0.0253(18) 0.039(2) 0.0266(18) -0.0049(16) 0.0052(14) 0.0044(15)
 C10 0.0218(16) 0.0276(16) 0.0201(16) -0.0028(13) 0.0084(13) 0.0003(13)
 C11 0.037(2) 0.0316(18) 0.0212(17) 0.0069(14) 0.0040(15) 0.0062(15)
 C12 0.0331(19) 0.038(2) 0.0220(18) 0.0085(15) 0.0078(15) 0.0100(15)
 C13 0.041(3) 0.019(2) 0.063(4) 0.000 0.022(3) 0.000
 C14 0.052(3) 0.040(2) 0.068(3) -0.015(2) 0.018(2) 0.001(2)
 C15 0.046(2) 0.0245(17) 0.032(2) -0.0010(15) 0.0177(17) -0.0031(16)
 C16 0.057(3) 0.0270(19) 0.056(3) 0.0009(19) 0.024(2) -0.0077(18)
 C17 0.089(4) 0.024(2) 0.060(3) -0.005(2) 0.027(3) -0.011(2)
 C18 0.073(6) 0.036(5) 0.062(6) 0.003(4) 0.005(5) -0.006(4)
 C19 0.092(8) 0.052(6) 0.112(10) 0.028(7) 0.036(7) -0.015(6)
 C20 0.111(10) 0.030(5) 0.160(13) 0.043(7) 0.030(9) 0.017(6)
 C21 0.26(2) 0.087(10) 0.079(8) -0.011(7) 0.019(9) -0.106(13)

_geom_special_details
;
 All esds (except the esd in the dihedral angle between two l.s. planes)
 are estimated using the full covariance matrix.  The cell esds are taken
 into account individually in the estimation of esds in distances, angles
 and torsion angles; correlations between esds in cell parameters are only
 used when they are defined by crystal symmetry.  An approximate (isotropic)
 treatment of cell esds is used for estimating esds involving l.s. planes.
;
loop_
  _geom_bond_atom_site_label_1
  _geom_bond_atom_site_label_2
  _geom_bond_distance
  _geom_bond_site_symmetry_2
  _geom_bond_publ_flag
 Pd1 O2 1.987(2) . ?
 Pd1 O2 1.987(2) 2_656 ?
 Pd1 N1 1.990(3) 2_656 ?
 Pd1 N1 1.990(3) . ?
 P1 F1 1.598(3) . ?
 P1 F2 1.584(3) . ?
 P1 F3 1.583(3) . ?
 P1 F4 1.612(3) . ?
 P1 F5 1.584(3) . ?
 P1 F6 1.602(3) . ?
 O1 C3 1.342(4) . ?
 O1 C13 1.460(4) . ?
 O2 C15 1.306(4) . ?
 N1 C1 1.362(4) . ?
 N1 C4 1.376(4) . ?
 N2 C4 1.350(4) . ?
 N2 C5 1.393(4) . ?
 N2 C11 1.460(4) . ?
 N3 C4 1.340(4) . ?
 N3 C10 1.388(4) . ?
 N3 C12 1.460(4) . ?
 C1 C1 1.445(6) 2_656 ?
 C1 C2 1.412(4) . ?
 C2 H2 0.9500 . ?
 C2 C3 1.353(5) . ?
 C3 C3 1.423(7) 2_656 ?
 C5 C6 1.387(5) . ?
 C5 C10 1.389(5) . ?
 C6 H6 0.9500 . ?
 C6 C7 1.387(5) . ?
 C7 H7 0.9500 . ?
 C7 C8 1.395(6) . ?
 C8 H8 0.9500 . ?
 C8 C9 1.380(5) . ?
 C9 H9 0.9500 . ?
 C9 C10 1.385(5) . ?
 C11 H11A 0.9800 . ?
 C11 H11B 0.9800 . ?
 C11 H11C 0.9800 . ?
 C12 H12A 0.9800 . ?
 C12 H12B 0.9800 . ?
 C12 H12C 0.9800 . ?
 C13 C14 1.492(5) 2_656 ?
 C13 C14 1.492(5) . ?
 C14 H14A 0.9800 . ?
 C14 H14B 0.9800 . ?
 C14 H14C 0.9800 . ?
 C15 C15 1.421(8) 2_656 ?
 C15 C16 1.416(5) . ?
 C16 H16 0.9500 . ?
 C16 C17 1.374(6) . ?
 C17 C17 1.428(11) 2_656 ?
 C17 C18 1.528(10) . ?
 C18 C19 1.460(18) . ?
 C18 C20 1.521(16) . ?
 C18 C21 1.507(18) . ?
 C19 H19A 0.9800 . ?
 C19 H19B 0.9800 . ?
 C19 H19C 0.9800 . ?
 C20 H20A 0.9800 . ?
 C20 H20B 0.9800 . ?
 C20 H20C 0.9800 . ?
 C21 H21B 0.9800 . ?
 C21 H21A 0.9800 . ?
 C21 H21C 0.9800 . ?

loop_
  _geom_angle_atom_site_label_1
  _geom_angle_atom_site_label_2
  _geom_angle_atom_site_label_3
  _geom_angle
  _geom_angle_site_symmetry_1
  _geom_angle_site_symmetry_3
  _geom_angle_publ_flag
 O2 Pd1 O2 82.73(15) . 2_656 ?
 O2 Pd1 N1 98.69(11) . 2_656 ?
 O2 Pd1 N1 177.07(11) 2_656 2_656 ?
 O2 Pd1 N1 98.70(11) 2_656 . ?
 O2 Pd1 N1 177.07(11) . . ?
 N1 Pd1 N1 80.00(15) 2_656 . ?
 F1 P1 F4 88.77(14) . . ?
 F1 P1 F6 90.08(16) . . ?
 F2 P1 F1 178.36(16) . . ?
 F2 P1 F4 89.66(15) . . ?
 F2 P1 F5 90.87(16) . . ?
 F2 P1 F6 89.44(17) . . ?
 F3 P1 F1 91.18(16) . . ?
 F3 P1 F2 90.38(17) . . ?
 F3 P1 F4 179.61(18) . . ?
 F3 P1 F5 90.87(16) . . ?
 F3 P1 F6 90.14(17) . . ?
 F5 P1 F1 89.57(14) . . ?
 F5 P1 F4 89.51(15) . . ?
 F5 P1 F6 178.93(17) . . ?
 F6 P1 F4 89.47(15) . . ?
 C3 O1 C13 108.4(3) . . ?
 C15 O2 Pd1 111.1(2) . . ?
 C1 N1 Pd1 115.9(2) . . ?
 C1 N1 C4 121.1(3) . . ?
 C4 N1 Pd1 122.7(2) . . ?
 C4 N2 C5 108.0(3) . . ?
 C4 N2 C11 126.8(3) . . ?
 C5 N2 C11 125.1(3) . . ?
 C4 N3 C10 108.8(3) . . ?
 C4 N3 C12 126.2(3) . . ?
 C10 N3 C12 124.8(3) . . ?
 N1 C1 C1 114.10(18) . 2_656 ?
 N1 C1 C2 125.1(3) . . ?
 C2 C1 C1 120.82(19) . 2_656 ?
 C1 C2 H2 121.9 . . ?
 C3 C2 C1 116.3(3) . . ?
 C3 C2 H2 121.9 . . ?
 O1 C3 C2 127.8(3) . . ?
 O1 C3 C3 109.3(2) . 2_656 ?
 C2 C3 C3 122.9(2) . 2_656 ?
 N2 C4 N1 126.5(3) . . ?
 N3 C4 N1 124.0(3) . . ?
 N3 C4 N2 109.5(3) . . ?
 C6 C5 N2 131.4(3) . . ?
 C6 C5 C10 121.4(3) . . ?
 C10 C5 N2 107.1(3) . . ?
 C5 C6 H6 122.1 . . ?
 C7 C6 C5 115.8(3) . . ?
 C7 C6 H6 122.1 . . ?
 C6 C7 H7 118.8 . . ?
 C6 C7 C8 122.4(3) . . ?
 C8 C7 H7 118.8 . . ?
 C7 C8 H8 119.1 . . ?
 C9 C8 C7 121.9(4) . . ?
 C9 C8 H8 119.1 . . ?
 C8 C9 H9 122.2 . . ?
 C8 C9 C10 115.6(3) . . ?
 C10 C9 H9 122.2 . . ?
 N3 C10 C5 106.6(3) . . ?
 C9 C10 N3 130.4(3) . . ?
 C9 C10 C5 123.0(3) . . ?
 N2 C11 H11A 109.5 . . ?
 N2 C11 H11B 109.5 . . ?
 N2 C11 H11C 109.5 . . ?
 H11A C11 H11B 109.5 . . ?
 H11A C11 H11C 109.5 . . ?
 H11B C11 H11C 109.5 . . ?
 N3 C12 H12A 109.5 . . ?
 N3 C12 H12B 109.5 . . ?
 N3 C12 H12C 109.5 . . ?
 H12A C12 H12B 109.5 . . ?
 H12A C12 H12C 109.5 . . ?
 H12B C12 H12C 109.5 . . ?
 O1 C13 O1 104.5(4) 2_656 . ?
 O1 C13 C14 110.1(2) . 2_656 ?
 O1 C13 C14 107.8(2) 2_656 2_656 ?
 O1 C13 C14 110.1(2) 2_656 . ?
 O1 C13 C14 107.8(2) . . ?
 C14 C13 C14 115.9(5) . 2_656 ?
 C13 C14 H14A 109.5 . . ?
 C13 C14 H14B 109.5 . . ?
 C13 C14 H14C 109.5 . . ?
 H14A C14 H14B 109.5 . . ?
 H14A C14 H14C 109.5 . . ?
 H14B C14 H14C 109.5 . . ?
 O2 C15 C15 117.5(2) . 2_656 ?
 O2 C15 C16 122.7(4) . . ?
 C16 C15 C15 119.8(3) . 2_656 ?
 C15 C16 H16 120.3 . . ?
 C17 C16 C15 119.5(4) . . ?
 C17 C16 H16 120.3 . . ?
 C16 C17 C17 120.7(3) . 2_656 ?
 C16 C17 C18 123.3(6) . . ?
 C17 C17 C18 116.0(5) 2_656 . ?
 C19 C18 C17 113.6(9) . . ?
 C19 C18 C20 105.3(11) . . ?
 C19 C18 C21 108.9(14) . . ?
 C20 C18 C17 113.7(9) . . ?
 C21 C18 C17 104.9(9) . . ?
 C21 C18 C20 110.4(13) . . ?
 C18 C19 H19A 109.5 . . ?
 C18 C19 H19B 109.5 . . ?
 C18 C19 H19C 109.5 . . ?
 H19A C19 H19B 109.5 . . ?
 H19A C19 H19C 109.5 . . ?
 H19B C19 H19C 109.5 . . ?
 C18 C20 H20A 109.5 . . ?
 C18 C20 H20B 109.5 . . ?
 C18 C20 H20C 109.5 . . ?
 H20A C20 H20B 109.5 . . ?
 H20A C20 H20C 109.5 . . ?
 H20B C20 H20C 109.5 . . ?
 C18 C21 H21B 109.5 . . ?
 C18 C21 H21A 109.5 . . ?
 C18 C21 H21C 109.5 . . ?
 H21B C21 H21A 109.5 . . ?
 H21B C21 H21C 109.5 . . ?
 H21A C21 H21C 109.5 . . ?

loop_
  _geom_torsion_atom_site_label_1
  _geom_torsion_atom_site_label_2
  _geom_torsion_atom_site_label_3
  _geom_torsion_atom_site_label_4
  _geom_torsion
  _geom_torsion_site_symmetry_1
  _geom_torsion_site_symmetry_2
  _geom_torsion_site_symmetry_3
  _geom_torsion_site_symmetry_4
  _geom_torsion_publ_flag
 Pd1 O2 C15 C15 1.2(6) . . . 2_656 ?
 Pd1 O2 C15 C16 -179.6(3) . . . . ?
 Pd1 N1 C1 C1 2.1(5) . . . 2_656 ?
 Pd1 N1 C1 C2 -179.6(3) . . . . ?
 Pd1 N1 C4 N2 112.9(3) . . . . ?
 Pd1 N1 C4 N3 -63.5(4) . . . . ?
 O2 C15 C16 C17 -178.4(4) . . . . ?
 N1 C1 C2 C3 -179.0(3) . . . . ?
 N2 C5 C6 C7 -179.4(3) . . . . ?
 N2 C5 C10 N3 -0.8(4) . . . . ?
 N2 C5 C10 C9 -179.8(3) . . . . ?
 C1 N1 C4 N2 -61.0(5) . . . . ?
 C1 N1 C4 N3 122.6(4) . . . . ?
 C1 C1 C2 C3 -0.8(6) 2_656 . . . ?
 C1 C2 C3 O1 -179.0(4) . . . . ?
 C1 C2 C3 C3 1.5(6) . . . 2_656 ?
 C3 O1 C13 O1 -0.32(19) . . . 2_656 ?
 C3 O1 C13 C14 -115.9(4) . . . 2_656 ?
 C3 O1 C13 C14 116.8(4) . . . . ?
 C4 N1 C1 C1 176.4(3) . . . 2_656 ?
 C4 N1 C1 C2 -5.3(5) . . . . ?
 C4 N2 C5 C6 179.0(4) . . . . ?
 C4 N2 C5 C10 0.8(4) . . . . ?
 C4 N3 C10 C5 0.6(4) . . . . ?
 C4 N3 C10 C9 179.5(4) . . . . ?
 C5 N2 C4 N1 -177.2(3) . . . . ?
 C5 N2 C4 N3 -0.4(4) . . . . ?
 C5 C6 C7 C8 0.4(6) . . . . ?
 C6 C5 C10 N3 -179.3(3) . . . . ?
 C6 C5 C10 C9 1.7(5) . . . . ?
 C6 C7 C8 C9 0.4(6) . . . . ?
 C7 C8 C9 C10 -0.2(6) . . . . ?
 C8 C9 C10 N3 -179.6(4) . . . . ?
 C8 C9 C10 C5 -0.8(5) . . . . ?
 C10 N3 C4 N1 176.8(3) . . . . ?
 C10 N3 C4 N2 -0.1(4) . . . . ?
 C10 C5 C6 C7 -1.4(5) . . . . ?
 C11 N2 C4 N1 -1.1(5) . . . . ?
 C11 N2 C4 N3 175.8(3) . . . . ?
 C11 N2 C5 C6 2.8(6) . . . . ?
 C11 N2 C5 C10 -175.5(3) . . . . ?
 C12 N3 C4 N1 -7.7(5) . . . . ?
 C12 N3 C4 N2 175.4(3) . . . . ?
 C12 N3 C10 C5 -175.0(3) . . . . ?
 C12 N3 C10 C9 3.9(6) . . . . ?
 C13 O1 C3 C2 -178.7(3) . . . . ?
 C13 O1 C3 C3 0.8(5) . . . 2_656 ?
 C15 C15 C16 C17 0.7(8) 2_656 . . . ?
 C15 C16 C17 C17 -2.0(10) . . . 2_656 ?
 C15 C16 C17 C18 175.1(6) . . . . ?
 C16 C17 C18 C19 -17.1(13) . . . . ?
 C16 C17 C18 C20 -137.5(10) . . . . ?
 C16 C17 C18 C21 101.7(14) . . . . ?
 C17 C17 C18 C19 160.1(10) 2_656 . . . ?
 C17 C17 C18 C20 39.7(13) 2_656 . . . ?
 C17 C17 C18 C21 -81.1(14) 2_656 . . . ?

_smtbx_masks_special_details       ?
loop_
  _smtbx_masks_void_nr
  _smtbx_masks_void_average_x
  _smtbx_masks_void_average_y
  _smtbx_masks_void_average_z
  _smtbx_masks_void_volume
  _smtbx_masks_void_count_electrons
  _smtbx_masks_void_content
 1 0.000 0.500 -0.708 753.2 156.2 '2.8 C6H4F2'
 2 0.500 0.000 -0.887 753.2 156.2 '2.8 C6H4F2'

_smtbx_masks_void_probe_radius     1.2
_smtbx_masks_void_truncation_radius  1.2
_shelx_res_file
;
TITL mo_2025_fklh06_3_0ma_a.res in C2/c
    mo_2025_fklh06_3_0ma.res
    created by SHELXL-2018/3 at 13:29:17 on 04-Jun-2025
REM Old TITL mo_2025_fklh06_3_0ma in C2/c
REM SHELXT solution in C2/c: R1 0.159, Rweak 0.019, Alpha 0.045
REM <I/s> 0.443 for 112 systematic absences, Orientation as input
REM Formula found by SHELXT: C39 N6 O6 F12 Cl2 Pd
CELL 0.71073 16.2857 29.2296 11.6162 90 102.606 90
ZERR 4 0.0015 0.0035 0.0012 0 0.003 0
LATT 7
SYMM -X,+Y,0.5-Z
SFAC C H F N O P Pd
UNIT 181.6 178.4 59.2 24 16 8 4
RIGU C18 > C21
SIMU 0.04 0.08 1.7 C18 > C21

L.S. 10
PLAN  20
TEMP -172.15
CONF
BOND
list 4
MORE -1
BOND $H
ABIN
fmap 2 53
acta
OMIT -3 54
OMIT -7 1 2
OMIT -4 4 1
OMIT -3 3 1
OMIT -1 3 1
OMIT 0 2 1
OMIT 4 0 0
OMIT 5 1 0
OMIT 5 3 0
REM <olex2.extras>
REM <HklSrc "%.\\mo_2025_fklh06_3_0ma.hkl">
REM </olex2.extras>

WGHT    0.078700   16.912701
FVAR       0.15873
PD1   7    0.500000    0.261172    0.750000    10.50000    0.02595    0.01829 =
         0.02189    0.00000    0.01266    0.00000
P1    6    0.646367    0.359608    1.110471    11.00000    0.02599    0.03686 =
         0.02572   -0.00463    0.00386    0.00610
F1    3    0.577147    0.358204    1.189006    11.00000    0.04744    0.06798 =
         0.03282   -0.00571    0.01970    0.00764
F2    3    0.714524    0.359494    1.031823    11.00000    0.04171    0.07463 =
         0.07084   -0.00578    0.03305   -0.00311
F3    3    0.682482    0.406463    1.168741    11.00000    0.06140    0.04990 =
         0.07373   -0.02357    0.00238   -0.00923
F4    3    0.609970    0.311708    1.051889    11.00000    0.04485    0.04257 =
         0.04133   -0.01468    0.01262   -0.00172
F5    3    0.581926    0.386064    1.010786    11.00000    0.04462    0.05429 =
         0.04411    0.01492    0.00177    0.00957
F6    3    0.710492    0.332015    1.210681    11.00000    0.04588    0.06775 =
         0.05190    0.00897   -0.01192    0.01559
O1    5    0.563899    0.479525    0.722174    11.00000    0.03879    0.02062 =
         0.06024   -0.00093    0.02532   -0.00342
O2    5    0.423381    0.210146    0.768879    11.00000    0.04062    0.02336 =
         0.03132   -0.00151    0.01866   -0.00182
N1    4    0.572354    0.313319    0.723948    11.00000    0.02200    0.02173 =
         0.02325    0.00075    0.01184    0.00134
N2    4    0.662223    0.320275    0.582682    11.00000    0.02330    0.02404 =
         0.01838    0.00290    0.00613   -0.00024
N3    4    0.713854    0.285569    0.750612    11.00000    0.02382    0.02744 =
         0.01567    0.00162    0.00799    0.00420
C1    1    0.540405    0.355834    0.733833    11.00000    0.02012    0.02073 =
         0.01831    0.00193    0.00542    0.00164
C2    1    0.581009    0.397329    0.718081    11.00000    0.02136    0.02471 =
         0.02536    0.00088    0.01024   -0.00213
AFIX  43
H2    2    0.634445    0.397916    0.697810    11.00000   -1.20000
AFIX   0
C3    1    0.539579    0.436200    0.733461    11.00000    0.02570    0.02466 =
         0.02979    0.00023    0.00729   -0.00351
C4    1    0.646583    0.307464    0.687509    11.00000    0.01925    0.02241 =
         0.01909    0.00058    0.00936   -0.00006
C5    1    0.743396    0.306120    0.579519    11.00000    0.02442    0.02504 =
         0.02168   -0.00167    0.01011   -0.00150
C6    1    0.789470    0.310077    0.492660    11.00000    0.02941    0.03832 =
         0.01852   -0.00439    0.01184   -0.00499
AFIX  43
H6    2    0.767491    0.324669    0.419333    11.00000   -1.20000
AFIX   0
C7    1    0.869668    0.291374    0.519678    11.00000    0.02903    0.04355 =
         0.03117   -0.00969    0.01877   -0.00700
AFIX  43
H7    2    0.903755    0.293425    0.463125    11.00000   -1.20000
AFIX   0
C8    1    0.902059    0.269661    0.626915    11.00000    0.02313    0.04319 =
         0.03907   -0.00918    0.01116    0.00143
AFIX  43
H8    2    0.957517    0.257579    0.641283    11.00000   -1.20000
AFIX   0
C9    1    0.855829    0.265229    0.712745    11.00000    0.02531    0.03873 =
         0.02663   -0.00491    0.00516    0.00435
AFIX  43
H9    2    0.877532    0.250399    0.785823    11.00000   -1.20000
AFIX   0
C10   1    0.775728    0.283830    0.685289    11.00000    0.02180    0.02764 =
         0.02008   -0.00282    0.00842    0.00026
C11   1    0.603515    0.342287    0.485512    11.00000    0.03666    0.03163 =
         0.02120    0.00688    0.00403    0.00620
AFIX 137
H11A  2    0.545832    0.337900    0.495558    11.00000   -1.50000
H11B  2    0.609328    0.328658    0.410623    11.00000   -1.50000
H11C  2    0.615973    0.375081    0.485124    11.00000   -1.50000
AFIX   0
C12   1    0.724033    0.269246    0.871709    11.00000    0.03309    0.03841 =
         0.02202    0.00855    0.00784    0.00997
AFIX 137
H12A  2    0.674368    0.277633    0.901842    11.00000   -1.50000
H12B  2    0.774194    0.283254    0.921189    11.00000   -1.50000
H12C  2    0.730368    0.235896    0.873372    11.00000   -1.50000
AFIX   0
C13   1    0.500000    0.510101    0.750000    10.50000    0.04125    0.01897 =
         0.06274    0.00000    0.02168    0.00000
C14   1    0.539806    0.537184    0.856428    11.00000    0.05220    0.03961 =
         0.06837   -0.01455    0.01796    0.00051
AFIX 137
H14A  2    0.565855    0.516341    0.920045    11.00000   -1.50000
H14B  2    0.496803    0.555621    0.882043    11.00000   -1.50000
H14C  2    0.582911    0.557381    0.837110    11.00000   -1.50000
AFIX   0
C15   1    0.458335    0.170507    0.759389    11.00000    0.04601    0.02447 =
         0.03220   -0.00096    0.01770   -0.00306
C16   1    0.417004    0.128480    0.768574    11.00000    0.05683    0.02696 =
         0.05637    0.00090    0.02438   -0.00774
AFIX  43
H16   2    0.361045    0.128235    0.780196    11.00000   -1.20000
AFIX   0
C17   1    0.458433    0.088063    0.760554    11.00000    0.08861    0.02437 =
         0.06038   -0.00500    0.02668   -0.01087
C18   1    0.421713    0.041183    0.778809    10.50000    0.07345    0.03565 =
         0.06230    0.00286    0.00463   -0.00638
C19   1    0.351720    0.043164    0.838699    10.50000    0.09184    0.05177 =
         0.11174    0.02822    0.03611   -0.01516
AFIX 137
H19A  2    0.372811    0.051973    0.921267    10.50000   -1.50000
H19B  2    0.324854    0.013047    0.835315    10.50000   -1.50000
H19C  2    0.310526    0.065801    0.799705    10.50000   -1.50000
AFIX   0
C20   1    0.485087    0.008561    0.851879    10.50000    0.11083    0.03007 =
         0.16013    0.04262    0.02966    0.01660
AFIX 137
H20A  2    0.527993    0.000534    0.807880    10.50000   -1.50000
H20B  2    0.456139   -0.019244    0.868589    10.50000   -1.50000
H20C  2    0.511971    0.023369    0.926256    10.50000   -1.50000
AFIX   0
C21   1    0.390193    0.022428    0.656242    10.50000    0.26108    0.08662 =
         0.07930   -0.01086    0.01879   -0.10602
AFIX 137
H21B  2    0.437754    0.018032    0.618251    10.50000   -1.50000
H21A  2    0.350164    0.044028    0.609879    10.50000   -1.50000
H21C  2    0.362170   -0.006970    0.660909    10.50000   -1.50000
AFIX   0
HKLF 4


REM  mo_2025_fklh06_3_0ma_a.res in C2/c
REM wR2 = 0.143077, GooF = S = 1.03948, Restrained GooF = 1.03821 for all data
REM R1 = 0.051609 for 4948 Fo > 4sig(Fo) and 0.063073 for all 5899 data
REM 305 parameters refined using 36 restraints

END

WGHT      0.0787     16.9157

REM Highest difference peak  1.185,  deepest hole -0.718,  1-sigma level  0.098
Q1    1   0.2764  0.0137  0.8296  11.00000  0.05    1.18
Q2    1   0.3221 -0.0066  0.9115  11.00000  0.05    0.69
Q3    1   0.4968  0.2583  0.8374  11.00000  0.05    0.55
Q4    1   0.6813  0.3790  1.2273  11.00000  0.05    0.52
Q5    1   0.3571  0.0397  0.7584  11.00000  0.05    0.44
Q6    1   0.7207  0.3413  1.1230  11.00000  0.05    0.38
Q7    1   0.4492  0.2420  0.6284  11.00000  0.05    0.37
Q8    1   0.7765  0.4152  0.6305  11.00000  0.05    0.36
Q9    1   0.4326  0.2580  0.6952  11.00000  0.05    0.35
Q10   1   0.7729  0.3003  0.6408  11.00000  0.05    0.35
Q11   1   0.3303 -0.1013  0.7382  11.00000  0.05    0.35
Q12   1   0.6311  0.3598  1.1954  11.00000  0.05    0.33
Q13   1   0.6350  0.2971  0.9796  11.00000  0.05    0.31
Q14   1   0.4109  0.0572  0.7298  11.00000  0.05    0.31
Q15   1   0.7627  0.3151  0.5441  11.00000  0.05    0.30
Q16   1   0.7013  0.3838  1.0621  11.00000  0.05    0.30
Q17   1   0.2025  0.0179  0.7806  11.00000  0.05    0.30
Q18   1   0.6801  0.3154  1.1379  11.00000  0.05    0.30
Q19   1   0.4576  0.2154  0.7681  11.00000  0.05    0.30
Q20   1   0.6842  0.3057  1.1202  11.00000  0.05    0.29
;
_shelx_res_checksum                74642
_shelx_hkl_file
;
   0   0  -2 9002.00  473.45
   0   0  -2 9445.56  473.35
   0   0  -2 9861.21  472.45
   0   0  -2 9416.36  471.85
   0   0  -2 9220.68  472.85
   0   0  -2 8728.63  473.15
   0   0   2 8970.40  472.85
   0   0   2 9555.94  472.85
   0   0   2 9999.00  473.95
   0   0   2 9319.07  472.05
   0   0   2 9707.63  473.65
   0   0  -3   -4.60    5.80
   0   0  -3    5.90    6.10
   0   0  -3   -2.40    6.00
   0   0  -3   -1.30    4.10
   0   0  -3    1.80    5.10
   0   0  -3    1.30    5.00
   0   0  -3    5.10    7.80
   0   0  -3    6.00    6.50
   0   0  -3    1.30    6.50
   0   0   3   -1.60    6.80
   0   0   3    7.10    7.30
   0   0   3    7.40    7.00
   0   0   3    1.40    5.90
   0   0  -4 3752.12  193.98
   0   0  -4 3564.34  194.08
   0   0  -4 3864.41  195.08
   0   0  -4 3728.63  198.18
   0   0  -4 3753.02  193.28
   0   0  -4 3743.43  191.58
   0   0  -4 3809.62  192.58
   0   0   4 3962.40  194.38
   0   0   4 3566.04  194.98
   0   0   4 3608.84  195.58
   0   0   4 4066.09  195.48
   0   0  -5    2.10    7.60
   0   0  -5    5.40    5.80
   0   0  -5    8.80    8.70
   0   0  -5    8.50    5.40
   0   0  -5   -0.70    8.70
   0   0  -5   11.30   10.40
   0   0  -5    7.10    6.90
   0   0   5    6.30    9.90
   0   0   5    5.60    9.10
   0   0   5   -6.30    8.70
   0   0   5   15.30    9.70
   0   0  -6 1047.50   61.09
   0   0  -6 1074.49   57.29
   0   0  -6 1024.80   58.59
   0   0  -6 1050.89   55.69
   0   0  -6  970.60   59.99
   0   0  -6  937.41   64.59
   0   0  -6 1061.39   59.89
   0   0  -6 1175.98   62.69
   0   0  -6 1178.98   63.69
   0   0   6 1103.89   63.49
   0   0   6  870.51   60.19
   0   0   6 1039.00   62.19
   0   0   6  821.92   58.59
   0   0  -7    6.10    7.60
   0   0  -7   16.70   10.90
   0   0  -7    8.70    5.80
   0   0  -7   18.20   11.00
   0   0  -7   18.20   12.90
   0   0  -7   12.90    9.10
   0   0  -7   21.80   12.20
   0   0  -7    3.20    5.80
   0   0  -7   19.30    8.90
   0   0   7   10.80    8.60
   0   0   7    7.30   10.70
   0   0   7   12.40    8.50
   0   0   7   16.60   10.10
   0   0  -8  795.42   51.29
   0   0  -8  667.53   42.40
   0   0  -8  666.43   44.70
   0   0  -8  705.53   53.19
   0   0  -8  669.03   48.30
   0   0  -8  821.52   50.39
   0   0  -8  646.24   40.40
   0   0  -8  670.43   46.70
   0   0  -8  692.33   47.10
   0   0   8  753.22   51.09
   0   0   8  745.43   52.99
   0   0   8  751.82   50.09
   0   0   8  796.32   52.09
   0   0  -9   -1.70    7.20
   0   0  -9   11.30    6.40
   0   0  -9   -6.90    7.70
   0   0  -9    0.60   10.00
   0   0  -9    5.40   12.90
   0   0  -9    8.50   12.10
   0   0  -9    7.90   10.90
   0   0  -9   -4.80    9.60
   0   0  -9    1.10   12.10
   0   0   9    9.90   11.60
   0   0   9    7.20   11.80
   0   0   9    1.00   10.90
   0   0   9    5.10   12.10
   0   0 -10   15.70   12.20
   0   0 -10    4.10    9.10
   0   0 -10   28.60   16.10
   0   0 -10    7.00   12.30
   0   0 -10    5.30   10.80
   0   0 -10    5.70   13.50
   0   0 -10    9.40    7.70
   0   0 -10   10.30   11.00
   0   0  10   26.70   13.90
   0   0  10   14.90   14.80
   0   0  10    9.10   13.80
   0   0  10   24.20   18.50
   0   0 -11   -4.30    9.50
   0   0 -11    5.90    9.80
   0   0 -11   21.50   14.80
   0   0 -11   -1.80   12.70
   0   0  11   38.50   16.60
   0   0  11    9.10   15.00
   0   0  11    1.20   15.80
   0   0  11  -12.60   13.50
   0   0 -12  110.89   27.70
   0   0 -12   75.39   13.70
   0   0 -12   23.60   16.90
   0   0 -12   55.19   19.80
   0   0 -12  117.49   24.00
   0   0  12   82.09   23.10
   0   0  12  133.99   26.40
   0   0 -13    2.70   14.90
   0   0 -13   12.50   14.80
   0   0 -13   27.50   15.90
   0   0 -13    8.60   18.90
   0   0  13    0.00   16.00
   0   0  13   11.00   15.00
   0   0 -14   66.69   20.40
   0   0 -14   26.00   19.60
   0   0  14   19.10   19.10
   0   0  14   35.90   17.40
   1  -1  14    9.90   19.70
   1  -1  14   25.90   16.90
  -1   1 -14   19.00   19.20
  -1   1 -14    3.50   15.30
   1  -1  13  237.78   33.40
   1  -1  13  192.18   32.80
  -1   1 -13  211.98   31.30
  -1   1 -13  134.89   29.80
   1  -1  12   21.90   16.60
   1  -1  12   -3.70   16.50
  -1   1 -12    6.80   13.70
  -1   1 -12    5.10   13.40
  -1   1 -12    2.30   13.10
  -1   1 -12    3.10   14.60
   1  -1  11  191.68   28.20
   1  -1  11  139.39   27.30
   1  -1  11  212.78   31.70
   1  -1  11  173.28   27.00
  -1   1 -11  176.38   27.80
  -1   1 -11  184.38   28.50
  -1   1 -11  147.69   24.40
  -1   1 -11  245.68   30.40
   1  -1  10    0.30   11.80
   1  -1  10   13.80   14.30
   1  -1  10    6.60   14.40
   1  -1  10   14.40   14.20
  -1   1 -10   18.60   13.60
  -1   1 -10  -14.70   11.50
  -1   1 -10   15.80   13.90
  -1   1 -10   -7.20   13.60
  -1   1 -10   -3.50    9.60
  -1   1 -10    6.60   13.20
  -1   1 -10   -4.70    9.30
   1  -1   9  311.47   32.40
   1  -1   9  335.47   35.60
   1  -1   9  298.97   29.80
   1  -1   9  277.87   30.20
  -1   1  -9  264.57   25.30
  -1   1  -9  344.67   29.00
  -1   1  -9  290.67   28.30
  -1   1  -9  251.97   31.70
  -1   1  -9  295.17   21.10
  -1   1  -9  330.57   31.50
  -1   1  -9  261.37   36.00
  -1   1  -9  308.47   32.20
   1  -1   8   39.60   14.60
   1  -1   8  108.19   19.70
   1  -1   8   70.49   16.00
   1  -1   8   67.59   17.20
  -1   1  -8   52.29   13.50
  -1   1  -8   68.49   13.20
  -1   1  -8   48.50    9.50
  -1   1  -8   51.19   12.40
  -1   1  -8   51.29   16.70
  -1   1  -8   62.99   17.00
  -1   1  -8   71.79   18.50
  -1   1  -8   46.90   13.10
   1  -1   7 1170.18   70.39
   1  -1   7 1173.88   68.89
   1  -1   7 1175.98   69.39
   1  -1   7 1184.18   67.29
  -1   1  -7 1166.38   68.59
  -1   1  -7 1153.48   66.69
  -1   1  -7 1036.60   66.19
  -1   1  -7 1033.40   60.59
  -1   1  -7 1163.88   64.99
  -1   1  -7 1172.78   68.09
  -1   1  -7 1112.99   68.99
  -1   1  -7 1048.50   62.09
  -1   1  -7 1144.39   72.89
   1  -1   6   -4.00    9.50
   1  -1   6   13.90   11.20
   1  -1   6   13.70   10.50
   1  -1   6   17.30   10.40
  -1   1  -6   15.50    8.00
  -1   1  -6   16.60   10.30
  -1   1  -6   11.30    9.20
  -1   1  -6   25.90   11.80
  -1   1  -6   16.50    6.20
  -1   1  -6   18.00   10.20
  -1   1  -6   26.30   12.90
  -1   1  -6   18.60    6.70
  -1   1  -6   17.80   10.30
   1  -1   5 1814.02   95.49
   1  -1   5 1794.82   94.79
   1  -1   5 1478.65   91.99
   1  -1   5 1497.85   93.29
  -1   1  -5 1689.43   92.89
  -1   1  -5 1710.83   93.89
  -1   1  -5 1707.63   91.39
  -1   1  -5 1755.22   90.29
  -1   1  -5 1625.24   92.49
  -1   1  -5 1776.92   89.09
  -1   1  -5 1856.51   98.69
  -1   1  -5 1793.42   94.99
  -1   1  -5 1692.33   93.89
   1  -1   4  230.68   21.00
   1  -1   4  238.58   21.40
   1  -1   4  270.17   21.20
   1  -1   4  220.58   19.50
  -1   1  -4  285.77   21.30
  -1   1  -4  254.87   20.40
  -1   1  -4  255.27   16.70
  -1   1  -4  249.68   17.90
  -1   1  -4  258.67   21.10
  -1   1  -4  243.28   21.50
  -1   1  -4  258.87   19.70
  -1   1  -4  264.07   18.80
  -1   1  -4  240.58   23.40
   1  -1   3 4188.08  209.78
   1  -1   3 4156.58  210.48
   1  -1   3 4358.66  210.78
   1  -1   3 4153.08  210.78
  -1   1  -3 3810.12  209.18
  -1   1  -3 3940.01  209.48
  -1   1  -3 4123.89  210.38
  -1   1  -3 4179.28  210.68
  -1   1  -3 4108.39  212.48
  -1   1  -3 4056.69  210.18
  -1   1  -3 3975.00  208.58
   1  -1   2  780.22   44.20
   1  -1   2  806.02   44.10
   1  -1   2  800.92   43.40
  -1   1  -2  810.82   45.40
  -1   1  -2  782.72   43.20
  -1   1  -2  784.62   43.90
  -1   1  -2  794.92   42.50
  -1   1  -2  789.62   43.30
  -1   1  -2  794.02   44.20
  -1   1  -2  798.92   44.00
   1  -1   1 1070.59   56.99
   1  -1   1 1140.09   57.49
   1  -1   1 1096.29   57.29
   1  -1   1 1089.29   57.39
  -1   1  -1 1118.39   57.49
  -1   1  -1 1125.39   57.39
  -1   1  -1 1096.59   57.19
  -1   1  -1 1079.09   57.09
  -1   1  -1 1099.69   57.79
   1  -1  -1 1138.79   61.19
   1  -1  -1 1236.78   61.89
   1  -1  -1 1203.08   61.09
   1  -1  -1 1174.98   61.39
   1  -1  -1 1212.88   61.29
   1  -1  -1 1213.38   60.89
  -1   1   1 1148.19   61.19
  -1   1   1 1250.37   63.49
  -1   1   1 1134.29   62.19
  -1   1   1 1198.18   60.59
  -1   1   1 1089.09   60.69
  -1   1   1 1238.88   60.79
   1  -1  -2  857.71   44.20
   1  -1  -2  807.82   44.90
   1  -1  -2  839.92   45.30
   1  -1  -2  809.92   43.30
   1  -1  -2  841.32   44.30
   1  -1  -2  816.42   43.80
  -1   1   2  791.72   44.20
  -1   1   2  809.32   43.90
  -1   1   2  845.12   45.10
  -1   1   2  854.41   45.40
  -1   1   2  799.92   43.50
  -1   1   2  821.62   44.30
   1  -1  -3 5492.05  265.57
   1  -1  -3 4738.03  262.47
   1  -1  -3 5061.89  267.07
   1  -1  -3 5102.59  263.67
   1  -1  -3 4899.01  263.47
   1  -1  -3 5239.28  264.37
   1  -1  -3 5024.60  263.47
   1  -1  -3 5329.97  264.97
  -1   1   3 5268.77  264.17
  -1   1   3 5391.56  264.67
  -1   1   3 5199.98  263.97
  -1   1   3 5042.00  262.97
  -1   1   3 5535.25  265.77
  -1   1   3 5397.06  265.27
   1  -1  -4   28.30   10.00
   1  -1  -4   47.70    7.50
   1  -1  -4   37.50   10.00
   1  -1  -4   33.10    7.20
   1  -1  -4   41.20    9.40
   1  -1  -4   43.50    6.70
   1  -1  -4   47.40    9.70
   1  -1  -4   48.00    9.60
   1  -1  -4   56.29    9.90
  -1   1   4   32.60    8.10
  -1   1   4   43.90   10.50
  -1   1   4   34.70    9.40
  -1   1   4   33.60    7.10
  -1   1   4   34.30   10.50
  -1   1   4   49.20   10.00
   1  -1  -5  657.73   38.00
   1  -1  -5  615.24   39.20
   1  -1  -5  660.13   46.20
   1  -1  -5  675.73   41.90
   1  -1  -5  645.64   41.80
   1  -1  -5  669.03   40.20
   1  -1  -5  745.03   43.80
   1  -1  -5  663.03   40.80
   1  -1  -5  785.22   43.40
  -1   1   5  683.33   43.20
  -1   1   5  693.83   41.70
  -1   1   5  679.83   43.80
  -1   1   5  699.33   39.70
  -1   1   5  645.84   41.20
  -1   1   5  691.63   42.70
   1  -1  -6  101.09   11.50
   1  -1  -6   90.69   14.10
   1  -1  -6   95.89   14.40
   1  -1  -6  104.99   14.00
   1  -1  -6  109.19   16.20
   1  -1  -6  106.19   20.10
   1  -1  -6   90.69   14.10
   1  -1  -6   94.79   15.10
   1  -1  -6   94.89   12.60
  -1   1   6   94.29   14.50
  -1   1   6   68.79   13.40
  -1   1   6   92.59   16.20
  -1   1   6   87.99   15.90
   1  -1  -7  601.74   41.80
   1  -1  -7  598.14   39.60
   1  -1  -7  592.64   45.70
   1  -1  -7  600.14   34.20
   1  -1  -7  544.25   37.20
   1  -1  -7  548.05   35.60
   1  -1  -7  606.14   38.20
  -1   1   7  527.75   38.00
  -1   1   7  562.64   42.10
  -1   1   7  545.25   39.80
  -1   1   7  603.14   42.00
   1  -1  -8  -10.10    7.00
   1  -1  -8    1.80   10.80
   1  -1  -8    5.00    7.80
   1  -1  -8    9.00   10.90
   1  -1  -8    4.90   11.60
   1  -1  -8   13.70    7.50
   1  -1  -8   15.70   10.10
   1  -1  -8   -1.20    9.60
   1  -1  -8    6.80    6.40
  -1   1   8   19.90   11.40
  -1   1   8   14.80   11.20
  -1   1   8    1.80    8.70
  -1   1   8   14.70   11.30
   1  -1  -9  219.28   28.90
   1  -1  -9  147.39   17.70
   1  -1  -9  208.68   28.20
   1  -1  -9  140.69   14.70
   1  -1  -9  161.48   23.30
   1  -1  -9  136.79   21.00
   1  -1  -9  146.59   19.20
   1  -1  -9  178.58   23.00
   1  -1  -9  191.08   29.10
  -1   1   9  197.58   25.20
  -1   1   9  204.48   28.80
  -1   1   9  203.78   25.50
  -1   1   9  184.58   25.90
   1  -1 -10   40.80    9.30
   1  -1 -10   40.30   10.40
   1  -1 -10   56.59   16.00
   1  -1 -10   36.80   16.90
   1  -1 -10   20.50   14.40
   1  -1 -10   15.40   14.70
   1  -1 -10   33.10   11.90
   1  -1 -10   54.69   14.90
   1  -1 -10   47.40   16.30
  -1   1  10   43.30   16.80
  -1   1  10   84.29   19.40
  -1   1  10   61.39   20.10
  -1   1  10    1.00   12.80
   1  -1 -11  449.86   39.90
   1  -1 -11  459.55   41.90
   1  -1 -11  496.25   30.90
   1  -1 -11  442.06   32.90
   1  -1 -11  469.45   38.50
   1  -1 -11  463.65   43.40
  -1   1  11  459.55   42.60
  -1   1  11  450.55   60.29
  -1   1  11  464.25   63.49
  -1   1  11  511.75   40.70
   1  -1 -12   -2.50   14.70
   1  -1 -12    1.40   11.40
   1  -1 -12   -6.40   12.70
   1  -1 -12   -6.30    7.60
   1  -1 -12    7.80    9.60
   1  -1 -12   -6.50   11.50
  -1   1  12   -8.70   14.70
  -1   1  12   26.20   17.40
   1  -1 -13   10.30   16.10
   1  -1 -13    2.80   17.20
   1  -1 -13   10.90   14.90
   1  -1 -13  -11.20   12.70
  -1   1  13    2.20   16.70
  -1   1  13   15.40   16.80
   1  -1 -14   33.70   16.60
   1  -1 -14   -6.10   16.30
  -1   1  14   13.50   15.70
  -1   1  14    1.20   15.90
   2  -2  14   33.60   18.90
   2  -2  14   21.30   18.40
  -2   2 -14   52.39   20.70
  -2   2 -14   41.90   22.00
   2  -2  13   27.20   20.20
   2  -2  13    5.90   15.60
  -2   2 -13   36.00   21.10
  -2   2 -13   50.99   22.70
   2  -2  12   43.80   18.80
   2  -2  12   83.59   20.80
  -2   2 -12   74.59   20.30
  -2   2 -12   55.09   21.90
  -2   2 -12   72.19   19.10
  -2   2 -12   40.50   17.30
   2  -2  11   19.90   14.50
   2  -2  11   26.40   16.80
   2  -2  11   12.60   14.50
   2  -2  11   11.80   15.10
  -2   2 -11   17.70   23.30
  -2   2 -11    9.40   14.30
  -2   2 -11   34.50   34.30
  -2   2 -11   39.60   17.60
   2  -2  10   75.09   19.80
   2  -2  10   63.79   19.80
   2  -2  10   80.59   20.30
   2  -2  10   71.69   20.60
  -2   2 -10   72.69   18.30
  -2   2 -10  104.39   20.90
  -2   2 -10   67.59   19.10
  -2   2 -10   91.49   16.20
  -2   2 -10   57.79   16.50
  -2   2 -10  104.49   22.10
  -2   2 -10   50.89   20.10
   2  -2   9   27.60   14.40
   2  -2   9   59.79   18.20
   2  -2   9   41.10   16.00
   2  -2   9   30.10   14.40
  -2   2  -9   17.90   14.80
  -2   2  -9   53.19   15.10
  -2   2  -9   18.60   10.00
  -2   2  -9   27.80   12.50
  -2   2  -9   80.49   16.90
  -2   2  -9   48.90   14.80
  -2   2  -9   38.90   14.50
   2  -2   8  178.28   25.10
   2  -2   8  168.28   24.40
   2  -2   8  195.68   25.90
   2  -2   8  276.67   29.50
  -2   2  -8  199.08   25.40
  -2   2  -8  200.38   21.90
  -2   2  -8  248.48   28.70
  -2   2  -8  197.78   23.50
  -2   2  -8  207.78   25.30
  -2   2  -8  173.88   24.20
  -2   2  -8  173.68   27.70
   2  -2   7   50.99   13.70
   2  -2   7   60.89   14.90
   2  -2   7   48.10   14.00
   2  -2   7   50.99   12.80
  -2   2  -7   71.79   14.50
  -2   2  -7   41.60   10.20
  -2   2  -7   51.29   15.00
  -2   2  -7   41.60   12.80
  -2   2  -7   35.20   11.60
  -2   2  -7   42.80   13.20
  -2   2  -7   40.50   14.00
   2  -2   6  231.68   24.60
   2  -2   6  223.38   23.30
   2  -2   6  196.58   23.40
   2  -2   6  232.28   22.50
  -2   2  -6  205.78   17.60
  -2   2  -6  221.18   22.80
  -2   2  -6  271.17   25.20
  -2   2  -6  225.78   21.90
  -2   2  -6  266.67   22.70
  -2   2  -6  253.77   24.20
  -2   2  -6  258.87   29.50
  -2   2  -6  229.08   20.20
   2  -2   5    8.60    9.60
   2  -2   5   19.50    9.80
   2  -2   5    3.00    9.10
   2  -2   5    4.10    8.90
  -2   2  -5    2.40    7.00
  -2   2  -5    8.10   10.40
  -2   2  -5   12.40    9.50
  -2   2  -5    2.60    9.40
  -2   2  -5    5.20    9.40
  -2   2  -5    2.10   10.40
  -2   2  -5    2.40    9.90
   2  -2   4  121.79   14.80
   2  -2   4  119.49   15.70
   2  -2   4  106.09   14.90
   2  -2   4  114.19   14.70
  -2   2  -4   98.69   16.30
  -2   2  -4  104.19   14.00
  -2   2  -4  113.49   15.10
  -2   2  -4  114.99   14.90
  -2   2  -4   89.99   13.80
  -2   2  -4  112.19   15.10
  -2   2  -4   96.89   12.20
   2  -2   3    4.60    7.40
   2  -2   3    0.50    6.50
   2  -2   3    5.10    7.00
   2  -2   3    0.00    7.30
  -2   2  -3   -0.30    6.50
  -2   2  -3    1.20    6.00
  -2   2  -3   -3.70    5.20
  -2   2  -3   -0.50    8.10
  -2   2  -3   16.60    8.70
  -2   2  -3    6.90    8.90
  -2   2  -3   -5.70    6.00
   2  -2   2  450.55   26.80
   2  -2   2  415.06   26.20
   2  -2   2  414.16   26.80
   2  -2   2  419.16   25.70
  -2   2  -2  426.06   25.70
  -2   2  -2  420.86   26.40
  -2   2  -2  396.76   25.60
  -2   2  -2  420.66   27.30
  -2   2  -2  407.46   25.00
  -2   2  -2  408.16   26.10
  -2   2  -2  422.56   24.10
   2  -2   1 1060.99   54.09
   2  -2   1  999.60   53.79
   2  -2   1  967.60   53.49
   2  -2   1 1010.20   53.49
  -2   2  -1 1023.10   53.49
  -2   2  -1 1022.30   53.59
  -2   2  -1 1048.10   53.79
  -2   2  -1  974.30   53.59
  -2   2  -1 1038.60   54.09
   2  -2   0   52.49    6.00
   2  -2   0   74.69    6.30
   2  -2   0   54.99    5.90
   2  -2   0   58.19    5.60
  -2   2   0   48.80    5.80
  -2   2   0   60.39    5.80
  -2   2   0   65.19    6.00
  -2   2   0   64.49    5.50
   2  -2  -1  691.63   35.60
   2  -2  -1  681.93   35.70
   2  -2  -1  702.43   37.30
   2  -2  -1  698.93   37.10
  -2   2   1  704.93   37.30
  -2   2   1  691.93   36.80
  -2   2   1  679.63   36.50
  -2   2   1  655.23   35.60
  -2   2   1  684.53   35.80
  -2   2   1  716.53   37.10
   2  -2  -2  255.07   16.10
   2  -2  -2  251.07   16.80
   2  -2  -2  234.88   15.40
   2  -2  -2  275.17   18.60
   2  -2  -2  278.27   18.30
   2  -2  -2  241.88   15.70
  -2   2   2  283.17   18.60
  -2   2   2  261.97   16.30
  -2   2   2  245.98   15.70
  -2   2   2  264.87   18.20
   2  -2  -3   82.29   10.00
   2  -2  -3   98.29   11.10
   2  -2  -3  119.29   11.00
   2  -2  -3   97.69    9.50
   2  -2  -3  109.29   11.10
   2  -2  -3  108.39   12.40
   2  -2  -3  150.48   17.40
   2  -2  -3  133.49   13.90
  -2   2   3   95.89   11.10
  -2   2   3   94.89   10.70
  -2   2   3  122.19   13.70
  -2   2   3   93.69   10.10
  -2   2   3  104.39   10.90
  -2   2   3  101.19   12.70
   2  -2  -4  576.44   40.30
   2  -2  -4  585.04   34.80
   2  -2  -4  552.24   36.70
   2  -2  -4  632.34   38.40
   2  -2  -4  622.64   36.80
   2  -2  -4  630.14   36.30
   2  -2  -4  660.83   39.00
   2  -2  -4  585.34   35.80
   2  -2  -4  603.54   35.80
  -2   2   4  654.33   37.70
  -2   2   4  647.64   36.70
  -2   2   4  651.83   37.60
  -2   2   4  614.24   38.40
  -2   2   4  641.84   35.90
  -2   2   4  650.13   39.20
   2  -2  -5  135.49   21.40
   2  -2  -5  110.89   15.80
   2  -2  -5  135.89   17.00
   2  -2  -5  132.19   12.10
   2  -2  -5  138.29   14.90
   2  -2  -5  107.69   14.00
   2  -2  -5  146.89   15.20
   2  -2  -5  124.09   14.20
   2  -2  -5  134.79   17.60
  -2   2   5  125.09   17.00
  -2   2   5  146.29   17.50
  -2   2   5  132.99   14.90
  -2   2   5  131.59   18.30
  -2   2   5  112.99   13.60
  -2   2   5  119.09   15.00
   2  -2  -6  119.89   15.40
   2  -2  -6   66.79   11.60
   2  -2  -6   80.99   17.20
   2  -2  -6   68.79   14.10
   2  -2  -6  106.99   15.00
   2  -2  -6   93.29   11.70
   2  -2  -6   92.89   14.90
   2  -2  -6   78.79   14.90
   2  -2  -6  101.29   13.20
  -2   2   6  117.39   18.40
  -2   2   6  128.09   18.90
  -2   2   6  118.49   18.50
  -2   2   6  107.09   14.10
  -2   2   6  102.29   17.50
  -2   2   6   83.19   14.50
   2  -2  -7   10.40    9.50
   2  -2  -7   14.10    6.80
   2  -2  -7   14.50    7.10
   2  -2  -7   31.30   13.20
   2  -2  -7   28.00    9.80
   2  -2  -7   24.50   11.00
   2  -2  -7   22.90   14.60
   2  -2  -7   10.70    8.10
   2  -2  -7    3.00    7.40
  -2   2   7   21.90   10.10
  -2   2   7   11.90    9.80
  -2   2   7   30.10   10.80
  -2   2   7   10.80    9.40
  -2   2   7   27.10   11.10
  -2   2   7   10.00   11.20
   2  -2  -8   77.09   11.10
   2  -2  -8   63.99   14.60
   2  -2  -8   73.29   15.20
   2  -2  -8   60.09   18.10
   2  -2  -8   76.69   14.40
   2  -2  -8   66.49   11.80
   2  -2  -8   82.09   14.90
  -2   2   8   54.79   15.10
  -2   2   8   75.39   17.20
  -2   2   8   82.29   17.10
  -2   2   8   64.79   15.50
   2  -2  -9   94.39   17.60
   2  -2  -9   75.29   12.70
   2  -2  -9   75.09   14.00
   2  -2  -9   54.79   17.90
   2  -2  -9   84.59   16.20
   2  -2  -9   84.39   12.10
   2  -2  -9   89.39   17.00
  -2   2   9   77.89   17.70
  -2   2   9   65.59   16.90
   2  -2 -10  308.77   28.90
   2  -2 -10  255.47   25.20
   2  -2 -10  271.37   21.30
   2  -2 -10  311.77   35.50
   2  -2 -10  296.27   37.40
   2  -2 -10  248.98   26.30
   2  -2 -10  247.38   22.80
   2  -2 -10  236.18   24.20
   2  -2 -10  353.86   38.70
  -2   2  10  299.27   33.80
  -2   2  10  264.07   27.60
  -2   2  10  222.08   31.30
  -2   2  10  266.97   33.70
   2  -2 -11   38.80   15.50
   2  -2 -11   20.00   12.20
   2  -2 -11   23.40   10.30
   2  -2 -11    7.80   11.70
   2  -2 -11    2.20    7.30
   2  -2 -11    6.60   15.40
  -2   2  11   18.10   14.60
  -2   2  11   20.80   16.10
   2  -2 -12   55.89   16.60
   2  -2 -12   10.20   11.40
   2  -2 -12   28.60   18.90
   2  -2 -12   66.99   20.70
  -2   2  12   60.79   20.80
  -2   2  12   84.39   19.70
   2  -2 -13   40.80   19.30
   2  -2 -13   43.10   18.20
   2  -2 -13   43.80   18.40
   2  -2 -13   35.40   19.10
  -2   2  13   76.29   22.30
  -2   2  13   38.90   17.90
   2  -2 -14   19.90   18.30
   2  -2 -14   41.90   19.80
  -2   2  14   51.59   16.70
  -2   2  14   46.80   22.30
   3  -3  14   32.00   19.60
   3  -3  14   21.20   20.30
   3  -3  13   -4.00   12.90
   3  -3  13   -3.90   16.80
  -3   3 -13   21.80   17.70
  -3   3 -13   -5.70   18.20
   3  -3  12   21.70   16.70
   3  -3  12    0.90   16.50
  -3   3 -12   24.60   17.50
  -3   3 -12   -7.20   16.40
   3  -3  11   73.29   19.00
   3  -3  11   28.00   17.30
   3  -3  11   42.80   18.60
   3  -3  11   22.90   18.90
  -3   3 -11   63.69   21.50
  -3   3 -11   17.70   14.30
  -3   3 -11   33.50   18.40
  -3   3 -11   59.69   21.10
   3  -3  10   42.80   18.80
   3  -3  10   31.80   15.50
   3  -3  10   43.00   17.30
   3  -3  10   34.10   14.90
  -3   3 -10   25.60   15.70
  -3   3 -10   30.90   12.40
  -3   3 -10   33.70   13.30
  -3   3 -10   33.20   16.90
  -3   3 -10   54.29   18.20
  -3   3 -10   26.30   16.10
  -3   3 -10   43.30   16.70
   3  -3   9  135.59   24.70
   3  -3   9  136.59   23.70
   3  -3   9   93.09   20.90
   3  -3   9  147.69   23.50
  -3   3  -9  126.79   21.70
  -3   3  -9  120.79   23.10
  -3   3  -9  157.58   25.50
  -3   3  -9  126.49   20.80
  -3   3  -9  102.09   16.30
  -3   3  -9   92.89   21.80
  -3   3  -9  132.39   22.70
   3  -3   8   -7.90   10.80
   3  -3   8   -4.80   10.90
   3  -3   8    1.80   11.40
   3  -3   8   11.20   12.40
  -3   3  -8   -5.60    9.30
  -3   3  -8   -7.60    9.70
  -3   3  -8   -9.70    9.40
  -3   3  -8   -2.20    7.60
  -3   3  -8    0.90   12.00
  -3   3  -8   -8.30   10.60
  -3   3  -8    7.90   11.50
   3  -3   7   18.40   12.10
   3  -3   7    7.10    9.20
   3  -3   7   13.00   11.70
   3  -3   7    4.50    9.50
  -3   3  -7   14.60    9.90
  -3   3  -7    9.20   11.20
  -3   3  -7   11.30   11.60
  -3   3  -7    7.80   10.90
  -3   3  -7   12.50   11.50
  -3   3  -7   18.50    8.00
  -3   3  -7   -7.10    7.40
   3  -3   6  194.58   22.50
   3  -3   6  184.88   20.30
  -3   3  -6  192.38   19.10
  -3   3  -6  164.38   20.90
  -3   3  -6  198.98   22.60
  -3   3  -6  170.88   19.00
  -3   3  -6  157.88   20.80
  -3   3  -6  204.88   26.60
  -3   3  -6  150.88   17.00
   3  -3   5  122.09   18.10
   3  -3   5  112.09   16.30
   3  -3   5  142.19   18.40
   3  -3   5  118.29   17.20
  -3   3  -5   97.29   15.70
  -3   3  -5  122.39   17.10
  -3   3  -5  132.69   17.60
  -3   3  -5  120.29   19.20
  -3   3  -5  132.99   17.20
  -3   3  -5  114.79   16.30
  -3   3  -5  106.99   13.60
   3  -3   4  136.99   18.40
   3  -3   4  161.78   19.50
   3  -3   4  150.28   19.00
   3  -3   4  143.39   18.20
  -3   3  -4  155.98   17.50
  -3   3  -4  134.89   15.90
  -3   3  -4  126.29   16.30
  -3   3  -4  118.79   13.60
  -3   3  -4  125.89   18.50
  -3   3  -4  158.88   17.60
  -3   3  -4  129.69   16.40
   3  -3   3  390.26   26.30
   3  -3   3  404.26   27.80
   3  -3   3  374.96   26.80
   3  -3   3  380.66   27.60
  -3   3  -3  389.76   24.00
  -3   3  -3  411.16   27.30
  -3   3  -3  366.46   28.00
  -3   3  -3  390.36   25.40
  -3   3  -3  422.66   26.50
  -3   3  -3  389.76   26.60
  -3   3  -3  403.96   27.40
   3  -3   2   82.99   10.60
   3  -3   2   83.49   10.50
   3  -3   2   68.39   10.50
   3  -3   2   63.09   10.70
  -3   3  -2   81.99   10.80
  -3   3  -2   65.79   10.20
  -3   3  -2   66.39   10.90
  -3   3  -2   82.89   11.30
  -3   3  -2   78.99   10.60
  -3   3  -2   63.59    8.80
  -3   3  -2   67.89    7.70
   3  -3   1   24.50    6.50
   3  -3   1   26.10    6.80
   3  -3   1   18.60    6.10
   3  -3   1   20.50    6.60
  -3   3  -1   23.40    6.20
  -3   3  -1   33.00    6.80
  -3   3  -1   19.80    7.20
  -3   3  -1   29.50    7.40
   3  -3   0 2329.87  117.39
   3  -3   0 2176.88  116.89
   3  -3   0 2289.77  117.09
   3  -3   0 2248.68  117.09
  -3   3   0 2365.26  116.89
  -3   3   0 2243.38  117.09
  -3   3   0 2442.56  117.09
  -3   3   0 2270.07  117.39
   3  -3  -1  153.48   10.20
   3  -3  -1  161.08   13.30
   3  -3  -1  157.78   10.30
   3  -3  -1  177.58   13.90
  -3   3   1  169.38   12.30
  -3   3   1  160.58   10.30
  -3   3   1  169.58   12.30
  -3   3   1  158.28   10.00
  -3   3   1  164.18   12.40
  -3   3   1  179.78   13.60
   3  -3  -2  135.29    9.90
   3  -3  -2  145.09   10.50
   3  -3  -2  158.58   14.90
   3  -3  -2  162.58   14.50
  -3   3   2  157.18   12.20
  -3   3   2  141.49   10.60
  -3   3   2  161.48   15.10
  -3   3   2  137.99   11.00
  -3   3   2  135.09   13.30
  -3   3   2  170.38   14.70
   3  -3  -3  533.25   30.10
   3  -3  -3  502.25   29.80
   3  -3  -3  544.55   32.40
   3  -3  -3  466.35   33.10
   3  -3  -3  506.55   31.00
   3  -3  -3  541.05   32.80
   3  -3  -3  508.85   30.80
   3  -3  -3  517.35   29.40
   3  -3  -3  507.95   29.70
  -3   3   3  543.75   30.70
  -3   3   3  514.75   30.40
  -3   3   3  523.35   32.70
  -3   3   3  503.65   31.90
  -3   3   3  558.94   32.40
  -3   3   3  515.45   29.70
   3  -3  -4  122.19   11.50
   3  -3  -4  116.49   16.70
   3  -3  -4  145.19   15.80
   3  -3  -4  115.99   12.00
   3  -3  -4  141.49   14.70
   3  -3  -4  133.09   14.80
   3  -3  -4  126.49   12.70
   3  -3  -4  141.89   13.20
   3  -3  -4  151.28   17.00
  -3   3   4  121.59   14.60
  -3   3   4  116.89   12.70
  -3   3   4  129.69   13.60
  -3   3   4  139.09   16.90
  -3   3   4  111.29   12.50
  -3   3   4  155.88   17.70
   3  -3  -5  623.74   38.90
   3  -3  -5  566.14   43.80
   3  -3  -5  608.44   38.10
   3  -3  -5  628.54   37.30
   3  -3  -5  596.34   40.00
   3  -3  -5  635.34   38.70
   3  -3  -5  675.03   42.40
   3  -3  -5  617.54   39.20
   3  -3  -5  686.63   41.90
  -3   3   5  674.73   41.50
  -3   3   5  705.73   43.10
  -3   3   5  691.63   39.60
  -3   3   5  662.03   39.10
  -3   3   5  695.13   40.80
  -3   3   5  662.13   41.90
   3  -3  -6   15.70    9.80
   3  -3  -6   22.10    7.60
   3  -3  -6   24.10    6.80
   3  -3  -6    9.30   10.10
   3  -3  -6   19.80    8.50
   3  -3  -6   47.60   12.40
   3  -3  -6   45.80   15.20
   3  -3  -6   28.60    9.30
   3  -3  -6   25.50    9.20
  -3   3   6   32.80   11.50
  -3   3   6   40.10   13.40
  -3   3   6   14.50   10.20
  -3   3   6   23.30   10.40
  -3   3   6   34.90   11.90
  -3   3   6   17.40    8.60
   3  -3  -7  464.95   32.40
   3  -3  -7  413.46   30.40
   3  -3  -7  472.95   34.90
   3  -3  -7  449.76   42.70
   3  -3  -7  497.15   34.60
   3  -3  -7  441.76   30.30
   3  -3  -7  451.45   33.50
   3  -3  -7  403.46   36.90
   3  -3  -7  464.85   28.50
  -3   3   7  431.76   30.70
  -3   3   7  491.85   36.20
  -3   3   7  456.75   33.70
  -3   3   7  424.16   31.30
  -3   3   7  418.06   32.70
  -3   3   7  456.65   34.20
   3  -3  -8   33.50   15.80
   3  -3  -8    6.90   10.50
   3  -3  -8    2.60    6.50
   3  -3  -8   12.50    6.50
   3  -3  -8   13.50    8.60
   3  -3  -8    8.30   10.30
   3  -3  -8   14.70   10.60
   3  -3  -8    6.00    8.50
   3  -3  -8    9.10    7.60
  -3   3   8    7.50    9.50
  -3   3   8   14.60   10.30
  -3   3   8    7.80    9.70
  -3   3   8    3.60   10.80
  -3   3   8    9.10   10.80
  -3   3   8   -3.50    7.90
   3  -3  -9   44.90   11.90
   3  -3  -9   46.90   12.30
   3  -3  -9   63.39   10.40
   3  -3  -9   54.89   17.20
   3  -3  -9   80.39   17.80
   3  -3  -9   30.60   14.50
   3  -3  -9   59.79   13.60
   3  -3  -9   33.50   10.10
   3  -3  -9   65.79   15.80
  -3   3   9   41.60   14.60
  -3   3   9   46.20   13.80
  -3   3   9   53.49   15.60
  -3   3   9   19.00   13.20
  -3   3   9   59.39   14.00
  -3   3   9   53.99   16.40
   3  -3 -10   14.20   13.20
   3  -3 -10   20.40    8.10
   3  -3 -10    5.90   10.00
   3  -3 -10   14.00   10.80
   3  -3 -10   35.00   12.10
   3  -3 -10   10.20    8.80
   3  -3 -10    8.40   13.90
  -3   3  10   18.50   12.60
  -3   3  10   12.90   12.10
  -3   3  10    4.30   12.50
  -3   3  10   11.50   10.00
   3  -3 -11  119.39   23.80
   3  -3 -11   82.39   21.70
   3  -3 -11   78.69   14.60
   3  -3 -11   80.89   17.60
   3  -3 -11   96.79   14.00
   3  -3 -11  108.69   19.50
  -3   3  11  119.49   23.70
  -3   3  11  100.19   23.30
   3  -3 -12   23.10   13.90
   3  -3 -12   23.70   17.80
   3  -3 -12   23.90   16.70
   3  -3 -12   17.50   14.30
  -3   3  12    9.60   15.50
  -3   3  12   36.50   18.70
   3  -3 -13   67.39   29.80
   3  -3 -13   84.19   23.20
   3  -3 -13   97.19   31.00
   3  -3 -13   32.10   19.60
  -3   3  13   58.69   20.20
  -3   3  13   55.39   22.20
   3  -3 -14   -7.40   15.10
   3  -3 -14   -5.40   16.10
   3  -3 -14    1.80   15.70
   3  -3 -14   -3.90   14.10
  -3   3  14    8.00   14.60
  -3   3  14    6.00   18.00
  -3   3  15   56.09   19.00
  -3   3  15   19.80   20.80
   4  -4  13    9.50   17.20
   4  -4  13   17.50   15.10
  -4   4 -13   -2.30   17.70
  -4   4 -13   22.80   17.20
  -4   4 -12   26.70   16.90
  -4   4 -12   21.30   16.90
   4  -4  11   10.60   17.70
   4  -4  11    3.50   14.70
   4  -4  11   -0.20   14.40
   4  -4  11   15.00   15.40
  -4   4 -11   25.60   15.90
  -4   4 -11   31.90   16.30
  -4   4 -11    5.50   15.50
  -4   4 -11   21.20   17.70
   4  -4  10   14.70   16.30
   4  -4  10   13.40   15.60
   4  -4  10   15.90   14.90
   4  -4  10   18.60   15.30
  -4   4 -10   20.90   17.50
  -4   4 -10   34.70   12.70
  -4   4 -10   19.40   14.70
  -4   4 -10   37.90   18.00
  -4   4 -10   42.90   16.50
  -4   4 -10   34.70   15.90
  -4   4 -10   75.29   23.60
   4  -4   9   39.80   15.70
   4  -4   9   49.99   17.90
   4  -4   9   85.89   19.30
   4  -4   9   76.69   19.10
  -4   4  -9   86.49   20.40
  -4   4  -9   71.89   21.60
  -4   4  -9  111.09   20.70
  -4   4  -9   80.79   20.00
  -4   4  -9   75.29   18.10
  -4   4  -9   67.99   16.80
  -4   4  -9   79.09   13.90
   4  -4   8  316.97   29.00
   4  -4   8  294.97   32.80
   4  -4   8  250.77   32.20
   4  -4   8  263.77   28.40
  -4   4  -8  268.47   30.00
  -4   4  -8  286.77   28.20
  -4   4  -8  292.17   28.90
  -4   4  -8  275.27   24.40
  -4   4  -8  311.67   31.00
  -4   4  -8  200.38   30.60
  -4   4  -8  302.77   27.90
   4  -4   7   16.10   11.40
   4  -4   7   24.10   11.20
   4  -4   7    7.20   11.50
   4  -4   7    8.80   10.10
  -4   4  -7   25.60   13.20
  -4   4  -7   27.30   12.40
  -4   4  -7   20.10    8.70
  -4   4  -7   17.20   11.50
  -4   4  -7   36.80   14.90
  -4   4  -7   17.60   11.10
  -4   4  -7   22.40   10.40
   4  -4   6  258.37   23.90
   4  -4   6  229.68   24.90
   4  -4   6  220.68   22.30
   4  -4   6  227.58   23.60
   4  -4   6  221.88   20.60
  -4   4  -6  183.48   22.10
  -4   4  -6  204.58   18.60
  -4   4  -6  194.28   23.10
  -4   4  -6  206.98   20.80
  -4   4  -6  236.88   27.40
  -4   4  -6  189.08   20.70
  -4   4  -6  228.48   23.40
   4  -4   5  213.78   21.60
   4  -4   5  235.38   23.60
  -4   4  -5  249.48   22.40
  -4   4  -5  213.68   20.00
  -4   4  -5  231.88   18.70
  -4   4  -5  199.18   20.80
  -4   4  -5  222.28   22.30
  -4   4  -5  238.68   22.80
  -4   4  -5  246.88   26.70
   4  -4   4  150.68   19.30
   4  -4   4  135.99   18.00
   4  -4   4  139.69   19.00
   4  -4   4  138.79   17.80
  -4   4  -4  101.89   15.70
  -4   4  -4  123.89   16.90
  -4   4  -4  125.79   18.50
  -4   4  -4  121.99   13.20
  -4   4  -4  137.29   17.20
  -4   4  -4  129.69   16.10
  -4   4  -4  123.99   16.70
   4  -4   3  249.78   21.50
   4  -4   3  261.87   21.10
   4  -4   3  226.08   21.80
   4  -4   3  283.57   22.90
  -4   4  -3  282.37   21.80
  -4   4  -3  265.87   22.20
  -4   4  -3  258.07   18.20
  -4   4  -3  289.87   21.50
  -4   4  -3  294.37   22.70
  -4   4  -3  250.97   19.30
  -4   4  -3  264.77   22.40
   4  -4   2  842.12   47.50
   4  -4   2  813.32   47.20
   4  -4   2  800.12   46.30
   4  -4   2  802.12   46.60
  -4   4  -2  826.62   47.50
  -4   4  -2  791.32   46.40
  -4   4  -2  818.42   46.50
  -4   4  -2  842.22   46.20
  -4   4  -2  857.01   46.80
   4  -4   1   52.39    8.70
   4  -4   1   58.59    8.50
   4  -4   1   53.29    8.70
   4  -4   1   46.10    8.20
  -4   4  -1   58.89    8.80
  -4   4  -1   56.39    9.10
  -4   4  -1   62.79    8.50
  -4   4  -1   40.90    8.40
   4  -4   0 2449.95  124.29
   4  -4   0 2395.86  124.19
   4  -4   0 2326.37  123.89
   4  -4   0 2483.95  124.59
  -4   4   0 2516.15  124.09
  -4   4   0 2393.06  124.29
  -4   4   0 2375.06  124.69
  -4   4   0 2457.25  123.79
   4  -4  -1   58.99    7.40
   4  -4  -1   64.99    9.30
   4  -4  -1   53.19    8.90
   4  -4  -1   53.49    6.90
  -4   4   1   53.39    7.10
  -4   4   1   59.59    6.20
  -4   4   1   51.99    6.00
  -4   4   1   63.49    7.60
   4  -4  -2  133.69   10.70
   4  -4  -2  148.49   12.40
   4  -4  -2  149.49   10.40
   4  -4  -2  145.19   10.10
   4  -4  -2  134.29   13.50
   4  -4  -2  159.78   15.40
   4  -4  -2  160.38   15.40
  -4   4   2  151.88   11.10
  -4   4   2  140.19   14.30
  -4   4   2  149.79   10.60
  -4   4   2  173.88   14.10
  -4   4   2  166.28   14.50
  -4   4   2  170.08   12.90
   4  -4  -3  266.57   20.60
   4  -4  -3  192.68   20.00
   4  -4  -3  213.18   16.60
   4  -4  -3  268.17   16.10
   4  -4  -3  214.38   17.80
   4  -4  -3  269.27   20.50
   4  -4  -3  260.47   16.60
  -4   4   3  266.47   17.40
  -4   4   3  263.97   20.70
  -4   4   3  309.47   20.90
  -4   4   3  240.38   16.70
  -4   4   3  294.97   18.70
  -4   4   3  243.48   20.20
   4  -4  -4  139.79   14.70
   4  -4  -4  125.89   13.10
   4  -4  -4  172.08   15.10
   4  -4  -4  132.59   13.00
   4  -4  -4  177.98   19.70
   4  -4  -4  127.49   15.10
   4  -4  -4  141.59   12.50
   4  -4  -4  188.38   18.10
   4  -4  -4  174.28   20.80
  -4   4   4  121.29   13.10
  -4   4   4  152.28   14.50
  -4   4   4  158.88   14.80
  -4   4   4  169.68   18.20
  -4   4   4  169.58   17.50
  -4   4   4  166.08   18.30
   4  -4  -5   42.60    9.40
   4  -4  -5   56.19   11.90
   4  -4  -5   74.39   16.10
   4  -4  -5   54.39   10.40
   4  -4  -5   54.89    9.50
   4  -4  -5   54.59   13.60
   4  -4  -5   43.90   14.10
   4  -4  -5   64.59   10.90
   4  -4  -5   61.89   10.70
  -4   4   5   66.29   13.50
  -4   4   5   67.39   12.10
  -4   4   5   66.29   13.10
  -4   4   5   47.70   13.20
  -4   4   5   63.39   11.30
  -4   4   5   47.50   11.40
   4  -4  -6  335.47   26.50
   4  -4  -6  345.07   24.80
   4  -4  -6  346.27   24.50
   4  -4  -6  382.96   29.40
   4  -4  -6  358.06   25.50
   4  -4  -6  326.87   30.60
   4  -4  -6  388.96   29.10
   4  -4  -6  337.47   23.40
   4  -4  -6  368.76   25.60
  -4   4   6  331.17   26.40
  -4   4   6  324.17   28.20
  -4   4   6  340.67   29.20
  -4   4   6  369.16   26.10
  -4   4   6  401.96   29.20
  -4   4   6  319.87   25.00
   4  -4  -7  180.28   15.80
   4  -4  -7  224.98   28.10
   4  -4  -7  187.28   21.00
   4  -4  -7  174.58   17.40
   4  -4  -7  170.88   17.50
   4  -4  -7  196.08   18.70
   4  -4  -7  181.88   22.60
   4  -4  -7  185.48   22.90
   4  -4  -7  212.18   32.80
  -4   4   7  188.58   18.70
  -4   4   7  190.28   18.70
  -4   4   7  207.38   20.70
  -4   4   7  190.98   24.20
  -4   4   7  196.58   24.50
  -4   4   7  178.08   22.60
   4  -4  -8  241.08   20.30
   4  -4  -8  309.47   28.00
   4  -4  -8  305.47   24.80
   4  -4  -8  264.17   27.10
   4  -4  -8  266.87   22.80
   4  -4  -8  226.38   30.70
   4  -4  -8  269.27   23.10
   4  -4  -8  249.38   22.60
   4  -4  -8  254.07   25.00
  -4   4   8  257.97   27.90
  -4   4   8  334.67   28.10
  -4   4   8  301.97   24.90
  -4   4   8  281.47   24.60
  -4   4   8  317.27   27.40
  -4   4   8  249.78   27.40
   4  -4  -9    8.10   11.40
   4  -4  -9   18.40    9.80
   4  -4  -9   -1.40    9.00
   4  -4  -9   16.70   12.30
   4  -4  -9   10.80   10.30
   4  -4  -9    8.40    8.20
   4  -4  -9   14.40    7.20
   4  -4  -9    3.30   12.00
   4  -4  -9   14.70   14.90
  -4   4   9   20.30   13.60
  -4   4   9  -12.30    9.30
  -4   4   9   -1.90   10.80
  -4   4   9   13.30   11.70
  -4   4   9  -12.00    9.50
  -4   4   9    4.30   10.30
   4  -4 -10    7.90    8.90
   4  -4 -10   11.40   10.30
   4  -4 -10    2.90    9.40
   4  -4 -10   26.90   14.10
   4  -4 -10   17.50   15.80
   4  -4 -10    9.10    9.80
   4  -4 -10    2.90    7.70
   4  -4 -10   18.60   13.60
   4  -4 -10   10.70   11.90
  -4   4  10   18.20   12.60
  -4   4  10   -5.60   13.00
  -4   4  10   -3.00   10.90
  -4   4  10   11.70   14.80
   4  -4 -11   25.50   13.50
   4  -4 -11   49.40   16.00
   4  -4 -11   20.80   18.80
   4  -4 -11   26.60   13.10
   4  -4 -11   67.59   16.60
  -4   4  11   69.39   20.00
  -4   4  11   50.59   18.10
   4  -4 -12  136.19   35.40
   4  -4 -12  129.29   24.20
   4  -4 -12  193.08   26.40
   4  -4 -12  126.79   24.70
   4  -4 -12  123.39   28.90
   4  -4 -12  126.49   23.30
  -4   4  12  172.98   26.80
  -4   4  12  171.78   27.50
   4  -4 -13    5.70   13.70
   4  -4 -13   20.70   16.90
   4  -4 -13    4.30   14.30
   4  -4 -13   16.30   17.20
  -4   4  13   15.90   16.90
  -4   4  13   23.20   16.80
   4  -4 -14   88.29   22.30
   4  -4 -14  115.49   27.30
   4  -4 -14  172.18   24.70
   4  -4 -14  137.59   26.70
  -4   4  14  119.79   25.20
  -4   4  14  104.49   27.20
  -4   4  15   54.29   20.30
  -4   4  15   14.70   18.30
   5  -5  13   12.10   15.00
   5  -5  13    7.40   19.40
  -5   5 -13   37.80   22.20
  -5   5 -13   73.59   22.10
   5  -5  12  -11.80   14.00
   5  -5  12   12.20   17.00
  -5   5 -12   31.20   30.80
   5  -5  11   39.00   23.40
   5  -5  11   29.70   16.20
   5  -5  11   -6.50   17.40
   5  -5  11   -4.30   14.60
  -5   5 -11   13.90   16.70
  -5   5 -11   39.10   21.00
  -5   5 -11   59.49   27.00
  -5   5 -11   17.10   16.00
  -5   5 -11   39.90   29.80
   5  -5  10   -7.90   12.50
   5  -5  10    2.50   17.90
   5  -5  10   -0.20   14.60
   5  -5  10   -1.50   11.40
  -5   5 -10   -1.90    9.30
  -5   5 -10    0.10   10.40
  -5   5 -10   -1.50   12.50
  -5   5 -10    5.00   14.00
  -5   5 -10  -13.40   12.60
  -5   5 -10   22.90   15.90
  -5   5 -10   11.70   14.00
   5  -5   9   38.80   15.60
   5  -5   9   15.70   13.40
   5  -5   9   19.40   15.40
   5  -5   9   36.70   16.10
  -5   5  -9    0.10   12.80
  -5   5  -9   10.50   15.30
  -5   5  -9   10.30   11.90
  -5   5  -9   14.90    9.70
  -5   5  -9   22.50   14.40
  -5   5  -9   11.50   12.90
  -5   5  -9    3.30   13.60
   5  -5   8  220.18   28.60
   5  -5   8  241.08   30.00
   5  -5   8  219.98   28.70
   5  -5   8  231.58   29.70
   5  -5   8  234.88   23.40
  -5   5  -8  259.87   31.10
  -5   5  -8  255.97   30.10
  -5   5  -8  226.28   29.70
  -5   5  -8  197.58   22.10
  -5   5  -8  253.47   25.90
  -5   5  -8  185.48   26.30
  -5   5  -8  201.28   30.10
   5  -5   7  264.47   27.90
   5  -5   7  212.38   25.60
   5  -5   7  234.88   22.60
   5  -5   7  245.08   25.50
   5  -5   7  272.87   28.30
  -5   5  -7  255.47   24.20
  -5   5  -7  249.78   21.80
  -5   5  -7  250.87   25.20
  -5   5  -7  286.07   28.60
  -5   5  -7  261.07   27.30
  -5   5  -7  203.38   27.80
  -5   5  -7  265.37   26.90
   5  -5   6    9.30   11.50
   5  -5   6   18.90   12.30
   5  -5   6   31.40   11.00
  -5   5  -6   23.80   10.40
  -5   5  -6   14.50   10.10
  -5   5  -6   36.10   14.00
  -5   5  -6   10.70    9.20
  -5   5  -6   42.00   13.80
  -5   5  -6   26.70   12.60
  -5   5  -6   13.90    7.70
   5  -5   5  707.23   46.20
   5  -5   5  696.63   44.50
   5  -5   5  721.33   46.40
   5  -5   5  662.33   46.40
  -5   5  -5  733.23   46.40
  -5   5  -5  693.53   42.40
  -5   5  -5  718.73   47.30
  -5   5  -5  706.63   41.20
  -5   5  -5  691.93   45.10
  -5   5  -5  665.93   44.40
  -5   5  -5  644.44   44.10
   5  -5   4  190.18   21.00
   5  -5   4  174.78   18.60
   5  -5   4  173.88   19.70
   5  -5   4  240.88   24.50
  -5   5  -4  161.28   16.60
  -5   5  -4  195.18   19.90
  -5   5  -4  177.68   20.70
  -5   5  -4  173.78   15.10
  -5   5  -4  157.38   18.70
  -5   5  -4  166.48   19.30
  -5   5  -4  185.58   18.70
   5  -5   3  563.34   36.50
   5  -5   3  595.24   36.00
   5  -5   3  534.25   36.90
   5  -5   3  607.34   37.80
  -5   5  -3  571.24   37.00
  -5   5  -3  607.14   36.20
  -5   5  -3  541.55   36.00
  -5   5  -3  528.35   32.00
  -5   5  -3  541.85   35.50
  -5   5  -3  512.85   34.80
   5  -5   2  163.58   17.10
   5  -5   2  152.38   15.80
   5  -5   2  182.88   16.20
   5  -5   2  124.19   15.00
  -5   5  -2  138.19   15.30
  -5   5  -2  156.58   15.90
  -5   5  -2  158.38   16.00
  -5   5  -2  171.68   17.40
   5  -5   1  440.26   27.60
   5  -5   1  471.85   28.20
   5  -5   1  423.36   27.10
   5  -5   1  442.06   27.10
  -5   5  -1  453.15   28.30
  -5   5  -1  457.15   27.30
  -5   5  -1  397.06   27.00
  -5   5  -1  445.96   26.90
   5  -5   0  218.28   16.60
   5  -5   0  266.47   17.70
   5  -5   0  216.68   16.40
   5  -5   0  213.98   16.00
  -5   5   0  237.68   16.10
  -5   5   0  235.68   15.80
  -5   5   0  228.18   16.50
  -5   5   0  246.28   17.40
   5  -5  -1  327.77   21.50
   5  -5  -1  306.27   19.30
   5  -5  -1  330.87   22.00
   5  -5  -1  314.47   19.60
  -5   5   1  301.27   18.40
  -5   5   1  328.27   18.80
  -5   5   1  340.67   20.50
  -5   5   1  312.57   19.70
   5  -5  -2  820.52   47.50
   5  -5  -2  902.01   49.00
   5  -5  -2  884.61   45.80
   5  -5  -2  894.91   49.40
   5  -5  -2  818.82   45.30
  -5   5   2  875.91   49.80
  -5   5   2  813.92   46.80
  -5   5   2  880.21   46.00
  -5   5   2  884.71   47.40
  -5   5   2  865.01   48.00
  -5   5   2  849.02   45.60
   5  -5  -3  516.15   28.90
   5  -5  -3  532.65   33.30
   5  -5  -3  538.65   34.10
   5  -5  -3  470.65   29.40
   5  -5  -3  470.35   32.70
   5  -5  -3  507.65   29.20
   5  -5  -3  422.06   30.00
  -5   5   3  564.14   30.00
  -5   5   3  574.54   34.60
  -5   5   3  556.94   32.50
  -5   5   3  537.15   32.80
  -5   5   3  523.15   30.30
  -5   5   3  569.24   32.40
   5  -5  -4   49.20   12.50
   5  -5  -4   66.29    8.90
   5  -5  -4   55.69   13.20
   5  -5  -4   54.49   13.50
   5  -5  -4   48.80   10.50
   5  -5  -4   56.59    9.40
   5  -5  -4   61.49    8.70
  -5   5   4   53.39   11.00
  -5   5   4   51.29   12.40
  -5   5   4   59.89   13.00
  -5   5   4   56.09   12.80
  -5   5   4   58.09   10.00
  -5   5   4   53.99    9.80
   5  -5  -5   39.10   12.60
   5  -5  -5   39.10   10.20
   5  -5  -5   39.30    9.20
   5  -5  -5   46.70    8.80
   5  -5  -5   25.40   10.80
   5  -5  -5   35.40    8.50
   5  -5  -5   40.50    9.60
   5  -5  -5   37.40   13.10
   5  -5  -5   35.90    8.80
  -5   5   5   42.40   10.40
  -5   5   5   38.70    9.70
  -5   5   5   40.50   11.30
  -5   5   5   46.30   12.60
  -5   5   5   41.10   12.70
  -5   5   5   38.20   12.10
   5  -5  -6  165.38   19.00
   5  -5  -6  211.88   25.80
   5  -5  -6  173.68   16.30
   5  -5  -6  174.68   17.70
   5  -5  -6  177.98   18.80
   5  -5  -6  164.58   20.30
   5  -5  -6  188.88   22.30
   5  -5  -6  129.99   14.60
   5  -5  -6  149.39   15.00
  -5   5   6  170.48   21.00
  -5   5   6  153.78   20.30
  -5   5   6  172.48   19.20
  -5   5   6  142.89   15.60
  -5   5   6  172.08   19.20
  -5   5   6  172.88   21.00
   5  -5  -7  300.57   27.90
   5  -5  -7  274.77   21.60
   5  -5  -7  297.87   26.90
   5  -5  -7  359.46   44.20
   5  -5  -7  278.17   22.10
   5  -5  -7  303.57   27.50
   5  -5  -7  286.67   29.50
   5  -5  -7  300.57   23.50
   5  -5  -7  281.57   23.40
  -5   5   7  306.17   25.50
  -5   5   7  307.07   28.10
  -5   5   7  294.67   26.50
  -5   5   7  315.97   24.10
  -5   5   7  282.07   24.50
  -5   5   7  297.67   27.20
   5  -5  -8  104.89   15.70
   5  -5  -8  131.49   17.20
   5  -5  -8  109.79   14.40
   5  -5  -8  103.09   18.50
   5  -5  -8  147.49   21.40
   5  -5  -8  115.69   18.70
   5  -5  -8  118.09   24.30
   5  -5  -8  100.29   15.30
   5  -5  -8  118.49   16.50
  -5   5   8  103.59   18.10
  -5   5   8  123.79   20.70
  -5   5   8  105.99   16.70
  -5   5   8  131.49   20.40
  -5   5   8  145.49   20.00
  -5   5   8  153.08   20.60
   5  -5  -9  673.23   43.00
   5  -5  -9  591.94   42.80
   5  -5  -9  668.53   47.90
   5  -5  -9  559.04   43.30
   5  -5  -9  507.15   48.60
   5  -5  -9  620.74   41.70
   5  -5  -9  662.43   47.00
   5  -5  -9  600.74   41.80
   5  -5  -9  685.33   40.20
  -5   5   9  679.93   49.10
  -5   5   9  703.23   47.00
  -5   5   9  608.24   47.00
  -5   5   9  665.83   48.10
  -5   5   9  695.73   44.70
  -5   5   9  620.34   43.40
   5  -5 -10   22.20   12.90
   5  -5 -10   50.39   15.10
   5  -5 -10   48.30   15.30
   5  -5 -10   30.00   12.10
   5  -5 -10   34.00   17.70
  -5   5  10   24.90   14.20
  -5   5  10   51.29   15.90
  -5   5  10   35.40   15.20
  -5   5  10   24.70   13.90
  -5   5  10   48.70   17.90
  -5   5  10   30.80   17.10
   5  -5 -11  141.89   23.40
   5  -5 -11  224.58   27.60
   5  -5 -11  133.19   32.10
   5  -5 -11  171.38   24.00
   5  -5 -11  213.98   28.60
  -5   5  11  201.08   27.30
  -5   5  11  185.78   30.60
  -5   5  11  181.48   25.70
  -5   5  11  212.18   29.30
   5  -5 -12   11.80   11.60
   5  -5 -12   11.60   11.70
  -5   5  12    4.80   13.10
  -5   5  12    0.40   11.50
   5  -5 -13   37.00   15.10
   5  -5 -13   -6.30   14.90
   5  -5 -13   -7.60   15.30
   5  -5 -13  -10.70   11.70
  -5   5  13   18.40   14.90
  -5   5  13   11.60   16.20
   5  -5 -14   28.60   16.60
   5  -5 -14    5.50   16.20
   5  -5 -14   10.40   16.80
   5  -5 -14   -9.40   12.00
  -5   5  14    5.10   15.80
  -5   5  14  -17.40   12.60
  -5   5  15   45.20   23.80
   6  -6  13   -2.50   18.60
   6  -6  13   27.70   17.30
   6  -6  12   18.60   17.50
   6  -6  12   25.20   20.40
  -6   6 -12   27.30   17.50
  -6   6 -12   29.00   19.60
   6  -6  11   -6.90   25.80
   6  -6  11    1.20   24.10
  -6   6 -11   14.40   20.40
  -6   6 -11   18.80   18.30
  -6   6 -11   25.10   15.50
  -6   6 -11   21.30   12.60
  -6   6 -11   25.40   19.70
   6  -6  10   54.29   18.90
   6  -6  10   55.79   19.30
   6  -6  10   42.60   19.10
   6  -6  10   46.30   20.00
  -6   6 -10   54.49   21.10
  -6   6 -10   75.69   21.30
  -6   6 -10   59.99   21.70
  -6   6 -10   75.29   19.30
  -6   6 -10   38.00   12.80
   6  -6   9   11.80   13.90
   6  -6   9   13.90   13.00
   6  -6   9   11.30   14.10
   6  -6   9   25.70   11.20
  -6   6  -9   25.50   14.50
  -6   6  -9    2.70   13.20
  -6   6  -9   11.30   15.40
  -6   6  -9    6.10   12.80
  -6   6  -9   34.20   15.50
  -6   6  -9   11.40   13.20
  -6   6  -9   18.40   10.30
   6  -6   8   -4.70   10.90
   6  -6   8   20.30   15.10
   6  -6   8   46.70   13.50
   6  -6   8   27.60   12.30
   6  -6   8   18.50   13.80
  -6   6  -8   19.60   13.80
  -6   6  -8   13.60   14.10
  -6   6  -8   -3.50   12.20
  -6   6  -8   13.00    9.90
  -6   6  -8    8.40   13.10
  -6   6  -8    1.10   11.60
  -6   6  -8   33.20   14.40
   6  -6   7  115.99   19.70
   6  -6   7  140.99   24.50
   6  -6   7  107.59   19.10
   6  -6   7  150.08   22.30
   6  -6   7  112.39   21.60
  -6   6  -7   95.19   17.60
  -6   6  -7   84.99   17.30
  -6   6  -7  112.29   20.30
  -6   6  -7  116.29   18.40
  -6   6  -7  101.59   19.00
  -6   6  -7   88.49   14.40
  -6   6  -7   86.39   19.20
   6  -6   6   17.70   12.60
   6  -6   6   -3.20   11.20
   6  -6   6    2.80   10.90
  -6   6  -6    4.90    6.30
  -6   6  -6    5.90    8.80
  -6   6  -6   10.30    9.40
  -6   6  -6   10.40   10.20
  -6   6  -6    8.50    9.00
   6  -6   5   96.39   17.80
   6  -6   5  138.39   18.00
   6  -6   5  132.59   20.70
   6  -6   5   91.59   16.60
  -6   6  -5  100.39   16.70
  -6   6  -5  109.19   17.40
  -6   6  -5  107.09   17.70
  -6   6  -5  121.89   15.80
  -6   6  -5   94.79   16.20
  -6   6  -5  138.99   19.10
  -6   6  -5  108.49   13.10
   6  -6   4  421.26   31.90
   6  -6   4  451.65   33.10
   6  -6   4  458.45   33.10
   6  -6   4  465.05   31.10
  -6   6  -4  403.66   29.70
  -6   6  -4  396.56   30.10
  -6   6  -4  506.85   34.20
  -6   6  -4  369.86   26.10
  -6   6  -4  444.36   31.50
  -6   6  -4  403.16   30.90
   6  -6   3  159.08   17.40
   6  -6   3  153.38   17.90
   6  -6   3  150.08   18.10
   6  -6   3  147.99   18.00
  -6   6  -3  147.19   12.80
  -6   6  -3  148.29   17.90
  -6   6  -3  165.88   17.40
  -6   6  -3  176.28   17.90
  -6   6  -3  160.08   17.80
  -6   6  -3  184.78   18.20
   6  -6   2  452.05   30.90
   6  -6   2  426.46   30.10
   6  -6   2  513.75   32.30
   6  -6   2  517.25   31.10
  -6   6  -2  508.85   30.80
  -6   6  -2  481.35   30.20
  -6   6  -2  394.46   30.10
  -6   6  -2  444.26   31.70
   6  -6   1  121.69   13.80
   6  -6   1  112.59   13.70
   6  -6   1  132.69   14.80
   6  -6   1  141.79   15.20
  -6   6  -1  141.79   15.10
  -6   6  -1  122.29   15.20
  -6   6  -1  148.99   14.00
  -6   6  -1  123.29   13.10
   6  -6   0  515.75   31.50
   6  -6   0  536.35   30.90
   6  -6   0  513.35   30.80
   6  -6   0  511.45   30.40
  -6   6   0  504.85   30.70
  -6   6   0  483.55   31.30
  -6   6   0  523.05   30.20
  -6   6   0  513.45   29.90
   6  -6  -1   71.89    9.10
   6  -6  -1  101.49   12.80
   6  -6  -1   97.49   12.50
   6  -6  -1   84.59    9.90
  -6   6   1   86.99    8.80
  -6   6   1   69.19   11.90
  -6   6   1   69.19    9.60
  -6   6   1   69.59    8.30
  -6   6   1   82.69    9.90
  -6   6   1   94.69   11.50
   6  -6  -2  962.30   52.99
   6  -6  -2  920.21   49.20
   6  -6  -2  944.11   49.50
   6  -6  -2  936.81   53.29
  -6   6   2  900.81   48.90
  -6   6   2  881.71   49.80
  -6   6   2  932.21   53.99
  -6   6   2  902.71   50.39
  -6   6   2  890.91   51.89
  -6   6   2  949.60   49.50
   6  -6  -3  180.28   15.30
   6  -6  -3  235.08   20.20
   6  -6  -3  168.68   19.30
   6  -6  -3  165.68   12.40
   6  -6  -3  162.98   12.80
   6  -6  -3  215.58   21.30
   6  -6  -3  143.69   12.90
  -6   6   3  194.88   13.70
  -6   6   3  170.48   14.10
  -6   6   3  172.68   16.80
  -6   6   3  188.58   17.90
  -6   6   3  154.08   16.90
  -6   6   3  184.98   20.70
   6  -6  -4 1461.05   76.19
   6  -6  -4 1222.88   72.49
   6  -6  -4 1368.76   71.59
   6  -6  -4 1309.47   71.79
   6  -6  -4 1333.97   70.99
   6  -6  -4 1228.18   75.69
   6  -6  -4 1449.26   76.69
  -6   6   4 1329.27   74.99
  -6   6   4 1347.67   72.79
  -6   6   4 1439.96   75.19
  -6   6   4 1320.37   74.39
  -6   6   4 1347.37   72.09
  -6   6   4 1400.86   77.59
   6  -6  -5   21.60   11.00
   6  -6  -5   25.30    7.90
   6  -6  -5   18.10    8.90
   6  -6  -5   16.30    6.10
   6  -6  -5   19.80   11.40
   6  -6  -5   20.60    6.40
   6  -6  -5    1.70    9.00
  -6   6   5   29.10   10.70
  -6   6   5   23.30   11.90
  -6   6   5   17.10    7.50
  -6   6   5   27.00    8.60
  -6   6   5   25.10   11.20
  -6   6   5    8.80   10.00
   6  -6  -6  273.57   29.10
   6  -6  -6  226.08   18.10
   6  -6  -6  220.88   22.80
   6  -6  -6  225.48   25.20
   6  -6  -6  194.88   16.50
   6  -6  -6  203.48   19.70
   6  -6  -6  169.28   17.30
  -6   6   6  179.88   21.50
  -6   6   6  200.48   17.90
  -6   6   6  206.38   19.20
  -6   6   6  228.48   22.40
  -6   6   6  238.68   20.40
  -6   6   6  235.08   23.50
   6  -6  -7  161.38   16.20
   6  -6  -7  127.79   19.80
   6  -6  -7  147.09   20.60
   6  -6  -7  188.48   30.30
   6  -6  -7  151.78   15.10
   6  -6  -7  167.38   22.20
   6  -6  -7  180.48   24.90
  -6   6   7  159.38   21.60
  -6   6   7  182.68   20.70
  -6   6   7  176.58   23.30
  -6   6   7  154.38   17.00
  -6   6   7  126.69   20.30
  -6   6   7  172.48   20.60
   6  -6  -8   26.60   12.80
   6  -6  -8   64.39   18.10
   6  -6  -8   41.20   10.80
   6  -6  -8   42.20   12.60
   6  -6  -8   20.50   11.50
   6  -6  -8   29.60   10.30
   6  -6  -8   38.90   10.50
  -6   6   8   41.70   13.00
  -6   6   8   45.80   13.70
  -6   6   8   44.60   14.90
  -6   6   8   42.60   15.30
  -6   6   8   38.40   12.30
  -6   6   8   37.40   14.40
   6  -6  -9  103.19   16.60
   6  -6  -9   45.90   15.80
   6  -6  -9   74.79   15.00
   6  -6  -9   97.19   21.20
   6  -6  -9  106.09   16.00
   6  -6  -9  103.19   19.30
   6  -6  -9  111.79   24.00
  -6   6   9  114.79   20.00
  -6   6   9   86.39   20.00
  -6   6   9   80.79   17.00
  -6   6   9   81.39   17.50
  -6   6   9   71.09   17.60
  -6   6   9   83.89   17.90
   6  -6 -10  242.88   27.20
   6  -6 -10  259.37   29.10
   6  -6 -10  279.97   33.10
   6  -6 -10  302.57   27.20
   6  -6 -10  337.37   41.60
   6  -6 -10  252.27   23.70
   6  -6 -10  215.68   27.30
  -6   6  10  276.77   34.10
  -6   6  10  288.87   32.20
  -6   6  10  271.37   28.10
  -6   6  10  277.67   27.50
  -6   6  10  286.07   30.50
  -6   6  10  317.57   36.70
   6  -6 -11    0.70    9.60
   6  -6 -11   11.70   12.00
   6  -6 -11    5.10   14.00
   6  -6 -11   22.90   18.20
   6  -6 -11    3.50   13.00
   6  -6 -11    6.60   11.60
   6  -6 -11   -4.90   10.40
  -6   6  11   -7.00   17.60
  -6   6  11    9.40   13.60
  -6   6  11   15.80   19.90
  -6   6  11    2.80   14.30
   6  -6 -12  137.99   21.80
   6  -6 -12   85.99   18.40
  -6   6  12  111.99   23.10
  -6   6  12   94.29   24.00
  -6   6  12   82.69   20.90
  -6   6  12  110.39   20.30
   6  -6 -13    0.20   14.50
   6  -6 -13   -4.00   12.50
   6  -6 -13    0.10   13.10
   6  -6 -13    2.00   11.80
  -6   6  13   -7.90   13.10
  -6   6  13    9.70   15.50
   6  -6 -14   41.20   22.50
   6  -6 -14   60.99   21.40
   6  -6 -14   30.40   21.70
   6  -6 -14   96.19   23.30
  -6   6  14   57.39   18.50
  -6   6  14   62.29   22.00
   7  -7  12   12.50   15.80
   7  -7  12   19.40   19.30
  -7   7 -12    4.90   18.90
  -7   7 -12   22.00   19.00
   7  -7  11  -11.80   10.90
   7  -7  11   23.30   18.30
  -7   7 -11   53.09   18.30
  -7   7 -11    3.00   16.60
  -7   7 -11   15.80   18.30
  -7   7 -11   33.40   19.90
  -7   7 -11    9.80   12.40
   7  -7  10    3.90   17.00
   7  -7  10   -8.40   12.60
   7  -7  10    6.70   17.80
   7  -7  10   -1.60   12.50
  -7   7 -10    1.00   19.10
  -7   7 -10   -0.20   17.40
  -7   7 -10    3.10   11.30
  -7   7 -10   18.50   17.20
  -7   7 -10   -2.50   13.40
   7  -7   9  134.59   26.10
   7  -7   9  176.08   28.20
   7  -7   9  145.09   27.50
   7  -7   9  198.98   28.80
   7  -7   9  179.78   26.30
  -7   7  -9  165.28   27.10
  -7   7  -9  166.98   29.40
  -7   7  -9  236.28   30.50
  -7   7  -9  172.18   21.00
  -7   7  -9  210.98   29.80
  -7   7  -9  233.28   27.10
  -7   7  -9  278.67   33.40
   7  -7   8   34.90   15.70
   7  -7   8   21.20   15.40
   7  -7   8    7.20   13.30
   7  -7   8   13.50   12.80
   7  -7   8   51.19   18.30
  -7   7  -8   21.40   14.30
  -7   7  -8   22.80    9.70
  -7   7  -8   14.20   13.00
  -7   7  -8   23.90   22.10
  -7   7  -8   31.00   14.30
  -7   7  -8   22.10   15.30
   7  -7   7   60.59   17.20
   7  -7   7   61.29   15.90
   7  -7   7   65.69   16.60
   7  -7   7   54.49   17.00
   7  -7   7   62.29   17.20
  -7   7  -7   59.89   16.10
  -7   7  -7   54.59   11.50
  -7   7  -7   84.69   17.60
  -7   7  -7   58.39   15.40
  -7   7  -7   65.79   15.60
  -7   7  -7   96.69   19.80
  -7   7  -7   25.60   13.60
   7  -7   6   34.40   14.00
   7  -7   6   12.60   13.40
   7  -7   6   63.09   15.00
  -7   7  -6   28.60   12.70
  -7   7  -6   37.60   12.50
  -7   7  -6   41.70    9.50
  -7   7  -6   28.20   11.50
  -7   7  -6   35.20   13.50
  -7   7  -6   54.29   14.30
  -7   7  -6   26.80   13.10
   7  -7   5  223.28   25.10
   7  -7   5  197.48   23.60
   7  -7   5  199.08   25.10
   7  -7   5  210.88   26.60
  -7   7  -5  187.08   24.30
  -7   7  -5  202.98   23.40
  -7   7  -5  184.68   23.00
  -7   7  -5  196.68   19.10
  -7   7  -5  186.98   20.50
  -7   7  -5  167.78   16.40
  -7   7  -5  215.58   23.20
   7  -7   4  486.45   33.30
   7  -7   4  494.85   34.60
   7  -7   4  448.06   33.80
   7  -7   4  438.76   34.60
  -7   7  -4  446.46   34.20
  -7   7  -4  492.95   33.50
  -7   7  -4  403.36   31.70
  -7   7  -4  446.86   32.20
  -7   7  -4  421.46   27.40
  -7   7  -4  477.45   32.40
   7  -7   3   12.40    9.20
   7  -7   3   -5.40    6.80
   7  -7   3   21.60    9.70
   7  -7   3   -4.10    8.30
  -7   7  -3   10.20    9.20
  -7   7  -3    8.80    9.10
  -7   7  -3    0.10    8.80
  -7   7  -3    3.40    9.70
   7  -7   2   48.00   12.00
   7  -7   2   38.70   11.30
   7  -7   2   34.30    9.70
   7  -7   2   37.00    9.70
  -7   7  -2   42.50    9.70
  -7   7  -2   42.20   11.20
  -7   7  -2   37.70   10.60
  -7   7  -2   47.00   10.20
   7  -7   1   12.40    9.40
   7  -7   1   30.30    8.70
   7  -7   1   11.20    8.00
   7  -7   1   16.50    9.10
  -7   7  -1   20.80    8.60
  -7   7  -1   17.50    8.20
  -7   7  -1   15.20    8.40
  -7   7  -1   10.90    8.50
   7  -7   0  364.06   23.70
   7  -7   0  382.06   24.50
   7  -7   0  370.26   25.20
   7  -7   0  357.96   24.00
  -7   7   0  351.46   24.00
  -7   7   0  329.17   22.70
  -7   7   0  320.47   22.20
  -7   7   0  380.66   25.20
   7  -7  -1  398.46   25.50
   7  -7  -1  402.76   25.20
  -7   7   1  406.26   25.40
  -7   7   1  370.06   23.50
  -7   7   1  455.85   27.70
  -7   7   1  455.05   30.10
  -7   7   1  409.96   26.10
  -7   7   1  374.56   23.90
   7  -7  -2  235.38   21.90
   7  -7  -2  222.08   16.40
   7  -7  -2  259.17   21.90
   7  -7  -2  239.68   16.80
  -7   7   2  239.58   19.60
  -7   7   2  238.08   15.60
  -7   7   2  234.58   16.00
  -7   7   2  208.98   17.70
  -7   7   2  257.57   22.00
  -7   7   2  229.58   17.20
   7  -7  -3  895.51   50.59
   7  -7  -3  824.02   46.80
   7  -7  -3  841.52   49.80
   7  -7  -3  794.12   44.30
   7  -7  -3  814.42   44.80
  -7   7   3  805.02   44.80
  -7   7   3  792.22   46.00
  -7   7   3  838.42   51.19
  -7   7   3  816.42   45.50
  -7   7   3  801.32   46.50
  -7   7   3  844.42   48.70
   7  -7  -4  118.09   17.40
   7  -7  -4  111.69   16.30
   7  -7  -4  111.39   10.70
   7  -7  -4  151.48   17.90
   7  -7  -4  101.69   10.20
   7  -7  -4  115.79   11.90
   7  -7  -4  123.99   13.90
  -7   7   4  102.09   11.60
  -7   7   4  126.49   13.70
  -7   7   4  107.39   15.30
  -7   7   4  176.98   20.10
  -7   7   4  145.59   21.30
  -7   7   4  110.09   14.90
   7  -7  -5  421.56   26.50
   7  -7  -5  481.05   32.90
   7  -7  -5  409.76   25.30
   7  -7  -5  441.96   32.00
   7  -7  -5  405.66   25.80
   7  -7  -5  452.05   31.90
   7  -7  -5  392.06   27.50
  -7   7   5  367.36   26.90
  -7   7   5  384.16   26.30
  -7   7   5  434.96   30.10
  -7   7   5  390.86   29.50
  -7   7   5  447.96   32.90
  -7   7   5  396.06   29.80
   7  -7  -6   38.90    8.40
   7  -7  -6   40.90   12.00
   7  -7  -6   29.00    8.50
   7  -7  -6   42.70   14.30
   7  -7  -6   41.90   11.20
   7  -7  -6   23.20   11.70
   7  -7  -6   33.50    8.00
  -7   7   6   29.20   10.00
  -7   7   6   49.20   24.10
  -7   7   6   37.10   22.30
  -7   7   6   38.40    9.60
  -7   7   6   30.80   11.40
  -7   7   6   27.10    9.10
   7  -7  -7  251.17   19.50
   7  -7  -7  263.67   27.30
   7  -7  -7  272.07   26.80
   7  -7  -7  267.57   20.50
   7  -7  -7  242.78   25.30
   7  -7  -7  298.87   38.00
   7  -7  -7  256.37   23.90
  -7   7   7  240.88   25.40
  -7   7   7  272.57   24.50
  -7   7   7  206.48   21.70
  -7   7   7  221.98   24.40
  -7   7   7  240.08   21.10
  -7   7   7  284.57   27.70
   7  -7  -8   38.90   15.10
   7  -7  -8   38.60   10.50
   7  -7  -8   22.10   14.30
   7  -7  -8   16.90   12.80
   7  -7  -8   45.20   11.20
   7  -7  -8   46.90   10.90
   7  -7  -8   37.70   13.00
  -7   7   8   35.50   15.80
  -7   7   8   31.60   14.30
  -7   7   8   33.70   12.20
  -7   7   8   35.90   15.60
  -7   7   8   15.20   14.70
  -7   7   8   33.50   12.70
   7  -7  -9  224.08   27.60
   7  -7  -9  242.28   24.70
   7  -7  -9  222.88   24.20
   7  -7  -9  201.08   27.00
   7  -7  -9  186.08   19.50
   7  -7  -9  214.38   28.90
   7  -7  -9  276.57   37.00
  -7   7   9  222.88   25.90
  -7   7   9  221.08   28.20
  -7   7   9  179.18   26.50
  -7   7   9  197.98   25.40
  -7   7   9  270.37   28.30
  -7   7   9  202.08   28.40
   7  -7 -10   61.29   14.60
   7  -7 -10   33.90   11.20
   7  -7 -10   42.40   15.90
   7  -7 -10   33.50   18.30
   7  -7 -10   53.89   15.70
   7  -7 -10   53.59   15.70
   7  -7 -10   51.89   13.10
  -7   7  10   28.70   14.10
  -7   7  10   86.39   20.30
  -7   7  10   37.90   15.40
  -7   7  10   46.10   17.20
  -7   7  10   29.50   14.10
  -7   7  10   36.50   17.20
   7  -7 -11  206.08   24.80
   7  -7 -11  153.98   30.40
   7  -7 -11  171.48   26.60
   7  -7 -11  200.58   25.20
   7  -7 -11  171.38   27.40
   7  -7 -11  123.69   24.20
   7  -7 -11  161.08   22.10
  -7   7  11  178.08   25.20
  -7   7  11  182.08   30.80
  -7   7  11  151.18   24.90
  -7   7  11  153.58   25.70
   7  -7 -12    2.00   12.90
   7  -7 -12   39.40   12.60
   7  -7 -12   -7.60   11.80
   7  -7 -12    4.40    9.90
  -7   7  12   21.50   15.20
  -7   7  12    8.80   15.90
  -7   7  12   12.50   15.30
  -7   7  12   18.30   15.30
   7  -7 -13   91.09   17.80
   7  -7 -13   68.19   17.40
  -7   7  13  150.38   28.30
  -7   7  13   73.79   24.30
  -7   7  13   70.49   20.50
  -7   7  13  105.59   21.80
   7  -7 -14   45.90   20.90
   7  -7 -14    4.20   13.50
   7  -7 -14   11.20   18.80
   7  -7 -14   12.20   14.00
  -7   7  14   -2.30   14.10
  -7   7  14   14.50   17.50
   8  -8  12    1.40   15.30
   8  -8  12    9.60   18.70
   8  -8  11  -23.10   14.70
   8  -8  11   16.20   16.50
  -8   8 -11   -9.70   15.80
  -8   8 -11  -14.10   12.60
  -8   8 -11  -16.60   21.90
  -8   8 -11   14.40   32.60
  -8   8 -11   24.30   19.60
   8  -8  10   56.59   19.00
   8  -8  10   93.19   22.60
   8  -8  10   49.20   20.60
   8  -8  10   82.39   25.10
   8  -8  10   47.40   19.00
  -8   8 -10   72.49   19.00
  -8   8 -10  112.59   37.80
  -8   8 -10   81.29   23.00
   8  -8   9   64.99   23.30
   8  -8   9   65.59   21.00
   8  -8   9   86.39   24.90
   8  -8   9   49.50   18.60
   8  -8   9   72.89   19.40
  -8   8  -9   42.00   18.70
  -8   8  -9   72.19   18.90
  -8   8  -9   82.19   19.60
  -8   8  -9   73.89   20.60
  -8   8  -9   33.00   12.50
   8  -8   8  137.69   25.60
   8  -8   8  195.98   27.60
   8  -8   8  146.89   25.20
   8  -8   8  150.88   26.80
   8  -8   8  166.28   25.60
  -8   8  -8  217.38   24.60
  -8   8  -8  115.79   23.70
  -8   8  -8  184.58   27.50
  -8   8  -8  174.48   27.80
  -8   8  -8  127.09   17.00
   8  -8   7   -4.00   14.00
   8  -8   7   17.20   11.40
   8  -8   7   15.70   14.20
  -8   8  -7    8.50    8.20
  -8   8  -7   -1.50   11.90
  -8   8  -7    9.40   14.60
  -8   8  -7    4.30   11.40
  -8   8  -7   20.00   14.50
   8  -8   6   46.20   16.60
   8  -8   6   35.50   15.60
   8  -8   6   79.99   18.30
   8  -8   6   42.10   14.10
   8  -8   6   49.00   16.10
  -8   8  -6   41.40   14.90
  -8   8  -6   59.29   15.60
  -8   8  -6   34.60   12.90
  -8   8  -6   32.40   13.50
  -8   8  -6   44.40   15.60
  -8   8  -6   25.40    9.60
   8  -8   5   22.50   12.70
   8  -8   5  -10.40   10.30
   8  -8   5    1.50    9.80
   8  -8   5    4.50   10.70
  -8   8  -5    2.00    9.40
  -8   8  -5    0.00   10.70
  -8   8  -5   10.10   10.00
  -8   8  -5   -0.60    9.10
  -8   8  -5   -0.70    8.50
  -8   8  -5    0.00    6.20
   8  -8   4   60.99   14.50
   8  -8   4   54.99   13.30
   8  -8   4   46.20   13.20
   8  -8   4   73.69   15.00
  -8   8  -4   54.59   14.20
  -8   8  -4   53.49   13.50
  -8   8  -4   59.39   14.20
  -8   8  -4   53.89   12.90
   8  -8   3   38.40   10.90
   8  -8   3   17.00    9.90
   8  -8   3   30.50   11.80
   8  -8   3   28.90   10.30
  -8   8  -3   24.30    9.60
  -8   8  -3   14.00    9.70
  -8   8  -3   19.40   10.80
  -8   8  -3   21.40   10.50
   8  -8   2  671.63   41.10
   8  -8   2  623.04   41.30
   8  -8   2  658.83   42.10
   8  -8   2  665.43   42.00
  -8   8  -2  640.64   40.40
  -8   8  -2  658.03   42.80
  -8   8  -2  647.14   39.90
  -8   8  -2  739.13   42.30
   8  -8   1  507.15   37.50
   8  -8   1  525.85   34.00
   8  -8   1  538.35   33.60
   8  -8   1  482.35   36.40
  -8   8  -1  543.55   34.90
  -8   8  -1  511.35   32.10
  -8   8  -1  521.65   32.50
  -8   8  -1  550.04   33.90
   8  -8   0  166.98   16.10
   8  -8   0  170.38   17.10
   8  -8   0  167.58   15.30
   8  -8   0  168.28   15.70
  -8   8   0  152.78   13.60
  -8   8   0  153.88   13.90
  -8   8   0  157.28   16.50
  -8   8   0  142.79   14.90
   8  -8  -1  163.78   14.80
   8  -8  -1  173.08   14.70
   8  -8  -1  152.98   16.70
   8  -8  -1  164.08   17.40
  -8   8   1  157.48   18.30
  -8   8   1  149.59   12.50
  -8   8   1  167.58   16.10
  -8   8   1  161.38   14.40
  -8   8   1  145.19   14.90
  -8   8   1  143.39   12.20
   8  -8  -2  410.06   30.20
   8  -8  -2  413.86   26.20
   8  -8  -2  414.86   30.60
   8  -8  -2  443.06   26.60
  -8   8   2  426.06   27.00
  -8   8   2  409.06   26.50
  -8   8   2  462.05   32.20
  -8   8   2  437.06   29.70
  -8   8   2  434.66   25.50
  -8   8   2  426.66   25.00
   8  -8  -3   22.70    8.50
   8  -8  -3   59.99    8.70
   8  -8  -3   38.50    7.10
   8  -8  -3   38.50   12.60
   8  -8  -3   39.60   12.40
  -8   8   3   39.30    8.10
  -8   8   3   37.50   11.10
  -8   8   3   38.90   10.30
  -8   8   3   32.90    7.30
  -8   8   3   24.70    7.70
  -8   8   3   41.00    7.80
   8  -8  -4  415.36   29.90
   8  -8  -4  366.66   24.80
   8  -8  -4  366.76   22.60
   8  -8  -4  355.26   23.10
   8  -8  -4  419.46   30.60
   8  -8  -4  317.47   22.50
   8  -8  -4  340.87   26.30
  -8   8   4  435.26   31.90
  -8   8   4  361.76   25.40
  -8   8   4  353.16   23.70
  -8   8   4  370.56   25.90
  -8   8   4  440.16   29.00
  -8   8   4  402.66   24.80
   8  -8  -5  410.66   30.90
   8  -8  -5  428.36   31.50
   8  -8  -5  398.46   23.70
   8  -8  -5  346.17   24.40
   8  -8  -5  383.76   29.50
   8  -8  -5  425.76   24.50
  -8   8   5  347.57   26.90
  -8   8   5  430.86   32.70
  -8   8   5  349.37   24.70
  -8   8   5  386.16   28.90
  -8   8   5  373.36   25.90
  -8   8   5  342.67   27.70
   8  -8  -6  623.74   39.20
   8  -8  -6  727.23   45.60
   8  -8  -6  694.93   45.90
   8  -8  -6  665.53   38.30
   8  -8  -6  758.72   46.80
   8  -8  -6  598.94   40.50
   8  -8  -6  682.13   39.20
  -8   8   6  686.43   43.20
  -8   8   6  660.13   43.50
  -8   8   6  580.14   39.50
  -8   8   6  736.13   48.00
  -8   8   6  604.24   40.60
  -8   8   6  709.53   44.30
   8  -8  -7  365.86   25.70
   8  -8  -7  383.16   32.70
   8  -8  -7  319.57   30.30
   8  -8  -7  383.76   29.50
   8  -8  -7  350.06   27.70
   8  -8  -7  351.86   43.00
   8  -8  -7  350.56   24.70
   8  -8  -7  403.86   32.70
  -8   8   7  414.36   48.00
  -8   8   7  356.16   27.00
  -8   8   7  352.46   28.30
  -8   8   7  438.06   33.00
  -8   8   7  398.76   31.30
  -8   8   7  414.26   53.89
   8  -8  -8  254.87   22.60
   8  -8  -8  252.97   20.70
   8  -8  -8  288.17   28.20
   8  -8  -8  242.58   21.30
   8  -8  -8  220.48   24.10
   8  -8  -8  332.37   37.70
   8  -8  -8  300.77   29.50
  -8   8   8  267.87   28.30
  -8   8   8  259.67   23.80
  -8   8   8  234.08   30.30
  -8   8   8  305.57   27.00
  -8   8   8  249.28   26.60
  -8   8   8  244.88   25.00
   8  -8  -9   49.99   12.70
   8  -8  -9   50.79   11.50
   8  -8  -9   29.90   15.20
   8  -8  -9   50.09   16.30
   8  -8  -9   50.09   18.50
   8  -8  -9   24.30   11.00
   8  -8  -9   21.80   13.40
  -8   8   9   35.00   16.50
  -8   8   9   69.89   16.20
  -8   8   9   76.99   18.50
  -8   8   9   21.20   15.10
  -8   8   9   30.50   13.70
  -8   8   9   31.40   14.10
   8  -8 -10    9.00   12.40
   8  -8 -10   31.00    9.70
   8  -8 -10   15.90   16.20
   8  -8 -10   30.90   16.50
   8  -8 -10   21.20    9.90
   8  -8 -10   53.59   16.40
   8  -8 -10   25.30   11.70
  -8   8  10   42.50   15.90
  -8   8  10   41.10   15.50
  -8   8  10   21.80   16.20
  -8   8  10   22.70   15.40
  -8   8  10   30.80   14.30
  -8   8  10    7.50   14.20
   8  -8 -11    2.10    9.30
   8  -8 -11   51.19   22.50
   8  -8 -11   38.50   12.60
   8  -8 -11   10.70   11.60
   8  -8 -11   34.40   16.60
   8  -8 -11   41.60   16.00
   8  -8 -11   26.80   14.20
  -8   8  11   35.50   15.70
  -8   8  11   45.50   17.00
  -8   8  11   37.50   15.80
  -8   8  11   37.90   18.50
   8  -8 -12   47.10   14.70
   8  -8 -12   70.69   31.50
   8  -8 -12   59.59   32.90
   8  -8 -12   53.69   13.70
  -8   8  12   20.70   20.00
  -8   8  12   38.60   17.50
  -8   8  12   62.59   26.10
  -8   8  12   52.59   22.20
   8  -8 -13  107.29   19.90
   8  -8 -13  111.79   22.10
  -8   8  13   90.69   26.70
  -8   8  13   70.09   21.00
  -8   8  13   72.29   21.70
  -8   8  13  107.59   21.90
   8  -8 -14   59.59   19.40
   8  -8 -14   41.00   16.60
  -8   8  14   56.99   21.30
  -8   8  14   73.69   20.40
   9  -9  11   55.09   20.30
   9  -9  11   57.09   21.70
   9  -9  11   -8.90   32.60
  -9   9 -11   54.69   31.30
   9  -9  10    9.80   17.50
   9  -9  10   10.10   21.80
   9  -9  10   44.30   17.70
  -9   9 -10   41.60   19.30
  -9   9 -10   41.70   17.50
  -9   9 -10   -2.70   15.40
  -9   9 -10   21.00   22.00
   9  -9   9   12.60   15.00
   9  -9   9   -6.50   11.70
   9  -9   9   -2.10   13.70
   9  -9   9    5.30   15.10
   9  -9   9    8.10   19.50
  -9   9  -9   14.90   15.30
  -9   9  -9    2.00    9.70
  -9   9  -9   12.40   15.30
  -9   9  -9    0.00   14.80
  -9   9  -9    1.50   14.70
   9  -9   8   81.19   21.60
   9  -9   8  105.89   22.80
   9  -9   8   77.59   18.40
   9  -9   8  105.29   22.30
   9  -9   8   29.60   16.60
  -9   9  -8   68.69   19.40
  -9   9  -8   88.59   21.90
  -9   9  -8   52.19   12.40
  -9   9  -8  112.49   19.20
  -9   9  -8   69.89   19.00
   9  -9   7   70.39   18.60
   9  -9   7  110.49   21.30
   9  -9   7  143.39   39.90
  -9   9  -7  103.29   20.30
  -9   9  -7  135.49   22.10
  -9   9  -7   54.19   16.20
  -9   9  -7   68.39   12.00
   9  -9   6  191.08   28.50
   9  -9   6  218.38   24.30
   9  -9   6  215.88   29.20
   9  -9   6  160.28   24.20
   9  -9   6  251.97   31.90
  -9   9  -6  236.28   25.20
  -9   9  -6  162.38   22.70
  -9   9  -6  176.18   17.90
  -9   9  -6  204.38   25.90
   9  -9   5  218.98   42.60
   9  -9   5  198.48   25.60
   9  -9   5  213.48   43.50
   9  -9   5  205.78   24.90
   9  -9   5  327.27   32.30
  -9   9  -5  240.68   25.90
  -9   9  -5  198.88   23.40
  -9   9  -5  155.08   20.10
  -9   9  -5  205.38   25.40
  -9   9  -5  242.18   25.00
   9  -9   4  117.39   19.50
   9  -9   4  115.79   18.20
   9  -9   4  110.69   18.10
   9  -9   4  109.79   19.50
  -9   9  -4   98.79   18.20
  -9   9  -4  109.39   17.50
  -9   9  -4  108.99   17.00
  -9   9  -4  149.99   21.10
   9  -9   3   -0.40    9.30
   9  -9   3   -2.20    8.00
   9  -9   3   -3.80    8.40
   9  -9   3   12.20   10.00
  -9   9  -3    4.50    8.90
  -9   9  -3    2.90    8.70
  -9   9  -3    9.70    9.90
  -9   9  -3   17.40    9.80
   9  -9   2   98.99   15.20
   9  -9   2   64.59   13.30
   9  -9   2   87.69   15.10
   9  -9   2   81.49   14.60
  -9   9  -2   61.69   11.40
  -9   9  -2   66.39   13.70
  -9   9  -2   82.39   13.00
  -9   9  -2  112.09   16.20
   9  -9   1  102.89   15.00
   9  -9   1  108.79   14.50
   9  -9   1  117.59   15.30
   9  -9   1  107.19   14.30
  -9   9  -1   87.39   12.80
  -9   9  -1  105.89   13.20
  -9   9  -1  101.69   14.70
  -9   9  -1  106.09   15.10
   9  -9   0   51.39   11.50
   9  -9   0   54.99   10.70
   9  -9   0   34.40   10.60
   9  -9   0   68.69   11.20
  -9   9   0   66.49   11.90
  -9   9   0   45.10    8.50
  -9   9   0   52.69   11.00
  -9   9   0   46.00    8.70
   9  -9  -1  563.14   34.10
   9  -9  -1  616.64   35.10
  -9   9   1  558.24   34.40
  -9   9   1  533.75   35.00
  -9   9   1  596.94   36.90
  -9   9   1  554.04   32.40
  -9   9   1  557.34   32.90
  -9   9   1  591.54   39.50
   9  -9  -2  273.77   19.50
   9  -9  -2  239.18   24.20
   9  -9  -2  306.67   20.20
   9  -9  -2  288.37   25.10
  -9   9   2  254.57   18.00
  -9   9   2  253.37   17.50
  -9   9   2  284.37   19.60
  -9   9   2  273.97   24.80
  -9   9   2  312.47   20.90
  -9   9   2  243.48   21.70
   9  -9  -3  118.99   12.30
   9  -9  -3   90.79   13.60
   9  -9  -3  109.79   11.90
  -9   9   3  104.49   12.50
  -9   9   3   84.79   14.80
  -9   9   3   98.49   18.50
  -9   9   3   82.89   11.90
  -9   9   3  100.39   11.30
  -9   9   3   94.59   11.20
   9  -9  -4   24.60    9.30
   9  -9  -4   26.80    7.10
   9  -9  -4   33.30   12.80
   9  -9  -4   18.80    6.40
   9  -9  -4   32.50   13.50
  -9   9   4   27.80    7.40
  -9   9   4   38.70    8.30
  -9   9   4   27.80   12.00
  -9   9   4   21.70    8.70
  -9   9   4   20.80    8.60
  -9   9   4   27.30    9.80
   9  -9  -5   48.00    7.90
   9  -9  -5   41.30    8.30
   9  -9  -5   29.10   10.70
   9  -9  -5   48.50   14.90
   9  -9  -5   43.70   13.20
   9  -9  -5   42.20    7.50
  -9   9   5   30.50   10.60
  -9   9   5   33.50   11.40
  -9   9   5   40.00    9.60
  -9   9   5   51.69   14.30
  -9   9   5   38.60   11.10
  -9   9   5   35.40    9.00
   9  -9  -6  198.38   24.30
   9  -9  -6  136.39   20.70
   9  -9  -6  144.29   13.90
   9  -9  -6  141.09   16.30
   9  -9  -6  233.28   26.70
   9  -9  -6  119.29   19.70
   9  -9  -6  160.88   16.30
   9  -9  -6  147.49   13.10
  -9   9   6  166.68   22.90
  -9   9   6  153.48   19.20
  -9   9   6  158.58   15.90
  -9   9   6  156.48   19.70
  -9   9   6  229.58   28.90
  -9   9   6  179.18   19.10
   9  -9  -7  161.78   15.00
   9  -9  -7  123.19   13.60
   9  -9  -7  160.18   29.60
   9  -9  -7  141.39   18.50
   9  -9  -7  177.18   24.50
   9  -9  -7  160.58   23.30
   9  -9  -7  168.68   20.90
  -9   9   7  182.08   20.40
  -9   9   7  119.99   19.30
  -9   9   7  182.28   20.90
  -9   9   7  170.28   22.70
  -9   9   7  131.29   22.30
  -9   9   7  145.29   21.10
   9  -9  -8  155.68   26.50
   9  -9  -8  144.99   17.30
   9  -9  -8  158.48   18.90
   9  -9  -8  141.99   15.00
   9  -9  -8  171.48   21.40
   9  -9  -8  163.58   25.00
   9  -9  -8  149.39   23.40
  -9   9   8  165.28   21.00
  -9   9   8  126.89   23.30
  -9   9   8  159.58   27.00
  -9   9   8  164.98   21.20
  -9   9   8  177.38   22.90
  -9   9   8  139.39   22.00
   9  -9  -9   51.39   17.40
   9  -9  -9   63.79   15.10
   9  -9  -9   49.10   16.40
   9  -9  -9   50.49   12.70
   9  -9  -9   74.59   12.70
   9  -9  -9   27.40   17.20
   9  -9  -9   45.50   10.70
  -9   9   9   58.19   18.30
  -9   9   9   63.79   19.40
  -9   9   9   50.09   18.20
  -9   9   9   82.49   16.80
  -9   9   9   48.00   15.40
  -9   9   9   76.39   16.90
   9  -9 -10   69.19   14.90
   9  -9 -10   84.39   14.70
   9  -9 -10   74.29   13.50
   9  -9 -10   73.89   19.00
   9  -9 -10   83.69   20.10
   9  -9 -10   79.39   23.70
   9  -9 -10  122.29   19.90
  -9   9  10  102.69   18.00
  -9   9  10   69.19   23.10
  -9   9  10   64.49   20.20
  -9   9  10   61.09   28.10
  -9   9  10   79.79   17.80
  -9   9  10   54.89   16.40
   9  -9 -11    6.30   13.40
   9  -9 -11   27.90   15.60
   9  -9 -11   31.90   14.30
   9  -9 -11   22.70   18.20
   9  -9 -11   12.20    9.80
   9  -9 -11    2.30   10.70
   9  -9 -11   15.00   13.00
  -9   9  11   -6.40   15.20
  -9   9  11   11.40   14.60
  -9   9  11   12.50   11.60
  -9   9  11    8.50   12.90
  -9   9  11   15.80   15.50
  -9   9  11   16.90   17.30
   9  -9 -12   14.20   10.70
   9  -9 -12   39.50   11.90
   9  -9 -12   44.00   18.90
   9  -9 -12   31.30   17.60
  -9   9  12   34.00   17.80
  -9   9  12   34.90   14.60
  -9   9  12   16.80   19.90
  -9   9  12   50.99   16.50
   9  -9 -13   -1.50   12.50
   9  -9 -13    4.50    8.60
   9  -9 -13  -13.00    8.60
   9  -9 -13   12.90   16.70
  -9   9  13   -5.30   14.10
  -9   9  13   -4.20   12.80
  -9   9  13   21.80   19.50
  -9   9  13    0.90   13.00
   9  -9 -14   13.30   13.80
   9  -9 -14    7.20   13.00
  -9   9  14   30.70   19.20
  -9   9  14    1.60   22.40
  -9   9  14    0.20   14.50
  -9   9  14    4.80   13.90
  10 -10  11   -8.70   17.20
  10 -10  11  -14.80   13.70
  10 -10  10   44.30   18.20
  10 -10  10   21.30   19.30
 -10  10 -10   79.69   22.10
 -10  10 -10   30.20   14.20
 -10  10 -10   27.80   19.10
 -10  10 -10   48.60   24.90
  10 -10   9   23.30   16.40
  10 -10   9   48.60   24.10
  10 -10   9   45.20   18.30
  10 -10   9   29.50   18.40
 -10  10  -9    6.40   16.60
 -10  10  -9   15.70   11.00
 -10  10  -9   27.10   15.50
 -10  10  -9   66.39   17.30
 -10  10  -9   37.30   17.30
  10 -10   8   -1.10   20.10
  10 -10   8   -4.20   22.60
  10 -10   8  -15.30   24.80
  10 -10   8   29.00   17.00
  10 -10   8  -12.20   13.10
 -10  10  -8   -3.20   12.50
 -10  10  -8   18.10   16.50
 -10  10  -8   -1.10   13.80
 -10  10  -8   14.40   10.00
  10 -10   7  146.89   27.60
  10 -10   7   82.29   19.90
  10 -10   7  101.09   20.60
 -10  10  -7   94.69   20.20
 -10  10  -7   77.69   16.90
 -10  10  -7   61.49   19.00
 -10  10  -7   49.90   10.80
  10 -10   6   31.30   15.50
  10 -10   6   49.20   16.50
  10 -10   6   57.59   19.40
  10 -10   6   50.49   18.70
  10 -10   6   89.19   20.40
 -10  10  -6   29.20   15.10
 -10  10  -6   54.09   16.10
  10 -10   5   58.09   15.70
  10 -10   5   57.29   18.90
  10 -10   5   39.70   16.50
  10 -10   5   31.60   15.60
  10 -10   5   29.70   14.50
 -10  10  -5   34.10   16.40
 -10  10  -5   52.99   18.40
 -10  10  -5   44.10   14.10
 -10  10  -5   34.50   13.80
  10 -10   4  212.48   24.90
  10 -10   4  185.58   24.40
  10 -10   4  224.28   27.70
  10 -10   4  147.89   23.70
 -10  10  -4  218.78   23.00
 -10  10  -4  244.08   24.50
 -10  10  -4  192.28   25.50
 -10  10  -4  138.39   22.10
  10 -10   3   13.30   10.80
  10 -10   3   14.40   11.90
  10 -10   3   12.80   11.10
  10 -10   3   24.50   12.50
 -10  10  -3   14.90   10.60
 -10  10  -3   11.30   10.60
 -10  10  -3   28.20   12.60
 -10  10  -3    3.40   10.80
  10 -10   2   95.59   17.10
  10 -10   2  133.19   17.30
  10 -10   2  129.29   19.20
  10 -10   2  125.29   17.90
 -10  10  -2  106.99   17.30
 -10  10  -2  122.59   16.40
 -10  10  -2   87.09   14.30
 -10  10  -2  110.49   17.80
  10 -10   1  304.17   25.60
  10 -10   1  296.87   24.60
  10 -10   1  316.47   25.20
  10 -10   1  341.97   26.50
 -10  10  -1  277.57   24.30
 -10  10  -1  253.67   24.70
 -10  10  -1  348.27   23.90
 -10  10  -1  342.87   23.20
  10 -10   0    2.50   10.10
  10 -10   0   20.80    8.90
  10 -10   0   15.40    8.40
  10 -10   0   19.90   10.30
 -10  10   0   -3.80    6.90
 -10  10   0    2.20    6.10
 -10  10   0    3.80    8.00
 -10  10   0   11.70    9.30
 -10  10   0    9.90    7.10
 -10  10   0    4.10    9.00
  10 -10  -1  129.59   14.70
  10 -10  -1  152.88   15.80
  10 -10  -1   98.89   16.00
  10 -10  -1  131.19   18.20
 -10  10   1  129.19   15.00
 -10  10   1  107.29   11.30
 -10  10   1   80.39   15.00
 -10  10   1   99.69   10.80
 -10  10   1  142.39   15.90
 -10  10   1   65.49   12.90
  10 -10  -2   40.00    9.00
  10 -10  -2   48.10   13.60
  10 -10  -2   36.50   12.10
  10 -10  -2   41.50    9.10
 -10  10   2   -1.70    9.20
 -10  10   2   27.60    6.70
 -10  10   2   37.80    9.20
 -10  10   2   20.50    8.90
 -10  10   2   37.60    6.90
 -10  10   2   29.30   11.00
  10 -10  -3    6.10    6.50
  10 -10  -3    0.20    8.60
  10 -10  -3    8.20   10.90
  10 -10  -3  -14.70   10.20
  10 -10  -3    0.20    6.30
 -10  10   3   18.30   10.00
 -10  10   3   -2.80    6.10
 -10  10   3   13.80   10.70
 -10  10   3    5.40    5.70
 -10  10   3    6.50    5.60
 -10  10   3   -0.90    6.70
  10 -10  -4  149.69   20.70
  10 -10  -4   83.09   17.20
  10 -10  -4  100.49   11.20
  10 -10  -4   95.39   14.20
  10 -10  -4  100.89   11.90
 -10  10   4  117.09   11.80
 -10  10   4   98.49   12.90
 -10  10   4  118.89   13.30
 -10  10   4  116.09   13.40
 -10  10   4   67.49   18.30
 -10  10   4   56.79   16.10
  10 -10  -5   21.90   13.10
  10 -10  -5   18.10    6.40
  10 -10  -5   43.90   10.70
  10 -10  -5   25.50   12.20
  10 -10  -5   29.00    7.30
 -10  10   5   21.70    8.20
 -10  10   5   34.60    9.40
 -10  10   5   14.60   13.20
 -10  10   5   18.30   11.20
 -10  10   5   22.50    8.70
 -10  10   5   24.20    9.80
  10 -10  -6    8.40    6.70
  10 -10  -6    4.60    9.30
  10 -10  -6   -5.90   11.30
  10 -10  -6  -11.70    8.40
  10 -10  -6    3.80    5.50
  10 -10  -6   -4.90   11.50
  10 -10  -6    4.50    5.60
 -10  10   6  -12.80    6.40
 -10  10   6    7.00   11.50
 -10  10   6   -6.80   10.30
 -10  10   6    1.30    7.40
 -10  10   6   -3.20    9.50
 -10  10   6   17.10   13.00
  10 -10  -7   59.99    9.80
  10 -10  -7   54.49   16.70
  10 -10  -7   60.19   14.10
  10 -10  -7   30.40   13.90
  10 -10  -7   48.40    9.60
 -10  10   7   57.09   13.60
 -10  10   7   49.40   14.10
 -10  10   7   58.79   15.10
 -10  10   7   43.00   16.70
 -10  10   7   71.09   17.00
 -10  10   7   55.39   11.60
  10 -10  -8    6.50    6.30
  10 -10  -8   12.70   14.90
  10 -10  -8    0.20   11.40
  10 -10  -8    4.30    6.20
  10 -10  -8   10.60    9.60
  10 -10  -8    6.60   10.50
  10 -10  -8   -4.80   12.50
 -10  10   8   -6.00   12.40
 -10  10   8    4.50   12.30
 -10  10   8   -3.00    9.80
 -10  10   8   -9.30    8.10
 -10  10   8   11.30   12.70
 -10  10   8   -9.50    9.80
  10 -10  -9   24.40   12.70
  10 -10  -9   23.00   14.40
  10 -10  -9   24.00    9.00
  10 -10  -9   17.50   14.10
  10 -10  -9    9.30    7.50
  10 -10  -9   11.50   12.90
  10 -10  -9    8.50    9.40
 -10  10   9   31.80   11.40
 -10  10   9   44.80   18.80
 -10  10   9   11.90   15.00
 -10  10   9    2.10   10.60
 -10  10   9    1.40   12.10
 -10  10   9    4.80   14.10
  10 -10 -10    6.50    7.70
  10 -10 -10    4.60    9.80
  10 -10 -10   -2.50    7.00
  10 -10 -10   24.20   14.70
  10 -10 -10    4.90   12.70
  10 -10 -10    5.70   12.60
  10 -10 -10   21.80   17.00
 -10  10  10   10.00   17.30
 -10  10  10   -8.20   12.00
 -10  10  10    1.70   10.10
 -10  10  10   13.30   16.30
 -10  10  10    4.50   15.60
 -10  10  10    5.90   11.20
  10 -10 -11   14.80    8.80
  10 -10 -11   44.80   16.40
  10 -10 -11   11.10   18.40
  10 -10 -11   16.60   12.90
  10 -10 -11    3.30   11.80
  10 -10 -11   17.80   13.00
  10 -10 -11   27.00   10.10
 -10  10  11   31.10   15.60
 -10  10  11   10.40   14.40
 -10  10  11    8.10   16.80
 -10  10  11   12.50   13.00
 -10  10  11   10.70   13.00
 -10  10  11   -4.90   15.30
  10 -10 -12   36.00   10.50
  10 -10 -12   20.20   16.30
  10 -10 -12   31.10   16.10
  10 -10 -12   31.00   12.10
 -10  10  12   56.69   15.20
 -10  10  12   29.20   16.20
 -10  10  12   28.00   15.80
 -10  10  12   21.50   19.30
  10 -10 -13    6.20   10.30
  10 -10 -13   -0.90   16.00
  10 -10 -13    3.60   13.50
  10 -10 -13    4.00   10.40
 -10  10  13   17.50   25.50
 -10  10  13  -11.30   17.00
 -10  10  13   -8.10   11.10
  11 -11  10   27.80   19.00
  11 -11  10   -0.30   17.20
  11 -11   9   19.30   15.20
  11 -11   9   13.20   17.30
  11 -11   9   -0.80   16.00
  11 -11   9    4.80   18.10
 -11  11  -9   -0.40   15.30
 -11  11  -9   17.40   10.40
 -11  11  -9   15.10   15.30
 -11  11  -9   43.70   16.50
 -11  11  -9   23.20   15.60
  11 -11   8   11.10   30.50
  11 -11   8   26.90   13.70
  11 -11   8    4.20   14.20
 -11  11  -8    1.70   12.90
 -11  11  -8   14.70   15.70
 -11  11  -8   18.40   16.90
  11 -11   7   90.59   25.60
  11 -11   7   52.69   24.10
 -11  11  -7  123.59   21.50
 -11  11  -7   51.89   18.10
  11 -11   6   18.10   14.40
  11 -11   6   37.50   18.10
  11 -11   6   30.50   15.40
  11 -11   6    0.40   15.10
 -11  11  -6   24.10   14.40
 -11  11  -6    4.40   11.60
 -11  11  -6   27.20   15.90
 -11  11  -6   20.80   14.80
  11 -11   5   -2.60   14.40
  11 -11   5    4.20   12.70
  11 -11   5    3.60   13.00
  11 -11   5   33.00   14.30
  11 -11   5   -1.00   15.80
 -11  11  -5   18.40   13.20
 -11  11  -5   -1.70   13.50
  11 -11   4  109.39   18.90
  11 -11   4   91.89   20.70
  11 -11   4   93.79   18.70
  11 -11   4  103.69   20.40
  11 -11   4  167.48   29.70
 -11  11  -4  134.79   18.80
 -11  11  -4  106.99   20.40
 -11  11  -4   92.29   17.00
 -11  11  -4   67.79   16.90
  11 -11   3   85.79   18.40
  11 -11   3   88.39   17.10
  11 -11   3   64.99   16.00
  11 -11   3   83.79   17.40
 -11  11  -3  103.29   15.80
 -11  11  -3   91.99   16.80
 -11  11  -3   80.49   17.20
 -11  11  -3   57.99   15.10
  11 -11   2   17.30   12.50
  11 -11   2   41.50   12.30
  11 -11   2   56.19   14.90
  11 -11   2   16.90   12.60
 -11  11  -2   16.40   11.10
 -11  11  -2   39.00   12.30
 -11  11  -2   41.20   11.50
 -11  11  -2   33.00   11.40
  11 -11   1  125.69   18.20
  11 -11   1  127.29   17.90
  11 -11   1  111.59   17.50
  11 -11   1  112.09   17.80
 -11  11  -1  107.99   19.30
 -11  11  -1  123.09   15.20
 -11  11  -1  115.19   14.80
 -11  11  -1  105.39   17.30
 -11  11  -1  107.29   16.70
 -11  11  -1  125.89   18.80
  11 -11   0   75.09   13.50
  11 -11   0   63.09   14.00
  11 -11   0   60.09   14.60
  11 -11   0   49.80   12.00
 -11  11   0   31.20   10.90
 -11  11   0   81.99   17.20
 -11  11   0   80.19   14.70
 -11  11   0   67.29   13.20
 -11  11   0   54.49   10.20
 -11  11   0   54.49   10.00
  11 -11  -1   30.60   13.10
  11 -11  -1   39.40   10.20
  11 -11  -1   66.09   14.90
  11 -11  -1   59.99   12.20
 -11  11   1   52.69    8.70
 -11  11   1   37.00    7.80
 -11  11   1   26.30    9.90
 -11  11   1   37.00   13.40
 -11  11   1   58.89   13.70
 -11  11   1   31.80   10.20
  11 -11  -2   35.80    9.60
  11 -11  -2   45.60   13.20
  11 -11  -2   48.70   15.10
  11 -11  -2   55.39   10.00
 -11  11   2   51.49   11.90
 -11  11   2   50.29   11.00
 -11  11   2   61.89    8.70
 -11  11   2   48.60   14.20
 -11  11   2   38.20   14.40
 -11  11   2   62.19    9.00
  11 -11  -3   12.90    9.10
  11 -11  -3    0.80    5.90
  11 -11  -3    0.30    6.30
  11 -11  -3   -0.20   10.20
  11 -11  -3   -3.10   10.60
 -11  11   3    0.40    9.60
 -11  11   3    2.30    6.60
 -11  11   3    0.00    6.80
 -11  11   3   -4.20    9.90
 -11  11   3    4.90    5.70
 -11  11   3    6.50    5.90
  11 -11  -4  104.29   19.50
  11 -11  -4   77.09   14.00
  11 -11  -4   81.89   11.20
  11 -11  -4  100.39   18.10
  11 -11  -4   96.89   12.30
 -11  11   4   75.69   12.20
 -11  11   4   94.49   12.30
 -11  11   4   53.69   15.50
 -11  11   4   74.79   12.20
 -11  11   4  106.09   13.20
 -11  11   4   83.09   16.20
  11 -11  -5   43.60   11.00
  11 -11  -5   36.60    8.60
  11 -11  -5   26.10   13.10
  11 -11  -5   30.90   13.30
  11 -11  -5   36.20    8.80
 -11  11   5   34.20    9.80
 -11  11   5   29.70   12.80
 -11  11   5   36.20    9.60
 -11  11   5   43.00   10.50
 -11  11   5   27.80   11.50
 -11  11   5   14.10    8.70
  11 -11  -6   18.90    6.90
  11 -11  -6   20.70   13.00
  11 -11  -6   36.50   14.90
  11 -11  -6   27.90    7.40
  11 -11  -6   37.40   13.50
 -11  11   6   13.10    8.80
 -11  11   6   19.60    9.40
 -11  11   6   32.20   10.60
 -11  11   6    5.60   11.60
 -11  11   6   21.90   12.30
 -11  11   6   12.50    8.40
  11 -11  -7   10.60    6.20
  11 -11  -7    2.50    5.50
  11 -11  -7    8.70   11.80
  11 -11  -7   13.10   14.10
  11 -11  -7    5.50   12.80
  11 -11  -7   17.60   12.10
 -11  11   7   20.80    8.90
 -11  11   7  -10.50    9.30
 -11  11   7  -16.80    8.70
 -11  11   7   -7.90   10.40
 -11  11   7   -4.00    8.10
 -11  11   7    7.90   13.70
  11 -11  -8   81.79   11.90
  11 -11  -8   73.59   20.20
  11 -11  -8   72.59   12.20
  11 -11  -8   58.49   17.90
  11 -11  -8   73.99   18.00
  11 -11  -8   83.29   17.90
 -11  11   8   47.30   15.30
 -11  11   8   72.99   19.50
 -11  11   8   54.59   13.80
 -11  11   8   83.49   15.50
 -11  11   8   81.59   17.50
 -11  11   8   73.59   15.50
  11 -11  -9    1.50    6.40
  11 -11  -9   -0.50    6.60
  11 -11  -9   -2.80   11.90
  11 -11  -9    8.10   13.50
  11 -11  -9   -4.70   11.10
 -11  11   9   11.90   10.10
 -11  11   9    4.10   12.70
 -11  11   9   -7.50    9.50
 -11  11   9    2.80   12.90
 -11  11   9  -11.30   10.80
 -11  11   9    2.20   13.30
  11 -11 -10   28.60   15.10
  11 -11 -10    4.30    7.50
  11 -11 -10   21.00   17.30
  11 -11 -10    6.40   10.20
  11 -11 -10   14.70   14.30
  11 -11 -10  -14.30    9.90
  11 -11 -10    9.00    7.00
 -11  11  10   10.40   10.20
 -11  11  10   13.60   16.30
 -11  11  10    6.30   13.50
 -11  11  10   11.20   11.60
  11 -11 -11   18.50   20.00
  11 -11 -11    3.10   14.30
  11 -11 -11   45.10   16.60
  11 -11 -11    6.60    7.90
  11 -11 -11   18.30   11.90
  11 -11 -11   17.30    8.90
  11 -11 -11   17.80   17.90
 -11  11  11   -0.10   12.30
 -11  11  11    8.00   16.10
 -11  11  11   22.50   11.90
 -11  11  11   22.60   15.40
  11 -11 -12   25.10   16.70
  11 -11 -12   17.00    9.80
  11 -11 -12   16.00   10.20
  11 -11 -12   12.70   14.40
 -11  11  12    7.70   12.90
 -11  11  12   22.10   14.00
 -11  11  12   35.40   21.70
 -11  11  12    5.80   13.00
  11 -11 -13   23.10   11.50
  11 -11 -13   -0.60   12.40
  11 -11 -13   29.90   15.50
  11 -11 -13   17.70   12.10
 -11  11  13    0.10   18.80
 -11  11  13   27.70   18.30
 -11  11  13   26.10   15.10
 -11  11  13    0.80   14.50
  12 -12   9   87.99   24.50
  12 -12   9   80.09   21.80
 -12  12  -9   47.30   20.10
 -12  12  -9   22.40   15.50
 -12  12  -9  134.59   23.80
  12 -12   8    4.70   12.80
  12 -12   8    7.60   17.70
  12 -12   8   12.10   16.40
  12 -12   8   44.20   21.20
 -12  12  -8    5.60   15.10
 -12  12  -8    3.20   15.30
  12 -12   7   22.90   15.90
  12 -12   7   16.50   15.50
 -12  12  -7   23.20   15.80
 -12  12  -7   27.30   16.60
  12 -12   6   35.90   20.40
  12 -12   6    2.90   17.50
  12 -12   6   22.50   19.40
  12 -12   6   -0.40   16.10
 -12  12  -6   -6.80   14.90
 -12  12  -6   -8.10    9.30
 -12  12  -6   15.50   11.80
 -12  12  -6   -2.70   12.60
  12 -12   5   -7.00   13.00
  12 -12   5    4.50   13.70
  12 -12   5    6.20   14.30
  12 -12   5   18.20   17.40
 -12  12  -5    9.10   13.10
 -12  12  -5    3.80    9.40
 -12  12  -5    0.60   12.60
 -12  12  -5   25.30   13.40
 -12  12  -5  -13.10   10.40
 -12  12  -5   -6.40   11.10
  12 -12   4   10.20   12.80
  12 -12   4   11.70   14.80
  12 -12   4   21.50   14.70
  12 -12   4    6.60   12.80
 -12  12  -4   16.50   10.80
 -12  12  -4   -3.50   11.10
 -12  12  -4   14.00   13.90
 -12  12  -4   -3.70   11.40
  12 -12   3   69.39   18.00
  12 -12   3   67.19   16.60
  12 -12   3   74.39   17.80
  12 -12   3   44.10   15.70
 -12  12  -3   76.49   16.60
 -12  12  -3   63.49   15.20
 -12  12  -3   89.29   15.20
 -12  12  -3   62.59   16.00
 -12  12  -3   76.59   15.00
 -12  12  -3   71.79   17.50
  12 -12   2   53.19   14.40
  12 -12   2   41.10   14.10
  12 -12   2   30.00   14.40
  12 -12   2   32.50   12.70
 -12  12  -2   19.00   11.90
 -12  12  -2   33.10   14.40
 -12  12  -2   30.90   11.80
 -12  12  -2   21.60   10.30
 -12  12  -2   23.50   13.40
 -12  12  -2   34.90   14.10
  12 -12   1   27.50   12.10
  12 -12   1   24.70   12.70
  12 -12   1   25.70   13.10
  12 -12   1   25.80   12.10
 -12  12  -1   27.80    9.10
 -12  12  -1   41.40   12.90
 -12  12  -1   18.10   13.90
 -12  12  -1   21.50   10.30
 -12  12  -1    5.80   11.30
 -12  12  -1   28.70   10.10
  12 -12   0   51.59   12.10
  12 -12   0   25.00   10.80
  12 -12   0   33.60   13.90
  12 -12   0   21.90   13.00
 -12  12   0   25.30   10.80
 -12  12   0   36.80   11.60
 -12  12   0   25.10    9.40
 -12  12   0   22.80    8.30
 -12  12   0   23.00   11.70
 -12  12   0   35.30   13.00
  12 -12  -1  257.87   23.00
  12 -12  -1  267.97   27.00
  12 -12  -1  247.08   23.60
  12 -12  -1  251.37   28.40
 -12  12   1  340.37   31.10
 -12  12   1  274.57   19.90
 -12  12   1  290.47   27.00
 -12  12   1  291.07   23.40
 -12  12   1  288.87   20.80
 -12  12   1  284.67   25.00
  12 -12  -2   12.20    9.50
  12 -12  -2   14.20   12.40
  12 -12  -2    2.70   11.90
  12 -12  -2    0.90    8.00
 -12  12   2   15.80    9.20
 -12  12   2    8.90    8.80
 -12  12   2   14.00    6.90
 -12  12   2    7.70    6.70
 -12  12   2   -3.90   11.40
 -12  12   2    3.80   11.30
  12 -12  -3   22.90   12.00
  12 -12  -3   33.60   14.50
  12 -12  -3   31.60   13.60
  12 -12  -3   36.50    9.60
  12 -12  -3   46.50   11.10
 -12  12   3   32.20    8.70
 -12  12   3   14.20    8.40
 -12  12   3   28.90    8.60
 -12  12   3   36.70   13.80
 -12  12   3   27.90   13.40
 -12  12   3   32.30    9.60
  12 -12  -4   11.60   12.70
  12 -12  -4   -1.50    9.90
  12 -12  -4   11.70    7.90
  12 -12  -4    8.70    7.40
  12 -12  -4    7.60   13.00
 -12  12   4   17.20    8.30
 -12  12   4   16.50    7.00
 -12  12   4   11.20    8.60
 -12  12   4   -0.50   10.70
 -12  12   4    2.50    7.00
 -12  12   4   -4.50    9.90
  12 -12  -5   20.10   13.80
  12 -12  -5    4.00   11.90
  12 -12  -5   -7.20    8.00
  12 -12  -5    7.80    7.40
  12 -12  -5   10.20   11.90
  12 -12  -5   -3.80    6.60
 -12  12   5    8.30   11.80
 -12  12   5   -9.80    6.20
 -12  12   5    6.80    8.00
 -12  12   5   -1.00    7.30
 -12  12   5   10.30   14.20
 -12  12   5  -10.30    6.70
  12 -12  -6   59.59   16.30
  12 -12  -6   52.59   16.10
  12 -12  -6   76.09   11.60
  12 -12  -6   93.59   12.80
  12 -12  -6   95.69   18.80
 -12  12   6   86.89   12.30
 -12  12   6   49.10   11.60
 -12  12   6   71.89   13.30
 -12  12   6   68.49   18.60
 -12  12   6   63.29   16.10
 -12  12   6   82.39   13.60
  12 -12  -7   12.40    7.00
  12 -12  -7    7.50   12.10
  12 -12  -7    9.30    7.90
  12 -12  -7   34.50   15.30
  12 -12  -7   13.30   20.40
  12 -12  -7   11.80    9.10
  12 -12  -7    2.20   12.30
 -12  12   7   11.00   10.40
 -12  12   7   19.30   10.80
 -12  12   7    2.00   10.30
 -12  12   7   13.10    9.20
 -12  12   7    9.60   13.80
 -12  12   7   15.40    9.50
  12 -12  -8   27.60    8.90
  12 -12  -8   20.80    9.40
  12 -12  -8   11.70   13.20
  12 -12  -8   26.50   13.90
  12 -12  -8   18.20   14.70
  12 -12  -8   29.30    8.60
  12 -12  -8   29.90   14.80
 -12  12   8   11.70   12.30
 -12  12   8   24.80   15.20
 -12  12   8   36.60   11.30
 -12  12   8    2.50   11.60
 -12  12   8   17.70   13.30
 -12  12   8   16.10   10.40
  12 -12  -9   22.20    8.70
  12 -12  -9   21.60   14.40
  12 -12  -9   34.60    9.10
  12 -12  -9   35.60   11.80
  12 -12  -9   28.90   15.00
  12 -12  -9   37.20   17.50
 -12  12   9   -8.70   24.00
 -12  12   9   33.20   11.90
 -12  12   9   34.50   17.10
 -12  12   9   21.80   17.90
 -12  12   9   42.90   13.50
 -12  12   9   32.20   19.50
  12 -12 -10   26.70   14.20
  12 -12 -10   41.90   15.80
  12 -12 -10   44.50   20.10
  12 -12 -10   39.80   10.00
  12 -12 -10   26.30    9.10
  12 -12 -10   15.90   14.10
  12 -12 -10   20.60   11.30
 -12  12  10   22.60   19.00
 -12  12  10    4.20   16.80
 -12  12  10    8.50   13.10
 -12  12  10   22.80   12.90
 -12  12  10   45.70   13.90
 -12  12  10   54.99   20.00
  12 -12 -11   17.00   16.60
  12 -12 -11   24.50   18.10
  12 -12 -11   14.20    8.80
  12 -12 -11   21.90   14.70
  12 -12 -11   -9.20   18.80
  12 -12 -11   15.00   12.40
  12 -12 -11   21.50    8.30
 -12  12  11   25.80   16.70
 -12  12  11   32.20   14.70
 -12  12  11   34.90   12.70
 -12  12  11   22.50   19.00
  12 -12 -12   27.10   18.80
  12 -12 -12   15.40    9.90
  12 -12 -12   50.79   11.80
  12 -12 -12   26.70   15.70
 -12  12  12   48.20   15.70
 -12  12  12   67.59   20.10
 -12  12  12    8.30   20.90
 -12  12  12   42.50   16.80
  12 -12 -13   60.99   15.40
  12 -12 -13   74.29   15.10
  12 -12 -13   70.89   20.60
  12 -12 -13   38.90   18.10
 -12  12  13   86.49   19.90
 -12  12  13   63.39   20.30
  13 -13   8   31.40   16.10
  13 -13   8   22.50   18.60
  13 -13   8   24.70   18.60
  13 -13   8   -4.40   16.10
 -13  13  -8   12.10   15.20
 -13  13  -8    4.70   16.90
  13 -13   7   21.80   15.10
  13 -13   7   31.10   17.20
 -13  13  -7   55.19   17.90
 -13  13  -7   30.00   16.70
  13 -13   6   40.80   22.90
  13 -13   6   33.50   21.90
  13 -13   6   32.50   17.10
  13 -13   6    6.70   12.60
 -13  13  -6    5.30   13.10
 -13  13  -6   11.30   14.20
 -13  13  -6   -4.40   11.20
 -13  13  -6   32.10   11.80
  13 -13   5   42.50   19.20
  13 -13   5   77.49   22.70
 -13  13  -5   15.40   16.50
 -13  13  -5   18.90   15.40
 -13  13  -5    9.60   12.60
 -13  13  -5   37.80   14.20
  13 -13   4   50.19   16.20
  13 -13   4   18.60   13.70
  13 -13   4   12.70   11.80
  13 -13   4   33.90   17.20
 -13  13  -4   36.80   16.40
 -13  13  -4    2.60   11.70
 -13  13  -4   14.50   14.40
 -13  13  -4   14.60   14.20
 -13  13  -4    4.10   12.70
 -13  13  -4   22.00   13.30
  13 -13   3   -4.20   12.40
  13 -13   3   -4.20   12.00
  13 -13   3    2.90   12.90
  13 -13   3    6.70   14.60
 -13  13  -3    7.60   11.20
 -13  13  -3   -4.70   11.10
 -13  13  -3   -1.60   10.70
 -13  13  -3   -0.60   12.20
  13 -13   2   43.70   15.40
  13 -13   2    6.00   13.10
  13 -13   2    3.80   12.10
  13 -13   2    8.60   12.00
 -13  13  -2    9.20   11.50
 -13  13  -2   33.30   14.40
 -13  13  -2   16.50   13.40
 -13  13  -2   12.30    9.80
 -13  13  -2   40.90   12.70
 -13  13  -2   34.60   11.30
  13 -13   1   97.19   19.10
  13 -13   1  122.99   19.10
  13 -13   1   52.59   15.40
  13 -13   1   56.09   16.90
 -13  13  -1   74.09   18.30
 -13  13  -1   87.19   18.30
 -13  13  -1  116.49   19.80
 -13  13  -1   82.99   17.40
 -13  13  -1  121.59   15.30
 -13  13  -1   66.89   12.70
  13 -13   0   62.09   15.70
  13 -13   0   32.00   13.20
  13 -13   0   69.99   14.90
  13 -13   0   32.40   14.40
 -13  13   0   23.50    8.70
 -13  13   0   61.29   13.80
 -13  13   0   42.60   14.20
 -13  13   0   54.39   10.00
 -13  13   0   27.50   12.20
 -13  13   0   16.40   14.00
  13 -13  -1  239.68   28.70
  13 -13  -1  170.28   20.30
  13 -13  -1  227.98   27.20
  13 -13  -1  232.28   23.80
 -13  13   1  223.98   18.30
 -13  13   1  231.48   23.10
 -13  13   1  220.88   21.00
 -13  13   1  193.18   27.60
 -13  13   1  229.28   17.60
 -13  13   1  206.68   26.00
  13 -13  -2  108.49   15.80
  13 -13  -2  101.49   20.00
  13 -13  -2   68.29   17.60
  13 -13  -2  102.99   15.30
  13 -13  -2   94.99   21.80
 -13  13   2   71.29   19.80
 -13  13   2  114.59   15.70
 -13  13   2   80.19   12.00
 -13  13   2  108.19   16.40
 -13  13   2  112.09   20.30
 -13  13   2  107.19   13.00
  13 -13  -3   30.10   13.20
  13 -13  -3   16.40   13.00
  13 -13  -3    1.70    9.10
  13 -13  -3   12.00   13.60
  13 -13  -3    3.90    7.80
 -13  13   3   14.10    7.60
 -13  13   3    6.80   11.80
 -13  13   3    7.20    9.30
 -13  13   3   11.50    7.60
 -13  13   3   21.30    8.30
 -13  13   3    8.30   12.40
  13 -13  -4   26.20   13.30
  13 -13  -4   12.50   13.90
  13 -13  -4    8.70    7.90
  13 -13  -4    7.50   13.30
  13 -13  -4   14.00    9.30
  13 -13  -4   21.50   12.40
 -13  13   4    6.80    8.20
 -13  13   4    8.20    8.00
 -13  13   4   12.70    7.90
 -13  13   4    6.10   12.80
 -13  13   4   10.40    7.40
 -13  13   4   21.40   15.40
  13 -13  -5   -0.40    9.30
  13 -13  -5    2.80   11.60
  13 -13  -5  -16.70   13.00
  13 -13  -5   22.70    9.40
  13 -13  -5    2.20   12.10
  13 -13  -5   13.20    8.20
 -13  13   5    2.90    8.30
 -13  13   5   20.90    9.30
 -13  13   5    1.60    7.50
 -13  13   5    3.60   13.80
 -13  13   5   -7.50   11.40
 -13  13   5   -5.20    7.30
  13 -13  -6  165.28   24.80
  13 -13  -6  154.48   25.10
  13 -13  -6  184.58   21.10
  13 -13  -6  170.88   27.80
  13 -13  -6  165.78   18.10
  13 -13  -6  173.08   16.90
 -13  13   6  156.88   17.00
 -13  13   6  125.89   22.50
 -13  13   6  143.39   27.20
 -13  13   6  180.98   19.80
 -13  13   6  136.59   17.50
 -13  13   6  171.88   16.80
  13 -13  -7    4.20   12.90
  13 -13  -7   -0.30    6.60
  13 -13  -7   11.80   13.60
  13 -13  -7   31.20   16.00
  13 -13  -7   28.20    9.20
 -13  13   7    1.70   15.00
 -13  13   7   27.20   10.10
 -13  13   7   30.50   14.20
 -13  13   7   14.10    9.60
 -13  13   7   19.70   10.70
 -13  13   7   19.20    9.90
  13 -13  -8   82.99   12.70
  13 -13  -8  112.19   22.70
  13 -13  -8  119.69   23.10
  13 -13  -8  115.69   14.80
  13 -13  -8   61.99   23.40
  13 -13  -8  129.29   14.50
  13 -13  -8   77.39   18.40
 -13  13   8   52.29   13.60
 -13  13   8  101.59   20.00
 -13  13   8  145.49   18.00
 -13  13   8   96.09   14.90
 -13  13   8  145.99   18.60
 -13  13   8   90.99   22.90
  13 -13  -9    0.70   13.60
  13 -13  -9   24.10   15.30
  13 -13  -9   14.90   10.00
  13 -13  -9   38.40   15.90
  13 -13  -9    8.90    7.20
  13 -13  -9   27.50   13.30
  13 -13  -9   16.00    7.10
  13 -13  -9    4.00   12.50
 -13  13   9   -0.30   14.00
 -13  13   9   32.00   14.50
 -13  13   9   12.30    9.60
 -13  13   9    0.10   10.90
  13 -13 -10  136.19   20.90
  13 -13 -10   76.19   21.90
  13 -13 -10   69.49   13.20
  13 -13 -10  100.39   25.60
  13 -13 -10   53.99   29.00
  13 -13 -10   94.59   16.60
  13 -13 -10  107.69   15.00
 -13  13  10  103.99   24.90
 -13  13  10   52.79   14.90
 -13  13  10  101.79   22.50
 -13  13  10   30.20   16.60
 -13  13  10  113.79   20.10
 -13  13  10  144.49   20.50
  13 -13 -11    7.90   18.80
  13 -13 -11    2.80   14.90
  13 -13 -11   -1.30   12.90
  13 -13 -11   13.00   12.20
  13 -13 -11    5.70    7.80
  13 -13 -11   13.10    8.60
  13 -13 -11   39.30   17.00
 -13  13  11   20.80   16.60
 -13  13  11   10.70   18.90
 -13  13  11   31.90   12.70
 -13  13  11   -2.00   11.70
  13 -13 -12    7.50   14.60
  13 -13 -12   15.80   16.10
  13 -13 -12   10.70   11.90
  13 -13 -12   26.90   12.80
 -13  13  12    5.70   13.60
 -13  13  12   -4.10   12.50
  14 -14   7   16.20   17.70
  14 -14   7   30.20   19.30
 -14  14  -7   25.30   17.00
 -14  14  -7   68.59   19.20
 -14  14  -7   40.70   18.70
  14 -14   6  -12.10   14.90
  14 -14   6   22.10   15.70
 -14  14  -6   10.80   12.50
 -14  14  -6   -4.00   13.70
 -14  14  -6    8.00   14.10
 -14  14  -6    1.70   12.20
  14 -14   5   28.60   16.10
  14 -14   5   37.90   18.10
  14 -14   5   35.40   20.70
  14 -14   5  107.09   23.80
 -14  14  -5   65.79   17.80
 -14  14  -5   83.29   18.80
 -14  14  -5   38.30   12.70
 -14  14  -5   53.59   17.00
  14 -14   4   93.19   24.80
  14 -14   4   69.79   19.00
  14 -14   4   91.49   24.00
  14 -14   4   76.79   19.10
 -14  14  -4  126.89   19.70
 -14  14  -4   80.79   18.90
 -14  14  -4   96.99   18.70
 -14  14  -4   70.49   16.10
  14 -14   3   24.10   16.70
  14 -14   3   19.50   15.40
  14 -14   3   21.50   13.60
  14 -14   3   21.60   16.20
 -14  14  -3   18.50   14.30
 -14  14  -3   13.00   13.90
 -14  14  -3  -10.90   15.70
 -14  14  -3   22.90   11.80
 -14  14  -3   -0.10   10.40
 -14  14  -3   40.80   20.10
  14 -14   2   32.00   14.70
  14 -14   2   44.20   15.90
  14 -14   2   20.40   14.80
  14 -14   2   48.00   17.30
 -14  14  -2   49.20   17.10
 -14  14  -2   50.69   12.30
 -14  14  -2   79.99   19.70
 -14  14  -2   57.59   13.00
  14 -14   1   60.89   17.00
  14 -14   1   79.79   18.10
  14 -14   1   65.39   17.30
  14 -14   1   90.89   19.90
 -14  14  -1  126.39   24.40
 -14  14  -1   58.19   19.20
 -14  14  -1   61.89   12.20
 -14  14  -1   83.99   13.60
 -14  14  -1   54.49   18.40
 -14  14  -1   68.09   17.10
  14 -14   0   -2.50   12.60
  14 -14   0   -3.50   10.40
  14 -14   0  -10.70   11.00
  14 -14   0   10.70   11.80
 -14  14   0    3.30    7.20
 -14  14   0   23.60    9.90
 -14  14   0   14.20    7.60
 -14  14   0    7.70   10.50
 -14  14   0   -3.60   11.90
 -14  14   0   -4.50   11.90
  14 -14  -1  140.69   23.70
  14 -14  -1  194.78   22.90
  14 -14  -1  200.08   27.40
  14 -14  -1  219.08   24.60
 -14  14   1  217.28   21.90
 -14  14   1  177.48   22.80
 -14  14   1  188.88   26.00
 -14  14   1  200.38   17.70
 -14  14   1  178.38   28.10
 -14  14   1  184.98   16.70
  14 -14  -2   38.50   17.90
  14 -14  -2   36.50   12.00
  14 -14  -2   49.40   16.30
  14 -14  -2   73.19   13.90
  14 -14  -2   68.99   19.30
 -14  14   2   54.19   10.20
 -14  14   2   55.69    9.90
 -14  14   2   39.60   19.20
 -14  14   2   63.59   17.80
 -14  14   2   59.59   13.80
 -14  14   2   72.09   13.80
  14 -14  -3  114.29   21.70
  14 -14  -3  157.28   18.00
  14 -14  -3  111.39   22.60
  14 -14  -3  120.59   16.80
  14 -14  -3   74.59   19.10
 -14  14   3   96.29   22.70
 -14  14   3  100.59   16.00
 -14  14   3  106.49   13.30
 -14  14   3  128.49   16.60
 -14  14   3   91.09   19.70
 -14  14   3  104.99   14.20
  14 -14  -4  107.59   20.20
  14 -14  -4  111.29   15.60
  14 -14  -4   73.19   21.60
  14 -14  -4  109.19   21.90
  14 -14  -4  124.69   16.80
 -14  14   4  133.59   24.30
 -14  14   4  129.19   16.00
 -14  14   4  141.99   14.50
 -14  14   4  106.69   15.90
 -14  14   4   96.39   24.70
  14 -14  -5   71.89   20.00
  14 -14  -5  119.89   15.30
  14 -14  -5   96.99   21.00
  14 -14  -5  101.19   14.70
  14 -14  -5   85.39   18.40
 -14  14   5  142.39   16.10
 -14  14   5  110.99   14.80
 -14  14   5   90.89   14.40
 -14  14   5   89.39   14.20
 -14  14   5   78.49   21.70
 -14  14   5   51.19   16.00
  14 -14  -6   23.60    8.80
  14 -14  -6   36.40   14.40
  14 -14  -6   12.20   11.60
  14 -14  -6   13.50    9.00
  14 -14  -6    0.50   13.00
 -14  14   6   24.80   10.20
 -14  14   6   26.70   15.00
 -14  14   6   21.10    9.40
 -14  14   6   24.20   10.30
 -14  14   6    7.60   15.20
  14 -14  -7  102.49   28.10
  14 -14  -7   69.99   19.00
  14 -14  -7   98.89   13.80
  14 -14  -7   83.79   20.80
  14 -14  -7   97.59   14.00
 -14  14   7  111.69   16.50
 -14  14   7   55.99   12.90
 -14  14   7  101.29   20.30
 -14  14   7   76.49   22.90
  14 -14  -8   -6.00   14.40
  14 -14  -8   14.70   14.00
  14 -14  -8   12.60    7.70
  14 -14  -8    6.20   13.10
  14 -14  -8   19.00    7.40
 -14  14   8   23.90   17.50
 -14  14   8   -5.50   12.60
 -14  14   8   28.00   10.60
 -14  14   8   -3.10   10.90
 -14  14   8   19.50   10.80
 -14  14   8   14.00   17.50
  14 -14  -9   85.99   13.60
  14 -14  -9   82.69   20.90
  14 -14  -9   48.70   16.90
  14 -14  -9   45.60   10.80
  14 -14  -9   91.69   13.20
  14 -14  -9   42.70   17.70
  14 -14  -9   53.19   18.00
 -14  14   9   48.40   16.10
 -14  14   9   58.49   15.80
 -14  14   9   83.99   15.30
 -14  14   9   64.29   22.30
  14 -14 -10   41.40   10.40
  14 -14 -10   39.00   18.30
  14 -14 -10   42.30   15.50
  14 -14 -10   37.90   17.50
  14 -14 -10   37.90   12.80
  14 -14 -10   22.80   18.20
  14 -14 -10   20.00    8.80
 -14  14  10   39.20   22.90
 -14  14  10   41.80   13.10
 -14  14  10   21.20   17.40
 -14  14  10   16.90   13.00
  14 -14 -11   23.80   17.00
  14 -14 -11   26.80   10.40
  14 -14 -11   38.00   16.30
  14 -14 -11   48.30   11.60
  14 -14 -11   18.50   14.10
  14 -14 -11   14.40   20.50
  14 -14 -11   43.40   14.70
 -14  14  11   -8.40   31.60
 -14  14  11   34.00   14.20
 -14  14  11   10.80   12.80
  15 -15   6   62.39   19.30
  15 -15   6   77.99   19.80
 -15  15  -6   64.29   18.60
 -15  15  -6  114.79   19.70
 -15  15  -6   69.89   19.20
 -15  15  -6  153.28   21.50
  15 -15   5   24.70   15.40
  15 -15   5   -3.90   19.50
  15 -15   5    9.20   16.00
  15 -15   5   49.10   25.50
 -15  15  -5   -0.20   10.60
 -15  15  -5   13.70   13.40
 -15  15  -5    6.60   14.00
 -15  15  -5    6.10   14.40
  15 -15   4   76.09   19.80
  15 -15   4   45.90   22.30
  15 -15   4   72.39   17.70
  15 -15   4  107.89   23.90
 -15  15  -4  104.59   23.40
 -15  15  -4   55.69   23.70
 -15  15  -4   97.69   18.90
  15 -15   3   27.20   15.70
  15 -15   3   29.70   17.00
  15 -15   3   27.00   17.20
  15 -15   3   26.70   16.10
 -15  15  -3   17.10   16.40
 -15  15  -3   32.20   11.80
 -15  15  -3   36.40   15.30
 -15  15  -3   16.30   10.70
  15 -15   2   43.10   17.70
  15 -15   2   40.80   17.20
  15 -15   2   22.80   16.00
  15 -15   2   25.10   16.10
 -15  15  -2   58.09   16.30
 -15  15  -2   21.70   10.40
 -15  15  -2   51.39   12.50
 -15  15  -2   27.90   17.90
  15 -15   1   82.59   16.60
  15 -15   1   40.00   16.70
  15 -15   1   34.90   16.10
  15 -15   1   38.50   16.00
 -15  15  -1   67.99   17.30
 -15  15  -1   57.49   20.20
 -15  15  -1   48.40   11.40
 -15  15  -1   66.29   18.70
 -15  15  -1   55.49   11.70
 -15  15  -1   47.30   16.40
  15 -15   0   92.49   20.60
  15 -15   0   32.50   17.30
  15 -15   0   85.39   16.90
  15 -15   0   65.89   16.50
 -15  15   0   54.89   10.60
 -15  15   0   47.80   18.70
 -15  15   0   66.89   11.20
 -15  15   0   38.50   15.40
  15 -15  -1  -10.80   14.10
  15 -15  -1   11.30   13.60
  15 -15  -1    8.30   11.20
  15 -15  -1   12.30   11.80
 -15  15   1    9.50    6.60
 -15  15   1    3.00   13.70
 -15  15   1   13.30    8.10
 -15  15   1   -7.50   14.30
 -15  15   1   -1.80   16.20
 -15  15   1   17.90   19.50
  15 -15  -2  175.58   27.20
  15 -15  -2   98.29   17.20
  15 -15  -2  139.99   17.60
  15 -15  -2   84.59   21.80
 -15  15   2  118.69   23.50
 -15  15   2  128.99   15.50
 -15  15   2   80.09   24.00
 -15  15   2  125.69   18.70
 -15  15   2  114.19   13.30
 -15  15   2  178.78   21.10
  15 -15  -3   38.20   16.50
  15 -15  -3   -3.80   13.30
  15 -15  -3   16.00   10.00
  15 -15  -3   26.30   11.70
  15 -15  -3   19.40   16.00
 -15  15   3   20.90    9.20
 -15  15   3   14.00   12.30
 -15  15   3   21.70   10.30
 -15  15   3   16.60   10.70
 -15  15   3   17.00   16.40
 -15  15   3   22.90    8.00
  15 -15  -4   80.29   20.30
  15 -15  -4  123.79   15.80
  15 -15  -4  106.19   15.90
  15 -15  -4  101.89   21.40
  15 -15  -4  138.59   23.90
 -15  15   4   96.99   16.00
 -15  15   4  123.49   16.50
 -15  15   4  119.59   23.20
 -15  15   4   90.99   14.40
 -15  15   4  101.09   14.50
 -15  15   4   64.39   22.20
  15 -15  -5   14.20   14.40
  15 -15  -5   21.00   15.80
  15 -15  -5    3.50    8.20
  15 -15  -5   36.40    9.50
  15 -15  -5   27.50   17.00
 -15  15   5   15.60   15.20
 -15  15   5   12.50   17.20
 -15  15   5   23.00   10.40
  15 -15  -6  -10.00   13.50
  15 -15  -6   46.80   17.20
  15 -15  -6   18.90    9.00
  15 -15  -6   35.20   10.30
  15 -15  -6   51.29   18.80
 -15  15   6   15.80   12.80
 -15  15   6   16.10    9.80
 -15  15   6    9.50   13.70
  15 -15  -7   -4.30    7.50
  15 -15  -7   11.60   14.50
  15 -15  -7    4.00    8.10
  15 -15  -7   -4.40   10.70
 -15  15   7   -8.10   12.80
 -15  15   7   -3.40   11.80
  15 -15  -8   24.30    9.60
  15 -15  -8   11.50   14.20
  15 -15  -8   50.19   12.00
  15 -15  -8   44.20   16.40
 -15  15   8   18.40   16.50
 -15  15   8   42.70   21.30
  15 -15  -9   17.10   13.90
  15 -15  -9    3.80    7.80
  15 -15  -9  -16.80   14.40
  15 -15  -9    2.60    8.20
  15 -15  -9    5.90   13.30
 -15  15   9   31.60   15.40
 -15  15   9    1.80   10.50
 -15  15   9  -10.60   14.20
 -15  15   9   -8.00    9.20
  15 -15 -10   44.00   11.40
  15 -15 -10   34.80   16.90
  15 -15 -10   38.30   12.50
  15 -15 -10   43.50   11.70
  15 -15 -10   37.40   17.60
  15 -15 -10   29.00   14.30
 -15  15  10   46.40   19.90
 -15  15  10   38.20   15.00
 -15  15  10   59.69   25.30
  15 -15 -11    4.80   13.60
  16 -16   5   -4.60   16.60
  16 -16   5   -5.60   16.40
  16 -16   4    8.70   23.90
  16 -16   4   22.10   21.90
  16 -16   4   32.30   17.80
  16 -16   4   13.20   18.40
 -16  16  -4   29.10   17.10
 -16  16  -4   34.90   14.40
 -16  16  -4   20.30   16.40
 -16  16  -4    4.00   13.00
  16 -16   3   78.09   21.80
  16 -16   3   92.89   21.30
  16 -16   3  182.68   28.80
  16 -16   3   82.69   24.70
 -16  16  -3   83.39   18.70
 -16  16  -3  110.09   24.40
  16 -16   2   12.50   14.60
  16 -16   2   16.70   16.50
  16 -16   2   18.60   18.90
  16 -16   2   24.60   13.40
 -16  16  -2    0.30    8.70
 -16  16  -2   12.00    8.80
 -16  16  -2   -0.40   13.90
 -16  16  -2    6.80   15.60
  16 -16   1   37.10   17.00
  16 -16   1   33.50   15.90
  16 -16   1   89.59   18.40
  16 -16   1   32.30   16.60
 -16  16  -1   48.60   11.60
 -16  16  -1   18.30   14.20
 -16  16  -1   41.80   10.30
 -16  16  -1   17.90   16.30
  16 -16   0   19.80   14.40
  16 -16   0    5.70   17.80
  16 -16   0    6.40   16.40
  16 -16   0    1.70   11.10
 -16  16   0    7.80   13.10
 -16  16   0   -3.90   15.20
 -16  16   0   28.90   16.20
 -16  16   0   21.60   13.30
 -16  16   0   21.40    9.00
 -16  16   0   22.70    8.10
  16 -16  -1   12.30   14.70
  16 -16  -1   -4.70   14.10
  16 -16  -1    9.40   11.50
  16 -16  -1    2.60   11.60
 -16  16   1    3.30   14.70
 -16  16   1   -4.40   14.00
 -16  16   1   14.60    7.60
 -16  16   1    1.80    7.30
  16 -16  -2   38.50   13.90
  16 -16  -2   50.19   19.70
  16 -16  -2   94.99   17.70
  16 -16  -2   55.29   18.30
 -16  16   2   37.10   16.20
 -16  16   2   61.89   24.00
 -16  16   2   47.00   11.00
 -16  16   2   54.59   11.20
  16 -16  -3   97.49   21.40
  16 -16  -3  116.69   18.50
  16 -16  -3   73.89   21.00
  16 -16  -3   96.49   17.00
 -16  16   3  120.09   28.30
 -16  16   3   76.49   21.10
 -16  16   3  118.59   15.70
 -16  16   3  107.89   18.60
  16 -16  -4   14.40   10.40
  16 -16  -4    3.90   14.10
  16 -16  -4    8.10    9.20
  16 -16  -4   42.60   16.80
 -16  16   4    2.60   15.30
 -16  16   4    6.30   15.10
  16 -16  -5   89.49   21.70
  16 -16  -5   70.59   14.50
  16 -16  -5   71.59   20.70
  16 -16  -5   99.49   21.90
  16 -16  -5   98.49   15.90
 -16  16   5  103.89   23.70
 -16  16   5   43.90   22.20
  16 -16  -6    8.90    9.00
  16 -16  -6   26.70   16.30
  16 -16  -6   29.10   17.20
  16 -16  -6    7.50   14.20
  16 -16  -6   29.90   11.10
 -16  16   6    8.70   18.20
 -16  16   6   25.60   13.50
 -16  16   6   25.40   14.20
  16 -16  -7   24.80   11.60
  16 -16  -7    5.10    8.90
  16 -16  -7   38.00   18.90
  16 -16  -7   10.60   15.40
 -16  16   7   24.10   14.40
 -16  16   7   33.60   19.90
  16 -16  -8    4.60   14.40
  16 -16  -8   37.10   11.30
  16 -16  -8   24.70   17.40
  16 -16  -8   29.90   10.50
 -16  16   8   61.09   23.40
 -16  16   8    2.00   21.90
  16 -16  -9   14.10   11.00
  16 -16  -9    2.30   15.10
  16 -16  -9   21.20   15.50
  16 -16  -9   -3.90    8.00
 -16  16   9   -0.30   18.60
 -16  16   9    5.70   13.60
  17 -17   3   -7.50   15.30
  17 -17   3   13.20   15.30
 -17  17  -3    2.90    9.90
 -17  17  -3   -2.90   15.80
 -17  17  -3   25.20   11.30
 -17  17  -3   -4.80   15.10
  17 -17   2   25.00   18.80
  17 -17   2   23.10   20.60
  17 -17   2   45.00   18.30
  17 -17   2   20.70   22.80
 -17  17  -2    8.80   16.20
 -17  17  -2   22.70   10.10
 -17  17  -2   13.30    9.60
 -17  17  -2   -9.30   15.90
  17 -17   1   22.00   19.10
  17 -17   1   27.80   15.90
  17 -17   1   15.70   18.10
  17 -17   1   40.70   19.40
 -17  17  -1   19.70   17.60
 -17  17  -1   32.90    9.30
 -17  17  -1   -3.50   15.60
 -17  17  -1   27.10    9.90
  17 -17   0  109.79   22.50
  17 -17   0   70.09   23.50
  17 -17   0  127.99   22.60
  17 -17   0   69.49   20.10
 -17  17   0   79.89   21.40
 -17  17   0   66.89   11.30
 -17  17   0   74.89   12.80
 -17  17   0   71.49   24.00
  17 -17  -1   33.20   15.20
  17 -17  -1    2.00   12.60
  17 -17  -1    2.30   13.90
  17 -17  -1    5.10   16.30
 -17  17   1   27.20   18.40
 -17  17   1    9.10    7.50
 -17  17   1    0.40    7.80
 -17  17   1  -14.60   16.10
  17 -17  -2   36.30   14.60
  17 -17  -2   49.40   20.60
  17 -17  -2   69.69   18.90
  17 -17  -2   71.19   20.50
 -17  17   2   54.39   16.70
 -17  17   2   41.70   10.90
 -17  17   2   74.09   25.40
 -17  17   2   94.89   23.10
  17 -17  -3    0.30   23.20
  17 -17  -3    1.10   11.50
  17 -17  -3   -1.20   10.70
  17 -17  -3   -9.60   23.60
 -17  17   3   28.50   19.50
 -17  17   3    4.60   14.10
 -17  17   3   11.70   17.10
  17 -17  -4   -0.10   10.40
  17 -17  -4   20.60   10.60
 -17  17   4    1.80   16.60
 -17  17   4    3.40   13.50
  17 -17  -5   30.00   18.50
  17 -17  -5   17.10   20.30
  17 -17  -5    4.60   10.60
  17 -17  -5   12.70   10.90
 -17  17   5    5.10   16.70
 -17  17   5   -3.30   12.60
  17 -17  -6   32.40   12.30
  17 -17  -6   40.10   18.40
  17 -17  -6   72.29   14.30
  17 -17  -6    6.90   19.40
  17 -17  -6   40.40   18.20
 -17  17   6   33.40   18.40
 -17  17   6   14.20   21.00
  17 -17  -7   17.30   16.80
  17 -17  -7   16.50   11.00
  17 -17  -7   30.60   12.40
  17 -17  -7   23.90   17.00
 -17  17   7   -8.80   17.50
 -17  17   7   35.90   20.30
  17 -17  -8   32.60   16.30
  17 -17  -8   38.90   12.10
  17 -17  -8   61.79   17.90
  17 -17  -8   61.29   14.60
 -17  17   8   25.90   21.30
 -17  17   8   58.69   19.80
  18 -18   0    2.00   16.00
  18 -18   0   21.60   18.10
  18 -18   0   33.30   18.80
  18 -18   0   15.10   17.50
 -18  18   0   -6.70   18.70
 -18  18   0    5.30    8.20
 -18  18   0   -9.70    7.40
 -18  18   0   35.80   19.10
  18 -18  -1   46.50   19.10
  18 -18  -1   -2.70   16.70
  18 -18  -1   16.50   20.90
  18 -18  -1   -2.60   14.40
 -18  18   1   16.50   20.90
 -18  18   1   -2.30    7.50
 -18  18   1  -19.00   13.90
 -18  18   1    7.00    8.50
  18 -18  -2   -7.90   12.50
  18 -18  -2   23.50   18.40
  18 -18  -2   -9.60   15.70
  18 -18  -2   26.30   16.20
 -18  18   2   18.60   19.30
 -18  18   2    3.50   14.00
 -18  18   2   -0.10    9.00
  18 -18  -3   12.60   14.30
  18 -18  -3  -12.00   10.90
  18 -18  -3   -6.60   15.00
  18 -18  -3   11.40   16.00
 -18  18   3   -7.20   17.30
 -18  18   3   11.20   16.60
  18 -18  -4    8.80   17.80
  18 -18  -4   25.30   13.40
  18 -18  -4   -7.30   10.90
  18 -18  -4   39.60   19.40
  18 -18  -5   33.20   18.20
  18 -18  -5   -6.80   15.10
  18 -18  -5   17.20   12.60
  18 -18  -5   19.00   12.60
 -18  18   5   11.70   14.30
 -18  18   5   17.60   18.90
  18 -18  -6   18.60   17.90
  18 -18  -6    1.70   12.30
 -18  18   6   15.90   17.70
 -18  18   6  -11.90   15.50
  18 -20  -4   15.50   15.60
  18 -20  -3   26.50   20.10
  18 -20  -3   59.69   20.10
  18 -20  -2   29.20   19.50
  18 -20  -2   -4.20   19.20
 -17  19   7   14.50   15.40
 -17  19   7   12.20   19.70
  17 -19  -7   18.00   16.60
  17 -19  -7    6.30   11.50
  17 -19  -7    7.10   17.70
  17 -19  -7    3.70   11.00
 -17  19   6   17.70   15.70
 -17  19   6   48.70   24.10
  17 -19  -6   26.50   12.70
  17 -19  -6   55.59   15.20
  17 -19  -6   53.79   17.30
  17 -19  -6    8.10   21.90
  17 -19  -6   33.70   19.40
 -17  19   5    6.80   16.50
  17 -19  -5   15.10   13.10
  17 -19  -5   10.80   11.50
  17 -19  -5   -1.10   16.80
  17 -19  -5  -10.50   15.50
 -17  19   4   68.29   12.00
 -17  19   4   20.30   10.60
 -17  19   4   56.79   19.60
 -17  19   4   53.09   24.40
  17 -19  -4   25.10   19.10
  17 -19  -4   30.40   14.20
  17 -19  -4   77.39   17.00
  17 -19  -4   32.10   19.40
 -17  19   3    6.40   16.80
 -17  19   3   17.00    8.30
 -17  19   3    0.40    8.10
 -17  19   3   33.00   14.60
  17 -19  -3   -3.80   13.10
  17 -19  -3   -9.70   18.30
  17 -19  -3   -2.90   13.30
  17 -19  -3   -1.80   14.80
 -17  19   2   58.19   11.20
 -17  19   2   69.19   13.00
 -17  19   2   69.99   27.60
 -17  19   2   39.90   20.90
  17 -19  -2   46.00   19.10
  17 -19  -2   86.39   19.30
  17 -19  -2   50.59   16.60
  17 -19  -2   64.59   22.60
 -17  19   1    3.30    7.80
 -17  19   1    9.00    8.50
 -17  19   1   -1.90   16.20
 -17  19   1    0.10   15.70
  17 -19  -1   44.20   16.70
  17 -19  -1  -24.90   14.40
  17 -19  -1   -4.50   16.70
  17 -19  -1    0.90   14.60
 -17  19   0   48.30   11.60
 -17  19   0  100.69   24.20
 -17  19   0   66.59   11.50
 -17  19   0   48.70   22.00
  17 -19   0   40.50   20.00
  17 -19   0   62.59   21.00
 -17  19  -1  -12.50   13.20
 -17  19  -1   13.60    9.90
 -17  19  -1  -16.30   16.10
 -17  19  -1    6.00    8.60
  17 -19   1    2.30   17.30
  17 -19   1    5.40   16.40
  17 -19   1   18.70   19.20
  17 -19   1   20.50   20.60
 -17  19  -2   45.30   19.50
 -17  19  -2   44.50   11.70
 -17  19  -2   38.80   12.50
 -17  19  -2   21.40   19.40
  17 -19   2   56.39   21.70
  17 -19   2    4.20   17.60
 -16  18   9   43.50   19.30
 -16  18   9    2.00   11.60
 -16  18   9    1.70   17.70
 -16  18   9   16.80   12.80
  16 -18  -9   22.50   11.20
  16 -18  -9   60.49   13.40
  16 -18  -9   10.80   17.20
  16 -18  -9   30.30   16.80
 -16  18   8  -17.60   12.60
 -16  18   8    4.30   18.30
 -16  18   8    4.40   11.20
  16 -18  -8   13.00   15.40
  16 -18  -8   -8.70   10.00
  16 -18  -8    8.60   16.30
  16 -18  -8   -0.90    9.30
 -16  18   7   76.19   15.60
 -16  18   7   93.59   33.70
 -16  18   7   91.29   39.20
  16 -18  -7   54.39   22.00
  16 -18  -7  107.79   17.20
  16 -18  -7   45.40   13.40
  16 -18  -7   80.79   22.20
 -16  18   6   18.30   12.00
 -16  18   6  -13.20   14.10
 -16  18   6   41.10   22.00
 -16  18   6   34.50   12.40
  16 -18  -6   19.70   15.90
  16 -18  -6   15.40   10.50
  16 -18  -6   11.70   11.30
  16 -18  -6   54.89   17.30
 -16  18   5   74.89   15.00
 -16  18   5   56.59   22.40
 -16  18   5   96.29   22.30
 -16  18   5   99.29   15.20
 -16  18   5   55.79   15.20
  16 -18  -5   60.69   14.30
  16 -18  -5   91.59   16.80
  16 -18  -5   87.79   18.90
 -16  18   4    6.40   13.70
 -16  18   4   15.80   12.00
 -16  18   4    1.20   17.10
 -16  18   4    3.10   11.80
 -16  18   4   14.50    9.50
 -16  18   4   23.60    9.10
  16 -18  -4    4.50   17.70
  16 -18  -4   37.00   18.90
  16 -18  -4    8.40   10.10
  16 -18  -4    8.30   11.60
 -16  18   3  126.79   17.50
 -16  18   3  133.39   20.80
 -16  18   3  136.09   24.80
 -16  18   3  110.09   15.00
 -16  18   3  198.08   20.40
 -16  18   3   85.59   23.90
  16 -18  -3  164.98   19.30
  16 -18  -3   93.69   17.90
  16 -18  -3   86.79   24.30
  16 -18  -3  119.39   29.40
 -16  18   2   40.30   14.20
 -16  18   2    6.80    8.00
 -16  18   2   15.50    8.80
 -16  18   2    8.30   15.20
 -16  18   2   -5.30   12.30
 -16  18   2    3.40   15.60
  16 -18  -2   32.70   15.40
  16 -18  -2   24.00   13.50
 -16  18   1   48.60   11.00
 -16  18   1   45.90   18.80
 -16  18   1   52.79   21.60
 -16  18   1   52.59   11.00
  16 -18  -1   66.39   18.80
  16 -18  -1   61.89   16.90
  16 -18  -1   58.59   15.80
  16 -18  -1   43.70   19.80
 -16  18   0   15.30    8.20
 -16  18   0   12.20    8.50
 -16  18   0   49.00   19.80
 -16  18   0   35.90   20.30
  16 -18   0    1.80   16.60
  16 -18   0   13.40   14.10
  16 -18   0    8.60   18.10
  16 -18   0   34.00   14.60
 -16  18  -1   44.00   12.00
 -16  18  -1   69.49   20.30
 -16  18  -1   46.80   21.30
 -16  18  -1   91.49   13.80
  16 -18   1   81.79   19.70
  16 -18   1   78.69   18.00
  16 -18   1   38.70   17.80
  16 -18   1   52.39   21.10
 -16  18  -2   68.19   19.10
 -16  18  -2   45.30   13.20
 -16  18  -2   54.39   21.80
 -16  18  -2   46.80   13.10
  16 -18   2   22.70   18.70
  16 -18   2   90.19   22.50
  16 -18   2   32.00   18.20
  16 -18   2   -7.20   16.20
 -16  18  -3  102.29   21.90
 -16  18  -3   42.10   19.50
 -16  18  -3  109.39   18.40
 -16  18  -3   44.10   16.00
  16 -18   3   33.90   20.70
  16 -18   3   38.80   22.10
  16 -18   3   61.29   18.80
  16 -18   3   60.79   25.30
 -16  18  -4   19.90   17.00
 -16  18  -4   51.19   14.10
 -16  18  -4   30.40   13.10
 -16  18  -4   29.40   15.70
  16 -18   4   33.40   28.50
  16 -18   4   37.80   19.40
  16 -18   4    7.90   17.80
 -15  17  10   65.99   17.50
 -15  17  10   69.49   26.60
 -15  17  10   45.70   21.00
  15 -17 -10   88.19   15.80
  15 -17 -10   52.29   20.30
  15 -17 -10   48.20   12.70
  15 -17 -10   73.19   19.00
  15 -17 -10   87.09   22.70
  15 -17 -10   60.89   13.20
 -15  17   9    0.90   11.50
  15 -17  -9   31.20   12.70
  15 -17  -9   10.70    9.80
  15 -17  -9    7.30   15.50
  15 -17  -9   25.80   19.40
 -15  17   8   44.10   13.10
 -15  17   8   50.09   14.50
 -15  17   8   28.00   18.80
 -15  17   8   59.69   20.80
  15 -17  -8   13.80    9.60
  15 -17  -8   83.39   14.20
  15 -17  -8   50.59   19.00
  15 -17  -8   43.20   17.70
 -15  17   7   22.50   10.80
 -15  17   7   -5.10   10.00
 -15  17   7   -2.60   14.40
 -15  17   7   28.20   12.40
 -15  17   7   20.90   13.50
  15 -17  -7   12.20    9.50
  15 -17  -7    9.20    8.90
  15 -17  -7    1.40   14.40
  15 -17  -7   38.50   17.70
 -15  17   6    8.60   17.00
 -15  17   6    3.10   12.40
 -15  17   6    0.80    9.00
 -15  17   6    9.30    9.50
  15 -17  -6   19.60   16.90
  15 -17  -6    0.70    8.90
  15 -17  -6   10.00   16.00
  15 -17  -6   10.80    9.50
  15 -17  -6    9.50   14.00
 -15  17   5   -8.30   12.20
 -15  17   5   13.30   16.00
 -15  17   5   -4.70    8.20
 -15  17   5   -0.40    8.30
  15 -17  -5   -0.20   13.70
  15 -17  -5  -12.40    9.50
  15 -17  -5   19.00   16.10
  15 -17  -5    2.80    8.90
 -15  17   4   75.49   23.70
 -15  17   4   35.20   18.10
 -15  17   4  120.79   15.90
 -15  17   4   60.69   19.70
 -15  17   4   62.99   18.30
 -15  17   4   86.49   14.70
  15 -17  -4  108.09   22.70
  15 -17  -4   86.29   15.60
  15 -17  -4   95.09   23.00
  15 -17  -4   73.19   14.40
  15 -17  -4   55.59   19.60
 -15  17   3   61.69   11.00
 -15  17   3   31.40   14.60
 -15  17   3   36.80   18.10
 -15  17   3   40.90   11.00
  15 -17  -3   67.29   14.00
  15 -17  -3   26.30   11.70
  15 -17  -3   40.60   19.20
  15 -17  -3   44.40   21.70
  15 -17  -3   31.10   18.60
 -15  17   2   93.99   14.70
 -15  17   2   69.59   22.60
 -15  17   2   87.09   21.70
 -15  17   2  116.69   14.80
  15 -17  -2  108.79   25.10
  15 -17  -2   92.69   22.90
  15 -17  -2  129.49   17.80
  15 -17  -2   67.69   15.50
 -15  17   1    7.50    7.90
 -15  17   1   20.90    8.50
 -15  17   1   24.70   16.30
 -15  17   1   -5.00   11.40
  15 -17  -1    6.40   12.00
  15 -17  -1    0.70   10.40
  15 -17  -1    6.00   14.90
  15 -17  -1   15.30   15.20
 -15  17   0   48.60   11.30
 -15  17   0   57.79   15.60
 -15  17   0   33.60   10.20
 -15  17   0   12.00   15.90
 -15  17   0   47.80   17.40
 -15  17   0   55.59   16.30
  15 -17   0   45.40   15.20
  15 -17   0   22.70   17.70
  15 -17   0   76.99   17.10
  15 -17   0   60.49   20.10
 -15  17  -1    9.40   16.00
 -15  17  -1   26.80   15.30
 -15  17  -1    6.10    9.00
 -15  17  -1    2.50    8.50
  15 -17   1   -0.60   22.50
  15 -17   1    8.30   24.30
  15 -17   1   -3.80   11.90
  15 -17   1   22.00   14.90
 -15  17  -2   40.10   17.10
 -15  17  -2   12.80   15.50
 -15  17  -2   21.20   10.20
 -15  17  -2    0.10   10.10
  15 -17   2    4.40   13.90
  15 -17   2   25.60   17.30
  15 -17   2   24.70   14.70
  15 -17   2   11.10   14.40
 -15  17  -3    9.90   11.80
 -15  17  -3   -6.40    9.80
 -15  17  -3  -13.10   12.70
 -15  17  -3    5.60   14.40
  15 -17   3    2.80   17.30
  15 -17   3   -0.50   15.90
  15 -17   3   -7.70   15.70
  15 -17   3    0.60   15.20
 -15  17  -4   59.19   19.60
 -15  17  -4   72.39   16.60
 -15  17  -4  103.59   20.50
 -15  17  -4   78.79   15.90
  15 -17   4   95.39   21.10
  15 -17   4   74.49   23.30
  15 -17   4   23.90   19.50
  15 -17   4   66.39   21.20
 -15  17  -5   13.80   15.20
 -15  17  -5   21.80   14.70
 -15  17  -5   29.50   15.60
 -15  17  -5   26.40   14.00
  15 -17   5   -6.80   22.80
  15 -17   5   22.70   17.60
  15 -17   5   26.90   23.10
  15 -17   5    7.80   17.60
 -14  16  11   26.00   14.70
 -14  16  11   36.00   20.90
 -14  16  11   13.90   16.10
 -14  16  11    2.40   12.60
  14 -16 -11   31.20   19.40
  14 -16 -11   50.59   13.30
  14 -16 -11    1.90   16.00
  14 -16 -11   12.00   11.10
  14 -16 -11    2.80   14.80
  14 -16 -11   15.30   12.50
 -14  16  10    1.90   15.60
 -14  16  10    9.00   17.70
 -14  16  10   13.70   11.30
 -14  16  10    3.10   12.10
  14 -16 -10   11.20   10.10
  14 -16 -10   37.80   17.30
  14 -16 -10    9.60    8.70
  14 -16 -10   15.00   15.30
  14 -16 -10   -6.90   20.40
  14 -16 -10   14.90    9.60
  14 -16 -10  -11.70   13.40
 -14  16   9   24.70   15.60
 -14  16   9   40.90   12.70
 -14  16   9   16.30   17.90
 -14  16   9   23.00   13.30
  14 -16  -9   19.10   14.70
  14 -16  -9   42.50   19.30
  14 -16  -9   45.00   11.10
  14 -16  -9   26.90   10.00
  14 -16  -9   44.40   12.10
  14 -16  -9   31.40   17.30
 -14  16   8   22.00   15.50
 -14  16   8    0.60   12.30
 -14  16   8   30.20   11.00
 -14  16   8   28.10   12.50
 -14  16   8   39.50   14.20
 -14  16   8   15.80   18.10
  14 -16  -8   15.80    8.90
  14 -16  -8   18.90   16.70
  14 -16  -8   11.10    8.20
  14 -16  -8   20.60   15.70
 -14  16   7   40.50   18.70
 -14  16   7   48.90   13.80
 -14  16   7   68.39   13.30
 -14  16   7   75.49   20.00
  14 -16  -7   63.89   13.20
  14 -16  -7   76.69   20.30
  14 -16  -7   38.00   18.50
  14 -16  -7   64.69   12.20
 -14  16   6   10.10    9.80
 -14  16   6   -6.40   10.10
 -14  16   6  -13.00    8.80
 -14  16   6   -2.00   12.10
 -14  16   6    1.30   12.40
 -14  16   6  -15.10    8.30
  14 -16  -6    3.30   13.40
  14 -16  -6    7.20    8.50
  14 -16  -6   -8.70    9.20
  14 -16  -6   14.10   14.90
 -14  16   5   82.29   19.50
 -14  16   5  117.39   15.70
 -14  16   5  156.18   17.60
 -14  16   5   77.99   14.30
 -14  16   5  114.69   17.10
 -14  16   5   67.59   21.30
  14 -16  -5  111.39   15.50
  14 -16  -5  132.99   20.20
  14 -16  -5   79.79   14.10
  14 -16  -5   74.29   19.70
  14 -16  -5   72.89   21.90
 -14  16   4    4.50    8.90
 -14  16   4   34.50   13.30
 -14  16   4   45.30   10.80
 -14  16   4   22.70    9.70
 -14  16   4   11.10    8.90
 -14  16   4   15.50   16.50
  14 -16  -4    1.40    8.80
  14 -16  -4   -1.40   14.60
  14 -16  -4   -1.70   14.20
  14 -16  -4   14.30   16.80
  14 -16  -4   13.40   11.10
 -14  16   3    9.00   14.70
 -14  16   3   12.70    8.20
 -14  16   3   13.40    9.20
 -14  16   3   -0.10    7.20
 -14  16   3   10.40   10.60
 -14  16   3   -1.60   12.60
  14 -16  -3   16.20   10.00
  14 -16  -3   19.20   10.40
  14 -16  -3   26.70   16.00
  14 -16  -3   -6.90   15.30
  14 -16  -3   15.70   13.50
 -14  16   2    5.00    6.80
 -14  16   2    1.70   10.00
 -14  16   2    5.20    9.90
 -14  16   2    3.90   12.80
 -14  16   2   -1.50    7.30
 -14  16   2    1.90   13.90
  14 -16  -2    7.80    9.90
  14 -16  -2   17.10   14.80
  14 -16  -2    7.00   13.60
  14 -16  -2    6.00   10.00
 -14  16   1  261.67   29.90
 -14  16   1  188.88   26.40
 -14  16   1  177.18   28.50
 -14  16   1  217.88   29.40
 -14  16   1  225.08   18.50
 -14  16   1  214.68   19.20
  14 -16  -1  191.08   23.70
  14 -16  -1  151.68   26.80
  14 -16  -1  185.28   27.80
  14 -16  -1  220.28   25.20
 -14  16   0   13.40   14.10
 -14  16   0   -5.30   11.00
 -14  16   0   13.50    8.90
 -14  16   0   -0.80    7.40
  14 -16   0    4.20   11.90
  14 -16   0   20.00   16.60
  14 -16   0    6.40   15.60
  14 -16   0   -2.00   12.40
 -14  16  -1  136.89   22.20
 -14  16  -1  167.28   18.90
 -14  16  -1  151.28   26.10
 -14  16  -1  176.88   18.30
  14 -16   1  145.49   23.00
  14 -16   1  212.88   27.40
  14 -16   1  160.38   24.10
  14 -16   1  137.29   23.30
 -14  16  -2   12.20   13.70
 -14  16  -2   32.60   11.60
 -14  16  -2   43.30   12.60
 -14  16  -2   75.89   17.10
 -14  16  -2   46.40   14.80
 -14  16  -2   28.70   16.10
  14 -16   2   13.90   14.80
  14 -16   2   10.00   14.10
  14 -16   2   14.90   18.60
  14 -16   2   72.99   21.70
 -14  16  -3   41.10   14.60
 -14  16  -3   27.00   12.20
 -14  16  -3   30.10   16.00
 -14  16  -3   42.70   15.40
  14 -16   3   77.39   20.80
  14 -16   3   60.39   18.60
  14 -16   3   64.49   27.90
 -14  16  -4   20.10   14.60
 -14  16  -4   18.50   11.00
 -14  16  -4   24.40   12.70
 -14  16  -4   27.30   12.00
  14 -16   4   16.00   16.70
  14 -16   4    4.80   14.10
  14 -16   4   29.20   16.10
  14 -16   4   25.30   16.70
 -14  16  -5   30.40   15.20
 -14  16  -5   25.00   13.00
 -14  16  -5   21.70   14.40
 -14  16  -5   77.79   17.60
  14 -16   5   54.79   23.90
  14 -16   5    9.30   19.00
  14 -16   5    7.20   15.90
  14 -16   5   36.10   17.40
 -14  16  -6    6.40   13.80
 -14  16  -6   34.60   16.10
 -14  16  -6   -4.70   12.70
 -14  16  -6   17.10   12.80
  14 -16   6    8.30   17.00
  14 -16   6    5.00   14.50
  14 -16   6    8.50   27.90
  14 -16   6   13.00   28.50
  14 -16   7  119.99   22.80
  14 -16   7   82.09   24.10
 -13  15  12   50.19   18.90
 -13  15  12   59.59   21.20
 -13  15  12  104.89   31.80
 -13  15  12   69.79   16.90
  13 -15 -12   61.39   19.10
  13 -15 -12   66.59   15.00
  13 -15 -12   43.00   19.60
  13 -15 -12   97.09   17.00
 -13  15  11   14.80   14.50
 -13  15  11   -2.40   11.90
 -13  15  11    5.10   16.90
 -13  15  11   41.80   15.50
  13 -15 -11   16.30   19.10
  13 -15 -11   11.70   16.00
  13 -15 -11    7.00   15.70
  13 -15 -11   19.60   12.70
  13 -15 -11   34.20   18.50
  13 -15 -11   36.30   18.30
  13 -15 -11   61.59   18.40
 -13  15  10  101.29   27.10
 -13  15  10  128.59   19.70
 -13  15  10  102.19   19.50
 -13  15  10   91.39   22.60
  13 -15 -10   96.09   16.00
  13 -15 -10   97.19   13.40
  13 -15 -10   97.79   20.70
  13 -15 -10  125.49   20.10
  13 -15 -10   62.39   20.20
  13 -15 -10   58.09   19.50
  13 -15 -10   73.59   14.10
 -13  15   9   -3.60   10.40
 -13  15   9   18.00   11.90
 -13  15   9   -2.30   11.10
 -13  15   9   12.60   14.70
 -13  15   9   16.70   13.70
 -13  15   9   26.10   11.90
  13 -15  -9   16.50   16.40
  13 -15  -9    6.90   14.10
  13 -15  -9   14.30    8.00
  13 -15  -9    7.10   13.10
  13 -15  -9   14.00   15.30
  13 -15  -9   15.80    7.90
  13 -15  -9    5.80    9.30
 -13  15   8  106.59   19.00
 -13  15   8  176.78   21.80
 -13  15   8  128.29   23.50
 -13  15   8  116.09   25.70
  13 -15  -8  143.79   17.00
  13 -15  -8  143.79   15.60
  13 -15  -8  104.69   23.20
  13 -15  -8  135.69   26.70
  13 -15  -8  126.99   25.20
  13 -15  -8  129.49   20.40
 -13  15   7    0.40    9.30
 -13  15   7   24.90   13.60
 -13  15   7   25.10   15.60
 -13  15   7   11.30   10.60
 -13  15   7   11.00   10.10
 -13  15   7    8.30    9.30
  13 -15  -7   17.70   15.50
  13 -15  -7   22.20   15.90
  13 -15  -7   -2.90   13.10
  13 -15  -7    4.80    7.80
  13 -15  -7   16.50    8.20
 -13  15   6  208.08   34.00
 -13  15   6  190.38   19.10
 -13  15   6  248.18   31.60
 -13  15   6  156.08   20.00
 -13  15   6  239.28   22.10
 -13  15   6  185.08   19.10
  13 -15  -6  218.18   19.50
  13 -15  -6  160.68   18.60
  13 -15  -6  166.68   26.90
 -13  15   5   45.30   10.80
 -13  15   5   20.50    9.70
 -13  15   5   21.50   10.50
 -13  15   5   28.00   10.40
 -13  15   5   14.20   13.80
 -13  15   5   25.20   14.20
  13 -15  -5   21.00   15.20
  13 -15  -5   45.40   11.10
  13 -15  -5    7.60    8.30
  13 -15  -5   56.49   14.00
  13 -15  -5   42.40   15.80
 -13  15   4  249.48   23.20
 -13  15   4  208.08   28.00
 -13  15   4  275.07   22.50
 -13  15   4  234.78   32.20
 -13  15   4  253.97   20.80
 -13  15   4  259.07   21.80
  13 -15  -4  277.37   22.90
  13 -15  -4  254.17   31.70
  13 -15  -4  273.17   22.80
  13 -15  -4  231.68   30.50
  13 -15  -4  261.37   29.10
 -13  15   3    5.40    9.00
 -13  15   3    5.20   12.90
 -13  15   3    3.00   11.50
 -13  15   3    7.60    7.20
 -13  15   3  -11.60    6.20
 -13  15   3    2.10    8.30
  13 -15  -3    4.70   11.60
  13 -15  -3    0.20    9.20
  13 -15  -3  -10.80   14.40
  13 -15  -3   11.00   14.30
  13 -15  -3    3.60    8.40
 -13  15   2   50.09   16.10
 -13  15   2   68.89   11.00
 -13  15   2   79.89   12.40
 -13  15   2   78.89   14.00
 -13  15   2   64.99   16.40
 -13  15   2   71.29   14.10
  13 -15  -2   89.19   20.60
  13 -15  -2   82.79   15.50
  13 -15  -2   86.59   14.80
  13 -15  -2   70.59   20.10
 -13  15   1  269.87   20.80
 -13  15   1  260.97   19.80
 -13  15   1  254.17   23.10
 -13  15   1  245.78   31.80
 -13  15   1  216.48   27.10
 -13  15   1  225.88   24.60
  13 -15  -1  248.28   24.30
  13 -15  -1  249.68   24.40
  13 -15  -1  200.08   28.20
  13 -15  -1  227.38   28.60
 -13  15   0   49.60   11.10
 -13  15   0   39.10   13.60
 -13  15   0   19.00   12.50
 -13  15   0    6.30   11.30
 -13  15   0   32.60   15.10
 -13  15   0   22.50    9.20
  13 -15   0   33.60   15.50
  13 -15   0   36.30   15.90
  13 -15   0   16.70   11.40
  13 -15   0   37.80   13.10
 -13  15  -1   57.49   17.40
 -13  15  -1  124.59   19.50
 -13  15  -1   81.39   17.40
 -13  15  -1   87.89   15.20
 -13  15  -1   88.89   19.80
 -13  15  -1   78.19   13.70
  13 -15   1  100.19   18.70
  13 -15   1  100.39   19.30
  13 -15   1  134.89   21.30
  13 -15   1   44.70   17.10
 -13  15  -2  155.78   19.40
 -13  15  -2  176.28   24.40
 -13  15  -2  161.98   25.00
 -13  15  -2  193.48   19.10
  13 -15   2  233.98   27.70
  13 -15   2  196.08   25.90
  13 -15   2  174.18   24.90
  13 -15   2  181.18   25.70
 -13  15  -3    2.20   12.30
 -13  15  -3   25.90   13.20
 -13  15  -3   18.50   12.20
 -13  15  -3   12.70   12.40
 -13  15  -3    1.60   11.90
 -13  15  -3   14.80   13.80
  13 -15   3    9.60   15.40
  13 -15   3   17.20   15.40
  13 -15   3    1.10   13.60
  13 -15   3   19.50   15.80
 -13  15  -4  125.99   21.00
 -13  15  -4  108.79   18.70
 -13  15  -4  121.89   22.10
  13 -15   4  132.59   26.10
  13 -15   4   81.69   19.90
  13 -15   4  132.29   21.30
  13 -15   4  143.69   28.40
 -13  15  -5   38.40   14.10
 -13  15  -5   21.80   13.90
 -13  15  -5   18.30   13.80
  13 -15   5   -3.50   15.10
  13 -15   5   43.90   19.60
  13 -15   5   11.60   13.40
  13 -15   5   25.00   18.60
 -13  15  -6   12.10   12.70
 -13  15  -6    9.90   15.10
 -13  15  -6   17.70   11.50
 -13  15  -6   17.00   14.20
  13 -15   6   28.90   15.40
  13 -15   6   73.29   27.20
  13 -15   6    1.80   15.00
  13 -15   6    5.60   20.90
 -13  15  -7    5.50   12.40
 -13  15  -7   29.00   16.90
 -13  15  -7   25.70   12.20
  13 -15   7   22.60   18.10
  13 -15   7   50.39   16.30
  13 -15   8   32.40   20.60
  13 -15   8   18.40   15.70
 -12  14  12   58.49   18.80
 -12  14  12   65.59   25.60
 -12  14  12   61.19   18.30
 -12  14  12   55.49   18.60
  12 -14 -12   35.30   12.10
  12 -14 -12   68.79   13.80
  12 -14 -12   64.69   22.70
  12 -14 -12   47.20   20.50
 -12  14  11   63.69   18.40
 -12  14  11  116.89   19.70
 -12  14  11   47.40   22.20
 -12  14  11   63.29   19.30
  12 -14 -11   28.50   16.60
  12 -14 -11   37.00   14.20
  12 -14 -11   47.30   18.20
  12 -14 -11   45.20   21.20
  12 -14 -11   53.79   20.80
  12 -14 -11   56.99   19.10
  12 -14 -11   31.20   13.30
 -12  14  10    8.70   12.60
 -12  14  10    6.10   16.20
 -12  14  10    4.40   11.80
 -12  14  10   17.50   10.60
  12 -14 -10   -0.90    7.00
  12 -14 -10    4.40    7.40
  12 -14 -10  -10.60   18.00
  12 -14 -10   20.20   18.70
  12 -14 -10    5.70   15.20
  12 -14 -10   21.60   16.90
  12 -14 -10   16.60   11.80
 -12  14   9  158.08   22.60
 -12  14   9   99.79   25.20
 -12  14   9   91.49   20.90
 -12  14   9  149.49   20.60
  12 -14  -9  165.78   21.80
  12 -14  -9  144.19   22.90
  12 -14  -9  138.39   17.00
  12 -14  -9  107.39   16.30
  12 -14  -9   98.19   20.90
  12 -14  -9  108.79   23.00
  12 -14  -9  144.79   15.60
  12 -14  -9  120.49   23.00
 -12  14   8   37.80   13.60
 -12  14   8   14.90   12.90
 -12  14   8   37.80   14.90
 -12  14   8   58.39   13.40
 -12  14   8   35.60   17.20
 -12  14   8   32.10   12.70
  12 -14  -8   51.39   10.70
  12 -14  -8   44.30   18.20
  12 -14  -8   32.40    9.90
  12 -14  -8   54.79   16.90
  12 -14  -8   53.69   11.20
  12 -14  -8   23.00   14.20
  12 -14  -8   33.20   17.60
 -12  14   7  121.39   25.30
 -12  14   7  103.49   15.60
 -12  14   7  114.99   22.40
 -12  14   7  154.98   20.40
 -12  14   7   66.99   15.20
 -12  14   7  165.08   17.30
  12 -14  -7  178.88   21.10
  12 -14  -7  137.69   15.10
  12 -14  -7  144.79   24.70
  12 -14  -7  127.49   23.50
  12 -14  -7  116.59   15.20
  12 -14  -7  124.29   22.90
 -12  14   6  195.78   19.10
 -12  14   6  163.58   29.30
 -12  14   6  186.88   27.00
 -12  14   6  217.58   21.50
 -12  14   6  208.18   20.00
  12 -14  -6  228.08   19.00
  12 -14  -6  218.58   30.10
  12 -14  -6  196.18   27.70
  12 -14  -6  166.38   17.80
 -12  14   5  101.59   23.40
 -12  14   5  129.69   16.80
 -12  14   5   94.89   14.80
 -12  14   5  108.59   20.60
 -12  14   5  108.19   15.90
 -12  14   5  126.59   16.50
  12 -14  -5  116.09   15.40
  12 -14  -5  142.79   24.10
  12 -14  -5  140.19   16.00
  12 -14  -5  121.89   22.90
  12 -14  -5  111.69   16.30
 -12  14   4  275.27   24.30
 -12  14   4  220.18   31.00
 -12  14   4  318.67   29.70
 -12  14   4  318.87   23.80
 -12  14   4  333.07   22.90
 -12  14   4  324.97   24.30
  12 -14  -4  312.17   32.20
  12 -14  -4  311.17   32.70
  12 -14  -4  253.37   23.40
  12 -14  -4  317.17   23.80
  12 -14  -4  327.77   26.40
 -12  14   3  236.08   20.30
 -12  14   3  195.68   19.90
 -12  14   3  214.18   29.80
 -12  14   3  242.18   18.80
 -12  14   3  194.68   21.60
 -12  14   3  237.28   28.50
  12 -14  -3  251.67   21.00
  12 -14  -3  274.67   22.00
  12 -14  -3  269.57   31.70
  12 -14  -3  266.37   31.10
  12 -14  -3  288.97   26.30
 -12  14   2    5.00    6.70
 -12  14   2   -3.90    5.80
 -12  14   2    3.90    9.00
 -12  14   2   21.90   12.40
 -12  14   2   10.10    9.80
 -12  14   2    1.70   10.60
  12 -14  -2   -1.90   11.50
  12 -14  -2    0.80    8.40
  12 -14  -2   -3.40   12.60
  12 -14  -2   -3.10    7.90
 -12  14   1  169.48   19.70
 -12  14   1  152.58   22.50
 -12  14   1  106.59   17.80
 -12  14   1  145.19   15.10
 -12  14   1  158.58   15.70
 -12  14   1  130.99   23.40
  12 -14  -1  113.19   20.60
  12 -14  -1  174.18   20.50
  12 -14  -1  171.28   19.80
  12 -14  -1  129.99   21.10
 -12  14   0  154.98   24.10
 -12  14   0  186.68   23.90
 -12  14   0  186.48   20.00
 -12  14   0  151.98   16.90
 -12  14   0  170.18   17.40
 -12  14   0  159.58   21.20
  12 -14   0  194.98   22.80
  12 -14   0  178.38   23.20
  12 -14   0  154.68   22.40
  12 -14   0  154.58   20.70
 -12  14  -1  209.38   20.40
 -12  14  -1  211.68   20.10
 -12  14  -1  158.58   24.70
 -12  14  -1  215.18   25.50
 -12  14  -1  232.58   23.20
 -12  14  -1  188.78   24.30
  12 -14   1  197.18   23.00
  12 -14   1  243.28   27.90
  12 -14   1  213.08   25.70
  12 -14   1  208.88   25.10
 -12  14  -2   89.19   14.70
 -12  14  -2  106.29   16.30
 -12  14  -2  113.19   19.20
 -12  14  -2   74.29   17.20
  12 -14   2   56.29   16.20
  12 -14   2  113.59   20.50
  12 -14   2  145.29   22.10
  12 -14   2   90.69   17.90
 -12  14  -3   77.09   20.10
 -12  14  -3  156.58   19.90
 -12  14  -3   73.79   19.70
 -12  14  -3  161.08   20.30
  12 -14   3  140.19   21.00
  12 -14   3  176.48   40.10
  12 -14   3  188.28   40.20
  12 -14   3  144.29   21.80
 -12  14  -4   68.49   23.90
 -12  14  -4   66.59   21.50
 -12  14  -4   18.80   15.80
  12 -14   4   20.80   15.20
  12 -14   4   30.70   15.30
  12 -14   4   28.70   18.00
  12 -14   4   11.50   13.50
 -12  14  -5  117.09   18.60
 -12  14  -5   91.79   19.10
  12 -14   5   96.59   26.20
  12 -14   5   96.59   20.30
  12 -14   5  112.59   24.60
  12 -14   5   87.79   20.20
 -12  14  -6    2.80   13.70
 -12  14  -6   16.90   13.50
  12 -14   6   16.30   12.40
  12 -14   6    2.00   17.60
  12 -14   6    1.70   13.00
  12 -14   6   19.60   17.20
 -12  14  -7   93.89   18.40
 -12  14  -7   58.59   19.80
  12 -14   7   39.30   17.20
  12 -14   7   61.19   27.10
  12 -14   7   37.90   18.80
 -12  14  -8   33.30   17.40
 -12  14  -8   40.10   18.80
  12 -14   8   29.40   18.90
  12 -14   8    6.40   14.70
  12 -14   9   -1.20   16.70
  12 -14   9   21.20   15.90
 -11  13  13   13.00   20.80
 -11  13  13    1.00   14.20
  11 -13 -13   10.20   15.00
  11 -13 -13   -1.00   11.90
  11 -13 -13   18.50   12.20
  11 -13 -13   14.90   12.20
 -11  13  12   32.30   22.10
 -11  13  12   45.90   19.00
 -11  13  12   52.39   18.20
 -11  13  12   87.59   19.90
  11 -13 -12   32.20   20.20
  11 -13 -12   31.10   18.30
  11 -13 -12   77.59   14.70
  11 -13 -12   39.50   12.10
 -11  13  11   36.80   20.10
 -11  13  11   65.39   20.40
 -11  13  11   69.99   16.00
 -11  13  11   66.59   18.30
  11 -13 -11   33.10   14.60
  11 -13 -11   24.40   16.40
  11 -13 -11   40.40   19.80
  11 -13 -11   41.50   19.70
  11 -13 -11   46.50   18.90
  11 -13 -11   69.59   13.60
  11 -13 -11   48.30   12.70
 -11  13  10   61.89   21.80
 -11  13  10   30.20   17.50
 -11  13  10   85.59   18.00
 -11  13  10   23.20   17.30
 -11  13  10   99.49   17.20
 -11  13  10   91.79   19.10
  11 -13 -10   63.59   19.40
  11 -13 -10   71.49   13.70
  11 -13 -10   79.49   17.90
  11 -13 -10   47.50   20.10
  11 -13 -10   37.70   12.50
  11 -13 -10   74.89   13.30
  11 -13 -10  109.19   23.30
 -11  13   9  105.09   17.90
 -11  13   9   35.50   15.70
 -11  13   9   32.30   16.90
 -11  13   9   52.39   20.80
 -11  13   9   93.09   18.10
 -11  13   9  111.29   21.30
  11 -13  -9   91.79   14.80
  11 -13  -9   43.30   17.10
  11 -13  -9   64.79   18.90
  11 -13  -9   64.29   18.70
  11 -13  -9   74.49   12.50
  11 -13  -9   96.79   18.00
  11 -13  -9   99.09   19.10
  11 -13  -9   61.89   12.30
 -11  13   8   -0.40   13.40
 -11  13   8    7.80   12.10
 -11  13   8   -2.90   12.30
 -11  13   8   17.30   12.20
 -11  13   8   10.40    8.70
 -11  13   8   20.70   11.40
  11 -13  -8  -16.90   11.50
  11 -13  -8   -9.20    7.30
  11 -13  -8    6.10    6.70
  11 -13  -8   -2.10   10.00
  11 -13  -8   17.00   13.60
  11 -13  -8   -8.20   11.90
  11 -13  -8    7.20   13.10
  11 -13  -8   10.30    7.00
 -11  13   7  165.78   18.40
 -11  13   7  191.38   22.10
 -11  13   7  147.39   20.70
 -11  13   7  157.38   23.80
 -11  13   7  133.49   19.00
 -11  13   7  147.39   26.00
  11 -13  -7  179.88   16.30
  11 -13  -7  171.18   25.70
  11 -13  -7   79.29   23.00
  11 -13  -7  165.58   16.00
  11 -13  -7  197.08   26.60
 -11  13   6   49.99   11.50
 -11  13   6   21.30   15.10
 -11  13   6   16.20    9.40
 -11  13   6   28.90   10.10
 -11  13   6   19.80   11.90
 -11  13   6   31.70   10.90
  11 -13  -6   19.20    7.90
  11 -13  -6   29.20   16.00
  11 -13  -6   32.60   14.50
  11 -13  -6   59.19   10.60
  11 -13  -6   43.40   12.40
 -11  13   5   35.50    9.80
 -11  13   5   38.60   17.10
 -11  13   5   26.40    9.60
 -11  13   5   55.69   11.70
 -11  13   5   39.70   10.90
 -11  13   5   35.50   13.00
  11 -13  -5   45.10    9.40
  11 -13  -5   47.30   10.10
  11 -13  -5   47.90   15.90
  11 -13  -5   31.90   16.60
 -11  13   4  118.59   15.40
 -11  13   4  133.89   20.50
 -11  13   4  120.69   13.60
 -11  13   4  111.29   21.80
 -11  13   4   93.79   14.60
 -11  13   4  125.69   15.00
  11 -13  -4  112.59   14.80
  11 -13  -4  151.48   19.00
  11 -13  -4  114.09   14.30
  11 -13  -4   90.99   19.70
  11 -13  -4  110.79   21.10
 -11  13   3  376.26   31.80
 -11  13   3  345.87   34.00
 -11  13   3  363.56   27.20
 -11  13   3  434.66   26.20
 -11  13   3  434.86   27.40
 -11  13   3  377.56   28.20
  11 -13  -3  380.26   27.30
  11 -13  -3  374.16   30.50
  11 -13  -3  373.56   27.40
  11 -13  -3  338.37   33.70
  11 -13  -3  471.65   36.30
 -11  13   2  207.68   16.40
 -11  13   2  200.28   16.90
 -11  13   2  169.78   23.80
 -11  13   2  180.78   18.30
 -11  13   2  186.58   19.30
 -11  13   2  144.59   20.50
  11 -13  -2  218.38   25.80
  11 -13  -2  155.48   22.90
  11 -13  -2  216.28   19.40
  11 -13  -2  205.78   18.80
 -11  13   1   69.39   14.80
 -11  13   1   57.39   15.20
 -11  13   1   65.79   10.40
 -11  13   1   68.29   13.00
 -11  13   1   59.79   11.30
 -11  13   1   84.19   11.70
  11 -13  -1   67.19   18.40
  11 -13  -1   43.50   15.60
  11 -13  -1   65.99   12.10
  11 -13  -1   63.69   12.60
 -11  13   0   41.90    9.60
 -11  13   0   49.70   15.80
 -11  13   0   41.60   12.10
 -11  13   0   49.10   10.80
 -11  13   0   36.30   12.30
  11 -13   0   26.50   12.90
  11 -13   0   51.49   13.00
  11 -13   0   49.10   15.70
  11 -13   0   41.50   11.80
 -11  13  -1    0.10    8.60
 -11  13  -1   28.10   11.00
 -11  13  -1    0.40    8.80
 -11  13  -1    7.20    8.30
  11 -13   1   12.10   12.40
  11 -13   1   -2.00   10.00
  11 -13   1   -5.80   11.20
  11 -13   1    4.90   10.50
 -11  13  -2  197.08   23.00
 -11  13  -2  234.08   21.80
 -11  13  -2  244.38   22.70
 -11  13  -2  186.68   24.30
  11 -13   2  219.38   24.80
  11 -13   2  224.98   26.20
  11 -13   2  217.08   24.00
  11 -13   2  223.38   23.70
 -11  13  -3   13.50   11.20
 -11  13  -3   33.60   12.60
 -11  13  -3   40.60   13.60
 -11  13  -3   17.40   11.90
  11 -13   3    5.50   12.80
  11 -13   3   22.70   14.60
  11 -13   3   47.30   14.00
  11 -13   3   17.00   12.00
 -11  13  -4   39.90   13.20
 -11  13  -4   80.49   17.10
 -11  13  -4   47.40   23.80
  11 -13   4   69.49   17.10
  11 -13   4   59.99   19.40
  11 -13   4   71.19   17.40
  11 -13   4   53.69   17.60
 -11  13  -5   51.69   16.30
 -11  13  -5   19.40   14.60
  11 -13   5   15.60   15.10
  11 -13   5   45.80   17.60
  11 -13   5   60.89   19.20
  11 -13   5   18.70   14.40
 -11  13  -6   35.50   16.00
 -11  13  -6   34.30   14.40
  11 -13   6   22.20   17.90
  11 -13   6   49.70   20.30
  11 -13   6   25.70   14.50
  11 -13   6   38.00   16.50
 -11  13  -7  -13.90   12.70
 -11  13  -7   32.90   15.00
  11 -13   7   15.00   20.10
  11 -13   7    2.70   12.00
  11 -13   7   43.30   25.00
  11 -13   7   -7.40   10.50
 -11  13  -8   10.20   15.40
 -11  13  -8   44.80   18.80
  11 -13   8    2.40   15.60
  11 -13   8    3.00   13.40
 -11  13  -9    7.30   10.00
 -11  13  -9    4.80   13.80
 -11  13  -9    1.60   16.90
 -11  13  -9   38.90   17.20
 -11  13  -9   16.30   17.20
  11 -13   9    8.10   14.20
  11 -13   9    0.20   16.60
  11 -13  10   13.00   18.90
  11 -13  10   27.40   14.90
 -10  12  13   -4.40   20.40
 -10  12  13   26.20   16.40
 -10  12  13    0.90   19.90
 -10  12  13   27.40   15.00
  10 -12 -13    1.10   10.10
  10 -12 -13   23.00   12.00
  10 -12 -13   -1.90   13.80
  10 -12 -13   -3.10   14.70
 -10  12  12   19.10   18.20
 -10  12  12   11.90   15.00
 -10  12  12   30.20   15.60
 -10  12  12   30.00   15.20
  10 -12 -12   16.90   10.80
  10 -12 -12   28.20    9.70
  10 -12 -12   31.30   18.80
  10 -12 -12   11.30   14.70
 -10  12  11   22.40   14.30
 -10  12  11    2.80   13.50
 -10  12  11    4.40   13.30
 -10  12  11   15.00   15.80
  10 -12 -11   -2.20    7.50
  10 -12 -11   22.30   13.10
  10 -12 -11   -0.20   16.60
  10 -12 -11    0.80    7.30
  10 -12 -11  -25.40   15.90
  10 -12 -11    3.80   16.10
  10 -12 -11    7.40   15.80
 -10  12  10   11.40   10.40
 -10  12  10   11.30   13.70
 -10  12  10    8.90   15.60
 -10  12  10   -9.40   10.40
  10 -12 -10    4.60    9.50
  10 -12 -10   -2.10   12.70
  10 -12 -10   11.10    8.10
  10 -12 -10   -9.70   11.50
  10 -12 -10    1.20   16.30
  10 -12 -10   -1.30   15.20
  10 -12 -10    5.10    7.70
 -10  12   9    8.10   13.40
 -10  12   9   17.00   12.30
 -10  12   9   27.40   15.30
 -10  12   9   15.50   11.20
 -10  12   9   11.90   10.60
 -10  12   9   -8.40   12.90
  10 -12  -9    0.30    7.40
  10 -12  -9    7.40   11.90
  10 -12  -9    8.90   13.00
  10 -12  -9    3.30    6.60
  10 -12  -9   19.90   15.50
  10 -12  -9   19.40   14.40
  10 -12  -9   10.90    9.50
 -10  12   8   28.60   15.10
 -10  12   8   30.20   16.70
 -10  12   8   16.50   11.40
 -10  12   8   24.40   15.20
 -10  12   8   26.30   14.10
 -10  12   8   40.90   11.80
  10 -12  -8   34.00    8.80
  10 -12  -8   25.30   15.90
  10 -12  -8    7.00   14.60
  10 -12  -8   36.60   12.40
  10 -12  -8   48.40   16.50
  10 -12  -8   26.10    9.90
  10 -12  -8   23.00    8.70
 -10  12   7   -1.10   11.20
 -10  12   7   63.09   19.60
 -10  12   7   17.40   10.70
 -10  12   7   11.90   12.30
 -10  12   7   23.50   11.20
 -10  12   7   17.90   12.10
  10 -12  -7   16.30   12.00
  10 -12  -7   31.10   14.50
  10 -12  -7   23.40   12.60
  10 -12  -7   15.10    7.00
  10 -12  -7   24.50    8.30
  10 -12  -7   34.50    9.40
  10 -12  -7   25.20   13.70
 -10  12   6    6.10   11.50
 -10  12   6   -8.30   10.20
 -10  12   6   27.90    9.70
 -10  12   6   11.60   11.50
 -10  12   6   -3.30    7.70
 -10  12   6   -0.70   11.30
  10 -12  -6   13.00   12.80
  10 -12  -6    6.50   10.70
  10 -12  -6    9.40    6.40
  10 -12  -6    7.30    6.70
  10 -12  -6   25.90   15.70
  10 -12  -6   11.40    6.40
 -10  12   5   -2.10    8.30
 -10  12   5   22.30   11.00
 -10  12   5    2.30    6.50
 -10  12   5   -5.00    6.80
 -10  12   5   -5.10    8.50
 -10  12   5  -13.90   11.00
  10 -12  -5   -8.40   10.60
  10 -12  -5   -0.30   11.90
  10 -12  -5    5.80    6.40
  10 -12  -5    1.60    6.30
 -10  12   4   24.60   12.00
 -10  12   4   32.10    9.20
 -10  12   4   34.30    8.60
 -10  12   4   13.90   11.60
 -10  12   4   35.20    9.60
 -10  12   4   52.79   10.80
  10 -12  -4   38.30    8.70
  10 -12  -4   30.20    9.90
  10 -12  -4   21.70   12.40
  10 -12  -4   10.70   13.50
  10 -12  -4   28.50    8.00
 -10  12   3   16.40    7.40
 -10  12   3   16.20   11.90
 -10  12   3   25.20    8.70
 -10  12   3   12.70    8.10
 -10  12   3   30.50   11.80
 -10  12   3   24.60    7.50
  10 -12  -3   23.40   12.80
  10 -12  -3   17.20   13.80
  10 -12  -3   18.90    7.70
  10 -12  -3   35.60    8.80
 -10  12   2   47.00    8.50
 -10  12   2   57.29   12.80
 -10  12   2   29.60    9.70
 -10  12   2   39.60   13.00
 -10  12   2   34.20    9.90
 -10  12   2   50.69    8.80
  10 -12  -2   54.99   15.00
  10 -12  -2   87.09   12.00
  10 -12  -2   61.69   16.90
  10 -12  -2   77.09   12.20
 -10  12   1  357.96   26.50
 -10  12   1  310.37   26.90
 -10  12   1  367.96   32.00
 -10  12   1  404.96   25.30
 -10  12   1  410.06   29.60
 -10  12   1  407.76   24.70
  10 -12  -1  387.26   27.20
  10 -12  -1  366.06   26.00
  10 -12  -1  384.36   31.70
  10 -12  -1  344.97   30.70
 -10  12   0  131.69   17.80
 -10  12   0  135.89   14.80
 -10  12   0  140.09   17.70
 -10  12   0  146.39   15.20
  10 -12   0  114.39   17.90
  10 -12   0  162.38   20.20
  10 -12   0  167.88   18.90
  10 -12   0  173.38   18.80
 -10  12  -1  189.48   20.70
 -10  12  -1  203.78   19.30
 -10  12  -1  215.98   19.00
 -10  12  -1  210.88   23.30
  10 -12   1  237.38   23.70
  10 -12   1  165.78   19.80
  10 -12   1  204.28   21.10
  10 -12   1  222.48   21.80
 -10  12  -2   30.80   11.80
 -10  12  -2   28.30   10.80
 -10  12  -2   45.60   11.90
 -10  12  -2   41.90   12.70
  10 -12   2   21.10   11.00
  10 -12   2   50.79   14.40
  10 -12   2   41.50   12.30
  10 -12   2    1.10   11.20
 -10  12  -3   12.30   11.80
 -10  12  -3    0.00    9.60
 -10  12  -3    1.90   10.00
 -10  12  -3   11.70   10.10
  10 -12   3    7.60   11.20
  10 -12   3   14.70   10.40
  10 -12   3    4.70   11.20
  10 -12   3    0.10   11.00
 -10  12  -4   23.80   13.30
 -10  12  -4   16.90   11.90
 -10  12  -4   50.39   14.50
 -10  12  -4    9.70   12.60
  10 -12   4   36.40   13.90
  10 -12   4   33.40   14.00
 -10  12  -5   98.99   20.00
 -10  12  -5   59.79   16.10
  10 -12   5   84.99   19.60
  10 -12   5   69.49   18.00
  10 -12   5   75.69   17.20
  10 -12   5   82.09   19.00
 -10  12  -6   48.90   16.60
 -10  12  -6   68.59   18.60
  10 -12   6   60.29   17.50
  10 -12   6   89.79   20.10
  10 -12   6   46.50   18.40
  10 -12   6   54.19   16.30
  10 -12   6   84.19   21.10
 -10  12  -7  126.59   22.60
 -10  12  -7  115.69   21.10
 -10  12  -7  197.88   26.40
  10 -12   7  132.09   27.30
  10 -12   7  155.18   25.60
  10 -12   7  226.48   33.80
  10 -12   7  185.18   26.80
 -10  12  -8   16.10   14.60
 -10  12  -8   13.30    9.50
 -10  12  -8   26.30   17.30
 -10  12  -8   44.10   16.90
  10 -12   8   29.90   16.90
  10 -12   8   11.50   15.50
 -10  12  -9   12.60   16.90
 -10  12  -9   48.60   17.50
 -10  12  -9   10.40   15.50
 -10  12  -9   28.60   10.90
 -10  12  -9   48.50   17.00
  10 -12   9   27.80   16.70
  10 -12   9   21.20   17.90
  10 -12   9   -1.50   16.20
  10 -12   9  -20.50   13.30
 -10  12 -10    0.20   13.20
 -10  12 -10    9.50   17.90
 -10  12 -10   88.39   32.90
 -10  12 -10   43.20   16.30
 -10  12 -10   11.60   20.00
  10 -12  10   33.20   17.90
  10 -12  10    3.70   16.20
  -9  11  14    5.30   14.10
  -9  11  14  -11.30   19.20
  -9  11  14   -0.40   15.80
  -9  11  14  -20.70   13.90
   9 -11 -14   -7.10   11.50
   9 -11 -14    1.90   15.30
   9 -11 -14  -14.10   12.00
   9 -11 -14   13.50   17.30
  -9  11  13   14.00   15.50
  -9  11  13   -5.00   14.60
  -9  11  13   12.90   16.10
  -9  11  13   -1.60   18.20
   9 -11 -13   -1.00    9.50
   9 -11 -13    2.10   10.60
   9 -11 -13   19.10   17.60
   9 -11 -13    3.60   13.70
  -9  11  12   32.40   19.40
  -9  11  12   56.89   20.00
  -9  11  12   13.50   16.60
  -9  11  12   14.70   14.20
   9 -11 -12    6.10   14.70
   9 -11 -12   35.50   18.70
   9 -11 -12   15.20   10.40
   9 -11 -12   32.20   11.20
  -9  11  11   -2.00   27.20
  -9  11  11   10.00   15.90
  -9  11  11    5.20   12.00
  -9  11  11  -11.40   11.80
  -9  11  11   21.90   22.90
  -9  11  11   -7.10   11.80
   9 -11 -11   -2.70   13.60
   9 -11 -11  -10.10   10.80
   9 -11 -11   15.70   18.10
   9 -11 -11   21.20   15.30
   9 -11 -11   -3.00   13.80
   9 -11 -11   -4.30    7.70
   9 -11 -11    8.00    9.80
  -9  11  10    3.10   14.60
  -9  11  10   21.00   10.30
  -9  11  10   13.00   12.80
  -9  11  10    8.40   12.30
   9 -11 -10    5.50    9.90
   9 -11 -10   18.80    8.70
   9 -11 -10   -3.60   11.60
   9 -11 -10   15.20    8.40
   9 -11 -10    6.60   11.90
   9 -11 -10   -1.20   14.00
   9 -11 -10   15.10   15.50
  -9  11   9    1.50   11.20
  -9  11   9   19.70   15.10
  -9  11   9   -5.00   13.50
  -9  11   9   14.30   12.10
  -9  11   9   11.00   11.50
  -9  11   9    6.80   12.60
   9 -11  -9   -7.20   11.90
   9 -11  -9   10.40   15.20
   9 -11  -9    6.50   12.00
   9 -11  -9   16.00    9.90
   9 -11  -9    0.60   11.20
   9 -11  -9    5.40    7.30
   9 -11  -9   -0.20    7.10
  -9  11   8   23.50   13.10
  -9  11   8    1.30   10.50
  -9  11   8    2.90   11.80
  -9  11   8   -5.70    9.40
  -9  11   8    7.30   12.50
  -9  11   8    9.00   11.20
   9 -11  -8    4.90    8.40
   9 -11  -8    6.10   12.50
   9 -11  -8    1.80   10.40
   9 -11  -8   -4.20    5.60
   9 -11  -8    9.60   15.30
   9 -11  -8    5.20   12.70
   9 -11  -8    8.50    6.80
  -9  11   7   30.90   14.00
  -9  11   7   28.90   14.30
  -9  11   7   66.09   13.30
  -9  11   7   39.20   12.20
  -9  11   7   32.80   12.00
  -9  11   7   37.30   14.70
   9 -11  -7   37.50   10.10
   9 -11  -7   33.10   14.40
   9 -11  -7   39.60    8.60
   9 -11  -7   37.00    8.70
   9 -11  -7   40.60   15.80
   9 -11  -7   42.00   15.20
  -9  11   6   -3.60   10.50
  -9  11   6   15.60   11.70
  -9  11   6   19.50   12.90
  -9  11   6    5.60    8.00
  -9  11   6   24.60    9.10
  -9  11   6   17.70   11.30
   9 -11  -6    9.20    6.50
   9 -11  -6   12.70   10.50
   9 -11  -6   11.60    6.20
   9 -11  -6    7.50    6.40
   9 -11  -6  -12.10   10.80
   9 -11  -6    7.20   12.80
  -9  11   5    5.90    7.80
  -9  11   5   -0.90    9.20
  -9  11   5   15.20    9.60
  -9  11   5   12.80   10.70
  -9  11   5   18.00    7.90
  -9  11   5   18.60    9.80
   9 -11  -5   -0.20    8.20
   9 -11  -5   10.60   11.30
   9 -11  -5   25.40   14.80
   9 -11  -5    6.50    5.80
   9 -11  -5    9.40    5.90
  -9  11   4   84.79   11.30
  -9  11   4   68.79   10.50
  -9  11   4   71.59   16.70
  -9  11   4  101.09   16.40
  -9  11   4   59.69   11.90
  -9  11   4   44.80   10.80
   9 -11  -4   87.59   11.20
   9 -11  -4   64.79   15.80
   9 -11  -4   81.09   10.60
   9 -11  -4   76.59   11.80
   9 -11  -4   94.89   18.80
  -9  11   3    8.80    6.40
  -9  11   3    4.70    5.50
  -9  11   3   14.50    6.30
  -9  11   3   -0.60    9.10
  -9  11   3    8.40    7.00
  -9  11   3   -5.00    8.90
   9 -11  -3   38.30   14.10
   9 -11  -3    7.00    6.20
   9 -11  -3    9.50    6.80
   9 -11  -3   18.50   11.50
  -9  11   2    9.80    5.10
  -9  11   2   32.30    9.10
  -9  11   2   15.80    5.80
  -9  11   2   20.50    8.50
  -9  11   2   31.30   11.20
  -9  11   2   26.90   11.50
   9 -11  -2   23.90    7.70
   9 -11  -2    7.50   10.30
   9 -11  -2   22.80   13.40
   9 -11  -2   29.70    8.20
  -9  11   1  202.18   18.60
  -9  11   1  185.68   17.10
  -9  11   1  219.68   16.40
  -9  11   1  237.48   16.10
   9 -11  -1  200.28   17.80
   9 -11  -1  205.28   18.30
   9 -11  -1  202.68   22.20
   9 -11  -1  212.38   22.00
  -9  11   0  117.29   15.90
  -9  11   0   95.79   12.60
  -9  11   0  117.49   13.50
  -9  11   0  124.49   16.10
   9 -11   0  136.09   16.40
   9 -11   0  122.59   17.40
   9 -11   0  161.08   17.50
   9 -11   0  153.88   18.60
  -9  11  -1   12.50    7.80
  -9  11  -1    2.90    8.50
  -9  11  -1   16.20    8.90
  -9  11  -1    4.60    8.30
   9 -11   1    9.50    9.70
   9 -11   1    7.10    9.30
   9 -11   1   -3.50    9.30
   9 -11   1    5.40    8.60
  -9  11  -2  149.79   17.10
  -9  11  -2  155.08   19.20
  -9  11  -2  151.48   19.50
  -9  11  -2  154.98   17.80
   9 -11   2  195.58   22.30
   9 -11   2  166.58   19.80
   9 -11   2  145.19   19.40
   9 -11   2  157.08   20.10
  -9  11  -3  222.08   21.70
  -9  11  -3  217.78   21.70
  -9  11  -3  226.18   25.10
  -9  11  -3  186.68   21.40
   9 -11   3  237.78   25.00
   9 -11   3  200.68   22.00
   9 -11   3  194.38   21.90
   9 -11   3  197.78   23.60
  -9  11  -4   99.49   18.50
  -9  11  -4  145.79   21.10
  -9  11  -4  172.98   21.40
  -9  11  -4  161.28   20.30
   9 -11   4  138.69   23.20
   9 -11   4  160.78   20.90
   9 -11   4  170.78   21.50
   9 -11   4  148.09   22.90
  -9  11  -5   79.09   17.30
  -9  11  -5  114.99   19.90
  -9  11  -5   97.79   19.00
  -9  11  -5  124.89   20.30
   9 -11   5  139.09   21.50
   9 -11   5  105.29   19.20
   9 -11   5  149.29   23.70
   9 -11   5  116.09   19.70
  -9  11  -6   43.90   13.50
  -9  11  -6   22.00    8.40
  -9  11  -6    9.70   12.40
  -9  11  -6   44.60   15.20
   9 -11   6   22.00   12.70
   9 -11   6   21.70   15.60
   9 -11   6   37.50   15.60
  -9  11  -7   66.39   17.90
  -9  11  -7  150.98   22.20
  -9  11  -7   78.39   12.90
  -9  11  -7  137.69   22.80
   9 -11   7  193.88   31.20
   9 -11   7  119.49   22.10
   9 -11   7  180.58   27.40
   9 -11   7  124.79   26.10
   9 -11   7  127.39   22.60
  -9  11  -8   99.09   21.60
  -9  11  -8  188.68   27.30
  -9  11  -8  107.29   16.40
  -9  11  -8  229.38   30.10
   9 -11   8  181.78   27.50
   9 -11   8  113.09   23.30
   9 -11   8  235.68   30.70
  -9  11  -9   31.00   11.00
  -9  11  -9   61.29   16.80
  -9  11  -9   11.50   15.40
  -9  11  -9   20.90   16.90
  -9  11  -9    5.50   14.30
   9 -11   9  -29.20   21.50
   9 -11   9    5.90   16.00
   9 -11   9   30.90   18.90
   9 -11   9   27.30   16.60
   9 -11   9   15.60   12.30
  -9  11 -10  152.18   26.00
  -9  11 -10   53.29   21.70
  -9  11 -10  148.99   36.80
   9 -11  10  123.79   26.60
   9 -11  10  112.19   23.60
  -9  11 -11   34.50   20.60
  -9  11 -11  105.99   23.10
   9 -11  11   76.99   19.50
   9 -11  11   31.10   20.30
  -8  10  14  -20.20   12.90
  -8  10  14   18.60   14.90
  -8  10  14    4.20   15.80
  -8  10  14   12.40   19.80
   8 -10 -14    8.50   14.20
   8 -10 -14   -3.40   18.40
  -8  10  13    3.80   11.60
  -8  10  13  -13.20   17.90
  -8  10  13    5.50   13.70
  -8  10  13   30.70   18.00
   8 -10 -13   12.20   12.60
   8 -10 -13   14.20   11.90
   8 -10 -13   44.50   20.30
   8 -10 -13   -4.20   13.90
  -8  10  12   10.70   15.00
  -8  10  12    4.80   15.40
  -8  10  12   -4.20   12.60
  -8  10  12   16.30   14.30
   8 -10 -12   17.90   12.00
   8 -10 -12    0.30    9.60
   8 -10 -12   17.60   14.20
   8 -10 -12   24.10   14.60
  -8  10  11    6.80   14.00
  -8  10  11    2.80   12.20
  -8  10  11   -4.00   15.90
  -8  10  11   12.90   11.90
  -8  10  11   17.20   13.60
  -8  10  11   31.90   18.70
   8 -10 -11   -2.70   11.10
   8 -10 -11   -1.40    9.30
   8 -10 -11    6.00   15.10
   8 -10 -11   15.30   13.20
   8 -10 -11   12.10    9.40
   8 -10 -11    4.50   13.90
   8 -10 -11   20.10   18.80
  -8  10  10    9.50   12.80
  -8  10  10    1.50   15.80
  -8  10  10   16.70   11.60
  -8  10  10   18.40   17.40
  -8  10  10   11.10   12.60
  -8  10  10    3.70   14.00
   8 -10 -10    7.40    8.10
   8 -10 -10    7.80   13.90
   8 -10 -10   33.30   15.20
   8 -10 -10    7.70    9.80
   8 -10 -10  -11.10   10.80
   8 -10 -10   18.70    8.70
   8 -10 -10   -5.40   14.40
  -8  10   9   63.59   15.80
  -8  10   9   67.19   16.40
  -8  10   9   50.49   18.20
  -8  10   9   21.70   15.20
  -8  10   9   70.79   18.70
  -8  10   9   30.30   14.60
   8 -10  -9   39.20   15.10
   8 -10  -9   69.99   12.70
   8 -10  -9   67.19   17.00
   8 -10  -9   59.59   19.30
   8 -10  -9   65.49   13.90
   8 -10  -9   84.79   13.60
   8 -10  -9   58.69   16.50
  -8  10   8  152.28   21.40
  -8  10   8  167.88   22.20
  -8  10   8  163.28   21.00
  -8  10   8  110.19   21.40
  -8  10   8  132.79   22.60
  -8  10   8  139.49   22.50
   8 -10  -8  144.59   17.30
   8 -10  -8  194.58   23.90
   8 -10  -8  120.79   22.00
   8 -10  -8  147.39   15.30
   8 -10  -8  222.98   29.80
   8 -10  -8  145.89   24.40
   8 -10  -8  192.28   19.80
  -8  10   7   66.69   14.90
  -8  10   7   38.10   13.70
  -8  10   7   73.89   14.20
  -8  10   7   57.79   15.90
  -8  10   7   97.49   16.00
  -8  10   7   40.80   13.10
   8 -10  -7   84.49   18.70
   8 -10  -7   82.59   11.60
   8 -10  -7   75.69   12.40
   8 -10  -7   56.49   10.50
   8 -10  -7   87.09   15.20
   8 -10  -7   50.19   15.60
   8 -10  -7   72.19   18.20
  -8  10   6  210.08   24.20
  -8  10   6  312.17   29.30
  -8  10   6  277.87   21.20
  -8  10   6  255.57   24.20
  -8  10   6  266.37   22.50
  -8  10   6  235.48   24.00
   8 -10  -6  247.98   18.30
   8 -10  -6  265.57   19.40
   8 -10  -6  227.98   20.90
   8 -10  -6  225.78   26.50
   8 -10  -6  318.37   30.80
   8 -10  -6  261.87   27.40
  -8  10   5    7.00    9.60
  -8  10   5   22.00    8.40
  -8  10   5   20.30   11.20
  -8  10   5   30.20    8.30
  -8  10   5   20.80   10.40
  -8  10   5   39.90   10.90
   8 -10  -5   21.60    6.60
   8 -10  -5   40.80   14.40
   8 -10  -5   32.70   11.10
   8 -10  -5   28.40    6.60
   8 -10  -5   24.00   12.20
  -8  10   4  415.66   28.20
  -8  10   4  425.66   28.80
  -8  10   4  360.96   26.10
  -8  10   4  441.96   32.90
  -8  10   4  355.16   25.30
  -8  10   4  408.76   29.40
   8 -10  -4  418.16   33.10
   8 -10  -4  431.96   25.80
   8 -10  -4  385.66   27.40
   8 -10  -4  451.65   32.90
   8 -10  -4  403.96   25.00
  -8  10   3   28.50    8.50
  -8  10   3   35.20   11.40
  -8  10   3   31.90    8.60
  -8  10   3   25.10    6.80
  -8  10   3   25.70    6.80
  -8  10   3   25.10    9.70
   8 -10  -3   44.60   23.30
   8 -10  -3   21.10    6.80
   8 -10  -3   24.50   14.30
   8 -10  -3   37.60    8.10
  -8  10   2  289.17   24.70
  -8  10   2  262.57   22.00
  -8  10   2  274.27   20.70
  -8  10   2  241.08   19.60
  -8  10   2  270.07   18.20
  -8  10   2  267.67   18.70
   8 -10  -2  269.77   19.90
   8 -10  -2  289.57   19.90
   8 -10  -2  271.87   25.30
   8 -10  -2  293.17   25.20
  -8  10   1   66.69    9.50
  -8  10   1   74.09   12.00
  -8  10   1   73.89    9.60
  -8  10   1   95.49   12.80
   8 -10  -1   79.39   11.70
   8 -10  -1   77.39   14.00
   8 -10  -1   77.29   14.10
   8 -10  -1   72.29   10.90
  -8  10   0  349.47   24.60
  -8  10   0  303.97   23.10
  -8  10   0  310.47   21.60
   8 -10   0  314.07   23.10
   8 -10   0  293.47   26.00
   8 -10   0  325.37   23.50
   8 -10   0  349.87   27.90
  -8  10  -1   84.69   11.80
  -8  10  -1   84.79   12.60
  -8  10  -1   41.30   11.40
  -8  10  -1   65.09   12.60
   8 -10   1   70.99   12.30
   8 -10   1   55.69   11.40
   8 -10   1   73.89   12.70
   8 -10   1   78.59   12.40
  -8  10  -2  287.67   22.80
  -8  10  -2  301.37   23.30
  -8  10  -2  287.67   25.20
  -8  10  -2  274.37   23.70
   8 -10   2  297.17   24.00
   8 -10   2  295.37   24.40
   8 -10   2  288.37   24.80
   8 -10   2  341.37   25.80
  -8  10  -3   51.59   12.50
  -8  10  -3   38.90   11.70
  -8  10  -3   46.70   12.30
  -8  10  -3   51.29   13.10
   8 -10   3   67.19   14.10
   8 -10   3   49.50   12.70
   8 -10   3   67.29   14.40
   8 -10   3   73.29   15.00
  -8  10  -4    6.30    9.10
  -8  10  -4   11.60    8.90
  -8  10  -4    8.70   10.40
  -8  10  -4   -0.10   10.40
  -8  10  -4    1.50    8.50
   8 -10   4   -0.40   10.20
   8 -10   4    8.70   10.20
   8 -10   4   -3.00    8.90
   8 -10   4    4.30    9.70
  -8  10  -5  268.37   26.50
  -8  10  -5  294.17   27.00
  -8  10  -5  290.97   20.30
  -8  10  -5  219.68   23.50
  -8  10  -5  210.18   26.50
  -8  10  -5  275.17   26.00
   8 -10   5  259.77   28.20
   8 -10   5  224.28   27.80
   8 -10   5  252.97   26.90
   8 -10   5  224.68   25.10
  -8  10  -6   13.50   10.40
  -8  10  -6   23.80   15.30
  -8  10  -6   12.20   13.40
  -8  10  -6   17.80   13.30
  -8  10  -6   30.20   12.60
  -8  10  -6   17.80    9.10
  -8  10  -6   16.30   12.90
   8 -10   6    5.50   11.50
   8 -10   6   10.00   12.60
   8 -10   6   33.50   13.70
   8 -10   6   13.20   15.80
  -8  10  -7  -15.40   12.10
  -8  10  -7   -3.20   12.20
  -8  10  -7    3.70   12.70
  -8  10  -7    6.30    8.70
  -8  10  -7   15.60   13.30
   8 -10   7    8.90   14.70
   8 -10   7   -7.30   13.80
   8 -10   7   -3.10   11.70
   8 -10   7    1.20   13.00
  -8  10  -8  186.88   21.00
  -8  10  -8  259.47   28.30
  -8  10  -8  226.18   28.50
  -8  10  -8  185.98   29.20
  -8  10  -8  231.98   27.00
   8 -10   8  146.59   25.80
   8 -10   8  244.88   30.40
   8 -10   8  163.58   26.30
   8 -10   8  192.88   27.20
  -8  10  -9   47.10   17.20
  -8  10  -9   35.20   16.80
  -8  10  -9   15.30   16.40
  -8  10  -9   19.80   10.80
  -8  10  -9    6.60   15.30
   8 -10   9    9.10   14.70
   8 -10   9   24.20   16.30
   8 -10   9    6.50   15.20
   8 -10   9   12.10   16.10
   8 -10   9   50.09   38.00
  -8  10 -10   23.70   30.70
  -8  10 -10   78.19   26.90
  -8  10 -10   71.49   22.10
  -8  10 -10  105.09   30.50
  -8  10 -10   92.19   21.60
   8 -10  10   48.70   19.80
   8 -10  10   84.59   22.40
   8 -10  10  118.49   30.20
  -8  10 -11   12.80   23.90
  -8  10 -11   -3.10   13.20
  -8  10 -11   50.19   25.30
  -8  10 -11   -1.50   20.80
   8 -10  11    1.70   27.60
   8 -10  11    1.00   13.30
   8 -10  11    6.70   17.30
   8 -10  12   22.20   18.70
   8 -10  12    1.50   18.60
  -7   9  14   41.90   20.40
  -7   9  14   59.59   20.70
   7  -9 -14   41.10   16.60
   7  -9 -14   54.19   18.60
  -7   9  13   25.30   21.00
  -7   9  13   52.29   18.70
  -7   9  13   44.50   16.20
  -7   9  13   58.69   20.50
   7  -9 -13   27.40   15.80
   7  -9 -13   38.10   14.80
   7  -9 -13   24.20   13.00
   7  -9 -13   21.10   15.80
  -7   9  12   14.00   17.40
  -7   9  12   16.10   14.80
  -7   9  12   -2.30   12.20
  -7   9  12   22.90   14.20
   7  -9 -12   10.90   11.30
   7  -9 -12    9.00   10.70
  -7   9  11  169.28   25.00
  -7   9  11  174.78   28.80
  -7   9  11  189.58   33.30
  -7   9  11  159.98   29.50
   7  -9 -11  132.59   21.30
   7  -9 -11  157.58   26.70
   7  -9 -11  209.78   27.00
   7  -9 -11  137.59   25.90
   7  -9 -11  172.68   32.50
   7  -9 -11  199.68   24.70
   7  -9 -11  147.49   21.80
  -7   9  10   94.79   20.10
  -7   9  10   97.69   21.70
  -7   9  10   81.09   17.70
  -7   9  10   72.79   19.70
  -7   9  10   61.09   20.20
  -7   9  10   88.49   19.80
   7  -9 -10   81.69   16.10
   7  -9 -10   74.59   18.60
   7  -9 -10   74.09   20.00
   7  -9 -10   79.19   19.70
   7  -9 -10   86.19   15.30
   7  -9 -10   84.19   15.80
   7  -9 -10  153.68   29.60
  -7   9   9  277.17   28.10
  -7   9   9  244.68   25.50
  -7   9   9  244.68   31.20
  -7   9   9  291.47   33.40
  -7   9   9  250.07   25.70
  -7   9   9  234.68   30.80
   7  -9  -9  240.38   23.30
   7  -9  -9  269.87   23.70
   7  -9  -9  250.77   29.20
   7  -9  -9  229.88   25.50
   7  -9  -9  325.57   31.70
   7  -9  -9  249.78   21.90
   7  -9  -9  327.87   37.90
  -7   9   8   25.10   11.50
  -7   9   8   12.90    9.90
  -7   9   8   33.10   13.60
  -7   9   8   32.10   12.80
  -7   9   8   35.60   15.50
  -7   9   8   37.10   15.00
   7  -9  -8   39.00   12.40
   7  -9  -8   -4.60   10.40
   7  -9  -8   15.70    9.50
   7  -9  -8   28.60   14.30
   7  -9  -8   32.50    9.80
   7  -9  -8   22.10    8.30
   7  -9  -8   26.90   15.30
  -7   9   7   22.20    9.90
  -7   9   7   14.60    9.90
  -7   9   7   -6.20   12.70
  -7   9   7   19.40   11.60
  -7   9   7   16.00    9.40
  -7   9   7    3.70   11.10
   7  -9  -7   30.10    8.20
   7  -9  -7   24.50   14.20
   7  -9  -7   -2.80    6.30
   7  -9  -7    7.70   11.10
   7  -9  -7    4.30    8.40
   7  -9  -7    2.70    5.80
   7  -9  -7   25.10   12.90
  -7   9   6  136.69   18.60
  -7   9   6  172.98   22.00
  -7   9   6  122.79   14.80
  -7   9   6  151.98   20.70
  -7   9   6  149.88   18.40
  -7   9   6  179.28   22.50
   7  -9  -6  139.89   13.40
   7  -9  -6  156.28   15.90
   7  -9  -6  143.99   20.50
   7  -9  -6  138.19   14.10
   7  -9  -6  195.38   23.30
   7  -9  -6  168.68   18.90
   7  -9  -6  202.78   24.80
  -7   9   5  546.45   33.90
  -7   9   5  436.56   30.10
  -7   9   5  531.55   36.80
  -7   9   5  478.75   33.80
  -7   9   5  435.86   30.90
  -7   9   5  530.05   35.30
   7  -9  -5  459.15   30.40
   7  -9  -5  504.95   29.00
   7  -9  -5  496.95   36.40
   7  -9  -5  419.26   33.40
   7  -9  -5  505.25   29.70
   7  -9  -5  438.06   29.10
   7  -9  -5  518.85   36.00
  -7   9   4   31.00   10.50
  -7   9   4   71.09   12.00
  -7   9   4   57.39   12.90
  -7   9   4   70.89   10.90
  -7   9   4   62.89   10.50
  -7   9   4   45.20   11.80
   7  -9  -4   47.80    7.70
   7  -9  -4   62.59   13.70
   7  -9  -4   75.99    9.10
   7  -9  -4   52.89   14.20
   7  -9  -4   86.69   14.00
   7  -9  -4   70.59    8.90
  -7   9   3  134.39   15.10
  -7   9   3   89.59   14.80
  -7   9   3  108.79   12.00
  -7   9   3  119.59   11.50
  -7   9   3  133.59   15.20
  -7   9   3  123.19   14.20
   7  -9  -3  107.59   17.00
   7  -9  -3   99.49   10.80
   7  -9  -3  109.09   11.30
   7  -9  -3  124.39   18.40
  -7   9   2  680.33   39.60
  -7   9   2  644.94   39.00
  -7   9   2  667.93   38.00
  -7   9   2  683.83   37.60
   7  -9  -2  643.34   38.40
   7  -9  -2  661.73   38.20
   7  -9  -2  697.93   43.20
   7  -9  -2  714.43   44.00
  -7   9   1   59.39   10.90
  -7   9   1   64.39    8.70
  -7   9   1   75.59   10.90
  -7   9   1   62.69    8.70
   7  -9  -1   65.89   14.00
   7  -9  -1   71.19   13.70
   7  -9  -1   54.29    9.30
   7  -9  -1   65.29   10.30
  -7   9   0   49.20   10.20
  -7   9   0   29.20    8.90
  -7   9   0   30.20    7.90
  -7   9   0   49.60    8.80
   7  -9   0   51.89   10.80
   7  -9   0   43.20    9.60
   7  -9   0   48.90   10.30
   7  -9   0   36.40   10.10
  -7   9  -1   38.90   10.10
  -7   9  -1   40.30   10.50
  -7   9  -1   47.80    9.80
  -7   9  -1   55.09   10.90
   7  -9   1   34.80   10.60
   7  -9   1   56.39   11.40
   7  -9   1   52.09   10.70
   7  -9   1   57.59   11.20
  -7   9  -2  196.58   18.50
  -7   9  -2  218.98   21.10
  -7   9  -2  210.98   19.20
  -7   9  -2  184.78   18.50
   7  -9   2  216.68   19.40
   7  -9   2  223.88   19.90
   7  -9   2  227.88   20.80
   7  -9   2  198.28   19.90
  -7   9  -3  843.72   49.90
  -7   9  -3  696.63   46.10
  -7   9  -3  811.72   48.40
  -7   9  -3  746.63   46.80
   7  -9   3  707.63   47.40
   7  -9   3  812.32   47.60
   7  -9   3  773.52   48.80
   7  -9   3  833.12   49.20
  -7   9  -4   35.40   12.30
  -7   9  -4   20.00   10.60
  -7   9  -4   36.10   12.10
  -7   9  -4   20.90   10.90
  -7   9  -4   37.10   11.00
   7  -9   4   25.90   11.20
   7  -9   4   27.20   11.40
   7  -9   4   42.10   12.20
   7  -9   4   34.60   11.30
  -7   9  -5  463.75   34.30
  -7   9  -5  435.16   35.60
  -7   9  -5  482.95   35.10
  -7   9  -5  453.15   35.20
  -7   9  -5  447.86   34.40
  -7   9  -5  471.35   29.60
   7  -9   5  450.15   36.40
   7  -9   5  472.45   34.90
   7  -9   5  451.65   37.40
   7  -9   5  476.75   36.60
  -7   9  -6   23.50   12.90
  -7   9  -6   12.70   10.40
  -7   9  -6   25.60   10.00
  -7   9  -6   18.10   12.00
  -7   9  -6   20.50   12.30
  -7   9  -6   29.40   12.60
  -7   9  -6    8.60    6.50
   7  -9   6   40.90   16.20
   7  -9   6    9.70   12.30
   7  -9   6   27.40   13.80
   7  -9   6   32.20   14.80
  -7   9  -7   13.40   12.00
  -7   9  -7   13.60   12.00
  -7   9  -7    2.30   12.50
  -7   9  -7    1.50   12.30
  -7   9  -7    1.70    8.00
  -7   9  -7   -4.00   12.00
  -7   9  -7    2.30   12.40
   7  -9   7    2.20   12.40
   7  -9   7   28.10   14.80
   7  -9   7    8.00   14.50
  -7   9  -8   -1.20   11.80
  -7   9  -8   10.50   13.10
  -7   9  -8    6.50   13.10
  -7   9  -8   -2.90   12.50
  -7   9  -8    5.90    8.90
  -7   9  -8    2.60   12.30
  -7   9  -8   -6.00   10.80
   7  -9   8   17.00   13.50
   7  -9   8   17.10   14.70
   7  -9   8   12.90   14.70
   7  -9   8   -1.80   10.80
   7  -9   8   -5.10   12.80
  -7   9  -9   42.00   18.30
  -7   9  -9   70.59   21.30
  -7   9  -9   60.59   13.60
  -7   9  -9   71.39   20.80
  -7   9  -9   34.00   16.40
  -7   9  -9   91.19   21.20
   7  -9   9   53.89   16.60
   7  -9   9   53.19   20.70
   7  -9   9   45.50   19.00
   7  -9   9   61.39   18.50
   7  -9   9   65.09   19.20
  -7   9 -10  -12.70   13.80
  -7   9 -10   -7.00   14.20
  -7   9 -10    7.20   11.00
  -7   9 -10   20.60   18.90
  -7   9 -10   38.00   19.90
   7  -9  10   59.79   21.40
   7  -9  10   -7.20   15.30
   7  -9  10    4.00   15.50
   7  -9  10   14.20   16.50
   7  -9  10   27.60   21.50
  -7   9 -11   63.39   16.80
  -7   9 -11   48.90   23.60
  -7   9 -11   79.19   22.90
  -7   9 -11   91.79   22.30
  -7   9 -11   83.59   24.00
   7  -9  11   71.79   20.40
   7  -9  11   43.80   20.60
  -7   9 -12    9.60   16.20
  -7   9 -12   -1.30   18.40
   7  -9  12   -2.90   16.20
   7  -9  12   -3.30   18.90
  -6   8  14  105.49   25.50
  -6   8  14   67.59   19.20
   6  -8 -14  131.89   22.60
   6  -8 -14   94.99   24.90
   6  -8 -14   80.19   22.60
   6  -8 -14   44.00   17.50
  -6   8  13   28.20   16.10
  -6   8  13   36.40   14.20
  -6   8  13   -3.30   16.20
  -6   8  13   19.40   16.00
   6  -8 -13    7.80   12.60
   6  -8 -13    4.80   12.80
  -6   8  12   32.50   16.30
  -6   8  12   55.09   18.40
  -6   8  12   30.80   18.20
  -6   8  12   22.20   13.10
   6  -8 -12   34.10   18.30
   6  -8 -12   17.80   12.00
   6  -8 -12   58.49   15.40
   6  -8 -12   28.40   16.80
  -6   8  11   45.10   17.10
  -6   8  11   40.30   15.70
  -6   8  11   32.10   16.10
  -6   8  11   29.00   14.90
   6  -8 -11   38.50   16.90
   6  -8 -11   41.50   14.00
   6  -8 -11   19.30   15.50
   6  -8 -11   32.50   13.20
   6  -8 -11   31.30   15.90
   6  -8 -11    8.90   10.70
   6  -8 -11   30.20   19.80
  -6   8  10  300.67   31.60
  -6   8  10  288.87   28.30
  -6   8  10  333.47   34.50
  -6   8  10  287.97   28.40
  -6   8  10  215.48   32.40
  -6   8  10  244.08   32.30
   6  -8 -10  256.87   29.80
   6  -8 -10  225.18   27.30
   6  -8 -10  273.87   25.90
   6  -8 -10  314.57   40.10
   6  -8 -10  253.97   25.00
   6  -8 -10  284.07   27.60
   6  -8 -10  287.27   33.90
  -6   8   9  160.68   28.70
  -6   8   9  154.18   24.70
  -6   8   9  252.27   28.20
  -6   8   9  193.68   28.20
  -6   8   9  222.48   22.90
  -6   8   9  155.28   25.70
   6  -8  -9  192.78   30.10
   6  -8  -9  194.68   22.00
   6  -8  -9  192.68   24.90
   6  -8  -9  194.38   22.70
   6  -8  -9  199.68   27.70
   6  -8  -9  185.38   19.30
   6  -8  -9  149.29   24.50
  -6   8   8  440.56   35.90
  -6   8   8  386.06   36.30
  -6   8   8  473.75   34.40
  -6   8   8  484.45   36.50
  -6   8   8  453.45   32.70
  -6   8   8  430.06   31.90
   6  -8  -8  393.26   31.20
   6  -8  -8  425.36   36.00
   6  -8  -8  402.76   37.00
   6  -8  -8  375.66   28.80
   6  -8  -8  391.26   30.10
   6  -8  -8  414.76   30.20
   6  -8  -8  407.86   36.00
  -6   8   7  186.98   23.80
  -6   8   7  195.18   24.30
  -6   8   7  197.48   25.00
  -6   8   7  166.38   20.30
  -6   8   7  182.18   20.90
  -6   8   7  155.28   17.90
   6  -8  -7  177.28   15.90
   6  -8  -7  157.78   16.60
   6  -8  -7  159.88   18.20
   6  -8  -7  175.98   24.70
   6  -8  -7  223.08   26.60
   6  -8  -7  187.68   23.70
   6  -8  -7  153.78   17.30
  -6   8   6  246.28   25.20
  -6   8   6  243.98   22.10
  -6   8   6  254.47   22.10
  -6   8   6  241.68   25.60
  -6   8   6  304.37   25.70
  -6   8   6  255.87   20.90
   6  -8  -6  266.47   25.50
   6  -8  -6  289.87   19.40
   6  -8  -6  244.18   19.50
   6  -8  -6  225.98   20.60
   6  -8  -6  244.08   19.80
   6  -8  -6  290.87   25.70
   6  -8  -6  239.58   25.10
  -6   8   5   49.80   10.10
  -6   8   5   50.39   10.50
  -6   8   5   56.39   10.30
  -6   8   5   63.89   12.70
  -6   8   5   58.39   14.20
  -6   8   5   84.49   16.00
   6  -8  -5   58.99   15.00
   6  -8  -5   72.59   10.20
   6  -8  -5   65.09    9.40
   6  -8  -5   62.29   14.70
   6  -8  -5   74.29   14.30
   6  -8  -5   63.59    9.30
   6  -8  -5   75.49   12.00
  -6   8   4  201.48   20.20
  -6   8   4  198.68   17.70
  -6   8   4  205.68   21.00
  -6   8   4  201.88   20.00
  -6   8   4  155.38   15.00
  -6   8   4  202.68   16.40
   6  -8  -4  177.68   14.20
   6  -8  -4  235.58   24.10
   6  -8  -4  172.38   13.70
   6  -8  -4  160.48   15.20
   6  -8  -4  225.88   24.20
   6  -8  -4  178.68   18.20
   6  -8  -4  164.58   14.30
  -6   8   3 1273.97   67.69
  -6   8   3 1204.98   67.49
  -6   8   3 1284.77   69.99
  -6   8   3 1094.09   64.79
  -6   8   3 1234.08   68.09
  -6   8   3 1194.08   65.69
   6  -8  -3 1190.18   64.79
   6  -8  -3 1189.98   65.69
   6  -8  -3 1184.08   64.39
   6  -8  -3 1298.37   70.19
   6  -8  -3 1320.47   70.89
  -6   8   2  284.97   18.90
  -6   8   2  287.77   21.30
  -6   8   2  279.87   20.40
  -6   8   2  287.07   18.30
   6  -8  -2  277.17   24.30
   6  -8  -2  282.87   19.20
   6  -8  -2  265.27   18.80
   6  -8  -2  323.67   25.70
  -6   8   1   37.50    7.50
  -6   8   1   43.40    7.80
  -6   8   1   49.80    9.50
  -6   8   1   53.49   10.10
   6  -8  -1   27.80   12.00
   6  -8  -1   53.89    8.80
   6  -8  -1   53.99   13.50
   6  -8  -1   51.59    8.80
  -6   8   0  242.98   19.20
  -6   8   0  246.28   18.40
  -6   8   0  216.48   17.10
  -6   8   0  204.58   16.50
   6  -8   0  211.58   17.60
   6  -8   0  237.28   20.10
   6  -8   0  215.58   18.00
   6  -8   0  238.98   19.30
  -6   8  -1   26.30    8.90
  -6   8  -1   20.70    8.30
  -6   8  -1   22.50    9.60
  -6   8  -1   29.10    9.50
   6  -8   1   45.70   10.70
   6  -8   1   24.50   10.00
   6  -8   1   27.50    9.20
   6  -8   1   37.40    9.50
  -6   8  -2  411.56   29.80
  -6   8  -2  450.15   28.50
  -6   8  -2  378.46   28.40
  -6   8  -2  423.46   28.40
   6  -8   2  445.56   28.70
   6  -8   2  406.76   29.20
   6  -8   2  374.76   28.40
   6  -8   2  415.06   29.50
  -6   8  -3    9.70    8.00
  -6   8  -3   12.00    8.30
  -6   8  -3    3.60    7.70
  -6   8  -3    4.50    8.60
   6  -8   3   16.40   16.70
   6  -8   3    6.60    9.10
   6  -8   3    5.20    7.90
  -6   8  -4   84.69   14.00
  -6   8  -4   90.99   16.10
  -6   8  -4   80.39   10.50
  -6   8  -4   96.99   15.20
  -6   8  -4   81.99   13.90
  -6   8  -4   79.59   15.50
   6  -8   4   92.39   15.90
   6  -8   4   86.29   15.90
   6  -8   4   75.09   14.70
   6  -8   4   76.79   15.40
  -6   8  -5  426.26   29.40
  -6   8  -5  424.16   32.40
  -6   8  -5  419.66   33.00
  -6   8  -5  446.86   31.70
  -6   8  -5  442.56   34.10
  -6   8  -5  366.56   26.90
  -6   8  -5  434.96   32.20
   6  -8   5  420.26   31.90
   6  -8   5  455.95   34.10
   6  -8   5  405.26   34.10
   6  -8   5  393.06   32.90
  -6   8  -6  490.75   34.80
  -6   8  -6  534.05   37.30
  -6   8  -6  511.15   32.90
  -6   8  -6  427.06   38.30
  -6   8  -6  498.35   37.60
  -6   8  -6  522.55   39.20
  -6   8  -6  501.45   37.90
   6  -8   6  466.25   38.50
   6  -8   6  492.45   40.20
   6  -8   6  532.65   38.10
   6  -8   6  555.94   40.00
  -6   8  -7  246.88   24.80
  -6   8  -7  204.28   26.60
  -6   8  -7  192.38   25.60
  -6   8  -7  137.19   23.20
  -6   8  -7  152.88   25.40
  -6   8  -7  178.28   20.40
  -6   8  -7  167.88   18.30
   6  -8   7  210.78   25.90
   6  -8   7  159.78   23.90
  -6   8  -8   40.50   14.40
  -6   8  -8   49.70   16.30
  -6   8  -8   30.20   14.50
  -6   8  -8    9.70   13.90
  -6   8  -8   -2.60   13.80
  -6   8  -8   20.50    9.90
  -6   8  -8   18.80   14.20
   6  -8   8    9.00   12.60
   6  -8   8    1.10   12.90
   6  -8   8   37.70   15.00
   6  -8   8   25.10   12.20
   6  -8   8   25.80   15.30
  -6   8  -9   24.50   15.70
  -6   8  -9   41.70   16.60
  -6   8  -9   33.20   17.10
  -6   8  -9   56.69   16.00
  -6   8  -9   14.00   12.50
  -6   8  -9   18.30   10.70
  -6   8  -9   35.10   16.80
   6  -8   9   30.80   15.90
   6  -8   9   35.00   15.70
   6  -8   9   38.80   14.60
   6  -8   9   33.60   16.70
   6  -8   9   13.90   13.60
  -6   8 -10   23.40   17.90
  -6   8 -10   16.00   16.10
  -6   8 -10   48.60   16.20
  -6   8 -10    3.40   10.20
  -6   8 -10    6.30   16.50
   6  -8  10    9.50   11.90
   6  -8  10   11.00   14.60
   6  -8  10    6.60   15.40
   6  -8  10   21.30   16.30
  -6   8 -11   -3.40   15.20
  -6   8 -11   26.50   16.60
  -6   8 -11   10.10   12.70
  -6   8 -11    6.80   17.60
  -6   8 -11   51.09   23.20
   6  -8  11   -1.60   14.70
   6  -8  11    7.90   18.60
  -6   8 -12   21.10   15.60
  -6   8 -12   -0.40   17.20
   6  -8  12   29.50   17.70
   6  -8  12   32.10   19.60
   6  -8  13   24.30   20.10
   6  -8  13   29.90   17.20
  -5   7  14   13.30   19.10
  -5   7  14   33.00   18.90
   5  -7 -14   21.40   18.70
   5  -7 -14   26.60   16.30
   5  -7 -14   50.29   18.50
   5  -7 -14   36.30   18.70
  -5   7  13   41.00   19.70
  -5   7  13   44.60   20.10
   5  -7 -13   75.59   21.60
   5  -7 -13   51.79   17.30
  -5   7  12   68.89   20.90
  -5   7  12   93.19   19.40
  -5   7  12   93.99   20.90
  -5   7  12   81.49   24.30
   5  -7 -12   75.89   21.20
   5  -7 -12   98.99   19.30
   5  -7 -12   80.09   21.40
   5  -7 -12   73.79   17.90
  -5   7  11  189.28   29.20
  -5   7  11  143.99   26.20
  -5   7  11  211.88   28.70
  -5   7  11  132.89   22.60
   5  -7 -11  160.78   22.90
   5  -7 -11  124.09   23.90
   5  -7 -11  115.19   28.50
   5  -7 -11  156.88   23.40
   5  -7 -11  179.68   24.10
   5  -7 -11  212.28   28.20
   5  -7 -11  166.48   27.10
  -5   7  10   41.00   17.10
  -5   7  10   35.70   20.30
  -5   7  10   35.50   16.00
  -5   7  10    3.60   13.30
   5  -7 -10   10.60   13.70
   5  -7 -10   12.30   10.00
   5  -7 -10   28.30   14.50
   5  -7 -10   33.30   17.60
   5  -7 -10   16.00   10.60
   5  -7 -10   51.29   15.60
   5  -7 -10   27.40   12.10
  -5   7   9  284.57   31.50
  -5   7   9  312.47   29.00
  -5   7   9  163.58   26.10
  -5   7   9  263.77   24.60
  -5   7   9  233.78   30.10
  -5   7   9  243.38   24.80
   5  -7  -9  266.27   24.60
   5  -7  -9  253.27   25.40
   5  -7  -9  266.27   28.30
   5  -7  -9  227.68   22.20
   5  -7  -9  269.07   23.70
   5  -7  -9  271.37   35.80
   5  -7  -9  228.68   30.00
  -5   7   8   59.69   14.40
  -5   7   8   75.99   16.30
  -5   7   8   85.69   14.70
  -5   7   8   50.39   16.70
  -5   7   8   68.29   15.30
  -5   7   8   45.00   15.70
   5  -7  -8   57.19   16.40
   5  -7  -8   82.59   14.00
   5  -7  -8   64.09   12.40
   5  -7  -8   70.09   18.40
   5  -7  -8   71.09   19.40
   5  -7  -8   57.99   14.60
   5  -7  -8   55.69   12.10
  -5   7   7  525.05   37.30
  -5   7   7  543.75   34.50
  -5   7   7  494.35   33.60
  -5   7   7  459.95   37.00
  -5   7   7  502.25   35.40
  -5   7   7  469.85   38.00
   5  -7  -7  508.95   32.10
   5  -7  -7  503.75   38.30
   5  -7  -7  479.15   34.30
   5  -7  -7  455.75   32.40
   5  -7  -7  523.45   38.20
   5  -7  -7  466.85   38.60
   5  -7  -7  449.36   32.50
  -5   7   6  768.12   46.60
  -5   7   6  735.83   45.00
  -5   7   6  738.63   45.50
  -5   7   6  832.62   49.20
  -5   7   6  757.72   49.80
  -5   7   6  730.83   48.60
   5  -7  -6  652.73   49.10
   5  -7  -6  882.31   50.49
   5  -7  -6  841.02   50.89
   5  -7  -6  737.73   43.60
   5  -7  -6  737.83   44.10
   5  -7  -6  659.63   44.80
   5  -7  -6  745.83   44.70
  -5   7   5  450.05   30.10
  -5   7   5  496.75   34.40
  -5   7   5  449.36   29.00
  -5   7   5  456.05   30.30
  -5   7   5  488.55   33.80
  -5   7   5  443.66   32.30
   5  -7  -5  450.55   33.70
   5  -7  -5  419.56   28.10
   5  -7  -5  442.76   28.50
   5  -7  -5  418.66   32.90
   5  -7  -5  422.66   29.50
   5  -7  -5  423.26   27.50
   5  -7  -5  512.25   34.80
  -5   7   4  389.56   28.30
  -5   7   4  343.37   24.70
  -5   7   4  337.17   23.90
  -5   7   4  358.26   28.50
  -5   7   4  394.56   29.50
  -5   7   4  395.56   26.20
   5  -7  -4  422.46   29.90
   5  -7  -4  387.06   23.80
   5  -7  -4  343.17   24.40
   5  -7  -4  354.76   23.40
   5  -7  -4  351.86   27.60
   5  -7  -4  412.96   30.10
   5  -7  -4  362.76   22.80
  -5   7   3  377.46   28.10
  -5   7   3  406.46   24.80
  -5   7   3  350.66   27.40
  -5   7   3  397.06   24.00
  -5   7   3  423.46   26.20
  -5   7   3  413.76   28.10
   5  -7  -3  384.66   23.00
   5  -7  -3  401.76   23.60
   5  -7  -3  398.36   29.80
   5  -7  -3  339.37   22.90
   5  -7  -3  363.76   26.40
   5  -7  -3  420.66   29.60
  -5   7   2  152.28   12.40
  -5   7   2  164.08   11.90
   5  -7  -2  135.79   11.60
   5  -7  -2  173.98   18.40
   5  -7  -2  156.48   12.30
   5  -7  -2  157.98   18.40
  -5   7   1  640.24   36.10
  -5   7   1  661.83   37.40
  -5   7   1  684.73   38.10
  -5   7   1  668.53   36.40
   5  -7  -1  677.53   39.60
   5  -7  -1  641.84   39.90
   5  -7  -1  649.24   36.90
   5  -7  -1  668.63   37.30
  -5   7   0  424.56   28.00
  -5   7   0  394.56   27.00
  -5   7   0  466.75   26.80
  -5   7   0  463.45   27.10
   5  -7   0  480.85   28.20
   5  -7   0  440.56   27.40
   5  -7   0  452.75   27.70
   5  -7   0  480.75   29.00
  -5   7  -1  298.27   21.90
  -5   7  -1  303.87   21.60
  -5   7  -1  297.27   21.80
  -5   7  -1  328.87   23.30
   5  -7   1  344.67   23.40
   5  -7   1  286.27   21.60
   5  -7   1  351.06   22.60
   5  -7   1  310.87   22.40
  -5   7  -2  415.96   30.30
  -5   7  -2  411.96   29.00
  -5   7  -2  426.46   28.20
  -5   7  -2  401.56   28.50
   5  -7   2  458.35   29.40
   5  -7   2  456.05   30.50
   5  -7   2  459.75   29.90
   5  -7   2  438.66   29.00
  -5   7  -3  780.82   46.70
  -5   7  -3  810.82   46.10
  -5   7  -3  760.92   47.70
  -5   7  -3  836.32   46.80
  -5   7  -3  727.93   42.60
  -5   7  -3  717.03   46.50
   5  -7   3  753.52   46.10
   5  -7   3  805.12   47.80
   5  -7   3  795.42   47.70
   5  -7   3  742.03   46.70
  -5   7  -4   17.60   10.10
  -5   7  -4   15.20    9.40
  -5   7  -4   11.50    8.90
  -5   7  -4   21.20    6.40
  -5   7  -4   23.70    9.80
  -5   7  -4   13.30    8.30
  -5   7  -4   36.30   11.00
   5  -7   4   13.00   12.80
   5  -7   4   -4.80    8.20
   5  -7   4   24.50   11.20
   5  -7   4   19.90   11.90
  -5   7  -5   58.49   14.20
  -5   7  -5   48.00   12.60
  -5   7  -5   31.00   10.70
  -5   7  -5   53.49    9.60
  -5   7  -5   33.40   11.20
  -5   7  -5   41.60   11.80
  -5   7  -5   51.89   12.30
   5  -7   5   55.49   14.50
   5  -7   5   51.89   12.90
   5  -7   5   31.80   11.50
   5  -7   5   57.99   14.30
  -5   7  -6  110.49   17.60
  -5   7  -6  117.79   17.00
  -5   7  -6   85.19   13.00
  -5   7  -6  113.09   18.90
  -5   7  -6  130.59   19.60
  -5   7  -6  102.69   17.10
  -5   7  -6   83.89   17.90
   5  -7   6  108.39   17.90
   5  -7   6  109.99   18.70
   5  -7   6  113.29   19.50
   5  -7   6  102.99   19.30
  -5   7  -7  208.48   26.80
  -5   7  -7  161.78   24.90
  -5   7  -7  205.08   25.40
  -5   7  -7  211.18   26.40
  -5   7  -7  174.78   25.10
  -5   7  -7  166.48   18.90
  -5   7  -7  184.28   21.80
   5  -7   7  156.98   22.80
   5  -7   7  200.18   24.20
  -5   7  -8  219.88   24.40
  -5   7  -8  278.27   30.90
  -5   7  -8  250.57   31.80
  -5   7  -8  221.78   29.40
  -5   7  -8  179.08   20.80
  -5   7  -8  160.68   26.40
  -5   7  -8  251.27   30.60
   5  -7   8  188.08   27.50
   5  -7   8  206.88   27.20
   5  -7   8  269.77   25.50
   5  -7   8  194.58   26.80
   5  -7   8  229.88   28.50
  -5   7  -9   -3.40   12.00
  -5   7  -9   -3.00   12.50
  -5   7  -9   13.40   16.10
  -5   7  -9   30.10   11.10
  -5   7  -9   43.70   16.60
  -5   7  -9   -2.50   12.70
  -5   7  -9   30.30   13.10
   5  -7   9   25.50   14.10
   5  -7   9   16.50   13.10
   5  -7   9   26.30   16.60
   5  -7   9   17.50   13.80
  -5   7 -10   13.10   15.10
  -5   7 -10   38.20   16.40
  -5   7 -10   22.90   14.60
  -5   7 -10   12.60   15.20
  -5   7 -10    3.10   13.20
  -5   7 -10   12.20   13.40
  -5   7 -10   19.60   10.90
   5  -7  10   -4.40   12.40
   5  -7  10    6.90   13.70
   5  -7  10   21.50   15.80
   5  -7  10   32.10   18.20
  -5   7 -11   -4.20   15.30
  -5   7 -11  -10.70   19.80
  -5   7 -11   17.10   17.10
   5  -7  11   -4.40   15.80
   5  -7  11   23.90   14.50
  -5   7 -12    5.00   16.60
  -5   7 -12   -8.40   16.20
   5  -7  12   19.30   19.20
   5  -7  12  -13.50   15.70
  -5   7 -13   13.30   14.00
  -5   7 -13    5.50   17.90
   5  -7  13   -8.70   18.00
   5  -7  13  -22.60   12.70
  -4   6  14   62.39   21.60
  -4   6  14   60.69   18.00
   4  -6 -14   60.09   22.60
   4  -6 -14  103.49   22.10
   4  -6 -14  120.39   23.20
   4  -6 -14   18.80   16.60
  -4   6  13   10.80   13.80
  -4   6  13    6.10   15.60
   4  -6 -13   -6.60   13.90
   4  -6 -13   13.50   15.70
   4  -6 -13   41.60   20.40
   4  -6 -13   -7.40   12.20
  -4   6  12  118.89   24.20
  -4   6  12   98.79   22.00
   4  -6 -12  159.98   24.20
   4  -6 -12   99.09   21.10
  -4   6  11  282.57   29.20
  -4   6  11  273.67   33.10
   4  -6 -11  257.27   29.50
   4  -6 -11  256.67   30.80
   4  -6 -11  256.77   30.40
   4  -6 -11  227.98   27.50
   4  -6 -11  252.07   38.50
   4  -6 -11  247.08   26.40
   4  -6 -11  268.47   34.60
  -4   6  10   35.70   15.40
  -4   6  10   63.09   16.70
  -4   6  10   45.70   14.50
  -4   6  10   42.70   16.80
  -4   6  10   38.00   15.80
  -4   6  10   32.10   17.20
   4  -6 -10   35.10   12.20
   4  -6 -10   52.79   14.20
   4  -6 -10   47.70   14.80
   4  -6 -10   43.90   18.50
   4  -6 -10   46.30   15.80
   4  -6 -10   53.99   13.90
   4  -6 -10   27.60   14.50
  -4   6   9   19.00   11.70
  -4   6   9   15.50   12.70
  -4   6   9   16.70   11.50
  -4   6   9   25.60   12.50
  -4   6   9   13.00   12.40
  -4   6   9    4.50   11.60
   4  -6  -9    4.60    8.40
   4  -6  -9   11.70   13.10
   4  -6  -9   14.60    9.70
   4  -6  -9   27.20   11.90
   4  -6  -9   10.40   11.80
   4  -6  -9   10.70   12.30
   4  -6  -9    7.80    8.40
  -4   6   8  157.48   21.30
  -4   6   8  178.58   23.60
  -4   6   8  186.28   25.60
  -4   6   8  179.08   20.00
  -4   6   8  152.18   19.20
  -4   6   8  132.09   21.80
   4  -6  -8  168.38   20.20
   4  -6  -8  136.99   24.00
   4  -6  -8  168.08   18.90
   4  -6  -8  182.78   25.50
   4  -6  -8  147.09   22.00
   4  -6  -8  161.88   21.70
   4  -6  -8  151.28   16.90
  -4   6   7   84.09   17.30
  -4   6   7   79.99   12.90
  -4   6   7   33.60   12.70
  -4   6   7   65.29   13.10
  -4   6   7   73.89   13.70
  -4   6   7   37.40   11.80
   4  -6  -7   66.49   16.50
   4  -6  -7   61.49   14.20
   4  -6  -7   62.59   15.60
   4  -6  -7   48.10   10.70
   4  -6  -7   88.89   13.40
   4  -6  -7   80.39   12.90
   4  -6  -7   74.49   17.10
  -4   6   6  251.67   20.50
  -4   6   6  224.48   20.00
  -4   6   6  270.67   23.10
  -4   6   6  280.37   26.00
  -4   6   6  270.47   24.60
  -4   6   6  193.88   20.60
   4  -6  -6  220.98   18.80
   4  -6  -6  257.67   25.20
   4  -6  -6  275.17   26.00
   4  -6  -6  218.98   19.80
   4  -6  -6  224.88   21.20
   4  -6  -6  233.68   19.50
   4  -6  -6  246.38   26.60
  -4   6   5    5.30    7.50
  -4   6   5    4.40    7.90
  -4   6   5   -3.90    8.60
  -4   6   5    4.00    8.70
  -4   6   5   -2.80    7.00
  -4   6   5   12.50   11.40
   4  -6  -5    4.40   10.40
   4  -6  -5   13.10   11.70
   4  -6  -5    6.80    6.90
   4  -6  -5    3.10    5.60
   4  -6  -5    2.40    5.40
   4  -6  -5   -0.30    8.60
   4  -6  -5    4.70    8.90
  -4   6   4  268.37   21.00
  -4   6   4  296.17   23.20
  -4   6   4  279.77   24.60
  -4   6   4  263.67   24.90
  -4   6   4  284.07   20.20
  -4   6   4  301.27   21.00
   4  -6  -4  296.67   25.40
   4  -6  -4  290.37   19.70
   4  -6  -4  325.07   25.40
   4  -6  -4  277.87   18.90
   4  -6  -4  270.57   21.00
   4  -6  -4  241.18   19.40
   4  -6  -4  271.47   24.00
  -4   6   3    6.60    5.30
  -4   6   3    6.00    5.30
  -4   6   3    5.40    6.90
  -4   6   3    8.40    6.30
  -4   6   3    5.70    9.90
  -4   6   3   -1.40    8.70
   4  -6  -3    2.00    4.40
   4  -6  -3    0.50    9.00
   4  -6  -3   -3.20    6.50
   4  -6  -3    0.60    9.70
   4  -6  -3    6.50    5.60
   4  -6  -3    6.20    4.60
   4  -6  -3   -0.40    4.10
  -4   6   2   65.09   11.00
  -4   6   2   62.69   11.60
  -4   6   2   46.90    6.70
  -4   6   2   45.30    6.80
   4  -6  -2   47.60   10.90
   4  -6  -2   47.70    6.10
   4  -6  -2   60.09   12.00
   4  -6  -2   39.60    5.80
  -4   6   1   62.39    7.20
  -4   6   1   69.49    9.20
  -4   6   1   70.19    9.30
  -4   6   1   69.09    7.50
   4  -6  -1   67.89   11.60
   4  -6  -1   47.40    7.40
   4  -6  -1   68.69    7.70
   4  -6  -1   73.49   11.60
  -4   6   0  418.06   24.30
  -4   6   0  422.06   25.20
  -4   6   0  410.16   23.90
  -4   6   0  420.96   24.60
   4  -6   0  412.06   25.00
   4  -6   0  396.76   25.40
   4  -6   0  409.16   24.70
   4  -6   0  348.77   24.10
  -4   6  -1  104.79   12.20
  -4   6  -1  128.69   13.00
  -4   6  -1  107.89   12.70
  -4   6  -1  101.09   12.20
   4  -6   1   95.39   11.50
   4  -6   1   93.99   11.30
  -4   6  -2  148.59   14.90
  -4   6  -2  139.59   14.50
  -4   6  -2  138.89   15.50
  -4   6  -2  149.79   14.70
   4  -6   2  122.09   14.50
   4  -6   2  137.59   14.50
   4  -6   2  163.58   16.00
   4  -6   2  165.68   15.80
  -4   6  -3  277.97   22.80
  -4   6  -3  264.37   23.20
  -4   6  -3  258.87   22.10
  -4   6  -3  272.47   22.40
   4  -6   3  298.77   23.90
   4  -6   3  271.17   22.30
   4  -6   3  292.97   22.40
   4  -6   3  271.27   22.90
  -4   6  -4   41.70   11.70
  -4   6  -4   32.60    7.90
  -4   6  -4   31.20   11.50
  -4   6  -4   33.70   11.30
  -4   6  -4   39.10   10.10
  -4   6  -4   49.80   11.70
  -4   6  -4   41.00   12.10
   4  -6   4   52.19   12.70
   4  -6   4   30.40   11.20
   4  -6   4   46.00   12.30
   4  -6   4   51.59   12.30
  -4   6  -5  859.31   50.39
  -4   6  -5  800.02   51.99
  -4   6  -5  869.31   48.80
  -4   6  -5  801.12   52.89
  -4   6  -5  843.62   51.79
  -4   6  -5  894.91   55.39
  -4   6  -5  747.33   50.59
   4  -6   5  995.20   70.29
   4  -6   5  901.71   53.39
   4  -6   5  871.91   54.09
  -4   6  -6  228.88   28.10
  -4   6  -6  238.18   29.30
  -4   6  -6  161.88   22.80
  -4   6  -6  134.29   16.00
  -4   6  -6  151.38   20.60
  -4   6  -6  181.28   19.00
  -4   6  -6  169.18   19.50
   4  -6   6  171.88   21.80
   4  -6   6  191.68   23.50
  -4   6  -7    9.90   12.10
  -4   6  -7   14.60   11.70
  -4   6  -7   12.90    8.00
  -4   6  -7    1.90   10.10
  -4   6  -7   -2.00   10.50
  -4   6  -7    1.40   10.00
  -4   6  -7   12.90   11.00
   4  -6   7    4.90   11.20
   4  -6   7   13.40   12.10
   4  -6   7   13.90   11.60
   4  -6   7   21.70   12.40
  -4   6  -8  212.78   29.20
  -4   6  -8  228.08   29.40
  -4   6  -8  213.88   24.70
  -4   6  -8  305.97   32.50
  -4   6  -8  179.38   28.40
  -4   6  -8  221.78   26.50
  -4   6  -8  203.68   22.30
   4  -6   8  225.38   24.90
   4  -6   8  227.48   28.40
   4  -6   8  200.58   26.70
   4  -6   8  201.48   27.50
   4  -6   8  210.48   26.30
  -4   6  -9    8.20   10.60
  -4   6  -9   24.70   13.70
  -4   6  -9   13.80   10.40
  -4   6  -9   49.90   16.90
  -4   6  -9   15.90   13.60
  -4   6  -9   32.40   17.30
  -4   6  -9   13.00   14.50
   4  -6   9   23.70   15.30
   4  -6   9   25.90   15.30
   4  -6   9   28.80   14.90
   4  -6   9    7.00   11.50
  -4   6 -10  134.09   24.70
  -4   6 -10   92.69   16.30
  -4   6 -10  100.19   22.10
  -4   6 -10   81.89   18.90
  -4   6 -10  123.09   20.50
  -4   6 -10   51.99   20.90
  -4   6 -10  126.79   23.90
   4  -6  10   57.79   32.00
   4  -6  10  104.19   21.90
   4  -6  10   92.49   20.50
   4  -6  10  121.19   37.50
  -4   6 -11   69.49   23.30
  -4   6 -11   90.79   25.00
  -4   6 -11   88.09   24.00
  -4   6 -11   77.89   21.90
   4  -6  11   68.39   19.70
   4  -6  11   75.69   21.40
   4  -6  11   81.99   24.80
   4  -6  11   59.89   20.80
  -4   6 -12   41.90   43.50
   4  -6  12   18.30   16.90
   4  -6  12   23.00   24.40
  -4   6 -13   25.30   19.60
  -4   6 -13   18.80   19.90
   4  -6  13   -0.20   16.80
   4  -6  13   19.60   17.80
  -3   5  14   10.50   16.80
  -3   5  14   35.10   18.10
   3  -5 -14   50.09   21.20
   3  -5 -14   -9.70   17.40
  -3   5  13   94.19   24.20
  -3   5  13   72.59   23.70
   3  -5 -13   36.80   18.40
   3  -5 -13  126.09   26.30
   3  -5 -13   68.29   22.90
   3  -5 -13   74.79   24.90
  -3   5  12   -0.20   14.00
  -3   5  12   23.40   16.90
   3  -5 -12   13.80   16.30
   3  -5 -12   10.50   13.70
   3  -5 -12    8.90   14.00
   3  -5 -12   22.10   16.50
  -3   5  11  211.18   30.00
  -3   5  11  251.97   31.20
   3  -5 -11  256.07   37.00
   3  -5 -11  195.48   43.10
   3  -5 -11  211.28   27.20
   3  -5 -11  207.48   29.40
   3  -5 -11  189.38   26.00
  -3   5  10    8.80   12.90
  -3   5  10   -2.10   11.20
  -3   5  10    1.60   12.90
  -3   5  10   -0.40   11.80
  -3   5  10    6.70   13.00
  -3   5  10   12.10   17.50
   3  -5 -10    4.00   11.70
   3  -5 -10   12.70   10.60
   3  -5 -10    2.80   10.10
   3  -5 -10    7.80   11.80
   3  -5 -10   14.30   14.80
   3  -5 -10   -2.80    8.20
   3  -5 -10    1.30    9.50
  -3   5   9   22.00   10.10
  -3   5   9   10.90   12.10
  -3   5   9    3.90   10.80
  -3   5   9   24.40   12.60
  -3   5   9   -3.90   10.60
  -3   5   9   18.10   13.40
   3  -5  -9   18.70   11.80
   3  -5  -9   43.10   18.10
   3  -5  -9   29.60   13.60
   3  -5  -9    8.30   12.40
   3  -5  -9   30.00   11.00
  -3   5   8  264.87   30.90
  -3   5   8  267.17   26.20
  -3   5   8  251.07   22.50
  -3   5   8  239.78   26.20
  -3   5   8  235.28   23.60
  -3   5   8  275.57   25.70
   3  -5  -8  259.17   23.70
   3  -5  -8  271.27   26.60
   3  -5  -8  250.17   22.50
   3  -5  -8  282.97   27.90
   3  -5  -8  244.18   23.90
   3  -5  -8  277.87   33.30
   3  -5  -8  270.77   22.80
  -3   5   7  133.39   18.40
  -3   5   7  110.89   19.10
  -3   5   7  116.59   16.60
  -3   5   7  143.89   16.50
  -3   5   7   98.89   17.70
  -3   5   7  130.79   20.40
   3  -5  -7  140.99   20.70
   3  -5  -7  107.09   14.40
   3  -5  -7  108.49   16.70
   3  -5  -7  132.69   16.80
   3  -5  -7   87.39   18.70
   3  -5  -7  117.09   19.20
   3  -5  -7  130.99   16.90
  -3   5   6   24.80    8.90
  -3   5   6   18.50    8.90
  -3   5   6    6.60   11.80
  -3   5   6    9.10    8.70
  -3   5   6   14.00   10.20
  -3   5   6   11.40    9.40
   3  -5  -6   23.20    9.60
   3  -5  -6   19.10    8.30
   3  -5  -6   19.90   11.00
   3  -5  -6   19.50    7.90
   3  -5  -6   14.10   10.60
   3  -5  -6   20.40   11.50
   3  -5  -6   17.30    7.50
  -3   5   5  776.52   47.60
  -3   5   5  804.52   50.19
  -3   5   5  832.02   46.00
  -3   5   5  827.72   48.10
  -3   5   5  813.62   46.60
  -3   5   5  793.72   49.50
   3  -5  -5  738.73   46.10
   3  -5  -5  768.52   46.90
   3  -5  -5  726.23   50.69
   3  -5  -5  847.02   50.69
   3  -5  -5  827.22   49.99
   3  -5  -5  776.32   45.60
   3  -5  -5  758.62   45.40
  -3   5   4  278.37   20.50
  -3   5   4  262.17   22.70
  -3   5   4  249.68   23.30
  -3   5   4  273.07   18.90
  -3   5   4  244.18   20.40
  -3   5   4  270.17   19.30
   3  -5  -4  232.18   18.40
   3  -5  -4  291.17   23.80
   3  -5  -4  250.47   23.00
   3  -5  -4  251.37   17.90
   3  -5  -4  308.17   23.60
   3  -5  -4  244.88   18.60
   3  -5  -4  250.07   19.80
  -3   5   3  303.87   22.60
  -3   5   3  275.47   18.10
  -3   5   3  289.57   22.70
  -3   5   3  287.67   19.80
  -3   5   3  248.38   18.50
  -3   5   3  279.67   18.20
   3  -5  -3  267.37   17.80
   3  -5  -3  297.47   22.60
   3  -5  -3  240.78   18.40
   3  -5  -3  243.68   17.50
   3  -5  -3  270.97   17.30
   3  -5  -3  277.57   21.30
   3  -5  -3  276.87   21.90
  -3   5   2   18.10    5.30
  -3   5   2   21.20    9.10
  -3   5   2   17.90    7.70
  -3   5   2   11.20    8.10
  -3   5   2   10.90    4.70
  -3   5   2   14.10    6.30
  -3   5   2   14.30    5.00
   3  -5  -2   18.20    7.10
   3  -5  -2   23.10    9.20
   3  -5  -2   18.10    5.80
   3  -5  -2   11.50    9.20
   3  -5  -2   16.70    4.40
   3  -5  -2   15.60    4.70
   3  -5  -2   17.40    4.40
  -3   5   1    3.90    4.00
  -3   5   1    5.20    6.80
  -3   5   1   12.00    7.10
  -3   5   1    8.30    4.20
   3  -5  -1   13.60    4.70
   3  -5  -1    9.10    8.30
   3  -5  -1    7.00    8.00
   3  -5  -1   11.60    4.90
  -3   5   0   56.49    8.40
  -3   5   0   49.50    7.10
  -3   5   0   49.70    7.30
  -3   5   0   56.09    8.30
   3  -5   0   49.50    8.30
   3  -5   0   53.89    8.20
   3  -5   0   52.59    7.80
   3  -5   0   51.69    7.90
  -3   5  -1  693.53   37.40
  -3   5  -1  666.73   37.20
  -3   5  -1  645.14   37.80
  -3   5  -1  687.33   37.10
   3  -5   1  676.93   37.10
   3  -5   1  651.43   37.60
   3  -5   1  604.24   37.20
  -3   5  -2   29.30    8.60
  -3   5  -2   40.40    8.50
  -3   5  -2   36.90    8.50
  -3   5  -2   33.50    8.50
   3  -5   2   29.50    8.90
   3  -5   2   27.20    7.80
   3  -5   2   12.20    7.30
   3  -5   2   34.90    8.50
  -3   5  -3 1472.85   77.69
  -3   5  -3 1461.65   78.59
  -3   5  -3 1382.16   77.39
  -3   5  -3 1430.46   77.09
   3  -5   3 1415.16   78.39
   3  -5   3 1417.96   77.79
   3  -5   3 1365.96   76.99
   3  -5   3 1434.56   78.39
  -3   5  -4    7.80    9.50
  -3   5  -4   -2.00    8.70
  -3   5  -4    4.60    8.30
  -3   5  -4   10.30    8.90
   3  -5   4    9.10   10.00
   3  -5   4   15.20    9.80
   3  -5   4    5.80    8.50
   3  -5   4    9.60    9.20
  -3   5  -5   89.39   15.00
  -3   5  -5   96.09   15.60
  -3   5  -5   83.19   14.20
  -3   5  -5   71.59   13.10
  -3   5  -5  105.59   18.20
  -3   5  -5   62.19   10.50
  -3   5  -5   50.09   12.70
   3  -5   5   77.69   15.10
   3  -5   5   97.49   16.40
   3  -5   5   95.49   15.70
   3  -5   5   86.79   15.00
  -3   5  -6   74.59   15.00
  -3   5  -6   58.69   14.20
  -3   5  -6   54.99   14.80
  -3   5  -6   47.50    9.70
  -3   5  -6   44.10   12.10
   3  -5   6   59.29   14.10
   3  -5   6   50.49   14.50
  -3   5  -7   19.40   10.80
  -3   5  -7   17.40   11.30
  -3   5  -7   19.30   10.10
  -3   5  -7    4.50    7.00
  -3   5  -7   10.90   10.10
  -3   5  -7   13.20   10.10
  -3   5  -7    2.70   10.80
   3  -5   7    8.40    9.80
   3  -5   7   16.70   10.30
   3  -5   7   10.50   11.10
   3  -5   7   12.50   11.20
  -3   5  -8   15.30   13.30
  -3   5  -8   -5.70    7.40
  -3   5  -8    3.70   11.40
  -3   5  -8    4.20   10.10
  -3   5  -8   12.90   10.70
  -3   5  -8    0.10   10.60
  -3   5  -8   -7.10    7.30
  -3   5  -8    4.40    9.20
   3  -5   8    7.10   11.90
   3  -5   8    0.70   11.90
   3  -5   8    3.10   10.40
   3  -5   8    4.90   12.10
  -3   5  -9    1.50   13.10
  -3   5  -9   44.50   14.00
  -3   5  -9    9.80   11.50
  -3   5  -9    3.80    9.60
  -3   5  -9   12.50   15.50
  -3   5  -9   49.60   17.50
  -3   5  -9   36.90   14.00
   3  -5   9   30.80   14.40
   3  -5   9   -4.60   10.50
   3  -5   9   23.20   13.40
   3  -5   9   15.30   14.30
  -3   5 -10  -12.00   13.20
  -3   5 -10    0.90   11.10
  -3   5 -10   -6.50   13.30
  -3   5 -10  -10.20   13.80
  -3   5 -10   48.40   17.10
  -3   5 -10    0.70    9.70
  -3   5 -10   26.00   16.30
   3  -5  10   -4.10   14.50
   3  -5  10   25.80   12.90
   3  -5  10    1.90   12.90
   3  -5  10   10.60   14.70
  -3   5 -11  121.09   25.10
  -3   5 -11  113.79   25.30
  -3   5 -11   89.49   22.10
  -3   5 -11  129.19   26.70
   3  -5  11   63.99   21.30
   3  -5  11  120.09   21.50
   3  -5  11  104.39   24.10
   3  -5  11  123.49   25.00
  -3   5 -12   43.30   19.50
  -3   5 -12   20.50   19.30
   3  -5  12    6.80   15.60
   3  -5  12   28.50   16.50
  -3   5 -13    0.70   16.70
  -3   5 -13   23.60   17.90
   3  -5  13   20.20   19.80
   3  -5  13   16.80   16.20
   3  -5  14   -6.20   18.40
   3  -5  14   19.40   16.10
  -2   4  14   10.90   17.40
  -2   4  14   23.80   19.00
   2  -4 -14   56.89   25.00
   2  -4 -14   66.69   21.60
  -2   4  13   25.80   16.90
  -2   4  13   26.30   16.10
   2  -4 -13   -6.70   11.80
   2  -4 -13   20.50   17.10
   2  -4 -13   24.60   15.90
   2  -4 -13   24.30   19.00
  -2   4  12   -8.60   15.10
  -2   4  12   -0.30   13.80
   2  -4 -12   29.30   13.80
   2  -4 -12   17.40   14.90
   2  -4 -12   -7.80   10.50
   2  -4 -12   15.50   15.80
  -2   4  11   28.20   15.40
  -2   4  11   14.40   14.60
   2  -4 -11   -1.90   10.30
   2  -4 -11   11.00   11.80
   2  -4 -11   29.70   19.30
   2  -4 -11    0.70   12.60
  -2   4  10  307.97   32.30
  -2   4  10  367.76   36.30
  -2   4  10  327.97   37.10
  -2   4  10  295.37   29.90
   2  -4 -10  330.37   28.90
   2  -4 -10  330.77   30.50
   2  -4 -10  265.17   37.00
   2  -4 -10  339.57   28.20
   2  -4 -10  362.06   31.90
  -2   4   9  104.39   20.20
  -2   4   9   95.29   19.30
  -2   4   9  103.99   17.70
  -2   4   9  106.79   20.20
  -2   4   9  119.89   21.70
  -2   4   9  120.49   20.40
   2  -4  -9  130.59   19.00
   2  -4  -9   96.29   21.50
   2  -4  -9  130.69   20.70
   2  -4  -9   82.09   15.60
   2  -4  -9  119.69   20.30
   2  -4  -9   83.79   19.10
   2  -4  -9  110.39   17.90
  -2   4   8  275.37   27.00
  -2   4   8  235.38   23.40
  -2   4   8  305.37   29.30
  -2   4   8  240.18   21.80
  -2   4   8  260.77   28.50
  -2   4   8  271.97   25.10
   2  -4  -8  276.07   24.70
   2  -4  -8  192.48   23.00
   2  -4  -8  257.67   18.90
   2  -4  -8  254.47   26.90
   2  -4  -8  324.27   37.40
   2  -4  -8  274.57   26.70
   2  -4  -8  253.67   22.60
   2  -4  -8  259.27   20.80
   2  -4  -8  258.57   22.90
  -2   4   7   14.60   10.40
  -2   4   7   23.90   11.00
  -2   4   7   22.60   10.60
  -2   4   7   25.50    8.20
  -2   4   7   39.20   12.80
  -2   4   7    4.80    8.20
   2  -4  -7   26.60    8.80
   2  -4  -7   16.10    7.10
   2  -4  -7   28.10   10.70
   2  -4  -7   31.50   12.20
   2  -4  -7   16.20    7.30
   2  -4  -7   14.10   10.00
   2  -4  -7   33.80   13.40
   2  -4  -7   18.50    9.10
   2  -4  -7    8.20    8.10
  -2   4   6  193.68   21.40
  -2   4   6  213.38   18.20
  -2   4   6  204.28   24.30
  -2   4   6  236.08   23.30
  -2   4   6  187.18   19.20
  -2   4   6  230.88   20.50
   2  -4  -6  229.48   18.20
   2  -4  -6  219.88   20.20
   2  -4  -6  213.88   20.80
   2  -4  -6  210.38   18.90
   2  -4  -6  293.27   31.50
   2  -4  -6  229.38   22.80
   2  -4  -6  236.68   25.50
   2  -4  -6  222.18   19.10
   2  -4  -6  190.98   16.10
  -2   4   5    4.30   11.40
  -2   4   5    5.60    7.20
  -2   4   5   -0.20    8.40
  -2   4   5   -1.10    8.50
  -2   4   5    0.90    6.30
  -2   4   5   10.60    9.90
   2  -4  -5    6.70    6.70
   2  -4  -5    2.40    8.20
   2  -4  -5    1.80    8.80
   2  -4  -5    4.50    9.50
   2  -4  -5   11.30    7.50
   2  -4  -5    3.80    9.90
   2  -4  -5    4.50    6.80
   2  -4  -5    0.90    6.90
   2  -4  -5    3.50    6.20
  -2   4   4  338.07   23.90
  -2   4   4  389.86   23.90
  -2   4   4  348.57   22.90
  -2   4   4  350.86   21.90
  -2   4   4  323.37   25.60
  -2   4   4  306.57   26.20
   2  -4  -4  318.07   22.10
   2  -4  -4  312.77   23.30
   2  -4  -4  330.17   22.30
   2  -4  -4  349.27   23.30
   2  -4  -4  364.96   26.70
   2  -4  -4  352.66   26.00
   2  -4  -4  303.57   26.50
  -2   4   3    0.70    5.30
  -2   4   3    1.30    4.90
  -2   4   3    4.20    7.70
  -2   4   3    9.80    7.60
  -2   4   3    1.50    5.60
  -2   4   3   -0.40    4.10
   2  -4  -3    7.40    7.80
   2  -4  -3    0.50    8.60
   2  -4  -3    7.80    7.30
   2  -4  -3   -2.30    5.70
   2  -4  -3    5.90    4.90
   2  -4  -3    5.10    5.10
   2  -4  -3   -0.40    5.00
  -2   4   2 2826.72  162.08
  -2   4   2 3443.66  160.78
  -2   4   2 3263.17  160.18
  -2   4   2 2774.72  159.68
  -2   4   2 3297.77  162.18
  -2   4   2 3422.86  162.68
  -2   4   2 2658.03  160.08
   2  -4  -2 3034.70  160.18
   2  -4  -2 3445.36  163.08
   2  -4  -2 3080.79  159.68
   2  -4  -2 3128.79  159.88
   2  -4  -2 3192.38  160.18
   2  -4  -2 3108.09  161.98
   2  -4  -2 3405.26  162.48
  -2   4   1  226.58   16.40
  -2   4   1  219.58   13.00
  -2   4   1  217.58   14.80
  -2   4   1  223.28   13.30
  -2   4   1  232.08   13.60
  -2   4   1  222.78   16.90
   2  -4  -1  249.08   17.50
   2  -4  -1  219.58   13.20
   2  -4  -1  211.98   12.50
   2  -4  -1  223.28   17.20
   2  -4  -1  225.78   13.50
   2  -4  -1  205.28   13.90
  -2   4   0  209.48   13.90
  -2   4   0  220.88   14.20
  -2   4   0  208.78   15.00
  -2   4   0  206.58   14.50
   2  -4   0  236.78   15.30
   2  -4   0  229.58   14.90
   2  -4   0  217.48   14.30
   2  -4   0  224.58   14.10
  -2   4  -1  102.09   11.00
  -2   4  -1  103.69   10.50
  -2   4  -1  105.79   11.00
  -2   4  -1  111.09   10.70
   2  -4   1  113.19   11.70
   2  -4   1   97.19   10.60
   2  -4   1  121.39   11.20
   2  -4   1  110.19   11.30
  -2   4  -2  560.74   34.40
  -2   4  -2  591.04   33.70
  -2   4  -2  534.95   33.60
  -2   4  -2  606.14   34.20
   2  -4   2  593.84   34.50
   2  -4   2  570.34   33.80
   2  -4   2  558.04   34.10
   2  -4   2  616.34   33.70
  -2   4  -3    7.90    7.40
  -2   4  -3    4.40    7.20
  -2   4  -3    7.80    8.40
  -2   4  -3   13.40    8.20
   2  -4   3   25.60    8.40
   2  -4   3    9.40    6.80
   2  -4   3   -0.60    7.10
   2  -4   3   10.20    7.80
  -2   4  -4    5.10    8.50
  -2   4  -4   -2.10    7.70
  -2   4  -4   -4.50    7.20
  -2   4  -4   -5.50    7.20
   2  -4   4    8.20    9.60
   2  -4   4    2.10    9.10
   2  -4   4    0.70    8.80
   2  -4   4    3.90    9.30
  -2   4  -5   12.30   11.50
  -2   4  -5   28.10   10.50
  -2   4  -5   31.30   11.30
  -2   4  -5   38.40   12.20
  -2   4  -5   28.30   11.40
   2  -4   5   14.30   10.10
   2  -4   5   35.10   11.20
  -2   4  -6  122.89   19.00
  -2   4  -6  184.18   21.60
  -2   4  -6   94.39   18.20
  -2   4  -6  147.19   19.10
  -2   4  -6  136.69   18.00
  -2   4  -6  137.49   19.10
  -2   4  -6  120.89   14.70
   2  -4   6  144.79   20.20
   2  -4   6  140.09   19.00
   2  -4   6  180.68   21.20
   2  -4   6  157.68   21.00
  -2   4  -7    2.30    8.00
  -2   4  -7    2.30    9.60
  -2   4  -7    8.10    6.80
  -2   4  -7   17.40   11.00
  -2   4  -7    6.70    9.30
  -2   4  -7    6.00    8.90
  -2   4  -7    3.80    6.40
  -2   4  -7    1.20    8.50
  -2   4  -7    7.30    7.20
   2  -4   7    1.40    8.90
   2  -4   7    9.80   10.30
   2  -4   7   -4.20    8.90
   2  -4   7    7.80   10.80
  -2   4  -8   62.19   15.60
  -2   4  -8   48.30   11.80
  -2   4  -8   73.69   10.90
  -2   4  -8   55.09   17.20
  -2   4  -8   51.69   11.30
  -2   4  -8   64.49   15.90
  -2   4  -8   70.09   16.80
  -2   4  -8   73.29   15.60
  -2   4  -8   62.29   16.00
   2  -4   8   92.89   19.10
   2  -4   8   65.99   15.90
   2  -4   8   61.49   16.50
   2  -4   8   61.69   16.20
  -2   4  -9   30.40   13.10
  -2   4  -9   13.40   12.80
  -2   4  -9    9.80   13.70
  -2   4  -9   18.00   11.60
  -2   4  -9    2.40    8.30
  -2   4  -9    6.90   12.10
  -2   4  -9    4.60    9.00
  -2   4  -9   15.30   12.30
   2  -4   9    7.00   13.20
   2  -4   9   -8.40   10.20
   2  -4   9   -0.20   11.30
   2  -4   9   33.80   15.80
  -2   4 -10   30.20   16.60
  -2   4 -10   39.80   13.40
  -2   4 -10   50.89   16.60
  -2   4 -10   50.49   15.10
  -2   4 -10   64.59   16.80
  -2   4 -10   39.90   16.20
  -2   4 -10   49.40   16.50
   2  -4  10   45.90   17.30
   2  -4  10   37.00   17.70
   2  -4  10   56.09   19.10
   2  -4  10   46.90   17.70
  -2   4 -11   24.60   16.90
  -2   4 -11   38.10   22.80
  -2   4 -11   48.00   16.80
  -2   4 -11   29.00   16.70
   2  -4  11   51.89   18.50
   2  -4  11   40.40   18.90
   2  -4  11   23.40   15.60
   2  -4  11   24.40   15.80
  -2   4 -12   93.29   23.60
  -2   4 -12   56.59   20.50
  -2   4 -12   90.59   21.90
  -2   4 -12   83.79   22.90
   2  -4  12   79.99   20.80
   2  -4  12   82.79   22.90
  -2   4 -13    8.00   18.20
  -2   4 -13   -0.70   15.50
   2  -4  13  -15.90   15.30
   2  -4  13    9.20   15.60
  -2   4 -14   78.99   20.00
  -2   4 -14    9.00   20.90
   2  -4  14   42.50   23.10
   2  -4  14   40.20   19.30
  -1   3  14    9.30   18.00
  -1   3  14   49.40   23.10
   1  -3 -14   38.40   20.80
   1  -3 -14  -26.60   12.40
  -1   3  13  164.98   31.70
  -1   3  13  193.88   30.10
   1  -3 -13  199.78   29.30
   1  -3 -13  157.98   28.90
   1  -3 -13  166.08   32.30
   1  -3 -13   94.19   22.90
  -1   3  12   12.10   14.50
  -1   3  12    3.20   16.40
   1  -3 -12   29.30   16.90
   1  -3 -12   44.20   18.90
   1  -3 -12   22.90   14.90
   1  -3 -12    1.40   11.90
  -1   3  11  287.47   34.30
  -1   3  11  291.37   32.30
  -1   3  11  305.97   36.60
  -1   3  11  182.58   31.10
   1  -3 -11  233.78   29.90
   1  -3 -11  304.87   39.10
   1  -3 -11  354.36   41.40
   1  -3 -11  208.68   29.80
  -1   3  10    3.10   13.00
  -1   3  10   16.10   15.40
  -1   3  10   13.50   12.60
  -1   3  10   -7.10   13.40
   1  -3 -10    0.00   10.30
   1  -3 -10    9.10   14.40
   1  -3 -10   34.60   13.50
   1  -3 -10    6.50   13.90
   1  -3 -10   12.50   11.80
   1  -3 -10    9.60    8.80
   1  -3 -10   22.10   14.10
  -1   3   9  150.88   24.80
  -1   3   9  112.49   20.10
  -1   3   9  100.99   19.60
  -1   3   9  132.09   24.40
   1  -3  -9  115.29   15.30
   1  -3  -9  142.49   20.70
   1  -3  -9  155.88   22.00
   1  -3  -9  130.29   13.40
   1  -3  -9  132.59   20.20
   1  -3  -9   96.29   15.90
   1  -3  -9  114.09   24.60
  -1   3   8   57.09   14.50
  -1   3   8   58.99   15.60
  -1   3   8   95.59   19.50
  -1   3   8   85.19   16.30
   1  -3  -8   70.69   10.10
   1  -3  -8   75.69   11.50
   1  -3  -8   85.79   18.40
   1  -3  -8   71.49   15.00
   1  -3  -8   91.89   18.30
   1  -3  -8   50.29   15.90
   1  -3  -8   68.09   13.90
   1  -3  -8   78.89   14.70
   1  -3  -8   56.39   11.80
  -1   3   7  194.48   22.50
  -1   3   7  171.78   22.30
  -1   3   7  179.58   19.20
  -1   3   7  206.98   22.30
  -1   3   7  178.58   17.00
  -1   3   7  171.18   19.60
   1  -3  -7  158.28   15.20
   1  -3  -7  173.58   18.10
   1  -3  -7  231.98   31.30
   1  -3  -7  169.38   21.10
   1  -3  -7  184.48   21.30
   1  -3  -7  162.48   18.80
   1  -3  -7  173.78   14.00
   1  -3  -7  159.78   19.60
   1  -3  -7  202.38   20.20
  -1   3   6  217.88   24.20
  -1   3   6  181.98   18.70
  -1   3   6  164.78   18.40
  -1   3   6  176.38   21.10
  -1   3   6  200.28   17.00
  -1   3   6  217.18   22.60
   1  -3  -6  217.88   16.80
   1  -3  -6  244.88   23.40
   1  -3  -6  230.78   28.10
   1  -3  -6  196.08   19.90
   1  -3  -6  223.38   22.30
   1  -3  -6  218.58   15.30
   1  -3  -6  188.18   18.30
   1  -3  -6  204.18   20.50
   1  -3  -6  193.78   18.50
  -1   3   5   16.10   11.10
  -1   3   5    2.60    6.20
  -1   3   5    9.50   10.90
  -1   3   5   15.60    7.70
  -1   3   5   17.30    9.40
  -1   3   5    1.20    8.40
   1  -3  -5   -0.40    8.50
   1  -3  -5   13.90   10.80
   1  -3  -5    4.10    7.90
   1  -3  -5   22.70   12.00
   1  -3  -5    5.30    5.50
   1  -3  -5   15.90   11.50
   1  -3  -5   13.50    8.10
   1  -3  -5   12.30    5.40
   1  -3  -5    7.50    7.30
  -1   3   4   -4.50    6.90
  -1   3   4    1.00    5.00
  -1   3   4    0.20    5.30
  -1   3   4    5.80    6.70
  -1   3   4   -2.30    8.00
  -1   3   4   -1.30    6.10
   1  -3  -4    6.80    8.20
   1  -3  -4   -0.80    7.00
   1  -3  -4   -7.90    5.90
   1  -3  -4   -1.00    7.20
   1  -3  -4    2.10    4.70
   1  -3  -4   -1.10    5.50
   1  -3  -4    4.90    6.20
   1  -3  -4   -8.80    7.70
   1  -3  -4    0.90    4.00
  -1   3   3   25.50    8.60
  -1   3   3    9.70    6.40
  -1   3   3   10.80    5.50
  -1   3   3   29.80    9.20
  -1   3   3   22.70    8.70
  -1   3   3   11.00    5.00
  -1   3   3   16.60    6.80
  -1   3   3   13.70    7.00
  -1   3   3   14.70    5.50
   1  -3  -3    8.70    8.10
   1  -3  -3   21.90    6.30
   1  -3  -3   17.40    6.40
   1  -3  -3   16.40    7.10
   1  -3  -3   15.20    5.00
   1  -3  -3   12.60    4.50
   1  -3  -3   14.00    6.20
   1  -3  -3    7.40    7.60
   1  -3  -3   19.20    9.50
  -1   3   2 3019.50  144.99
  -1   3   2 2392.76  144.79
  -1   3   2 2895.31  142.49
  -1   3   2 3112.29  145.49
  -1   3   2 2372.76  142.59
  -1   3   2 2903.11  143.69
  -1   3   2 2995.00  143.29
  -1   3   2 2801.42  143.19
   1  -3  -2 2698.83  144.99
   1  -3  -2 2848.31  143.39
   1  -3  -2 3028.90  145.09
   1  -3  -2 2790.12  142.89
   1  -3  -2 3135.79  145.59
   1  -3  -2 2650.93  142.59
   1  -3  -2 2457.05  142.99
  -1   3   1   46.50    6.40
  -1   3   1   53.99    4.80
  -1   3   1   48.20    5.30
  -1   3   1   49.99    7.30
  -1   3   1   35.40    6.60
  -1   3   1   50.59    5.50
  -1   3   1   44.40    4.90
   1  -3  -1   43.20    4.70
   1  -3  -1   46.70    5.90
   1  -3  -1   44.80    4.30
   1  -3  -1   46.10    5.00
   1  -3  -1   52.49    7.70
   1  -3  -1   43.40    5.30
   1  -3  -1   38.80    6.80
  -1   3   0  820.62   43.20
  -1   3   0  822.12   43.70
  -1   3   0  856.71   43.80
   1  -3   0  881.11   44.00
   1  -3   0  850.21   44.30
   1  -3   0  868.71   44.50
   1  -3   0  852.21   43.80
   1  -3   0  825.82   43.30
  -1   3  -1 2428.56  125.89
  -1   3  -1 2582.74  126.29
  -1   3  -1 2504.85  125.89
  -1   3  -1 2282.97  125.59
   1  -3   1 2428.56  126.09
   1  -3   1 2580.64  126.09
   1  -3   1 2469.65  125.79
  -1   3  -2  621.24   35.30
  -1   3  -2  630.74   34.80
  -1   3  -2  559.04   34.80
  -1   3  -2  561.74   34.50
   1  -3   2  617.24   34.50
   1  -3   2  627.84   35.00
   1  -3   2  615.34   35.30
   1  -3   2  655.13   35.70
  -1   3  -3   12.50    7.60
  -1   3  -3    6.60    8.00
  -1   3  -3    5.90    6.30
  -1   3  -3   13.20    6.90
   1  -3   3    1.70    7.60
   1  -3   3   14.50    8.70
   1  -3   3   13.60    9.00
   1  -3   3   15.70    9.20
  -1   3  -4   33.90   10.10
  -1   3  -4   29.60   10.20
  -1   3  -4   16.10    8.30
  -1   3  -4   21.70    8.30
   1  -3   4   17.00    8.90
   1  -3   4    0.70    7.50
  -1   3  -5  408.86   30.70
  -1   3  -5  393.76   29.00
  -1   3  -5  422.06   30.20
  -1   3  -5  415.16   31.10
   1  -3   5  388.16   29.10
   1  -3   5  391.16   30.70
   1  -3   5  429.76   31.20
   1  -3   5  465.65   31.00
  -1   3  -6   32.60   11.40
  -1   3  -6   39.90    9.00
  -1   3  -6   18.50   11.20
  -1   3  -6   54.79   12.60
  -1   3  -6   29.30    9.00
  -1   3  -6   43.30   12.60
  -1   3  -6   40.20   13.50
  -1   3  -6   35.80    9.60
  -1   3  -6   29.70   12.80
   1  -3   6   32.80   11.50
   1  -3   6   48.70   13.40
   1  -3   6   44.40   12.20
   1  -3   6   14.40   11.10
  -1   3  -7  127.39   19.60
  -1   3  -7  136.29   22.80
  -1   3  -7  130.99   14.00
  -1   3  -7  158.88   20.40
  -1   3  -7  138.39   19.30
  -1   3  -7  113.69   15.20
  -1   3  -7  136.79   16.00
  -1   3  -7  171.28   21.20
  -1   3  -7  174.88   22.10
   1  -3   7  140.29   20.20
   1  -3   7  175.78   21.70
   1  -3   7  125.29   19.00
   1  -3   7  151.48   20.00
  -1   3  -8   15.40   12.80
  -1   3  -8   20.30   14.10
  -1   3  -8    8.80   12.10
  -1   3  -8   10.00   10.30
  -1   3  -8    3.50    6.80
  -1   3  -8    8.20   10.50
  -1   3  -8   14.00    7.00
  -1   3  -8   16.40    8.60
  -1   3  -8   16.50   10.20
   1  -3   8   22.40   11.50
   1  -3   8   19.40   10.90
   1  -3   8   19.50   12.30
   1  -3   8   36.40   13.30
  -1   3  -9   76.29   16.60
  -1   3  -9   42.20   11.60
  -1   3  -9   34.20   16.20
  -1   3  -9   86.79   16.90
  -1   3  -9   72.49   18.40
  -1   3  -9   66.79   16.70
  -1   3  -9  115.99   21.50
  -1   3  -9   41.90   17.20
  -1   3  -9   74.59   17.10
   1  -3   9   62.39   16.90
   1  -3   9   85.09   19.80
   1  -3   9   48.20   16.60
   1  -3   9   69.79   17.20
  -1   3 -10   -1.50   13.10
  -1   3 -10   16.40   14.60
  -1   3 -10   58.89   17.50
  -1   3 -10   24.70   13.30
  -1   3 -10   43.00    9.50
  -1   3 -10   45.50   16.50
  -1   3 -10   32.50   12.20
  -1   3 -10   40.20   11.20
  -1   3 -10   24.30   18.50
   1  -3  10   21.90   15.40
   1  -3  10   44.00   18.10
   1  -3  10   15.10   13.80
   1  -3  10   39.50   15.60
  -1   3 -11    5.20    9.20
  -1   3 -11    4.40   14.30
  -1   3 -11   15.30   14.50
  -1   3 -11  -12.60   12.50
  -1   3 -11   15.70   13.90
   1  -3  11   -6.60   13.40
   1  -3  11    8.50   16.00
   1  -3  11   -5.50   13.10
   1  -3  11   17.40   17.00
  -1   3 -12   16.00   14.60
  -1   3 -12   16.60   14.90
  -1   3 -12   12.10   14.30
  -1   3 -12   28.10   18.90
   1  -3  12    7.30   17.80
   1  -3  12   15.70   17.00
  -1   3 -13   36.10   18.80
  -1   3 -13   96.89   23.30
   1  -3  13   63.39   23.50
   1  -3  13  112.19   23.50
  -1   3 -14    6.10   16.10
  -1   3 -14   27.80   21.60
   1  -3  14    2.00   17.40
   1  -3  14   12.60   16.10
   0   2  14   46.00   21.60
   0   2  14   47.70   20.40
   0  -2 -14   47.00   19.60
   0  -2 -14   22.70   19.50
   0   2  13    0.60   17.40
   0   2  13   12.90   17.40
   0  -2 -13   15.50   14.90
   0  -2 -13   17.60   17.50
   0   2  12   93.89   22.60
   0   2  12   59.19   20.60
   0  -2 -12   53.99   20.30
   0  -2 -12   36.10   17.30
   0  -2 -12   87.49   22.40
   0  -2 -12   97.49   19.70
   0   2  11   72.69   22.50
   0   2  11  122.89   23.90
   0   2  11   93.59   20.90
   0   2  11   80.09   24.20
   0  -2 -11  120.69   22.20
   0  -2 -11   60.19   17.60
   0  -2 -11   96.69   23.50
   0  -2 -11   91.59   23.60
   0   2  10   58.19   18.70
   0   2  10   22.70   15.70
   0   2  10   80.79   20.70
   0   2  10   71.89   20.40
   0  -2 -10   43.00   17.00
   0  -2 -10   34.40   12.70
   0  -2 -10   17.00   16.20
   0  -2 -10   31.00   17.00
   0  -2 -10   53.69   14.60
   0  -2 -10   51.89   14.90
   0  -2 -10   53.69   15.70
   0  -2 -10   53.79   10.00
   0  -2 -10   38.50   10.00
   0   2   9   39.50   14.50
   0   2   9   45.40   16.30
   0   2   9   59.39   18.80
   0   2   9   39.30   17.60
   0  -2  -9   51.59   17.60
   0  -2  -9   44.10   15.20
   0  -2  -9   19.60   13.80
   0  -2  -9   66.99    9.70
   0  -2  -9   38.10    9.10
   0  -2  -9   41.30   16.30
   0  -2  -9   53.59   12.90
   0  -2  -9   52.29   14.40
   0  -2  -9   55.19   15.50
   0   2   8  245.78   27.80
   0   2   8  205.78   26.10
   0   2   8  215.88   24.40
   0   2   8  206.38   23.00
   0  -2  -8  193.68   15.10
   0  -2  -8  179.78   23.80
   0  -2  -8  234.88   21.20
   0  -2  -8  205.28   21.60
   0  -2  -8  190.18   28.60
   0  -2  -8  178.98   22.20
   0  -2  -8  197.58   16.70
   0   2   7  135.59   19.30
   0   2   7  181.18   24.10
   0   2   7  178.88   23.60
   0   2   7  152.28   21.00
   0  -2  -7  171.68   18.50
   0  -2  -7  179.48   26.50
   0  -2  -7  142.99   13.70
   0  -2  -7  157.38   17.60
   0  -2  -7  159.68   12.70
   0  -2  -7  167.08   20.80
   0  -2  -7  151.78   19.90
   0   2   6  577.84   41.50
   0   2   6  477.85   38.50
   0   2   6  642.84   41.80
   0  -2  -6  544.65   42.80
   0  -2  -6  553.54   38.20
   0  -2  -6  540.25   36.50
   0  -2  -6  623.24   40.90
   0  -2  -6  635.44   40.40
   0  -2  -6  605.14   33.30
   0  -2  -6  614.84   34.80
   0  -2  -6  568.44   37.40
   0  -2  -6  610.34   39.30
   0   2   5   22.20    9.90
   0   2   5   26.60   10.50
   0   2   5   35.70   12.00
   0   2   5   16.60    8.70
   0   2   5   18.20    6.60
   0   2   5   17.60    7.80
   0  -2  -5   21.50   10.80
   0  -2  -5   33.00   11.00
   0  -2  -5   19.80   10.40
   0  -2  -5   21.00    9.50
   0  -2  -5   19.60   10.00
   0  -2  -5   24.90    6.20
   0  -2  -5   25.70   12.00
   0  -2  -5   15.30    7.90
   0  -2  -5   20.70    6.70
   0   2   4 1352.96   71.89
   0   2   4 1356.56   76.39
   0   2   4 1357.96   72.99
   0   2   4 1388.06   76.99
   0   2   4 1416.86   75.79
   0   2   4 1431.66   74.79
   0  -2  -4 1386.36   75.19
   0  -2  -4 1248.68   74.29
   0  -2  -4 1430.66   76.79
   0  -2  -4 1347.27   74.09
   0  -2  -4 1461.05   76.39
   0  -2  -4 1331.57   71.29
   0  -2  -4 1323.77   78.19
   0  -2  -4 1456.35   72.39
   0  -2  -4 1329.47   73.49
   0   2   3  138.19   10.50
   0   2   3  121.19   12.40
   0   2   3  137.99   15.90
   0   2   3  152.68   16.10
   0   2   3  193.38   19.00
   0   2   3  132.79   11.30
   0   2   3  144.29   13.30
   0   2   3  157.08   14.40
   0   2   3  133.09   13.70
   0  -2  -3  157.78   14.00
   0  -2  -3  138.79   12.50
   0  -2  -3  132.69   13.50
   0  -2  -3  149.39   15.40
   0  -2  -3  135.89   12.70
   0  -2  -3  152.48    9.90
   0  -2  -3  142.99   10.70
   0  -2  -3  157.88   15.50
   0  -2  -3  173.68   17.50
   0   2   2   83.49   10.80
   0   2   2   87.99    9.10
   0   2   2  100.99    7.30
   0   2   2  110.09    8.20
   0   2   2   90.49    8.40
   0   2   2  103.39   11.00
   0   2   2   90.09   10.10
   0   2   2  106.99   12.20
   0   2   2   79.69    9.20
   0  -2  -2  131.19   13.10
   0  -2  -2  103.99   11.50
   0  -2  -2   99.19    9.90
   0  -2  -2   92.69    9.00
   0  -2  -2  103.99    9.50
   0  -2  -2   90.09   10.50
   0  -2  -2   95.89   10.20
   0   2   1   58.09    7.20
   0   2   1   66.09    7.70
   0   2   1   59.19    5.30
   0   2   1   56.89    5.40
   0   2   1   54.19    5.00
   0   2   1   62.59    5.60
   0   2   1   88.79    8.20
   0  -2  -1   58.69    5.40
   0  -2  -1   61.99    6.90
   0  -2  -1   62.19    6.40
   0  -2  -1   76.09    7.60
   0  -2  -1   51.79    5.40
   0  -2  -1   50.99    4.80
   0  -2  -1   56.29    5.10
   0   2  -1   49.99    5.40
   0   2  -1   58.19    6.10
   0   2  -1   60.29    5.80
   0   2  -1   51.29    5.40
   0  -2   1   60.19    5.90
   0  -2   1   66.29    6.30
   0  -2   1   60.49    5.60
   0  -2   1   61.69    5.90
   0   2  -2  114.09   10.90
   0   2  -2   95.59   10.40
   0   2  -2   98.59    9.80
   0   2  -2  105.39   10.20
   0  -2   2  118.59   10.90
   0  -2   2  105.59   10.40
   0  -2   2   93.09   10.20
   0  -2   2   93.99   11.00
   0   2  -3  131.19   14.20
   0   2  -3  150.48   14.50
   0   2  -3  148.79   15.00
   0   2  -3  129.99   13.30
   0  -2   3  142.09   13.90
   0  -2   3  174.98   15.50
   0   2  -4 1317.17   71.69
   0   2  -4 1279.97   70.59
   0   2  -4 1135.29   68.79
   0   2  -4 1134.69   70.09
   0   2  -4 1298.57   71.99
   0   2  -4 1321.07   71.59
   0  -2   4 1403.76   71.09
   0  -2   4 1355.66   71.99
   0  -2   4 1360.76   71.89
   0  -2   4 1373.36   72.49
   0   2  -5   29.80   11.70
   0   2  -5   33.70   11.50
   0   2  -5   25.00    8.70
   0   2  -5   18.30    7.40
   0   2  -5   22.20   11.00
   0   2  -5   20.40   11.90
   0  -2   5   33.90   11.60
   0  -2   5   25.20   10.50
   0  -2   5   30.00   12.30
   0  -2   5   12.80   10.30
   0   2  -6  605.24   35.20
   0   2  -6  597.24   39.60
   0   2  -6  638.14   40.70
   0   2  -6  573.84   43.50
   0   2  -6  554.04   38.00
   0   2  -6  614.34   41.30
   0   2  -6  601.64   37.10
   0  -2   6  484.55   38.80
   0  -2   6  611.74   40.30
   0  -2   6  623.94   41.30
   0   2  -7  156.18   19.60
   0   2  -7  125.69   13.80
   0   2  -7  153.78   21.60
   0   2  -7  184.88   22.40
   0   2  -7  154.58   15.90
   0   2  -7  156.28   20.90
   0   2  -7  187.18   21.60
   0   2  -7  165.68   18.10
   0   2  -7  152.08   23.80
   0  -2   7  179.98   21.80
   0  -2   7  170.38   21.40
   0  -2   7  177.28   22.00
   0  -2   7  151.88   20.70
   0   2  -8  298.67   30.60
   0   2  -8  187.18   16.00
   0   2  -8  171.88   19.60
   0   2  -8  210.18   28.60
   0   2  -8  187.98   23.90
   0   2  -8  175.28   18.20
   0   2  -8  218.18   31.90
   0   2  -8  250.07   33.20
   0   2  -8  226.48   24.70
   0  -2   8  235.98   27.20
   0  -2   8  246.78   36.80
   0  -2   8  198.88   22.90
   0   2  -9   62.09   19.00
   0   2  -9   36.70   16.40
   0   2  -9   55.19   16.90
   0   2  -9   47.00   15.50
   0   2  -9   49.60   10.30
   0   2  -9   43.90   12.50
   0   2  -9   65.39   16.90
   0   2  -9   41.20   13.20
   0   2  -9   34.70   10.60
   0  -2   9   55.89   16.90
   0  -2   9   42.80   14.40
   0  -2   9   40.20   14.80
   0  -2   9   35.20   15.10
   0   2 -10   45.50   14.00
   0   2 -10   67.89   17.40
   0   2 -10   66.69   10.70
   0   2 -10   22.40   16.50
   0   2 -10   35.60   11.00
   0   2 -10   49.99   16.40
   0   2 -10   47.80   15.60
   0   2 -10   34.90   14.40
   0   2 -10   51.49   16.30
   0  -2  10   43.30   17.80
   0  -2  10   54.19   17.10
   0  -2  10   53.29   17.30
   0  -2  10   50.49   16.80
   0   2 -11   86.29   20.60
   0   2 -11  133.89   21.70
   0   2 -11   81.89   15.20
   0   2 -11   90.79   20.10
   0   2 -11   47.40   15.30
   0   2 -11   93.49   13.00
   0  -2  11   73.99   20.30
   0  -2  11   72.99   20.80
   0  -2  11  105.39   21.90
   0  -2  11   65.79   20.10
   0   2 -12  123.29   29.50
   0   2 -12   60.49   21.30
   0   2 -12   61.39   26.30
   0   2 -12   83.39   13.40
   0   2 -12   79.09   22.30
   0  -2  12   66.99   22.00
   0  -2  12   94.69   20.20
   0   2 -13    3.50   15.80
   0   2 -13   -3.00   15.30
   0   2 -13   -2.90    9.00
   0   2 -13   -1.20   15.50
   0   2 -13   26.30   22.50
   0  -2  13   27.90   17.70
   0  -2  13   -3.80   17.10
   0   2 -14   66.29   20.60
   0   2 -14   79.19   26.30
   0  -2  14   22.70   19.70
   0  -2  14   40.10   19.30
   1   1  14    9.50   18.90
   1   1  14    7.00   16.30
  -1  -1 -14   15.20   18.80
  -1  -1 -14   10.10   17.70
   1   1  13  160.38   29.40
   1   1  13  194.48   33.50
  -1  -1 -13  159.58   32.20
  -1  -1 -13  198.38   33.10
   1   1  12   12.60   17.10
   1   1  12    3.90   15.10
  -1  -1 -12    4.50   14.30
  -1  -1 -12   -4.60   12.00
  -1  -1 -12   32.30   18.70
  -1  -1 -12   -6.20   15.00
   1   1  11  230.08   34.20
   1   1  11  167.08   30.20
   1   1  11  157.38   27.60
   1   1  11  224.28   30.10
  -1  -1 -11  216.58   32.30
  -1  -1 -11  155.48   25.60
  -1  -1 -11  234.58   34.10
  -1  -1 -11  248.88   30.50
   1   1  10   13.50   12.60
   1   1  10    5.90   15.40
   1   1  10    3.20   13.10
   1   1  10   -5.50   12.50
  -1  -1 -10   10.10   11.70
  -1  -1 -10    1.80   11.90
  -1  -1 -10    6.80   10.10
  -1  -1 -10   -1.30   13.00
  -1  -1 -10    3.70   14.30
  -1  -1 -10    2.70   11.40
  -1  -1 -10    5.20   11.30
   1   1   9  308.97   36.10
   1   1   9  295.97   29.40
   1   1   9  356.66   39.50
   1   1   9  352.16   32.80
  -1  -1  -9  239.68   27.30
  -1  -1  -9  315.27   34.40
  -1  -1  -9  263.47   34.70
  -1  -1  -9  294.47   29.20
  -1  -1  -9  289.97   27.10
  -1  -1  -9  285.27   25.30
  -1  -1  -9  266.87   30.10
   1   1   8   72.89   17.00
   1   1   8   81.09   16.10
   1   1   8   32.40   13.30
   1   1   8   54.89   15.50
  -1  -1  -8   65.49   14.50
  -1  -1  -8   71.79   18.90
  -1  -1  -8   49.20   13.40
  -1  -1  -8   49.60   11.30
  -1  -1  -8   62.49   14.20
  -1  -1  -8   63.69   17.30
  -1  -1  -8   65.99   17.60
   1   1   7 1154.58   72.29
   1   1   7 1138.89   71.29
   1   1   7 1187.28   70.89
   1   1   7 1248.48   69.59
  -1  -1  -7 1246.68   71.39
  -1  -1  -7 1119.59   69.19
  -1  -1  -7 1164.98   68.09
  -1  -1  -7 1180.98   71.89
  -1  -1  -7 1171.98   68.69
  -1  -1  -7 1132.29   63.39
  -1  -1  -7 1137.39   66.59
  -1  -1  -7 1126.69   74.19
   1   1   6   34.30   11.80
   1   1   6   19.50   11.30
   1   1   6   12.60   10.50
   1   1   6   35.40   11.70
  -1  -1  -6    8.80    9.10
  -1  -1  -6   17.90    9.50
  -1  -1  -6   13.40    9.30
  -1  -1  -6   23.80   11.40
  -1  -1  -6   17.30    7.70
  -1  -1  -6   10.30    5.30
   1   1   5 1826.62   98.99
   1   1   5 1689.33   95.79
   1   1   5 1710.93   97.19
   1   1   5 1795.12   97.99
  -1  -1  -5 1730.03   95.79
  -1  -1  -5 1742.63   96.59
  -1  -1  -5 1770.42   95.59
  -1  -1  -5 1844.42   94.69
  -1  -1  -5 1785.52  100.69
   1   1   4  245.08   19.90
   1   1   4  271.97   22.10
   1   1   4  287.77   22.90
   1   1   4  258.27   21.60
  -1  -1  -4  275.07   22.20
  -1  -1  -4  270.97   20.90
  -1  -1  -4  242.98   20.00
  -1  -1  -4  256.17   19.80
  -1  -1  -4  267.17   24.00
  -1  -1  -4  233.18   20.80
  -1  -1  -4  275.07   19.10
   1   1   3 4238.68  212.58
   1   1   3 4130.89  213.58
   1   1   3 4392.26  213.48
   1   1   3 4019.00  214.88
   1   1   3 4280.87  214.18
   1   1   3 3821.02  211.88
   1   1   3 3968.90  211.28
  -1  -1  -3 4097.39  212.18
  -1  -1  -3 4045.00  212.18
  -1  -1  -3 4263.27  213.08
  -1  -1  -3 4206.38  211.48
  -1  -1  -3 4216.28  213.28
  -1  -1  -3 4140.99  215.18
  -1  -1  -3 4293.17  213.78
   1   1   2  756.62   43.30
   1   1   2  794.42   44.30
   1   1   2  787.52   45.50
   1   1   2  809.22   42.90
   1   1   2  772.42   43.60
   1   1   2  852.71   45.30
   1   1   2  805.02   44.70
  -1  -1  -2  800.12   43.40
  -1  -1  -2  804.72   45.60
  -1  -1  -2  821.22   44.90
  -1  -1  -2  815.82   44.50
  -1  -1  -2  826.72   42.90
  -1  -1  -2  784.12   43.50
  -1  -1  -2  805.52   44.10
   1   1   1 1085.29   56.69
   1   1   1 1102.39   57.29
   1   1   1 1066.79   56.99
   1   1   1 1152.08   57.09
   1   1   1 1153.98   57.59
   1   1   1 1085.19   57.79
   1   1   1 1150.98   58.09
   1   1   1 1122.89   58.09
  -1  -1  -1 1113.29   57.79
  -1  -1  -1 1136.69   57.99
  -1  -1  -1 1106.69   57.89
  -1  -1  -1 1079.59   56.59
  -1  -1  -1 1040.80   56.89
  -1  -1  -1 1131.29   57.59
  -1  -1  -1 1087.89   57.19
  -1  -1  -1 1110.19   57.09
   1   1  -1 1081.89   56.59
   1   1  -1 1112.69   56.79
   1   1  -1 1200.48   59.19
   1   1  -1 1107.09   56.79
   1   1  -1 1049.89   56.69
   1   1  -1 1218.28   58.29
  -1  -1   1 1003.90   57.79
  -1  -1   1 1159.28   56.59
  -1  -1   1 1196.58   56.79
  -1  -1   1 1003.80   57.99
  -1  -1   1 1048.20   57.29
  -1  -1   1 1068.89   57.99
  -1  -1   1 1161.38   56.99
   1   1  -2  851.81   45.30
   1   1  -2  835.42   44.70
   1   1  -2  795.12   44.30
   1   1  -2  819.22   43.90
   1   1  -2  840.82   44.20
   1   1  -2  786.72   44.30
  -1  -1   2  826.22   44.40
  -1  -1   2  850.01   44.50
  -1  -1   2  842.22   44.70
  -1  -1   2  815.12   44.00
   1   1  -3 5052.39  266.77
   1   1  -3 5268.37  268.07
   1   1  -3 5519.35  268.47
   1   1  -3 4957.60  267.17
   1   1  -3 5108.39  267.87
  -1  -1   3 5418.86  268.07
  -1  -1   3 5275.97  267.37
  -1  -1   3 5350.86  268.17
  -1  -1   3 5417.46  268.57
   1   1  -4   52.09    9.20
   1   1  -4   46.00    9.00
   1   1  -4   44.20    8.00
   1   1  -4   34.40    9.60
   1   1  -4   49.00    9.30
   1   1  -4   37.10   10.20
  -1  -1   4   51.89   10.40
  -1  -1   4   49.00    9.70
  -1  -1   4   48.80   10.10
  -1  -1   4   52.99    9.80
   1   1  -5  684.83   43.10
   1   1  -5  750.62   44.10
   1   1  -5  603.44   39.60
   1   1  -5  766.72   45.20
   1   1  -5  682.53   41.50
   1   1  -5  705.13   42.20
  -1  -1   5  686.63   42.30
  -1  -1   5  751.62   44.20
  -1  -1   5  749.82   45.00
  -1  -1   5  688.63   43.80
   1   1  -6   88.69   12.10
   1   1  -6   96.29   14.50
   1   1  -6   97.29   17.10
   1   1  -6   72.99   13.80
   1   1  -6   83.19   12.80
   1   1  -6   89.49   16.10
  -1  -1   6  103.69   16.10
  -1  -1   6   93.79   16.50
  -1  -1   6  115.99   16.60
  -1  -1   6  127.29   17.70
   1   1  -7  569.14   49.90
   1   1  -7  622.84   41.90
   1   1  -7  595.94   40.10
   1   1  -7  564.94   37.10
   1   1  -7  624.44   39.20
   1   1  -7  625.54   43.00
   1   1  -7  600.44   40.70
   1   1  -7  605.14   35.50
   1   1  -7  595.74   40.60
  -1  -1   7  542.55   40.10
  -1  -1   7  581.14   42.70
  -1  -1   7  501.65   38.20
  -1  -1   7  599.44   41.80
   1   1  -8    3.20   10.70
   1   1  -8    7.50   12.40
   1   1  -8    3.80    8.40
   1   1  -8   -3.90   10.80
   1   1  -8    8.80   10.40
   1   1  -8   -3.40    7.10
   1   1  -8    7.00    9.40
  -1  -1   8    7.00   10.20
  -1  -1   8   10.90   10.10
  -1  -1   8   -4.00    9.00
  -1  -1   8   15.10   11.10
   1   1  -9  160.08   21.80
   1   1  -9  160.08   22.00
   1   1  -9  139.59   21.80
   1   1  -9  164.08   28.20
   1   1  -9  164.48   19.90
   1   1  -9  140.29   22.30
   1   1  -9  168.08   25.80
   1   1  -9  138.09   14.90
   1   1  -9  165.68   19.00
  -1  -1   9  162.58   23.20
  -1  -1   9  155.08   24.60
  -1  -1   9  193.58   25.50
  -1  -1   9  170.48   26.50
   1   1 -10   30.10   10.70
   1   1 -10   14.40   10.20
   1   1 -10   20.40   14.50
   1   1 -10   44.00   15.20
   1   1 -10   53.79   15.50
   1   1 -10   39.50    9.20
   1   1 -10   28.80   15.90
   1   1 -10   37.70   17.10
   1   1 -10   23.50   12.50
  -1  -1  10   18.90   14.60
  -1  -1  10   53.09   16.70
  -1  -1  10   61.79   18.60
  -1  -1  10   35.00   16.30
   1   1 -11  488.25   39.10
   1   1 -11  481.55   31.90
   1   1 -11  456.65   42.70
   1   1 -11  414.86   39.20
   1   1 -11  432.76   40.80
   1   1 -11  476.55   34.50
  -1  -1  11  486.35   43.10
  -1  -1  11  513.75   40.80
   1   1 -12   15.80    8.90
   1   1 -12    4.00   12.90
   1   1 -12   -9.40   10.90
   1   1 -12   -6.90    8.30
   1   1 -12   21.10   14.60
   1   1 -12  -26.00   11.50
  -1  -1  12   -7.30   13.90
  -1  -1  12   -9.60   14.10
   1   1 -13    6.70   15.50
   1   1 -13    1.10   10.10
   1   1 -13   -4.20    9.30
   1   1 -13   -2.90   12.90
   1   1 -13   19.90   17.40
   1   1 -13  -13.10   12.70
  -1  -1  13  -12.40   13.60
  -1  -1  13   -3.90   14.30
   1   1 -14   24.00   18.90
   1   1 -14   26.90   16.20
  -1  -1  14   16.80   15.70
  -1  -1  14   19.40   19.00
   2   0  14    2.70   19.70
   2   0  14   61.79   20.50
  -2   0 -14   57.59   23.80
  -2   0 -14   27.10   17.10
   2   0  13    6.10   13.90
   2   0  13    8.30   18.60
  -2   0 -13    2.80   18.20
  -2   0 -13    1.60   15.30
   2   0  12   15.70   17.70
   2   0  12   50.79   17.80
  -2   0 -12   84.59   24.80
  -2   0 -12   51.89   20.00
  -2   0 -12   88.09   19.50
  -2   0 -12  105.69   22.20
   2   0  11   18.60   15.10
   2   0  11    5.90   14.70
   2   0  11   10.20   19.30
   2   0  11   10.80   17.10
  -2   0 -11   15.40   14.70
  -2   0 -11   -6.80   14.60
  -2   0 -11    9.30   19.80
  -2   0 -11  -12.40   13.00
   2   0  10  251.87   30.60
   2   0  10  213.38   29.50
   2   0  10  204.38   30.70
   2   0  10  211.18   33.10
  -2   0 -10  217.08   25.40
  -2   0 -10  175.68   31.70
  -2   0 -10  266.37   32.60
  -2   0 -10  248.18   27.20
  -2   0 -10  225.68   30.60
  -2   0 -10  200.48   28.10
  -2   0 -10  223.98   28.40
   2   0   9   -9.80   11.40
   2   0   9    3.60   11.80
   2   0   9   -9.30   10.90
   2   0   9   -5.90   11.40
  -2   0  -9   13.30   13.30
  -2   0  -9   -3.90    7.70
  -2   0  -9    8.00   11.60
  -2   0  -9   27.30   15.60
  -2   0  -9   10.40   11.10
  -2   0  -9   10.70   12.50
  -2   0  -9   -8.80    9.90
   2   0   8 1080.99   67.09
   2   0   8 1161.08   71.89
   2   0   8 1066.99   69.29
   2   0   8 1097.59   69.79
  -2   0  -8 1150.78   69.49
  -2   0  -8 1064.49   69.79
  -2   0  -8 1096.49   66.49
  -2   0  -8 1128.19   73.69
  -2   0  -8 1049.59   63.99
  -2   0  -8 1001.10   67.09
  -2   0  -8 1135.69   66.69
   2   0   7    3.80   10.70
   2   0   7   -8.50    8.80
   2   0   7   -1.60    9.50
   2   0   7    5.60    9.70
  -2   0  -7    4.90    6.60
  -2   0  -7    0.10    9.30
  -2   0  -7   -1.20    7.90
  -2   0  -7    2.20   10.00
  -2   0  -7   12.10    9.10
  -2   0  -7   -4.60   11.10
  -2   0  -7    1.70    9.50
   2   0   6 2343.17  126.39
   2   0   6 2412.36  129.69
   2   0   6 2500.65  128.69
   2   0   6 2331.27  128.39
  -2   0  -6 2293.67  127.19
  -2   0  -6 2153.48  127.59
  -2   0  -6 2356.06  131.69
  -2   0  -6 2416.66  126.09
  -2   0  -6 2346.57  126.09
  -2   0  -6 2205.28  126.99
  -2   0  -6 2369.16  124.39
   2   0   5   -2.70   10.10
   2   0   5   -0.70    8.70
   2   0   5   -4.10    8.70
   2   0   5    1.50    9.00
  -2   0  -5    7.10    9.10
  -2   0  -5    4.30    7.50
  -2   0  -5   -7.40    7.90
  -2   0  -5    3.70    8.30
  -2   0  -5    2.90    9.10
  -2   0  -5   -2.70   10.80
  -2   0  -5   11.30    9.80
   2   0   4 3424.46  178.28
   2   0   4 3445.36  177.58
   2   0   4 3361.96  176.38
   2   0   4 3383.56  173.68
   2   0   4 3365.66  177.58
  -2   0  -4 3301.67  177.78
  -2   0  -4 3583.54  175.08
  -2   0  -4 3372.96  175.88
  -2   0  -4 3425.06  177.38
  -2   0  -4 3494.15  180.08
  -2   0  -4 3237.78  176.98
  -2   0  -4 3348.57  176.18
   2   0   3    3.10    7.10
   2   0   3   -3.10    4.50
   2   0   3    5.40    7.40
   2   0   3   -6.50    5.30
   2   0   3   -5.50    5.80
   2   0   3   -4.50    7.30
   2   0   3   -6.40    6.30
   2   0   3   -6.40    6.90
  -2   0  -3    5.00    6.30
  -2   0  -3    0.00    7.00
  -2   0  -3   -4.10    7.60
  -2   0  -3    4.00    5.00
  -2   0  -3   -4.80    5.80
  -2   0  -3   -4.50    7.70
  -2   0  -3    0.90    5.60
   2   0   2 9361.56  461.25
   2   0   2 8452.65  459.55
   2   0   2 9208.28  460.95
   2   0   2 9751.22  461.15
   2   0   2 9264.37  460.35
   2   0   2 9376.06  460.05
  -2   0  -2 8963.70  460.25
  -2   0  -2 8539.45  460.55
  -2   0  -2 9198.08  459.65
  -2   0  -2 9281.47  460.95
  -2   0  -2 8900.41  461.05
   2   0   1    3.10    4.40
   2   0   1   -4.10    2.80
   2   0   1    1.30    5.30
   2   0   1    2.40    4.60
   2   0   1    0.80    4.60
   2   0   1   -2.00    3.60
  -2   0  -1   -0.10    4.60
  -2   0  -1    3.20    2.80
  -2   0  -1   -2.60    4.00
  -2   0  -1   -1.70    4.80
  -2   0  -1   -0.60    3.40
  -2   0  -1    1.40    4.60
  -2   0  -1    0.70    4.70
  -2   0  -1   -2.10    5.60
   2   0   0  271.77   15.40
   2   0   0  272.87   15.40
   2   0   0  270.17   15.60
   2   0   0  301.67   17.20
   2   0   0  290.77   16.30
   2   0   0  274.37   15.50
   2   0   0  294.97   15.70
   2   0   0  292.97   15.40
   2   0   0  301.87   14.90
  -2   0   0  287.77   15.60
  -2   0   0  286.87   17.50
  -2   0   0  296.17   17.70
   2   0  -1    4.00    3.80
   2   0  -1    0.60    3.70
   2   0  -1    3.60    3.60
   2   0  -1   -1.50    3.30
  -2   0   1   -5.40    3.20
  -2   0   1    1.80    3.70
  -2   0   1    2.10    4.30
  -2   0   1    3.10    4.00
   2   0  -2  187.98   12.40
   2   0  -2  178.58   13.80
   2   0  -2  181.18   13.50
   2   0  -2  167.58   12.70
   2   0  -2  181.48   13.00
   2   0  -2  173.88   11.90
  -2   0   2  163.68   14.40
  -2   0   2  198.18   13.80
  -2   0   2  198.98   12.80
  -2   0   2  160.88   11.80
  -2   0   2  198.88   13.60
  -2   0   2  173.38   13.10
  -2   0   2  181.68   12.70
   2   0  -3    4.50    6.10
   2   0  -3    2.40    6.70
   2   0  -3    3.60    5.80
   2   0  -3    1.70    5.60
   2   0  -3    2.90    5.70
   2   0  -3    4.40    5.30
  -2   0   3   -3.60    6.50
  -2   0   3   -0.80    5.70
  -2   0   3    5.20    6.50
  -2   0   3   -4.40    5.50
  -2   0   3   -2.30    5.70
  -2   0   3    1.90    7.40
   2   0  -4 1529.45   81.19
   2   0  -4 1471.35   79.39
   2   0  -4 1570.24   81.79
   2   0  -4 1525.95   80.79
   2   0  -4 1475.05   79.89
   2   0  -4 1522.45   80.99
  -2   0   4 1482.15   80.19
  -2   0   4 1509.45   81.99
  -2   0   4 1487.75   81.99
  -2   0   4 1467.75   81.39
  -2   0   4 1482.45   80.99
  -2   0   4 1521.25   80.19
   2   0  -5    0.30    9.00
   2   0  -5    9.00    6.80
   2   0  -5   -9.00    7.70
   2   0  -5    4.00    7.40
   2   0  -5    2.60    5.90
   2   0  -5   -3.00    6.90
  -2   0   5    3.50    8.70
  -2   0   5    4.00    9.00
  -2   0   5    1.10    8.10
  -2   0   5   -6.00    7.60
  -2   0   5   -0.90    9.50
  -2   0   5   -3.20    7.30
   2   0  -6    9.00    7.90
   2   0  -6   18.20    8.50
   2   0  -6   12.00    7.30
   2   0  -6   13.40    9.40
  -2   0   6   28.30   10.40
  -2   0   6   11.70   11.30
  -2   0   6   20.60   11.60
  -2   0   6   19.60   10.20
   2   0  -7    3.80    8.50
   2   0  -7    4.90    8.20
   2   0  -7    5.40    9.90
   2   0  -7    6.50    6.60
   2   0  -7   -9.70   10.20
   2   0  -7    9.70    8.40
   2   0  -7    4.80    6.50
  -2   0   7   -6.30    9.40
  -2   0   7    6.60    8.10
  -2   0   7    0.80    8.30
  -2   0   7   -3.30    9.30
   2   0  -8   56.39   15.80
   2   0  -8   36.00    9.10
   2   0  -8   56.29   13.50
   2   0  -8   53.39   11.50
   2   0  -8   43.00   13.50
   2   0  -8   76.69   19.30
   2   0  -8   55.99   14.80
   2   0  -8   49.70   12.40
   2   0  -8   40.60   11.10
  -2   0   8   37.30   13.20
  -2   0   8   69.69   14.90
  -2   0   8   40.90   13.50
  -2   0   8   22.70   11.50
   2   0  -9    5.10    8.90
   2   0  -9   12.00   16.00
   2   0  -9   -4.20   18.40
   2   0  -9    2.70   11.50
   2   0  -9   12.60   12.20
   2   0  -9   -7.80    5.20
   2   0  -9    0.90   11.20
   2   0  -9    1.60    7.10
   2   0  -9   -6.40    7.60
  -2   0   9    0.60    9.90
  -2   0   9    5.40    9.70
  -2   0   9   12.70   10.70
  -2   0   9   -9.10    8.30
   2   0 -10  228.88   27.20
   2   0 -10  178.78   29.30
   2   0 -10  185.58   21.70
   2   0 -10  149.69   20.60
   2   0 -10  185.38   25.40
   2   0 -10  247.58   31.10
   2   0 -10  202.98   27.30
   2   0 -10  200.58   29.40
   2   0 -10  203.28   18.50
  -2   0  10  245.08   31.50
  -2   0  10  265.87   30.50
  -2   0  10  171.88   26.80
  -2   0  10  213.58   29.10
   2   0 -11   -5.10   10.50
   2   0 -11   -5.90    6.90
   2   0 -11    9.60   16.10
   2   0 -11   -5.50   10.20
   2   0 -11   -7.30   12.60
  -2   0  11   12.60   14.10
  -2   0  11    3.30   14.70
   2   0 -12   75.89   20.40
   2   0 -12   53.99   14.80
   2   0 -12   26.20   17.20
   2   0 -12   59.69   18.00
   2   0 -12   45.30   11.90
   2   0 -12   50.69   13.40
  -2   0  12   58.59   18.70
  -2   0  12   64.49   21.10
   2   0 -13   -1.80   10.10
   2   0 -13    5.90   15.50
   2   0 -13    8.00   13.60
   2   0 -13   -0.50   14.60
   2   0 -13    3.60    9.70
   2   0 -13   16.10   15.10
  -2   0  13  -20.90   11.30
  -2   0  13   -5.20   15.30
   2   0 -14   39.10   21.40
   2   0 -14   27.00   16.80
  -2   0  14   12.30   14.90
  -2   0  14   12.00   18.10
  -2   0  15   12.50   20.10
  -2   0  15    6.10   17.30
   3  -1  14   26.60   21.90
   3  -1  14   23.30   18.60
   3  -1  13   80.59   23.10
   3  -1  13   64.59   22.80
  -3   1 -13   49.10   22.90
  -3   1 -13   97.09   24.20
   3  -1  12   -4.90   16.40
   3  -1  12  -13.00   14.30
  -3   1 -12  -12.40   12.50
  -3   1 -12  -36.20   13.30
   3  -1  11  207.58   30.70
   3  -1  11  168.68   27.20
   3  -1  11  101.39   24.90
   3  -1  11  125.99   26.40
  -3   1 -11  174.48   28.70
  -3   1 -11  201.88   28.90
  -3   1 -11  132.19   25.10
   3  -1  10   53.39   19.70
   3  -1  10   65.59   19.90
   3  -1  10   52.09   19.80
   3  -1  10   36.50   16.40
  -3   1 -10   38.60   14.20
  -3   1 -10   18.00   11.90
  -3   1 -10   62.99   18.60
  -3   1 -10   52.19   17.70
  -3   1 -10   44.50   18.90
  -3   1 -10   57.39   18.70
  -3   1 -10   49.30   15.30
   3  -1   9  678.83   49.10
   3  -1   9  612.14   48.00
   3  -1   9  565.24   44.80
   3  -1   9  636.64   49.80
  -3   1  -9  699.63   49.30
  -3   1  -9  600.14   44.40
  -3   1  -9  572.44   40.90
  -3   1  -9  579.24   46.20
  -3   1  -9  674.83   52.19
  -3   1  -9  590.44   43.90
  -3   1  -9  584.44   45.50
   3  -1   8   31.20   14.50
   3  -1   8   27.40   14.20
   3  -1   8   34.80   14.20
   3  -1   8   44.80   15.20
  -3   1  -8   32.20   13.40
  -3   1  -8   22.80    9.30
  -3   1  -8   49.70   13.50
  -3   1  -8   37.20   13.00
  -3   1  -8   63.49   17.80
  -3   1  -8   31.10   13.20
  -3   1  -8   32.50   13.80
   3  -1   7  395.16   32.30
   3  -1   7  381.96   30.40
   3  -1   7  430.96   34.20
   3  -1   7  411.86   33.20
  -3   1  -7  321.87   30.90
  -3   1  -7  377.56   32.80
  -3   1  -7  337.47   29.10
  -3   1  -7  393.76   31.30
  -3   1  -7  379.16   29.20
  -3   1  -7  359.86   27.10
  -3   1  -7  375.96   34.20
   3  -1   6   36.20   12.30
   3  -1   6   32.10   15.70
   3  -1   6   20.10   16.20
   3  -1   6   23.70   11.00
  -3   1  -6   36.40    9.30
  -3   1  -6   47.50   14.20
  -3   1  -6   22.30   11.50
  -3   1  -6   21.30   10.80
  -3   1  -6   23.40   10.50
  -3   1  -6   29.30   11.50
  -3   1  -6   33.70   12.10
   3  -1   5 1169.58   69.19
   3  -1   5 1250.87   73.79
   3  -1   5 1333.97   74.39
   3  -1   5 1336.87   72.79
   3  -1   5 1268.27   74.59
  -3   1  -5 1392.96   74.79
  -3   1  -5 1248.08   75.79
  -3   1  -5 1284.67   72.19
  -3   1  -5 1254.47   69.89
  -3   1  -5 1242.18   71.29
  -3   1  -5 1296.07   73.29
  -3   1  -5 1230.68   73.09
   3  -1   4  218.08   21.00
   3  -1   4  194.08   18.80
   3  -1   4  199.08   20.30
   3  -1   4  204.18   19.50
   3  -1   4  198.08   17.50
  -3   1  -4  176.78   17.40
  -3   1  -4  196.28   18.40
  -3   1  -4  168.18   20.30
  -3   1  -4  188.78   20.10
  -3   1  -4  203.28   16.40
  -3   1  -4  180.78   19.30
  -3   1  -4  190.38   19.50
   3  -1   3 1891.91  100.69
   3  -1   3 1914.51   99.69
   3  -1   3 1886.51   99.49
   3  -1   3 1948.41  101.19
  -3   1  -3 1796.22   97.59
  -3   1  -3 1878.51  100.69
  -3   1  -3 1793.42   98.39
  -3   1  -3 1871.11  101.49
  -3   1  -3 1880.01   99.59
  -3   1  -3 1847.42  100.09
  -3   1  -3 1979.60  100.79
   3  -1   2  235.88   18.00
   3  -1   2  211.98   17.80
   3  -1   2  245.18   18.80
   3  -1   2  244.28   18.50
   3  -1   2  247.78   17.00
   3  -1   2  207.68   15.60
   3  -1   2  231.78   17.90
   3  -1   2  204.08   14.60
  -3   1  -2  233.58   18.10
  -3   1  -2  211.98   14.60
  -3   1  -2  243.98   16.80
  -3   1  -2  219.98   17.60
  -3   1  -2  207.88   17.60
  -3   1  -2  226.28   15.50
  -3   1  -2  233.38   17.60
   3  -1   1 3082.99  160.48
   3  -1   1 3232.48  162.08
   3  -1   1 3300.27  160.58
   3  -1   1 2990.20  158.58
   3  -1   1 3013.70  160.08
   3  -1   1 2977.50  159.88
   3  -1   1 3100.79  159.98
  -3   1  -1 3153.08  159.98
  -3   1  -1 3188.48  160.08
  -3   1  -1 3177.88  159.68
  -3   1  -1 3263.77  160.58
  -3   1  -1 3156.88  160.18
  -3   1  -1 3178.28  158.48
   3  -1   0  106.79    8.30
   3  -1   0   99.89    8.20
   3  -1   0   99.49    8.90
   3  -1   0  103.99    8.20
   3  -1   0  144.99   14.20
  -3   1   0  102.19    8.60
  -3   1   0  108.29    8.50
  -3   1   0  105.69    9.00
  -3   1   0  109.19    9.50
   3  -1  -1 3339.57  173.98
   3  -1  -1 3206.88  172.68
   3  -1  -1 3400.16  173.58
   3  -1  -1 3346.77  172.98
  -3   1   1 3573.24  173.18
  -3   1   1 3330.97  173.18
  -3   1   1 3620.54  174.18
   3  -1  -2  211.68   13.60
   3  -1  -2  184.68   14.80
   3  -1  -2  184.08   14.70
   3  -1  -2  207.68   14.50
   3  -1  -2  179.98   12.30
   3  -1  -2  184.48   12.00
   3  -1  -2  197.28   14.40
   3  -1  -2  185.48   13.50
  -3   1   2  195.48   13.30
  -3   1   2  208.68   14.50
  -3   1   2  192.88   14.70
  -3   1   2  174.48   15.50
  -3   1   2  185.78   14.20
   3  -1  -3  224.18   17.20
   3  -1  -3  213.58   15.40
   3  -1  -3  236.58   17.10
   3  -1  -3  229.18   17.10
   3  -1  -3  210.48   15.20
   3  -1  -3  220.88   14.90
  -3   1   3  227.38   14.90
  -3   1   3  217.28   17.40
  -3   1   3  206.88   14.90
  -3   1   3  220.18   17.50
  -3   1   3  211.88   18.00
  -3   1   3  206.78   16.40
  -3   1   3  212.48   15.70
   3  -1  -4   12.90    7.50
   3  -1  -4   13.10    6.50
   3  -1  -4    4.20    6.50
   3  -1  -4    7.80    5.90
   3  -1  -4   30.20    7.50
   3  -1  -4   10.00    5.80
  -3   1   4    8.50    7.60
  -3   1   4   11.30    8.30
  -3   1   4   14.40    7.00
  -3   1   4   17.90    7.60
  -3   1   4    8.60    7.80
  -3   1   4   15.00    8.90
   3  -1  -5  235.08   21.10
   3  -1  -5  248.08   18.30
   3  -1  -5  260.17   22.10
   3  -1  -5  231.58   18.50
   3  -1  -5  235.58   19.80
   3  -1  -5  234.18   19.80
  -3   1   5  234.98   22.40
  -3   1   5  246.28   20.00
  -3   1   5  256.77   21.90
  -3   1   5  256.77   22.70
  -3   1   5  214.88   19.60
  -3   1   5  231.78   21.10
   3  -1  -6   47.70   11.30
   3  -1  -6   55.39   13.10
   3  -1  -6   67.59   14.80
   3  -1  -6   50.09   10.00
   3  -1  -6   52.09   11.00
   3  -1  -6   46.80   10.80
  -3   1   6   53.89   13.30
  -3   1   6   69.19   13.70
  -3   1   6   76.49   14.80
  -3   1   6   59.99   14.20
  -3   1   6   64.99   12.00
  -3   1   6   56.59   13.80
   3  -1  -7  159.18   20.10
   3  -1  -7  160.98   21.10
   3  -1  -7  123.69   13.00
   3  -1  -7   99.49   15.10
   3  -1  -7  111.79   18.40
   3  -1  -7  167.48   19.70
  -3   1   7  121.19   17.00
  -3   1   7  126.59   18.00
  -3   1   7  158.48   24.70
  -3   1   7  139.59   19.30
  -3   1   7  121.19   16.30
  -3   1   7  114.39   21.80
   3  -1  -8    4.20    7.90
   3  -1  -8    7.70   11.70
   3  -1  -8    9.00    9.30
   3  -1  -8   17.50    9.90
   3  -1  -8   25.00   11.30
   3  -1  -8   16.30    7.90
   3  -1  -8    8.50    6.50
  -3   1   8   22.80   12.10
  -3   1   8   16.90   10.40
  -3   1   8   18.10   12.40
  -3   1   8   10.40   10.30
   3  -1  -9   21.80   13.60
   3  -1  -9   15.70   12.60
   3  -1  -9   22.20   11.20
   3  -1  -9   28.00   12.10
   3  -1  -9   19.20    9.20
   3  -1  -9   20.20   13.00
   3  -1  -9   31.50   10.70
   3  -1  -9   15.40    7.50
   3  -1  -9   -2.20    7.40
  -3   1   9   11.10   11.20
  -3   1   9   13.90   11.30
  -3   1   9   14.10   12.20
  -3   1   9   12.20   10.50
   3  -1 -10    0.00   11.50
   3  -1 -10   19.40   14.00
   3  -1 -10    1.70    8.60
   3  -1 -10   11.10    8.20
   3  -1 -10    5.60   10.60
   3  -1 -10   20.50   13.70
   3  -1 -10    0.20   11.60
   3  -1 -10   11.30   12.60
   3  -1 -10    8.20    9.40
  -3   1  10   11.50   13.40
  -3   1  10    5.90   12.00
  -3   1  10    0.40   10.20
  -3   1  10   18.90   13.50
   3  -1 -11   51.29   17.70
   3  -1 -11  120.29   21.50
   3  -1 -11   70.29   17.10
   3  -1 -11  104.49   19.50
   3  -1 -11   62.29   14.00
   3  -1 -11   56.89   12.60
  -3   1  11   87.99   20.90
  -3   1  11   60.79   19.30
   3  -1 -12   13.90   10.10
   3  -1 -12   25.70   15.10
   3  -1 -12   27.40   17.00
   3  -1 -12   14.90   16.60
   3  -1 -12   42.70   16.20
   3  -1 -12   24.50    9.80
  -3   1  12   13.30   15.30
  -3   1  12   40.60   15.80
   3  -1 -13   22.00   15.20
   3  -1 -13    5.30   14.50
   3  -1 -13   14.10   13.60
   3  -1 -13   -1.80   12.60
   3  -1 -13   -1.60   13.90
   3  -1 -13   23.80   13.90
  -3   1  13    2.40   15.10
  -3   1  13   14.10   15.80
   3  -1 -14    2.50   15.60
   3  -1 -14    6.90   16.30
   3  -1 -14    5.60   17.30
   3  -1 -14   -4.70   14.70
  -3   1  14  -11.30   11.80
  -3   1  14    8.40   17.60
  -3   1  15   38.00   20.70
  -3   1  15    4.10   17.40
   4  -2  13    0.00   17.90
   4  -2  13   -0.50   16.90
  -4   2 -13   -4.50   14.10
  -4   2 -13    2.20   19.00
   4  -2  12  102.79   25.60
   4  -2  12  125.79   24.40
  -4   2 -12  137.79   27.10
  -4   2 -12  126.59   28.20
   4  -2  11   -4.80   14.10
   4  -2  11   17.60   15.40
   4  -2  11   12.20   16.40
   4  -2  11   -7.40   15.50
  -4   2 -11   -7.10   16.70
  -4   2 -11    3.50   14.60
  -4   2 -11   29.10   18.90
  -4   2 -11   12.00   14.00
   4  -2  10  119.89   22.00
   4  -2  10   52.59   19.40
   4  -2  10   71.79   20.50
   4  -2  10   91.39   22.60
  -4   2 -10   65.09   29.90
  -4   2 -10  111.39   21.60
  -4   2 -10   68.09   24.10
  -4   2 -10   52.89   14.80
  -4   2 -10  118.39   22.90
  -4   2 -10   40.20   18.50
   4  -2   9  100.69   20.90
   4  -2   9   69.19   18.40
   4  -2   9   74.29   17.00
   4  -2   9   86.79   20.20
  -4   2  -9  111.69   16.80
  -4   2  -9  110.39   19.70
  -4   2  -9  130.19   23.50
  -4   2  -9   79.19   21.70
  -4   2  -9  119.69   22.60
  -4   2  -9   81.59   19.40
  -4   2  -9  111.49   21.80
   4  -2   8   87.89   17.80
   4  -2   8   98.19   21.40
   4  -2   8   89.19   19.80
   4  -2   8   83.09   18.50
  -4   2  -8   57.49   12.50
  -4   2  -8   84.79   16.70
  -4   2  -8   73.79   16.80
  -4   2  -8   69.59   16.90
  -4   2  -8   89.69   18.40
  -4   2  -8   68.19   20.00
  -4   2  -8  101.09   20.40
   4  -2   7   53.29   14.30
   4  -2   7   68.39   15.30
   4  -2   7   68.19   15.30
   4  -2   7   53.09   14.70
   4  -2   7   36.50    9.20
  -4   2  -7   36.80   14.40
  -4   2  -7   59.19   13.90
  -4   2  -7   38.00   10.20
  -4   2  -7   36.30   12.20
  -4   2  -7   71.99   15.90
  -4   2  -7   63.79   14.20
  -4   2  -7   51.49   14.70
   4  -2   6  171.88   22.20
   4  -2   6  188.08   21.40
   4  -2   6  193.08   23.30
   4  -2   6  180.18   20.50
   4  -2   6  170.08   17.40
  -4   2  -6  214.68   24.10
  -4   2  -6  171.18   18.90
  -4   2  -6  188.38   25.70
  -4   2  -6  179.98   17.00
  -4   2  -6  134.89   19.10
  -4   2  -6  170.08   18.70
  -4   2  -6  177.38   23.10
   4  -2   5    8.30    9.50
   4  -2   5   -6.40    7.50
   4  -2   5    2.30    7.60
   4  -2   5   -1.90    8.70
   4  -2   5    3.60    8.90
  -4   2  -5    3.30    9.50
  -4   2  -5    2.40    8.10
  -4   2  -5   -1.80    5.90
  -4   2  -5   -1.50    7.50
  -4   2  -5   -6.10    7.10
  -4   2  -5    0.10    8.40
  -4   2  -5   10.50    9.10
   4  -2   4  401.86   29.50
   4  -2   4  464.35   32.50
   4  -2   4  461.95   31.70
   4  -2   4  468.55   31.00
  -4   2  -4  398.16   31.00
  -4   2  -4  405.46   27.00
  -4   2  -4  393.56   31.70
  -4   2  -4  432.46   30.40
  -4   2  -4  432.46   29.80
  -4   2  -4  414.66   30.90
  -4   2  -4  439.16   28.60
   4  -2   3    0.10    7.00
   4  -2   3    3.30    8.40
   4  -2   3   13.90    9.60
   4  -2   3   14.10    8.60
   4  -2   3    4.20    8.10
  -4   2  -3    7.30    7.10
  -4   2  -3   17.70    8.90
  -4   2  -3    5.70    8.40
  -4   2  -3    0.60    6.70
  -4   2  -3   12.80    8.30
  -4   2  -3   10.30    5.70
  -4   2  -3    2.80    7.40
   4  -2   2  652.93   38.50
   4  -2   2  705.83   42.00
   4  -2   2  766.12   43.90
   4  -2   2  702.53   40.90
   4  -2   2  699.03   41.60
   4  -2   2  652.63   41.20
   4  -2   2  727.03   42.00
  -4   2  -2  785.72   41.50
  -4   2  -2  705.83   38.50
  -4   2  -2  772.72   42.20
  -4   2  -2  751.12   41.20
  -4   2  -2  698.83   41.00
  -4   2  -2  766.12   41.90
  -4   2  -2  692.53   39.10
   4  -2   1  565.84   32.40
   4  -2   1  527.85   32.00
   4  -2   1  549.35   31.80
   4  -2   1  583.24   32.70
  -4   2  -1  573.94   32.60
  -4   2  -1  557.24   31.90
  -4   2  -1  563.14   31.90
  -4   2  -1  564.54   31.70
   4  -2   0   25.70    5.50
   4  -2   0   24.10    5.70
   4  -2   0   24.40    5.80
   4  -2   0   28.70    5.80
  -4   2   0   26.80    5.90
  -4   2   0   22.30    5.20
  -4   2   0   27.40    6.00
  -4   2   0   19.30    5.60
  -4   2   0   18.30    6.20
  -4   2   0   31.90    5.60
   4  -2  -1   57.19    5.50
   4  -2  -1   45.50    8.60
   4  -2  -1   67.79    6.90
   4  -2  -1   60.99    7.70
   4  -2  -1   60.49    8.40
   4  -2  -1   70.19    7.20
   4  -2  -1   56.89    5.30
  -4   2   1   49.99    8.00
  -4   2   1   59.79    6.20
  -4   2   1   53.99    9.00
   4  -2  -2  277.97   17.90
   4  -2  -2  267.77   20.60
   4  -2  -2  293.47   19.00
   4  -2  -2  296.37   18.70
   4  -2  -2  269.57   15.90
   4  -2  -2  275.47   17.90
   4  -2  -2  277.17   15.70
   4  -2  -2  278.77   19.20
  -4   2   2  267.07   18.10
  -4   2   2  275.87   18.80
  -4   2   2  277.87   20.50
  -4   2   2  277.47   18.60
   4  -2  -3  265.87   16.70
   4  -2  -3  245.38   17.00
   4  -2  -3  241.38   18.10
   4  -2  -3  259.67   19.00
   4  -2  -3  255.17   17.80
   4  -2  -3  244.98   18.80
   4  -2  -3  235.98   17.00
   4  -2  -3  262.27   18.70
  -4   2   3  233.58   16.00
  -4   2   3  236.88   16.30
  -4   2   3  234.68   16.50
  -4   2   3  215.78   18.10
  -4   2   3  256.17   19.00
  -4   2   3  253.67   18.20
  -4   2   3  282.17   20.50
   4  -2  -4  173.98   14.00
   4  -2  -4  157.98   16.40
   4  -2  -4  150.98   12.90
   4  -2  -4  151.68   13.60
   4  -2  -4  162.18   16.00
   4  -2  -4  147.69   15.30
  -4   2   4  165.28   16.70
  -4   2   4  139.39   13.30
  -4   2   4  154.18   14.50
  -4   2   4  177.58   17.30
  -4   2   4  165.28   15.10
  -4   2   4  154.48   16.50
   4  -2  -5   20.60   10.90
   4  -2  -5   31.10   11.00
   4  -2  -5   24.60    7.80
   4  -2  -5   25.80    9.30
   4  -2  -5   14.50    7.50
   4  -2  -5   18.10    7.70
  -4   2   5   21.70    8.10
  -4   2   5   18.20    7.80
  -4   2   5   19.10   11.80
  -4   2   5   14.40    9.20
  -4   2   5   26.40   11.30
  -4   2   5   27.20    8.60
   4  -2  -6  290.27   23.80
   4  -2  -6  295.77   22.10
   4  -2  -6  317.07   24.30
   4  -2  -6  343.77   26.90
   4  -2  -6  322.57   26.20
   4  -2  -6  328.87   23.20
  -4   2   6  327.77   27.40
  -4   2   6  350.56   27.80
  -4   2   6  323.87   23.70
  -4   2   6  334.17   25.00
  -4   2   6  310.97   26.80
  -4   2   6  313.77   25.50
   4  -2  -7  182.58   20.00
   4  -2  -7  189.18   22.40
   4  -2  -7  158.98   21.70
   4  -2  -7  133.59   14.60
   4  -2  -7  140.69   15.90
   4  -2  -7  166.38   17.60
  -4   2   7  147.79   18.10
  -4   2   7  176.38   22.90
  -4   2   7  177.88   20.30
  -4   2   7  159.28   19.20
  -4   2   7  212.88   24.50
  -4   2   7  168.68   21.80
   4  -2  -8  280.77   24.20
   4  -2  -8  313.87   28.10
   4  -2  -8  286.97   26.40
   4  -2  -8  292.37   26.80
   4  -2  -8  303.37   25.60
   4  -2  -8  277.17   22.10
   4  -2  -8  272.57   24.00
   4  -2  -8  303.87   24.30
   4  -2  -8  351.06   39.40
  -4   2   8  318.37   26.00
  -4   2   8  286.17   27.60
  -4   2   8  300.67   27.40
  -4   2   8  331.97   26.80
  -4   2   8  320.07   29.10
  -4   2   8  310.87   29.30
   4  -2  -9    7.20    8.90
   4  -2  -9   15.50    7.50
   4  -2  -9    7.00    8.90
   4  -2  -9    3.00   12.20
   4  -2  -9    7.20    8.60
   4  -2  -9    3.40    7.20
   4  -2  -9   -3.00    9.40
  -4   2   9   24.10   12.40
  -4   2   9    3.00   10.10
  -4   2   9   19.60   14.70
  -4   2   9   19.60   12.00
  -4   2   9    5.90   10.90
  -4   2   9   17.10   12.70
   4  -2 -10  161.28   21.10
   4  -2 -10  222.28   26.20
   4  -2 -10  196.58   28.30
   4  -2 -10  200.98   33.00
   4  -2 -10  246.38   28.40
   4  -2 -10  210.48   18.60
   4  -2 -10  176.68   22.50
   4  -2 -10  202.98   22.30
   4  -2 -10  174.28   25.80
  -4   2  10  132.09   21.60
  -4   2  10  212.48   27.60
  -4   2  10  212.48   23.90
  -4   2  10  193.28   29.10
   4  -2 -11   76.09   22.20
   4  -2 -11   45.90   18.60
   4  -2 -11   57.19   18.20
   4  -2 -11   30.90   12.00
   4  -2 -11   41.60   15.20
   4  -2 -11   46.50   10.80
   4  -2 -11   37.40   21.30
   4  -2 -11   17.00   13.40
   4  -2 -11   59.59   17.00
  -4   2  11   53.79   17.50
  -4   2  11   71.09   19.70
   4  -2 -12   84.09   16.80
   4  -2 -12  136.99   25.60
   4  -2 -12  159.38   43.30
   4  -2 -12  129.89   25.90
   4  -2 -12  148.39   17.80
   4  -2 -12  162.38   25.10
   4  -2 -12  103.19   22.90
   4  -2 -12  109.69   21.40
  -4   2  12  122.99   24.10
  -4   2  12   91.19   27.20
  -4   2  12  124.39   25.70
  -4   2  12  163.18   37.80
   4  -2 -13   39.20   21.10
   4  -2 -13    4.60   16.00
   4  -2 -13   -0.70   12.50
   4  -2 -13    9.40   16.90
  -4   2  13    1.50   14.40
  -4   2  13    2.10   12.80
   4  -2 -14   64.99   20.60
   4  -2 -14   60.29   20.40
   4  -2 -14  105.19   25.80
   4  -2 -14   68.69   20.30
  -4   2  14   68.99   20.10
  -4   2  14   33.00   20.50
  -4   2  15   42.50   22.70
  -4   2  15   18.90   17.70
   5  -3  13   18.60   16.90
   5  -3  13   33.80   19.50
  -5   3 -13   81.79   23.10
  -5   3 -13   34.70   20.90
   5  -3  12   29.50   18.60
   5  -3  12   20.40   17.10
  -5   3 -12   35.20   24.40
  -5   3 -12   19.00   17.30
   5  -3  11   28.20   17.30
   5  -3  11   19.50   17.10
   5  -3  11   36.70   16.40
   5  -3  11   32.90   16.10
  -5   3 -11   -0.60   14.40
  -5   3 -11    8.40   14.00
  -5   3 -11   48.60   24.80
  -5   3 -11   59.99   20.50
  -5   3 -11    4.30   18.60
   5  -3  10   -7.50   12.80
   5  -3  10    0.90   19.80
   5  -3  10    7.40   19.00
   5  -3  10   -0.60   14.30
  -5   3 -10   37.10   16.10
  -5   3 -10   -2.50   10.00
  -5   3 -10    8.20   15.90
  -5   3 -10    1.10   14.30
  -5   3 -10   18.90   16.90
  -5   3 -10    2.10   13.90
  -5   3 -10   -5.20   11.00
   5  -3   9  113.79   22.80
   5  -3   9   54.99   17.90
   5  -3   9   72.19   20.50
   5  -3   9   63.79   17.70
  -5   3  -9   67.69   18.30
  -5   3  -9   71.59   21.20
  -5   3  -9   48.70   13.30
  -5   3  -9   51.59   18.40
  -5   3  -9   59.79   18.20
  -5   3  -9   59.29   19.50
  -5   3  -9   64.69   16.80
   5  -3   8   19.10   14.10
   5  -3   8   17.90   13.10
   5  -3   8    4.10   13.70
   5  -3   8   23.10   12.50
  -5   3  -8    4.70   12.00
  -5   3  -8   10.50    9.50
  -5   3  -8   17.90   12.70
  -5   3  -8   10.00   11.10
  -5   3  -8   12.40   13.20
  -5   3  -8   18.20   12.80
  -5   3  -8    7.00   13.30
   5  -3   7  187.68   24.60
   5  -3   7  174.98   24.40
   5  -3   7  161.78   23.50
   5  -3   7  193.88   24.80
  -5   3  -7  170.68   23.30
  -5   3  -7  180.18   19.20
  -5   3  -7  178.18   22.90
  -5   3  -7  133.09   23.60
  -5   3  -7  188.28   25.50
  -5   3  -7  217.48   24.60
  -5   3  -7  153.08   22.80
   5  -3   6  347.67   29.30
   5  -3   6  318.77   29.20
   5  -3   6  320.47   27.80
   5  -3   6  293.97   25.60
   5  -3   6  317.67   29.40
  -5   3  -6  351.76   24.30
  -5   3  -6  308.37   25.20
  -5   3  -6  330.07   27.30
  -5   3  -6  309.87   27.90
  -5   3  -6  299.77   30.00
  -5   3  -6  313.77   28.80
  -5   3  -6  310.87   27.80
   5  -3   5  222.18   21.90
   5  -3   5  225.68   21.10
   5  -3   5  252.47   23.50
   5  -3   5  224.98   21.90
   5  -3   5  223.58   23.30
  -5   3  -5  195.58   21.40
  -5   3  -5  226.98   20.00
  -5   3  -5  208.48   22.60
  -5   3  -5  219.38   28.10
  -5   3  -5  240.08   26.50
  -5   3  -5  198.28   22.80
  -5   3  -5  254.47   18.90
   5  -3   4   91.29   14.80
   5  -3   4   80.19   15.20
   5  -3   4   74.39   14.10
  -5   3  -4   66.99   12.70
  -5   3  -4   78.29   13.30
  -5   3  -4   77.99   14.00
  -5   3  -4   55.29   12.60
  -5   3  -4   79.09   12.50
  -5   3  -4   60.39   13.60
  -5   3  -4   70.79    9.90
   5  -3   3   27.20   10.10
   5  -3   3    5.70   10.20
   5  -3   3   21.50   10.60
   5  -3   3   -0.40    9.60
   5  -3   3   28.40   10.10
  -5   3  -3   22.90    9.50
  -5   3  -3   19.50    7.90
  -5   3  -3    4.10    9.10
  -5   3  -3   17.80    9.70
  -5   3  -3   12.50    9.00
  -5   3  -3   11.00    6.10
  -5   3  -3   11.70    9.90
   5  -3   2   53.29   10.60
   5  -3   2   57.49   10.40
   5  -3   2   76.29   11.50
   5  -3   2   58.09   10.70
  -5   3  -2   57.99   10.60
  -5   3  -2   79.59   11.60
  -5   3  -2   65.49    7.00
  -5   3  -2   79.79   12.20
  -5   3  -2   68.39    9.60
  -5   3  -2   51.69   10.30
   5  -3   1 1067.39   58.69
   5  -3   1 1120.29   59.09
   5  -3   1 1084.59   58.19
   5  -3   1 1083.49   58.39
  -5   3  -1 1065.29   57.69
  -5   3  -1 1038.80   58.29
  -5   3  -1 1144.79   58.29
  -5   3  -1 1040.00   58.99
   5  -3   0   81.89    8.90
   5  -3   0   65.89    8.70
   5  -3   0   66.09    8.60
   5  -3   0   71.79    8.90
  -5   3   0   74.79   10.90
  -5   3   0   98.29   10.50
  -5   3   0   92.59    8.80
  -5   3   0   86.19    9.20
  -5   3   0   68.49    8.80
  -5   3   0   82.59    8.30
   5  -3  -1 3418.06  178.28
   5  -3  -1 3516.85  178.38
   5  -3  -1 3416.36  178.78
   5  -3  -1 3519.85  179.08
  -5   3   1 3573.44  180.48
  -5   3   1 3462.65  178.38
  -5   3   1 3747.83  182.18
  -5   3   1 3547.55  178.68
   5  -3  -2  835.52   44.90
   5  -3  -2  806.02   44.60
   5  -3  -2  774.02   44.20
   5  -3  -2  809.22   42.10
   5  -3  -2  808.52   44.50
   5  -3  -2  837.72   45.90
   5  -3  -2  781.72   41.80
  -5   3   2  776.72   45.10
  -5   3   2  808.02   47.00
  -5   3   2  791.42   42.80
  -5   3   2  821.32   43.10
   5  -3  -3 1437.06   77.99
   5  -3  -3 1418.36   77.59
   5  -3  -3 1498.65   79.49
   5  -3  -3 1404.26   78.39
   5  -3  -3 1396.56   79.79
   5  -3  -3 1416.16   76.59
   5  -3  -3 1501.65   79.09
   5  -3  -3 1478.25   80.29
  -5   3   3 1541.85   78.99
  -5   3   3 1541.65   81.99
  -5   3   3 1507.45   76.99
  -5   3   3 1541.85   79.89
  -5   3   3 1492.45   78.49
  -5   3   3 1493.85   78.19
  -5   3   3 1536.55   77.49
   5  -3  -4   31.80    7.80
   5  -3  -4   34.60    8.60
   5  -3  -4   26.20    6.70
   5  -3  -4   22.40    6.60
   5  -3  -4   30.70    9.20
   5  -3  -4   29.50   11.60
   5  -3  -4   29.50   10.50
  -5   3   4   25.50    9.40
  -5   3   4   35.10   10.60
  -5   3   4   33.80   10.50
  -5   3   4   33.80    8.10
  -5   3   4   36.40    9.20
  -5   3   4   38.00    8.60
   5  -3  -5  168.08   16.70
   5  -3  -5  180.68   15.20
   5  -3  -5  137.99   14.10
   5  -3  -5  194.58   20.70
   5  -3  -5  148.99   15.20
   5  -3  -5  166.58   18.30
  -5   3   5  155.08   16.10
  -5   3   5  205.38   22.50
  -5   3   5  183.88   19.50
  -5   3   5  182.08   19.00
  -5   3   5  161.48   19.30
  -5   3   5  137.59   14.90
   5  -3  -6  154.38   19.30
   5  -3  -6  124.19   13.00
   5  -3  -6  121.09   13.60
   5  -3  -6  116.59   14.60
   5  -3  -6  129.39   15.90
   5  -3  -6  127.29   17.10
  -5   3   6  122.19   14.30
  -5   3   6  149.69   18.50
  -5   3   6  141.59   18.80
  -5   3   6  135.09   18.60
  -5   3   6  144.29   19.80
  -5   3   6  156.88   17.30
   5  -3  -7  337.27   28.80
   5  -3  -7  353.56   26.60
   5  -3  -7  356.86   25.40
   5  -3  -7  313.77   27.80
   5  -3  -7  359.96   24.80
   5  -3  -7  387.46   26.90
  -5   3   7  360.36   27.70
  -5   3   7  334.97   29.20
  -5   3   7  330.37   25.80
  -5   3   7  339.37   27.50
  -5   3   7  344.97   29.90
  -5   3   7  359.26   30.60
   5  -3  -8  171.38   20.40
   5  -3  -8  145.49   17.40
   5  -3  -8  188.68   17.00
   5  -3  -8  225.58   31.20
   5  -3  -8  186.78   21.30
   5  -3  -8  161.18   19.50
   5  -3  -8  183.48   24.10
   5  -3  -8  231.78   26.00
   5  -3  -8  218.78   25.00
  -5   3   8  170.48   21.80
  -5   3   8  164.68   23.40
  -5   3   8  217.18   25.90
  -5   3   8  162.68   23.90
  -5   3   8  199.68   23.30
  -5   3   8  199.88   23.00
   5  -3  -9  727.83   48.90
   5  -3  -9  740.23   43.40
   5  -3  -9  581.04   43.70
   5  -3  -9  515.55   50.89
   5  -3  -9  741.53   45.40
   5  -3  -9  759.02   50.09
   5  -3  -9  543.45   45.40
   5  -3  -9  682.03   46.60
   5  -3  -9  768.42   46.50
  -5   3   9  793.22   49.99
  -5   3   9  763.02   47.40
  -5   3   9  762.12   51.89
  -5   3   9  715.43   47.60
  -5   3   9  665.63   49.10
  -5   3   9  741.83   52.19
   5  -3 -10  139.99   20.70
   5  -3 -10  100.99   21.40
   5  -3 -10  144.49   17.70
   5  -3 -10  198.38   31.00
   5  -3 -10  105.89   17.40
   5  -3 -10  106.99   17.90
   5  -3 -10  140.79   20.60
  -5   3  10  110.59   20.60
  -5   3  10  126.89   23.90
  -5   3  10  126.99   24.90
  -5   3  10   56.29   15.80
  -5   3  10  134.89   21.40
  -5   3  10  173.28   24.40
   5  -3 -11  227.78   20.60
   5  -3 -11  269.77   33.50
   5  -3 -11  256.77   30.40
   5  -3 -11  229.88   39.20
   5  -3 -11  197.98   24.80
   5  -3 -11  264.77   26.30
   5  -3 -11  272.67   34.70
   5  -3 -11  257.47   32.70
   5  -3 -11  247.98   29.40
  -5   3  11  235.58   29.20
  -5   3  11  184.08   33.30
  -5   3  11  179.68   30.80
  -5   3  11  235.88   30.30
   5  -3 -12    3.10   13.50
   5  -3 -12    7.40   11.60
   5  -3 -12   -1.30    8.00
   5  -3 -12   10.90   14.50
   5  -3 -12   25.90   28.40
   5  -3 -12   -3.20   18.90
   5  -3 -12    0.20   13.10
   5  -3 -12   -5.60    9.70
   5  -3 -12   16.80   14.10
  -5   3  12   12.20   19.70
  -5   3  12  -23.20   18.90
  -5   3  12   11.60   15.30
  -5   3  12    2.10   13.00
   5  -3 -13   59.69   19.50
   5  -3 -13   25.80   14.50
   5  -3 -13   38.90   18.30
   5  -3 -13   38.30   16.00
  -5   3  13   16.50   16.40
  -5   3  13   49.99   18.40
   5  -3 -14   14.10   16.80
   5  -3 -14   36.80   19.30
   5  -3 -14    0.50   16.30
   5  -3 -14   -2.30   14.90
  -5   3  14    3.30   15.20
  -5   3  14   -0.50   13.90
  -5   3  15   55.29   22.40
  -5   3  15   31.50   19.20
   6  -4  13  -17.50   13.70
   6  -4  13   15.30   19.50
   6  -4  12   25.50   17.90
   6  -4  12   18.40   15.80
  -6   4 -12   44.80   29.10
  -6   4 -12   30.80   24.90
   6  -4  11   13.90   18.10
  -6   4 -11   10.90   18.50
  -6   4 -11    2.30   17.20
  -6   4 -11   60.29   19.00
  -6   4 -11   86.99   19.90
  -6   4 -11   21.10   13.70
   6  -4  10   36.90   16.50
   6  -4  10   65.29   22.30
   6  -4  10   44.20   18.80
   6  -4  10   46.80   20.70
  -6   4 -10   33.30   13.60
  -6   4 -10   19.50   14.20
  -6   4 -10   71.39   18.90
  -6   4 -10   39.90   19.30
  -6   4 -10   77.79   23.80
  -6   4 -10   56.49   22.40
  -6   4 -10   72.49   22.00
   6  -4   9    6.40   14.00
   6  -4   9    4.70   11.90
   6  -4   9   24.60   12.70
   6  -4   9   11.70   13.50
   6  -4   9   13.60   13.90
  -6   4  -9    6.40   12.80
  -6   4  -9   12.20   13.70
  -6   4  -9    8.70   12.90
  -6   4  -9  -10.60   10.70
  -6   4  -9   -5.10   13.70
  -6   4  -9   11.60   14.60
  -6   4  -9   10.10    9.70
   6  -4   8  101.19   21.10
   6  -4   8   90.09   19.90
   6  -4   8   77.79   17.90
   6  -4   8   75.89   19.90
   6  -4   8  100.49   16.50
  -6   4  -8   94.99   20.40
  -6   4  -8  115.59   21.20
  -6   4  -8   97.89   20.90
  -6   4  -8  118.59   21.50
  -6   4  -8  108.99   19.50
  -6   4  -8   93.29   15.20
  -6   4  -8  115.09   22.30
   6  -4   7   21.00   13.30
   6  -4   7   -0.70   10.40
   6  -4   7   11.60   12.00
   6  -4   7   19.60   14.30
   6  -4   7   -2.00   12.00
  -6   4  -7   31.60   13.90
  -6   4  -7    4.70    7.90
  -6   4  -7   25.10   12.50
  -6   4  -7    2.30   12.90
  -6   4  -7   23.40   12.80
  -6   4  -7   20.80   14.20
  -6   4  -7    7.40   12.40
   6  -4   6    9.90   10.90
   6  -4   6    3.30   12.00
   6  -4   6    6.80   10.90
   6  -4   6   10.50    9.00
   6  -4   6    9.50    9.70
  -6   4  -6   12.20    8.00
  -6   4  -6    7.60   11.20
  -6   4  -6    0.70    9.10
  -6   4  -6   15.70   11.00
  -6   4  -6   30.80   11.50
  -6   4  -6    3.50    9.30
  -6   4  -6    9.50   11.20
   6  -4   5   41.50   12.90
   6  -4   5   40.50   13.30
   6  -4   5   37.90   12.20
  -6   4  -5   47.00   13.20
  -6   4  -5   27.00   11.40
  -6   4  -5   23.10   10.10
  -6   4  -5   24.00    7.80
  -6   4  -5   27.10    9.60
  -6   4  -5   32.20   10.60
  -6   4  -5   44.20   12.50
   6  -4   4  557.94   36.20
   6  -4   4  572.64   37.80
   6  -4   4  487.35   36.40
   6  -4   4  556.44   37.90
   6  -4   4  499.75   37.00
  -6   4  -4  519.55   35.10
  -6   4  -4  538.25   37.50
  -6   4  -4  488.45   31.40
  -6   4  -4  541.15   33.10
  -6   4  -4  554.84   36.40
  -6   4  -4  554.14   36.90
  -6   4  -4  542.05   36.20
   6  -4   3    6.90    8.30
   6  -4   3    0.90    9.50
   6  -4   3    9.80    9.20
   6  -4   3    1.60    9.50
  -6   4  -3   -8.40    7.70
  -6   4  -3   -9.00    7.60
  -6   4  -3    3.40    8.20
  -6   4  -3   -6.60    8.50
  -6   4  -3   -6.60    4.70
  -6   4  -3   -1.50    7.00
   6  -4   2   57.19   11.40
   6  -4   2   83.99   13.20
   6  -4   2   54.39   11.30
   6  -4   2   68.89   11.60
  -6   4  -2   74.49   11.70
  -6   4  -2   63.29   11.70
  -6   4  -2   45.60   10.60
  -6   4  -2   70.19   11.80
   6  -4   1  291.77   22.00
   6  -4   1  331.77   22.90
   6  -4   1  308.97   21.80
   6  -4   1  316.17   21.90
  -6   4  -1  332.27   23.40
  -6   4  -1  340.47   21.70
  -6   4  -1  316.27   22.00
  -6   4  -1  303.07   21.00
   6  -4   0  312.47   20.90
   6  -4   0  326.67   21.30
   6  -4   0  308.87   21.40
   6  -4   0  333.17   21.00
  -6   4   0  337.37   21.30
  -6   4   0  335.77   22.00
  -6   4   0  363.86   22.00
  -6   4   0  352.36   23.70
  -6   4   0  315.87   20.20
  -6   4   0  324.17   20.50
   6  -4  -1  311.07   20.10
   6  -4  -1  346.17   21.10
   6  -4  -1  311.87   20.30
   6  -4  -1  332.97   21.60
  -6   4   1  358.26   22.80
  -6   4   1  346.77   20.50
  -6   4   1  368.06   24.80
  -6   4   1  330.97   21.10
  -6   4   1  335.87   19.40
  -6   4   1  360.86   19.70
   6  -4  -2  191.48   16.30
   6  -4  -2  178.88   12.20
   6  -4  -2  168.48   16.20
   6  -4  -2  200.38   16.70
   6  -4  -2  184.18   12.50
  -6   4   2  218.78   19.00
  -6   4   2  185.68   13.20
  -6   4   2  184.68   13.50
  -6   4   2  180.38   16.20
   6  -4  -3  132.99   10.30
   6  -4  -3  143.89   13.70
   6  -4  -3  151.78   13.70
   6  -4  -3  134.29   10.80
   6  -4  -3  172.38   17.10
   6  -4  -3  147.09   16.00
   6  -4  -3  149.99   15.40
  -6   4   3  130.69   14.10
  -6   4   3  139.99   11.90
  -6   4   3  154.58   18.90
  -6   4   3  149.99   14.80
  -6   4   3  169.68   17.60
  -6   4   3  122.99   11.20
   6  -4  -4 2026.90  103.99
   6  -4  -4 2008.10  104.89
   6  -4  -4 2011.40  100.99
   6  -4  -4 1851.71  103.89
   6  -4  -4 2021.50  101.49
   6  -4  -4 1902.21  100.29
   6  -4  -4 1925.51  104.19
   6  -4  -4 1897.31  102.49
  -6   4   4 1895.61  106.59
  -6   4   4 1916.21  104.09
  -6   4   4 1911.41  101.69
  -6   4   4 2013.60  103.59
  -6   4   4 1893.51  102.79
  -6   4   4 1859.71  100.89
   6  -4  -5  464.95   32.70
   6  -4  -5  511.35   29.50
   6  -4  -5  469.65   31.30
   6  -4  -5  524.65   33.90
   6  -4  -5  434.46   30.60
   6  -4  -5  536.95   34.60
   6  -4  -5  504.65   30.20
  -6   4   5  478.95   33.10
  -6   4   5  505.35   33.30
  -6   4   5  491.75   30.40
  -6   4   5  458.05   30.90
  -6   4   5  488.05   35.90
  -6   4   5  542.25   34.40
   6  -4  -6  331.07   26.20
   6  -4  -6  365.46   27.10
   6  -4  -6  360.96   25.10
   6  -4  -6  363.86   24.20
   6  -4  -6  355.36   25.00
   6  -4  -6  415.46   29.10
   6  -4  -6  321.47   24.70
   6  -4  -6  327.57   30.60
   6  -4  -6  372.86   28.80
  -6   4   6  382.86   28.60
  -6   4   6  351.46   27.50
  -6   4   6  377.06   30.60
  -6   4   6  375.56   25.60
  -6   4   6  364.26   29.10
  -6   4   6  394.66   27.10
   6  -4  -7   14.40   10.30
   6  -4  -7   -2.40    5.80
   6  -4  -7   -4.30    5.10
   6  -4  -7    8.30    6.90
   6  -4  -7    6.40    6.60
   6  -4  -7   10.10   10.00
  -6   4   7   -3.80    9.60
  -6   4   7    0.00    8.00
  -6   4   7    7.30    9.50
  -6   4   7    1.60    8.60
  -6   4   7    6.60   10.40
  -6   4   7    3.50    7.70
   6  -4  -8    8.70    8.00
   6  -4  -8   25.40   10.10
   6  -4  -8   24.70   10.10
   6  -4  -8   13.10   10.50
   6  -4  -8   22.40   14.20
   6  -4  -8    8.90   10.80
   6  -4  -8   20.40    9.40
   6  -4  -8   25.50    8.70
   6  -4  -8    4.20   11.50
  -6   4   8   24.60   12.00
  -6   4   8   21.80   12.70
  -6   4   8   36.50   12.30
  -6   4   8   24.20   11.20
  -6   4   8   26.10   12.20
  -6   4   8   23.60   10.70
   6  -4  -9   17.40   10.10
   6  -4  -9   15.20    9.40
   6  -4  -9   33.00   13.20
   6  -4  -9   26.30   12.10
   6  -4  -9    9.10    9.00
   6  -4  -9   11.50    9.40
   6  -4  -9   16.90    7.80
   6  -4  -9   16.60   13.60
   6  -4  -9   27.80   16.30
  -6   4   9   12.30   12.10
  -6   4   9   -9.10   10.00
  -6   4   9   37.30   13.40
  -6   4   9    7.60   12.20
  -6   4   9   34.70   14.20
  -6   4   9   20.20   14.10
   6  -4 -10   77.09   16.00
   6  -4 -10   77.09   12.80
   6  -4 -10   89.79   19.10
   6  -4 -10   78.89   19.00
   6  -4 -10   62.49   14.70
   6  -4 -10   75.09   19.00
   6  -4 -10   80.19   16.70
   6  -4 -10   97.79   17.20
   6  -4 -10   72.49   22.20
  -6   4  10   91.89   22.60
  -6   4  10   83.89   19.10
  -6   4  10   77.29   20.50
  -6   4  10   89.79   21.30
  -6   4  10   84.79   19.00
  -6   4  10   91.19   19.60
   6  -4 -11    9.90   14.10
   6  -4 -11    3.10    9.70
   6  -4 -11    6.50    9.80
   6  -4 -11    7.10   12.00
   6  -4 -11   -4.70    9.50
   6  -4 -11   -9.20   15.40
   6  -4 -11    7.70    8.80
  -6   4  11   17.20   14.10
  -6   4  11   -1.40   11.40
  -6   4  11   -6.10   11.70
  -6   4  11   -4.50   13.40
   6  -4 -12  208.08   27.00
   6  -4 -12  163.38   27.70
   6  -4 -12  161.88   38.20
   6  -4 -12  217.18   32.20
   6  -4 -12  140.79   27.00
   6  -4 -12  157.38   25.90
  -6   4  12  166.98   26.10
  -6   4  12  209.78   30.20
   6  -4 -13   -0.80   12.50
   6  -4 -13   33.50   16.50
   6  -4 -13   20.30   17.20
   6  -4 -13   35.10   11.50
  -6   4  13   19.70   14.30
  -6   4  13   24.60   16.40
   6  -4 -14   47.20   19.90
   6  -4 -14   22.40   17.20
   6  -4 -14   22.80   18.30
   6  -4 -14   42.30   17.70
  -6   4  14   13.80   18.10
  -6   4  14   43.90   17.10
  -6   4  15   12.90   15.00
  -6   4  15    5.40   16.20
   7  -5  12  -13.00   16.80
   7  -5  12   -1.50   15.80
  -7   5 -12    4.80   18.50
  -7   5 -12   32.10   20.00
   7  -5  11   33.50   17.10
   7  -5  11   22.10   18.10
  -7   5 -11   13.40   17.70
  -7   5 -11   21.50   13.40
  -7   5 -11   27.90   20.60
  -7   5 -11   30.90   19.00
  -7   5 -11   25.40   12.70
   7  -5  10   19.90   17.70
   7  -5  10   17.10   15.80
   7  -5  10   12.40   12.80
   7  -5  10    1.00   14.80
  -7   5 -10   -5.90   17.70
  -7   5 -10   21.30   16.90
  -7   5 -10  -10.60   15.30
  -7   5 -10   14.70   25.40
   7  -5   9  119.39   21.20
   7  -5   9   85.39   21.20
   7  -5   9  129.29   25.20
   7  -5   9  111.09   23.30
   7  -5   9  114.79   23.80
  -7   5  -9   39.60   18.10
  -7   5  -9   73.09   20.40
  -7   5  -9  108.49   16.90
  -7   5  -9  181.48   27.70
  -7   5  -9  117.49   24.10
  -7   5  -9  178.78   23.90
  -7   5  -9  133.89   24.30
   7  -5   8   -2.30    9.40
   7  -5   8   -0.60   11.20
   7  -5   8   11.70   12.90
   7  -5   8    6.50   13.70
   7  -5   8   12.70   12.00
  -7   5  -8    4.60    8.80
  -7   5  -8   -2.50    9.70
  -7   5  -8    2.30   13.40
  -7   5  -8  -10.80   11.70
  -7   5  -8   19.40   15.00
  -7   5  -8   12.90   11.50
  -7   5  -8   -4.80   10.70
   7  -5   7  307.47   30.80
   7  -5   7  257.17   27.60
   7  -5   7  266.17   30.90
   7  -5   7  287.07   28.50
   7  -5   7  270.57   28.00
  -7   5  -7  218.78   29.30
  -7   5  -7  202.58   27.30
  -7   5  -7  342.67   33.50
  -7   5  -7  273.67   26.80
  -7   5  -7  266.77   24.80
  -7   5  -7  245.58   28.20
   7  -5   6   33.60   15.10
   7  -5   6   12.90   11.70
   7  -5   6   29.20   12.70
   7  -5   6    4.00   11.40
   7  -5   6   35.90   16.90
  -7   5  -6   29.00   12.00
  -7   5  -6   37.30   12.90
  -7   5  -6    2.90   11.40
  -7   5  -6    4.40    9.50
  -7   5  -6   10.60    9.90
  -7   5  -6   13.10    6.90
  -7   5  -6    3.50   10.30
   7  -5   5   26.70   11.10
   7  -5   5    7.70    9.40
   7  -5   5   18.30   10.90
  -7   5  -5   33.70   12.00
  -7   5  -5   13.70    9.60
  -7   5  -5   30.80   12.30
  -7   5  -5   15.30    9.50
  -7   5  -5   16.60    7.00
  -7   5  -5   32.20   12.40
  -7   5  -5   28.50    9.70
   7  -5   4  259.47   23.80
   7  -5   4  245.78   26.80
   7  -5   4  167.08   20.50
   7  -5   4  211.28   22.60
   7  -5   4  202.38   20.50
  -7   5  -4  207.58   20.80
  -7   5  -4  225.78   22.10
  -7   5  -4  219.78   20.50
  -7   5  -4  220.98   16.20
  -7   5  -4  212.98   21.10
  -7   5  -4  208.98   20.60
   7  -5   3    7.10    9.50
   7  -5   3   18.80   12.60
   7  -5   3   24.40   10.50
  -7   5  -3   24.40    9.70
  -7   5  -3   -0.80    7.20
  -7   5  -3   10.60    6.70
  -7   5  -3    7.80    8.30
  -7   5  -3   15.50    9.00
   7  -5   2   95.79   14.30
   7  -5   2   96.79   14.10
   7  -5   2  104.19   14.50
   7  -5   2  100.79   14.30
  -7   5  -2  111.69   13.40
  -7   5  -2   69.19   13.00
  -7   5  -2   62.99   12.10
  -7   5  -2  101.59   13.50
   7  -5   1   81.59   12.60
   7  -5   1   77.59   12.00
   7  -5   1   88.59   12.40
   7  -5   1   80.79   11.80
  -7   5  -1   83.79   12.70
  -7   5  -1   73.99   10.40
  -7   5  -1   86.39   12.80
  -7   5  -1   68.39   10.60
   7  -5   0   77.99   10.90
   7  -5   0   83.59   11.20
   7  -5   0   72.29   10.50
   7  -5   0   86.99   10.80
  -7   5   0   54.59   11.00
  -7   5   0   81.39    9.90
  -7   5   0   72.39   11.00
  -7   5   0   62.99   10.30
  -7   5   0   75.79   11.00
  -7   5   0   89.19    9.90
   7  -5  -1  121.79   11.90
   7  -5  -1  131.99   13.70
   7  -5  -1  122.79   13.10
   7  -5  -1  134.69   12.00
  -7   5   1  113.89   12.00
  -7   5   1  155.38   17.30
  -7   5   1  107.29   10.10
  -7   5   1  119.29   11.60
  -7   5   1  106.39    9.70
  -7   5   1  164.28   16.00
   7  -5  -2   18.80    6.40
   7  -5  -2   34.60   10.80
   7  -5  -2   12.60    9.10
   7  -5  -2   20.00    9.20
   7  -5  -2   31.40    6.50
  -7   5   2   18.80    9.60
  -7   5   2   26.20    9.00
  -7   5   2   39.10    7.60
  -7   5   2   22.50    7.10
   7  -5  -3   10.40    8.90
   7  -5  -3   -6.10    6.50
   7  -5  -3   -5.20    7.40
  -7   5   3   -5.50    5.90
  -7   5   3    1.30    9.30
  -7   5   3    9.50    6.50
  -7   5   3    0.60    8.10
  -7   5   3    7.40    5.60
   7  -5  -4   80.09   14.80
   7  -5  -4   81.89   13.30
   7  -5  -4   90.79    9.50
   7  -5  -4   97.29   11.70
   7  -5  -4   97.49    9.60
   7  -5  -4   89.29   14.00
  -7   5   4   94.59   11.20
  -7   5   4   77.29   15.30
  -7   5   4   83.49   10.70
  -7   5   4   77.69   12.30
  -7   5   4   95.29   13.50
  -7   5   4  122.89   16.20
   7  -5  -5    5.80    8.30
   7  -5  -5   12.40   10.40
   7  -5  -5   10.20    6.90
   7  -5  -5    7.60    5.20
   7  -5  -5   15.50    8.80
   7  -5  -5   12.50    5.60
   7  -5  -5    6.50    7.30
   7  -5  -5   14.90    9.80
   7  -5  -5   15.60    6.70
   7  -5  -5   10.80    8.60
  -7   5   5   12.80    9.50
  -7   5   5   17.50    9.90
  -7   5   5   20.30   11.90
  -7   5   5    8.70    6.60
  -7   5   5    4.60    8.50
  -7   5   5    7.50    6.90
   7  -5  -6   24.70   13.60
   7  -5  -6   25.30    8.90
   7  -5  -6   29.20    7.40
   7  -5  -6   16.60   11.60
   7  -5  -6   26.30    8.40
   7  -5  -6   21.60    9.60
   7  -5  -6   19.60    6.70
   7  -5  -6   25.50    7.70
   7  -5  -6   19.60    7.80
   7  -5  -6    7.70    9.70
  -7   5   6   24.10   10.30
  -7   5   6   14.60   10.10
  -7   5   6   23.90    8.40
  -7   5   6   17.40    9.90
  -7   5   6    5.00    7.80
  -7   5   6   24.10    8.60
   7  -5  -7  739.13   43.40
   7  -5  -7  649.43   59.19
   7  -5  -7  791.32   44.90
   7  -5  -7  642.64   43.90
   7  -5  -7  875.21   49.80
   7  -5  -7  684.43   46.50
   7  -5  -7  791.02   49.40
  -7   5   7  725.33   46.00
  -7   5   7  818.52   48.70
  -7   5   7  717.43   47.20
  -7   5   7  754.22   51.49
  -7   5   7  709.33   48.20
  -7   5   7  705.33   44.40
   7  -5  -8   28.80   11.00
   7  -5  -8   32.80   10.20
   7  -5  -8   32.20    9.50
   7  -5  -8   15.30    9.00
   7  -5  -8   40.40   14.40
   7  -5  -8   55.79   14.20
   7  -5  -8   30.60    9.50
   7  -5  -8   21.60   11.20
   7  -5  -8   34.90   15.80
  -7   5   8   31.60   13.30
  -7   5   8   37.20   14.90
  -7   5   8   42.60   12.30
  -7   5   8   22.10   11.30
  -7   5   8   28.70   13.50
  -7   5   8   24.80   11.70
   7  -5  -9  101.29   15.00
   7  -5  -9   80.79   17.60
   7  -5  -9  112.69   16.60
   7  -5  -9  103.09   17.00
   7  -5  -9   94.89   16.90
   7  -5  -9  118.99   16.60
   7  -5  -9   99.59   20.10
   7  -5  -9   90.79   17.40
   7  -5  -9   71.39   21.00
  -7   5   9  100.09   19.90
  -7   5   9   80.29   18.40
  -7   5   9   71.49   17.50
  -7   5   9   81.39   18.70
  -7   5   9   93.09   20.40
  -7   5   9  111.59   18.80
   7  -5 -10   32.30   16.30
   7  -5 -10   15.10   13.40
   7  -5 -10   15.20    9.70
   7  -5 -10    6.30   10.00
   7  -5 -10  -12.50    9.10
   7  -5 -10    7.40   10.80
   7  -5 -10   22.60    9.80
  -7   5  10    5.20   11.70
  -7   5  10    9.50   14.00
  -7   5  10    4.10   12.50
  -7   5  10    6.30   11.90
  -7   5  10   11.10   12.30
  -7   5  10  -10.30   12.50
   7  -5 -11   67.89   19.80
   7  -5 -11  102.39   21.80
   7  -5 -11   88.89   17.60
   7  -5 -11   76.59   25.10
   7  -5 -11   75.99   20.60
   7  -5 -11   93.59   20.00
   7  -5 -11  118.59   22.50
  -7   5  11  108.49   21.70
  -7   5  11   85.99   19.90
  -7   5  11  100.59   20.60
  -7   5  11   43.80   20.80
   7  -5 -12   33.50   13.50
   7  -5 -12   68.19   15.60
  -7   5  12   63.89   19.80
  -7   5  12   87.49   21.40
  -7   5  12   84.99   19.40
  -7   5  12   89.39   25.00
   7  -5 -13   58.29   20.10
   7  -5 -13   73.99   17.00
   7  -5 -13   89.69   20.50
   7  -5 -13  137.49   24.90
  -7   5  13   94.89   22.30
  -7   5  13  133.29   24.90
   7  -5 -14    7.90   13.40
   7  -5 -14    4.90   16.80
   7  -5 -14   -3.30   10.60
   7  -5 -14    5.10   13.70
  -7   5  14   -7.60   14.80
  -7   5  14   23.50   15.70
   8  -6  12   33.10   19.40
   8  -6  12   14.10   18.90
  -8   6 -12   62.29   21.30
  -8   6 -12   36.40   20.60
   8  -6  11  -12.80   16.80
   8  -6  11  -15.30   13.00
  -8   6 -11   11.40   16.60
  -8   6 -11    9.40   16.90
   8  -6  10   -2.20   14.50
   8  -6  10   24.10   19.40
   8  -6  10   10.00   16.50
   8  -6  10   12.80   20.50
   8  -6  10   17.30   14.50
  -8   6 -10   74.19   20.10
  -8   6 -10   23.50   21.90
  -8   6 -10   12.80   16.70
   8  -6   9   27.50   15.30
   8  -6   9   28.50   15.10
   8  -6   9   36.30   16.70
   8  -6   9   31.00   16.50
   8  -6   9   35.90   17.10
  -8   6  -9   21.90   10.70
  -8   6  -9   53.59   19.10
  -8   6  -9   41.00   16.90
  -8   6  -9   65.19   17.30
  -8   6  -9   24.20   16.70
   8  -6   8   27.80   14.10
   8  -6   8   31.40   15.80
   8  -6   8   15.40   15.50
   8  -6   8   16.90   13.60
   8  -6   8   19.70   14.40
  -8   6  -8    9.90    9.70
  -8   6  -8   32.60   15.70
  -8   6  -8   53.69   15.90
  -8   6  -8   42.30   16.90
  -8   6  -8   19.30   14.90
   8  -6   7   54.19   16.50
   8  -6   7   45.20   15.50
   8  -6   7   36.60   15.50
   8  -6   7   46.40   15.00
   8  -6   7   77.49   19.20
  -8   6  -7   43.60   10.70
  -8   6  -7   47.60   16.10
  -8   6  -7   68.19   17.80
  -8   6  -7   53.09   14.30
  -8   6  -7   48.60   16.80
   8  -6   6  194.48   24.10
   8  -6   6  157.48   24.40
   8  -6   6  157.88   21.40
  -8   6  -6  162.28   25.90
  -8   6  -6  185.48   23.50
  -8   6  -6  108.09   14.30
  -8   6  -6  182.18   18.50
  -8   6  -6  197.18   24.70
  -8   6  -6  123.29   21.80
  -8   6  -6  109.49   19.40
   8  -6   5   26.00   15.00
   8  -6   5   28.80   11.80
   8  -6   5   18.00   11.40
   8  -6   5   27.70   12.10
   8  -6   5   14.40   11.70
  -8   6  -5   32.50   10.10
  -8   6  -5   30.00   12.90
  -8   6  -5   42.90   14.40
  -8   6  -5   10.90    9.90
  -8   6  -5   27.80   11.40
  -8   6  -5   28.70   10.50
  -8   6  -5   25.60    7.50
   8  -6   4  421.96   32.10
   8  -6   4  435.26   34.00
   8  -6   4  430.46   36.00
   8  -6   4  489.55   34.70
   8  -6   4  447.26   33.30
  -8   6  -4  438.76   32.10
  -8   6  -4  413.36   33.00
  -8   6  -4  399.16   31.70
  -8   6  -4  477.45   33.20
  -8   6  -4  455.75   31.30
   8  -6   3  145.49   22.30
   8  -6   3  160.78   19.10
   8  -6   3  144.89   18.50
   8  -6   3  166.88   20.40
   8  -6   3  139.39   18.40
  -8   6  -3  154.88   17.20
  -8   6  -3  126.39   17.70
  -8   6  -3  131.29   17.80
  -8   6  -3  147.49   17.40
   8  -6   2  585.94   38.40
   8  -6   2  637.54   39.80
   8  -6   2  553.84   38.90
   8  -6   2  620.74   40.80
  -8   6  -2  613.94   38.70
  -8   6  -2  616.94   37.30
  -8   6  -2  606.04   39.60
  -8   6  -2  664.23   38.10
   8  -6   1  219.78   19.10
   8  -6   1  218.18   18.60
   8  -6   1  190.28   17.70
   8  -6   1  201.48   17.80
  -8   6  -1  229.38   17.80
  -8   6  -1  202.38   18.00
  -8   6  -1  206.38   19.30
  -8   6  -1  178.58   16.40
  -8   6  -1  243.98   20.20
  -8   6  -1  186.98   16.50
   8  -6   0  119.79   13.40
   8  -6   0  116.39   13.40
   8  -6   0   99.79   12.00
   8  -6   0  109.29   12.50
  -8   6   0   91.39   14.00
  -8   6   0   95.39   10.80
  -8   6   0  106.59   12.80
  -8   6   0  106.49   13.00
  -8   6   0   99.69   13.00
  -8   6   0  112.49   11.40
   8  -6  -1    9.00    8.00
   8  -6  -1   10.30    6.20
   8  -6  -1   24.60    6.90
   8  -6  -1    9.60    7.80
  -8   6   1   14.50    8.40
  -8   6   1    7.80    4.90
  -8   6   1   16.50    7.90
  -8   6   1    5.50    6.20
  -8   6   1   15.70    6.80
  -8   6   1   14.00    4.80
   8  -6  -2  292.57   22.80
   8  -6  -2  284.77   18.80
   8  -6  -2  292.57   18.80
   8  -6  -2  248.48   22.40
   8  -6  -2  260.57   22.10
  -8   6   2  283.57   18.60
  -8   6   2  289.87   17.50
  -8   6   2  271.57   19.30
  -8   6   2  280.17   22.40
  -8   6   2  299.37   25.20
  -8   6   2  294.07   18.00
   8  -6  -3   84.19   12.70
   8  -6  -3  119.89   15.90
   8  -6  -3  100.39   10.20
   8  -6  -3  116.59   14.70
   8  -6  -3   99.29    9.90
  -8   6   3   87.99   10.40
  -8   6   3   88.39   14.40
  -8   6   3   94.59   10.40
  -8   6   3   94.89   16.40
  -8   6   3  107.59   13.80
   8  -6  -4  267.87   19.20
   8  -6  -4  203.38   16.70
   8  -6  -4  279.17   22.30
   8  -6  -4  235.38   23.70
   8  -6  -4  212.18   20.60
   8  -6  -4  249.78   16.10
   8  -6  -4  269.47   22.70
   8  -6  -4  250.57   15.70
  -8   6   4  221.68   17.00
  -8   6   4  214.78   16.50
  -8   6   4  273.67   24.90
  -8   6   4  233.58   18.30
  -8   6   4  272.17   19.50
  -8   6   4  224.48   21.40
   8  -6  -5  158.68   12.70
   8  -6  -5  161.38   14.80
   8  -6  -5  129.39   16.10
   8  -6  -5  167.38   15.20
   8  -6  -5  205.08   23.30
   8  -6  -5  185.48   19.80
   8  -6  -5  204.08   22.20
   8  -6  -5  202.88   20.10
   8  -6  -5  172.28   13.40
  -8   6   5  183.88   18.10
  -8   6   5  192.18   24.00
  -8   6   5  194.38   19.60
  -8   6   5  195.28   18.60
  -8   6   5  167.68   15.20
  -8   6   5  167.48   14.40
   8  -6  -6  143.19   16.80
   8  -6  -6  163.78   22.70
   8  -6  -6  156.58   15.30
   8  -6  -6  140.19   18.60
   8  -6  -6  194.68   19.90
   8  -6  -6  202.48   22.10
   8  -6  -6  158.38   13.40
   8  -6  -6  149.19   13.80
  -8   6   6  162.88   16.10
  -8   6   6  144.39   18.90
  -8   6   6  143.59   18.50
  -8   6   6  135.99   14.60
  -8   6   6  157.58   17.80
  -8   6   6  150.28   21.20
   8  -6  -7  155.38   28.20
   8  -6  -7  170.88   22.20
   8  -6  -7  151.48   20.30
   8  -6  -7  136.29   13.70
   8  -6  -7  155.28   15.30
  -8   6   7  173.38   20.10
  -8   6   7  141.79   16.00
  -8   6   7  156.68   21.30
  -8   6   7  155.28   23.80
  -8   6   7  127.09   19.30
  -8   6   7  142.69   20.90
   8  -6  -8  324.07   29.50
   8  -6  -8  353.46   39.10
   8  -6  -8  314.97   27.10
   8  -6  -8  273.87   24.70
   8  -6  -8  310.17   28.70
   8  -6  -8  327.67   23.40
   8  -6  -8  345.27   24.80
  -8   6   8  312.57   29.50
  -8   6   8  292.87   28.50
  -8   6   8  322.67   27.40
  -8   6   8  286.97   33.30
  -8   6   8  249.28   27.30
  -8   6   8  327.37   25.70
   8  -6  -9    9.20    7.40
   8  -6  -9    4.70   13.60
   8  -6  -9   -2.60   11.90
   8  -6  -9   -3.90   10.00
   8  -6  -9   -3.80    9.60
   8  -6  -9    5.00    9.30
   8  -6  -9    1.90    7.30
  -8   6   9    4.30   13.30
  -8   6   9    5.50   11.70
  -8   6   9   10.50   12.60
  -8   6   9   -2.40   10.10
  -8   6   9    9.00   11.10
  -8   6   9   13.00   10.40
   8  -6 -10   51.29   20.30
   8  -6 -10   70.79   14.80
   8  -6 -10   63.19   14.50
   8  -6 -10   93.29   20.10
   8  -6 -10   49.20   13.70
   8  -6 -10   92.19   18.90
   8  -6 -10   73.59   18.80
  -8   6  10   95.19   17.90
  -8   6  10   61.59   18.30
  -8   6  10   67.49   21.80
  -8   6  10  106.49   19.00
  -8   6  10   89.59   20.80
  -8   6  10   87.19   19.80
   8  -6 -11    4.70   19.00
   8  -6 -11  -10.10    7.50
   8  -6 -11   10.40   13.30
   8  -6 -11    4.40   11.20
   8  -6 -11    5.80    9.30
   8  -6 -11   -0.30   10.90
   8  -6 -11   -6.70   13.10
  -8   6  11    5.40   11.40
  -8   6  11   -6.00   14.80
  -8   6  11    9.00   13.30
  -8   6  11    0.00   12.90
   8  -6 -12   16.80   11.30
   8  -6 -12   26.70   12.40
  -8   6  12   -6.10   10.20
  -8   6  12   19.60   17.20
  -8   6  12    1.80   13.10
  -8   6  12    8.80   12.60
   8  -6 -13   88.59   16.90
   8  -6 -13   61.69   17.30
  -8   6  13   42.70   18.90
  -8   6  13   75.39   18.30
  -8   6  13   66.39   20.70
  -8   6  13   56.29   22.60
   8  -6 -14   95.29   26.20
   8  -6 -14   41.20   16.40
   8  -6 -14   55.19   19.90
   8  -6 -14   67.19   18.10
  -8   6  14   53.09   20.80
  -8   6  14   90.79   21.50
   9  -7  11   11.20   14.80
   9  -7  11   10.00   18.60
   9  -7  11  -49.70   27.50
  -9   7 -11    2.30   17.00
  -9   7 -11   10.10   18.30
   9  -7  10  -38.70   20.20
   9  -7  10  -13.90   14.20
   9  -7  10   13.50   14.30
   9  -7  10   20.40   20.90
   9  -7  10   15.10   18.20
  -9   7 -10   -3.70   15.30
  -9   7 -10   18.10   16.40
  -9   7 -10   -1.40   11.00
   9  -7   9   16.30   20.00
   9  -7   9   30.00   18.60
   9  -7   9  -12.00   17.60
   9  -7   9   -0.40   26.10
   9  -7   9   16.70   23.30
  -9   7  -9   44.00   18.00
  -9   7  -9   44.20   18.30
  -9   7  -9   41.80   17.80
  -9   7  -9   28.50   11.10
  -9   7  -9   70.09   17.70
   9  -7   8    7.00   12.90
   9  -7   8    7.80   17.70
   9  -7   8   -4.50   13.60
   9  -7   8   -0.40   11.50
   9  -7   8   28.40   15.90
  -9   7  -8   20.00   16.10
  -9   7  -8    5.80    8.70
  -9   7  -8   19.20   14.70
  -9   7  -8    6.30   14.60
   9  -7   7   19.10   12.20
   9  -7   7    6.70   11.50
   9  -7   7   18.20   16.30
   9  -7   7   13.40   12.80
   9  -7   7   17.40   13.60
  -9   7  -7    7.50    8.90
  -9   7  -7    3.90   11.50
  -9   7  -7   16.10   15.70
  -9   7  -7   20.70   14.70
   9  -7   6  456.05   41.80
   9  -7   6  475.55   39.50
   9  -7   6  597.44   45.00
  -9   7  -6  508.85   42.00
  -9   7  -6  580.24   40.80
  -9   7  -6  545.65   34.40
  -9   7  -6  629.24   43.20
  -9   7  -6  573.54   41.40
  -9   7  -6  586.84   41.80
   9  -7   5  460.05   39.00
   9  -7   5  430.86   35.10
   9  -7   5  449.76   39.50
   9  -7   5  479.35   37.80
   9  -7   5  414.26   37.00
  -9   7  -5  492.75   36.30
  -9   7  -5  514.95   29.40
  -9   7  -5  496.85   35.60
  -9   7  -5  522.85   35.40
  -9   7  -5  396.56   34.40
  -9   7  -5  416.06   36.40
   9  -7   4   90.59   16.30
   9  -7   4   90.69   20.20
   9  -7   4   93.29   17.60
   9  -7   4   77.29   16.70
   9  -7   4   75.09   15.90
  -9   7  -4  110.09   17.00
  -9   7  -4  111.49   18.10
  -9   7  -4  125.59   18.40
  -9   7  -4   84.49   16.80
   9  -7   3   82.79   19.50
   9  -7   3   85.69   15.20
   9  -7   3  101.09   15.40
   9  -7   3  105.69   16.20
   9  -7   3   78.49   15.40
  -9   7  -3   98.49   15.90
  -9   7  -3   89.09   14.50
  -9   7  -3   67.79   14.50
  -9   7  -3   89.19   14.30
   9  -7   2  157.88   17.70
   9  -7   2  150.98   18.50
   9  -7   2  157.98   18.20
   9  -7   2  156.48   18.10
  -9   7  -2  117.99   17.00
  -9   7  -2  148.49   18.10
  -9   7  -2  133.79   15.70
  -9   7  -2  149.69   16.70
   9  -7   1  849.02   48.40
   9  -7   1  770.02   47.40
   9  -7   1  764.62   48.20
   9  -7   1  815.22   47.40
  -9   7  -1  876.91   46.80
  -9   7  -1  917.51   50.69
  -9   7  -1  722.53   48.30
  -9   7  -1  923.81   48.30
  -9   7  -1  697.83   47.00
  -9   7  -1  798.42   45.80
   9  -7   0   50.29   10.40
   9  -7   0   48.60   10.20
   9  -7   0   58.09   10.10
   9  -7   0   56.49   10.20
  -9   7   0   42.60   10.70
  -9   7   0   49.40    8.50
  -9   7   0   42.00   11.40
  -9   7   0   50.29   10.20
  -9   7   0   44.60    9.60
  -9   7   0   46.40    8.80
   9  -7  -1 1017.40   57.59
   9  -7  -1 1013.80   56.09
   9  -7  -1  980.90   55.59
   9  -7  -1 1045.20   57.09
  -9   7   1  999.60   54.49
  -9   7   1 1060.59   61.59
  -9   7   1 1077.79   57.09
  -9   7   1  968.00   58.39
  -9   7   1 1065.49   56.09
  -9   7   1  957.40   53.99
   9  -7  -2  261.97   17.80
   9  -7  -2  240.98   17.50
   9  -7  -2  270.57   21.60
   9  -7  -2  270.97   22.00
   9  -7  -2  234.88   21.10
  -9   7   2  264.67   21.40
  -9   7   2  240.98   16.10
  -9   7   2  248.18   17.50
  -9   7   2  230.18   15.60
  -9   7   2  276.57   24.30
  -9   7   2  228.78   18.00
   9  -7  -3  663.23   42.30
   9  -7  -3  738.73   43.50
   9  -7  -3  623.84   37.60
   9  -7  -3  668.83   42.10
   9  -7  -3  659.33   38.00
  -9   7   3  672.13   38.60
  -9   7   3  715.93   43.50
  -9   7   3  704.43   40.60
  -9   7   3  709.73   46.40
   9  -7  -4   25.00    9.80
   9  -7  -4    0.70    4.80
   9  -7  -4    0.20    6.20
   9  -7  -4    0.70    4.40
   9  -7  -4    4.10    9.00
   9  -7  -4  -10.60    9.10
   9  -7  -4   -9.50    6.90
  -9   7   4    5.20    8.40
  -9   7   4    8.30    9.00
  -9   7   4    6.00    5.10
  -9   7   4    0.30    5.80
  -9   7   4   -3.70    5.60
  -9   7   4    8.20    5.10
   9  -7  -5  169.68   13.10
   9  -7  -5  166.68   15.10
   9  -7  -5  240.88   24.40
   9  -7  -5  208.08   22.20
   9  -7  -5  205.28   20.90
   9  -7  -5  186.48   13.90
   9  -7  -5  169.68   16.00
   9  -7  -5  198.28   20.40
  -9   7   5  173.18   16.50
  -9   7   5  161.68   15.40
  -9   7   5  186.38   17.80
  -9   7   5  156.78   21.30
  -9   7   5  163.18   14.40
  -9   7   5  162.68   19.50
   9  -7  -6   21.60   12.00
   9  -7  -6   29.80   11.90
   9  -7  -6   20.50    6.60
   9  -7  -6   18.60    6.30
   9  -7  -6   19.10   10.90
   9  -7  -6    7.90    8.90
   9  -7  -6    7.20    9.20
   9  -7  -6    7.50    6.80
  -9   7   6   34.00   20.40
  -9   7   6   12.70   12.20
  -9   7   6    7.20    7.40
  -9   7   6   20.20    8.60
  -9   7   6   30.40   11.10
  -9   7   6   10.30    9.90
   9  -7  -7  427.16   49.30
   9  -7  -7  352.56   23.50
   9  -7  -7  386.96   30.80
   9  -7  -7  368.96   24.80
   9  -7  -7  342.37   30.60
   9  -7  -7  343.77   27.60
  -9   7   7  367.06   30.20
  -9   7   7  372.36   26.30
  -9   7   7  363.06   27.70
  -9   7   7  330.17   28.70
  -9   7   7  370.06   30.60
  -9   7   7  316.27   33.10
   9  -7  -8  125.19   15.90
   9  -7  -8  140.89   18.40
   9  -7  -8  154.08   22.10
   9  -7  -8  131.79   14.50
   9  -7  -8  153.48   22.60
   9  -7  -8  144.59   21.10
   9  -7  -8  120.99   24.00
  -9   7   8  136.19   25.30
  -9   7   8  142.49   19.60
  -9   7   8  147.89   21.80
  -9   7   8  130.09   21.40
  -9   7   8  157.88   19.30
  -9   7   8  144.19   23.50
   9  -7  -9   87.19   18.70
   9  -7  -9   98.59   22.80
   9  -7  -9   56.69   16.10
   9  -7  -9  113.89   16.70
   9  -7  -9   76.99   12.90
   9  -7  -9   90.29   18.80
   9  -7  -9   69.99   13.00
  -9   7   9   87.19   18.80
  -9   7   9   73.89   18.10
  -9   7   9   86.89   17.10
  -9   7   9   97.19   16.90
  -9   7   9   58.09   19.50
  -9   7   9   75.89   18.00
   9  -7 -10  132.29   17.30
   9  -7 -10  146.49   24.30
   9  -7 -10  124.49   22.60
   9  -7 -10  103.29   21.40
   9  -7 -10  133.59   17.90
   9  -7 -10  106.79   18.40
   9  -7 -10  103.79   25.30
  -9   7  10  114.49   20.70
  -9   7  10  122.29   22.30
  -9   7  10   81.49   19.00
  -9   7  10   79.09   20.00
  -9   7  10  169.88   24.70
  -9   7  10   95.29   23.30
   9  -7 -11   91.09   21.20
   9  -7 -11   84.79   15.40
   9  -7 -11   61.89   15.70
   9  -7 -11   80.99   19.00
   9  -7 -11  105.49   20.30
   9  -7 -11   57.09   14.70
   9  -7 -11   13.00   19.00
  -9   7  11   74.89   18.80
  -9   7  11   45.50   19.30
  -9   7  11   64.89   23.40
  -9   7  11   91.79   18.40
   9  -7 -12   29.80   10.90
   9  -7 -12   -3.10    8.30
   9  -7 -12   -0.90   14.80
   9  -7 -12   15.30   20.80
  -9   7  12   19.40   18.20
  -9   7  12   13.10   14.70
  -9   7  12   11.60   14.20
  -9   7  12    2.10   13.80
   9  -7 -13   30.70   14.50
   9  -7 -13   36.60   13.30
  -9   7  13   48.30   22.20
  -9   7  13   25.50   19.90
   9  -7 -14   -2.60   15.60
   9  -7 -14   14.50   13.80
   9  -7 -14    1.20   13.30
   9  -7 -14   30.40   14.70
  -9   7  14    7.20   15.00
  -9   7  14   16.80   14.40
  10  -8  11   -3.10   16.90
  10  -8  11   17.10   20.30
  10  -8  10   62.29   18.60
  10  -8  10   49.90   21.90
 -10   8 -10   50.69   20.70
 -10   8 -10   14.20   16.70
  10  -8   9   54.89   23.50
  10  -8   9   63.59   25.80
  10  -8   9   57.59   19.20
  10  -8   9   29.30   17.40
  10  -8   9   48.60   19.80
 -10   8  -9   42.50   17.40
 -10   8  -9   21.80   17.30
 -10   8  -9   32.40   11.10
 -10   8  -9   57.89   18.60
 -10   8  -9   49.20   15.80
  10  -8   8   22.60   16.80
  10  -8   8   32.20   18.60
  10  -8   8   12.50   15.80
  10  -8   8   41.60   17.50
  10  -8   8   30.50   17.30
 -10   8  -8    9.80   15.60
 -10   8  -8   34.40   14.50
 -10   8  -8    7.90    9.20
 -10   8  -8   18.10   15.40
  10  -8   7   27.90   19.30
  10  -8   7   30.90   15.10
  10  -8   7   41.10   16.00
  10  -8   7   19.60   15.60
  10  -8   7   26.00   16.30
 -10   8  -7   11.70   14.00
 -10   8  -7    9.00    8.30
 -10   8  -7   20.00   15.80
 -10   8  -7   11.60   12.20
  10  -8   6   24.40   15.60
  10  -8   6   39.20   16.20
  10  -8   6   16.70   14.50
 -10   8  -6   11.20   14.40
 -10   8  -6   14.60   12.90
 -10   8  -6   12.70   13.10
 -10   8  -6   -7.40    9.80
 -10   8  -6    2.70    7.40
 -10   8  -6   29.00   16.00
  10  -8   5   88.49   28.30
  10  -8   5   75.69   18.00
  10  -8   5   91.69   17.90
  10  -8   5  118.09   33.80
  10  -8   5  116.69   26.80
 -10   8  -5   79.19   13.80
 -10   8  -5  111.69   20.30
 -10   8  -5   95.09   17.10
 -10   8  -5   86.59   19.60
 -10   8  -5   90.99   17.50
  10  -8   4  100.29   20.20
  10  -8   4  112.29   20.40
  10  -8   4   96.59   17.80
  10  -8   4  111.19   23.00
  10  -8   4  105.99   18.00
 -10   8  -4  116.99   17.20
 -10   8  -4   79.39   16.10
 -10   8  -4   63.99   14.70
 -10   8  -4   73.39   15.50
  10  -8   3  140.09   24.30
  10  -8   3  141.79   19.10
  10  -8   3  159.58   20.40
  10  -8   3  146.59   20.70
  10  -8   3  145.29   20.60
 -10   8  -3  134.89   16.70
 -10   8  -3  196.88   21.10
 -10   8  -3  119.79   17.60
 -10   8  -3  127.69   19.90
 -10   8  -3  145.79   19.80
 -10   8  -3  175.88   19.70
  10  -8   2  175.68   18.90
  10  -8   2  201.68   22.00
  10  -8   2  204.68   28.40
  10  -8   2  197.48   22.60
  10  -8   2  211.98   23.10
 -10   8  -2  184.18   21.60
 -10   8  -2  156.78   19.70
 -10   8  -2  176.68   17.80
 -10   8  -2  185.78   21.60
 -10   8  -2  188.98   18.80
 -10   8  -2  167.28   17.90
  10  -8   1  149.79   18.20
  10  -8   1  185.78   19.10
  10  -8   1  139.09   18.40
  10  -8   1  185.48   19.50
 -10   8  -1  125.39   18.20
 -10   8  -1  142.89   17.80
 -10   8  -1  175.38   18.80
 -10   8  -1  136.09   14.90
 -10   8  -1  139.99   14.60
 -10   8  -1  141.29   17.60
  10  -8   0  182.58   17.70
  10  -8   0  146.29   16.00
  10  -8   0  155.68   15.40
  10  -8   0  169.38   17.30
 -10   8   0  141.29   13.70
 -10   8   0  143.99   13.40
 -10   8   0  175.18   29.30
 -10   8   0  143.69   19.20
 -10   8   0  156.38   18.00
  10  -8  -1   68.29   11.10
  10  -8  -1  100.09   12.00
  10  -8  -1   62.49   12.00
  10  -8  -1   91.19   13.60
 -10   8   1   63.29   13.80
 -10   8   1   65.19   11.20
 -10   8   1   70.49    8.70
 -10   8   1   66.19   10.90
 -10   8   1   64.29   12.50
 -10   8   1   74.29    9.20
  10  -8  -2  195.38   19.90
  10  -8  -2  169.08   15.00
  10  -8  -2  154.78   14.70
 -10   8   2  173.68   13.20
 -10   8   2  189.98   19.20
 -10   8   2  172.48   14.50
 -10   8   2  181.48   15.80
 -10   8   2  190.18   23.90
  10  -8  -3  403.76   25.70
  10  -8  -3  406.16   25.90
  10  -8  -3  469.45   45.00
  10  -8  -3  498.45   46.80
  10  -8  -3  411.36   33.90
  10  -8  -3  429.36   29.80
 -10   8   3  416.76   26.50
 -10   8   3  393.46   26.50
 -10   8   3  388.76   25.50
 -10   8   3  441.06   34.80
 -10   8   3  412.46   28.00
 -10   8   3  455.75   31.90
  10  -8  -4  337.87   30.50
  10  -8  -4  321.77   25.60
  10  -8  -4  343.17   22.60
  10  -8  -4  336.87   22.40
  10  -8  -4  358.86   29.20
  10  -8  -4  393.26   29.30
 -10   8   4  382.56   25.90
 -10   8   4  375.06   32.30
 -10   8   4  386.76   26.50
 -10   8   4  390.76   29.50
 -10   8   4  343.57   23.50
  10  -8  -5  258.47   20.60
  10  -8  -5  307.47   19.90
  10  -8  -5  357.96   29.20
  10  -8  -5  293.57   25.60
  10  -8  -5  313.77   20.50
  10  -8  -5  358.76   28.20
  10  -8  -5  328.47   27.50
 -10   8   5  255.87   30.00
 -10   8   5  322.77   22.50
 -10   8   5  334.77   31.50
 -10   8   5  354.96   28.50
 -10   8   5  245.78   25.40
  10  -8  -6  176.48   14.90
  10  -8  -6  179.58   22.30
  10  -8  -6  255.47   27.90
  10  -8  -6  186.98   14.40
  10  -8  -6  171.48   16.30
  10  -8  -6  147.29   17.30
  10  -8  -6  221.68   25.20
  10  -8  -6  174.98   22.70
 -10   8   6  189.98   19.80
 -10   8   6  206.48   24.20
 -10   8   6  205.28   27.70
 -10   8   6  173.68   18.50
 -10   8   6  186.28   17.70
 -10   8   6  161.58   16.00
  10  -8  -7    7.70   10.70
  10  -8  -7    4.70    5.80
  10  -8  -7    3.00   12.60
  10  -8  -7   16.90   10.30
  10  -8  -7    1.90    4.90
  10  -8  -7    6.00   11.10
 -10   8   7    9.30   12.40
 -10   8   7   -5.70   10.20
 -10   8   7   17.40   11.80
 -10   8   7   15.50    9.70
 -10   8   7    0.00    8.20
 -10   8   7    8.20   10.70
  10  -8  -8   39.60   12.90
  10  -8  -8   61.29   10.20
  10  -8  -8   42.20    9.50
  10  -8  -8   46.30   18.00
  10  -8  -8   31.60   14.60
  10  -8  -8   49.90   15.10
  10  -8  -8   69.09   13.20
 -10   8   8   81.49   15.00
 -10   8   8   50.89   16.50
 -10   8   8   55.69   13.50
 -10   8   8   21.10   12.00
 -10   8   8   48.40   11.90
 -10   8   8   32.60   16.70
  10  -8  -9   58.19   11.90
  10  -8  -9   41.10   14.30
  10  -8  -9   25.20   11.00
  10  -8  -9   31.60   16.90
  10  -8  -9   41.00   14.90
  10  -8  -9   27.80    8.90
  10  -8  -9   20.30   12.20
 -10   8   9   46.40   13.80
 -10   8   9   51.99   20.30
 -10   8   9   43.40   13.70
 -10   8   9   52.79   15.80
 -10   8   9   53.59   15.70
 -10   8   9   35.50   16.20
  10  -8 -10  121.99   27.50
  10  -8 -10  123.19   22.40
  10  -8 -10  122.69   17.30
  10  -8 -10  154.68   20.80
  10  -8 -10  152.38   18.60
  10  -8 -10  193.58   25.90
  10  -8 -10  120.39   22.50
 -10   8  10  153.48   24.60
 -10   8  10  133.99   24.40
 -10   8  10  125.49   23.80
 -10   8  10  155.98   23.50
 -10   8  10  136.29   22.10
 -10   8  10   94.69   25.20
  10  -8 -11   37.40   11.10
  10  -8 -11   31.40   10.90
  10  -8 -11   21.90   12.90
  10  -8 -11   46.70   17.20
  10  -8 -11   37.10   14.70
  10  -8 -11   35.30   20.90
  10  -8 -11   29.00   12.70
 -10   8  11   28.10   16.10
 -10   8  11   37.30   15.20
 -10   8  11   39.50   14.50
 -10   8  11   33.20   19.50
  10  -8 -12  103.69   21.20
  10  -8 -12  145.89   20.30
  10  -8 -12  135.49   24.00
  10  -8 -12  120.79   20.20
 -10   8  12  147.29   24.70
 -10   8  12  125.99   29.90
 -10   8  12  168.78   25.80
 -10   8  12  149.19   22.40
  10  -8 -13    9.40   11.30
  10  -8 -13   -5.70   10.30
 -10   8  13  -11.50   14.90
 -10   8  13   31.00   23.30
 -10   8  13    6.20   13.70
 -10   8  13   39.40   14.20
  10  -8 -14    7.00   13.30
  10  -8 -14   -1.70   11.50
 -10   8  14   12.10   14.80
 -10   8  14    8.40   15.00
 -10   8  14   15.70   17.10
 -10   8  14   -9.70   19.50
  11  -9  10   -2.90   16.60
  11  -9  10    5.40   16.00
 -11   9 -10  -12.40   15.40
 -11   9 -10   -5.90   15.40
  11  -9   9   -3.30   16.40
  11  -9   9  -10.60   14.00
  11  -9   9   26.80   20.60
  11  -9   9   35.20   16.70
 -11   9  -9   15.10   10.00
 -11   9  -9   49.20   16.90
 -11   9  -9    8.80   14.00
 -11   9  -9   57.59   17.30
 -11   9  -9   16.30   16.80
  11  -9   8   -4.20   17.10
  11  -9   8   11.00   14.30
  11  -9   8    7.90   13.00
  11  -9   8   -6.80   13.50
 -11   9  -8   18.40   15.80
 -11   9  -8   22.30   15.80
 -11   9  -8    9.80    8.60
 -11   9  -8   -4.40   12.60
  11  -9   7  126.89   24.40
  11  -9   7   96.89   21.50
  11  -9   7  101.59   22.50
  11  -9   7  109.49   22.50
 -11   9  -7  129.89   22.80
 -11   9  -7  104.99   18.20
 -11   9  -7  185.28   25.60
  11  -9   6   12.40   14.10
  11  -9   6    9.50   13.90
  11  -9   6   19.40   14.50
 -11   9  -6  -15.30   12.40
 -11   9  -6   -0.60   12.20
 -11   9  -6   -3.20   13.40
 -11   9  -6   29.90   18.00
  11  -9   5    7.40   15.20
  11  -9   5   -7.10   14.30
  11  -9   5   -2.30   13.30
  11  -9   5   26.60   13.90
  11  -9   5    8.80   12.60
 -11   9  -5   -0.60   11.20
 -11   9  -5   -7.60   12.80
 -11   9  -5   11.30    9.60
 -11   9  -5    2.30   10.00
  11  -9   4   16.10   13.80
  11  -9   4   62.39   17.90
  11  -9   4   30.40   15.40
  11  -9   4   25.00   14.40
  11  -9   4   35.00   12.60
 -11   9  -4   49.99   11.90
 -11   9  -4   46.50   14.70
 -11   9  -4   64.69   15.70
 -11   9  -4   62.19   15.70
 -11   9  -4   33.50   13.90
 -11   9  -4   25.80   12.40
  11  -9   3  107.29   18.50
  11  -9   3   98.79   17.20
  11  -9   3  101.99   19.40
  11  -9   3  117.99   21.40
  11  -9   3  100.89   22.80
 -11   9  -3  108.59   17.80
 -11   9  -3  106.29   18.10
 -11   9  -3  107.99   17.30
 -11   9  -3   90.49   17.40
 -11   9  -3  123.49   16.90
 -11   9  -3  124.59   17.30
  11  -9   2   47.00   13.80
  11  -9   2   35.50   13.20
  11  -9   2   45.50   19.00
  11  -9   2   42.10   13.30
  11  -9   2   33.40   12.40
 -11   9  -2   36.00   11.60
 -11   9  -2   45.40   11.00
 -11   9  -2   22.60   11.30
 -11   9  -2   59.09   12.70
 -11   9  -2   59.79   12.50
 -11   9  -2   27.20   12.20
  11  -9   1  500.25   42.30
  11  -9   1  526.35   36.00
  11  -9   1  473.55   34.90
  11  -9   1  446.26   34.90
  11  -9   1  497.75   34.50
 -11   9  -1  498.15   36.20
 -11   9  -1  545.25   33.30
 -11   9  -1  481.55   34.50
 -11   9  -1  524.35   32.50
 -11   9  -1  587.04   36.40
 -11   9  -1  583.04   39.50
  11  -9   0  137.69   17.00
  11  -9   0  142.39   17.50
  11  -9   0  133.39   17.20
  11  -9   0  141.49   17.30
  11  -9   0  129.49   22.60
 -11   9   0  144.59   17.60
 -11   9   0  135.79   17.10
 -11   9   0  128.79   13.40
 -11   9   0  142.99   18.80
 -11   9   0  127.49   13.70
 -11   9   0  126.59   19.60
  11  -9  -1   65.79   13.80
  11  -9  -1   66.39   14.20
  11  -9  -1   61.49   11.10
  11  -9  -1   77.49   12.30
 -11   9   1   73.89    9.30
 -11   9   1   59.99   13.20
 -11   9   1   61.79   12.40
 -11   9   1   49.50   13.90
 -11   9   1   81.19    9.50
 -11   9   1   82.69   12.90
  11  -9  -2   84.99   15.00
  11  -9  -2   85.49   12.20
  11  -9  -2  101.59   16.80
  11  -9  -2  128.79   22.50
  11  -9  -2  102.49   17.30
  11  -9  -2  104.39   13.40
 -11   9   2   86.19   16.20
 -11   9   2   77.19   15.10
 -11   9   2  106.59   17.20
 -11   9   2   98.39   10.30
 -11   9   2   59.19   16.30
  11  -9  -3   11.30   11.20
  11  -9  -3    9.80    6.60
  11  -9  -3   13.80    7.40
  11  -9  -3   25.70   14.60
  11  -9  -3   13.70    9.50
  11  -9  -3   16.60   11.30
 -11   9   3    5.70    7.60
 -11   9   3   17.30    7.90
  11  -9  -4  212.58   23.90
  11  -9  -4  173.98   15.70
  11  -9  -4  202.08   26.70
  11  -9  -4  236.58   25.20
  11  -9  -4  179.88   15.60
  11  -9  -4  193.18   20.10
 -11   9   4  215.38   18.40
 -11   9   4  194.98   28.40
 -11   9   4  235.38   27.50
  11  -9  -5  316.17   28.30
  11  -9  -5  320.57   25.30
  11  -9  -5  349.47   29.60
  11  -9  -5  325.37   21.90
  11  -9  -5  304.77   30.50
  11  -9  -5  320.87   21.20
 -11   9   5  295.57   22.00
 -11   9   5  367.26   27.10
 -11   9   5  313.87   32.30
 -11   9   5  327.67   29.20
 -11   9   5  308.17   22.90
  11  -9  -6   53.19    8.90
  11  -9  -6   55.69   15.10
  11  -9  -6   50.09   14.70
  11  -9  -6   41.60    9.60
  11  -9  -6   44.10   13.00
  11  -9  -6   41.60   14.30
  11  -9  -6   50.49    8.60
 -11   9   6   41.30   14.60
 -11   9   6   38.70    9.90
 -11   9   6   24.00    8.90
 -11   9   6   42.90   10.40
 -11   9   6   54.89   10.50
 -11   9   6   31.10   12.50
  11  -9  -7   56.99    9.70
  11  -9  -7   65.89   16.40
  11  -9  -7   70.39   10.50
  11  -9  -7   50.79   15.00
  11  -9  -7   38.40   12.80
 -11   9   7   52.89   12.60
 -11   9   7   44.30   13.10
 -11   9   7   70.59   12.70
 -11   9   7   47.00   12.60
 -11   9   7   49.70   16.00
 -11   9   7   68.99   18.80
  11  -9  -8   36.80   12.70
  11  -9  -8   27.40    8.20
  11  -9  -8   29.20    8.40
  11  -9  -8   12.00   12.20
  11  -9  -8   18.10    9.80
  11  -9  -8   30.30   15.10
  11  -9  -8   24.60   14.50
  11  -9  -8   29.30   12.30
 -11   9   8   24.80   13.30
 -11   9   8    9.90   13.00
 -11   9   8   35.40   13.00
 -11   9   8   26.40   11.40
 -11   9   8   35.50   11.50
 -11   9   8   21.10   15.70
  11  -9  -9   60.99   16.50
  11  -9  -9   57.39   16.60
  11  -9  -9   44.50   16.60
  11  -9  -9   61.29   11.10
  11  -9  -9   41.10   10.30
  11  -9  -9   34.70   11.90
  11  -9  -9   50.09   19.40
 -11   9   9   40.90   14.30
 -11   9   9   57.99   14.00
 -11   9   9   38.50   16.00
 -11   9   9   60.39   14.50
 -11   9   9   60.69   16.70
 -11   9   9   50.79   20.10
  11  -9 -10    1.30   12.40
  11  -9 -10   15.20   16.50
  11  -9 -10   12.90   12.20
  11  -9 -10   22.30    9.00
  11  -9 -10   25.60   10.00
  11  -9 -10    9.20   14.30
  11  -9 -10   15.20   11.30
 -11   9  10   32.20   12.20
 -11   9  10    6.70   11.50
 -11   9  10   11.50   12.60
 -11   9  10   12.10   24.40
 -11   9  10   51.19   19.40
 -11   9  10  -10.70   22.90
  11  -9 -11   72.49   16.50
  11  -9 -11   57.19   24.80
  11  -9 -11   38.10   15.80
  11  -9 -11   77.59   12.40
  11  -9 -11   40.20   11.40
  11  -9 -11  112.39   22.30
  11  -9 -11   39.00   15.00
 -11   9  11   63.89   18.50
 -11   9  11   57.69   16.50
 -11   9  11   59.79   16.70
 -11   9  11   35.80   19.60
 -11   9  11   64.19   20.30
 -11   9  11   52.79   21.90
  11  -9 -12   44.70   17.10
  11  -9 -12   24.40   12.40
  11  -9 -12   41.60   16.50
  11  -9 -12   20.40   12.10
 -11   9  12   39.90   16.20
 -11   9  12   14.80   19.90
 -11   9  12   40.80   14.20
 -11   9  12   21.90   17.10
  11  -9 -13   70.39   21.20
  11  -9 -13   79.59   17.30
  11  -9 -13  111.29   23.20
  11  -9 -13  108.29   18.90
 -11   9  13   96.79   28.10
 -11   9  13  158.28   24.60
 -11   9  13   93.39   22.30
 -11   9  13   55.59   18.70
  12 -10   9   55.49   19.20
  12 -10   9   17.80   18.00
  12 -10   9    3.40   23.70
  12 -10   9   20.40   24.90
 -12  10  -9   31.00   19.20
 -12  10  -9   38.80   19.40
 -12  10  -9   22.90   15.20
  12 -10   8   21.30   16.20
  12 -10   8   18.50   15.30
 -12  10  -8   28.10   17.80
 -12  10  -8   59.99   18.70
 -12  10  -8   31.70   14.60
  12 -10   7   34.80   17.00
  12 -10   7   17.30   15.10
  12 -10   7   18.40   13.80
  12 -10   7    6.50   13.60
 -12  10  -7   31.90   16.80
 -12  10  -7   22.30    7.80
 -12  10  -7   22.50   15.60
  12 -10   6   30.40   14.50
  12 -10   6   22.70   15.10
 -12  10  -6   32.50   16.00
 -12  10  -6   18.90   14.00
 -12  10  -6   30.00   11.70
  12 -10   5   -6.90   12.20
  12 -10   5   -5.80   10.40
  12 -10   5    9.70   15.30
  12 -10   5   14.40   17.60
 -12  10  -5    6.40   12.40
 -12  10  -5   -4.40   12.00
 -12  10  -5    0.90   11.00
 -12  10  -5    1.90    8.60
  12 -10   4   55.69   16.70
  12 -10   4   49.99   17.00
  12 -10   4   31.40   14.00
  12 -10   4   37.40   15.10
 -12  10  -4   39.00   13.60
 -12  10  -4   43.50   14.10
 -12  10  -4   43.00   12.30
 -12  10  -4   45.60   23.40
 -12  10  -4   46.40   22.20
 -12  10  -4   46.20   12.80
  12 -10   3   49.70   15.70
  12 -10   3   62.79   16.80
  12 -10   3   52.59   16.30
  12 -10   3   71.79   17.70
  12 -10   3   62.39   17.60
 -12  10  -3   70.29   15.20
 -12  10  -3   51.09   13.10
 -12  10  -3   41.40   14.10
 -12  10  -3   61.19   14.10
 -12  10  -3   52.59   15.00
 -12  10  -3   39.50   12.90
  12 -10   2   32.70   12.10
  12 -10   2   27.90   12.80
  12 -10   2   41.80   13.90
  12 -10   2   41.80   14.40
  12 -10   2   47.40   18.00
 -12  10  -2   40.70   11.10
 -12  10  -2   26.10   12.50
 -12  10  -2   29.30   12.90
 -12  10  -2   56.69   13.90
 -12  10  -2   25.70   11.00
 -12  10  -2   38.70   13.70
  12 -10   1   24.00   11.90
  12 -10   1   23.80   11.10
  12 -10   1   18.90   13.60
  12 -10   1   29.80   11.20
  12 -10   1   24.70   11.60
 -12  10  -1   27.10   13.30
 -12  10  -1   16.90    8.50
 -12  10  -1   36.40   12.20
 -12  10  -1   44.00   12.70
 -12  10  -1   23.50    8.90
 -12  10  -1   21.80   10.60
  12 -10   0   10.40    9.20
  12 -10   0    8.20   10.20
  12 -10   0   13.10   12.40
  12 -10   0   -1.00    8.00
  12 -10   0   12.60   10.70
 -12  10   0    2.90    9.70
 -12  10   0    8.50    7.00
 -12  10   0    6.50    7.50
 -12  10   0   -0.70    9.50
 -12  10   0   17.30   10.40
 -12  10   0   -0.30   10.40
  12 -10  -1  123.59   31.70
  12 -10  -1  110.49   15.30
  12 -10  -1  111.39   17.60
  12 -10  -1  109.29   15.60
  12 -10  -1   89.69   16.80
 -12  10   1  109.29   22.10
 -12  10   1   75.39   21.20
 -12  10   1  115.99   15.60
 -12  10   1  113.49   12.30
 -12  10   1  103.89   11.30
 -12  10   1  128.69   16.20
  12 -10  -2  161.98   16.90
  12 -10  -2  190.28   23.00
  12 -10  -2  173.58   23.10
  12 -10  -2  208.68   28.20
  12 -10  -2  177.88   17.00
  12 -10  -2  199.08   23.90
 -12  10   2  177.68   14.60
 -12  10   2  173.78   18.60
 -12  10   2  147.29   22.40
 -12  10   2  176.58   13.90
 -12  10   2  179.08   17.20
 -12  10   2  136.29   23.80
  12 -10  -3    8.20    7.10
  12 -10  -3   -2.80    7.60
  12 -10  -3   12.00   11.90
  12 -10  -3  -10.70   11.30
  12 -10  -3    6.20    9.10
  12 -10  -3   28.80   11.90
 -12  10   3    1.10    6.40
 -12  10   3   11.00   11.60
 -12  10   3   -1.20    9.90
 -12  10   3   -5.50    6.40
  12 -10  -4    2.70   11.70
  12 -10  -4  -15.30   10.50
  12 -10  -4   -3.60   10.70
  12 -10  -4    8.40    7.10
  12 -10  -4   -6.90    8.50
  12 -10  -4   -0.60    5.70
 -12  10   4    8.70   10.60
 -12  10   4   17.10    7.50
 -12  10   4   20.90   13.30
  12 -10  -5    9.00    9.20
  12 -10  -5   20.10   11.70
  12 -10  -5    3.80   11.30
  12 -10  -5    9.80    6.70
  12 -10  -5    5.80    6.20
  12 -10  -5   21.10   11.20
 -12  10   5   17.70   14.20
 -12  10   5    0.60    6.80
 -12  10   5    2.00   10.90
  12 -10  -6    8.20   12.00
  12 -10  -6   12.50    6.40
  12 -10  -6   24.10   11.20
  12 -10  -6    7.00   11.60
  12 -10  -6   14.30    9.30
  12 -10  -6   17.70    7.60
 -12  10   6   -3.30   13.30
 -12  10   6   12.20   14.20
 -12  10   6    6.00    7.90
 -12  10   6   10.60   11.50
  12 -10  -7  -15.50   19.00
  12 -10  -7   23.50   12.30
  12 -10  -7    3.70    6.40
  12 -10  -7    7.70    5.80
  12 -10  -7   -4.50    8.00
  12 -10  -7   18.30   12.80
  12 -10  -7    3.30   10.90
 -12  10   7    5.20    7.90
 -12  10   7   -1.50   11.00
 -12  10   7   10.60   14.20
 -12  10   7   11.50    9.70
 -12  10   7   16.90    9.30
 -12  10   7   -2.60    7.70
  12 -10  -8   11.20   12.40
  12 -10  -8    4.30    6.40
  12 -10  -8    2.10   12.80
  12 -10  -8  -14.00    7.10
  12 -10  -8   -1.80   11.00
  12 -10  -8    2.40    6.40
  12 -10  -8   23.50   13.00
  12 -10  -8    0.70   11.90
 -12  10   8    8.70   13.00
 -12  10   8    7.00   10.90
 -12  10   8   14.30   10.70
 -12  10   8   16.40   10.10
 -12  10   8    3.70   13.30
 -12  10   8    5.80    8.00
  12 -10  -9   41.30    9.70
  12 -10  -9   45.70   15.10
  12 -10  -9   32.10   14.40
  12 -10  -9   26.50    8.30
  12 -10  -9   38.00   16.10
  12 -10  -9   29.20   17.10
  12 -10  -9   26.00   13.70
  12 -10  -9   52.99   12.50
 -12  10   9   39.60   17.20
 -12  10   9   24.80   12.90
 -12  10   9   20.00   17.80
 -12  10   9   37.20   13.70
 -12  10   9   69.19   15.10
 -12  10   9   15.80   12.80
  12 -10 -10   42.00   13.10
  12 -10 -10   77.99   19.40
  12 -10 -10   52.89   17.10
  12 -10 -10   60.59   21.40
  12 -10 -10   66.99   11.90
  12 -10 -10   31.80    9.70
  12 -10 -10   59.49   17.40
 -12  10  10   36.50   20.10
 -12  10  10   36.30   14.90
 -12  10  10   43.00   14.90
 -12  10  10   50.99   15.00
  12 -10 -11   24.70   20.90
  12 -10 -11   21.00    9.30
  12 -10 -11   32.80    9.80
  12 -10 -11   52.09   18.40
  12 -10 -11   22.90   15.90
  12 -10 -11   24.60   16.20
  12 -10 -11   25.90   13.60
 -12  10  11   45.30   15.30
 -12  10  11   28.70   17.40
 -12  10  11   34.50   15.50
 -12  10  11   16.30   16.80
 -12  10  11   58.59   23.00
 -12  10  11   44.40   18.10
  12 -10 -12    6.70    8.60
  12 -10 -12   13.20   10.20
  12 -10 -12   -0.60   12.70
  12 -10 -12   17.90   14.40
 -12  10  12   19.90   20.40
 -12  10  12   18.40   14.60
 -12  10  12   24.90   13.30
 -12  10  12   -0.80   13.10
  12 -10 -13   28.60   11.80
  12 -10 -13   27.60   12.20
  12 -10 -13    7.00   14.40
  12 -10 -13   28.80   17.00
 -12  10  13   46.90   18.90
 -12  10  13   18.60   14.90
 -12  10  13   20.60   16.00
 -12  10  13    3.80   20.00
  13 -11   9   -1.10   16.90
  13 -11   8   -5.00   16.20
  13 -11   8  -10.70   15.10
  13 -11   8   17.50   17.60
  13 -11   8   28.30   13.70
 -13  11  -8   18.30   17.20
 -13  11  -8   52.19   17.60
  13 -11   7   17.50   17.70
  13 -11   7   -1.80   13.80
  13 -11   7   -4.10   12.10
  13 -11   7   35.50   19.70
 -13  11  -7    0.20   13.60
 -13  11  -7   -6.30   13.60
  13 -11   6  -13.20   13.00
  13 -11   6   17.90   12.10
 -13  11  -6   15.60   13.90
 -13  11  -6   13.10   14.50
 -13  11  -6   -3.10   10.80
  13 -11   5   -8.70   13.50
  13 -11   5   37.80   16.80
  13 -11   5   23.70   11.50
  13 -11   5   59.19   21.80
 -13  11  -5   33.70   21.10
 -13  11  -5   20.60   10.80
 -13  11  -5   24.70   16.70
 -13  11  -5   26.90   13.20
  13 -11   4   -3.50   12.00
  13 -11   4   -2.80   17.20
  13 -11   4   -0.60   15.00
  13 -11   4   14.70   13.30
 -13  11  -4   13.30   11.70
 -13  11  -4    7.00   10.80
 -13  11  -4  -12.60    9.40
 -13  11  -4   -3.60   10.60
  13 -11   3   -1.20   13.80
  13 -11   3   17.90   12.90
  13 -11   3    5.30   12.80
  13 -11   3   11.20   14.00
 -13  11  -3   15.20   12.20
 -13  11  -3    9.20   11.10
 -13  11  -3  -11.30    9.30
 -13  11  -3   11.10   12.40
  13 -11   2   34.00   13.70
  13 -11   2   21.90   12.10
  13 -11   2   43.80   14.40
  13 -11   2   35.60   14.80
 -13  11  -2   30.80   10.80
 -13  11  -2   57.59   12.50
 -13  11  -2   36.50   13.20
 -13  11  -2   30.90   13.30
  13 -11   1   10.60   11.50
  13 -11   1    4.50   10.90
  13 -11   1    9.80   11.90
  13 -11   1   27.40   12.40
 -13  11  -1    8.90   10.60
 -13  11  -1    8.80    8.20
 -13  11  -1    4.20   10.80
 -13  11  -1    2.40    7.60
 -13  11  -1   30.50   11.60
 -13  11  -1   14.70   11.00
  13 -11   0   72.29   15.10
  13 -11   0   40.30   13.60
  13 -11   0   28.70   11.60
  13 -11   0   58.49   15.00
 -13  11   0   46.00    9.50
 -13  11   0   49.70    9.20
 -13  11   0   51.39   14.00
 -13  11   0   35.30   12.80
 -13  11   0   46.30   16.00
 -13  11   0   57.39   13.50
  13 -11  -1  101.19   18.80
  13 -11  -1   94.79   20.20
  13 -11  -1  118.99   16.70
  13 -11  -1  122.99   18.90
  13 -11  -1  135.19   17.50
 -13  11   1  100.89   11.70
 -13  11   1  112.19   16.30
 -13  11   1  115.09   16.50
 -13  11   1  108.39   23.00
 -13  11   1  119.39   20.80
 -13  11   1  104.49   12.10
  13 -11  -2   -9.50   12.60
  13 -11  -2    0.80    8.30
  13 -11  -2    3.00   13.00
  13 -11  -2    9.50   12.00
  13 -11  -2    4.90   10.70
  13 -11  -2    2.50    7.80
 -13  11   2   17.30    8.60
 -13  11   2   -3.40   10.60
 -13  11   2    6.50    5.80
 -13  11   2   14.20    9.30
 -13  11   2   -3.90    5.70
 -13  11   2   23.00   12.50
  13 -11  -3    5.20    8.10
  13 -11  -3   -8.80   10.30
  13 -11  -3   -3.30    8.50
  13 -11  -3    2.10   11.70
  13 -11  -3   15.60   13.70
  13 -11  -3  -12.30   11.90
 -13  11   3  -16.60    9.30
 -13  11   3    7.60    8.20
 -13  11   3   20.60   14.80
  13 -11  -4   61.69   15.30
  13 -11  -4   88.19   20.90
  13 -11  -4  104.59   20.40
  13 -11  -4   83.19   12.70
  13 -11  -4   81.89   17.30
  13 -11  -4   77.29   11.80
 -13  11   4   69.49   19.20
 -13  11   4   89.19   19.30
 -13  11   4   83.09   12.90
  13 -11  -5   11.80    9.20
  13 -11  -5   34.00   16.30
  13 -11  -5    8.00   11.70
  13 -11  -5   11.70    7.00
  13 -11  -5   21.60    7.00
  13 -11  -5   31.40   14.10
 -13  11   5    9.20    7.90
 -13  11   5    6.40   13.40
 -13  11   5   13.90   15.30
  13 -11  -6   57.09   13.50
  13 -11  -6   59.29   10.30
  13 -11  -6   47.20   16.10
  13 -11  -6   47.00   15.80
  13 -11  -6   75.19   10.70
 -13  11   6   66.29   11.70
 -13  11   6   27.90   17.20
 -13  11   6   78.39   19.00
  13 -11  -7   27.20    8.40
  13 -11  -7   28.60   13.60
  13 -11  -7   44.10    9.90
  13 -11  -7    8.00   13.30
  13 -11  -7   31.00   14.70
 -13  11   7   23.90    9.40
 -13  11   7   60.69   19.10
 -13  11   7   38.60   15.70
 -13  11   7   21.40    9.10
  13 -11  -8   99.09   19.40
  13 -11  -8   68.49   10.90
  13 -11  -8   56.79   17.00
  13 -11  -8  105.29   20.80
  13 -11  -8   84.89   12.20
 -13  11   8   79.99   15.10
 -13  11   8  100.19   20.90
 -13  11   8   85.49   23.60
 -13  11   8   81.89   15.20
 -13  11   8   48.40   12.40
  13 -11  -9   25.10   10.80
  13 -11  -9    1.00    6.20
  13 -11  -9    1.10   14.80
  13 -11  -9   -2.50   11.90
  13 -11  -9   22.70    7.90
  13 -11  -9   15.30   14.50
 -13  11   9   24.20   19.10
 -13  11   9   -8.50   10.70
 -13  11   9    5.80   10.20
 -13  11   9   18.00   10.40
 -13  11   9   10.80   17.40
 -13  11   9   19.80   10.70
  13 -11 -10   38.00   14.80
  13 -11 -10   29.00   15.00
  13 -11 -10   27.90   12.10
  13 -11 -10   17.00    9.00
  13 -11 -10   47.00   10.30
 -13  11  10   42.20   18.50
 -13  11  10   26.80   13.10
 -13  11  10   25.50   11.10
 -13  11  10   35.10   22.10
  13 -11 -11   30.20   15.10
  13 -11 -11  140.59   23.60
  13 -11 -11   35.40   10.30
  13 -11 -11   54.89   15.70
  13 -11 -11   27.70   17.40
  13 -11 -11   10.00   19.50
  13 -11 -11   17.80    9.70
 -13  11  11   36.40   22.50
 -13  11  11   35.10   13.50
 -13  11  11   45.40   15.20
 -13  11  11   45.90   17.60
  13 -11 -12    6.40    9.00
  13 -11 -12    9.40   14.50
  13 -11 -12    0.40    8.10
  13 -11 -12   22.90   16.40
 -13  11  12    2.30   12.10
 -13  11  12   26.40   17.30
 -13  11  12   21.40   14.80
 -13  11  12  -10.30   16.50
  14 -12   8   -6.10   18.50
  14 -12   8    2.50   15.30
  14 -12   7   -1.40   16.10
  14 -12   7   -7.30   17.00
  14 -12   7   -6.30   16.40
  14 -12   7   28.00   16.60
 -14  12  -7   -8.00   13.90
 -14  12  -7   25.80   15.80
 -14  12  -6   14.80   14.20
 -14  12  -6    7.90   12.20
 -14  12  -6   40.60   12.90
 -14  12  -6   20.10   13.50
  14 -12   5   46.60   19.80
  14 -12   5   41.70   16.10
  14 -12   5   62.09   17.90
  14 -12   5   22.60   19.90
 -14  12  -5   44.60   15.80
 -14  12  -5   37.90   16.20
  14 -12   4    9.90   13.80
  14 -12   4    7.60   14.70
  14 -12   4   47.70   16.30
  14 -12   4    9.50   14.20
 -14  12  -4   -4.50   10.60
 -14  12  -4   19.00   12.70
 -14  12  -4   22.00   11.90
 -14  12  -4   -7.00   12.40
  14 -12   3   14.10   15.40
  14 -12   3    6.90   11.70
  14 -12   3   -6.20   12.30
  14 -12   3   14.00   13.90
 -14  12  -3   13.50   10.50
 -14  12  -3   10.80   12.00
 -14  12  -3   -7.50    9.40
 -14  12  -3   16.90   22.70
 -14  12  -3    4.20   13.00
  14 -12   2    5.60   12.50
  14 -12   2    4.90   12.20
  14 -12   2   12.10   13.60
  14 -12   2   -1.00   12.50
 -14  12  -2   -0.20   12.40
 -14  12  -2    2.70   12.40
 -14  12  -2    9.10    8.60
 -14  12  -2    2.80   13.60
 -14  12  -2    3.50    8.80
 -14  12  -2   18.40   12.60
  14 -12   1   44.80   14.80
  14 -12   1   80.29   17.40
  14 -12   1   56.99   16.20
  14 -12   1   42.70   14.80
 -14  12  -1   41.40   14.10
 -14  12  -1   38.30   15.10
 -14  12  -1   40.60   16.00
 -14  12  -1   57.69   11.00
 -14  12  -1   50.99   11.10
 -14  12  -1   71.19   16.20
  14 -12   0   -4.50   11.00
  14 -12   0    0.70    9.90
  14 -12   0   11.20   12.00
  14 -12   0    5.50   12.30
 -14  12   0   -4.10   10.30
 -14  12   0   -3.50    6.00
 -14  12   0   -2.10   12.50
 -14  12   0   14.40   14.50
 -14  12   0    3.60    6.40
 -14  12   0    4.20   10.10
  14 -12  -1   16.70   13.90
  14 -12  -1    3.20    8.80
  14 -12  -1   12.00   13.00
  14 -12  -1   19.90   13.20
  14 -12  -1   -0.20    9.90
 -14  12   1  -10.80    9.60
 -14  12   1   -6.10    5.70
 -14  12   1   -0.80    6.60
 -14  12   1    5.90   12.70
 -14  12   1   -5.50   10.40
 -14  12   1   27.30   10.70
  14 -12  -2   68.89   16.30
  14 -12  -2   62.09   13.20
  14 -12  -2   88.89   15.30
  14 -12  -2   41.40   17.40
  14 -12  -2   52.89   15.90
 -14  12   2   72.69   10.10
 -14  12   2   72.09   14.30
 -14  12   2   59.09   17.00
 -14  12   2   78.89   13.90
 -14  12   2   54.19    9.90
 -14  12   2   91.29   21.90
  14 -12  -3  152.48   18.00
  14 -12  -3  165.08   16.70
  14 -12  -3  154.08   23.20
  14 -12  -3  126.29   21.60
 -14  12   3  150.28   16.20
 -14  12   3   85.39   21.10
 -14  12   3  169.68   18.60
 -14  12   3  126.19   21.70
  14 -12  -4   -5.50    8.00
  14 -12  -4   12.30   13.70
  14 -12  -4   -2.90   11.10
  14 -12  -4   -0.60   12.20
  14 -12  -4   -0.90    7.10
 -14  12   4    7.20   13.20
 -14  12   4    5.90   12.00
 -14  12   4   25.20   11.30
  14 -12  -5   20.50    9.80
  14 -12  -5   24.10   11.90
  14 -12  -5   40.20   13.50
  14 -12  -5   15.30    8.40
  14 -12  -5   20.70   14.00
  14 -12  -5   21.70   13.90
 -14  12   5   32.70   14.60
 -14  12   5   -0.70   14.30
 -14  12   5    7.60    8.40
 -14  12   5   21.40    9.30
  14 -12  -6   75.89   12.50
  14 -12  -6   74.59   16.00
  14 -12  -6   59.09   17.10
  14 -12  -6   86.79   19.30
  14 -12  -6   63.89   11.30
  14 -12  -6   64.29   16.80
 -14  12   6   46.80   19.30
 -14  12   6   68.89   17.60
  14 -12  -7   54.69   10.80
  14 -12  -7   54.19   10.30
  14 -12  -7   26.40   13.20
  14 -12  -7   27.00   14.00
  14 -12  -7   11.50   15.50
 -14  12   7   22.20   12.80
 -14  12   7   40.70   12.90
 -14  12   7   17.10   15.40
 -14  12   7   38.40   10.40
  14 -12  -8    6.60    8.30
  14 -12  -8    6.10    6.80
  14 -12  -8   -1.70   16.40
  14 -12  -8    3.10   10.50
  14 -12  -8   -0.90   11.60
  14 -12  -8   20.90    6.70
  14 -12  -8    0.10   11.70
 -14  12   8   -0.80   15.50
 -14  12   8    2.80   13.70
 -14  12   8   -4.60    8.30
  14 -12  -9   65.79   11.70
  14 -12  -9   36.10   17.90
  14 -12  -9   56.79   16.70
  14 -12  -9   65.59   11.50
  14 -12  -9   49.50   16.20
  14 -12  -9   68.79   20.10
 -14  12   9   59.19   22.00
 -14  12   9   73.29   20.10
  14 -12 -10   81.89   13.10
  14 -12 -10  102.29   13.40
  14 -12 -10  115.69   28.80
  14 -12 -10   82.49   26.40
  14 -12 -10  136.69   28.30
  14 -12 -10  133.09   18.90
  14 -12 -10   78.79   23.40
 -14  12  10   87.29   17.90
 -14  12  10   75.89   21.00
 -14  12  10  144.79   19.70
 -14  12  10  103.99   28.50
 -14  12  10   30.10   18.10
  14 -12 -11   97.59   18.50
  14 -12 -11   46.50   17.20
  14 -12 -11   60.99   24.90
  14 -12 -11  105.19   14.40
  14 -12 -11   72.59   13.60
  14 -12 -11   56.49   18.30
 -14  12  11   76.09   28.80
 -14  12  11  100.49   24.90
 -14  12  11   88.69   18.80
  14 -12 -12   24.80   14.80
  14 -12 -12   30.60   10.10
  14 -12 -12   13.00   14.30
  14 -12 -12    5.10    9.00
 -14  12  12   16.80   13.20
 -14  12  12   -3.60   12.20
 -14  12  12    2.30   16.90
 -14  12  12  -16.90   16.90
  15 -13   6   37.90   18.10
  15 -13   6   28.20   18.90
 -15  13  -6   20.20   14.30
 -15  13  -6   57.19   17.70
  15 -13   5   -7.20   15.20
  15 -13   5    6.10   18.70
  15 -13   5   -8.40   14.90
 -15  13  -5   -5.00   12.30
 -15  13  -5   11.40   13.00
 -15  13  -5   12.60   14.10
 -15  13  -5   -3.60   11.80
  15 -13   4    4.90   14.50
  15 -13   4   43.90   19.60
  15 -13   4    0.90   12.50
  15 -13   4   -2.20   16.10
 -15  13  -4  -13.20   11.70
 -15  13  -4   11.60   12.80
 -15  13  -4    9.90   11.30
 -15  13  -4   -3.20   12.80
  15 -13   3   27.60   29.50
  15 -13   3   30.10   21.50
  15 -13   3   73.99   27.20
  15 -13   3   45.10   26.10
 -15  13  -3   30.40   12.20
 -15  13  -3   36.10   15.00
 -15  13  -3   46.50   12.60
 -15  13  -3   22.50   16.50
  15 -13   2    9.10   13.10
  15 -13   2   26.20   13.50
  15 -13   2   66.69   17.40
  15 -13   2   14.90   13.80
 -15  13  -2    9.50   15.00
 -15  13  -2   39.50   14.80
 -15  13  -2   18.80   15.50
 -15  13  -2   25.70   11.30
 -15  13  -2   26.00   14.90
 -15  13  -2   23.50   10.10
  15 -13   1  109.19   20.40
  15 -13   1  162.08   22.90
  15 -13   1  174.48   23.40
  15 -13   1  172.68   25.50
 -15  13  -1  132.49   16.40
 -15  13  -1  166.68   16.40
 -15  13  -1  114.39   23.60
 -15  13  -1  183.68   26.10
  15 -13   0   82.39   17.80
  15 -13   0   71.49   16.80
  15 -13   0   79.79   18.60
  15 -13   0   69.69   17.90
 -15  13   0   46.40   16.00
 -15  13   0   79.19   11.70
 -15  13   0   72.89   20.70
 -15  13   0  115.09   18.10
 -15  13   0   64.79   11.20
 -15  13   0   84.69   16.90
  15 -13  -1   -8.60    8.50
  15 -13  -1    4.50   10.80
  15 -13  -1   18.00   14.40
  15 -13  -1   -0.80   13.30
 -15  13   1   11.80    7.20
 -15  13   1    4.60   11.30
 -15  13   1   -5.80   11.70
 -15  13   1    5.20    6.30
 -15  13   1    2.10    9.80
 -15  13   1   -0.70    9.60
  15 -13  -2   22.30   14.60
  15 -13  -2   13.10   12.50
  15 -13  -2   -4.40    8.90
  15 -13  -2    3.30    9.20
 -15  13   2    8.10   11.40
 -15  13   2   18.80   10.40
 -15  13   2   27.30   11.80
 -15  13   2   -3.00    6.30
 -15  13   2    4.30   12.20
  15 -13  -3   45.40   18.20
  15 -13  -3   27.00   10.30
  15 -13  -3    2.80   13.10
  15 -13  -3   18.60   10.40
  15 -13  -3   -2.00   13.50
 -15  13   3    5.90    9.70
 -15  13   3    7.80   15.20
 -15  13   3   37.20   16.70
  15 -13  -4   68.89   18.90
  15 -13  -4   42.30   11.60
  15 -13  -4   18.90   14.80
  15 -13  -4   53.19   18.20
  15 -13  -4   40.30   10.60
 -15  13   4   62.19   17.50
 -15  13   4   29.50   17.60
  15 -13  -5   61.29   19.40
  15 -13  -5   76.69   18.70
  15 -13  -5   92.89   13.10
  15 -13  -5   64.79   12.40
  15 -13  -5   85.89   18.10
 -15  13   5   69.69   20.30
 -15  13   5   49.99   20.80
  15 -13  -6   86.69   13.30
  15 -13  -6   46.80   11.10
  15 -13  -6   43.70   16.10
  15 -13  -6   69.99   18.20
  15 -13  -6   67.29   16.00
 -15  13   6   29.00   15.00
 -15  13   6   48.50   18.70
  15 -13  -7    1.60    7.80
  15 -13  -7   11.70   10.30
  15 -13  -7   46.30   17.10
  15 -13  -7   20.30   14.90
  15 -13  -7   21.80    8.10
 -15  13   7   18.40   14.50
 -15  13   7   -8.00   14.10
  15 -13  -8   58.79   11.40
  15 -13  -8   35.80    9.70
  15 -13  -8   52.69   16.10
  15 -13  -8   56.89   16.60
 -15  13   8   33.30   21.80
 -15  13   8   45.90   15.10
 -15  13   8   53.09   20.10
  15 -13  -9   36.40   16.30
  15 -13  -9   15.90   10.10
  15 -13  -9   34.30    9.80
  15 -13  -9   10.40   13.10
  15 -13  -9    3.00   14.30
  15 -13  -9   44.40   10.50
 -15  13   9   45.40   22.20
 -15  13   9   16.80   16.10
  15 -13 -10   22.00   19.10
  15 -13 -10   41.50   13.10
  15 -13 -10   48.30   16.60
  15 -13 -10   12.40   20.60
  15 -13 -10   43.00   10.30
  15 -13 -10   57.49   11.50
  15 -13 -10   25.80   15.60
 -15  13  10    4.60   11.20
 -15  13  10   20.90   15.70
 -15  13  10   10.00   17.60
  15 -13 -11    6.80    7.50
  15 -13 -11   29.30   15.80
  15 -13 -11   -4.90   19.30
  15 -13 -11   -6.90   13.20
  15 -13 -11   20.60   16.70
  15 -13 -11   14.90    9.30
  15 -13 -11    6.10   13.00
 -15  13  11    4.70   20.20
 -15  13  11   23.10   17.30
  16 -14   5   17.20   13.60
  16 -14   5   37.10   19.30
 -16  14  -5   20.30   12.60
 -16  14  -5   19.40   15.50
 -16  14  -5   38.50   14.60
 -16  14  -5   43.20   14.40
  16 -14   4   20.20   17.10
  16 -14   4   24.10   14.90
  16 -14   4   49.90   22.80
  16 -14   4   16.10   19.30
 -16  14  -4   -3.10   13.20
 -16  14  -4   24.50   12.20
 -16  14  -4   21.30   12.90
 -16  14  -4    2.40   15.50
  16 -14   3   84.39   18.30
  16 -14   3   44.10   19.90
  16 -14   3   69.09   21.70
  16 -14   3   40.20   18.00
 -16  14  -3   71.49   18.60
 -16  14  -3   93.59   15.70
 -16  14  -3   35.10   18.60
 -16  14  -3   45.40   12.70
  16 -14   2   27.30   16.70
  16 -14   2    8.90   13.60
  16 -14   2    7.90   14.70
  16 -14   2  -22.80   12.20
 -16  14  -2   14.10   15.00
 -16  14  -2   -4.90   12.50
 -16  14  -2   20.10    9.00
 -16  14  -2   -9.50    7.50
  16 -14   1   36.90   16.40
  16 -14   1   58.39   18.20
  16 -14   1   58.49   17.70
  16 -14   1   51.69   17.00
 -16  14  -1   42.20   15.40
 -16  14  -1   57.29   17.10
 -16  14  -1   32.20   10.20
 -16  14  -1   44.90   16.00
 -16  14  -1   43.70   19.80
 -16  14  -1   57.49   11.30
  16 -14   0   65.49   15.90
  16 -14   0   26.10   14.60
  16 -14   0   37.50   17.20
  16 -14   0   41.70   18.60
 -16  14   0   44.10   10.10
 -16  14   0   65.79   19.00
 -16  14   0   21.40   17.30
 -16  14   0   64.69   10.20
  16 -14  -1    3.50   10.70
  16 -14  -1   16.50   11.80
  16 -14  -1   34.00   16.50
  16 -14  -1   10.40   14.40
 -16  14   1   25.30   21.00
 -16  14   1   10.30    6.30
 -16  14   1    5.80    6.60
 -16  14   1   21.20   15.80
 -16  14   1    7.10   13.40
  16 -14  -2  132.59   19.50
  16 -14  -2  133.39   23.60
  16 -14  -2  131.99   22.70
  16 -14  -2  178.88   19.20
 -16  14   2  146.89   20.00
 -16  14   2  141.19   26.30
 -16  14   2  124.49   29.10
  16 -14  -3  143.89   18.90
  16 -14  -3  158.58   18.40
  16 -14  -3  103.79   22.50
  16 -14  -3  138.99   25.10
 -16  14   3   91.09   22.60
 -16  14   3   66.99   23.20
  16 -14  -4   -3.30   12.30
  16 -14  -4   26.60    9.50
  16 -14  -4    1.10    8.60
  16 -14  -4   -5.40   27.80
  16 -14  -4    7.30   14.00
 -16  14   4  -14.60   13.00
 -16  14   4  -19.90   13.80
  16 -14  -5   77.49   18.10
  16 -14  -5  106.59   15.20
  16 -14  -5  114.89   20.80
  16 -14  -5   83.39   19.40
  16 -14  -5  109.89   15.80
 -16  14   5   79.29   23.10
 -16  14   5   89.79   22.50
  16 -14  -6   21.10    9.30
  16 -14  -6   24.10   14.60
  16 -14  -6    8.80   14.70
  16 -14  -6   23.30   13.70
  16 -14  -6   19.30   10.20
 -16  14   6    3.10   16.30
 -16  14   6   20.10   14.70
  16 -14  -7   42.20   16.90
  16 -14  -7   42.30   15.10
  16 -14  -7   46.30   11.00
  16 -14  -7   18.70   13.00
  16 -14  -7   34.90   10.50
 -16  14   7   70.19   21.00
 -16  14   7   53.39   24.60
  16 -14  -8   48.40   11.20
  16 -14  -8   44.70   16.60
  16 -14  -8   51.09   17.90
  16 -14  -8   41.40   10.80
 -16  14   8   67.29   17.70
 -16  14   8   52.19   21.30
  16 -14  -9    6.50   13.50
  16 -14  -9    2.40    7.90
  16 -14  -9    1.60   12.40
  16 -14  -9    9.90    9.20
  16 -14 -10    7.90   12.60
  16 -14 -10    1.80    7.90
  16 -14 -10   15.70    9.50
  16 -14 -10   20.90   12.80
  16 -14 -10   26.40   18.30
 -16  14  10    3.40   13.50
 -16  14  10   21.90   19.60
  17 -15   4  -10.70   14.50
  17 -15   4  -22.40   14.70
  17 -15   3   51.59   20.70
  17 -15   3   49.00   19.40
  17 -15   3   10.50   20.30
  17 -15   3   90.89   27.30
 -17  15  -3   35.60   16.70
 -17  15  -3   29.00   11.20
 -17  15  -3   58.49   13.40
 -17  15  -3   38.80   19.60
  17 -15   2   20.60   15.60
  17 -15   2   56.19   23.40
  17 -15   2   46.70   24.30
  17 -15   2   59.39   19.30
 -17  15  -2   19.90    9.70
 -17  15  -2   44.30   16.10
 -17  15  -2   34.40    9.60
 -17  15  -2   25.30   18.70
  17 -15   1    7.90   12.40
  17 -15   1    6.00   15.10
  17 -15   1   14.30   16.50
  17 -15   1   -5.50   14.50
 -17  15  -1    7.20    7.40
 -17  15  -1    0.90    7.50
 -17  15  -1   15.40   19.00
 -17  15  -1    9.50   15.50
  17 -15   0  114.59   21.90
  17 -15   0   50.69   19.10
  17 -15   0   52.09   17.90
  17 -15   0   55.09   19.70
 -17  15   0  122.59   23.70
 -17  15   0   68.49   11.20
 -17  15   0   63.99   11.80
 -17  15   0   75.59   24.60
 -17  15   0   51.69   20.80
 -17  15   0   91.79   21.70
  17 -15  -1   30.70   13.90
  17 -15  -1    1.50   11.20
  17 -15  -1    1.70   14.40
  17 -15  -1   13.50   16.20
 -17  15   1   20.20   18.20
 -17  15   1   25.30   17.90
 -17  15   1    2.40    6.60
  17 -15  -2   51.09   18.10
  17 -15  -2   32.80   13.20
  17 -15  -2   55.49   14.30
  17 -15  -2   10.00   16.20
 -17  15   2   37.60   18.60
 -17  15   2   52.89   20.20
  17 -15  -3   17.00   15.60
  17 -15  -3   20.50   11.00
  17 -15  -3   21.50   11.30
  17 -15  -3    1.40   13.40
 -17  15   3    2.60   16.70
 -17  15   3   24.40   13.00
  17 -15  -4    6.90   13.90
  17 -15  -4   10.30    9.80
  17 -15  -4   11.20    9.50
  17 -15  -4    7.80   16.00
 -17  15   4    9.60   14.30
 -17  15   4   12.80   17.80
  17 -15  -5   17.10    9.80
  17 -15  -5   31.80   10.80
  17 -15  -5   35.50   16.30
  17 -15  -5   24.60   15.60
 -17  15   5    2.10   14.90
 -17  15   5    3.50   14.40
  17 -15  -6   12.30   14.20
  17 -15  -6   16.20    9.10
  17 -15  -6   19.00   16.00
  17 -15  -6   28.60    9.40
  17 -15  -6   -2.20   14.60
 -17  15   6   42.70   22.30
 -17  15   6   11.40   14.20
  17 -15  -7    4.00    8.30
  17 -15  -7   19.30   15.50
  17 -15  -7    1.70    9.70
  17 -15  -7   17.80   15.10
  17 -15  -7  -12.00   14.30
 -17  15   7    5.20   17.80
 -17  15   7    2.50   16.00
  17 -15  -8   46.40   15.20
  17 -15  -8   23.40   10.30
  17 -15  -8   49.20   11.90
  17 -15  -8   28.50   14.90
 -17  15   8   34.50   14.50
 -17  15   8   28.90   19.40
  17 -15  -9    6.00   14.10
  17 -15  -9    1.50    9.20
  17 -15  -9   15.60    9.70
  17 -15  -9    0.50   14.60
 -17  15   9   36.90   25.10
 -17  15   9   13.90   16.30
  18 -16   2   -4.20   16.60
  18 -16   2   -2.80   15.20
  18 -16   1   15.40   18.30
  18 -16   1    7.40   20.20
  18 -16   1  -14.80   14.50
  18 -16   1   18.60   17.90
 -18  16  -1    5.70    8.30
 -18  16  -1  -36.60   13.60
 -18  16  -1  -30.20   14.10
 -18  16  -1    2.30    7.90
  18 -16   0   18.20   16.30
  18 -16   0    1.70   15.60
  18 -16   0    4.70   15.70
  18 -16   0   -6.80   14.80
 -18  16   0  -23.60   13.50
 -18  16   0   -0.40    7.00
 -18  16   0   12.90    8.10
 -18  16   0   15.50   18.40
  18 -16  -1   -9.10   14.40
  18 -16  -1   16.00   15.90
  18 -16  -1   36.00   15.80
  18 -16  -1    3.80   16.80
 -18  16   1   34.10   17.40
 -18  16   1    5.20   17.50
  18 -16  -2   48.60   15.30
  18 -16  -2   16.90   16.20
  18 -16  -2  -11.10   15.90
  18 -16  -2    7.30   13.00
 -18  16   2    5.70   18.40
 -18  16   2   39.00   17.70
  18 -16  -3   -2.90   15.90
  18 -16  -3    2.80   11.50
  18 -16  -3   13.40   14.00
  18 -16  -3  -12.00   13.30
 -18  16   3   17.90   17.50
 -18  16   3  -21.10   16.80
  18 -16  -4   -6.00   13.10
  18 -16  -4  -14.20   14.30
  18 -16  -4    2.90   10.80
  18 -16  -4   13.70   11.40
 -18  16   4    4.00   17.60
 -18  16   4   11.40   15.40
  18 -16  -5   -2.50   10.00
  18 -16  -5    8.70   10.00
  18 -16  -5    3.40   15.10
  18 -16  -5   15.40   12.30
 -18  16   5  -12.00   17.20
 -18  16   5  -10.10   16.30
  18 -16  -6   14.30   15.00
  18 -16  -6   37.30   12.00
  18 -16  -6    4.30   10.20
 -18  16   6   -2.50   17.90
 -18  16   6   19.30   17.60
  18 -16  -7    7.90   10.50
  18 -16  -7    6.50   15.10
  18 -16  -7   28.90   16.90
  18 -16  -7    9.50   10.60
 -18  16   7   -1.10   17.00
 -18  16   7   -6.20   11.60
  19 -17  -3   14.40   16.00
  17 -21  -6   10.00   16.40
 -17  21   5    3.40   17.70
 -17  21   5    9.10   11.50
 -17  21   5   13.30   11.50
  17 -21  -5   34.50   14.20
  17 -21  -5   -0.60   11.90
  17 -21  -5    9.70   19.00
  17 -21  -5   -1.00   14.00
 -17  21   4   39.10   13.70
 -17  21   4   23.30   12.60
 -17  21   4   39.60   12.70
 -17  21   4   20.70   19.80
  17 -21  -4   42.90   21.40
  17 -21  -4   20.30   19.20
  17 -21  -4   50.79   17.20
  17 -21  -4   26.30   13.60
 -17  21   3    3.10   10.10
 -17  21   3   17.00    9.20
  17 -21  -3    4.80   17.90
  17 -21  -3  -12.30   12.30
  17 -21  -3   16.60   15.70
  17 -21  -3  -11.90   16.50
 -17  21   2   11.80    9.20
 -17  21   2   11.10    9.60
 -17  21   2   -4.50   18.10
 -17  21   2   10.00   16.10
  17 -21  -2   24.10   18.80
  17 -21  -2  -10.30   16.70
  17 -21  -2    8.50   15.00
  17 -21  -2   15.60   15.90
 -17  21   1   18.80   19.70
 -17  21   1    6.90    9.30
 -17  21   1   15.50   10.40
 -17  21   1    7.10   16.30
  17 -21  -1  -14.20   14.10
  17 -21  -1   10.70   18.10
  17 -21  -1    7.60   15.70
  17 -21  -1  -41.50   14.20
 -17  21   0   50.39   12.40
 -17  21   0   15.10   10.00
 -17  21   0   10.40   15.60
 -17  21   0   20.80   21.40
  17 -21   0   15.20   17.50
  17 -21   0   29.50   20.10
  17 -21   0   16.50   18.60
  17 -21   0   52.89   20.10
 -16  20   8  -21.50   11.00
 -16  20   8   13.00   12.00
 -16  20   8    2.00   12.40
 -16  20   8   13.50   18.10
  16 -20  -8   17.20   17.60
  16 -20  -8   -3.10   11.20
  16 -20  -8   -8.40   15.50
  16 -20  -8   -0.60    9.80
 -16  20   7   79.19   16.60
 -16  20   7   65.19   24.60
 -16  20   7   74.59   19.80
 -16  20   7   94.39   18.50
  16 -20  -7   75.09   16.00
  16 -20  -7   50.79   14.30
  16 -20  -7   37.40   19.70
  16 -20  -7   79.59   20.50
 -16  20   6   10.70   10.80
 -16  20   6   -0.80   10.20
  16 -20  -6   -0.30   11.70
  16 -20  -6    2.50   11.00
  16 -20  -6   10.90   17.70
  16 -20  -6  -29.70   15.20
  16 -20  -6   23.60   18.30
 -16  20   5   35.70   21.40
 -16  20   5   50.29   18.60
 -16  20   5   34.80   12.50
 -16  20   5   69.69   13.50
  16 -20  -5   29.40   21.60
  16 -20  -5    3.60   17.20
  16 -20  -5   35.30   13.60
  16 -20  -5   31.20   14.50
  16 -20  -5   30.00   22.00
 -16  20   4   -4.70   15.20
 -16  20   4   -3.90    9.10
 -16  20   4    6.10    9.70
 -16  20   4   11.60    9.90
  16 -20  -4    6.80   11.20
  16 -20  -4  -11.20   16.10
  16 -20  -4   21.60   16.10
  16 -20  -4   -6.40   10.10
 -16  20   3   85.19   14.80
 -16  20   3   73.79   24.00
 -16  20   3   75.99   15.20
 -16  20   3   85.99   21.00
  16 -20  -3   55.29   22.30
  16 -20  -3  114.69   26.80
  16 -20  -3   97.79   18.40
  16 -20  -3   41.40   15.10
 -16  20   2    6.90    8.60
 -16  20   2   -3.10   14.00
 -16  20   2  -13.20   12.00
 -16  20   2   10.90    9.00
  16 -20  -2    5.50   18.10
  16 -20  -2   19.10   18.00
  16 -20  -2   20.60   12.60
  16 -20  -2    4.90   11.50
 -16  20   1   75.19   13.60
 -16  20   1   83.19   24.10
 -16  20   1   66.99   24.80
 -16  20   1   92.89   13.70
  16 -20  -1   57.69   22.20
  16 -20  -1   89.69   20.90
  16 -20  -1   60.19   20.30
  16 -20  -1  106.19   25.60
 -16  20   0    8.70    8.80
 -16  20   0   18.30    9.70
 -16  20   0    7.40   16.40
 -16  20   0   12.50   18.40
  16 -20   0  -22.00   15.50
  16 -20   0   -7.80   13.70
  16 -20   0   15.00   17.30
  16 -20   0   -2.30   16.40
 -16  20  -1   61.29   11.90
 -16  20  -1   41.70   21.20
 -16  20  -1   38.80   18.00
 -16  20  -1   27.60   10.70
  16 -20   1   70.39   20.60
  16 -20   1   26.30   17.40
  16 -20   1   29.30   20.60
  16 -20   1   27.60   20.20
 -16  20  -2   -3.30   14.90
 -16  20  -2    9.70   14.80
 -16  20  -2    2.50   10.30
 -16  20  -2   15.60    9.50
  16 -20   2    7.70   18.00
  16 -20   2   21.60   20.20
  16 -20   2   17.60   19.90
  16 -20   2   31.60   20.60
 -16  20  -3   43.90   13.60
 -16  20  -3   17.10   17.60
 -16  20  -3   26.00   13.40
 -16  20  -3   12.40   11.30
  16 -20   3   -2.70   17.60
  16 -20   3   22.00   24.40
  16 -20   3   10.70   21.20
  16 -20   3    4.40   18.30
 -15  19   9   24.60   13.90
 -15  19   9   12.90   17.70
 -15  19   9   17.10   13.50
 -15  19   9   -0.60   12.00
  15 -19  -9   37.10   19.40
  15 -19  -9   24.60   13.10
  15 -19  -9   24.90   18.60
  15 -19  -9    3.60    9.70
 -15  19   8   44.90   15.50
 -15  19   8   86.19   16.20
  15 -19  -8   41.00   12.80
  15 -19  -8  105.09   15.40
  15 -19  -8   51.89   21.10
  15 -19  -8   39.60   20.00
 -15  19   7  -15.40   14.30
 -15  19   7    3.70   11.30
 -15  19   7   21.90   14.80
 -15  19   7   14.70   11.20
  15 -19  -7  -12.70   15.80
  15 -19  -7    6.30    9.60
  15 -19  -7    9.60   20.00
  15 -19  -7   -7.10   10.00
 -15  19   6   57.59   13.20
 -15  19   6   47.80   18.80
 -15  19   6   77.39   25.50
 -15  19   6   65.39   15.00
  15 -19  -6   81.89   23.30
  15 -19  -6   40.40   12.80
  15 -19  -6   65.99   13.30
  15 -19  -6   48.30   21.80
 -15  19   5   21.60   10.70
 -15  19   5   -0.60    9.70
 -15  19   5   10.80   10.20
 -15  19   5    0.70    9.40
 -15  19   5   -0.30   15.40
 -15  19   5  -18.80   11.50
  15 -19  -5   30.40   21.00
  15 -19  -5   -0.80    9.30
  15 -19  -5   19.00   17.60
  15 -19  -5   22.40   11.80
  15 -19  -5  -17.80   18.80
 -15  19   4   85.59   15.40
 -15  19   4  132.19   17.80
 -15  19   4   72.19   15.80
 -15  19   4   78.49   20.30
 -15  19   4   87.89   14.70
 -15  19   4   90.49   24.80
  15 -19  -4   74.09   22.90
  15 -19  -4   45.60   20.10
  15 -19  -4   87.09   19.90
  15 -19  -4   80.99   17.20
  15 -19  -4   59.59   14.60
 -15  19   3   26.80   10.50
 -15  19   3   15.70   14.40
 -15  19   3   -0.10   10.80
 -15  19   3   12.50    8.40
 -15  19   3   59.69   12.80
 -15  19   3   30.80   18.10
  15 -19  -3    7.80   10.70
  15 -19  -3   14.70   11.30
  15 -19  -3   19.50   17.00
  15 -19  -3    6.90   16.70
 -15  19   2   61.09   19.40
 -15  19   2   56.99   11.50
 -15  19   2   75.29   16.70
 -15  19   2   36.00   14.20
 -15  19   2   70.79   23.20
 -15  19   2   40.00   11.40
  15 -19  -2   41.40   13.70
  15 -19  -2   66.89   15.00
  15 -19  -2   39.80   19.90
  15 -19  -2   29.40   20.40
 -15  19   1   10.10    8.90
 -15  19   1   37.50   17.10
 -15  19   1  -12.00   13.10
 -15  19   1   27.30    8.50
  15 -19  -1  -13.30   20.40
  15 -19  -1   11.40   27.40
  15 -19  -1    2.20   11.30
  15 -19  -1    3.40   13.40
 -15  19   0   83.69   20.10
 -15  19   0   68.49   21.80
 -15  19   0   54.59   12.30
 -15  19   0   91.09   13.10
  15 -19   0   69.29   22.10
  15 -19   0   31.40   20.90
 -15  19  -1   -5.00   14.10
 -15  19  -1    6.40   13.40
 -15  19  -1   15.90    9.30
 -15  19  -1    5.50    9.00
  15 -19   1  -22.80   13.80
  15 -19   1    0.00   13.70
  15 -19   1   17.80   15.10
  15 -19   1    4.90   16.30
 -15  19  -2   73.29   15.40
 -15  19  -2   50.49   13.30
 -15  19  -2   46.70   17.90
 -15  19  -2   61.89   20.50
  15 -19   2   44.10   20.00
  15 -19   2   98.09   21.90
  15 -19   2   24.00   18.80
  15 -19   2   51.09   21.80
 -15  19  -3    3.40   15.40
 -15  19  -3   15.50   13.20
 -15  19  -3   14.10   11.70
 -15  19  -3   -8.00   11.80
  15 -19   3  -10.40   16.10
  15 -19   3   20.60   18.20
  15 -19   3   -4.90   16.50
  15 -19   3    2.40   17.60
 -15  19  -4   17.90   12.40
 -15  19  -4   40.50   15.90
 -15  19  -4   37.60   19.40
 -15  19  -4   52.49   14.40
  15 -19   4   75.39   27.30
  15 -19   4   40.10   23.40
  15 -19   4   51.99   22.10
  15 -19   4   50.59   21.30
  15 -19   5   44.00   21.60
  15 -19   5   55.69   19.10
 -14  18  10    7.50   12.90
 -14  18  10   17.50   13.50
 -14  18  10  -23.50   14.00
 -14  18  10    2.90   13.60
  14 -18 -10  -18.10   15.30
  14 -18 -10    4.50   14.90
  14 -18 -10    6.20    9.80
  14 -18 -10   10.40   14.50
  14 -18 -10    8.80   20.00
  14 -18 -10  -27.70   12.60
 -14  18   9   45.60   15.70
 -14  18   9   43.60   16.10
 -14  18   9   83.09   17.10
 -14  18   9   51.09   21.10
  14 -18  -9   48.90   20.10
  14 -18  -9   43.90   11.70
  14 -18  -9   69.59   13.60
  14 -18  -9   81.89   22.80
 -14  18   8   13.30   13.40
 -14  18   8   24.30   11.30
 -14  18   8   20.60   17.10
 -14  18   8   14.40   11.90
  14 -18  -8   -2.60   15.50
  14 -18  -8    7.20    8.40
  14 -18  -8   29.90    9.70
  14 -18  -8   -0.10   15.80
 -14  18   7   34.90   12.80
 -14  18   7   18.20   12.40
 -14  18   7   77.09   19.70
 -14  18   7   38.20   20.00
 -14  18   7   21.90   11.30
 -14  18   7   53.39   13.30
  14 -18  -7   15.40   10.80
  14 -18  -7   23.00   17.60
  14 -18  -7   25.50   10.10
  14 -18  -7   21.20   18.30
 -14  18   6    6.90    9.20
 -14  18   6   -0.70   13.90
 -14  18   6   11.70   12.80
 -14  18   6    6.10    9.90
  14 -18  -6    8.80   10.40
  14 -18  -6    3.90   16.00
  14 -18  -6   14.20   16.30
  14 -18  -6   -2.00    8.20
 -14  18   5   74.29   22.10
 -14  18   5  110.29   17.60
 -14  18   5   72.69   21.10
 -14  18   5  123.39   15.80
  14 -18  -5  114.29   15.90
  14 -18  -5   89.49   15.50
  14 -18  -5  130.99   21.00
  14 -18  -5   62.89   21.10
  14 -18  -5   71.39   21.30
 -14  18   4    4.40    9.40
 -14  18   4    1.80   11.90
 -14  18   4  -12.80   10.60
 -14  18   4    7.50    8.20
  14 -18  -4   13.20    9.90
  14 -18  -4   -5.80    8.90
  14 -18  -4    7.70   14.10
  14 -18  -4    9.90   16.40
 -14  18   3   78.29   20.10
 -14  18   3   71.29   13.50
 -14  18   3  110.19   15.40
 -14  18   3  104.89   24.30
  14 -18  -3   63.09   21.20
  14 -18  -3  124.49   17.90
  14 -18  -3   86.59   16.00
  14 -18  -3   77.79   20.10
  14 -18  -3  116.19   21.90
 -14  18   2  -10.20   12.30
 -14  18   2    1.60    8.00
 -14  18   2   -6.90   13.00
 -14  18   2   -1.50    7.80
  14 -18  -2    7.80   15.90
  14 -18  -2   -0.40    9.60
  14 -18  -2    8.80   15.30
  14 -18  -2   10.00   12.80
 -14  18   1   93.29   20.00
 -14  18   1   73.89   12.90
 -14  18   1  101.19   14.30
 -14  18   1   55.79   19.40
  14 -18  -1   87.69   22.40
  14 -18  -1   48.60   15.30
  14 -18  -1  106.79   18.70
  14 -18  -1   90.09   24.00
 -14  18   0   15.20   15.60
 -14  18   0   38.60   16.50
 -14  18   0   31.60   10.20
 -14  18   0   32.40   14.10
 -14  18   0   42.60   15.10
 -14  18   0   44.00   11.00
  14 -18   0   29.90   17.60
  14 -18   0   72.79   16.00
  14 -18   0   18.10   12.90
  14 -18   0   18.90   17.80
 -14  18  -1   49.70   12.20
 -14  18  -1   48.90   16.70
 -14  18  -1   37.00   17.80
 -14  18  -1   66.79   13.80
  14 -18   1   63.49   21.30
  14 -18   1   32.30   16.90
  14 -18   1   47.90   17.70
  14 -18   1   45.40   17.40
 -14  18  -2   -1.10   14.20
 -14  18  -2   -4.90    9.70
 -14  18  -2    6.80   12.00
 -14  18  -2   15.70   11.10
  14 -18   2    5.70   13.70
  14 -18   2   28.40   15.50
  14 -18   2    0.00   22.00
  14 -18   2   -1.00   22.40
 -14  18  -3   47.50   18.60
 -14  18  -3   49.70   17.50
 -14  18  -3   88.79   15.10
 -14  18  -3   72.69   15.50
  14 -18   3   63.49   18.70
  14 -18   3   42.30   19.10
  14 -18   3   50.29   19.00
  14 -18   3   78.69   22.80
 -14  18  -4    5.50   13.30
 -14  18  -4   -0.10   13.90
 -14  18  -4    8.60   12.60
 -14  18  -4    2.20   11.90
  14 -18   4   -1.70   15.50
  14 -18   4    9.60   17.70
  14 -18   4  -12.10   16.90
  14 -18   4   10.40   18.80
 -14  18  -5   16.00   12.80
 -14  18  -5   25.00   15.50
 -14  18  -5   42.90   17.20
 -14  18  -5   47.90   17.40
  14 -18   5   23.50   15.40
  14 -18   5   18.60   21.80
  14 -18   5   23.80   18.40
  14 -18   5   14.40   24.20
 -14  18  -6    1.00   13.80
 -14  18  -6   10.80   14.30
 -14  18  -6    5.50   15.00
 -14  18  -6   15.40   14.50
  14 -18   6   17.20   15.90
  14 -18   6   11.60   24.20
  14 -18   6    0.40   17.00
  14 -18   6   -9.30   22.40
 -13  17  11   14.80   23.60
 -13  17  11   36.60   16.30
 -13  17  11   40.00   25.00
 -13  17  11   34.00   16.20
  13 -17 -11   30.70   11.50
  13 -17 -11   60.19   16.20
  13 -17 -11   30.20   20.90
  13 -17 -11   59.99   22.20
  13 -17 -11   22.50   12.40
  13 -17 -11   27.90   11.30
  13 -17 -11   29.10   18.80
 -13  17  10   38.90   13.30
 -13  17  10   53.69   16.70
 -13  17  10   49.30   15.80
 -13  17  10   29.70   19.20
  13 -17 -10   31.60   18.80
  13 -17 -10   12.90   17.40
  13 -17 -10   55.79   12.30
  13 -17 -10   33.80   18.70
  13 -17 -10   28.70   16.70
  13 -17 -10   34.70   18.70
 -13  17   9   -7.10   10.20
 -13  17   9   42.80   16.90
 -13  17   9   19.40   18.40
 -13  17   9   30.20   12.00
  13 -17  -9    7.20    8.40
  13 -17  -9    5.30   14.10
  13 -17  -9   18.90   13.50
  13 -17  -9    2.30    8.30
  13 -17  -9   51.19   19.60
  13 -17  -9   -7.80   13.30
  13 -17  -9   -3.30    6.50
 -13  17   8  101.29   22.60
 -13  17   8   64.79   16.80
 -13  17   8  156.78   22.40
 -13  17   8  156.38   22.20
 -13  17   8  128.49   27.70
 -13  17   8   97.39   16.90
  13 -17  -8  117.69   24.40
  13 -17  -8  148.09   23.80
[truncated: 3,019,882 more chars]
