# Supplementary material for: Bistability in Palladium Complexes with Two Different Redox‐Active Ligands of Orthogonal Charge Regimes
Source: Chemistry. 2025 Nov 4;31(69):e03160. doi: 10.1002/chem.202503160 (PMC12699171; doi:10.1002/chem.202503160)
Supplement: Supplementary file 2 — Supporting Information [file CHEM-31-e03160-s002.zip › mo_2025_fkpb19_1_0m.cif]

data_mo_2025_fkpb19_1_0m

# 1. SUBMISSION DETAILS
 
_publ_contact_author
;
       Prof. Dr. Dr. Hans-Joerg Himmel
       Anorganisch-Chemisches Institut
       Ruprecht-Karls Universitaet Heidelberg
       Im Neuenheimer Feld 270
       69120 Heidelberg
       Germany
;
_publ_contact_author_phone        '049 6221 54-8446'
_publ_contact_author_fax          '049 6221 54-5707'
_publ_contact_author_email        'hans-jorg.himmel@aci.uni-heidelberg.de'
_publ_requested_journal           'Angew. Chem.'
_publ_requested_coeditor_name     
;
'Kreis Franka, Poddelskii Andrei, Hammermueller Leon, Bootz Pascal, 
Bodenmueller Franz, Kaifer Elisabeth, Koehn Andrea' 
;    
#==============================================================================
 
# 2. TITLE AND AUTHOR LIST

_publ_section_title
;
   'Bistability in Palladium Complexes with Two Different Redox-Active 
Ligands of Orthogonal Charge Regimes'
;
_publ_section_abstract
;
      'Bistability in Palladium Complexes with Two Different Redox-Active 
Ligands of Orthogonal Charge Regimes'
;

loop_
 _publ_author_name
 _publ_author_address
     'Kreis, Franka'
;     Anorganisch-Chemisches Institut
      Ruprecht-Karls Universitaet Heidelberg
      Im Neuenheimer Feld 270
      69120 Heidelberg
      Bundesrepublik Deutschland
; 
     'Poddelkii, Andrei'
;     Anorganisch-Chemisches Institut
      Ruprecht-Karls Universitaet Heidelberg
      Im Neuenheimer Feld 270
      69120 Heidelberg
      Bundesrepublik Deutschland
;
     'Hammermueller, Leon'
;     Anorganisch-Chemisches Institut
      Ruprecht-Karls Universitaet Heidelberg
      Im Neuenheimer Feld 270
      69120 Heidelberg
      Bundesrepublik Deutschland
;
     'Bootz, Pascal'
;     Anorganisch-Chemisches Institut
      Ruprecht-Karls Universitaet Heidelberg
      Im Neuenheimer Feld 270
      69120 Heidelberg
      Bundesrepublik Deutschland
;
     'Bodenmueller, Franz'
;     Anorganisch-Chemisches Institut
      Ruprecht-Karls Universitaet Heidelberg
      Im Neuenheimer Feld 270
      69120 Heidelberg
      Bundesrepublik Deutschland
;
     'Kaifer, Elisabeth'
;     Anorganisch-Chemisches Institut
      Ruprecht-Karls Universitaet Heidelberg
      Im Neuenheimer Feld 270
      69120 Heidelberg
      Bundesrepublik Deutschland
;
     'Koehn, Andreas'
;     Institute of Theoretical Chemistry
      University of Stuttgart
      Pfaffenwaldring 55
      70569 Stuttgart
      Germany
;
     'Himmel, Hans-Joerg' 
;     Anorganisch-Chemisches Institut
      Ruprecht-Karls Universitaet Heidelberg
      Im Neuenheimer Feld 270
      69120 Heidelberg
      Bundesrepublik Deutschland
;

#==============================================================================

_audit_creation_date               2025-03-12
_audit_creation_method
;
Olex2 1.5
(compiled 2025.03.04 svn.red2d20d0 for OlexSys, GUI svn.r7188)
;
_shelx_SHELXL_version_number       '2018/3'
_audit_contact_author_address      ?
_audit_contact_author_email        ?
_audit_contact_author_name         ''
_audit_contact_author_phone        ?
_publ_contact_author_id_orcid      ?
_publ_section_references
;
Dolomanov, O.V., Bourhis, L.J., Gildea, R.J, Howard, J.A.K. & Puschmann, H.
 (2009), J. Appl. Cryst. 42, 339-341.

Sheldrick, G.M. (2008). Acta Cryst. A64, 112-122.

Sheldrick, G.M. (2015). Acta Cryst. A71, 3-8.
;
_chemical_name_common              ?
_chemical_name_systematic          ?
_chemical_formula_moiety          
 '2(C33 H30 Cl2 N6 O4 Pd), 2(C6 H4 Cl2 O2), C H2 Cl2, 1[CH2Cl2]'
_chemical_formula_sum              'C80 H72 Cl12 N12 O12 Pd2'
_chemical_formula_weight           2031.69
_chemical_melting_point            ?
loop_
  _atom_type_symbol
  _atom_type_description
  _atom_type_scat_dispersion_real
  _atom_type_scat_dispersion_imag
  _atom_type_scat_source
 'C' 'C' 0.0033 0.0016 'International Tables Vol C Tables 4.2.6.8 and 6.1.1.4'
 'H' 'H' 0.0000 0.0000 'International Tables Vol C Tables 4.2.6.8 and 6.1.1.4'
 'Cl' 'Cl' 0.1484 0.1585 'International Tables Vol C Tables 4.2.6.8 and 6.1.1.4'
 'N' 'N' 0.0061 0.0033 'International Tables Vol C Tables 4.2.6.8 and 6.1.1.4'
 'O' 'O' 0.0106 0.0060 'International Tables Vol C Tables 4.2.6.8 and 6.1.1.4'
 'Pd' 'Pd' -0.9988 1.0072
 'International Tables Vol C Tables 4.2.6.8 and 6.1.1.4'

_shelx_space_group_comment
;
The symmetry employed for this shelxl refinement is uniquely defined
by the following loop, which should always be used as a source of
symmetry information in preference to the above space-group names.
They are only intended as comments.
;
_space_group_crystal_system        'triclinic'
_space_group_IT_number             2
_space_group_name_H-M_alt          P-1
_space_group_name_Hall             '-P 1'
loop_
  _space_group_symop_operation_xyz
 'x, y, z'
 '-x, -y, -z'

_cell_length_a                     14.9318(7)
_cell_length_b                     16.6707(8)
_cell_length_c                     19.7730(7)
_cell_angle_alpha                  73.984(2)
_cell_angle_beta                   86.035(2)
_cell_angle_gamma                  64.032(2)
_cell_volume                       4245.7(3)
_cell_formula_units_Z              2
_cell_measurement_reflns_used      9765
_cell_measurement_temperature      100.00
_cell_measurement_theta_max        28.17
_cell_measurement_theta_min        2.49
_shelx_estimated_absorpt_T_max     0.929
_shelx_estimated_absorpt_T_min     0.701
_exptl_absorpt_coefficient_mu      0.869
_exptl_absorpt_correction_T_max    0.7457
_exptl_absorpt_correction_T_min    0.6950
_exptl_absorpt_correction_type     multi-scan
_exptl_absorpt_process_details
;
SADABS-2016/2 (Bruker,2016/2) was used for absorption correction.
wR2(int) was 0.1195 before and 0.0801 after correction.
The Ratio of minimum to maximum transmission is 0.9320.
The \l/2 correction factor is Not present.
;
_exptl_absorpt_special_details     ?
_exptl_crystal_colour              green
_exptl_crystal_colour_primary      green
_exptl_crystal_density_diffrn      1.589
_exptl_crystal_density_meas        ?
_exptl_crystal_density_method      ?
_exptl_crystal_description         plank
_exptl_crystal_F_000               2056
_exptl_crystal_size_max            0.44
_exptl_crystal_size_mid            0.112
_exptl_crystal_size_min            0.086
_exptl_transmission_factor_max     ?
_exptl_transmission_factor_min     ?
_diffrn_reflns_av_R_equivalents    0.0901
_diffrn_reflns_av_unetI/netI       0.0351
_diffrn_reflns_Laue_measured_fraction_full  0.999
_diffrn_reflns_Laue_measured_fraction_max  0.999
_diffrn_reflns_limit_h_max         19
_diffrn_reflns_limit_h_min         -19
_diffrn_reflns_limit_k_max         21
_diffrn_reflns_limit_k_min         -21
_diffrn_reflns_limit_l_max         25
_diffrn_reflns_limit_l_min         -25
_diffrn_reflns_number              260189
_diffrn_reflns_point_group_measured_fraction_full  0.999
_diffrn_reflns_point_group_measured_fraction_max  0.999
_diffrn_reflns_theta_full          25.242
_diffrn_reflns_theta_max           27.500
_diffrn_reflns_theta_min           1.995
_diffrn_ambient_temperature        100.00
_diffrn_detector                   'Bruker Photon III detector'
_diffrn_detector_type              'CPAD detector'
_diffrn_measured_fraction_theta_full  0.999
_diffrn_measured_fraction_theta_max  0.999
_diffrn_measurement_device         'three-circle diffractometer'
_diffrn_measurement_device_type    'Bruker D8-Venture Dual Source'
_diffrn_measurement_method         '\w and \f scans'
_diffrn_radiation_monochromator    'mirror optics'
_diffrn_radiation_probe            x-ray
_diffrn_radiation_type             MoK\a
_diffrn_radiation_wavelength       0.71073
_diffrn_source                     'microfocus sealed X-ray tube'
_diffrn_source_current             1.4
_diffrn_source_power               0.07
_diffrn_source_type                'Incoatec I\ms'
_diffrn_source_voltage             50.0
_diffrn_standards_number           0
_reflns_Friedel_coverage           0.000
_reflns_Friedel_fraction_full      .
_reflns_Friedel_fraction_max       .
_reflns_number_gt                  16853
_reflns_number_total               19490
_reflns_special_details
;
 Reflections were merged by SHELXL according to the crystal
 class for the calculation of statistics and refinement.
 
 Structure factors included contributions from the .fab file.
 
 _reflns_Friedel_fraction is defined as the number of unique
 Friedel pairs measured divided by the number that would be
 possible theoretically, ignoring centric projections and
 systematic absences.
;
_reflns_threshold_expression       'I > 2\s(I)'
_computing_cell_refinement         'SAINT V8.40B (Bruker, 2019)'
_computing_data_collection         'APEX 4 V2021.11-0 (Bruker, 2021)'
_computing_data_reduction          'SAINT V8.40B (Bruker, 2019)'
_computing_molecular_graphics      'Olex2 1.5 (Dolomanov et al., 2009)'
_computing_publication_material    'Olex2 1.5 (Dolomanov et al., 2009)'
_computing_structure_refinement    'XL  (Sheldrick, 2008)'
_computing_structure_solution      'SHELXT 2018/2 (Sheldrick, 2018)'
_refine_diff_density_max           1.265
_refine_diff_density_min           -0.642
_refine_diff_density_rms           0.072
_refine_ls_extinction_coef         .
_refine_ls_extinction_method       none
_refine_ls_goodness_of_fit_ref     1.029
_refine_ls_hydrogen_treatment      constr
_refine_ls_matrix_type             full
_refine_ls_number_parameters       1052
_refine_ls_number_reflns           19490
_refine_ls_number_restraints       0
_refine_ls_R_factor_all            0.0369
_refine_ls_R_factor_gt             0.0298
_refine_ls_restrained_S_all        1.029
_refine_ls_shift/su_max            0.002
_refine_ls_shift/su_mean           0.000
_refine_ls_structure_factor_coef   Fsqd
_refine_ls_weighting_details      
 'w=1/[\s^2^(Fo^2^)+(0.0242P)^2^+4.7877P] where P=(Fo^2^+2Fc^2^)/3'
_refine_ls_weighting_scheme        calc
_refine_ls_wR_factor_gt            0.0680
_refine_ls_wR_factor_ref           0.0727
_refine_special_details            ?
_olex2_refinement_description
;
1. Fixed Uiso
 At 1.2 times of:
  All C(H) groups, All C(H,H) groups
 At 1.5 times of:
  All C(H,H,H) groups, All O(H) groups
2.a Secondary CH2 refined with riding coordinates:
 C40(H40A,H40B)
2.b Aromatic/amide H refined with riding coordinates:
 C3(H3), C6(H6), C9(H9), C10(H10), C11(H11), C12(H12), C18(H18), C19(H19),
 C20(H20), C21(H21), C30(H30), C33(H33), C43(H43), C46(H46), C49(H49), C50(H50),
  C51(H51), C52(H52), C58(H58), C59(H59), C60(H60), C61(H61), C70(H70),
 C73(H73), C76(H76), C79(H79), C36(H36), C39(H39)
2.c Idealised Me refined as rotating group:
 C14(H14A,H14B,H14C), C15(H15A,H15B,H15C), C23(H23A,H23B,H23C), C24(H24A,H24B,
 H24C), C26(H26A,H26B,H26C), C27(H27A,H27B,H27C), C54(H54A,H54B,H54C), C55(H55A,
 H55B,H55C), C63(H63A,H63B,H63C), C64(H64A,H64B,H64C), C66(H66A,H66B,H66C),
 C67(H67A,H67B,H67C)
2.d Idealised tetrahedral OH refined as rotating group:
 O45(H45), O46(H46A), O5(H5), O6(H6A)
;
_atom_sites_solution_hydrogens     geom
_atom_sites_solution_primary       dual
_atom_sites_solution_secondary     ?
loop_
  _atom_site_label
  _atom_site_type_symbol
  _atom_site_fract_x
  _atom_site_fract_y
  _atom_site_fract_z
  _atom_site_U_iso_or_equiv
  _atom_site_adp_type
  _atom_site_occupancy
  _atom_site_site_symmetry_order
  _atom_site_calc_flag
  _atom_site_refinement_flags_posn
  _atom_site_refinement_flags_adp
  _atom_site_refinement_flags_occupancy
  _atom_site_disorder_assembly
  _atom_site_disorder_group
 Pd1 Pd 0.33991(2) 0.41052(2) 0.76772(2) 0.01248(4) Uani 1 1 d . . . . .
 Cl1 Cl 0.73734(4) -0.00985(4) 0.81159(3) 0.02292(11) Uani 1 1 d . . . . .
 Cl2 Cl 0.80614(4) 0.09107(4) 0.89678(3) 0.02996(13) Uani 1 1 d . . . . .
 O1 O -0.08920(14) 0.75748(12) 0.63426(11) 0.0381(5) Uani 1 1 d . . . . .
 O2 O -0.02300(13) 0.83093(11) 0.68603(10) 0.0317(4) Uani 1 1 d . . . . .
 O3 O 0.46592(10) 0.36643(10) 0.82668(7) 0.0150(3) Uani 1 1 d . . . . .
 O4 O 0.40849(11) 0.28388(10) 0.74959(7) 0.0157(3) Uani 1 1 d . . . . .
 N1 N 0.27587(13) 0.53960(12) 0.78049(9) 0.0151(3) Uani 1 1 d . . . . .
 N2 N 0.19779(13) 0.55835(12) 0.89064(9) 0.0178(4) Uani 1 1 d . . . . .
 N3 N 0.34456(13) 0.55931(12) 0.87685(9) 0.0159(3) Uani 1 1 d . . . . .
 N4 N 0.21146(13) 0.45907(12) 0.70914(10) 0.0184(4) Uani 1 1 d . . . . .
 N5 N 0.19556(13) 0.33175(13) 0.68881(10) 0.0179(4) Uani 1 1 d . . . . .
 N6 N 0.17276(13) 0.44885(13) 0.59573(9) 0.0182(4) Uani 1 1 d . . . . .
 C1 C 0.18510(15) 0.59650(15) 0.73840(11) 0.0172(4) Uani 1 1 d . . . . .
 C2 C 0.15031(16) 0.55453(15) 0.70108(11) 0.0189(4) Uani 1 1 d . . . . .
 C3 C 0.05607(18) 0.60464(16) 0.66444(13) 0.0252(5) Uani 1 1 d . . . . .
 H3 H 0.029230 0.576472 0.641161 0.030 Uiso 1 1 calc R U . . .
 C4 C 0.00487(18) 0.69602(17) 0.66396(13) 0.0271(5) Uani 1 1 d . . . . .
 C5 C 0.04331(18) 0.73929(16) 0.69623(13) 0.0243(5) Uani 1 1 d . . . . .
 C6 C 0.13323(17) 0.69156(15) 0.73396(12) 0.0204(4) Uani 1 1 d . . . . .
 H6 H 0.159435 0.721213 0.756139 0.024 Uiso 1 1 calc R U . . .
 C7 C 0.27242(15) 0.55103(14) 0.84584(11) 0.0149(4) Uani 1 1 d . . . . .
 C8 C 0.22245(17) 0.57275(15) 0.95117(11) 0.0208(4) Uani 1 1 d . . . . .
 C9 C 0.1711(2) 0.58523(17) 1.01197(13) 0.0307(6) Uani 1 1 d . . . . .
 H9 H 0.107313 0.585351 1.017766 0.037 Uiso 1 1 calc R U . . .
 C10 C 0.2186(2) 0.59741(18) 1.06330(13) 0.0378(7) Uani 1 1 d . . . . .
 H10 H 0.186706 0.605610 1.105801 0.045 Uiso 1 1 calc R U . . .
 C11 C 0.3114(2) 0.59802(18) 1.05469(13) 0.0373(7) Uani 1 1 d . . . . .
 H11 H 0.340765 0.607078 1.091352 0.045 Uiso 1 1 calc R U . . .
 C12 C 0.3626(2) 0.58588(16) 0.99442(12) 0.0278(5) Uani 1 1 d . . . . .
 H12 H 0.425978 0.586567 0.988607 0.033 Uiso 1 1 calc R U . . .
 C13 C 0.31573(17) 0.57259(15) 0.94285(11) 0.0198(4) Uani 1 1 d . . . . .
 C14 C 0.11292(17) 0.54082(18) 0.88021(14) 0.0267(5) Uani 1 1 d . . . . .
 H14A H 0.057695 0.598867 0.854683 0.040 Uiso 1 1 calc R U . . .
 H14B H 0.091666 0.516332 0.926118 0.040 Uiso 1 1 calc R U . . .
 H14C H 0.132371 0.495487 0.852833 0.040 Uiso 1 1 calc R U . . .
 C15 C 0.43389(16) 0.56085(16) 0.84318(12) 0.0213(4) Uani 1 1 d . . . . .
 H15A H 0.474342 0.501276 0.832969 0.032 Uiso 1 1 calc R U . . .
 H15B H 0.472780 0.571476 0.874784 0.032 Uiso 1 1 calc R U . . .
 H15C H 0.414669 0.610849 0.799118 0.032 Uiso 1 1 calc R U . . .
 C16 C 0.19443(15) 0.41636(15) 0.66663(11) 0.0165(4) Uani 1 1 d . . . . .
 C17 C 0.17296(15) 0.30917(16) 0.63175(13) 0.0211(5) Uani 1 1 d . . . . .
 C18 C 0.16355(17) 0.23120(18) 0.62801(16) 0.0305(6) Uani 1 1 d . . . . .
 H18 H 0.171077 0.181883 0.668709 0.037 Uiso 1 1 calc R U . . .
 C19 C 0.14258(18) 0.2297(2) 0.56152(18) 0.0381(7) Uani 1 1 d . . . . .
 H19 H 0.136508 0.177333 0.556240 0.046 Uiso 1 1 calc R U . . .
 C20 C 0.13025(18) 0.3016(2) 0.50285(17) 0.0398(8) Uani 1 1 d . . . . .
 H20 H 0.116915 0.296694 0.458238 0.048 Uiso 1 1 calc R U . . .
 C21 C 0.13658(17) 0.3821(2) 0.50616(14) 0.0310(6) Uani 1 1 d . . . . .
 H21 H 0.126721 0.432319 0.465672 0.037 Uiso 1 1 calc R U . . .
 C22 C 0.15833(15) 0.38251(17) 0.57307(12) 0.0215(5) Uani 1 1 d . . . . .
 C23 C 0.20558(18) 0.27692(17) 0.76204(13) 0.0253(5) Uani 1 1 d . . . . .
 H23A H 0.267097 0.219028 0.769682 0.038 Uiso 1 1 calc R U . . .
 H23B H 0.148178 0.262612 0.772153 0.038 Uiso 1 1 calc R U . . .
 H23C H 0.208174 0.312335 0.793416 0.038 Uiso 1 1 calc R U . . .
 C24 C 0.18686(18) 0.52516(17) 0.54778(12) 0.0264(5) Uani 1 1 d . . . . .
 H24A H 0.209422 0.554934 0.574711 0.040 Uiso 1 1 calc R U . . .
 H24B H 0.123570 0.570557 0.521501 0.040 Uiso 1 1 calc R U . . .
 H24C H 0.237117 0.501571 0.514733 0.040 Uiso 1 1 calc R U . . .
 C25 C -0.10146(18) 0.84804(16) 0.63702(13) 0.0275(5) Uani 1 1 d . . . . .
 C26 C -0.2004(2) 0.8929(2) 0.66758(15) 0.0353(6) Uani 1 1 d . . . . .
 H26A H -0.200204 0.854536 0.715123 0.053 Uiso 1 1 calc R U . . .
 H26B H -0.253842 0.898953 0.637645 0.053 Uiso 1 1 calc R U . . .
 H26C H -0.211472 0.954559 0.669876 0.053 Uiso 1 1 calc R U . . .
 C27 C -0.0892(2) 0.9015(2) 0.56578(14) 0.0359(6) Uani 1 1 d . . . . .
 H27A H -0.094556 0.961372 0.568250 0.054 Uiso 1 1 calc R U . . .
 H27B H -0.141370 0.911977 0.532473 0.054 Uiso 1 1 calc R U . . .
 H27C H -0.023502 0.866333 0.549842 0.054 Uiso 1 1 calc R U . . .
 C28 C 0.53044(15) 0.28074(14) 0.82272(10) 0.0146(4) Uani 1 1 d . . . . .
 C29 C 0.49922(15) 0.23627(15) 0.78403(10) 0.0145(4) Uani 1 1 d . . . . .
 C30 C 0.56327(15) 0.14689(15) 0.78188(10) 0.0158(4) Uani 1 1 d . . . . .
 H30 H 0.542476 0.115989 0.757099 0.019 Uiso 1 1 calc R U . . .
 C31 C 0.65849(15) 0.10185(15) 0.81603(11) 0.0171(4) Uani 1 1 d . . . . .
 C32 C 0.68871(16) 0.14605(16) 0.85280(11) 0.0199(4) Uani 1 1 d . . . . .
 C33 C 0.62525(16) 0.23551(15) 0.85577(11) 0.0188(4) Uani 1 1 d . . . . .
 H33 H 0.646913 0.265834 0.880568 0.023 Uiso 1 1 calc R U . . .
 Pd2 Pd 0.51406(2) 0.28706(2) 0.29835(2) 0.01234(4) Uani 1 1 d . . . . .
 Cl41 Cl 0.05896(4) 0.61159(5) 0.34027(3) 0.03179(14) Uani 1 1 d . . . . .
 Cl42 Cl 0.02061(4) 0.54829(5) 0.21078(4) 0.03248(14) Uani 1 1 d . . . . .
 O41 O 0.97677(11) -0.02559(11) 0.39665(8) 0.0224(3) Uani 1 1 d . . . . .
 O42 O 0.93749(11) -0.08268(10) 0.31438(8) 0.0207(3) Uani 1 1 d . . . . .
 O43 O 0.39232(11) 0.33226(10) 0.23405(8) 0.0181(3) Uani 1 1 d . . . . .
 O44 O 0.42666(10) 0.39627(10) 0.33617(7) 0.0157(3) Uani 1 1 d . . . . .
 N41 N 0.59800(13) 0.17407(12) 0.26567(9) 0.0168(3) Uani 1 1 d . . . . .
 N42 N 0.62753(13) 0.15544(12) 0.14814(9) 0.0165(3) Uani 1 1 d . . . . .
 N43 N 0.49943(13) 0.13798(12) 0.19950(9) 0.0167(3) Uani 1 1 d . . . . .
 N44 N 0.64136(13) 0.24170(12) 0.35750(9) 0.0165(3) Uani 1 1 d . . . . .
 N45 N 0.65296(12) 0.20038(12) 0.48525(9) 0.0150(3) Uani 1 1 d . . . . .
 N46 N 0.62508(13) 0.34301(12) 0.42738(9) 0.0155(3) Uani 1 1 d . . . . .
 C41 C 0.69656(15) 0.12460(14) 0.29634(10) 0.0152(4) Uani 1 1 d . . . . .
 C42 C 0.71827(15) 0.15825(14) 0.34748(11) 0.0160(4) Uani 1 1 d . . . . .
 C43 C 0.81348(16) 0.11296(15) 0.38325(11) 0.0195(4) Uani 1 1 d . . . . .
 H43 H 0.829950 0.136205 0.416925 0.023 Uiso 1 1 calc R U . . .
 C44 C 0.88125(15) 0.03360(15) 0.36703(11) 0.0186(4) Uani 1 1 d . . . . .
 C45 C 0.85861(15) -0.00055(15) 0.31793(11) 0.0185(4) Uani 1 1 d . . . . .
 C46 C 0.76735(15) 0.04302(14) 0.28139(11) 0.0166(4) Uani 1 1 d . . . . .
 H46 H 0.752714 0.019032 0.247465 0.020 Uiso 1 1 calc R U . . .
 C47 C 0.57644(15) 0.15761(14) 0.20750(11) 0.0159(4) Uani 1 1 d . . . . .
 C48 C 0.58242(16) 0.13351(15) 0.10098(11) 0.0179(4) Uani 1 1 d . . . . .
 C49 C 0.60438(17) 0.12563(16) 0.03318(12) 0.0223(5) Uani 1 1 d . . . . .
 H49 H 0.659815 0.133185 0.011105 0.027 Uiso 1 1 calc R U . . .
 C50 C 0.54108(19) 0.10612(17) -0.00079(12) 0.0265(5) Uani 1 1 d . . . . .
 H50 H 0.553014 0.100599 -0.047484 0.032 Uiso 1 1 calc R U . . .
 C51 C 0.46014(18) 0.09442(16) 0.03234(13) 0.0255(5) Uani 1 1 d . . . . .
 H51 H 0.418509 0.081070 0.007437 0.031 Uiso 1 1 calc R U . . .
 C52 C 0.43873(17) 0.10164(15) 0.10006(13) 0.0225(5) Uani 1 1 d . . . . .
 H52 H 0.384211 0.092683 0.122557 0.027 Uiso 1 1 calc R U . . .
 C53 C 0.50118(16) 0.12270(15) 0.13360(11) 0.0179(4) Uani 1 1 d . . . . .
 C54 C 0.70498(17) 0.18715(16) 0.13066(12) 0.0212(4) Uani 1 1 d . . . . .
 H54A H 0.704895 0.222474 0.162932 0.032 Uiso 1 1 calc R U . . .
 H54B H 0.692108 0.226875 0.082108 0.032 Uiso 1 1 calc R U . . .
 H54C H 0.770114 0.133478 0.135169 0.032 Uiso 1 1 calc R U . . .
 C55 C 0.42945(16) 0.12779(16) 0.25269(12) 0.0215(4) Uani 1 1 d . . . . .
 H55A H 0.449210 0.133084 0.296912 0.032 Uiso 1 1 calc R U . . .
 H55B H 0.430054 0.066890 0.260502 0.032 Uiso 1 1 calc R U . . .
 H55C H 0.362116 0.176569 0.236359 0.032 Uiso 1 1 calc R U . . .
 C56 C 0.63952(14) 0.25995(14) 0.41977(11) 0.0146(4) Uani 1 1 d . . . . .
 C57 C 0.64853(14) 0.24620(15) 0.53550(11) 0.0158(4) Uani 1 1 d . . . . .
 C58 C 0.65809(15) 0.21608(16) 0.60869(11) 0.0191(4) Uani 1 1 d . . . . .
 H58 H 0.670354 0.154355 0.633576 0.023 Uiso 1 1 calc R U . . .
 C59 C 0.64883(16) 0.28068(17) 0.64345(12) 0.0228(5) Uani 1 1 d . . . . .
 H59 H 0.655206 0.262869 0.693493 0.027 Uiso 1 1 calc R U . . .
 C60 C 0.63032(17) 0.37139(17) 0.60661(13) 0.0241(5) Uani 1 1 d . . . . .
 H60 H 0.624897 0.413545 0.632395 0.029 Uiso 1 1 calc R U . . .
 C61 C 0.61957(16) 0.40205(16) 0.53356(12) 0.0210(4) Uani 1 1 d . . . . .
 H61 H 0.606173 0.464079 0.508754 0.025 Uiso 1 1 calc R U . . .
 C62 C 0.62950(15) 0.33697(15) 0.49870(11) 0.0160(4) Uani 1 1 d . . . . .
 C63 C 0.65232(16) 0.10995(15) 0.50032(12) 0.0195(4) Uani 1 1 d . . . . .
 H63A H 0.622475 0.106127 0.459408 0.029 Uiso 1 1 calc R U . . .
 H63B H 0.613150 0.101867 0.541310 0.029 Uiso 1 1 calc R U . . .
 H63C H 0.720921 0.061083 0.510379 0.029 Uiso 1 1 calc R U . . .
 C64 C 0.61178(17) 0.42389(15) 0.36895(11) 0.0202(4) Uani 1 1 d . . . . .
 H64A H 0.654831 0.403791 0.331373 0.030 Uiso 1 1 calc R U . . .
 H64B H 0.629647 0.465544 0.385521 0.030 Uiso 1 1 calc R U . . .
 H64C H 0.541931 0.456664 0.350734 0.030 Uiso 1 1 calc R U . . .
 C65 C 1.02105(16) -0.08778(16) 0.35199(12) 0.0214(4) Uani 1 1 d . . . . .
 C66 C 1.08305(17) -0.05319(17) 0.29947(13) 0.0263(5) Uani 1 1 d . . . . .
 H66A H 1.140301 -0.057685 0.324371 0.039 Uiso 1 1 calc R U . . .
 H66B H 1.042296 0.011651 0.273789 0.039 Uiso 1 1 calc R U . . .
 H66C H 1.106878 -0.091042 0.266116 0.039 Uiso 1 1 calc R U . . .
 C67 C 1.07815(17) -0.18543(17) 0.39807(14) 0.0281(5) Uani 1 1 d . . . . .
 H67A H 1.104908 -0.228300 0.368495 0.042 Uiso 1 1 calc R U . . .
 H67B H 1.033359 -0.202747 0.431027 0.042 Uiso 1 1 calc R U . . .
 H67C H 1.133250 -0.188626 0.424579 0.042 Uiso 1 1 calc R U . . .
 C68 C 0.31427(15) 0.39979(14) 0.25499(10) 0.0158(4) Uani 1 1 d . . . . .
 C69 C 0.33230(15) 0.43226(14) 0.30878(10) 0.0146(4) Uani 1 1 d . . . . .
 C70 C 0.25274(16) 0.49783(15) 0.33381(11) 0.0185(4) Uani 1 1 d . . . . .
 H70 H 0.264318 0.518823 0.370896 0.022 Uiso 1 1 calc R U . . .
 C71 C 0.15643(16) 0.53286(15) 0.30498(12) 0.0196(4) Uani 1 1 d . . . . .
 C72 C 0.13920(15) 0.50360(16) 0.25068(12) 0.0203(4) Uani 1 1 d . . . . .
 C73 C 0.21775(17) 0.43741(16) 0.22564(12) 0.0232(5) Uani 1 1 d . . . . .
 H73 H 0.205399 0.417620 0.188061 0.028 Uiso 1 1 calc R U . . .
 Cl43 Cl 0.38536(4) 0.03924(4) 0.62556(3) 0.02553(12) Uani 1 1 d . . . . .
 Cl44 Cl 0.37977(5) 0.09479(4) 0.45824(3) 0.02595(12) Uani 1 1 d . . . . .
 O45 O 0.40974(11) 0.38364(10) 0.47033(8) 0.0173(3) Uani 1 1 d . . . . .
 H45 H 0.416876 0.387286 0.427235 0.026 Uiso 1 1 calc R U . . .
 O46 O 0.41123(11) 0.33968(11) 0.60975(8) 0.0199(3) Uani 1 1 d . . . . .
 H46A H 0.413583 0.318308 0.653690 0.030 Uiso 1 1 calc R U . . .
 C74 C 0.40646(15) 0.30224(14) 0.50390(11) 0.0154(4) Uani 1 1 d . . . . .
 C75 C 0.40890(15) 0.27803(15) 0.57793(11) 0.0164(4) Uani 1 1 d . . . . .
 C76 C 0.40620(15) 0.19522(15) 0.61427(11) 0.0173(4) Uani 1 1 d . . . . .
 H76 H 0.410065 0.177553 0.664343 0.021 Uiso 1 1 calc R U . . .
 C77 C 0.39789(15) 0.13752(15) 0.57819(11) 0.0184(4) Uani 1 1 d . . . . .
 C78 C 0.39373(15) 0.16263(15) 0.50549(11) 0.0178(4) Uani 1 1 d . . . . .
 C79 C 0.39852(15) 0.24421(15) 0.46836(11) 0.0163(4) Uani 1 1 d . . . . .
 H79 H 0.396366 0.260551 0.418312 0.020 Uiso 1 1 calc R U . . .
 Cl3 Cl 0.14095(4) 0.27160(4) 1.10532(3) 0.02621(12) Uani 1 1 d . . . . .
 Cl4 Cl 0.16461(5) 0.28569(5) 0.94145(3) 0.03434(15) Uani 1 1 d . . . . .
 O5 O 0.45908(11) 0.35878(11) 0.96246(8) 0.0177(3) Uani 1 1 d . . . . .
 H5 H 0.458413 0.361579 0.919410 0.027 Uiso 1 1 calc R U . . .
 O6 O 0.43488(11) 0.35069(11) 1.09908(8) 0.0184(3) Uani 1 1 d . . . . .
 H6A H 0.418032 0.349488 1.140633 0.028 Uiso 1 1 calc R U . . .
 C34 C 0.38277(15) 0.34113(14) 0.99204(11) 0.0164(4) Uani 1 1 d . . . . .
 C35 C 0.37020(15) 0.33707(14) 1.06400(11) 0.0154(4) Uani 1 1 d . . . . .
 C36 C 0.29520(16) 0.31619(14) 1.09655(11) 0.0171(4) Uani 1 1 d . . . . .
 H36 H 0.287345 0.312204 1.145281 0.021 Uiso 1 1 calc R U . . .
 C37 C 0.23119(16) 0.30092(15) 1.05976(11) 0.0189(4) Uani 1 1 d . . . . .
 C38 C 0.24236(16) 0.30614(16) 0.98913(12) 0.0209(4) Uani 1 1 d . . . . .
 C39 C 0.31845(16) 0.32527(15) 0.95581(11) 0.0193(4) Uani 1 1 d . . . . .
 H39 H 0.326693 0.327560 0.907346 0.023 Uiso 1 1 calc R U . . .
 Cl5 Cl 1.05456(6) -0.10661(6) 0.96877(4) 0.04765(19) Uani 1 1 d . . . . .
 Cl6 Cl 1.03529(5) -0.18638(5) 0.86005(4) 0.03899(15) Uani 1 1 d . . . . .
 C40 C 0.9915(2) -0.15995(19) 0.93983(14) 0.0311(5) Uani 1 1 d . . . . .
 H40A H 0.919167 -0.118024 0.933229 0.037 Uiso 1 1 calc R U . . .
 H40B H 1.000931 -0.217724 0.976330 0.037 Uiso 1 1 calc R U . . .

loop_
  _atom_site_aniso_label
  _atom_site_aniso_U_11
  _atom_site_aniso_U_22
  _atom_site_aniso_U_33
  _atom_site_aniso_U_23
  _atom_site_aniso_U_13
  _atom_site_aniso_U_12
 Pd1 0.01210(7) 0.01523(7) 0.01036(7) -0.00527(6) -0.00054(5) -0.00499(6)
 Cl1 0.0174(2) 0.0195(3) 0.0310(3) -0.0119(2) 0.0040(2) -0.0048(2)
 Cl2 0.0154(3) 0.0312(3) 0.0383(3) -0.0164(3) -0.0082(2) -0.0004(2)
 O1 0.0320(10) 0.0232(9) 0.0513(12) -0.0194(8) -0.0265(9) 0.0044(8)
 O2 0.0306(9) 0.0195(8) 0.0373(10) -0.0130(7) -0.0212(8) 0.0022(7)
 O3 0.0141(7) 0.0163(7) 0.0146(7) -0.0066(6) -0.0014(5) -0.0048(6)
 O4 0.0154(7) 0.0179(7) 0.0143(7) -0.0072(6) -0.0015(5) -0.0058(6)
 N1 0.0145(8) 0.0169(8) 0.0140(8) -0.0072(7) -0.0021(6) -0.0047(7)
 N2 0.0170(9) 0.0193(9) 0.0186(9) -0.0073(7) 0.0018(7) -0.0081(7)
 N3 0.0185(9) 0.0165(8) 0.0143(8) -0.0045(7) -0.0024(7) -0.0084(7)
 N4 0.0176(9) 0.0183(9) 0.0193(9) -0.0089(7) -0.0037(7) -0.0050(7)
 N5 0.0136(8) 0.0195(9) 0.0228(9) -0.0097(7) 0.0015(7) -0.0069(7)
 N6 0.0164(9) 0.0235(9) 0.0172(9) -0.0096(7) -0.0015(7) -0.0082(7)
 C1 0.0154(10) 0.0189(10) 0.0163(10) -0.0062(8) -0.0029(8) -0.0051(8)
 C2 0.0190(10) 0.0192(10) 0.0169(10) -0.0077(8) -0.0044(8) -0.0044(9)
 C3 0.0253(12) 0.0218(11) 0.0265(12) -0.0119(9) -0.0102(9) -0.0038(9)
 C4 0.0242(12) 0.0241(12) 0.0289(12) -0.0115(10) -0.0122(10) -0.0026(10)
 C5 0.0252(12) 0.0178(11) 0.0265(12) -0.0103(9) -0.0093(9) -0.0023(9)
 C6 0.0230(11) 0.0185(10) 0.0213(11) -0.0083(8) -0.0054(8) -0.0078(9)
 C7 0.0154(10) 0.0130(9) 0.0152(9) -0.0035(7) -0.0026(7) -0.0050(8)
 C8 0.0285(12) 0.0170(10) 0.0161(10) -0.0065(8) 0.0026(9) -0.0083(9)
 C9 0.0424(15) 0.0231(12) 0.0222(12) -0.0090(10) 0.0111(10) -0.0100(11)
 C10 0.065(2) 0.0253(13) 0.0167(12) -0.0089(10) 0.0072(12) -0.0129(13)
 C11 0.065(2) 0.0233(12) 0.0194(12) -0.0091(10) -0.0116(12) -0.0110(13)
 C12 0.0400(14) 0.0198(11) 0.0221(12) -0.0060(9) -0.0118(10) -0.0095(10)
 C13 0.0272(12) 0.0150(10) 0.0160(10) -0.0045(8) -0.0039(8) -0.0073(9)
 C14 0.0184(11) 0.0308(13) 0.0338(13) -0.0102(10) 0.0046(9) -0.0130(10)
 C15 0.0192(11) 0.0244(11) 0.0245(11) -0.0063(9) -0.0007(8) -0.0132(9)
 C16 0.0110(9) 0.0221(10) 0.0164(10) -0.0081(8) 0.0001(7) -0.0055(8)
 C17 0.0092(9) 0.0274(12) 0.0320(12) -0.0180(10) 0.0034(8) -0.0073(9)
 C18 0.0139(11) 0.0318(13) 0.0573(17) -0.0295(12) 0.0088(10) -0.0110(10)
 C19 0.0160(11) 0.0452(16) 0.068(2) -0.0418(16) 0.0047(12) -0.0118(11)
 C20 0.0170(12) 0.068(2) 0.0518(18) -0.0506(17) 0.0036(11) -0.0137(13)
 C21 0.0149(11) 0.0494(16) 0.0320(13) -0.0262(12) -0.0008(9) -0.0077(11)
 C22 0.0108(9) 0.0321(12) 0.0273(12) -0.0202(10) 0.0016(8) -0.0075(9)
 C23 0.0208(11) 0.0242(12) 0.0291(12) -0.0041(10) 0.0033(9) -0.0104(10)
 C24 0.0272(12) 0.0300(13) 0.0209(11) -0.0027(10) -0.0016(9) -0.0135(10)
 C25 0.0260(12) 0.0210(11) 0.0312(13) -0.0143(10) -0.0140(10) 0.0000(10)
 C26 0.0329(14) 0.0413(15) 0.0378(15) -0.0233(12) -0.0005(11) -0.0140(12)
 C27 0.0336(14) 0.0444(16) 0.0259(13) -0.0137(12) -0.0051(11) -0.0104(12)
 C28 0.0147(9) 0.0176(10) 0.0122(9) -0.0062(8) 0.0024(7) -0.0067(8)
 C29 0.0144(9) 0.0210(10) 0.0099(9) -0.0052(8) 0.0029(7) -0.0091(8)
 C30 0.0169(10) 0.0200(10) 0.0138(9) -0.0073(8) 0.0041(7) -0.0098(8)
 C31 0.0154(10) 0.0178(10) 0.0174(10) -0.0067(8) 0.0061(8) -0.0063(8)
 C32 0.0157(10) 0.0252(11) 0.0168(10) -0.0063(9) -0.0003(8) -0.0066(9)
 C33 0.0177(10) 0.0222(11) 0.0189(10) -0.0092(8) -0.0012(8) -0.0083(9)
 Pd2 0.00932(7) 0.01562(8) 0.00985(7) -0.00419(5) 0.00150(5) -0.00318(6)
 Cl41 0.0140(2) 0.0405(3) 0.0362(3) -0.0247(3) 0.0028(2) 0.0003(2)
 Cl42 0.0139(2) 0.0359(3) 0.0443(4) -0.0200(3) -0.0079(2) -0.0012(2)
 O41 0.0110(7) 0.0247(8) 0.0252(8) -0.0086(7) -0.0013(6) -0.0008(6)
 O42 0.0112(7) 0.0170(7) 0.0304(9) -0.0086(6) 0.0008(6) -0.0017(6)
 O43 0.0133(7) 0.0211(8) 0.0145(7) -0.0081(6) -0.0028(5) -0.0002(6)
 O44 0.0098(7) 0.0199(7) 0.0159(7) -0.0075(6) 0.0006(5) -0.0035(6)
 N41 0.0118(8) 0.0180(9) 0.0175(9) -0.0077(7) 0.0002(7) -0.0020(7)
 N42 0.0148(8) 0.0194(9) 0.0158(8) -0.0065(7) 0.0017(7) -0.0069(7)
 N43 0.0150(8) 0.0176(9) 0.0172(9) -0.0063(7) 0.0020(7) -0.0062(7)
 N44 0.0122(8) 0.0200(9) 0.0157(8) -0.0073(7) -0.0004(6) -0.0038(7)
 N45 0.0115(8) 0.0173(8) 0.0154(8) -0.0046(7) 0.0008(6) -0.0055(7)
 N46 0.0135(8) 0.0172(9) 0.0146(8) -0.0048(7) 0.0009(6) -0.0054(7)
 C41 0.0118(9) 0.0186(10) 0.0132(9) -0.0027(8) 0.0018(7) -0.0061(8)
 C42 0.0113(9) 0.0191(10) 0.0166(10) -0.0052(8) 0.0038(7) -0.0060(8)
 C43 0.0146(10) 0.0235(11) 0.0189(10) -0.0074(9) 0.0006(8) -0.0061(9)
 C44 0.0107(9) 0.0224(11) 0.0198(10) -0.0035(8) 0.0006(8) -0.0059(8)
 C45 0.0129(10) 0.0173(10) 0.0216(11) -0.0049(8) 0.0043(8) -0.0041(8)
 C46 0.0135(9) 0.0171(10) 0.0178(10) -0.0056(8) 0.0016(8) -0.0050(8)
 C47 0.0118(9) 0.0134(9) 0.0184(10) -0.0046(8) 0.0005(7) -0.0017(8)
 C48 0.0174(10) 0.0167(10) 0.0191(10) -0.0075(8) -0.0001(8) -0.0053(8)
 C49 0.0219(11) 0.0229(11) 0.0200(11) -0.0086(9) 0.0041(8) -0.0067(9)
 C50 0.0342(13) 0.0258(12) 0.0201(11) -0.0123(9) 0.0003(9) -0.0099(10)
 C51 0.0296(12) 0.0206(11) 0.0285(12) -0.0114(9) -0.0058(10) -0.0090(10)
 C52 0.0207(11) 0.0185(11) 0.0297(12) -0.0078(9) -0.0016(9) -0.0087(9)
 C53 0.0173(10) 0.0160(10) 0.0184(10) -0.0058(8) 0.0008(8) -0.0047(8)
 C54 0.0214(11) 0.0236(11) 0.0211(11) -0.0070(9) 0.0052(8) -0.0121(9)
 C55 0.0170(10) 0.0256(11) 0.0205(11) -0.0050(9) 0.0032(8) -0.0091(9)
 C56 0.0084(9) 0.0181(10) 0.0172(10) -0.0059(8) 0.0014(7) -0.0051(8)
 C57 0.0090(9) 0.0210(10) 0.0185(10) -0.0071(8) 0.0009(7) -0.0065(8)
 C58 0.0117(9) 0.0264(11) 0.0186(10) -0.0036(9) -0.0003(8) -0.0092(9)
 C59 0.0163(10) 0.0389(13) 0.0178(10) -0.0112(10) 0.0043(8) -0.0144(10)
 C60 0.0203(11) 0.0357(13) 0.0273(12) -0.0190(10) 0.0064(9) -0.0167(10)
 C61 0.0168(10) 0.0251(11) 0.0251(11) -0.0106(9) 0.0047(8) -0.0110(9)
 C62 0.0102(9) 0.0216(10) 0.0172(10) -0.0062(8) 0.0011(7) -0.0073(8)
 C63 0.0176(10) 0.0169(10) 0.0229(11) -0.0044(8) 0.0018(8) -0.0072(8)
 C64 0.0212(11) 0.0191(10) 0.0186(10) -0.0025(8) 0.0021(8) -0.0091(9)
 C65 0.0112(10) 0.0204(11) 0.0299(12) -0.0078(9) 0.0015(8) -0.0042(8)
 C66 0.0171(11) 0.0258(12) 0.0331(13) -0.0075(10) 0.0060(9) -0.0078(9)
 C67 0.0153(11) 0.0242(12) 0.0367(14) -0.0020(10) -0.0014(9) -0.0048(9)
 C68 0.0148(10) 0.0168(10) 0.0125(9) -0.0048(8) 0.0015(7) -0.0037(8)
 C69 0.0115(9) 0.0181(10) 0.0129(9) -0.0030(8) 0.0018(7) -0.0061(8)
 C70 0.0157(10) 0.0228(11) 0.0180(10) -0.0101(8) 0.0017(8) -0.0067(9)
 C71 0.0132(10) 0.0211(11) 0.0220(11) -0.0092(9) 0.0040(8) -0.0040(8)
 C72 0.0102(9) 0.0247(11) 0.0244(11) -0.0077(9) -0.0014(8) -0.0053(9)
 C73 0.0199(11) 0.0268(12) 0.0219(11) -0.0125(9) -0.0029(9) -0.0052(9)
 Cl43 0.0253(3) 0.0228(3) 0.0246(3) 0.0000(2) 0.0025(2) -0.0111(2)
 Cl44 0.0343(3) 0.0254(3) 0.0246(3) -0.0087(2) -0.0024(2) -0.0170(2)
 O45 0.0199(7) 0.0209(8) 0.0142(7) -0.0067(6) 0.0030(6) -0.0107(6)
 O46 0.0204(8) 0.0261(8) 0.0140(7) -0.0093(6) 0.0007(6) -0.0086(7)
 C74 0.0104(9) 0.0197(10) 0.0165(10) -0.0060(8) 0.0023(7) -0.0063(8)
 C75 0.0105(9) 0.0226(10) 0.0157(10) -0.0091(8) 0.0007(7) -0.0045(8)
 C76 0.0115(9) 0.0258(11) 0.0120(9) -0.0049(8) 0.0016(7) -0.0062(8)
 C77 0.0114(9) 0.0210(11) 0.0205(10) -0.0037(8) 0.0017(8) -0.0064(8)
 C78 0.0141(10) 0.0207(10) 0.0210(10) -0.0078(8) 0.0005(8) -0.0085(8)
 C79 0.0135(9) 0.0231(11) 0.0127(9) -0.0056(8) 0.0012(7) -0.0080(8)
 Cl3 0.0207(3) 0.0377(3) 0.0255(3) -0.0125(2) 0.0069(2) -0.0160(2)
 Cl4 0.0355(3) 0.0612(4) 0.0227(3) -0.0144(3) 0.0007(2) -0.0337(3)
 O5 0.0207(8) 0.0222(8) 0.0129(7) -0.0065(6) 0.0018(6) -0.0108(6)
 O6 0.0210(8) 0.0255(8) 0.0135(7) -0.0083(6) 0.0010(6) -0.0126(7)
 C34 0.0168(10) 0.0154(10) 0.0160(10) -0.0056(8) 0.0013(8) -0.0055(8)
 C35 0.0156(10) 0.0140(9) 0.0148(9) -0.0049(8) -0.0018(7) -0.0040(8)
 C36 0.0186(10) 0.0188(10) 0.0124(9) -0.0065(8) 0.0004(8) -0.0055(8)
 C37 0.0154(10) 0.0205(11) 0.0207(11) -0.0067(8) 0.0026(8) -0.0074(8)
 C38 0.0185(10) 0.0269(12) 0.0192(10) -0.0084(9) -0.0029(8) -0.0098(9)
 C39 0.0214(11) 0.0229(11) 0.0135(10) -0.0053(8) -0.0004(8) -0.0094(9)
 Cl5 0.0500(4) 0.0675(5) 0.0506(4) -0.0318(4) 0.0120(3) -0.0400(4)
 Cl6 0.0442(4) 0.0501(4) 0.0335(3) -0.0188(3) 0.0123(3) -0.0273(3)
 C40 0.0314(13) 0.0309(13) 0.0361(14) -0.0146(11) 0.0080(11) -0.0157(11)

_geom_special_details
;
 All esds (except the esd in the dihedral angle between two l.s. planes)
 are estimated using the full covariance matrix.  The cell esds are taken
 into account individually in the estimation of esds in distances, angles
 and torsion angles; correlations between esds in cell parameters are only
 used when they are defined by crystal symmetry.  An approximate (isotropic)
 treatment of cell esds is used for estimating esds involving l.s. planes.
;
loop_
  _geom_bond_atom_site_label_1
  _geom_bond_atom_site_label_2
  _geom_bond_distance
  _geom_bond_site_symmetry_2
  _geom_bond_publ_flag
 Pd1 O3 2.0147(14) . ?
 Pd1 O4 2.0267(14) . ?
 Pd1 N1 2.0183(17) . ?
 Pd1 N4 2.0264(17) . ?
 Cl1 C31 1.737(2) . ?
 Cl2 C32 1.742(2) . ?
 O1 C4 1.375(3) . ?
 O1 C25 1.455(3) . ?
 O2 C5 1.374(3) . ?
 O2 C25 1.451(3) . ?
 O3 C28 1.349(2) . ?
 O4 C29 1.348(2) . ?
 N1 C1 1.423(3) . ?
 N1 C7 1.351(3) . ?
 N2 C7 1.359(3) . ?
 N2 C8 1.387(3) . ?
 N2 C14 1.459(3) . ?
 N3 C7 1.350(3) . ?
 N3 C13 1.391(3) . ?
 N3 C15 1.456(3) . ?
 N4 C2 1.414(3) . ?
 N4 C16 1.340(3) . ?
 N5 C16 1.349(3) . ?
 N5 C17 1.388(3) . ?
 N5 C23 1.461(3) . ?
 N6 C16 1.362(3) . ?
 N6 C22 1.402(3) . ?
 N6 C24 1.450(3) . ?
 C1 C2 1.400(3) . ?
 C1 C6 1.406(3) . ?
 C2 C3 1.407(3) . ?
 C3 H3 0.9500 . ?
 C3 C4 1.371(3) . ?
 C4 C5 1.387(3) . ?
 C5 C6 1.367(3) . ?
 C6 H6 0.9500 . ?
 C8 C9 1.396(3) . ?
 C8 C13 1.390(3) . ?
 C9 H9 0.9500 . ?
 C9 C10 1.384(4) . ?
 C10 H10 0.9500 . ?
 C10 C11 1.389(4) . ?
 C11 H11 0.9500 . ?
 C11 C12 1.384(4) . ?
 C12 H12 0.9500 . ?
 C12 C13 1.392(3) . ?
 C14 H14A 0.9800 . ?
 C14 H14B 0.9800 . ?
 C14 H14C 0.9800 . ?
 C15 H15A 0.9800 . ?
 C15 H15B 0.9800 . ?
 C15 H15C 0.9800 . ?
 C17 C18 1.389(3) . ?
 C17 C22 1.381(3) . ?
 C18 H18 0.9500 . ?
 C18 C19 1.382(4) . ?
 C19 H19 0.9500 . ?
 C19 C20 1.373(5) . ?
 C20 H20 0.9500 . ?
 C20 C21 1.405(4) . ?
 C21 H21 0.9500 . ?
 C21 C22 1.387(3) . ?
 C23 H23A 0.9800 . ?
 C23 H23B 0.9800 . ?
 C23 H23C 0.9800 . ?
 C24 H24A 0.9800 . ?
 C24 H24B 0.9800 . ?
 C24 H24C 0.9800 . ?
 C25 C26 1.505(4) . ?
 C25 C27 1.492(4) . ?
 C26 H26A 0.9800 . ?
 C26 H26B 0.9800 . ?
 C26 H26C 0.9800 . ?
 C27 H27A 0.9800 . ?
 C27 H27B 0.9800 . ?
 C27 H27C 0.9800 . ?
 C28 C29 1.420(3) . ?
 C28 C33 1.386(3) . ?
 C29 C30 1.385(3) . ?
 C30 H30 0.9500 . ?
 C30 C31 1.400(3) . ?
 C31 C32 1.381(3) . ?
 C32 C33 1.389(3) . ?
 C33 H33 0.9500 . ?
 Pd2 O43 2.0200(14) . ?
 Pd2 O44 2.0279(14) . ?
 Pd2 N41 2.0071(17) . ?
 Pd2 N44 2.0282(17) . ?
 Cl41 C71 1.738(2) . ?
 Cl42 C72 1.740(2) . ?
 O41 C44 1.384(2) . ?
 O41 C65 1.455(3) . ?
 O42 C45 1.377(2) . ?
 O42 C65 1.455(3) . ?
 O43 C68 1.356(2) . ?
 O44 C69 1.351(2) . ?
 N41 C41 1.414(3) . ?
 N41 C47 1.343(3) . ?
 N42 C47 1.355(3) . ?
 N42 C48 1.396(3) . ?
 N42 C54 1.454(3) . ?
 N43 C47 1.356(3) . ?
 N43 C53 1.391(3) . ?
 N43 C55 1.460(3) . ?
 N44 C42 1.420(3) . ?
 N44 C56 1.343(3) . ?
 N45 C56 1.362(3) . ?
 N45 C57 1.393(3) . ?
 N45 C63 1.458(3) . ?
 N46 C56 1.355(3) . ?
 N46 C62 1.390(3) . ?
 N46 C64 1.459(3) . ?
 C41 C42 1.400(3) . ?
 C41 C46 1.405(3) . ?
 C42 C43 1.413(3) . ?
 C43 H43 0.9500 . ?
 C43 C44 1.376(3) . ?
 C44 C45 1.378(3) . ?
 C45 C46 1.373(3) . ?
 C46 H46 0.9500 . ?
 C48 C49 1.386(3) . ?
 C48 C53 1.392(3) . ?
 C49 H49 0.9500 . ?
 C49 C50 1.389(3) . ?
 C50 H50 0.9500 . ?
 C50 C51 1.398(4) . ?
 C51 H51 0.9500 . ?
 C51 C52 1.380(3) . ?
 C52 H52 0.9500 . ?
 C52 C53 1.391(3) . ?
 C54 H54A 0.9800 . ?
 C54 H54B 0.9800 . ?
 C54 H54C 0.9800 . ?
 C55 H55A 0.9800 . ?
 C55 H55B 0.9800 . ?
 C55 H55C 0.9800 . ?
 C57 C58 1.390(3) . ?
 C57 C62 1.394(3) . ?
 C58 H58 0.9500 . ?
 C58 C59 1.384(3) . ?
 C59 H59 0.9500 . ?
 C59 C60 1.396(3) . ?
 C60 H60 0.9500 . ?
 C60 C61 1.388(3) . ?
 C61 H61 0.9500 . ?
 C61 C62 1.390(3) . ?
 C63 H63A 0.9800 . ?
 C63 H63B 0.9800 . ?
 C63 H63C 0.9800 . ?
 C64 H64A 0.9800 . ?
 C64 H64B 0.9800 . ?
 C64 H64C 0.9800 . ?
 C65 C66 1.507(3) . ?
 C65 C67 1.510(3) . ?
 C66 H66A 0.9800 . ?
 C66 H66B 0.9800 . ?
 C66 H66C 0.9800 . ?
 C67 H67A 0.9800 . ?
 C67 H67B 0.9800 . ?
 C67 H67C 0.9800 . ?
 C68 C69 1.408(3) . ?
 C68 C73 1.389(3) . ?
 C69 C70 1.390(3) . ?
 C70 H70 0.9500 . ?
 C70 C71 1.389(3) . ?
 C71 C72 1.376(3) . ?
 C72 C73 1.388(3) . ?
 C73 H73 0.9500 . ?
 Cl43 C77 1.730(2) . ?
 Cl44 C78 1.735(2) . ?
 O45 H45 0.8400 . ?
 O45 C74 1.357(2) . ?
 O46 H46A 0.8400 . ?
 O46 C75 1.358(2) . ?
 C74 C75 1.405(3) . ?
 C74 C79 1.390(3) . ?
 C75 C76 1.386(3) . ?
 C76 H76 0.9500 . ?
 C76 C77 1.395(3) . ?
 C77 C78 1.379(3) . ?
 C78 C79 1.386(3) . ?
 C79 H79 0.9500 . ?
 Cl3 C37 1.741(2) . ?
 Cl4 C38 1.740(2) . ?
 O5 H5 0.8400 . ?
 O5 C34 1.354(3) . ?
 O6 H6A 0.8400 . ?
 O6 C35 1.355(2) . ?
 C34 C35 1.409(3) . ?
 C34 C39 1.388(3) . ?
 C35 C36 1.381(3) . ?
 C36 H36 0.9500 . ?
 C36 C37 1.385(3) . ?
 C37 C38 1.378(3) . ?
 C38 C39 1.387(3) . ?
 C39 H39 0.9500 . ?
 Cl5 C40 1.759(3) . ?
 Cl6 C40 1.760(3) . ?
 C40 H40A 0.9900 . ?
 C40 H40B 0.9900 . ?

loop_
  _geom_angle_atom_site_label_1
  _geom_angle_atom_site_label_2
  _geom_angle_atom_site_label_3
  _geom_angle
  _geom_angle_site_symmetry_1
  _geom_angle_site_symmetry_3
  _geom_angle_publ_flag
 O3 Pd1 O4 84.08(6) . . ?
 O3 Pd1 N1 95.77(6) . . ?
 O3 Pd1 N4 178.06(6) . . ?
 N1 Pd1 O4 176.37(7) . . ?
 N1 Pd1 N4 82.29(7) . . ?
 N4 Pd1 O4 97.86(6) . . ?
 C4 O1 C25 105.49(17) . . ?
 C5 O2 C25 105.78(17) . . ?
 C28 O3 Pd1 109.52(12) . . ?
 C29 O4 Pd1 109.39(12) . . ?
 C1 N1 Pd1 111.58(13) . . ?
 C7 N1 Pd1 119.70(14) . . ?
 C7 N1 C1 114.03(17) . . ?
 C7 N2 C8 108.93(18) . . ?
 C7 N2 C14 124.72(18) . . ?
 C8 N2 C14 125.84(19) . . ?
 C7 N3 C13 109.00(18) . . ?
 C7 N3 C15 124.39(18) . . ?
 C13 N3 C15 126.46(18) . . ?
 C2 N4 Pd1 112.87(13) . . ?
 C16 N4 Pd1 125.17(14) . . ?
 C16 N4 C2 119.79(18) . . ?
 C16 N5 C17 109.27(18) . . ?
 C16 N5 C23 126.03(18) . . ?
 C17 N5 C23 124.24(19) . . ?
 C16 N6 C22 108.20(19) . . ?
 C16 N6 C24 126.94(18) . . ?
 C22 N6 C24 123.09(19) . . ?
 C2 C1 N1 117.53(18) . . ?
 C2 C1 C6 121.47(19) . . ?
 C6 C1 N1 120.99(18) . . ?
 C1 C2 N4 115.26(18) . . ?
 C1 C2 C3 120.2(2) . . ?
 C3 C2 N4 124.31(19) . . ?
 C2 C3 H3 121.6 . . ?
 C4 C3 C2 116.8(2) . . ?
 C4 C3 H3 121.6 . . ?
 O1 C4 C5 109.9(2) . . ?
 C3 C4 O1 127.3(2) . . ?
 C3 C4 C5 122.7(2) . . ?
 O2 C5 C4 110.05(19) . . ?
 C6 C5 O2 128.3(2) . . ?
 C6 C5 C4 121.6(2) . . ?
 C1 C6 H6 121.6 . . ?
 C5 C6 C1 116.83(19) . . ?
 C5 C6 H6 121.6 . . ?
 N1 C7 N2 127.47(19) . . ?
 N3 C7 N1 124.18(19) . . ?
 N3 C7 N2 108.33(18) . . ?
 N2 C8 C9 131.2(2) . . ?
 N2 C8 C13 106.91(18) . . ?
 C13 C8 C9 121.9(2) . . ?
 C8 C9 H9 122.0 . . ?
 C10 C9 C8 115.9(3) . . ?
 C10 C9 H9 122.0 . . ?
 C9 C10 H10 118.9 . . ?
 C9 C10 C11 122.1(2) . . ?
 C11 C10 H10 118.9 . . ?
 C10 C11 H11 118.9 . . ?
 C12 C11 C10 122.2(2) . . ?
 C12 C11 H11 118.9 . . ?
 C11 C12 H12 122.0 . . ?
 C11 C12 C13 116.1(3) . . ?
 C13 C12 H12 122.0 . . ?
 N3 C13 C12 131.3(2) . . ?
 C8 C13 N3 106.83(18) . . ?
 C8 C13 C12 121.8(2) . . ?
 N2 C14 H14A 109.5 . . ?
 N2 C14 H14B 109.5 . . ?
 N2 C14 H14C 109.5 . . ?
 H14A C14 H14B 109.5 . . ?
 H14A C14 H14C 109.5 . . ?
 H14B C14 H14C 109.5 . . ?
 N3 C15 H15A 109.5 . . ?
 N3 C15 H15B 109.5 . . ?
 N3 C15 H15C 109.5 . . ?
 H15A C15 H15B 109.5 . . ?
 H15A C15 H15C 109.5 . . ?
 H15B C15 H15C 109.5 . . ?
 N4 C16 N5 124.16(19) . . ?
 N4 C16 N6 127.4(2) . . ?
 N5 C16 N6 108.42(18) . . ?
 N5 C17 C18 130.8(2) . . ?
 C22 C17 N5 107.04(19) . . ?
 C22 C17 C18 122.1(2) . . ?
 C17 C18 H18 122.0 . . ?
 C19 C18 C17 115.9(3) . . ?
 C19 C18 H18 122.0 . . ?
 C18 C19 H19 119.0 . . ?
 C20 C19 C18 122.0(2) . . ?
 C20 C19 H19 119.0 . . ?
 C19 C20 H20 118.7 . . ?
 C19 C20 C21 122.6(2) . . ?
 C21 C20 H20 118.7 . . ?
 C20 C21 H21 122.6 . . ?
 C22 C21 C20 114.8(3) . . ?
 C22 C21 H21 122.6 . . ?
 C17 C22 N6 107.06(19) . . ?
 C17 C22 C21 122.4(2) . . ?
 C21 C22 N6 130.5(2) . . ?
 N5 C23 H23A 109.5 . . ?
 N5 C23 H23B 109.5 . . ?
 N5 C23 H23C 109.5 . . ?
 H23A C23 H23B 109.5 . . ?
 H23A C23 H23C 109.5 . . ?
 H23B C23 H23C 109.5 . . ?
 N6 C24 H24A 109.5 . . ?
 N6 C24 H24B 109.5 . . ?
 N6 C24 H24C 109.5 . . ?
 H24A C24 H24B 109.5 . . ?
 H24A C24 H24C 109.5 . . ?
 H24B C24 H24C 109.5 . . ?
 O1 C25 C26 107.2(2) . . ?
 O1 C25 C27 109.7(2) . . ?
 O2 C25 O1 106.42(17) . . ?
 O2 C25 C26 108.3(2) . . ?
 O2 C25 C27 109.5(2) . . ?
 C27 C25 C26 115.4(2) . . ?
 C25 C26 H26A 109.5 . . ?
 C25 C26 H26B 109.5 . . ?
 C25 C26 H26C 109.5 . . ?
 H26A C26 H26B 109.5 . . ?
 H26A C26 H26C 109.5 . . ?
 H26B C26 H26C 109.5 . . ?
 C25 C27 H27A 109.5 . . ?
 C25 C27 H27B 109.5 . . ?
 C25 C27 H27C 109.5 . . ?
 H27A C27 H27B 109.5 . . ?
 H27A C27 H27C 109.5 . . ?
 H27B C27 H27C 109.5 . . ?
 O3 C28 C29 118.61(18) . . ?
 O3 C28 C33 121.63(18) . . ?
 C33 C28 C29 119.76(19) . . ?
 O4 C29 C28 118.29(18) . . ?
 O4 C29 C30 122.52(18) . . ?
 C30 C29 C28 119.18(19) . . ?
 C29 C30 H30 119.8 . . ?
 C29 C30 C31 120.35(19) . . ?
 C31 C30 H30 119.8 . . ?
 C30 C31 Cl1 119.14(16) . . ?
 C32 C31 Cl1 120.78(17) . . ?
 C32 C31 C30 120.07(19) . . ?
 C31 C32 Cl2 121.06(17) . . ?
 C31 C32 C33 120.3(2) . . ?
 C33 C32 Cl2 118.62(17) . . ?
 C28 C33 C32 120.3(2) . . ?
 C28 C33 H33 119.9 . . ?
 C32 C33 H33 119.9 . . ?
 O43 Pd2 O44 83.68(6) . . ?
 O43 Pd2 N44 176.42(6) . . ?
 O44 Pd2 N44 98.54(6) . . ?
 N41 Pd2 O43 96.60(6) . . ?
 N41 Pd2 O44 176.51(7) . . ?
 N41 Pd2 N44 81.36(7) . . ?
 C44 O41 C65 105.21(16) . . ?
 C45 O42 C65 104.96(16) . . ?
 C68 O43 Pd2 109.21(12) . . ?
 C69 O44 Pd2 108.91(12) . . ?
 C41 N41 Pd2 114.10(13) . . ?
 C47 N41 Pd2 124.65(14) . . ?
 C47 N41 C41 118.99(17) . . ?
 C47 N42 C48 109.00(17) . . ?
 C47 N42 C54 125.60(18) . . ?
 C48 N42 C54 124.53(18) . . ?
 C47 N43 C53 109.06(17) . . ?
 C47 N43 C55 126.10(18) . . ?
 C53 N43 C55 124.71(18) . . ?
 C42 N44 Pd2 112.98(13) . . ?
 C56 N44 Pd2 121.44(13) . . ?
 C56 N44 C42 118.86(17) . . ?
 C56 N45 C57 109.04(17) . . ?
 C56 N45 C63 124.90(18) . . ?
 C57 N45 C63 125.06(17) . . ?
 C56 N46 C62 109.30(17) . . ?
 C56 N46 C64 124.44(18) . . ?
 C62 N46 C64 126.20(18) . . ?
 C42 C41 N41 115.51(18) . . ?
 C42 C41 C46 120.92(19) . . ?
 C46 C41 N41 123.41(19) . . ?
 C41 C42 N44 115.86(18) . . ?
 C41 C42 C43 120.66(19) . . ?
 C43 C42 N44 123.39(19) . . ?
 C42 C43 H43 121.6 . . ?
 C44 C43 C42 116.9(2) . . ?
 C44 C43 H43 121.6 . . ?
 C43 C44 O41 128.3(2) . . ?
 C43 C44 C45 122.2(2) . . ?
 C45 C44 O41 109.47(18) . . ?
 O42 C45 C44 110.30(18) . . ?
 C46 C45 O42 127.5(2) . . ?
 C46 C45 C44 122.2(2) . . ?
 C41 C46 H46 121.4 . . ?
 C45 C46 C41 117.13(19) . . ?
 C45 C46 H46 121.4 . . ?
 N41 C47 N42 126.92(19) . . ?
 N41 C47 N43 124.72(19) . . ?
 N42 C47 N43 108.35(18) . . ?
 C49 C48 N42 131.2(2) . . ?
 C49 C48 C53 122.1(2) . . ?
 C53 C48 N42 106.70(18) . . ?
 C48 C49 H49 121.8 . . ?
 C48 C49 C50 116.5(2) . . ?
 C50 C49 H49 121.8 . . ?
 C49 C50 H50 119.3 . . ?
 C49 C50 C51 121.3(2) . . ?
 C51 C50 H50 119.3 . . ?
 C50 C51 H51 118.9 . . ?
 C52 C51 C50 122.2(2) . . ?
 C52 C51 H51 118.9 . . ?
 C51 C52 H52 121.8 . . ?
 C51 C52 C53 116.5(2) . . ?
 C53 C52 H52 121.8 . . ?
 N43 C53 C48 106.89(18) . . ?
 C52 C53 N43 131.6(2) . . ?
 C52 C53 C48 121.5(2) . . ?
 N42 C54 H54A 109.5 . . ?
 N42 C54 H54B 109.5 . . ?
 N42 C54 H54C 109.5 . . ?
 H54A C54 H54B 109.5 . . ?
 H54A C54 H54C 109.5 . . ?
 H54B C54 H54C 109.5 . . ?
 N43 C55 H55A 109.5 . . ?
 N43 C55 H55B 109.5 . . ?
 N43 C55 H55C 109.5 . . ?
 H55A C55 H55B 109.5 . . ?
 H55A C55 H55C 109.5 . . ?
 H55B C55 H55C 109.5 . . ?
 N44 C56 N45 127.41(19) . . ?
 N44 C56 N46 124.52(19) . . ?
 N46 C56 N45 108.06(17) . . ?
 N45 C57 C62 106.70(18) . . ?
 C58 C57 N45 131.3(2) . . ?
 C58 C57 C62 122.0(2) . . ?
 C57 C58 H58 121.7 . . ?
 C59 C58 C57 116.5(2) . . ?
 C59 C58 H58 121.7 . . ?
 C58 C59 H59 119.3 . . ?
 C58 C59 C60 121.5(2) . . ?
 C60 C59 H59 119.3 . . ?
 C59 C60 H60 118.9 . . ?
 C61 C60 C59 122.2(2) . . ?
 C61 C60 H60 118.9 . . ?
 C60 C61 H61 121.8 . . ?
 C60 C61 C62 116.3(2) . . ?
 C62 C61 H61 121.8 . . ?
 N46 C62 C57 106.89(18) . . ?
 C61 C62 N46 131.6(2) . . ?
 C61 C62 C57 121.52(19) . . ?
 N45 C63 H63A 109.5 . . ?
 N45 C63 H63B 109.5 . . ?
 N45 C63 H63C 109.5 . . ?
 H63A C63 H63B 109.5 . . ?
 H63A C63 H63C 109.5 . . ?
 H63B C63 H63C 109.5 . . ?
 N46 C64 H64A 109.5 . . ?
 N46 C64 H64B 109.5 . . ?
 N46 C64 H64C 109.5 . . ?
 H64A C64 H64B 109.5 . . ?
 H64A C64 H64C 109.5 . . ?
 H64B C64 H64C 109.5 . . ?
 O41 C65 O42 105.59(16) . . ?
 O41 C65 C66 109.46(18) . . ?
 O41 C65 C67 108.97(19) . . ?
 O42 C65 C66 109.03(19) . . ?
 O42 C65 C67 109.29(18) . . ?
 C66 C65 C67 114.16(19) . . ?
 C65 C66 H66A 109.5 . . ?
 C65 C66 H66B 109.5 . . ?
 C65 C66 H66C 109.5 . . ?
 H66A C66 H66B 109.5 . . ?
 H66A C66 H66C 109.5 . . ?
 H66B C66 H66C 109.5 . . ?
 C65 C67 H67A 109.5 . . ?
 C65 C67 H67B 109.5 . . ?
 C65 C67 H67C 109.5 . . ?
 H67A C67 H67B 109.5 . . ?
 H67A C67 H67C 109.5 . . ?
 H67B C67 H67C 109.5 . . ?
 O43 C68 C69 118.37(18) . . ?
 O43 C68 C73 122.47(19) . . ?
 C73 C68 C69 119.16(19) . . ?
 O44 C69 C68 118.67(18) . . ?
 O44 C69 C70 121.83(18) . . ?
 C70 C69 C68 119.46(19) . . ?
 C69 C70 H70 119.8 . . ?
 C71 C70 C69 120.46(19) . . ?
 C71 C70 H70 119.8 . . ?
 C70 C71 Cl41 118.66(17) . . ?
 C72 C71 Cl41 121.20(17) . . ?
 C72 C71 C70 120.12(19) . . ?
 C71 C72 Cl42 121.88(17) . . ?
 C71 C72 C73 120.1(2) . . ?
 C73 C72 Cl42 118.04(17) . . ?
 C68 C73 H73 119.7 . . ?
 C72 C73 C68 120.7(2) . . ?
 C72 C73 H73 119.7 . . ?
 C74 O45 H45 109.5 . . ?
 C75 O46 H46A 109.5 . . ?
 O45 C74 C75 117.46(18) . . ?
 O45 C74 C79 122.97(18) . . ?
 C79 C74 C75 119.56(19) . . ?
 O46 C75 C74 117.04(19) . . ?
 O46 C75 C76 123.65(18) . . ?
 C76 C75 C74 119.28(19) . . ?
 C75 C76 H76 119.6 . . ?
 C75 C76 C77 120.77(19) . . ?
 C77 C76 H76 119.6 . . ?
 C76 C77 Cl43 119.11(16) . . ?
 C78 C77 Cl43 121.24(17) . . ?
 C78 C77 C76 119.5(2) . . ?
 C77 C78 Cl44 121.21(17) . . ?
 C77 C78 C79 120.43(19) . . ?
 C79 C78 Cl44 118.35(16) . . ?
 C74 C79 H79 119.8 . . ?
 C78 C79 C74 120.39(19) . . ?
 C78 C79 H79 119.8 . . ?
 C34 O5 H5 109.5 . . ?
 C35 O6 H6A 109.5 . . ?
 O5 C34 C35 117.40(18) . . ?
 O5 C34 C39 123.64(19) . . ?
 C39 C34 C35 118.94(19) . . ?
 O6 C35 C34 118.29(18) . . ?
 O6 C35 C36 122.64(18) . . ?
 C36 C35 C34 119.02(19) . . ?
 C35 C36 H36 119.2 . . ?
 C35 C36 C37 121.51(19) . . ?
 C37 C36 H36 119.2 . . ?
 C36 C37 Cl3 118.61(17) . . ?
 C38 C37 Cl3 121.73(17) . . ?
 C38 C37 C36 119.6(2) . . ?
 C37 C38 Cl4 120.97(17) . . ?
 C37 C38 C39 119.7(2) . . ?
 C39 C38 Cl4 119.27(17) . . ?
 C34 C39 H39 119.4 . . ?
 C38 C39 C34 121.2(2) . . ?
 C38 C39 H39 119.4 . . ?
 Cl5 C40 Cl6 111.59(14) . . ?
 Cl5 C40 H40A 109.3 . . ?
 Cl5 C40 H40B 109.3 . . ?
 Cl6 C40 H40A 109.3 . . ?
 Cl6 C40 H40B 109.3 . . ?
 H40A C40 H40B 108.0 . . ?

loop_
  _geom_torsion_atom_site_label_1
  _geom_torsion_atom_site_label_2
  _geom_torsion_atom_site_label_3
  _geom_torsion_atom_site_label_4
  _geom_torsion
  _geom_torsion_site_symmetry_1
  _geom_torsion_site_symmetry_2
  _geom_torsion_site_symmetry_3
  _geom_torsion_site_symmetry_4
  _geom_torsion_publ_flag
 Pd1 O3 C28 C29 -3.6(2) . . . . ?
 Pd1 O3 C28 C33 176.94(16) . . . . ?
 Pd1 O4 C29 C28 -1.7(2) . . . . ?
 Pd1 O4 C29 C30 179.54(16) . . . . ?
 Pd1 N1 C1 C2 5.5(2) . . . . ?
 Pd1 N1 C1 C6 -173.73(17) . . . . ?
 Pd1 N1 C7 N2 -92.4(2) . . . . ?
 Pd1 N1 C7 N3 89.2(2) . . . . ?
 Pd1 N4 C2 C1 -4.3(2) . . . . ?
 Pd1 N4 C2 C3 -178.25(19) . . . . ?
 Pd1 N4 C16 N5 61.4(3) . . . . ?
 Pd1 N4 C16 N6 -119.2(2) . . . . ?
 Cl1 C31 C32 Cl2 -0.7(3) . . . . ?
 Cl1 C31 C32 C33 179.73(17) . . . . ?
 Cl2 C32 C33 C28 -178.61(17) . . . . ?
 O1 C4 C5 O2 -2.4(3) . . . . ?
 O1 C4 C5 C6 175.4(2) . . . . ?
 O2 C5 C6 C1 177.5(2) . . . . ?
 O3 C28 C29 O4 3.8(3) . . . . ?
 O3 C28 C29 C30 -177.47(18) . . . . ?
 O3 C28 C33 C32 177.74(19) . . . . ?
 O4 C29 C30 C31 177.19(18) . . . . ?
 N1 C1 C2 N4 -0.8(3) . . . . ?
 N1 C1 C2 C3 173.4(2) . . . . ?
 N1 C1 C6 C5 -175.6(2) . . . . ?
 N2 C8 C9 C10 179.5(2) . . . . ?
 N2 C8 C13 N3 0.8(2) . . . . ?
 N2 C8 C13 C12 179.7(2) . . . . ?
 N4 C2 C3 C4 177.5(2) . . . . ?
 N5 C17 C18 C19 -178.4(2) . . . . ?
 N5 C17 C22 N6 0.2(2) . . . . ?
 N5 C17 C22 C21 178.5(2) . . . . ?
 C1 N1 C7 N2 43.4(3) . . . . ?
 C1 N1 C7 N3 -134.9(2) . . . . ?
 C1 C2 C3 C4 3.9(4) . . . . ?
 C2 N4 C16 N5 -136.6(2) . . . . ?
 C2 N4 C16 N6 42.9(3) . . . . ?
 C2 C1 C6 C5 5.2(3) . . . . ?
 C2 C3 C4 O1 -177.3(3) . . . . ?
 C2 C3 C4 C5 1.4(4) . . . . ?
 C3 C4 C5 O2 178.7(2) . . . . ?
 C3 C4 C5 C6 -3.6(4) . . . . ?
 C4 O1 C25 O2 -15.3(3) . . . . ?
 C4 O1 C25 C26 -131.1(2) . . . . ?
 C4 O1 C25 C27 103.0(2) . . . . ?
 C4 C5 C6 C1 0.2(4) . . . . ?
 C5 O2 C25 O1 14.0(3) . . . . ?
 C5 O2 C25 C26 128.9(2) . . . . ?
 C5 O2 C25 C27 -104.5(2) . . . . ?
 C6 C1 C2 N4 178.4(2) . . . . ?
 C6 C1 C2 C3 -7.4(3) . . . . ?
 C7 N1 C1 C2 -133.9(2) . . . . ?
 C7 N1 C1 C6 46.8(3) . . . . ?
 C7 N2 C8 C9 179.5(2) . . . . ?
 C7 N2 C8 C13 -1.0(2) . . . . ?
 C7 N3 C13 C8 -0.4(2) . . . . ?
 C7 N3 C13 C12 -179.1(2) . . . . ?
 C8 N2 C7 N1 -177.8(2) . . . . ?
 C8 N2 C7 N3 0.7(2) . . . . ?
 C8 C9 C10 C11 0.5(4) . . . . ?
 C9 C8 C13 N3 -179.6(2) . . . . ?
 C9 C8 C13 C12 -0.7(3) . . . . ?
 C9 C10 C11 C12 -0.4(4) . . . . ?
 C10 C11 C12 C13 -0.2(4) . . . . ?
 C11 C12 C13 N3 179.3(2) . . . . ?
 C11 C12 C13 C8 0.8(3) . . . . ?
 C13 N3 C7 N1 178.40(19) . . . . ?
 C13 N3 C7 N2 -0.2(2) . . . . ?
 C13 C8 C9 C10 0.0(3) . . . . ?
 C14 N2 C7 N1 10.0(3) . . . . ?
 C14 N2 C7 N3 -171.5(2) . . . . ?
 C14 N2 C8 C9 -8.5(4) . . . . ?
 C14 N2 C8 C13 171.1(2) . . . . ?
 C15 N3 C7 N1 2.6(3) . . . . ?
 C15 N3 C7 N2 -176.01(18) . . . . ?
 C15 N3 C13 C8 175.3(2) . . . . ?
 C15 N3 C13 C12 -3.4(4) . . . . ?
 C16 N4 C2 C1 -168.4(2) . . . . ?
 C16 N4 C2 C3 17.6(3) . . . . ?
 C16 N5 C17 C18 -178.8(2) . . . . ?
 C16 N5 C17 C22 0.4(2) . . . . ?
 C16 N6 C22 C17 -0.7(2) . . . . ?
 C16 N6 C22 C21 -178.8(2) . . . . ?
 C17 N5 C16 N4 178.72(19) . . . . ?
 C17 N5 C16 N6 -0.8(2) . . . . ?
 C17 C18 C19 C20 -1.0(3) . . . . ?
 C18 C17 C22 N6 179.49(19) . . . . ?
 C18 C17 C22 C21 -2.2(3) . . . . ?
 C18 C19 C20 C21 -0.9(4) . . . . ?
 C19 C20 C21 C22 1.3(4) . . . . ?
 C20 C21 C22 N6 178.1(2) . . . . ?
 C20 C21 C22 C17 0.2(3) . . . . ?
 C22 N6 C16 N4 -178.6(2) . . . . ?
 C22 N6 C16 N5 0.9(2) . . . . ?
 C22 C17 C18 C19 2.5(3) . . . . ?
 C23 N5 C16 N4 6.3(3) . . . . ?
 C23 N5 C16 N6 -173.28(19) . . . . ?
 C23 N5 C17 C18 -6.2(4) . . . . ?
 C23 N5 C17 C22 173.01(19) . . . . ?
 C24 N6 C16 N4 16.3(3) . . . . ?
 C24 N6 C16 N5 -164.1(2) . . . . ?
 C24 N6 C22 C17 165.1(2) . . . . ?
 C24 N6 C22 C21 -13.0(4) . . . . ?
 C25 O1 C4 C3 -170.0(3) . . . . ?
 C25 O1 C4 C5 11.1(3) . . . . ?
 C25 O2 C5 C4 -7.5(3) . . . . ?
 C25 O2 C5 C6 174.9(3) . . . . ?
 C28 C29 C30 C31 -1.5(3) . . . . ?
 C29 C28 C33 C32 -1.8(3) . . . . ?
 C29 C30 C31 Cl1 -179.42(15) . . . . ?
 C29 C30 C31 C32 0.7(3) . . . . ?
 C30 C31 C32 Cl2 179.13(16) . . . . ?
 C30 C31 C32 C33 -0.4(3) . . . . ?
 C31 C32 C33 C28 1.0(3) . . . . ?
 C33 C28 C29 O4 -176.74(18) . . . . ?
 C33 C28 C29 C30 2.0(3) . . . . ?
 Pd2 O43 C68 C69 6.7(2) . . . . ?
 Pd2 O43 C68 C73 -172.92(18) . . . . ?
 Pd2 O44 C69 C68 -8.6(2) . . . . ?
 Pd2 O44 C69 C70 169.24(17) . . . . ?
 Pd2 N41 C41 C42 3.8(2) . . . . ?
 Pd2 N41 C41 C46 179.31(16) . . . . ?
 Pd2 N41 C47 N42 112.5(2) . . . . ?
 Pd2 N41 C47 N43 -69.1(3) . . . . ?
 Pd2 N44 C42 C41 3.8(2) . . . . ?
 Pd2 N44 C42 C43 -179.55(16) . . . . ?
 Pd2 N44 C56 N45 104.7(2) . . . . ?
 Pd2 N44 C56 N46 -76.5(2) . . . . ?
 Cl41 C71 C72 Cl42 3.8(3) . . . . ?
 Cl41 C71 C72 C73 -176.98(19) . . . . ?
 Cl42 C72 C73 C68 179.42(18) . . . . ?
 O41 C44 C45 O42 0.5(2) . . . . ?
 O41 C44 C45 C46 178.34(19) . . . . ?
 O42 C45 C46 C41 177.1(2) . . . . ?
 O43 C68 C69 O44 1.4(3) . . . . ?
 O43 C68 C69 C70 -176.55(19) . . . . ?
 O43 C68 C73 C72 177.2(2) . . . . ?
 O44 C69 C70 C71 -179.39(19) . . . . ?
 N41 C41 C42 N44 -5.0(3) . . . . ?
 N41 C41 C42 C43 178.21(19) . . . . ?
 N41 C41 C46 C45 -176.55(19) . . . . ?
 N42 C48 C49 C50 -177.4(2) . . . . ?
 N42 C48 C53 N43 -0.2(2) . . . . ?
 N42 C48 C53 C52 179.1(2) . . . . ?
 N44 C42 C43 C44 -178.65(19) . . . . ?
 N45 C57 C58 C59 -179.5(2) . . . . ?
 N45 C57 C62 N46 -1.2(2) . . . . ?
 N45 C57 C62 C61 179.39(18) . . . . ?
 C41 N41 C47 N42 -49.3(3) . . . . ?
 C41 N41 C47 N43 129.0(2) . . . . ?
 C41 C42 C43 C44 -2.1(3) . . . . ?
 C42 N44 C56 N45 -44.6(3) . . . . ?
 C42 N44 C56 N46 134.3(2) . . . . ?
 C42 C41 C46 C45 -1.3(3) . . . . ?
 C42 C43 C44 O41 -176.6(2) . . . . ?
 C42 C43 C44 C45 0.5(3) . . . . ?
 C43 C44 C45 O42 -177.0(2) . . . . ?
 C43 C44 C45 C46 0.8(3) . . . . ?
 C44 O41 C65 O42 -20.2(2) . . . . ?
 C44 O41 C65 C66 97.0(2) . . . . ?
 C44 O41 C65 C67 -137.50(18) . . . . ?
 C44 C45 C46 C41 -0.4(3) . . . . ?
 C45 O42 C65 O41 20.4(2) . . . . ?
 C45 O42 C65 C66 -97.1(2) . . . . ?
 C45 O42 C65 C67 137.53(19) . . . . ?
 C46 C41 C42 N44 179.39(18) . . . . ?
 C46 C41 C42 C43 2.6(3) . . . . ?
 C47 N41 C41 C42 167.54(19) . . . . ?
 C47 N41 C41 C46 -17.0(3) . . . . ?
 C47 N42 C48 C49 177.9(2) . . . . ?
 C47 N42 C48 C53 0.3(2) . . . . ?
 C47 N43 C53 C48 0.1(2) . . . . ?
 C47 N43 C53 C52 -179.1(2) . . . . ?
 C48 N42 C47 N41 178.4(2) . . . . ?
 C48 N42 C47 N43 -0.2(2) . . . . ?
 C48 C49 C50 C51 -0.5(3) . . . . ?
 C49 C48 C53 N43 -178.1(2) . . . . ?
 C49 C48 C53 C52 1.2(3) . . . . ?
 C49 C50 C51 C52 0.1(4) . . . . ?
 C50 C51 C52 C53 1.0(3) . . . . ?
 C51 C52 C53 N43 177.5(2) . . . . ?
 C51 C52 C53 C48 -1.6(3) . . . . ?
 C53 N43 C47 N41 -178.53(19) . . . . ?
 C53 N43 C47 N42 0.1(2) . . . . ?
 C53 C48 C49 C50 -0.1(3) . . . . ?
 C54 N42 C47 N41 -12.0(3) . . . . ?
 C54 N42 C47 N43 169.39(19) . . . . ?
 C54 N42 C48 C49 8.1(4) . . . . ?
 C54 N42 C48 C53 -169.48(19) . . . . ?
 C55 N43 C47 N41 -2.5(3) . . . . ?
 C55 N43 C47 N42 176.14(19) . . . . ?
 C55 N43 C53 C48 -176.04(19) . . . . ?
 C55 N43 C53 C52 4.8(4) . . . . ?
 C56 N44 C42 C41 155.49(19) . . . . ?
 C56 N44 C42 C43 -27.8(3) . . . . ?
 C56 N45 C57 C58 -179.7(2) . . . . ?
 C56 N45 C57 C62 1.4(2) . . . . ?
 C56 N46 C62 C57 0.7(2) . . . . ?
 C56 N46 C62 C61 180.0(2) . . . . ?
 C57 N45 C56 N44 178.05(19) . . . . ?
 C57 N45 C56 N46 -0.9(2) . . . . ?
 C57 C58 C59 C60 0.3(3) . . . . ?
 C58 C57 C62 N46 179.68(18) . . . . ?
 C58 C57 C62 C61 0.3(3) . . . . ?
 C58 C59 C60 C61 0.4(3) . . . . ?
 C59 C60 C61 C62 -0.8(3) . . . . ?
 C60 C61 C62 N46 -178.8(2) . . . . ?
 C60 C61 C62 C57 0.4(3) . . . . ?
 C62 N46 C56 N44 -178.88(18) . . . . ?
 C62 N46 C56 N45 0.2(2) . . . . ?
 C62 C57 C58 C59 -0.7(3) . . . . ?
 C63 N45 C56 N44 -13.0(3) . . . . ?
 C63 N45 C56 N46 168.04(18) . . . . ?
 C63 N45 C57 C58 11.4(3) . . . . ?
 C63 N45 C57 C62 -167.61(18) . . . . ?
 C64 N46 C56 N44 -1.5(3) . . . . ?
 C64 N46 C56 N45 177.54(18) . . . . ?
 C64 N46 C62 C57 -176.64(18) . . . . ?
 C64 N46 C62 C61 2.6(3) . . . . ?
 C65 O41 C44 C43 -170.1(2) . . . . ?
 C65 O41 C44 C45 12.5(2) . . . . ?
 C65 O42 C45 C44 -13.3(2) . . . . ?
 C65 O42 C45 C46 169.0(2) . . . . ?
 C68 C69 C70 C71 -1.5(3) . . . . ?
 C69 C68 C73 C72 -2.5(3) . . . . ?
 C69 C70 C71 Cl41 177.72(17) . . . . ?
 C69 C70 C71 C72 -0.8(3) . . . . ?
 C70 C71 C72 Cl42 -177.76(18) . . . . ?
 C70 C71 C72 C73 1.5(4) . . . . ?
 C71 C72 C73 C68 0.2(4) . . . . ?
 C73 C68 C69 O44 -178.96(19) . . . . ?
 C73 C68 C69 C70 3.1(3) . . . . ?
 Cl43 C77 C78 Cl44 -2.1(3) . . . . ?
 Cl43 C77 C78 C79 176.51(16) . . . . ?
 Cl44 C78 C79 C74 177.94(16) . . . . ?
 O45 C74 C75 O46 2.0(3) . . . . ?
 O45 C74 C75 C76 -179.68(18) . . . . ?
 O45 C74 C79 C78 -178.86(19) . . . . ?
 O46 C75 C76 C77 176.14(19) . . . . ?
 C74 C75 C76 C77 -2.1(3) . . . . ?
 C75 C74 C79 C78 -0.5(3) . . . . ?
 C75 C76 C77 Cl43 -175.18(16) . . . . ?
 C75 C76 C77 C78 0.9(3) . . . . ?
 C76 C77 C78 Cl44 -178.12(16) . . . . ?
 C76 C77 C78 C79 0.5(3) . . . . ?
 C77 C78 C79 C74 -0.7(3) . . . . ?
 C79 C74 C75 O46 -176.50(18) . . . . ?
 C79 C74 C75 C76 1.8(3) . . . . ?
 Cl3 C37 C38 Cl4 1.3(3) . . . . ?
 Cl3 C37 C38 C39 -176.82(18) . . . . ?
 Cl4 C38 C39 C34 -179.38(17) . . . . ?
 O5 C34 C35 O6 -0.2(3) . . . . ?
 O5 C34 C35 C36 -177.88(18) . . . . ?
 O5 C34 C39 C38 179.0(2) . . . . ?
 O6 C35 C36 C37 -178.8(2) . . . . ?
 C34 C35 C36 C37 -1.2(3) . . . . ?
 C35 C34 C39 C38 0.3(3) . . . . ?
 C35 C36 C37 Cl3 178.14(16) . . . . ?
 C35 C36 C37 C38 0.3(3) . . . . ?
 C36 C37 C38 Cl4 179.03(17) . . . . ?
 C36 C37 C38 C39 0.9(3) . . . . ?
 C37 C38 C39 C34 -1.3(3) . . . . ?
 C39 C34 C35 O6 178.58(19) . . . . ?
 C39 C34 C35 C36 0.9(3) . . . . ?

_smtbx_masks_special_details       ?
loop_
  _smtbx_masks_void_nr
  _smtbx_masks_void_average_x
  _smtbx_masks_void_average_y
  _smtbx_masks_void_average_z
  _smtbx_masks_void_volume
  _smtbx_masks_void_count_electrons
  _smtbx_masks_void_content
 1 -0.072 -0.162 0.151 205.1 46.2 '1 CH2Cl2'
 2 0.072 0.162 0.849 205.1 46.5 '1 CH2Cl2'
 3 0.155 0.729 0.555 12.4 0.0 ?
 4 0.845 0.271 0.445 12.4 0.0 ?

_smtbx_masks_void_probe_radius     1.2
_smtbx_masks_void_truncation_radius  1.2
_shelx_res_file
;
TITL mo_2025_fkpb19_1_0m_a.res in P-1
    mo_2025_fkpb19_1_0m.res
    created by SHELXL-2018/3 at 16:10:32 on 12-Mar-2025
CELL 0.71073 14.9318 16.6707 19.773 73.984 86.035 64.032
ZERR 2 0.0007 0.0008 0.0007 0.002 0.002 0.002
LATT 1
SFAC C H Cl N O Pd
UNIT 160 144 24 24 24 4

L.S. 10
PLAN  20 0 0
SIZE 0.086 0.112 0.44
TEMP -173.15
CONF
MORE -1
BOND $H
ABIN
fmap 2
acta
list 4
OMIT -3 55
OMIT 1 1 2
REM <olex2.extras>
REM <HklSrc "%.\\mo_2025_fkpb19_1_0m.hkl">
REM </olex2.extras>

WGHT    0.024200    4.787700
FVAR       0.18268
PD1   6    0.339915    0.410520    0.767715    11.00000    0.01210    0.01523 =
         0.01036   -0.00527   -0.00054   -0.00499
CL1   3    0.737336   -0.009855    0.811586    11.00000    0.01742    0.01954 =
         0.03104   -0.01189    0.00396   -0.00482
CL2   3    0.806141    0.091073    0.896777    11.00000    0.01544    0.03121 =
         0.03830   -0.01643   -0.00819   -0.00036
O1    5   -0.089200    0.757476    0.634257    11.00000    0.03203    0.02320 =
         0.05130   -0.01935   -0.02655    0.00437
O2    5   -0.023000    0.830932    0.686026    11.00000    0.03064    0.01948 =
         0.03726   -0.01297   -0.02119    0.00219
O3    5    0.465921    0.366427    0.826676    11.00000    0.01414    0.01627 =
         0.01459   -0.00657   -0.00138   -0.00483
O4    5    0.408485    0.283877    0.749593    11.00000    0.01541    0.01785 =
         0.01425   -0.00722   -0.00150   -0.00575
N1    4    0.275874    0.539603    0.780491    11.00000    0.01454    0.01693 =
         0.01399   -0.00723   -0.00212   -0.00475
N2    4    0.197788    0.558349    0.890640    11.00000    0.01698    0.01925 =
         0.01859   -0.00727    0.00184   -0.00813
N3    4    0.344564    0.559308    0.876850    11.00000    0.01851    0.01646 =
         0.01434   -0.00448   -0.00239   -0.00843
N4    4    0.211455    0.459068    0.709135    11.00000    0.01761    0.01833 =
         0.01930   -0.00894   -0.00369   -0.00503
N5    4    0.195560    0.331751    0.688808    11.00000    0.01355    0.01955 =
         0.02278   -0.00968    0.00146   -0.00686
N6    4    0.172756    0.448852    0.595725    11.00000    0.01641    0.02348 =
         0.01722   -0.00955   -0.00148   -0.00816
C1    1    0.185100    0.596499    0.738405    11.00000    0.01538    0.01891 =
         0.01629   -0.00625   -0.00294   -0.00514
C2    1    0.150309    0.554531    0.701075    11.00000    0.01905    0.01916 =
         0.01689   -0.00773   -0.00440   -0.00438
C3    1    0.056071    0.604635    0.664441    11.00000    0.02532    0.02176 =
         0.02651   -0.01189   -0.01020   -0.00382
AFIX  43
H3    2    0.029230    0.576472    0.641161    11.00000   -1.20000
AFIX   0
C4    1    0.004870    0.696017    0.663962    11.00000    0.02423    0.02413 =
         0.02893   -0.01154   -0.01215   -0.00261
C5    1    0.043311    0.739286    0.696226    11.00000    0.02518    0.01781 =
         0.02651   -0.01030   -0.00929   -0.00227
C6    1    0.133227    0.691561    0.733962    11.00000    0.02301    0.01851 =
         0.02126   -0.00834   -0.00543   -0.00776
AFIX  43
H6    2    0.159435    0.721213    0.756139    11.00000   -1.20000
AFIX   0
C7    1    0.272417    0.551033    0.845836    11.00000    0.01537    0.01299 =
         0.01523   -0.00351   -0.00264   -0.00498
C8    1    0.222448    0.572752    0.951174    11.00000    0.02855    0.01704 =
         0.01609   -0.00650    0.00264   -0.00831
C9    1    0.171060    0.585228    1.011975    11.00000    0.04239    0.02314 =
         0.02218   -0.00902    0.01110   -0.00998
AFIX  43
H9    2    0.107313    0.585351    1.017766    11.00000   -1.20000
AFIX   0
C10   1    0.218586    0.597407    1.063304    11.00000    0.06505    0.02533 =
         0.01672   -0.00894    0.00716   -0.01288
AFIX  43
H10   2    0.186706    0.605610    1.105801    11.00000   -1.20000
AFIX   0
C11   1    0.311429    0.598023    1.054686    11.00000    0.06452    0.02328 =
         0.01940   -0.00909   -0.01164   -0.01096
AFIX  43
H11   2    0.340765    0.607078    1.091352    11.00000   -1.20000
AFIX   0
C12   1    0.362607    0.585876    0.994423    11.00000    0.04003    0.01977 =
         0.02206   -0.00599   -0.01178   -0.00948
AFIX  43
H12   2    0.425978    0.586567    0.988607    11.00000   -1.20000
AFIX   0
C13   1    0.315735    0.572591    0.942850    11.00000    0.02724    0.01499 =
         0.01597   -0.00453   -0.00386   -0.00726
C14   1    0.112918    0.540821    0.880213    11.00000    0.01837    0.03085 =
         0.03382   -0.01023    0.00460   -0.01304
AFIX 137
H14A  2    0.057695    0.598867    0.854683    11.00000   -1.50000
H14B  2    0.091666    0.516332    0.926118    11.00000   -1.50000
H14C  2    0.132371    0.495487    0.852833    11.00000   -1.50000
AFIX   0
C15   1    0.433893    0.560854    0.843177    11.00000    0.01918    0.02436 =
         0.02449   -0.00635   -0.00073   -0.01320
AFIX 137
H15A  2    0.474342    0.501276    0.832969    11.00000   -1.50000
H15B  2    0.472780    0.571476    0.874784    11.00000   -1.50000
H15C  2    0.414669    0.610849    0.799118    11.00000   -1.50000
AFIX   0
C16   1    0.194434    0.416364    0.666630    11.00000    0.01102    0.02207 =
         0.01638   -0.00815    0.00011   -0.00551
C17   1    0.172958    0.309167    0.631746    11.00000    0.00924    0.02743 =
         0.03205   -0.01804    0.00345   -0.00727
C18   1    0.163551    0.231196    0.628015    11.00000    0.01389    0.03183 =
         0.05728   -0.02952    0.00876   -0.01103
AFIX  43
H18   2    0.171077    0.181883    0.668709    11.00000   -1.20000
AFIX   0
C19   1    0.142582    0.229709    0.561521    11.00000    0.01597    0.04519 =
         0.06844   -0.04176    0.00474   -0.01176
AFIX  43
H19   2    0.136508    0.177333    0.556240    11.00000   -1.20000
AFIX   0
C20   1    0.130255    0.301578    0.502848    11.00000    0.01698    0.06778 =
         0.05175   -0.05055    0.00365   -0.01375
AFIX  43
H20   2    0.116915    0.296694    0.458238    11.00000   -1.20000
AFIX   0
C21   1    0.136584    0.382068    0.506158    11.00000    0.01491    0.04938 =
         0.03203   -0.02620   -0.00082   -0.00775
AFIX  43
H21   2    0.126721    0.432319    0.465672    11.00000   -1.20000
AFIX   0
C22   1    0.158334    0.382512    0.573069    11.00000    0.01080    0.03207 =
         0.02728   -0.02016    0.00157   -0.00746
C23   1    0.205577    0.276918    0.762043    11.00000    0.02080    0.02420 =
         0.02910   -0.00413    0.00326   -0.01043
AFIX 137
H23A  2    0.267097    0.219028    0.769682    11.00000   -1.50000
H23B  2    0.148178    0.262612    0.772153    11.00000   -1.50000
H23C  2    0.208174    0.312335    0.793416    11.00000   -1.50000
AFIX   0
C24   1    0.186859    0.525164    0.547782    11.00000    0.02719    0.02999 =
         0.02088   -0.00272   -0.00165   -0.01349
AFIX 137
H24A  2    0.209422    0.554934    0.574711    11.00000   -1.50000
H24B  2    0.123570    0.570557    0.521501    11.00000   -1.50000
H24C  2    0.237117    0.501571    0.514733    11.00000   -1.50000
AFIX   0
C25   1   -0.101463    0.848041    0.637018    11.00000    0.02602    0.02096 =
         0.03123   -0.01429   -0.01401   -0.00002
C26   1   -0.200369    0.892937    0.667581    11.00000    0.03293    0.04128 =
         0.03777   -0.02328   -0.00050   -0.01398
AFIX 137
H26A  2   -0.200204    0.854536    0.715123    11.00000   -1.50000
H26B  2   -0.253842    0.898953    0.637645    11.00000   -1.50000
H26C  2   -0.211472    0.954559    0.669876    11.00000   -1.50000
AFIX   0
C27   1   -0.089167    0.901521    0.565781    11.00000    0.03365    0.04441 =
         0.02590   -0.01371   -0.00513   -0.01042
AFIX 137
H27A  2   -0.094556    0.961372    0.568250    11.00000   -1.50000
H27B  2   -0.141370    0.911977    0.532473    11.00000   -1.50000
H27C  2   -0.023502    0.866333    0.549842    11.00000   -1.50000
AFIX   0
C28   1    0.530439    0.280739    0.822719    11.00000    0.01473    0.01756 =
         0.01222   -0.00617    0.00235   -0.00669
C29   1    0.499221    0.236268    0.784034    11.00000    0.01444    0.02104 =
         0.00990   -0.00523    0.00285   -0.00912
C30   1    0.563274    0.146894    0.781883    11.00000    0.01687    0.01999 =
         0.01376   -0.00733    0.00408   -0.00977
AFIX  43
H30   2    0.542476    0.115989    0.757099    11.00000   -1.20000
AFIX   0
C31   1    0.658492    0.101852    0.816027    11.00000    0.01542    0.01777 =
         0.01735   -0.00667    0.00606   -0.00632
C32   1    0.688709    0.146046    0.852800    11.00000    0.01569    0.02518 =
         0.01678   -0.00628   -0.00032   -0.00658
C33   1    0.625248    0.235509    0.855773    11.00000    0.01768    0.02216 =
         0.01892   -0.00918   -0.00119   -0.00830
AFIX  43
H33   2    0.646913    0.265834    0.880568    11.00000   -1.20000
AFIX   0

PD2   6    0.514063    0.287061    0.298349    11.00000    0.00932    0.01562 =
         0.00985   -0.00419    0.00150   -0.00318
CL41  3    0.058959    0.611594    0.340274    11.00000    0.01401    0.04055 =
         0.03624   -0.02466    0.00278    0.00029
CL42  3    0.020608    0.548293    0.210784    11.00000    0.01386    0.03589 =
         0.04430   -0.01999   -0.00788   -0.00118
O41   5    0.976769   -0.025588    0.396651    11.00000    0.01096    0.02471 =
         0.02521   -0.00856   -0.00130   -0.00083
O42   5    0.937487   -0.082676    0.314384    11.00000    0.01119    0.01701 =
         0.03038   -0.00856    0.00076   -0.00173
O43   5    0.392320    0.332255    0.234048    11.00000    0.01332    0.02110 =
         0.01445   -0.00810   -0.00279   -0.00018
O44   5    0.426665    0.396272    0.336166    11.00000    0.00982    0.01989 =
         0.01586   -0.00752    0.00062   -0.00351
N41   4    0.598003    0.174071    0.265671    11.00000    0.01181    0.01798 =
         0.01749   -0.00769    0.00017   -0.00205
N42   4    0.627535    0.155443    0.148143    11.00000    0.01480    0.01939 =
         0.01580   -0.00650    0.00169   -0.00692
N43   4    0.499434    0.137977    0.199501    11.00000    0.01499    0.01763 =
         0.01722   -0.00627    0.00197   -0.00616
N44   4    0.641362    0.241701    0.357502    11.00000    0.01216    0.01996 =
         0.01566   -0.00726   -0.00035   -0.00380
N45   4    0.652960    0.200376    0.485246    11.00000    0.01146    0.01728 =
         0.01540   -0.00458    0.00082   -0.00552
N46   4    0.625081    0.343006    0.427379    11.00000    0.01349    0.01716 =
         0.01460   -0.00480    0.00088   -0.00540
C41   1    0.696562    0.124596    0.296343    11.00000    0.01179    0.01865 =
         0.01322   -0.00267    0.00175   -0.00608
C42   1    0.718273    0.158249    0.347480    11.00000    0.01128    0.01911 =
         0.01663   -0.00517    0.00376   -0.00605
C43   1    0.813477    0.112963    0.383249    11.00000    0.01457    0.02350 =
         0.01890   -0.00741    0.00059   -0.00607
AFIX  43
H43   2    0.829950    0.136205    0.416925    11.00000   -1.20000
AFIX   0
C44   1    0.881251    0.033597    0.367030    11.00000    0.01072    0.02240 =
         0.01978   -0.00352    0.00060   -0.00588
C45   1    0.858608   -0.000548    0.317927    11.00000    0.01294    0.01732 =
         0.02155   -0.00490    0.00431   -0.00414
C46   1    0.767346    0.043022    0.281390    11.00000    0.01345    0.01710 =
         0.01783   -0.00556    0.00157   -0.00498
AFIX  43
H46   2    0.752714    0.019032    0.247465    11.00000   -1.20000
AFIX   0
C47   1    0.576440    0.157612    0.207505    11.00000    0.01182    0.01342 =
         0.01841   -0.00457    0.00046   -0.00172
C48   1    0.582421    0.133515    0.100980    11.00000    0.01744    0.01667 =
         0.01908   -0.00750   -0.00014   -0.00531
C49   1    0.604379    0.125633    0.033177    11.00000    0.02190    0.02294 =
         0.02001   -0.00863    0.00408   -0.00669
AFIX  43
H49   2    0.659815    0.133185    0.011105    11.00000   -1.20000
AFIX   0
C50   1    0.541078    0.106116   -0.000788    11.00000    0.03415    0.02585 =
         0.02013   -0.01232    0.00028   -0.00993
AFIX  43
H50   2    0.553014    0.100599   -0.047484    11.00000   -1.20000
AFIX   0
C51   1    0.460142    0.094421    0.032342    11.00000    0.02965    0.02062 =
         0.02846   -0.01139   -0.00580   -0.00902
AFIX  43
H51   2    0.418509    0.081070    0.007437    11.00000   -1.20000
AFIX   0
C52   1    0.438727    0.101636    0.100059    11.00000    0.02073    0.01850 =
         0.02970   -0.00783   -0.00160   -0.00868
AFIX  43
H52   2    0.384211    0.092683    0.122557    11.00000   -1.20000
AFIX   0
C53   1    0.501184    0.122702    0.133597    11.00000    0.01726    0.01596 =
         0.01837   -0.00584    0.00077   -0.00469
C54   1    0.704978    0.187153    0.130663    11.00000    0.02137    0.02362 =
         0.02107   -0.00701    0.00524   -0.01205
AFIX 137
H54A  2    0.704895    0.222474    0.162932    11.00000   -1.50000
H54B  2    0.692108    0.226875    0.082108    11.00000   -1.50000
H54C  2    0.770114    0.133478    0.135169    11.00000   -1.50000
AFIX   0
C55   1    0.429451    0.127793    0.252690    11.00000    0.01698    0.02556 =
         0.02046   -0.00500    0.00315   -0.00914
AFIX 137
H55A  2    0.449210    0.133084    0.296912    11.00000   -1.50000
H55B  2    0.430054    0.066890    0.260502    11.00000   -1.50000
H55C  2    0.362116    0.176569    0.236359    11.00000   -1.50000
AFIX   0
C56   1    0.639519    0.259945    0.419770    11.00000    0.00843    0.01808 =
         0.01721   -0.00590    0.00144   -0.00512
C57   1    0.648526    0.246199    0.535497    11.00000    0.00899    0.02098 =
         0.01847   -0.00715    0.00087   -0.00647
C58   1    0.658092    0.216079    0.608693    11.00000    0.01174    0.02637 =
         0.01856   -0.00359   -0.00028   -0.00920
AFIX  43
H58   2    0.670354    0.154355    0.633576    11.00000   -1.20000
AFIX   0
C59   1    0.648826    0.280676    0.643450    11.00000    0.01629    0.03893 =
         0.01780   -0.01125    0.00427   -0.01443
AFIX  43
H59   2    0.655206    0.262869    0.693493    11.00000   -1.20000
AFIX   0
C60   1    0.630319    0.371388    0.606614    11.00000    0.02033    0.03574 =
         0.02729   -0.01904    0.00644   -0.01667
AFIX  43
H60   2    0.624897    0.413545    0.632395    11.00000   -1.20000
AFIX   0
C61   1    0.619572    0.402047    0.533559    11.00000    0.01685    0.02513 =
         0.02512   -0.01061    0.00470   -0.01101
AFIX  43
H61   2    0.606173    0.464079    0.508754    11.00000   -1.20000
AFIX   0
C62   1    0.629500    0.336966    0.498702    11.00000    0.01017    0.02162 =
         0.01723   -0.00622    0.00114   -0.00732
C63   1    0.652324    0.109954    0.500321    11.00000    0.01756    0.01691 =
         0.02292   -0.00441    0.00184   -0.00723
AFIX 137
H63A  2    0.622475    0.106127    0.459408    11.00000   -1.50000
H63B  2    0.613150    0.101867    0.541310    11.00000   -1.50000
H63C  2    0.720921    0.061083    0.510379    11.00000   -1.50000
AFIX   0
C64   1    0.611780    0.423894    0.368954    11.00000    0.02117    0.01909 =
         0.01864   -0.00252    0.00207   -0.00905
AFIX 137
H64A  2    0.654831    0.403791    0.331373    11.00000   -1.50000
H64B  2    0.629647    0.465544    0.385521    11.00000   -1.50000
H64C  2    0.541931    0.456664    0.350734    11.00000   -1.50000
AFIX   0
C65   1    1.021046   -0.087779    0.351988    11.00000    0.01120    0.02041 =
         0.02991   -0.00777    0.00146   -0.00417
C66   1    1.083054   -0.053188    0.299472    11.00000    0.01713    0.02584 =
         0.03308   -0.00747    0.00597   -0.00782
AFIX 137
H66A  2    1.140301   -0.057685    0.324371    11.00000   -1.50000
H66B  2    1.042296    0.011651    0.273789    11.00000   -1.50000
H66C  2    1.106878   -0.091042    0.266116    11.00000   -1.50000
AFIX   0
C67   1    1.078153   -0.185435    0.398067    11.00000    0.01533    0.02423 =
         0.03668   -0.00202   -0.00144   -0.00480
AFIX 137
H67A  2    1.104908   -0.228300    0.368495    11.00000   -1.50000
H67B  2    1.033359   -0.202747    0.431027    11.00000   -1.50000
H67C  2    1.133250   -0.188626    0.424579    11.00000   -1.50000
AFIX   0
C68   1    0.314272    0.399793    0.254993    11.00000    0.01476    0.01682 =
         0.01255   -0.00484    0.00155   -0.00374
C69   1    0.332299    0.432261    0.308775    11.00000    0.01150    0.01811 =
         0.01291   -0.00300    0.00179   -0.00612
C70   1    0.252738    0.497825    0.333805    11.00000    0.01570    0.02282 =
         0.01803   -0.01012    0.00169   -0.00673
AFIX  43
H70   2    0.264318    0.518823    0.370896    11.00000   -1.20000
AFIX   0
C71   1    0.156433    0.532860    0.304982    11.00000    0.01321    0.02114 =
         0.02200   -0.00915    0.00404   -0.00397
C72   1    0.139196    0.503599    0.250685    11.00000    0.01020    0.02465 =
         0.02443   -0.00775   -0.00135   -0.00525
C73   1    0.217748    0.437407    0.225643    11.00000    0.01989    0.02675 =
         0.02193   -0.01251   -0.00290   -0.00516
AFIX  43
H73   2    0.205399    0.417620    0.188061    11.00000   -1.20000
AFIX   0

CL43  3    0.385358    0.039236    0.625558    11.00000    0.02531    0.02277 =
         0.02464    0.00003    0.00255   -0.01107
CL44  3    0.379771    0.094785    0.458243    11.00000    0.03431    0.02538 =
         0.02461   -0.00872   -0.00243   -0.01705
O45   5    0.409741    0.383644    0.470327    11.00000    0.01991    0.02090 =
         0.01416   -0.00674    0.00302   -0.01067
AFIX 147
H45   2    0.416876    0.387286    0.427235    11.00000   -1.50000
AFIX   0
O46   5    0.411228    0.339682    0.609746    11.00000    0.02043    0.02611 =
         0.01403   -0.00934    0.00075   -0.00865
AFIX 147
H46A  2    0.413583    0.318308    0.653690    11.00000   -1.50000
AFIX   0
C74   1    0.406464    0.302236    0.503904    11.00000    0.01039    0.01968 =
         0.01646   -0.00599    0.00228   -0.00635
C75   1    0.408899    0.278034    0.577928    11.00000    0.01054    0.02260 =
         0.01570   -0.00908    0.00065   -0.00452
C76   1    0.406203    0.195219    0.614269    11.00000    0.01152    0.02576 =
         0.01201   -0.00486    0.00163   -0.00623
AFIX  43
H76   2    0.410065    0.177553    0.664343    11.00000   -1.20000
AFIX   0
C77   1    0.397886    0.137522    0.578185    11.00000    0.01144    0.02096 =
         0.02048   -0.00367    0.00166   -0.00644
C78   1    0.393729    0.162627    0.505495    11.00000    0.01411    0.02070 =
         0.02103   -0.00784    0.00050   -0.00847
C79   1    0.398522    0.244207    0.468359    11.00000    0.01354    0.02306 =
         0.01268   -0.00562    0.00121   -0.00800
AFIX  43
H79   2    0.396366    0.260551    0.418312    11.00000   -1.20000
AFIX   0

CL3   3    0.140945    0.271598    1.105321    11.00000    0.02067    0.03774 =
         0.02550   -0.01246    0.00695   -0.01597
CL4   3    0.164615    0.285694    0.941450    11.00000    0.03550    0.06118 =
         0.02272   -0.01441    0.00068   -0.03374
O5    5    0.459076    0.358779    0.962457    11.00000    0.02065    0.02222 =
         0.01293   -0.00651    0.00178   -0.01079
AFIX 147
H5    2    0.458413    0.361579    0.919410    11.00000   -1.50000
AFIX   0
O6    5    0.434876    0.350688    1.099077    11.00000    0.02102    0.02552 =
         0.01347   -0.00832    0.00098   -0.01262
AFIX 147
H6A   2    0.418032    0.349488    1.140633    11.00000   -1.50000
AFIX   0
C34   1    0.382766    0.341133    0.992044    11.00000    0.01680    0.01541 =
         0.01604   -0.00560    0.00128   -0.00555
C35   1    0.370197    0.337075    1.063999    11.00000    0.01564    0.01397 =
         0.01480   -0.00495   -0.00182   -0.00395
C36   1    0.295205    0.316191    1.096550    11.00000    0.01865    0.01882 =
         0.01241   -0.00653    0.00042   -0.00549
AFIX  43
H36   2    0.287345    0.312204    1.145281    11.00000   -1.20000
AFIX   0
C37   1    0.231186    0.300924    1.059765    11.00000    0.01539    0.02055 =
         0.02067   -0.00665    0.00261   -0.00735
C38   1    0.242362    0.306141    0.989129    11.00000    0.01846    0.02694 =
         0.01916   -0.00836   -0.00290   -0.00976
C39   1    0.318450    0.325272    0.955809    11.00000    0.02144    0.02293 =
         0.01355   -0.00531   -0.00044   -0.00938
AFIX  43
H39   2    0.326693    0.327560    0.907346    11.00000   -1.20000
AFIX   0

CL5   3    1.054557   -0.106614    0.968771    11.00000    0.05002    0.06748 =
         0.05064   -0.03185    0.01204   -0.04003
CL6   3    1.035288   -0.186379    0.860049    11.00000    0.04425    0.05010 =
         0.03349   -0.01884    0.01231   -0.02728
C40   1    0.991499   -0.159946    0.939832    11.00000    0.03135    0.03093 =
         0.03609   -0.01464    0.00795   -0.01569
AFIX  23
H40A  2    0.919167   -0.118024    0.933229    11.00000   -1.20000
H40B  2    1.000931   -0.217724    0.976330    11.00000   -1.20000
AFIX   0
HKLF 4


REM  mo_2025_fkpb19_1_0m_a.res in P-1
REM wR2 = 0.072744, GooF = S = 1.02940, Restrained GooF = 1.02940 for all data
REM R1 = 0.029784 for 16853 Fo > 4sig(Fo) and 0.036928 for all 19490 data
REM 1052 parameters refined using 0 restraints

END

WGHT      0.0242      4.7876

REM Highest difference peak  1.265,  deepest hole -0.642,  1-sigma level  0.072
Q1    1   0.0152  0.5009  0.2429  11.00000  0.05    1.27
Q2    1  -0.0549  0.7783  0.5979  11.00000  0.05    0.90
Q3    1   0.0129  0.8420  0.6565  11.00000  0.05    0.56
Q4    1  -0.1583  0.8395  0.6814  11.00000  0.05    0.40
Q5    1   0.3185  0.5418  0.8632  11.00000  0.05    0.40
Q6    1   0.1554  0.5723  0.7269  11.00000  0.05    0.39
Q7    1   0.6424  0.2583  0.6207  11.00000  0.05    0.38
Q8    1   0.4412  0.3334  0.2525  11.00000  0.05    0.38
Q9    1   0.3204  0.4085  0.2878  11.00000  0.05    0.37
Q10   1   0.4165  0.2856  0.5416  11.00000  0.05    0.36
Q11   1   0.1387  0.4237  0.4817  11.00000  0.05    0.36
Q12   1   0.2369  0.5408  0.8703  11.00000  0.05    0.36
Q13   1   0.0595  0.6510  0.3054  11.00000  0.05    0.36
Q14   1   0.0175  0.7100  0.6900  11.00000  0.05    0.36
Q15   1   0.0389  0.7102  0.6356  11.00000  0.05    0.36
Q16   1   0.4389  0.5537  0.8016  11.00000  0.05    0.35
Q17   1   0.1721  0.3372  0.5981  11.00000  0.05    0.35
Q18   1   1.0583 -0.1345  0.8431  11.00000  0.05    0.35
Q19   1   0.3810  0.3296  1.0296  11.00000  0.05    0.35
Q20   1   0.6173  0.3487  0.4617  11.00000  0.05    0.34
;
_shelx_res_checksum                75591
_shelx_hkl_file
;
  -2   0   0  252.57   14.80
  -2   0   0  270.47   14.90
  -2   0   0  242.08   14.90
  -2   0   0  237.98   15.20
  -2   0   0  208.68   14.90
  -2   0   0  238.28   14.70
   2   0   0  248.78   15.20
   2   0   0  245.68   14.70
   2   0   0  248.28   14.80
   2   0   0  265.07   15.00
   2   0   0  239.08   15.20
   2   0   0  246.08   14.70
  -3   0   0  152.48   10.50
  -3   0   0  167.38   10.80
  -3   0   0  169.08   10.80
  -3   0   0  142.69   11.10
  -3   0   0  150.18   10.20
  -3   0   0  147.89   10.80
   3   0   0  166.08   11.00
   3   0   0  164.68   11.30
   3   0   0  148.39   10.50
   3   0   0  157.68   10.60
   3   0   0  165.58   10.30
   3   0   0  183.78   11.60
  -4   0   0  878.41   51.59
  -5   0   0 1165.48   68.39
  -5   0   0 1173.08   68.49
   5   0   0 1160.68   67.19
   5   0   0 1168.18   68.29
  -6   0   0 1074.99   60.19
  -6   0   0 1027.00   61.69
  -6   0   0 1036.60   60.79
  -6   0   0 1032.90   60.19
   6   0   0  980.40   61.29
   6   0   0 1039.50   60.09
   6   0   0  980.20   60.39
   6   0   0 1016.70   60.09
   6   0   0 1018.90   59.29
  -7   0   0  209.68   17.40
  -7   0   0  233.58   16.40
  -7   0   0  227.28   16.90
  -7   0   0  208.58   16.00
  -7   0   0  228.58   17.60
  -7   0   0  214.48   15.10
  -7   0   0  197.78   15.70
   7   0   0  201.68   15.70
   7   0   0  224.28   16.70
   7   0   0  210.78   15.10
   7   0   0  213.88   17.30
   7   0   0  188.78   15.60
   7   0   0  202.38   16.80
   7   0   0  221.98   16.00
  -8   0   0   49.60    7.60
  -8   0   0   73.19    9.80
  -8   0   0   55.49   10.00
  -8   0   0   49.50    8.80
  -8   0   0   52.59    7.00
  -8   0   0   50.79    8.40
  -8   0   0   51.19    7.90
   8   0   0   42.80    7.10
   8   0   0   47.00    7.50
   8   0   0   42.30    6.70
   8   0   0   47.50    7.60
   8   0   0   60.29    9.20
   8   0   0   52.89    8.30
   8   0   0   50.09    8.30
  -9   0   0  234.28   19.50
  -9   0   0  276.67   20.10
  -9   0   0  240.28   20.30
  -9   0   0  256.27   21.30
  -9   0   0  264.07   18.70
  -9   0   0  252.67   19.60
  -9   0   0  283.47   22.10
   9   0   0  278.67   20.00
   9   0   0  251.07   18.70
   9   0   0  241.78   20.90
   9   0   0  229.88   20.50
   9   0   0  276.17   20.00
   9   0   0  255.17   20.20
   9   0   0  277.07   20.00
 -10   0   0    2.70    4.40
 -10   0   0    2.90    2.70
 -10   0   0    6.20    4.80
 -10   0   0    5.40    3.10
 -10   0   0    8.60    4.80
 -10   0   0    2.10    2.90
 -10   0   0   -0.30    2.90
  10   0   0    3.00    4.00
  10   0   0    4.60    2.30
  10   0   0    6.40    4.30
  10   0   0    3.50    2.90
  10   0   0    0.90    2.90
  10   0   0    2.20    2.90
  10   0   0   -0.20    2.80
  10   0   0   11.60    4.30
 -11   0   0   35.20    9.40
 -11   0   0   41.50    8.60
 -11   0   0   43.10    9.50
 -11   0   0   41.40    7.60
 -11   0   0   41.40    9.80
 -11   0   0   31.10    7.70
 -11   0   0   35.20    8.10
  11   0   0   31.40    6.60
  11   0   0   24.80    6.60
  11   0   0   45.30    9.70
  11   0   0   39.00    8.30
  11   0   0   40.40    6.60
  11   0   0   51.49   11.40
  11   0   0   35.50    8.80
  11   0   0   35.70    9.80
 -12   0   0   53.49   10.90
 -12   0   0   59.29   10.90
 -12   0   0   69.79   11.90
 -12   0   0   66.29   10.10
 -12   0   0   77.19   12.50
 -12   0   0   46.50   11.00
 -12   0   0   65.09   11.30
  12   0   0   71.29   10.70
  12   0   0   92.99   15.20
  12   0   0   81.19   12.30
  12   0   0   62.29   11.20
  12   0   0   68.29    8.70
  12   0   0   84.59   12.80
  12   0   0   56.59   10.50
  12   0   0   46.30   11.60
 -13   0   0  104.59   12.90
 -13   0   0   76.59   12.40
 -13   0   0   88.69   11.90
 -13   0   0   86.29   14.00
 -13   0   0  108.49   17.60
 -13   0   0   85.99   19.20
 -13   0   0  100.89   16.80
 -13   0   0  101.69   14.80
  13   0   0   75.59   13.40
  13   0   0   84.09   13.40
  13   0   0   76.99   12.40
  13   0   0  137.09   16.50
  13   0   0   92.09   11.20
  13   0   0   77.49   11.50
  13   0   0   84.39   12.60
  13   0   0  113.39   17.10
 -14   0   0    8.50    5.60
 -14   0   0   12.30    5.70
 -14   0   0   10.90    6.00
 -14   0   0    0.40    2.90
 -14   0   0   14.40    8.00
 -14   0   0    8.60    4.80
 -14   0   0   13.20    7.50
 -14   0   0   13.50    6.20
  14   0   0   16.90    6.00
  14   0   0    7.50    3.50
  14   0   0    9.40    5.50
  14   0   0    9.50    5.50
  14   0   0    3.20    5.10
  14   0   0    6.30    4.30
  14   0   0   11.30    5.50
 -15   0   0   43.20    9.10
 -15   0   0   26.90    7.30
 -15   0   0   22.70    7.90
 -15   0   0   37.80   10.20
 -15   0   0   36.30    9.60
 -15   0   0   37.60   11.50
 -15   0   0   20.50    9.00
  15   0   0   37.10    9.80
  15   0   0   30.60   12.40
  15   0   0   44.80   13.00
  15   0   0   49.50   10.50
  15   0   0   31.10    9.70
  15   0   0   37.70    8.80
  15   0   0   50.99    9.20
 -16   0   0   10.00    7.30
 -16   0   0    5.40    6.00
 -16   0   0    5.10    4.80
 -16   0   0   -3.40    5.00
 -16   0   0    3.60    4.40
 -16   0   0    9.30    5.60
  16   0   0    0.90    4.20
  16   0   0    8.00    5.90
  16   0   0   10.60    5.80
  16   0   0    7.80    5.10
  16   0   0    0.70    4.00
  16   0   0    4.90    5.80
 -17   0   0   -1.80    3.50
 -17   0   0    9.60    8.60
 -17   0   0    1.50    4.00
 -17   0   0    1.80    3.80
 -17   0   0   20.00   10.60
 -17   0   0   -0.40    3.70
  17   0   0    1.00    4.60
  17   0   0    8.00    5.50
  17   0   0    8.90    6.20
  17   0   0   -4.10    2.70
  17   0   0   -0.60    2.70
  17   0   0    6.60    4.70
  17   0   0    2.50    3.00
  17  -1   0  214.98   27.10
  17  -1   0  189.78   26.60
  17  -1   0  189.88   27.30
  17  -1   0  210.18   23.10
  17  -1   0  199.18   25.00
 -17   1   0  205.98   29.80
 -17   1   0  192.18   19.00
 -17   1   0  207.08   30.10
 -17   1   0  200.08   26.20
 -17   1   0  196.98   24.30
  16  -1   0  240.68   26.80
  16  -1   0  247.48   30.00
  16  -1   0  243.88   23.20
  16  -1   0  224.68   27.10
  16  -1   0  217.98   27.30
  16  -1   0  199.78   26.10
  16  -1   0  275.27   35.50
 -16   1   0  212.08   23.50
 -16   1   0  267.87   32.50
 -16   1   0  270.67   25.00
 -16   1   0  216.08   27.30
 -16   1   0  218.38   20.30
 -16   1   0  209.48   25.00
 -16   1   0  239.98   31.40
  15  -1   0   61.19   12.30
  15  -1   0   62.29   13.00
  15  -1   0   78.09   18.10
  15  -1   0   64.79   12.90
  15  -1   0   79.89   12.90
  15  -1   0   90.29   17.30
  15  -1   0   73.19   15.30
 -15   1   0   71.49   14.00
 -15   1   0   72.89   12.10
 -15   1   0   70.19   13.70
 -15   1   0   56.29   12.10
 -15   1   0   60.29   14.80
 -15   1   0   83.69   18.10
 -15   1   0   63.19   11.60
  14  -1   0    2.30    3.40
  14  -1   0    3.90    5.10
  14  -1   0    6.10    4.90
  14  -1   0   -2.10    2.90
  14  -1   0    2.10    3.80
  14  -1   0    3.00    4.50
  14  -1   0    1.70    3.70
 -14   1   0   -3.10    4.00
 -14   1   0    0.50    3.80
 -14   1   0    5.90    5.00
 -14   1   0    1.00    3.20
 -14   1   0    3.10    4.70
 -14   1   0    3.50    3.60
 -14   1   0    4.20    4.70
  13  -1   0   31.50    8.30
  13  -1   0   32.70    6.70
  13  -1   0   17.10    5.50
  13  -1   0   17.60    7.70
  13  -1   0   24.90    7.30
  13  -1   0   45.90    9.60
  13  -1   0   31.00    8.80
  13  -1   0   23.00    8.20
 -13   1   0   29.70    7.00
 -13   1   0   33.30    9.10
 -13   1   0   37.30    8.80
 -13   1   0   26.00    8.70
 -13   1   0   29.80    6.80
 -13   1   0   15.40    7.80
 -13   1   0   39.30    8.80
 -13   1   0   29.80    9.80
  12  -1   0   53.39   10.50
  12  -1   0   58.59    9.60
  12  -1   0   65.09    9.00
  12  -1   0   51.89    9.70
  12  -1   0   79.09   12.50
  12  -1   0   71.59   14.70
  12  -1   0   68.59   13.30
  12  -1   0   62.49   10.70
 -12   1   0   54.89   11.20
 -12   1   0   67.59   11.50
 -12   1   0   50.29   11.70
 -12   1   0   69.89    9.80
 -12   1   0   55.09   10.80
 -12   1   0   59.99   12.90
 -12   1   0   69.19   10.20
 -12   1   0   66.69   12.70
  11  -1   0   56.69    9.00
  11  -1   0   52.69   11.90
  11  -1   0   43.50    8.70
  11  -1   0   47.10    9.60
  11  -1   0   44.10    9.00
  11  -1   0   58.19   11.70
 -11   1   0   51.09    9.60
 -11   1   0   68.49   12.90
 -11   1   0   61.69   10.60
 -11   1   0   77.69   10.30
 -11   1   0   45.10    9.60
 -11   1   0   46.40    7.90
 -11   1   0   76.29   14.50
 -11   1   0   50.09   10.60
  10  -1   0  286.07   21.70
  10  -1   0  287.97   23.30
  10  -1   0  326.67   25.60
  10  -1   0  304.17   23.20
  10  -1   0  280.37   22.50
  10  -1   0  308.87   23.10
  10  -1   0  288.07   24.40
 -10   1   0  324.17   21.60
 -10   1   0  264.27   24.30
 -10   1   0  285.37   22.80
 -10   1   0  299.17   23.20
 -10   1   0  319.17   24.50
 -10   1   0  308.67   25.50
 -10   1   0  307.97   23.30
 -10   1   0  309.87   21.80
   9  -1   0  593.94   38.90
   9  -1   0  609.94   40.90
   9  -1   0  594.74   39.10
   9  -1   0  609.64   38.20
   9  -1   0  557.54   39.40
   9  -1   0  645.24   39.60
   9  -1   0  619.84   41.40
  -9   1   0  618.84   39.50
  -9   1   0  631.14   39.60
  -9   1   0  600.84   40.10
  -9   1   0  626.94   41.50
  -9   1   0  510.05   37.10
  -9   1   0  629.44   39.50
   8  -1   0  227.48   18.20
   8  -1   0  233.78   19.70
   8  -1   0  225.18   18.00
   8  -1   0  256.07   19.20
   8  -1   0  238.88   20.00
   8  -1   0  265.87   18.90
   8  -1   0  251.67   17.70
  -8   1   0  255.57   18.80
  -8   1   0  242.98   18.60
  -8   1   0  246.98   17.60
  -8   1   0  216.88   19.50
  -8   1   0  240.58   19.20
  -8   1   0  242.78   18.50
   7  -1   0  141.19   11.80
   7  -1   0  114.79   10.90
   7  -1   0  134.39   12.90
   7  -1   0  115.49   11.00
   7  -1   0  139.09   12.00
   7  -1   0  140.49   10.90
   7  -1   0  131.89   12.60
  -7   1   0  120.59   11.30
  -7   1   0  109.69   11.00
  -7   1   0  122.59   11.70
  -7   1   0  129.39   11.50
  -7   1   0  134.19   10.60
  -7   1   0  141.09   16.60
   6  -1   0  759.02   47.80
   6  -1   0  773.82   47.70
   6  -1   0  772.92   45.50
   6  -1   0  794.42   46.90
   6  -1   0  810.72   46.40
   6  -1   0  780.12   46.50
   6  -1   0  775.22   46.50
  -6   1   0  802.92   45.50
  -6   1   0  788.62   46.60
  -6   1   0  781.62   47.00
  -6   1   0  729.13   46.10
  -6   1   0  726.33   46.20
  -6   1   0  660.03   47.00
  -6   1   0  777.52   48.10
   5  -1   0  139.19   11.20
   5  -1   0  138.69   10.40
   5  -1   0  138.69   12.00
   5  -1   0  136.09   11.20
   5  -1   0  151.48   11.40
   5  -1   0  119.99   11.70
   5  -1   0  150.68   11.10
  -5   1   0  146.99   11.50
  -5   1   0  146.79   10.50
  -5   1   0  146.99   11.10
  -5   1   0  131.69   11.00
  -5   1   0  147.09   11.30
  -5   1   0  139.29   12.10
   4  -1   0  560.44   32.70
   4  -1   0  509.65   32.50
   4  -1   0  560.14   35.50
   4  -1   0  548.15   32.90
   4  -1   0  511.35   32.30
   4  -1   0  567.94   32.10
   4  -1   0  546.25   33.50
  -4   1   0  511.05   32.70
  -4   1   0  537.55   32.50
  -4   1   0  525.85   33.40
  -4   1   0  562.84   32.70
  -4   1   0  523.05   31.80
  -4   1   0  570.14   32.80
   3  -1   0   47.90    5.60
   3  -1   0   30.70    4.00
   3  -1   0   40.20    5.40
   3  -1   0   41.10    4.70
   3  -1   0   53.09    6.70
   3  -1   0   36.10    4.20
   3  -1   0   40.00    5.00
  -3   1   0   38.90    4.70
  -3   1   0   34.40    4.30
  -3   1   0   20.50    3.80
  -3   1   0   29.40    5.00
  -3   1   0   38.10    4.10
  -3   1   0   41.40    4.90
  -3   1   0   32.60    4.10
   2  -1   0 1000.90   59.49
  -2   1   0  964.50   59.29
   1  -1   0  595.14   35.40
   1  -1   0  585.54   36.20
  -1   1   0  605.44   36.30
  -2  -1   0  194.98   11.50
  -2  -1   0  185.88   11.50
  -2  -1   0  197.88   12.00
   2   1   0  201.48   11.50
   2   1   0  187.88   11.90
   2   1   0  194.88   11.70
   2   1   0  186.28   12.00
   2   1   0  185.78   11.60
  -3  -1   0    1.80    1.30
  -3  -1   0    1.10    1.40
  -3  -1   0    0.70    1.20
  -3  -1   0   -0.20    0.90
  -3  -1   0    0.70    1.00
  -3  -1   0   -1.00    1.10
  -3  -1   0    2.00    1.40
   3   1   0    1.00    1.10
   3   1   0    1.60    1.60
   3   1   0    0.30    1.20
   3   1   0    0.50    1.10
   3   1   0   -1.40    1.10
   3   1   0    0.20    1.00
   3   1   0    0.70    0.70
   3   1   0   -0.10    1.00
  -4  -1   0 2061.79  115.69
   4   1   0 1871.71  114.69
  -5  -1   0  331.17   21.50
  -5  -1   0  338.87   21.70
  -5  -1   0  311.17   20.60
  -5  -1   0  317.67   20.60
  -5  -1   0  311.67   21.00
  -5  -1   0  317.67   19.90
  -5  -1   0  320.17   20.40
   5   1   0  315.57   20.30
   5   1   0  306.17   20.30
   5   1   0  355.16   21.20
   5   1   0  312.17   21.10
   5   1   0  301.47   18.90
   5   1   0  345.87   21.20
   5   1   0  296.47   20.30
   5   1   0  326.47   21.50
  -6  -1   0   82.79   10.00
  -6  -1   0   95.79   11.10
  -6  -1   0  106.29    9.10
  -6  -1   0   98.49    8.50
  -6  -1   0  106.59    9.00
  -6  -1   0   84.39    9.70
  -6  -1   0   89.29    7.90
   6   1   0  100.79    7.20
   6   1   0   94.99    8.00
   6   1   0   84.09    8.30
   6   1   0   97.59    8.70
   6   1   0  118.59   12.20
   6   1   0   97.99    9.10
   6   1   0  100.29    8.60
   6   1   0  104.09   11.70
  -7  -1   0  404.96   30.10
  -7  -1   0  470.45   28.40
  -7  -1   0  460.95   29.00
  -7  -1   0  418.26   29.10
  -7  -1   0  465.85   29.30
  -7  -1   0  461.05   30.10
  -7  -1   0  431.96   30.20
   7   1   0  435.56   28.90
   7   1   0  481.15   28.50
   7   1   0  455.35   29.00
   7   1   0  456.75   30.30
   7   1   0  463.45   30.60
   7   1   0  429.76   28.90
   7   1   0  499.65   30.20
  -8  -1   0   97.19   11.10
  -8  -1   0  111.89   13.40
  -8  -1   0  103.19   11.40
  -8  -1   0   80.59   11.30
  -8  -1   0   88.09   10.80
  -8  -1   0  116.49   14.60
  -8  -1   0  102.39   10.40
   8   1   0   89.59    8.60
   8   1   0   90.09   10.70
   8   1   0   88.59   12.80
   8   1   0   97.39   12.00
   8   1   0  118.89   14.00
   8   1   0   94.49    9.20
   8   1   0   92.49   10.70
   8   1   0   77.59    7.20
  -9  -1   0    0.70    2.70
  -9  -1   0    1.70    2.50
  -9  -1   0    1.00    2.80
  -9  -1   0    0.10    1.90
  -9  -1   0    3.30    2.50
  -9  -1   0    0.30    2.60
  -9  -1   0    4.10    3.80
   9   1   0    5.60    3.20
   9   1   0    4.60    2.10
   9   1   0    2.20    2.20
   9   1   0    1.90    2.90
   9   1   0    5.70    3.50
   9   1   0    3.40    2.90
   9   1   0    3.10    2.30
   9   1   0    2.60    2.80
 -10  -1   0   13.50    4.20
 -10  -1   0   27.40    7.80
 -10  -1   0    8.60    4.10
 -10  -1   0   15.80    6.10
 -10  -1   0   14.50    5.40
 -10  -1   0   12.70    5.20
 -10  -1   0   21.30    6.10
  10   1   0    9.20    4.20
  10   1   0   17.90    3.80
  10   1   0    5.00    4.00
  10   1   0   16.40    5.50
  10   1   0   17.00    4.80
  10   1   0   17.40    4.60
  10   1   0   21.00    6.30
  10   1   0   13.70    4.60
 -11  -1   0  303.87   25.50
 -11  -1   0  323.77   23.90
 -11  -1   0  287.97   21.50
 -11  -1   0  287.27   22.90
 -11  -1   0  307.17   23.10
 -11  -1   0  261.77   23.50
 -11  -1   0  285.67   24.70
  11   1   0  321.67   24.20
  11   1   0  302.77   21.90
  11   1   0  305.57   22.90
  11   1   0  289.97   22.70
  11   1   0  323.27   25.40
  11   1   0  295.77   23.00
  11   1   0  293.77   19.90
  11   1   0  298.47   24.50
 -12  -1   0    9.60    4.90
 -12  -1   0    9.30    5.80
 -12  -1   0   18.50    5.60
 -12  -1   0    5.40    4.30
 -12  -1   0   12.20    5.80
 -12  -1   0   11.90    6.30
 -12  -1   0    6.40    4.20
  12   1   0    4.40    3.80
  12   1   0   11.60    4.60
  12   1   0    6.70    5.70
  12   1   0   14.50    3.70
  12   1   0   11.00    5.00
  12   1   0   17.80    6.50
  12   1   0   10.50    5.60
  12   1   0   14.00    5.70
 -13  -1   0    4.60    4.00
 -13  -1   0   -0.40    4.00
 -13  -1   0    2.90    4.20
 -13  -1   0    8.50    6.20
 -13  -1   0    6.40    4.50
 -13  -1   0    6.90    4.10
  13   1   0    4.70    4.40
  13   1   0    3.80    4.80
  13   1   0    3.90    2.50
  13   1   0    7.60    4.70
  13   1   0    8.10    4.50
  13   1   0    0.20    2.90
  13   1   0    7.50    5.80
  13   1   0    7.20    4.60
 -14  -1   0   79.79   13.00
 -14  -1   0   79.19   12.00
 -14  -1   0  109.69   16.40
 -14  -1   0   88.09   15.00
 -14  -1   0   73.69   15.20
 -14  -1   0   93.09   14.00
  14   1   0  103.89   15.20
  14   1   0   66.39   12.60
  14   1   0  108.39   16.90
  14   1   0   67.69   12.00
  14   1   0   78.39   12.60
  14   1   0   88.79   13.40
  14   1   0   90.39   12.50
 -15  -1   0   -4.80    1.90
 -15  -1   0   -0.20    3.40
 -15  -1   0    2.90    4.60
 -15  -1   0   -3.30    3.70
 -15  -1   0    0.60    5.20
 -15  -1   0   -1.90    3.90
 -15  -1   0    1.50    3.80
  15   1   0   -0.60    3.70
  15   1   0    0.30    2.70
  15   1   0   -0.60    3.40
  15   1   0    1.00    4.90
  15   1   0    1.60    3.40
  15   1   0   -0.90    4.00
  15   1   0    0.90    1.70
  15   1   0   11.10    5.20
 -16  -1   0   28.80    8.50
 -16  -1   0   30.20    7.50
 -16  -1   0   41.60   11.50
 -16  -1   0   25.80    8.50
 -16  -1   0   24.90   10.40
 -16  -1   0   22.10    9.30
 -16  -1   0   25.40    8.90
 -16  -1   0   23.90    7.30
  16   1   0   28.40    9.20
  16   1   0   44.70   12.60
  16   1   0   20.40    9.10
  16   1   0   22.40    5.90
  16   1   0   23.50    8.40
  16   1   0   26.30    8.10
  16   1   0   18.90    6.50
  16   1   0   20.40    7.70
  16   1   0   20.90    9.60
 -17  -1   0   70.89   16.50
 -17  -1   0  126.39   22.40
 -17  -1   0   92.29   17.40
 -17  -1   0   81.59   14.50
 -17  -1   0   75.29   12.40
 -17  -1   0   92.19   13.70
  17   1   0   78.79   18.10
  17   1   0   70.79   14.50
  17   1   0   85.39   13.70
  17   1   0   83.39   15.30
  17   1   0   74.79   13.90
  17   1   0   94.09   16.30
  17   1   0   62.19   13.50
  17   1   0   85.59   17.50
 -18  -1   0   71.89   13.60
 -18  -1   0   56.09   11.30
 -18  -1   0   70.29   15.60
 -18  -1   0   65.39   14.40
  18   1   0   92.89   18.70
  18   1   0   69.69   14.50
  18   1   0   53.99   13.30
  18   1   0   92.79   17.10
  18   1   0   80.39   19.80
  18   1   0   58.19   14.90
  17  -2   0    9.90    6.50
  17  -2   0   -3.70    3.10
  17  -2   0   15.60    7.50
 -17   2   0   -1.20    6.00
 -17   2   0   -2.10    3.50
 -17   2   0   -1.70    3.10
 -17   2   0    2.80    4.90
 -17   2   0   -1.00    4.00
  16  -2   0   18.90    8.30
  16  -2   0    2.60    3.80
  16  -2   0   -5.30    3.10
  16  -2   0   10.70    6.50
  16  -2   0    6.90    5.10
  16  -2   0    2.90    5.60
 -16   2   0   23.70    9.80
 -16   2   0    5.60    6.80
 -16   2   0    4.00    4.60
 -16   2   0   11.60    5.50
 -16   2   0    0.10    4.80
 -16   2   0   -0.70    3.30
  15  -2   0    3.00    4.80
  15  -2   0    4.30    4.70
  15  -2   0    3.90    6.20
  15  -2   0    5.00    5.30
  15  -2   0   -0.40    5.80
  15  -2   0   13.80    6.80
  15  -2   0    6.20    4.70
 -15   2   0    6.40    5.20
 -15   2   0   11.90    6.50
 -15   2   0    7.20    5.40
 -15   2   0   13.00    7.10
 -15   2   0    5.80    6.40
 -15   2   0    2.30    5.20
  14  -2   0   -0.50    3.50
  14  -2   0   -3.70    3.60
  14  -2   0    2.60    3.20
  14  -2   0   -0.30    2.80
  14  -2   0    0.30    4.10
  14  -2   0    2.20    3.80
  14  -2   0    1.80    3.60
 -14   2   0    0.00    3.00
 -14   2   0    3.30    4.50
 -14   2   0   -4.50    2.60
 -14   2   0   -1.00    3.50
 -14   2   0   -2.70    4.50
 -14   2   0    4.60    4.70
 -14   2   0    5.00    6.40
  13  -2   0   11.10    5.00
  13  -2   0    5.30    4.80
  13  -2   0   19.00    7.70
  13  -2   0   24.30    7.90
  13  -2   0    4.20    5.70
  13  -2   0   12.50    6.00
 -13   2   0   26.90    9.10
 -13   2   0   10.60    6.60
 -13   2   0   15.70    8.30
 -13   2   0   20.70    6.00
 -13   2   0   15.20    6.70
 -13   2   0   26.50    8.10
 -13   2   0   15.40    5.50
  12  -2   0   65.59   10.60
  12  -2   0   71.09   11.80
  12  -2   0   55.49   11.90
  12  -2   0   72.49   13.40
  12  -2   0   75.39   12.40
  12  -2   0   84.09   13.80
  12  -2   0   77.19   11.90
 -12   2   0   67.59   10.50
 -12   2   0   76.59   10.50
 -12   2   0   83.99   13.70
 -12   2   0   69.79   13.70
 -12   2   0   76.09   12.20
 -12   2   0  106.19   15.90
 -12   2   0   44.70   11.00
  11  -2   0  344.27   27.10
  11  -2   0  346.97   28.90
  11  -2   0  358.16   26.90
  11  -2   0  332.77   26.20
  11  -2   0  340.27   27.20
  11  -2   0  303.37   25.90
  11  -2   0  365.26   28.90
 -11   2   0  351.16   24.60
 -11   2   0  365.56   27.20
 -11   2   0  311.17   27.00
 -11   2   0  380.76   29.80
 -11   2   0  336.27   26.50
 -11   2   0  375.36   30.20
 -11   2   0  351.56   25.00
  10  -2   0  507.75   37.90
  10  -2   0  513.75   34.50
  10  -2   0  543.05   36.90
  10  -2   0  518.65   35.70
  10  -2   0  521.85   36.20
  10  -2   0  536.95   38.70
 -10   2   0  546.25   36.50
 -10   2   0  550.64   34.10
 -10   2   0  472.75   36.50
 -10   2   0  482.15   34.00
 -10   2   0  502.35   37.90
 -10   2   0  588.64   39.80
 -10   2   0  530.95   36.20
 -10   2   0  564.94   36.70
   9  -2   0  314.37   23.10
   9  -2   0  309.87   21.70
   9  -2   0  263.57   22.20
   9  -2   0  310.17   23.50
   9  -2   0  287.67   24.40
   9  -2   0  336.17   23.30
   9  -2   0  311.07   24.70
  -9   2   0  302.77   21.00
  -9   2   0  316.87   23.20
  -9   2   0  315.67   23.20
  -9   2   0  277.37   24.30
  -9   2   0  323.77   23.30
  -9   2   0  281.67   21.20
  -9   2   0  301.57   23.50
  -9   2   0  279.37   24.60
   8  -2   0   22.90    7.00
   8  -2   0   23.00    5.50
   8  -2   0   35.40    6.10
   8  -2   0   42.10    8.80
   8  -2   0   35.60    6.80
   8  -2   0   33.50    7.80
   8  -2   0   26.30    6.30
  -8   2   0   45.10    7.70
  -8   2   0   44.40    8.50
  -8   2   0   33.20    5.30
  -8   2   0   17.00    6.10
  -8   2   0   23.00    5.70
  -8   2   0   38.40    6.60
  -8   2   0   20.00    5.40
  -8   2   0   21.10    5.90
   7  -2   0   85.49    9.50
   7  -2   0   63.59   10.20
   7  -2   0   61.09    8.80
   7  -2   0   63.09    9.10
   7  -2   0   83.89   10.30
   7  -2   0   60.59    8.70
   7  -2   0   73.09   11.10
  -7   2   0   64.69    9.50
  -7   2   0   74.69    9.90
  -7   2   0   72.39   11.30
  -7   2   0   90.19   11.00
  -7   2   0   81.59   10.60
  -7   2   0   73.49    7.20
  -7   2   0   95.09   13.10
  -7   2   0   95.49    9.70
   6  -2   0   18.30    4.80
   6  -2   0   15.50    5.20
   6  -2   0   24.50    5.00
   6  -2   0   17.50    4.40
   6  -2   0   25.80    6.40
   6  -2   0   11.60    4.10
   6  -2   0   21.40    4.30
  -6   2   0   14.00    3.60
  -6   2   0   11.70    4.00
  -6   2   0   14.30    4.00
  -6   2   0   18.10    3.70
  -6   2   0   18.70    4.80
  -6   2   0   17.90    4.60
  -6   2   0   22.80    6.00
  -6   2   0   16.10    4.10
   5  -2   0  246.68   17.30
   5  -2   0  240.68   17.50
   5  -2   0  252.87   16.70
   5  -2   0  234.78   17.50
   5  -2   0  230.58   18.50
   5  -2   0  249.28   18.70
   5  -2   0  257.77   17.60
  -5   2   0  221.08   18.20
  -5   2   0  278.97   19.50
  -5   2   0  244.08   16.50
  -5   2   0  237.48   17.70
  -5   2   0  255.57   16.20
  -5   2   0  256.77   17.70
  -5   2   0  267.27   17.90
  -5   2   0  241.98   17.20
   4  -2   0   57.29    8.40
   4  -2   0   42.80    5.90
   4  -2   0   51.89    6.90
   4  -2   0   40.90    5.60
   4  -2   0   42.90    6.00
   4  -2   0   49.60    5.70
   4  -2   0   47.90    7.60
  -4   2   0   36.50    6.40
  -4   2   0   59.59    7.30
  -4   2   0   48.00    5.50
  -4   2   0   45.10    6.00
  -4   2   0   58.09    6.90
  -4   2   0   50.59    7.30
  -4   2   0   47.40    4.60
  -4   2   0   52.79    6.70
   3  -2   0  127.39   10.10
   3  -2   0  119.29    8.90
   3  -2   0  129.19    9.30
   3  -2   0  106.89    9.70
   3  -2   0  122.79    9.20
   3  -2   0  126.39    9.30
   3  -2   0  124.69    8.60
  -3   2   0  114.29    9.10
  -3   2   0  119.99    8.10
  -3   2   0  115.59    8.90
  -3   2   0   88.89    9.20
  -3   2   0  125.89    8.60
  -3   2   0  114.09    9.90
  -3   2   0  114.39    9.20
   2  -2   0  257.67   16.10
   2  -2   0  269.37   16.20
   2  -2   0  270.87   15.60
   2  -2   0  261.27   16.20
   2  -2   0  271.47   16.90
   2  -2   0  249.97   16.90
   2  -2   0  214.08   15.50
   2  -2   0  262.77   15.10
  -2   2   0  227.58   16.60
  -2   2   0  240.98   15.10
  -2   2   0  249.08   15.50
  -2   2   0  246.88   15.80
  -2   2   0  263.27   16.20
  -2   2   0  265.17   16.20
  -2   2   0  246.78   16.70
   1  -2   0    3.40    2.00
   1  -2   0    3.70    1.30
   1  -2   0    1.60    0.90
   1  -2   0    1.20    0.90
   1  -2   0    0.60    1.70
   1  -2   0    2.20    1.30
   1  -2   0    1.60    1.00
   1  -2   0    3.60    1.70
  -1   2   0    0.60    1.50
  -1   2   0    1.40    0.90
  -1   2   0    1.90    1.30
  -1   2   0    2.20    1.50
  -1   2   0    2.10    1.10
  -1   2   0    3.00    1.10
  -1   2   0    2.10    2.00
   0  -2   0  273.87   16.90
   0  -2   0  281.67   16.80
   0   2   0  268.27   16.10
   0   2   0  283.67   17.00
   0   2   0  273.07   16.30
  -1  -2   0 2513.65  145.29
   1   2   0 2659.43  145.49
  -2  -2   0 3825.92  209.78
   2   2   0 3677.23  209.58
  -3  -2   0    3.00    1.40
  -3  -2   0    1.80    1.40
  -3  -2   0    3.20    1.60
  -3  -2   0    3.60    0.70
  -3  -2   0    4.30    1.80
  -3  -2   0    2.50    1.20
  -3  -2   0    5.90    1.90
  -3  -2   0    1.60    1.60
  -3  -2   0    3.50    0.90
  -3  -2   0    3.70    1.30
   3   2   0    2.40    1.40
   3   2   0    4.20    1.60
   3   2   0    2.90    1.70
   3   2   0    1.80    1.30
   3   2   0    3.40    0.80
   3   2   0    5.60    2.00
   3   2   0    4.00    1.50
   3   2   0    3.70    1.70
   3   2   0    3.60    1.50
   3   2   0    4.10    0.90
  -4  -2   0    1.40    1.70
  -4  -2   0    1.50    0.80
  -4  -2   0    0.50    1.30
  -4  -2   0    0.50    1.10
  -4  -2   0    1.80    1.40
  -4  -2   0    1.90    0.90
  -4  -2   0    2.80    1.60
  -4  -2   0    2.20    1.60
  -4  -2   0   -0.10    1.60
   4   2   0    0.50    1.20
   4   2   0    1.30    1.50
   4   2   0    2.50    1.50
   4   2   0    2.50    1.80
   4   2   0    1.40    0.80
   4   2   0   -0.30    1.10
   4   2   0    1.00    1.40
   4   2   0    0.00    1.00
   4   2   0    1.90    1.90
  -5  -2   0   13.10    3.10
  -5  -2   0   12.40    2.90
  -5  -2   0   11.80    3.30
  -5  -2   0   20.30    3.70
  -5  -2   0   16.90    3.20
  -5  -2   0   17.10    3.40
   5   2   0   14.40    3.40
   5   2   0    9.40    2.50
   5   2   0    7.00    2.70
   5   2   0   19.90    2.30
   5   2   0   13.80    3.50
   5   2   0   18.00    4.00
   5   2   0   23.30    5.00
   5   2   0   13.90    3.20
  -6  -2   0  476.75   26.90
  -6  -2   0  406.96   27.40
  -6  -2   0  441.76   27.30
  -6  -2   0  440.46   30.40
  -6  -2   0  350.66   27.40
   6   2   0  462.35   28.20
   6   2   0  427.66   27.10
   6   2   0  437.06   27.10
   6   2   0  436.06   28.30
   6   2   0  458.15   26.70
   6   2   0  426.16   28.00
   6   2   0  436.46   25.20
   6   2   0  423.16   27.30
  -7  -2   0  253.57   18.40
  -7  -2   0  210.18   17.00
  -7  -2   0  238.38   16.30
  -7  -2   0  239.58   16.90
  -7  -2   0  245.88   18.50
  -7  -2   0  269.47   17.60
   7   2   0  212.08   17.70
   7   2   0  226.78   14.70
   7   2   0  240.58   17.70
   7   2   0  219.38   16.50
   7   2   0  233.38   17.90
   7   2   0  247.88   16.40
   7   2   0  246.88   17.10
   7   2   0  251.17   17.50
  -8  -2   0  353.06   22.90
  -8  -2   0  296.47   24.40
  -8  -2   0  321.67   24.70
  -8  -2   0  351.06   24.10
  -8  -2   0  319.77   23.10
  -8  -2   0  333.97   23.60
   8   2   0  347.57   24.40
   8   2   0  337.57   24.80
   8   2   0  350.06   24.70
   8   2   0  369.96   24.10
   8   2   0  348.87   23.50
   8   2   0  381.36   23.10
   8   2   0  342.57   23.40
   8   2   0  373.16   21.90
  -9  -2   0   -2.40    2.20
  -9  -2   0   -0.80    1.70
  -9  -2   0   -1.30    2.60
  -9  -2   0    1.10    2.50
  -9  -2   0    0.10    1.70
  -9  -2   0   -0.60    2.20
   9   2   0    3.40    3.30
   9   2   0   -2.00    2.10
   9   2   0   -0.70    1.00
   9   2   0    0.20    1.80
   9   2   0   -1.90    1.50
   9   2   0    0.50    2.10
   9   2   0    0.60    2.30
   9   2   0    2.00    3.20
 -10  -2   0  111.29   14.10
 -10  -2   0   85.59   12.10
 -10  -2   0  105.19   12.60
 -10  -2   0   99.99   14.20
 -10  -2   0   96.79   11.10
 -10  -2   0  104.29   12.60
  10   2   0   94.79   12.10
  10   2   0  106.79   13.00
  10   2   0   93.79    7.90
  10   2   0   96.99   11.90
  10   2   0  117.39   13.80
  10   2   0   94.49   13.50
  10   2   0   85.99   10.40
  10   2   0  103.49   14.10
 -11  -2   0    7.70    3.90
 -11  -2   0    5.00    3.60
 -11  -2   0   10.40    5.00
 -11  -2   0    5.80    4.30
 -11  -2   0    9.70    4.70
 -11  -2   0    5.70    4.60
  11   2   0    5.40    3.70
  11   2   0    4.30    4.40
  11   2   0    1.50    3.30
  11   2   0    3.30    3.00
  11   2   0    1.10    3.30
  11   2   0    5.40    3.90
  11   2   0    9.40    2.80
  11   2   0    4.70    3.40
 -12  -2   0   16.00    5.40
 -12  -2   0   14.50    6.40
 -12  -2   0   17.90    6.30
 -12  -2   0    5.70    4.60
 -12  -2   0   14.90    7.00
 -12  -2   0    0.80    3.40
  12   2   0   18.10    6.50
  12   2   0   15.50    6.10
  12   2   0   11.30    4.80
  12   2   0   17.90    7.10
  12   2   0   13.60    4.80
  12   2   0   11.50    4.40
  12   2   0    6.60    2.60
  12   2   0    9.20    4.50
 -13  -2   0    2.00    3.40
 -13  -2   0    0.00    3.50
 -13  -2   0    3.30    4.40
 -13  -2   0   -3.90    2.20
 -13  -2   0   -1.60    2.10
 -13  -2   0    0.60    4.00
  13   2   0   -0.50    1.60
  13   2   0    0.80    2.80
  13   2   0   -0.80    2.90
  13   2   0    2.80    6.80
  13   2   0    4.30    3.90
  13   2   0    3.90    3.30
  13   2   0   -2.50    3.30
  13   2   0   -5.90    2.00
 -14  -2   0  229.98   19.70
 -14  -2   0  220.28   20.30
 -14  -2   0  178.88   21.00
 -14  -2   0  202.58   24.60
 -14  -2   0  249.08   29.20
 -14  -2   0  220.48   20.90
 -14  -2   0  185.68   17.50
  14   2   0  214.98   18.10
  14   2   0  192.38   15.00
  14   2   0  219.98   25.50
  14   2   0  190.18   18.80
  14   2   0  226.58   19.50
  14   2   0  189.58   21.30
  14   2   0  184.28   18.70
  14   2   0  183.38   23.10
  14   2   0  232.18   21.00
 -15  -2   0   88.59   12.80
 -15  -2   0  109.09   17.60
 -15  -2   0   93.29   16.90
 -15  -2   0   77.79   13.50
 -15  -2   0   57.99   12.80
 -15  -2   0   90.29   13.10
  15   2   0   90.89   13.30
  15   2   0  104.49   16.90
  15   2   0  109.09   14.10
  15   2   0  104.19   14.80
  15   2   0   82.89   15.70
  15   2   0  138.49   21.20
  15   2   0   75.39   12.70
  15   2   0   96.39   15.60
  15   2   0  105.29    9.20
 -16  -2   0   27.20    8.30
 -16  -2   0   16.60    7.50
 -16  -2   0   13.20    5.90
 -16  -2   0   12.00    7.90
 -16  -2   0   12.20    6.40
 -16  -2   0   35.10    9.50
 -16  -2   0   34.10    9.40
  16   2   0   48.40   16.10
  16   2   0   23.50    7.70
  16   2   0   11.80    6.10
  16   2   0   13.50    5.60
  16   2   0   20.20    6.60
  16   2   0   20.70    6.80
  16   2   0   16.70    7.80
  16   2   0   19.80    4.50
  16   2   0   25.10    8.60
 -17  -2   0  124.49   21.10
 -17  -2   0  128.19   21.70
 -17  -2   0  153.18   18.20
 -17  -2   0  137.49   20.30
 -17  -2   0  132.19   18.60
 -17  -2   0  127.09   22.10
 -17  -2   0  145.99   17.90
 -17  -2   0  126.09   18.40
  17   2   0  135.49   11.70
  17   2   0  138.89   19.90
  17   2   0  129.49   22.80
  17   2   0  108.39   17.20
  17   2   0  127.89   18.60
  17   2   0  105.19   22.40
  17   2   0  105.99   19.20
 -18  -2   0  129.89   23.70
 -18  -2   0  173.58   26.20
 -18  -2   0  175.58   22.60
 -18  -2   0  145.49   18.20
  18   2   0  151.58   20.30
  18   2   0  144.39   19.90
  18   2   0  157.78   19.00
  18   2   0   99.09   18.70
  18   2   0  115.09   17.20
  18   2   0  171.88   23.50
  18   2   0  112.59   20.20
  16  -3   0    1.20    4.10
  16  -3   0    7.70    5.60
  16  -3   0   -5.00    1.60
  16  -3   0    0.50    4.50
  16  -3   0   -0.30    2.10
 -16   3   0   -0.40    3.00
 -16   3   0   -2.30    2.70
 -16   3   0   -5.20    4.20
 -16   3   0    2.90    4.70
 -16   3   0   -0.20    3.20
  15  -3   0   99.49   19.10
  15  -3   0   71.39   13.70
  15  -3   0   75.69   14.80
  15  -3   0   87.59   15.20
  15  -3   0   49.60   11.70
  15  -3   0   56.49   11.70
  15  -3   0   77.09   15.50
 -15   3   0   73.39   14.50
 -15   3   0   74.89   13.90
 -15   3   0   49.10   11.20
 -15   3   0  107.19   17.40
 -15   3   0   95.19   19.70
 -15   3   0  109.29   14.70
  14  -3   0   41.00   10.50
  14  -3   0   45.70   12.90
  14  -3   0   49.70   10.80
  14  -3   0   53.49   16.80
  14  -3   0   51.49   11.10
  14  -3   0   61.09   13.90
  14  -3   0   69.79   11.20
 -14   3   0   60.49   13.70
 -14   3   0   62.79   11.00
 -14   3   0   63.99   12.70
 -14   3   0   59.39   10.30
 -14   3   0   51.89   11.30
 -14   3   0   53.79   12.60
 -14   3   0   25.20   10.20
  13  -3   0  114.79   16.40
  13  -3   0  103.09   18.30
  13  -3   0  132.89   17.10
  13  -3   0   91.89   15.40
  13  -3   0  105.49   14.30
  13  -3   0  168.78   22.80
  13  -3   0  102.79   16.60
 -13   3   0  101.79   17.70
 -13   3   0  113.29   14.60
 -13   3   0  124.89   20.00
 -13   3   0  117.69   14.10
 -13   3   0  144.49   18.80
 -13   3   0   99.69   15.80
 -13   3   0  151.58   19.10
  12  -3   0   17.70    6.60
  12  -3   0    8.20    5.30
  12  -3   0    7.90    4.90
  12  -3   0   17.30    5.70
  12  -3   0   19.70    7.40
  12  -3   0    3.50    4.00
  12  -3   0    6.50    4.40
 -12   3   0   11.00    5.20
 -12   3   0    6.60    4.10
 -12   3   0    5.20    5.70
 -12   3   0    4.60    5.10
 -12   3   0   15.60    6.40
 -12   3   0    0.90    4.40
 -12   3   0    0.70    8.10
  11  -3   0   16.30    6.70
  11  -3   0   10.60    5.10
  11  -3   0   14.70    5.60
  11  -3   0   13.30    5.80
  11  -3   0    4.10    4.40
  11  -3   0   10.30    5.50
  11  -3   0   16.90    5.20
 -11   3   0   13.20    4.60
 -11   3   0   10.40    6.00
 -11   3   0   15.90    5.30
 -11   3   0    8.80    4.90
 -11   3   0   22.00    8.50
 -11   3   0   21.60    7.00
 -11   3   0   12.80    6.10
  10  -3   0   25.40    6.90
  10  -3   0   23.20    6.90
  10  -3   0   21.90    7.00
  10  -3   0   22.30    7.10
  10  -3   0   13.40    5.20
  10  -3   0   24.10    7.70
  10  -3   0   28.70    6.50
 -10   3   0   19.50    5.40
 -10   3   0   22.50    7.20
 -10   3   0   17.70    7.70
 -10   3   0   14.80    7.10
 -10   3   0   20.60    6.30
 -10   3   0   21.50    5.10
 -10   3   0   19.30    6.30
   9  -3   0   52.29   10.00
   9  -3   0   47.60   10.80
   9  -3   0   44.40    8.20
   9  -3   0   40.30    7.80
   9  -3   0   33.10    9.40
   9  -3   0   32.30    6.70
   9  -3   0   39.40    8.40
  -9   3   0   42.30   10.00
  -9   3   0   34.30    6.90
  -9   3   0   30.40    7.70
  -9   3   0   55.89    9.60
  -9   3   0   44.70    8.80
  -9   3   0   23.80    6.50
  -9   3   0   46.90    7.10
   8  -3   0  105.89   10.40
   8  -3   0  103.99   12.50
   8  -3   0  112.89   13.60
   8  -3   0  136.69   15.30
   8  -3   0  134.49   15.80
   8  -3   0  124.39   16.90
   8  -3   0  112.19   15.40
  -8   3   0  109.29   10.00
  -8   3   0  106.69   13.50
  -8   3   0  116.59   15.20
  -8   3   0  124.39   14.00
  -8   3   0  114.19   13.90
  -8   3   0  106.79   10.30
  -8   3   0  114.49   15.10
   7  -3   0   31.80    5.60
   7  -3   0   33.10    7.20
   7  -3   0   32.50    6.60
   7  -3   0   24.80    6.70
   7  -3   0   24.40    5.90
   7  -3   0   34.90    6.50
   7  -3   0   24.00    5.80
  -7   3   0   33.10    8.40
  -7   3   0   48.20    8.60
  -7   3   0   28.70    5.60
  -7   3   0   32.90    5.30
  -7   3   0   39.10    7.00
  -7   3   0   26.20    7.10
  -7   3   0   33.50    6.90
   6  -3   0    3.30    3.50
   6  -3   0   -1.40    2.30
   6  -3   0    2.10    2.40
   6  -3   0    0.90    1.90
   6  -3   0    4.50    3.40
   6  -3   0    1.10    2.20
   6  -3   0    1.60    2.30
  -6   3   0    1.40    2.20
  -6   3   0    0.10    2.50
  -6   3   0    0.70    1.90
  -6   3   0   -1.80    1.70
  -6   3   0    1.70    1.80
  -6   3   0   -2.60    2.00
  -6   3   0    3.20    5.60
   5  -3   0   93.49    8.90
   5  -3   0   87.69   10.20
   5  -3   0  105.89   12.30
   5  -3   0   75.89   10.20
   5  -3   0  107.29    9.90
   5  -3   0  113.79   10.00
   5  -3   0  101.89    8.70
  -5   3   0  100.99   12.40
  -5   3   0  135.59   15.70
  -5   3   0  108.79    8.40
  -5   3   0  116.39   10.30
  -5   3   0   91.19    8.40
  -5   3   0  102.99    9.70
  -5   3   0   89.79    9.00
   4  -3   0    9.20    4.40
   4  -3   0    9.30    2.90
   4  -3   0    5.40    3.10
   4  -3   0    5.90    2.30
   4  -3   0    7.80    3.30
   4  -3   0    8.90    4.30
  -4   3   0    2.80    3.20
  -4   3   0    4.00    2.60
  -4   3   0    7.80    2.80
  -4   3   0    5.90    2.40
  -4   3   0    2.30    2.90
  -4   3   0    5.10    3.50
   3  -3   0   98.39    7.80
   3  -3   0   99.89   10.70
   3  -3   0   97.09    8.20
   3  -3   0   80.49    6.40
   3  -3   0   92.89    8.90
   3  -3   0   86.49    7.80
  -3   3   0   93.59   10.70
  -3   3   0   82.69    6.70
  -3   3   0  100.69    7.40
  -3   3   0   89.89    7.70
  -3   3   0   80.99    7.70
  -3   3   0   82.09    9.90
   2  -3   0 1596.34   97.79
   2  -3   0 1676.63   95.99
  -2   3   0 1656.93   98.09
  -2   3   0 1541.05   95.49
   1  -3   0  816.82   52.29
   1  -3   0  850.41   54.09
  -1   3   0  946.81   53.19
  -1   3   0  803.12   53.79
   0  -3   0   33.30    3.90
   0  -3   0   45.80    3.70
   0  -3   0   40.10    3.80
   0  -3   0   45.80    5.90
   0  -3   0   39.00    4.20
   0  -3   0   36.10    4.70
   0  -3   0   45.40    4.10
   0   3   0   44.20    3.70
   0   3   0   47.10    4.10
   0   3   0   42.20    5.20
   0   3   0   39.50    3.80
   0   3   0   44.80    4.10
  -1  -3   0  141.49    9.40
  -1  -3   0  134.49    9.10
  -1  -3   0  135.69    9.20
  -1  -3   0  139.09   10.10
   1   3   0  143.29    9.90
   1   3   0  139.99    9.30
   1   3   0  138.59    9.50
   1   3   0  153.68   10.30
   1   3   0  150.18    9.30
  -2  -3   0 1443.06   84.09
   2   3   0 1427.56   83.99
  -3  -3   0 1076.99   64.59
   3   3   0 1152.28   64.89
   3   3   0  990.30   62.89
  -4  -3   0  315.97   20.50
  -4  -3   0  309.87   19.60
  -4  -3   0  327.37   20.10
  -4  -3   0  326.57   20.60
  -4  -3   0  318.47   18.40
  -4  -3   0  273.57   19.40
  -4  -3   0  335.57   20.50
   4   3   0  333.07   20.40
   4   3   0  326.27   18.40
   4   3   0  285.67   20.00
   4   3   0  332.87   20.00
   4   3   0  338.87   19.80
   4   3   0  316.47   19.80
   4   3   0  323.57   19.60
   4   3   0  338.37   20.60
   4   3   0  335.07   20.60
  -5  -3   0    7.40    2.70
  -5  -3   0   11.40    3.20
  -5  -3   0   14.70    3.50
  -5  -3   0    9.00    1.30
  -5  -3   0    5.40    2.40
  -5  -3   0   12.40    2.60
  -5  -3   0    9.40    2.50
  -5  -3   0    8.50    1.60
  -5  -3   0   10.00    2.80
   5   3   0    8.60    2.80
   5   3   0   11.70    3.30
   5   3   0    7.20    2.10
   5   3   0    7.70    2.60
   5   3   0    9.00    1.50
   5   3   0    5.90    1.90
   5   3   0    7.20    2.30
   5   3   0    9.30    2.60
  -6  -3   0    6.30    2.70
  -6  -3   0    2.20    1.70
  -6  -3   0    8.60    3.30
  -6  -3   0    5.90    2.60
  -6  -3   0    2.90    2.10
  -6  -3   0    6.10    3.00
  -6  -3   0    2.90    2.10
   6   3   0    3.40    2.30
   6   3   0    4.10    1.30
   6   3   0    3.10    2.00
   6   3   0    4.30    2.70
   6   3   0    6.10    2.90
   6   3   0    8.10    2.70
   6   3   0    1.00    1.70
   6   3   0    1.70    2.10
   6   3   0    3.80    2.60
  -7  -3   0  309.07   20.20
  -7  -3   0  313.57   22.10
  -7  -3   0  291.67   20.70
  -7  -3   0  309.17   21.60
  -7  -3   0  276.87   21.40
  -7  -3   0  303.77   21.30
  -7  -3   0  305.17   20.40
   7   3   0  291.07   21.40
   7   3   0  322.47   21.00
   7   3   0  331.27   18.40
   7   3   0  317.47   20.80
   7   3   0  295.87   21.70
   7   3   0  298.97   20.00
   7   3   0  306.77   20.40
   7   3   0  284.77   21.30
  -8  -3   0 1267.77   71.59
  -8  -3   0 1291.37   73.89
  -8  -3   0 1153.48   73.59
  -8  -3   0 1208.28   73.19
  -8  -3   0 1229.38   72.19
  -8  -3   0 1291.57   73.09
  -8  -3   0 1182.58   71.59
   8   3   0 1187.38   73.09
   8   3   0 1206.18   73.39
   8   3   0 1201.78   71.79
   8   3   0 1167.98   72.19
   8   3   0 1271.57   73.39
   8   3   0 1310.57   72.29
   8   3   0 1250.97   72.39
  -9  -3   0  584.44   38.80
  -9  -3   0  608.34   39.50
  -9  -3   0  590.44   38.50
  -9  -3   0  610.74   37.10
  -9  -3   0  570.34   37.30
  -9  -3   0  600.54   37.90
  -9  -3   0  625.14   34.20
  -9  -3   0  567.84   39.40
   9   3   0  558.64   34.60
   9   3   0  617.44   39.20
   9   3   0  591.84   37.70
   9   3   0  605.94   38.00
   9   3   0  596.34   39.40
   9   3   0  598.74   36.90
   9   3   0  562.94   37.90
   9   3   0  596.24   37.60
   9   3   0  611.54   39.00
 -10  -3   0    4.00    3.30
 -10  -3   0   -0.70    2.60
 -10  -3   0    0.20    2.60
 -10  -3   0   -0.60    1.80
 -10  -3   0    1.40    2.20
 -10  -3   0    0.90    2.50
  10   3   0    0.60    1.30
  10   3   0   -0.90    1.70
  10   3   0   -1.30    2.20
  10   3   0   -0.40    2.60
  10   3   0   -2.50    1.20
  10   3   0    1.20    3.00
  10   3   0   -0.10    2.10
  10   3   0   -0.20    2.50
  10   3   0    0.50    2.40
 -11  -3   0    1.60    2.70
 -11  -3   0    3.00    2.80
 -11  -3   0   -0.60    2.30
 -11  -3   0    0.30    2.80
 -11  -3   0    3.50    3.80
 -11  -3   0    2.30    3.30
  11   3   0    0.10    2.60
  11   3   0   -0.20    2.10
  11   3   0   -0.30    3.20
  11   3   0   -1.90    1.90
  11   3   0   -0.30    2.00
  11   3   0    2.50    1.60
  11   3   0   -0.50    2.80
  11   3   0   -1.90    2.20
  11   3   0   -0.60    2.20
 -12  -3   0    5.50    3.60
 -12  -3   0    6.10    4.70
 -12  -3   0    4.20    4.40
 -12  -3   0    2.80    4.10
 -12  -3   0   -3.80    2.20
  12   3   0    4.70    4.20
  12   3   0    1.30    1.60
  12   3   0    2.00    2.80
  12   3   0    5.60    4.10
  12   3   0    1.60    3.70
  12   3   0    5.20    3.70
  12   3   0    6.60    4.00
  12   3   0    4.10    3.00
  12   3   0    3.70    3.30
 -13  -3   0   37.40   10.00
 -13  -3   0   11.60    5.60
 -13  -3   0   26.30    6.80
 -13  -3   0   30.40    8.00
 -13  -3   0   15.60    5.10
 -13  -3   0   19.40    7.50
  13   3   0   23.10    7.20
  13   3   0   20.20    6.20
  13   3   0   29.70    5.00
  13   3   0   14.90    6.60
  13   3   0   31.40    7.90
  13   3   0   25.70    7.50
  13   3   0   23.60    6.60
  13   3   0   32.50   10.60
 -14  -3   0   36.40    8.80
 -14  -3   0   37.10    8.10
 -14  -3   0   31.60    9.50
 -14  -3   0   50.09   10.20
 -14  -3   0   52.19   11.90
  14   3   0   43.60    6.30
  14   3   0   40.00    9.70
  14   3   0   44.10    9.90
  14   3   0   34.30    8.20
  14   3   0   40.90    9.30
  14   3   0   52.99   11.30
  14   3   0   50.79    9.90
  14   3   0   34.80    8.20
  14   3   0   30.90    8.50
 -15  -3   0   12.30    7.10
 -15  -3   0   17.40    6.60
 -15  -3   0   22.90    8.90
 -15  -3   0   18.20    6.30
 -15  -3   0   44.40   11.70
 -15  -3   0    7.70    4.50
 -15  -3   0   24.60    7.70
  15   3   0   41.00   10.40
  15   3   0   36.50    9.40
  15   3   0   21.60    4.40
  15   3   0   28.50    8.60
  15   3   0   25.00    7.00
  15   3   0   34.20   10.00
  15   3   0   27.70    7.60
  15   3   0   27.10    9.30
  15   3   0   27.50    7.40
 -16  -3   0   76.89   13.60
 -16  -3   0   84.89   17.10
 -16  -3   0   55.09   12.30
 -16  -3   0   66.49   11.50
 -16  -3   0   47.10    9.50
 -16  -3   0   62.29   15.20
 -16  -3   0   62.49   14.90
  16   3   0   66.19   11.90
  16   3   0   69.09   11.80
  16   3   0   74.29   12.90
  16   3   0   74.69   13.60
  16   3   0   58.39    8.00
  16   3   0   84.29   16.80
  16   3   0   60.39   13.50
  16   3   0   55.49   10.80
  16   3   0   75.09   14.70
 -17  -3   0   13.00    7.70
 -17  -3   0    8.30    5.80
 -17  -3   0   10.80    6.50
 -17  -3   0   12.30    5.50
 -17  -3   0   19.70    6.80
 -17  -3   0   24.40   10.10
 -17  -3   0   22.20    8.60
  17   3   0   17.90    7.40
  17   3   0   22.80    8.10
  17   3   0   16.00    6.40
  17   3   0    5.80    4.80
  17   3   0   17.40    6.60
  17   3   0   18.40    4.80
  17   3   0    9.20    6.00
  17   3   0   18.30    9.10
  17   3   0   24.10    8.30
 -18  -3   0   11.80    6.50
 -18  -3   0   11.40    7.30
 -18  -3   0   22.30   10.60
 -18  -3   0    5.60    5.30
 -18  -3   0   13.70    7.70
 -18  -3   0    9.90    7.10
 -18  -3   0   13.20    6.80
  18   3   0    1.30    3.80
  18   3   0    4.10    3.70
  18   3   0    5.80    5.80
  18   3   0    4.90    5.50
  18   3   0    9.90    5.30
  18   3   0   19.60    4.60
  18   3   0   26.30    9.40
  18   3   0   17.80    7.70
  16  -4   0    0.80    4.80
  15  -4   0   57.49   19.60
  15  -4   0  102.79   14.80
  15  -4   0   75.89   16.00
  15  -4   0   66.69   13.30
  15  -4   0   61.89   12.90
  15  -4   0   63.89   16.80
 -15   4   0   56.49   15.80
 -15   4   0   97.29   14.40
 -15   4   0   63.39   16.50
 -15   4   0   87.79   19.40
 -15   4   0   77.79   17.30
  14  -4   0  209.98   19.30
  14  -4   0  217.48   24.80
  14  -4   0  182.48   22.90
  14  -4   0  210.58   27.50
  14  -4   0  162.68   21.30
  14  -4   0  199.58   23.70
  14  -4   0  215.88   29.30
 -14   4   0  185.48   27.90
 -14   4   0  173.98   22.40
 -14   4   0  206.58   18.00
 -14   4   0  263.57   27.80
 -14   4   0  227.68   28.80
 -14   4   0  179.38   23.60
  13  -4   0   15.40    7.70
  13  -4   0   28.00    8.10
  13  -4   0   38.90    8.30
  13  -4   0   13.40    7.00
  13  -4   0   22.40    8.20
  13  -4   0   30.40    9.80
  13  -4   0   22.00    7.40
 -13   4   0   14.80    7.20
 -13   4   0   22.50    7.00
 -13   4   0   25.10    8.40
 -13   4   0   23.90    8.90
 -13   4   0   24.80    9.60
 -13   4   0   22.60    6.20
 -13   4   0   27.30   10.40
  12  -4   0   26.50    9.70
  12  -4   0    4.30    4.20
  12  -4   0   21.30    7.20
  12  -4   0    7.10    5.10
  12  -4   0   17.70    6.00
  12  -4   0   14.00    7.20
  12  -4   0   23.80    7.60
 -12   4   0   18.80    5.50
 -12   4   0   12.80    6.60
 -12   4   0   14.80    6.60
 -12   4   0   22.90    9.60
 -12   4   0    9.60    7.10
 -12   4   0   26.00    7.90
 -12   4   0   18.50    6.00
  11  -4   0   -4.10    2.40
  11  -4   0    2.80    3.70
  11  -4   0    5.00    3.80
  11  -4   0    2.80    5.40
  11  -4   0    2.30    3.80
  11  -4   0    1.50    2.60
  11  -4   0    0.50    3.40
 -11   4   0   -2.90    3.00
 -11   4   0    0.20    3.00
 -11   4   0    3.60    5.30
 -11   4   0   -6.00    3.90
 -11   4   0   -3.80    2.10
 -11   4   0    6.20    3.70
 -11   4   0   -1.50    2.60
  10  -4   0   -2.20    1.90
  10  -4   0    0.50    3.40
  10  -4   0   -0.20    2.30
  10  -4   0   -4.10    2.60
  10  -4   0    0.30    2.70
  10  -4   0   -3.10    2.70
  10  -4   0    0.10    3.30
 -10   4   0    3.90    3.30
 -10   4   0   -1.00    2.70
 -10   4   0   -4.60    3.50
 -10   4   0   -0.10    4.50
 -10   4   0   -0.30    3.30
 -10   4   0    1.10    3.80
 -10   4   0   -1.10    2.00
   9  -4   0   84.19   13.70
   9  -4   0   81.89   11.10
   9  -4   0   86.79   12.30
   9  -4   0   74.59   11.10
   9  -4   0   84.59   13.20
   9  -4   0  103.19   13.40
   9  -4   0   74.89   12.30
  -9   4   0  108.69   12.50
  -9   4   0   97.29   10.90
  -9   4   0  114.99   14.00
  -9   4   0  121.69   17.10
  -9   4   0   78.09   12.20
  -9   4   0  128.59   19.20
  -9   4   0  140.39   21.50
   8  -4   0 2201.68  129.79
   8  -4   0 2107.39  128.59
   8  -4   0 2224.18  131.99
   8  -4   0 2350.76  128.09
   8  -4   0 2158.68  131.39
   8  -4   0 2305.37  129.99
   8  -4   0 2278.17  129.69
  -8   4   0 2184.88  129.99
  -8   4   0 2209.68  132.19
  -8   4   0 2244.18  126.79
  -8   4   0 2240.78  129.29
  -8   4   0 2341.97  132.29
  -8   4   0 2184.18  127.49
  -8   4   0 2186.18  129.39
   7  -4   0    0.70    2.60
   7  -4   0    2.30    2.20
   7  -4   0   -1.00    2.00
   7  -4   0    2.30    2.80
   7  -4   0   -0.40    1.90
   7  -4   0   -1.50    2.90
   7  -4   0    0.00    3.10
  -7   4   0    1.20    2.50
  -7   4   0    0.40    3.20
  -7   4   0    1.20    2.80
  -7   4   0   -2.20    2.90
  -7   4   0   -5.50    1.60
  -7   4   0    1.30    2.00
  -7   4   0    1.20    2.20
   6  -4   0  223.28   16.20
   6  -4   0  220.78   16.90
   6  -4   0  204.78   18.40
   6  -4   0  237.88   19.30
   6  -4   0  221.38   17.40
   6  -4   0  223.78   17.50
   6  -4   0  225.28   17.50
  -6   4   0  214.38   15.40
  -6   4   0  201.18   18.30
  -6   4   0  207.38   18.90
  -6   4   0  198.58   16.90
  -6   4   0  244.48   17.40
  -6   4   0  223.68   16.00
  -6   4   0  232.48   17.90
   5  -4   0   20.00    4.20
   5  -4   0   21.80    5.40
   5  -4   0   29.60    5.70
   5  -4   0   22.30    5.30
   5  -4   0   22.10    6.80
   5  -4   0   27.00    6.80
   5  -4   0   26.00    5.10
  -5   4   0   20.10    4.80
  -5   4   0   20.00    3.90
  -5   4   0   17.10    4.80
  -5   4   0   25.90    7.20
  -5   4   0   23.40    5.00
  -5   4   0   21.10    6.30
  -5   4   0   28.90    5.10
   4  -4   0  107.19   11.30
   4  -4   0   89.69   10.00
   4  -4   0   85.99    7.80
   4  -4   0  100.69    9.30
   4  -4   0   85.09    8.30
   4  -4   0   77.69   11.20
  -4   4   0   78.59   10.50
  -4   4   0   93.59    7.60
  -4   4   0   81.39    9.90
  -4   4   0   98.19    8.70
  -4   4   0   84.39   11.10
  -4   4   0   81.39    9.80
  -4   4   0   81.79    7.70
   3  -4   0   51.19    8.80
   3  -4   0   44.00    6.50
   3  -4   0   48.00    5.70
   3  -4   0   57.79   11.10
   3  -4   0   47.70    4.70
   3  -4   0   61.89    8.70
   3  -4   0   45.60    6.10
   3  -4   0   39.70    5.90
  -3   4   0   64.19    7.70
  -3   4   0   52.19    7.20
  -3   4   0   58.29    6.50
  -3   4   0   57.59    6.00
  -3   4   0   49.99    7.20
  -3   4   0   38.80    7.10
   2  -4   0  119.09    8.80
   2  -4   0  109.09    8.70
   2  -4   0  104.59    9.70
   2  -4   0  109.79    9.10
   2  -4   0  106.09    7.60
   2  -4   0   94.19    8.00
   2  -4   0  112.89   10.10
  -2   4   0  109.29    8.10
  -2   4   0  105.49   10.00
  -2   4   0   86.89   10.50
  -2   4   0   99.69    8.70
  -2   4   0  101.79    7.70
  -2   4   0   99.19    8.30
   1  -4   0 3205.18  184.08
  -1   4   0 3156.18  183.98
   0  -4   0  809.62   46.70
   0  -4   0  780.22   45.60
   0  -4   0  793.82   45.40
   0   4   0  743.83   45.00
   0   4   0  830.42   46.90
  -1  -4   0  110.19    9.10
  -1  -4   0  107.89    8.10
  -1  -4   0  110.79    8.90
  -1  -4   0  108.69    7.80
   1   4   0  105.19    8.00
   1   4   0  114.89    7.90
   1   4   0   95.59    8.60
   1   4   0   97.29    7.40
   1   4   0  108.19    7.80
  -2  -4   0   62.49    5.20
  -2  -4   0   62.19    5.70
  -2  -4   0   63.99    5.30
  -2  -4   0   56.49    6.50
  -2  -4   0   64.19    5.30
   2   4   0   58.89    5.20
   2   4   0   65.49    5.70
   2   4   0   57.49    4.40
   2   4   0   62.89    6.10
   2   4   0   61.39    5.50
   2   4   0   63.99    6.00
   2   4   0   64.09    5.30
  -3  -4   0 1569.14   96.29
   3   4   0 1684.33   96.49
  -4  -4   0  641.84   36.50
  -4  -4   0  539.25   35.60
  -4  -4   0  597.04   36.00
  -4  -4   0  573.94   33.80
  -4  -4   0  647.34   36.30
  -4  -4   0  556.14   34.90
   4   4   0  630.24   35.90
   4   4   0  625.74   35.20
   4   4   0  590.04   35.10
   4   4   0  591.24   36.00
   4   4   0  640.44   37.50
   4   4   0  515.85   35.50
   4   4   0  641.64   35.10
  -5  -4   0  474.85   28.00
  -5  -4   0  381.56   27.00
  -5  -4   0  444.26   27.50
  -5  -4   0  436.86   24.90
  -5  -4   0  398.36   26.20
  -5  -4   0  456.05   27.80
  -5  -4   0  446.66   26.50
   5   4   0  432.06   27.40
   5   4   0  452.35   27.60
   5   4   0  419.86   26.40
   5   4   0  435.56   24.90
   5   4   0  449.76   26.90
   5   4   0  439.26   27.30
   5   4   0  414.06   27.10
   5   4   0  438.16   26.60
  -6  -4   0    1.20    2.00
  -6  -4   0   -0.70    1.40
  -6  -4   0   -1.30    1.70
  -6  -4   0    0.90    2.40
  -6  -4   0    0.20    1.80
  -6  -4   0    1.40    1.90
  -6  -4   0    0.50    2.30
  -6  -4   0    1.30    1.10
   6   4   0   -0.30    1.90
   6   4   0    1.30    1.70
   6   4   0   -0.90    1.40
   6   4   0    0.60    1.70
   6   4   0    2.50    2.00
   6   4   0    0.10    1.90
   6   4   0    0.00    2.20
  -7  -4   0  454.45   27.60
  -7  -4   0  452.85   29.20
  -7  -4   0  447.36   28.10
  -7  -4   0  437.86   27.50
  -7  -4   0  451.85   29.40
  -7  -4   0  437.16   25.40
  -7  -4   0  395.86   28.60
  -7  -4   0  458.25   28.90
   7   4   0  421.46   28.80
   7   4   0  403.86   28.40
   7   4   0  456.85   28.20
   7   4   0  455.35   27.40
   7   4   0  447.36   29.10
   7   4   0  429.86   28.60
   7   4   0  433.26   27.60
   7   4   0  418.96   25.20
   7   4   0  436.76   27.80
  -8  -4   0   -1.00    2.30
  -8  -4   0    2.70    3.30
  -8  -4   0    4.60    3.40
  -8  -4   0    2.00    3.30
  -8  -4   0    2.00    2.80
  -8  -4   0    1.60    2.20
  -8  -4   0    6.10    2.80
   8   4   0    0.10    2.10
   8   4   0    2.00    3.30
   8   4   0    4.50    3.00
   8   4   0    3.80    2.90
   8   4   0    2.30    2.90
   8   4   0    3.40    3.10
   8   4   0    8.10    3.10
   8   4   0    2.60    1.50
   8   4   0    4.30    2.70
  -9  -4   0   -0.90    2.70
  -9  -4   0    5.80    3.70
  -9  -4   0    2.30    3.20
  -9  -4   0    6.60    3.80
  -9  -4   0    2.50    2.50
  -9  -4   0    6.50    3.10
  -9  -4   0   12.90    4.00
   9   4   0    1.70    2.70
   9   4   0    8.40    4.10
   9   4   0   10.00    4.90
   9   4   0    2.50    2.50
   9   4   0    2.20    2.30
   9   4   0    1.70    2.30
   9   4   0    1.30    2.20
   9   4   0    4.70    1.80
   9   4   0    5.50    3.40
 -10  -4   0   15.20    5.50
 -10  -4   0    9.40    4.30
 -10  -4   0   10.00    3.70
 -10  -4   0    0.60    2.60
 -10  -4   0   16.80    4.70
 -10  -4   0   10.50    4.90
 -10  -4   0   12.50    4.50
  10   4   0   16.30    5.10
  10   4   0   14.30    2.80
  10   4   0    8.60    3.70
  10   4   0   14.30    4.90
  10   4   0    6.90    3.70
  10   4   0    7.10    3.90
  10   4   0   16.90    5.10
  10   4   0    9.70    4.90
  10   4   0    9.30    3.60
 -11  -4   0   17.20    5.30
 -11  -4   0    7.90    3.60
 -11  -4   0    1.90    3.30
 -11  -4   0   10.60    5.10
 -11  -4   0    7.00    4.40
 -11  -4   0   10.50    5.50
 -11  -4   0   10.70    4.90
  11   4   0    5.60    3.80
  11   4   0    8.20    3.60
  11   4   0    6.80    4.20
  11   4   0    6.00    3.20
  11   4   0   11.10    5.10
  11   4   0    9.90    2.60
  11   4   0    5.30    3.80
  11   4   0    4.70    3.60
  11   4   0    8.50    3.90
 -12  -4   0    5.40    5.10
 -12  -4   0   18.80    6.30
 -12  -4   0    9.00    4.30
 -12  -4   0    9.20    5.40
 -12  -4   0   17.10    6.30
 -12  -4   0   11.60    4.20
 -12  -4   0   11.80    5.20
  12   4   0    6.70    5.10
  12   4   0   18.20    3.50
  12   4   0   11.40    4.80
  12   4   0   15.10    4.90
  12   4   0    8.50    4.00
  12   4   0   13.80    4.70
  12   4   0    8.40    5.20
  12   4   0   21.50    6.20
 -13  -4   0   60.69   12.70
 -13  -4   0   59.49    9.60
 -13  -4   0   47.70    9.40
 -13  -4   0   56.69   10.90
 -13  -4   0   50.49   11.70
 -13  -4   0   37.90   10.10
 -13  -4   0   40.10    8.80
  13   4   0   48.10    9.10
  13   4   0   43.20    9.10
  13   4   0   47.90   16.10
  13   4   0   60.59   11.00
  13   4   0   68.09   10.30
  13   4   0   47.70   11.00
  13   4   0   62.09   10.90
  13   4   0   58.39    6.70
 -14  -4   0  164.98   20.10
 -14  -4   0  174.18   16.40
 -14  -4   0  199.28   18.90
 -14  -4   0  158.58   16.40
 -14  -4   0  231.08   26.50
 -14  -4   0  176.38   20.50
 -14  -4   0  219.08   25.30
  14   4   0  192.98   18.10
  14   4   0  176.48   13.00
  14   4   0  256.07   26.60
  14   4   0  160.28   15.70
  14   4   0  189.78   17.30
  14   4   0  201.48   17.80
  14   4   0  189.68   22.30
  14   4   0  181.68   17.30
  14   4   0  190.78   24.40
 -15  -4   0   26.40    7.30
 -15  -4   0   21.70    7.50
 -15  -4   0   24.90    9.90
 -15  -4   0   30.00    9.30
 -15  -4   0   31.60    7.80
 -15  -4   0   17.70    5.60
 -15  -4   0   20.30    7.50
  15   4   0   18.20    3.80
  15   4   0   19.00    6.50
  15   4   0   18.30    6.10
  15   4   0   30.80    8.40
  15   4   0   17.90    5.80
  15   4   0   22.90    7.00
  15   4   0   30.40    9.00
  15   4   0   20.70    7.70
  15   4   0   30.30    9.40
 -16  -4   0   90.09   17.30
 -16  -4   0   66.49   13.90
 -16  -4   0   95.29   15.50
 -16  -4   0   64.89   12.20
 -16  -4   0   57.89   11.80
 -16  -4   0  110.89   14.60
 -16  -4   0   75.09   15.90
  16   4   0   92.29   14.80
  16   4   0   92.89   17.00
  16   4   0   81.09   14.50
  16   4   0   85.39   14.30
  16   4   0   76.19    7.20
  16   4   0   99.69   14.70
  16   4   0   47.30    9.50
  16   4   0   68.09   11.20
  16   4   0   96.99   17.10
 -17  -4   0   -2.80    6.80
 -17  -4   0   -3.70    2.50
 -17  -4   0    2.10    4.70
 -17  -4   0    5.60    7.60
 -17  -4   0    7.90    6.40
  17   4   0   10.70    5.90
  17   4   0   -0.30    3.10
  17   4   0    4.60    2.20
  17   4   0   -0.10    2.30
  17   4   0    1.70    5.00
  17   4   0   -0.90    2.90
  17   4   0    2.40    4.20
  17   4   0    2.70    4.60
  17   4   0   -1.20    3.00
 -18  -4   0   63.09   16.10
 -18  -4   0   47.60   12.10
 -18  -4   0   39.30   10.60
 -18  -4   0   47.60   12.60
 -18  -4   0   51.19   12.70
 -18  -4   0   69.59   12.20
  18   4   0   48.40   11.90
  18   4   0   77.09   12.70
  18   4   0   47.20   15.50
  18   4   0   54.89   12.60
  18   4   0   38.50   11.20
  18   4   0   46.00   11.90
  18   4   0   47.40   11.60
 -19  -4   0   14.90    7.40
 -19  -4   0    4.80    5.00
 -19  -4   0    3.90    6.30
 -19  -4   0   14.60    7.00
 -19  -4   0   15.00    7.10
  19   4   0    5.80    5.60
  19   4   0   14.60    6.10
  19   4   0    8.00    6.20
  19   4   0   13.40    7.20
  15  -5   0    7.70    5.60
  15  -5   0    3.60    4.70
  15  -5   0    1.90    3.90
  15  -5   0    9.80    8.20
  15  -5   0    6.10    5.60
 -15   5   0   -2.90    6.40
 -15   5   0   -7.10    2.20
 -15   5   0    0.10    3.60
 -15   5   0    2.40    5.00
  14  -5   0    0.30    3.30
  14  -5   0   13.70    7.10
  14  -5   0    3.10    5.10
  14  -5   0    2.50    3.80
  14  -5   0    6.20    5.30
  14  -5   0   -6.50    3.50
  14  -5   0   -4.70    3.60
 -14   5   0    2.40    4.30
 -14   5   0    4.30    5.60
 -14   5   0   -2.60    3.60
 -14   5   0    5.60    5.40
 -14   5   0    0.30    3.70
 -14   5   0    2.10    5.80
  13  -5   0   52.19   11.00
  13  -5   0   55.19   14.90
  13  -5   0   47.10   11.30
  13  -5   0   57.69   10.70
  13  -5   0   49.40   11.00
  13  -5   0   49.10   16.20
  13  -5   0   40.60   11.50
 -13   5   0   54.19   15.30
 -13   5   0   57.09    9.40
 -13   5   0   40.40    8.80
 -13   5   0   37.70    9.90
 -13   5   0   56.69   12.10
 -13   5   0   54.09   13.60
  12  -5   0    3.40    3.80
  12  -5   0    1.90    3.50
  12  -5   0    0.80    3.40
  12  -5   0    9.40    4.80
  12  -5   0   10.70    5.70
  12  -5   0    2.10    4.10
  12  -5   0    0.30    3.30
 -12   5   0    0.30    4.20
 -12   5   0   -1.50    3.00
 -12   5   0   -4.90    4.70
 -12   5   0    4.60    5.90
 -12   5   0    1.50    3.80
 -12   5   0   -1.60    3.90
 -12   5   0   -1.00    3.10
  11  -5   0   43.90    9.80
  11  -5   0   59.39   11.20
  11  -5   0   42.70   11.60
  11  -5   0   52.09    9.00
  11  -5   0   45.10    9.60
  11  -5   0   41.90   12.40
  11  -5   0   66.29   14.00
 -11   5   0   58.99   11.60
 -11   5   0   46.20   13.20
 -11   5   0   57.59   11.60
 -11   5   0   34.20   11.20
 -11   5   0   61.39   10.10
 -11   5   0   76.69   10.20
 -11   5   0   54.39   11.20
  10  -5   0  205.98   18.50
  10  -5   0  192.08   23.90
  10  -5   0  204.38   17.10
  10  -5   0  218.48   19.40
  10  -5   0  188.38   18.50
  10  -5   0  192.68   23.90
  10  -5   0  173.58   20.10
 -10   5   0  185.28   15.90
 -10   5   0  188.98   16.70
 -10   5   0  234.98   30.00
 -10   5   0  195.38   18.60
 -10   5   0  216.68   19.80
 -10   5   0  176.88   22.30
 -10   5   0  210.08   24.90
   9  -5   0   26.70    6.80
   9  -5   0   26.30    6.90
   9  -5   0   15.50    6.20
   9  -5   0   34.50   10.20
   9  -5   0   23.40    8.10
   9  -5   0   32.30    8.00
  -9   5   0   28.30    5.80
  -9   5   0   34.10    7.70
  -9   5   0   35.20    7.00
  -9   5   0   26.70    8.40
  -9   5   0   27.00    7.10
  -9   5   0   33.70    9.90
  -9   5   0   26.80    7.40
   8  -5   0    2.60    3.40
   8  -5   0   10.30    5.90
   8  -5   0    4.40    3.80
   8  -5   0   10.20    4.20
   8  -5   0    7.60    3.80
   8  -5   0    1.50    4.40
  -8   5   0    4.30    3.80
  -8   5   0    0.40    3.60
  -8   5   0    8.30    4.80
  -8   5   0    7.60    4.50
  -8   5   0    5.90    3.40
  -8   5   0    1.90    5.00
  -8   5   0   12.90    4.40
   7  -5   0    3.60    4.60
   7  -5   0    8.00    3.50
   7  -5   0    4.30    3.40
   7  -5   0   10.40    4.90
   7  -5   0    3.10    3.60
   7  -5   0    3.00    3.50
   7  -5   0    1.00    3.80
  -7   5   0   11.20    5.60
  -7   5   0   12.40    5.00
  -7   5   0    4.80    4.90
  -7   5   0    4.00    2.70
  -7   5   0    4.70    3.40
  -7   5   0    7.10    3.70
  -7   5   0    8.80    4.30
   6  -5   0    0.70    1.90
   6  -5   0    0.80    2.50
   6  -5   0   -3.20    1.30
   6  -5   0    0.20    2.50
   6  -5   0   -1.40    2.30
   6  -5   0   -1.20    1.60
   6  -5   0    0.50    2.70
  -6   5   0    1.10    3.20
  -6   5   0    1.20    2.20
  -6   5   0    0.20    2.10
  -6   5   0    0.30    3.20
  -6   5   0    3.10    3.20
  -6   5   0   -1.90    2.00
  -6   5   0    0.80    2.50
   5  -5   0   80.19   12.10
   5  -5   0  102.99   11.90
   5  -5   0   88.39   12.40
   5  -5   0   84.99   10.10
   5  -5   0   72.59   10.10
   5  -5   0   99.09    8.80
   5  -5   0   89.39   11.50
  -5   5   0   94.89    8.70
  -5   5   0   85.89   11.50
  -5   5   0   88.39   12.40
  -5   5   0   80.49   10.80
  -5   5   0   82.69    7.90
  -5   5   0  114.29   13.60
  -5   5   0   99.29   11.00
   4  -5   0   41.00    7.40
   4  -5   0   45.20    8.10
   4  -5   0   58.39    8.10
   4  -5   0   44.70    6.80
   4  -5   0   46.90    6.80
   4  -5   0   74.79    8.90
   4  -5   0   51.09    7.70
   4  -5   0   47.90    6.60
  -4   5   0   47.80    6.00
  -4   5   0   69.89   10.60
  -4   5   0   40.40    7.20
  -4   5   0   56.49    8.60
  -4   5   0   70.79    8.50
  -4   5   0   54.69    7.20
  -4   5   0   73.69   12.10
   3  -5   0 1164.38   70.09
   3  -5   0 1158.78   68.49
   3  -5   0 1213.48   68.09
   3  -5   0 1209.98   68.29
   3  -5   0 1161.98   68.39
   3  -5   0 1132.79   66.09
  -3   5   0 1187.88   68.59
  -3   5   0 1164.08   67.99
  -3   5   0 1136.89   68.39
  -3   5   0 1085.39   69.49
  -3   5   0 1220.78   70.59
  -3   5   0 1144.59   67.09
   2  -5   0   99.69   11.70
   2  -5   0   73.69    9.70
   2  -5   0   58.09    7.80
   2  -5   0   76.19    9.70
   2  -5   0   57.39    5.60
   2  -5   0   68.79    9.90
   2  -5   0   81.99    8.00
  -2   5   0   58.89    5.90
  -2   5   0   62.59    7.40
  -2   5   0   63.79    6.10
  -2   5   0   79.99    8.50
  -2   5   0   61.89    9.10
  -2   5   0   47.40   13.00
  -2   5   0   55.89    7.00
   1  -5   0   71.09    6.80
   1  -5   0   72.19    6.10
   1  -5   0   64.59    6.20
   1  -5   0   69.69    5.80
   1  -5   0   59.19    7.50
   1  -5   0   65.89    6.40
   1  -5   0   59.79    7.90
  -1   5   0   68.39    6.70
  -1   5   0   49.60    7.80
  -1   5   0   71.79    6.10
  -1   5   0   64.09    6.50
  -1   5   0   68.39    6.50
  -1   5   0   65.19    8.10
  -1   5   0   74.19    6.60
   0  -5   0  111.29    8.50
   0  -5   0   94.49    9.40
   0  -5   0  101.69    7.90
   0  -5   0  106.29    8.30
   0  -5   0  102.99    8.20
   0  -5   0  109.19    8.20
   0   5   0  105.89   13.90
   0   5   0   90.99    9.30
   0   5   0  105.99    8.20
   0   5   0  105.09    8.70
   0   5   0  116.39   10.20
   0   5   0   93.99    9.10
   0   5   0  111.79    8.00
  -1  -5   0  110.49    7.80
  -1  -5   0  115.39    9.60
  -1  -5   0  101.79    8.30
  -1  -5   0  100.19    8.10
  -1  -5   0  105.69    8.00
  -1  -5   0  105.89    8.00
  -1  -5   0   87.09    9.10
   1   5   0  101.99    7.60
   1   5   0   99.59    8.20
   1   5   0   95.99    7.80
   1   5   0   81.29    8.50
   1   5   0  108.39    9.50
   1   5   0  107.39    8.20
  -2  -5   0  361.56   22.00
  -2  -5   0  358.06   22.80
  -2  -5   0  363.56   21.70
  -2  -5   0  377.06   23.30
  -2  -5   0  343.47   21.50
  -2  -5   0  341.87   22.10
   2   5   0  352.46   20.50
   2   5   0  357.16   21.90
   2   5   0  363.96   21.50
   2   5   0  361.76   22.30
   2   5   0  335.67   22.70
   2   5   0  267.57   21.80
  -3  -5   0 2645.64  159.38
   3   5   0 2846.92  159.48
  -4  -5   0  221.98   15.30
  -4  -5   0  212.78   15.80
  -4  -5   0  227.18   16.50
  -4  -5   0  253.27   15.80
  -4  -5   0  235.88   13.90
  -4  -5   0  258.47   16.60
  -4  -5   0  241.28   15.40
   4   5   0  243.48   16.00
   4   5   0  222.98   16.00
   4   5   0  206.28   15.90
   4   5   0  225.08   16.40
   4   5   0  235.58   15.30
   4   5   0  226.98   15.20
   4   5   0  244.28   15.70
   4   5   0  237.28   14.00
  -5  -5   0  156.88   14.20
  -5  -5   0  210.18   14.30
  -5  -5   0  211.38   15.20
  -5  -5   0  218.28   14.20
  -5  -5   0  212.98   14.60
  -5  -5   0  201.28   15.40
  -5  -5   0  202.78   12.70
  -5  -5   0  177.48   13.70
   5   5   0  226.08   14.60
   5   5   0  197.48   13.90
   5   5   0  215.98   14.20
   5   5   0  188.48   14.90
   5   5   0  226.98   15.30
   5   5   0  223.08   12.70
   5   5   0  218.28   15.10
  -6  -5   0   60.49    8.30
  -6  -5   0   72.29    6.90
  -6  -5   0   68.79    9.20
  -6  -5   0   70.29    9.00
  -6  -5   0   73.99    7.90
  -6  -5   0   72.39    5.40
  -6  -5   0   74.59    9.20
  -6  -5   0   82.99    8.60
  -6  -5   0  116.39   11.10
  -6  -5   0   68.09    5.60
   6   5   0   71.49    7.00
   6   5   0   69.59    5.30
   6   5   0   73.59    8.60
   6   5   0   75.39    7.10
   6   5   0   67.89    8.10
   6   5   0   73.29    9.40
   6   5   0   78.59    8.20
   6   5   0   65.99    7.00
   6   5   0   73.19    9.00
  -7  -5   0   90.29   10.40
  -7  -5   0   67.39    7.60
  -7  -5   0   74.39    8.50
  -7  -5   0   72.99    8.70
  -7  -5   0   63.09    9.20
  -7  -5   0   60.79    5.10
  -7  -5   0   65.59    8.90
   7   5   0   66.69    8.00
   7   5   0   68.09    9.60
   7   5   0   70.09    7.90
   7   5   0   93.89    9.20
   7   5   0   64.29    8.50
   7   5   0   66.09    5.10
   7   5   0   69.69    7.30
   7   5   0   64.79    9.30
  -8  -5   0  238.58   18.50
  -8  -5   0  229.68   14.40
  -8  -5   0  231.18   18.60
  -8  -5   0  254.07   18.70
  -8  -5   0  222.48   16.60
  -8  -5   0  232.78   17.20
  -8  -5   0  237.58   16.80
  -8  -5   0  233.78   18.10
   8   5   0  238.68   16.60
   8   5   0  224.98   16.80
   8   5   0  232.48   17.00
   8   5   0  243.78   17.40
   8   5   0  213.58   17.80
   8   5   0  260.07   19.00
   8   5   0  237.38   17.80
   8   5   0  238.48   18.10
  -9  -5   0  686.13   42.80
  -9  -5   0  640.74   44.40
  -9  -5   0  757.12   43.30
  -9  -5   0  763.02   44.00
  -9  -5   0  696.93   45.40
  -9  -5   0  660.83   44.70
  -9  -5   0  707.03   44.50
   9   5   0  695.13   44.10
   9   5   0  755.12   45.00
   9   5   0  681.13   43.50
   9   5   0  632.04   42.80
   9   5   0  729.93   45.20
   9   5   0  724.93   42.90
   9   5   0  655.23   43.00
   9   5   0  721.63   45.00
 -10  -5   0  160.08   12.60
 -10  -5   0  126.49   12.40
 -10  -5   0  144.59   16.00
 -10  -5   0  129.89   14.90
 -10  -5   0  141.89   12.20
 -10  -5   0  153.08   14.30
 -10  -5   0  174.98   18.40
  10   5   0  142.89   11.90
  10   5   0  143.29   15.80
  10   5   0  136.59   12.50
  10   5   0  128.89   12.70
  10   5   0  122.59    9.00
  10   5   0  129.49   12.20
  10   5   0  121.59   11.80
  10   5   0  148.79   13.70
  10   5   0  148.89   13.90
 -11  -5   0  193.98   17.30
 -11  -5   0  156.48   14.50
 -11  -5   0  178.48   16.70
 -11  -5   0  175.48   14.60
 -11  -5   0  174.98   15.50
 -11  -5   0  187.18   17.50
 -11  -5   0  163.88   15.90
  11   5   0  165.98   14.90
  11   5   0  180.38   16.50
  11   5   0  180.08   11.60
  11   5   0  172.38   15.00
  11   5   0  162.58   15.40
  11   5   0  183.28   14.60
  11   5   0  198.08   17.10
  11   5   0  167.88   15.20
  11   5   0  199.08   17.20
 -12  -5   0  117.29   14.20
 -12  -5   0  118.89   13.80
 -12  -5   0  112.79   15.60
 -12  -5   0  130.69   18.00
 -12  -5   0  113.39   14.10
 -12  -5   0  131.59   18.20
 -12  -5   0  146.29   16.80
  12   5   0  115.89   14.60
  12   5   0  132.89   14.40
  12   5   0  129.69    9.10
  12   5   0  134.89   15.90
  12   5   0  102.89   13.90
  12   5   0  107.09   15.00
  12   5   0  129.39   15.90
  12   5   0  117.39   14.30
  12   5   0  121.99   14.90
 -13  -5   0   -1.20    2.60
 -13  -5   0    0.20    2.70
 -13  -5   0    2.40    4.00
 -13  -5   0    1.60    4.00
 -13  -5   0   -0.60    2.70
 -13  -5   0   -2.80    2.30
 -13  -5   0    0.00    4.30
  13   5   0    1.90    2.90
  13   5   0   -1.40    1.90
  13   5   0   -2.00    2.90
  13   5   0    2.90    3.40
  13   5   0    1.10    3.00
  13   5   0    0.60    3.90
  13   5   0   -0.60    2.90
  13   5   0    0.30    3.00
 -14  -5   0   11.40    6.40
 -14  -5   0    3.30    5.10
 -14  -5   0    9.30    6.10
 -14  -5   0    7.30    4.60
 -14  -5   0    8.20    4.80
 -14  -5   0   16.50    5.60
 -14  -5   0   -0.90    4.20
  14   5   0    9.20    4.40
  14   5   0    3.20    4.30
  14   5   0    3.40    4.50
  14   5   0   10.00    2.60
  14   5   0   11.10    5.20
  14   5   0    8.00    5.50
  14   5   0    4.80    3.90
  14   5   0    7.90    4.70
  14   5   0   14.50    5.70
 -15  -5   0  135.09   18.80
 -15  -5   0  134.19   17.50
 -15  -5   0  150.18   22.20
 -15  -5   0   80.49   14.50
 -15  -5   0  134.69   20.10
 -15  -5   0  177.68   19.30
 -15  -5   0  121.69   15.40
  15   5   0  141.79   17.60
  15   5   0  123.69    9.60
  15   5   0  120.99   18.00
  15   5   0  134.99   20.10
  15   5   0  121.29   17.90
  15   5   0  164.58   17.20
  15   5   0  149.09   18.50
  15   5   0  114.99   15.40
  15   5   0  128.69   16.10
 -16  -5   0   85.49   16.00
 -16  -5   0   78.99   15.20
 -16  -5   0  163.58   20.10
 -16  -5   0  107.39   16.40
 -16  -5   0  110.99   17.60
 -16  -5   0  112.29   15.00
 -16  -5   0   95.69   16.30
  16   5   0   85.89   13.80
  16   5   0  130.59   18.40
  16   5   0  102.79   16.40
  16   5   0   92.29   14.30
  16   5   0   99.19   16.20
  16   5   0   94.49   13.60
  16   5   0  102.59   17.10
  16   5   0  132.19   18.30
 -17  -5   0   21.20    7.30
 -17  -5   0   11.10    7.20
 -17  -5   0   21.20    8.10
 -17  -5   0   18.90    7.20
 -17  -5   0   14.10    6.50
 -17  -5   0   27.50    8.10
  17   5   0    8.20    6.00
  17   5   0   30.10    9.30
  17   5   0   23.00    6.20
  17   5   0    9.00    5.80
  17   5   0   27.00    9.40
  17   5   0   17.80    6.70
  17   5   0   18.90    7.00
  17   5   0   22.10    8.00
 -18  -5   0   25.40    9.00
 -18  -5   0   14.40    7.60
 -18  -5   0   16.70    6.60
 -18  -5   0   32.50    9.80
 -18  -5   0   34.70   11.50
 -18  -5   0   30.70   12.70
 -18  -5   0   25.70    9.10
  18   5   0   26.80    8.90
  18   5   0   32.60   11.10
  18   5   0   18.10    6.30
  18   5   0   20.90    7.40
  18   5   0   48.40   10.80
  18   5   0   22.50    8.40
  18   5   0   23.80    7.40
  18   5   0   37.40   11.80
 -19  -5   0    5.30    5.20
 -19  -5   0    5.60    5.10
 -19  -5   0    2.20    3.20
  19   5   0    8.20    6.10
  19   5   0    2.80    3.60
  19   5   0    7.10    5.20
  19   5   0    1.10    4.00
  19   5   0    9.30    7.10
  19   5   0   -4.00    3.60
  14  -6   0   46.70   12.00
  14  -6   0   56.19   10.60
  14  -6   0   55.39   12.40
  14  -6   0   42.90   11.80
  14  -6   0   33.90    9.20
 -14   6   0   53.49   14.20
 -14   6   0   55.39   13.20
 -14   6   0   66.19   10.40
 -14   6   0   62.19   12.00
 -14   6   0   58.49   14.90
 -14   6   0   48.50   14.20
  13  -6   0  207.48   28.40
  13  -6   0  203.18   24.90
  13  -6   0  206.18   29.50
  13  -6   0  204.48   24.50
  13  -6   0  232.78   22.80
  13  -6   0  235.68   22.10
 -13   6   0  216.08   18.60
 -13   6   0  198.68   26.30
 -13   6   0  192.58   29.40
 -13   6   0  214.18   28.90
 -13   6   0  230.88   25.70
 -13   6   0  223.68   20.10
 -13   6   0  238.58   26.90
  12  -6   0   15.40    6.10
  12  -6   0   16.70    6.70
  12  -6   0   26.70    9.00
  12  -6   0    9.80    5.30
  12  -6   0   18.50    9.60
  12  -6   0   18.70    7.30
 -12   6   0   17.00    6.20
 -12   6   0   23.00   10.00
 -12   6   0    4.70    7.20
 -12   6   0   12.60    6.60
 -12   6   0   20.00    5.70
 -12   6   0   35.40    9.40
 -12   6   0    9.90    5.60
  11  -6   0   43.00    9.50
  11  -6   0   52.59    9.50
  11  -6   0   47.90   10.90
  11  -6   0   60.79   14.10
  11  -6   0   39.20   10.30
  11  -6   0   58.49   13.30
  11  -6   0   49.40   10.40
 -11   6   0   43.20    8.90
 -11   6   0   39.90    9.10
 -11   6   0   50.29   10.60
 -11   6   0   20.20    9.10
 -11   6   0   57.19   13.20
 -11   6   0   56.59   11.60
 -11   6   0   53.89    8.80
  10  -6   0    1.50    3.50
  10  -6   0    0.90    2.80
  10  -6   0    8.10    6.00
  10  -6   0    0.40    3.30
  10  -6   0   -2.30    2.20
  10  -6   0    0.20    3.00
  10  -6   0   -1.70    3.90
 -10   6   0    1.10    3.30
 -10   6   0    1.60    5.60
 -10   6   0    2.60    3.30
 -10   6   0    2.90    5.80
 -10   6   0   -1.80    2.90
 -10   6   0   -0.20    2.70
 -10   6   0   -0.40    4.70
   9  -6   0   -1.60    2.40
   9  -6   0    0.50    2.70
   9  -6   0    7.30    4.00
   9  -6   0    2.40    4.30
   9  -6   0    5.60    4.10
   9  -6   0   12.30    4.40
   9  -6   0    3.10    4.70
  -9   6   0   17.60    8.80
  -9   6   0    4.50    3.40
  -9   6   0    5.30    5.90
  -9   6   0    8.50    5.50
  -9   6   0   -2.60    4.90
  -9   6   0    7.80    3.90
  -9   6   0    7.20    4.50
   8  -6   0   42.80    9.10
   8  -6   0   40.80   10.00
   8  -6   0   47.70    9.20
   8  -6   0   60.09   11.50
   8  -6   0   40.90    8.20
   8  -6   0   54.59    9.80
   8  -6   0   48.50    8.00
  -8   6   0   43.50    9.10
  -8   6   0   46.80   10.30
  -8   6   0   57.99    8.00
  -8   6   0   70.89   14.50
  -8   6   0   70.99   13.40
  -8   6   0   67.69    9.70
  -8   6   0   77.09   11.30
   7  -6   0  842.42   53.69
   7  -6   0  808.52   55.49
   7  -6   0  850.21   56.19
   7  -6   0  817.32   53.39
   7  -6   0  846.22   53.69
   7  -6   0  862.21   51.89
   7  -6   0  832.12   52.79
  -7   6   0  843.72   55.79
  -7   6   0  883.51   50.69
  -7   6   0  837.92   53.69
  -7   6   0  850.21   51.59
  -7   6   0  846.12   53.09
  -7   6   0  819.52   56.29
  -7   6   0  794.32   53.59
   6  -6   0  911.21   59.99
   6  -6   0  975.80   58.19
   6  -6   0  967.00   58.39
   6  -6   0  907.41   60.19
   6  -6   0  993.80   57.89
   6  -6   0  896.81   57.79
   6  -6   0  885.11   57.69
   6  -6   0  933.11   56.29
  -6   6   0  962.50   55.29
  -6   6   0  934.41   60.09
  -6   6   0  905.81   58.19
  -6   6   0  914.51   56.19
  -6   6   0  908.21   60.69
  -6   6   0  962.30   58.29
  -6   6   0  923.91   57.59
   5  -6   0   17.80    5.10
   5  -6   0   12.80    4.70
   5  -6   0   17.10    5.00
   5  -6   0   14.70    4.40
   5  -6   0   14.90    4.00
   5  -6   0   14.00    4.40
   5  -6   0   21.30    6.70
   5  -6   0   16.40    6.00
  -5   6   0   24.20    5.50
  -5   6   0   15.90    5.90
  -5   6   0   15.20    4.20
  -5   6   0    8.90    4.40
  -5   6   0   14.30    3.70
  -5   6   0   16.40    5.30
  -5   6   0   12.00    5.20
   4  -6   0   19.30    3.60
   4  -6   0   17.00    5.10
   4  -6   0   17.30    4.30
   4  -6   0   33.70    6.30
   4  -6   0   21.50    6.00
   4  -6   0   27.20    5.10
   4  -6   0   20.30    5.70
   4  -6   0   16.00    4.30
   4  -6   0   13.60    5.40
  -4   6   0   22.60    7.10
  -4   6   0   35.50    6.90
  -4   6   0   15.80    4.20
  -4   6   0   28.50    8.30
  -4   6   0   24.90    4.50
  -4   6   0   12.60    4.00
  -4   6   0   11.70    4.20
   3  -6   0    5.50    4.40
   3  -6   0    9.80    3.40
   3  -6   0   11.40    4.40
   3  -6   0   13.70    3.40
   3  -6   0    6.90    2.80
   3  -6   0    8.20    3.30
   3  -6   0   17.60    4.50
   3  -6   0    7.60    3.90
  -3   6   0    6.00    2.80
  -3   6   0    9.80    3.10
  -3   6   0   12.60    5.40
  -3   6   0    4.70    2.80
  -3   6   0    7.00    3.90
  -3   6   0    6.40    2.70
  -3   6   0   12.40    4.10
   2  -6   0  109.59    9.50
   2  -6   0  119.29    8.60
   2  -6   0  104.59    9.80
   2  -6   0  109.79    9.00
   2  -6   0  101.29   11.10
   2  -6   0  100.29    9.30
   2  -6   0  109.79   14.80
  -2   6   0   93.79    9.20
  -2   6   0   96.99    8.70
  -2   6   0  120.59   14.70
  -2   6   0  116.79   13.90
  -2   6   0  104.69    9.50
  -2   6   0   99.79    9.70
   1  -6   0   19.20    3.70
   1  -6   0   17.00    5.40
   1  -6   0   15.50    4.10
   1  -6   0   14.40    4.50
   1  -6   0   16.40    3.80
   1  -6   0   20.60    4.00
   1  -6   0   18.80    5.60
   1  -6   0   15.10    3.30
  -1   6   0   12.70    3.50
  -1   6   0   25.40    4.30
  -1   6   0   21.30    4.90
  -1   6   0   24.60    5.20
  -1   6   0   21.40    5.90
  -1   6   0   18.10    4.90
  -1   6   0   20.80    4.40
   0  -6   0 1171.08   68.89
   0  -6   0 1167.48   67.09
   0  -6   0 1117.59   66.49
   0  -6   0 1146.49   69.19
   0   6   0 1205.08   69.29
   0   6   0 1214.58   70.09
   0   6   0 1148.39   67.29
  -1  -6   0   59.59    8.50
  -1  -6   0   57.29    8.50
  -1  -6   0   76.29    9.20
  -1  -6   0   49.60    5.80
  -1  -6   0   52.29    6.30
  -1  -6   0   53.69    6.70
   1   6   0   60.69    7.40
   1   6   0   57.19    6.40
   1   6   0   56.79    7.40
   1   6   0   52.19    6.60
   1   6   0   50.89    8.30
   1   6   0   47.10    7.50
   1   6   0   61.89    6.30
  -2  -6   0  545.65   33.20
  -2  -6   0  531.05   35.00
  -2  -6   0  548.65   34.60
  -2  -6   0  555.04   33.70
  -2  -6   0  569.24   33.00
  -2  -6   0  588.04   34.50
  -2  -6   0  549.85   34.40
   2   6   0  558.54   33.40
   2   6   0  572.64   33.40
   2   6   0  546.75   33.50
   2   6   0  551.24   32.80
   2   6   0  545.95   33.80
   2   6   0  550.64   34.80
   2   6   0  509.45   34.10
  -3  -6   0  127.69   11.00
  -3  -6   0  128.49   11.30
  -3  -6   0  136.79    9.80
  -3  -6   0  120.09   10.10
  -3  -6   0  138.19   11.10
  -3  -6   0  121.79   11.60
  -3  -6   0  135.89    9.90
   3   6   0  114.69   10.00
   3   6   0  139.29   10.30
   3   6   0  131.89    8.60
   3   6   0  122.29    9.70
   3   6   0  125.59    9.50
   3   6   0  118.09   10.60
   3   6   0  127.19    9.60
   3   6   0  122.89   11.00
  -4  -6   0  727.83   45.70
  -4  -6   0  758.02   45.50
  -4  -6   0  785.22   46.40
  -4  -6   0  740.93   45.20
  -4  -6   0  786.32   44.60
  -4  -6   0  727.83   44.30
  -4  -6   0  749.23   42.70
   4   6   0  768.52   45.10
   4   6   0  668.73   45.20
   4   6   0  798.02   44.50
   4   6   0  798.92   44.40
   4   6   0  751.92   45.90
  -5  -6   0   28.60    5.20
  -5  -6   0   33.00    5.90
  -5  -6   0   31.70    4.90
  -5  -6   0   38.30    5.60
  -5  -6   0   23.50    4.90
  -5  -6   0   34.40    3.60
  -5  -6   0   32.70    5.60
  -5  -6   0   48.00    6.60
  -5  -6   0   36.10    5.10
   5   6   0   23.10    4.20
   5   6   0   30.10    5.80
   5   6   0   25.50    4.80
   5   6   0   26.50    4.50
   5   6   0   41.90    6.60
   5   6   0   40.30    7.60
   5   6   0   38.30    5.20
  -6  -6   0  183.98   15.80
  -6  -6   0  152.78   12.80
  -6  -6   0  188.18   14.70
  -6  -6   0  177.98   14.20
  -6  -6   0  164.28   11.00
  -6  -6   0  176.08   12.80
  -6  -6   0  161.48   13.90
  -6  -6   0  175.68   13.40
   6   6   0  176.08   12.80
   6   6   0  186.58   13.80
   6   6   0  181.58   13.90
   6   6   0  170.78   11.10
   6   6   0  162.68   13.90
   6   6   0  174.98   12.80
   6   6   0  157.98   13.50
   6   6   0  165.88   13.00
   6   6   0  183.08   13.10
  -7  -6   0  213.28   13.30
  -7  -6   0  226.78   17.00
  -7  -6   0  222.88   16.00
  -7  -6   0  207.68   13.70
  -7  -6   0  213.58   16.10
  -7  -6   0  206.68   16.80
  -7  -6   0  182.98   14.90
  -7  -6   0  216.38   17.10
  -7  -6   0  203.78   16.50
  -7  -6   0  232.58   15.70
   7   6   0  212.38   13.40
   7   6   0  205.38   16.40
   7   6   0  234.98   15.60
   7   6   0  216.98   15.50
   7   6   0  223.38   16.00
   7   6   0  209.28   16.70
   7   6   0  209.68   15.40
   7   6   0  222.98   16.50
  -8  -6   0  335.07   25.90
  -8  -6   0  341.77   25.70
  -8  -6   0  344.47   26.00
  -8  -6   0  355.76   24.30
  -8  -6   0  392.66   22.00
  -8  -6   0  355.26   25.70
  -8  -6   0  368.96   24.40
  -8  -6   0  380.66   25.00
   8   6   0  388.56   24.80
   8   6   0  337.17   25.20
   8   6   0  381.16   26.10
   8   6   0  381.36   24.70
   8   6   0  377.66   26.10
   8   6   0  380.56   24.40
   8   6   0  362.16   24.80
   8   6   0  387.26   22.00
  -9  -6   0  300.07   18.50
  -9  -6   0  286.97   23.10
  -9  -6   0  320.57   23.60
  -9  -6   0  321.07   23.40
  -9  -6   0  319.97   21.60
  -9  -6   0  291.37   21.10
  -9  -6   0  333.07   22.30
  -9  -6   0  317.47   23.10
   9   6   0  326.87   21.90
   9   6   0  302.27   21.10
   9   6   0  291.17   22.40
   9   6   0  310.57   23.00
   9   6   0  280.67   21.20
   9   6   0  342.27   23.10
 -10  -6   0  340.87   24.50
 -10  -6   0  335.77   26.80
 -10  -6   0  358.56   26.80
 -10  -6   0  372.16   24.80
 -10  -6   0  335.47   26.40
 -10  -6   0  371.06   26.60
 -10  -6   0  385.46   25.80
  10   6   0  399.26   25.50
  10   6   0  345.57   26.50
  10   6   0  390.26   25.70
  10   6   0  359.26   24.50
  10   6   0  369.86   26.80
  10   6   0  358.56   24.90
  10   6   0  317.97   25.30
  10   6   0  358.46   26.20
 -11  -6   0   76.59   10.20
 -11  -6   0   94.79   12.40
 -11  -6   0   75.39   12.80
 -11  -6   0   87.49   10.80
 -11  -6   0   64.39   11.10
 -11  -6   0   75.59   12.10
 -11  -6   0   96.59   14.30
  11   6   0  114.89   15.70
  11   6   0   91.49   12.30
  11   6   0   89.39   12.30
  11   6   0   98.59   12.10
  11   6   0   78.39   12.60
  11   6   0   85.29   10.60
  11   6   0   76.29   10.40
  11   6   0   94.49   12.30
 -12  -6   0   55.29    8.70
 -12  -6   0   47.60   10.40
 -12  -6   0   59.19    9.10
 -12  -6   0   32.50    7.60
 -12  -6   0   55.19   10.40
 -12  -6   0   33.30    8.80
 -12  -6   0   36.00    8.50
  12   6   0   63.69   11.10
  12   6   0   48.60    8.60
  12   6   0   62.69    9.40
  12   6   0   49.40    8.30
  12   6   0   54.89    9.30
  12   6   0   65.09   11.80
  12   6   0   48.30    9.30
  12   6   0   85.69   13.10
 -13  -6   0   11.90    5.30
 -13  -6   0   25.10    7.20
 -13  -6   0   11.10    4.40
 -13  -6   0   22.50    6.10
 -13  -6   0   26.30    7.90
 -13  -6   0   19.50    7.40
 -13  -6   0   17.50    6.90
  13   6   0   15.60    5.70
  13   6   0   13.80    7.00
  13   6   0   14.00    6.20
  13   6   0   20.00    5.90
  13   6   0   15.20    5.00
  13   6   0   24.00    6.50
  13   6   0   11.00    5.30
  13   6   0   12.60    5.70
 -14  -6   0   26.00    7.20
 -14  -6   0   19.00    6.30
 -14  -6   0   40.90   10.60
 -14  -6   0   22.40    6.10
 -14  -6   0   17.90    7.30
 -14  -6   0   18.80    6.90
 -14  -6   0   27.10    8.30
  14   6   0   13.80    6.10
  14   6   0   22.40    7.00
  14   6   0   20.20    5.60
  14   6   0   16.00    9.00
  14   6   0   13.30    5.40
  14   6   0   16.10    5.70
  14   6   0   14.30    6.30
 -15  -6   0  193.98   25.00
 -15  -6   0  154.78   22.10
 -15  -6   0  175.88   23.20
 -15  -6   0  182.78   16.50
 -15  -6   0  211.98   25.60
 -15  -6   0  172.78   20.10
  15   6   0  148.19   19.90
  15   6   0  167.28   18.30
  15   6   0  211.08   24.00
  15   6   0  161.18   21.00
  15   6   0  187.58   20.70
  15   6   0  168.88   19.90
  15   6   0  165.18   20.20
  15   6   0  144.39   19.50
 -16  -6   0   30.00    7.70
 -16  -6   0   38.90   11.40
 -16  -6   0   34.30    9.00
 -16  -6   0   32.40    8.60
 -16  -6   0   37.70   10.10
 -16  -6   0   32.60   11.20
 -16  -6   0   39.30   12.10
  16   6   0   53.59   12.00
  16   6   0   32.30    7.90
  16   6   0   48.80   11.60
  16   6   0   45.80    9.70
  16   6   0   36.60    9.70
  16   6   0   35.80    8.10
  16   6   0   22.30    6.90
 -17  -6   0   85.39   15.40
 -17  -6   0   63.59   17.70
 -17  -6   0   88.09   13.80
 -17  -6   0   67.79   13.80
 -17  -6   0   81.69   14.00
 -17  -6   0   75.59   13.70
 -17  -6   0   54.09   12.00
  17   6   0   71.39   13.20
  17   6   0   86.19   15.40
  17   6   0   89.29   17.90
  17   6   0   86.09   16.10
  17   6   0   71.49   14.30
  17   6   0   83.79   13.30
  17   6   0   61.29   12.30
 -18  -6   0    1.70    5.50
 -18  -6   0   -5.80    2.00
 -18  -6   0    2.70    4.60
 -18  -6   0   -3.00    2.00
 -18  -6   0    1.60    4.40
 -18  -6   0    0.20    3.50
 -18  -6   0    2.90    6.10
  18   6   0    3.30    3.80
  18   6   0    5.70    8.40
  18   6   0   -2.70    1.70
  18   6   0    1.40    2.80
  18   6   0   -1.10    2.80
  18   6   0   -3.40    3.30
  18   6   0    4.90    4.90
 -19  -6   0    0.40    3.00
 -19  -6   0    2.30    3.50
 -19  -6   0    2.30    5.70
 -19  -6   0    3.30    4.60
 -19  -6   0   -3.00    3.90
  19   6   0    5.10    5.70
  19   6   0    9.50    7.30
  19   6   0    5.00    5.20
  19   6   0   -0.50    2.80
  19   6   0    1.70    4.00
  19   6   0    7.00    4.90
  14  -7   0    2.10    4.10
  14  -7   0   10.70    6.00
  14  -7   0   23.80    9.40
  14  -7   0   10.20    6.10
  14  -7   0   17.10    8.00
 -14   7   0   19.00   13.00
 -14   7   0   15.70    6.70
 -14   7   0   26.80    9.60
 -14   7   0   15.50    9.40
 -14   7   0   28.80    6.90
  13  -7   0   86.79   16.70
  13  -7   0  107.09   17.10
  13  -7   0   84.79   14.30
  13  -7   0  135.99   20.30
  13  -7   0   89.99   20.40
  13  -7   0   84.49   13.50
 -13   7   0  101.49   14.50
 -13   7   0  129.29   22.90
 -13   7   0  104.09   13.20
 -13   7   0   89.49   19.90
 -13   7   0   49.70   12.60
 -13   7   0   83.19   20.10
  12  -7   0   37.20   11.40
  12  -7   0   56.29   14.20
  12  -7   0   50.79   11.10
  12  -7   0   54.99   11.80
  12  -7   0   68.49   12.70
  12  -7   0   54.99   12.70
  12  -7   0   46.60   10.20
  12  -7   0   53.59   10.20
 -12   7   0   48.90    8.50
 -12   7   0   75.59   13.90
 -12   7   0   52.29   14.50
 -12   7   0   54.79   14.10
 -12   7   0   72.49   15.10
 -12   7   0   50.29   11.40
 -12   7   0   55.59   14.50
  11  -7   0   12.90    5.70
  11  -7   0   12.80    5.90
  11  -7   0   18.70    5.80
  11  -7   0    9.90    5.60
  11  -7   0    7.60    6.20
  11  -7   0   11.90    5.90
  11  -7   0    9.00    6.70
  11  -7   0    7.70    5.10
 -11   7   0    5.20    5.50
 -11   7   0   22.60    7.00
 -11   7   0   10.30    6.10
 -11   7   0   24.40    7.90
 -11   7   0   13.70    8.80
 -11   7   0   10.90    4.80
 -11   7   0   14.20    9.10
  10  -7   0   22.10    7.30
  10  -7   0   31.20    7.90
  10  -7   0    6.50    4.50
  10  -7   0   34.80    8.70
  10  -7   0   19.60    8.90
  10  -7   0   40.80    8.40
  10  -7   0   33.70   11.20
  10  -7   0   17.30    6.20
 -10   7   0   14.30    8.30
 -10   7   0   15.30    6.70
 -10   7   0    9.20    6.10
 -10   7   0   22.90    7.80
 -10   7   0   23.20   10.20
 -10   7   0   22.70    6.40
 -10   7   0   17.60    5.40
   9  -7   0    9.40    4.30
   9  -7   0    2.00    3.70
   9  -7   0    1.60    3.20
   9  -7   0    5.70    4.70
   9  -7   0    8.60    6.00
   9  -7   0    6.90    5.10
   9  -7   0    6.70    4.80
   9  -7   0    4.00    3.80
  -9   7   0    8.60    5.30
  -9   7   0   -2.20    2.60
  -9   7   0    6.40    7.00
  -9   7   0   18.20    7.00
  -9   7   0   -2.20    3.70
  -9   7   0   11.00    4.90
  -9   7   0    2.60    6.00
   8  -7   0  104.29   14.70
   8  -7   0  107.59   15.00
   8  -7   0   97.89   14.30
   8  -7   0  116.49   14.70
   8  -7   0   88.79   15.50
   8  -7   0   89.19   12.00
   8  -7   0   94.09   13.80
   8  -7   0   90.99   15.20
  -8   7   0   71.09   10.80
  -8   7   0  127.39   18.40
  -8   7   0  105.49   14.40
  -8   7   0   98.89   18.20
  -8   7   0   91.89   14.60
  -8   7   0   79.19   14.70
  -8   7   0   99.29   11.30
   7  -7   0   15.90    5.00
   7  -7   0   20.00    6.30
   7  -7   0   11.80    6.10
   7  -7   0    9.00    5.10
   7  -7   0   12.20    4.50
   7  -7   0    9.00    4.50
   7  -7   0    7.20    4.20
   7  -7   0    9.10    6.30
  -7   7   0   11.10    7.30
  -7   7   0   26.40    9.20
  -7   7   0   12.20    4.80
  -7   7   0    8.60    4.90
  -7   7   0   28.90    9.30
  -7   7   0   13.80    4.30
  -7   7   0   11.70    5.20
   6  -7   0  720.73   48.30
   6  -7   0  728.03   48.60
   6  -7   0  667.53   45.60
   6  -7   0  700.63   45.30
   6  -7   0  726.53   45.30
   6  -7   0  648.84   45.40
   6  -7   0  648.44   45.40
   6  -7   0  702.03   44.00
  -6   7   0  720.83   44.00
  -6   7   0  697.03   48.10
  -6   7   0  697.33   42.70
  -6   7   0  750.72   46.40
  -6   7   0  718.53   45.50
  -6   7   0  719.23   46.40
  -6   7   0  676.53   48.40
   5  -7   0   38.70    8.10
   5  -7   0   21.30    6.00
   5  -7   0   31.20    6.20
   5  -7   0   20.70    7.10
   5  -7   0   28.90    6.40
   5  -7   0   19.50    5.40
   5  -7   0   23.40    7.50
   5  -7   0   29.90    7.30
  -5   7   0   18.70    6.60
  -5   7   0   40.30    8.90
  -5   7   0   35.10    9.70
  -5   7   0   33.20    6.20
  -5   7   0   30.40    5.50
  -5   7   0   18.90    5.40
   4  -7   0   16.40    4.80
   4  -7   0   26.60    5.30
   4  -7   0   19.10    6.70
   4  -7   0   30.00    4.40
   4  -7   0   19.60    5.50
   4  -7   0   31.90    6.70
   4  -7   0   22.60    6.00
   4  -7   0   14.30    6.10
   4  -7   0   32.70    6.40
  -4   7   0   21.60    5.30
  -4   7   0   26.10    5.10
  -4   7   0   18.30    5.30
  -4   7   0   29.10    8.00
  -4   7   0   23.40    8.00
  -4   7   0   29.00    6.20
  -4   7   0   15.20    3.90
   3  -7   0  107.49    9.30
   3  -7   0  106.29   12.40
   3  -7   0   90.99   10.80
   3  -7   0   83.39   11.30
   3  -7   0  105.09    8.30
   3  -7   0   95.59    9.50
   3  -7   0   83.99   10.90
   3  -7   0  107.29    9.90
   3  -7   0   75.79   11.70
  -3   7   0  101.09    9.60
  -3   7   0   92.49   10.90
  -3   7   0   88.29    8.70
  -3   7   0  134.89   17.60
  -3   7   0  102.49   11.90
  -3   7   0   91.99   13.60
   2  -7   0    3.60    2.40
   2  -7   0    9.90    4.90
   2  -7   0    9.00    4.10
   2  -7   0   11.80    3.00
   2  -7   0    8.90    3.40
   2  -7   0   16.10    4.50
   2  -7   0    8.60    4.10
   2  -7   0   13.10    3.60
  -2   7   0   16.00    3.80
  -2   7   0   10.20    3.90
  -2   7   0   16.10    4.00
  -2   7   0   16.60    5.70
  -2   7   0    3.30    4.20
  -2   7   0    7.70    3.50
   1  -7   0  220.88   16.70
   1  -7   0  250.17   19.10
   1  -7   0  244.08   16.00
   1  -7   0  218.68   16.00
   1  -7   0  210.38   17.20
   1  -7   0  220.98   18.90
   1  -7   0  229.78   16.70
   1  -7   0  224.28   17.20
  -1   7   0  232.08   16.10
  -1   7   0  233.18   19.40
  -1   7   0  248.68   19.60
  -1   7   0  240.08   17.00
  -1   7   0  253.97   17.70
  -1   7   0  263.07   17.10
  -1   7   0  219.88   17.10
   0  -7   0 1316.57   74.89
   0  -7   0 1244.38   83.39
   0  -7   0 1342.37   73.69
   0  -7   0 1232.18   76.39
   0   7   0 1214.18   74.29
   0   7   0 1159.68   75.79
   0   7   0 1316.67   74.79
   0   7   0 1263.07   74.89
   0   7   0 1386.26   74.39
   0   7   0 1307.67   76.99
  -1  -7   0  286.77   19.40
  -1  -7   0  320.07   22.00
  -1  -7   0  275.57   21.70
  -1  -7   0  277.27   19.00
  -1  -7   0  292.17   19.50
  -1  -7   0  312.27   20.40
  -1  -7   0  299.87   19.90
   1   7   0  279.37   21.50
   1   7   0  246.78   20.50
   1   7   0  290.47   20.10
   1   7   0  298.17   19.80
   1   7   0  292.07   19.80
   1   7   0  305.27   19.10
   1   7   0  296.67   19.50
  -2  -7   0   18.90    4.00
  -2  -7   0   11.80    3.20
  -2  -7   0    9.50    2.80
  -2  -7   0   14.00    3.50
  -2  -7   0   17.70    4.40
  -2  -7   0    7.90    4.10
  -2  -7   0   12.20    4.40
   2   7   0   15.20    4.10
   2   7   0   17.60    3.70
   2   7   0   12.20    3.80
   2   7   0   13.80    3.60
   2   7   0   19.10    4.10
   2   7   0   16.60    4.80
   2   7   0   13.70    5.20
  -3  -7   0    2.30    2.40
  -3  -7   0    0.40    2.80
  -3  -7   0    0.20    1.80
  -3  -7   0    4.50    3.90
  -3  -7   0    0.60    1.70
  -3  -7   0    1.10    2.30
   3   7   0    1.30    2.00
   3   7   0    0.80    1.40
   3   7   0    1.10    2.80
   3   7   0    1.40    2.10
   3   7   0    3.10    1.70
   3   7   0    2.10    2.70
   3   7   0    7.00    2.50
   3   7   0    2.00    2.00
  -4  -7   0  121.19   10.20
  -4  -7   0  136.19   10.40
  -4  -7   0  110.99   11.60
  -4  -7   0  128.99   11.20
  -4  -7   0  106.59   13.20
  -4  -7   0  136.99   10.50
   4   7   0  126.49   11.80
   4   7   0  127.29   10.70
   4   7   0  130.49    8.80
   4   7   0  124.69    9.90
   4   7   0  130.89   10.90
   4   7   0  125.19   10.30
   4   7   0  137.99   10.30
   4   7   0  113.19   11.00
  -5  -7   0  252.97   18.80
  -5  -7   0  257.37   20.30
  -5  -7   0  296.27   20.20
  -5  -7   0  272.57   18.70
  -5  -7   0  281.57   19.90
  -5  -7   0  284.97   20.40
  -5  -7   0  273.07   19.10
  -5  -7   0  275.77   16.70
  -5  -7   0  281.37   18.90
   5   7   0  291.27   19.80
   5   7   0  291.27   17.00
   5   7   0  256.37   18.80
   5   7   0  269.57   19.20
   5   7   0  298.37   18.80
   5   7   0  289.67   18.70
   5   7   0  254.17   19.60
   5   7   0  295.47   20.50
  -6  -7   0   11.20    4.00
  -6  -7   0    6.90    2.90
  -6  -7   0   14.40    5.20
  -6  -7   0   18.50    5.60
  -6  -7   0    9.40    3.30
  -6  -7   0   12.40    2.40
  -6  -7   0   11.50    3.50
  -6  -7   0   14.90    4.00
  -6  -7   0   13.10    5.00
   6   7   0   11.50    3.50
   6   7   0    6.00    3.00
   6   7   0    9.70    3.00
   6   7   0    8.90    3.70
   6   7   0   14.30    4.00
   6   7   0   14.00    4.30
   6   7   0    5.50    3.30
  -7  -7   0   30.70    8.30
  -7  -7   0   28.90    5.40
  -7  -7   0   21.50    3.40
  -7  -7   0   36.10    6.80
  -7  -7   0   28.40    5.90
  -7  -7   0   18.00    4.30
  -7  -7   0   23.00    3.50
  -7  -7   0   28.00    7.00
  -7  -7   0   32.60    5.90
  -7  -7   0   18.60    5.30
   7   7   0   24.10    5.00
   7   7   0   24.90    5.50
   7   7   0   29.10    6.00
   7   7   0   21.10    4.90
   7   7   0   26.80    6.50
   7   7   0   37.20    5.70
   7   7   0   35.10    5.60
   7   7   0   31.40    3.90
  -8  -7   0   30.30    5.50
  -8  -7   0   35.90    7.70
  -8  -7   0   19.40    5.80
  -8  -7   0   24.80    6.20
  -8  -7   0   34.80    5.40
  -8  -7   0   21.30    4.80
  -8  -7   0   25.20    5.90
  -8  -7   0   27.90    5.90
  -8  -7   0   38.90    6.70
   8   7   0   22.90    5.10
   8   7   0   29.10    3.70
   8   7   0   24.40    4.80
   8   7   0   20.60    5.10
   8   7   0   47.00    8.30
   8   7   0   21.80    5.60
   8   7   0   24.40    5.20
   8   7   0   34.30    6.80
   8   7   0   40.00    6.60
  -9  -7   0   47.70    8.80
  -9  -7   0   47.50    5.90
  -9  -7   0   31.40    5.70
  -9  -7   0   42.50    6.90
  -9  -7   0   43.80    5.30
  -9  -7   0   34.20    7.40
  -9  -7   0   26.80    6.60
  -9  -7   0   38.60    7.60
  -9  -7   0   47.70    7.70
   9   7   0   45.00    4.80
   9   7   0   44.20    7.40
   9   7   0   43.30    7.90
   9   7   0   39.90    6.60
   9   7   0   30.90    7.20
   9   7   0   44.50    6.90
   9   7   0   23.40    5.60
   9   7   0   34.10    6.20
 -10  -7   0  259.67   20.60
 -10  -7   0  205.98   19.10
 -10  -7   0  232.68   19.50
 -10  -7   0  238.48   17.80
 -10  -7   0  253.37   20.50
 -10  -7   0  221.38   17.70
 -10  -7   0  265.57   19.00
  10   7   0  248.38   18.40
  10   7   0  232.08   18.30
  10   7   0  224.98   19.00
  10   7   0  206.68   18.50
  10   7   0  259.27   18.50
  10   7   0  213.58   19.10
  10   7   0  266.47   18.20
 -11  -7   0  373.16   26.40
 -11  -7   0  357.46   28.90
 -11  -7   0  419.86   29.70
 -11  -7   0  376.06   28.90
 -11  -7   0  404.86   28.90
 -11  -7   0  342.47   26.90
 -11  -7   0  374.16   26.50
  11   7   0  388.86   28.00
  11   7   0  389.76   28.70
  11   7   0  426.96   26.90
  11   7   0  385.56   28.90
  11   7   0  414.06   27.30
  11   7   0  367.56   28.10
  11   7   0  359.26   26.60
  11   7   0  397.06   27.50
 -12  -7   0  315.67   23.90
 -12  -7   0  342.57   23.70
 -12  -7   0  302.37   25.20
 -12  -7   0  320.07   26.00
 -12  -7   0  295.77   25.10
 -12  -7   0  282.37   22.40
 -12  -7   0  330.27   25.30
  12   7   0  360.86   25.10
  12   7   0  315.07   25.10
  12   7   0  318.77   25.40
  12   7   0  303.87   23.20
  12   7   0  277.97   23.00
  12   7   0  303.37   22.50
  12   7   0  326.77   24.90
  12   7   0  262.07   24.10
 -13  -7   0   77.79   11.40
 -13  -7   0   96.89   15.00
 -13  -7   0  108.89   16.80
 -13  -7   0   77.09   12.70
 -13  -7   0   71.79   11.60
 -13  -7   0   64.99   12.70
 -13  -7   0   75.29   10.90
  13   7   0   86.09   12.40
  13   7   0   70.29   11.20
  13   7   0   80.69   12.90
  13   7   0   77.09   12.60
  13   7   0  103.69   12.80
  13   7   0   68.09   12.00
  13   7   0   78.69   12.30
 -14  -7   0   16.00    6.70
 -14  -7   0   25.20    7.20
 -14  -7   0   20.30    6.20
 -14  -7   0   10.10    5.80
 -14  -7   0    9.30    6.40
 -14  -7   0   21.70    6.00
 -14  -7   0    8.30    5.80
  14   7   0   15.50    4.80
  14   7   0   16.40    5.90
  14   7   0   19.30    6.80
  14   7   0   20.50    6.20
  14   7   0    7.60    5.60
  14   7   0   13.60    6.00
  14   7   0   12.60    4.80
 -15  -7   0  157.28   20.20
 -15  -7   0  194.28   17.10
 -15  -7   0  165.98   16.40
 -15  -7   0  173.38   19.90
 -15  -7   0  169.18   22.50
 -15  -7   0  235.88   27.20
  15   7   0  151.58   18.70
  15   7   0  195.88   21.80
  15   7   0  169.28   16.80
  15   7   0  177.18   17.30
  15   7   0  156.78   20.60
  15   7   0  203.28   22.30
  15   7   0  238.48   27.20
  15   7   0  187.08   16.80
 -16  -7   0    5.30    4.30
 -16  -7   0    2.80    4.80
 -16  -7   0    0.40    4.10
 -16  -7   0   -1.70    2.70
 -16  -7   0    3.40    5.00
 -16  -7   0    1.30    4.40
 -16  -7   0    4.00    4.50
  16   7   0    1.10    2.50
  16   7   0    0.60    3.10
  16   7   0   -0.50    3.00
  16   7   0   -2.90    3.10
  16   7   0   -3.30    3.00
  16   7   0    7.50    5.30
  16   7   0    9.70    5.70
  16   7   0   -2.20    2.40
 -17  -7   0   14.20    6.10
 -17  -7   0   18.30    8.20
 -17  -7   0    7.80    5.20
 -17  -7   0    5.20    9.60
 -17  -7   0    7.20    4.50
 -17  -7   0   36.70   11.60
 -17  -7   0    2.90    5.00
  17   7   0   12.10    5.90
  17   7   0   19.90    7.50
  17   7   0    8.60    5.70
  17   7   0   36.90   10.10
  17   7   0   18.60    7.80
  17   7   0   28.90   10.60
  17   7   0   19.90    7.50
  17   7   0   20.90    6.70
 -18  -7   0   -1.00    4.10
 -18  -7   0    6.60    5.30
 -18  -7   0    4.20    5.80
 -18  -7   0    8.40    5.60
 -18  -7   0    2.30    4.00
 -18  -7   0    4.80    5.10
 -18  -7   0    0.20    3.30
  18   7   0   -1.60    2.70
  18   7   0    3.60    4.70
  18   7   0    4.60    4.30
  18   7   0    2.90    5.00
  18   7   0    1.20    3.80
  18   7   0    0.00    4.00
  18   7   0   -1.60    4.10
 -19  -7   0    7.20    5.10
 -19  -7   0    8.80    7.50
 -19  -7   0    0.10    3.80
 -19  -7   0   -2.00    2.30
 -19  -7   0   -1.20    3.10
  19   7   0    3.10    4.90
  19   7   0    6.90    5.50
  19   7   0    1.60    3.70
  19   7   0    3.80    4.80
  19   7   0    7.70    5.10
  19   7   0    6.20    5.50
  13  -8   0    7.70    6.50
  13  -8   0    9.80    6.10
  13  -8   0    8.50    8.40
  13  -8   0    5.10    4.90
  13  -8   0   10.70    6.10
  13  -8   0    1.00    4.30
 -13   8   0   -1.10    5.60
 -13   8   0    1.20    5.00
 -13   8   0    5.80    3.90
 -13   8   0    6.80    7.30
  12  -8   0  113.39   20.00
  12  -8   0  129.59   22.00
  12  -8   0  136.69   18.40
  12  -8   0  132.79   16.50
  12  -8   0  112.69   17.10
  12  -8   0   95.39   20.50
  12  -8   0   64.89   18.80
  12  -8   0  138.59   27.80
 -12   8   0  114.19   18.60
 -12   8   0  126.79   20.70
 -12   8   0  137.69   25.40
 -12   8   0  137.09   16.90
 -12   8   0  128.49   14.40
 -12   8   0   93.09   22.10
  11  -8   0   32.90    8.00
  11  -8   0   46.90   11.40
  11  -8   0   62.59   11.50
  11  -8   0   38.20   11.80
  11  -8   0   27.90   10.00
  11  -8   0   46.90   10.50
  11  -8   0   51.09   11.10
  11  -8   0   36.80   10.20
 -11   8   0   41.50   13.80
 -11   8   0   20.10   10.20
 -11   8   0   40.00    7.50
 -11   8   0   41.30   10.20
 -11   8   0   35.90    8.10
 -11   8   0   38.40   11.40
  10  -8   0   40.40   10.10
  10  -8   0   21.80    7.10
  10  -8   0   32.70    9.20
  10  -8   0   42.30   12.30
  10  -8   0   30.40    8.70
  10  -8   0   29.50    9.80
  10  -8   0   31.10    7.90
  10  -8   0   45.30    8.90
 -10   8   0   35.40    8.80
 -10   8   0   18.00    9.20
 -10   8   0   39.60    8.60
 -10   8   0   57.89   15.50
 -10   8   0   52.99   11.20
 -10   8   0   42.00    7.80
   9  -8   0   -5.10    2.50
   9  -8   0   -1.10    2.60
   9  -8   0   -1.90    2.60
   9  -8   0   -1.00    3.10
   9  -8   0    1.60    4.00
   9  -8   0    1.10    3.70
   9  -8   0    4.90    5.90
   9  -8   0    1.30    2.90
  -9   8   0   -5.90    4.50
  -9   8   0    4.10    4.30
  -9   8   0   -4.60    2.50
  -9   8   0    1.30    3.90
  -9   8   0   -2.80    2.50
  -9   8   0    6.00    7.50
   8  -8   0   44.40   11.10
   8  -8   0   25.10    7.10
   8  -8   0   43.20   11.90
   8  -8   0   27.30    7.50
   8  -8   0   26.90    7.30
   8  -8   0   16.00    5.80
   8  -8   0   28.80    8.00
   8  -8   0   17.00    5.40
  -8   8   0   19.20    5.90
  -8   8   0   18.50    7.20
  -8   8   0   30.50    6.30
  -8   8   0   39.30    9.70
  -8   8   0   13.40    6.80
  -8   8   0   18.20    8.70
   7  -8   0   16.60    5.70
   7  -8   0   31.00    8.10
   7  -8   0   17.50    6.50
   7  -8   0   14.10    7.00
   7  -8   0   20.90    6.80
   7  -8   0   21.10    5.80
   7  -8   0   26.40    6.30
   7  -8   0   25.30    6.90
  -7   8   0   13.90    6.60
  -7   8   0   24.30    6.40
  -7   8   0   26.60    5.60
  -7   8   0   19.10    6.40
  -7   8   0   24.90    8.50
  -7   8   0   26.90    7.00
   6  -8   0    7.30    5.60
   6  -8   0   -2.20    2.60
   6  -8   0    0.60    2.40
   6  -8   0    4.10    4.90
   6  -8   0   -1.40    3.10
   6  -8   0    3.20    3.60
   6  -8   0    1.10    2.60
   6  -8   0   -3.20    1.70
  -6   8   0   -2.70    2.20
  -6   8   0    3.90    4.40
  -6   8   0    3.90    3.70
  -6   8   0    0.40    2.60
  -6   8   0    2.20    4.10
  -6   8   0    2.00    5.40
   5  -8   0  389.56   30.10
   5  -8   0  412.96   30.40
   5  -8   0  410.16   32.20
   5  -8   0  453.05   33.20
   5  -8   0  414.06   29.60
   5  -8   0  423.56   28.70
   5  -8   0  406.26   29.50
  -5   8   0  424.76   28.60
  -5   8   0  454.85   33.90
  -5   8   0  435.56   30.90
  -5   8   0  447.56   33.10
  -5   8   0  420.26   30.00
  -5   8   0  453.65   29.60
   4  -8   0   60.39    8.10
   4  -8   0   35.60    7.90
   4  -8   0   39.70    8.80
   4  -8   0   42.60    9.40
   4  -8   0   51.99    8.10
   4  -8   0   58.69    8.30
   4  -8   0   64.69    7.10
   4  -8   0   56.69    8.90
   4  -8   0   40.10    8.40
  -4   8   0   48.10    8.90
  -4   8   0   54.89   11.40
  -4   8   0   57.69    8.90
  -4   8   0   58.79   11.70
  -4   8   0   46.50    8.10
  -4   8   0   61.89    8.30
   3  -8   0   59.29   10.60
   3  -8   0   63.79    9.30
   3  -8   0   45.30    8.70
   3  -8   0   52.29    7.80
   3  -8   0   47.30    7.90
   3  -8   0   57.89    8.90
   3  -8   0   65.59    7.30
   3  -8   0   53.99    7.60
   3  -8   0   53.59    9.30
  -3   8   0   79.29   12.20
  -3   8   0   62.99    9.00
  -3   8   0   44.20    9.20
  -3   8   0   72.29    8.80
  -3   8   0   75.39   10.20
  -3   8   0   68.09    9.30
   2  -8   0   52.89    8.60
   2  -8   0   58.99    8.20
   2  -8   0   59.39    7.70
   2  -8   0   30.20    7.40
   2  -8   0   56.49    8.40
   2  -8   0   42.60    8.50
   2  -8   0   46.00    6.20
   2  -8   0   58.39    8.90
  -2   8   0   55.49    8.00
  -2   8   0   61.39    7.80
  -2   8   0   58.39    8.90
  -2   8   0   56.09    8.10
  -2   8   0   52.19    9.90
  -2   8   0   34.00    7.60
   1  -8   0   36.10    6.50
   1  -8   0   29.70    5.50
   1  -8   0   29.20    5.20
   1  -8   0   35.10    6.60
   1  -8   0   29.50    5.40
   1  -8   0   30.00    4.90
   1  -8   0   32.40    7.30
   1  -8   0   41.80    9.30
  -1   8   0   33.90    6.90
  -1   8   0   30.60    6.30
  -1   8   0   30.90    8.60
  -1   8   0   29.60    5.80
  -1   8   0   35.60    5.60
  -1   8   0   25.30    7.10
  -1   8   0   30.00    5.80
   0  -8   0   23.80    5.00
   0  -8   0   17.10    4.10
   0  -8   0   34.60    6.10
   0  -8   0   13.20    5.70
   0  -8   0   23.50    6.50
   0  -8   0   20.00    5.20
   0  -8   0   21.00    4.30
   0  -8   0   21.90    5.10
   0   8   0   19.80    5.40
   0   8   0   35.10    7.50
   0   8   0   23.90    5.00
   0   8   0   28.50    7.60
   0   8   0   23.50    4.50
   0   8   0   20.90    5.00
   0   8   0   26.00    5.50
  -1  -8   0  312.67   21.10
  -1  -8   0  346.07   22.30
  -1  -8   0  333.27   22.50
  -1  -8   0  322.57   21.60
  -1  -8   0  357.96   24.50
  -1  -8   0  320.77   24.20
  -1  -8   0  301.57   21.50
   1   8   0  308.17   23.90
   1   8   0  323.97   22.00
   1   8   0  300.17   21.60
   1   8   0  332.77   22.50
   1   8   0  327.87   23.70
   1   8   0  292.47   20.80
   1   8   0  338.17   21.70
  -2  -8   0   69.89   11.30
  -2  -8   0   70.09    9.10
  -2  -8   0   69.39    8.30
  -2  -8   0   92.99    9.40
  -2  -8   0   63.89    8.40
  -2  -8   0   70.79    7.40
  -2  -8   0   85.59   11.50
   2   8   0   85.89   12.80
   2   8   0   71.29    9.40
   2   8   0   71.29    7.60
   2   8   0   75.19    7.20
   2   8   0   79.59    9.70
   2   8   0   76.59   10.70
   2   8   0  105.59    8.60
  -3  -8   0    8.20    2.90
  -3  -8   0    7.20    3.30
  -3  -8   0    6.90    2.80
  -3  -8   0   11.90    4.10
  -3  -8   0   11.80    4.90
  -3  -8   0    3.70    3.20
  -3  -8   0    5.30    4.40
   3   8   0    3.50    2.40
   3   8   0    6.60    2.60
   3   8   0   19.10    5.10
   3   8   0    5.60    3.60
   3   8   0    9.30    3.00
   3   8   0    2.40    2.60
   3   8   0    7.80    2.40
   3   8   0    5.40    2.90
  -4  -8   0  273.17   18.30
  -4  -8   0  260.37   18.30
  -4  -8   0  266.37   20.10
  -4  -8   0  234.88   20.00
  -4  -8   0  262.67   19.00
  -4  -8   0  277.37   19.50
  -4  -8   0  282.07   18.60
   4   8   0  254.47   19.50
   4   8   0  264.67   18.50
   4   8   0  255.07   18.90
   4   8   0  273.47   16.60
   4   8   0  256.27   18.60
   4   8   0  267.77   18.20
   4   8   0  230.68   19.60
   4   8   0  265.07   17.90
  -5  -8   0  193.48   16.10
  -5  -8   0  172.68   13.80
  -5  -8   0  173.98   14.70
  -5  -8   0  199.08   15.60
  -5  -8   0  180.98   14.60
  -5  -8   0  175.18   13.70
  -5  -8   0  174.38   13.70
   5   8   0  177.38   14.20
   5   8   0  169.68   14.70
   5   8   0  208.18   15.90
   5   8   0  174.58   13.20
   5   8   0  197.38   13.70
   5   8   0  165.68   13.60
   5   8   0  176.68   14.40
   5   8   0  178.28   13.00
  -6  -8   0  527.55   30.30
  -6  -8   0  527.05   33.00
  -6  -8   0  510.05   33.20
  -6  -8   0  517.95   35.00
  -6  -8   0  535.35   34.50
  -6  -8   0  517.95   32.80
  -6  -8   0  565.24   33.30
  -6  -8   0  490.35   34.30
  -6  -8   0  530.35   34.10
   6   8   0  454.75   32.50
   6   8   0  521.15   32.60
   6   8   0  522.85   33.60
   6   8   0  520.75   34.70
   6   8   0  552.04   34.20
   6   8   0  505.85   33.10
   6   8   0  569.24   32.90
  -7  -8   0    5.60    2.80
  -7  -8   0    0.80    2.40
  -7  -8   0    6.70    3.90
  -7  -8   0   10.90    3.60
  -7  -8   0    5.50    1.80
  -7  -8   0    4.40    3.60
  -7  -8   0    5.20    3.80
  -7  -8   0    2.30    3.00
  -7  -8   0    9.00    3.90
   7   8   0    5.60    1.90
   7   8   0    5.90    3.70
   7   8   0   14.20    4.80
   7   8   0    9.20    3.60
   7   8   0    5.30    3.50
   7   8   0    3.50    3.00
   7   8   0    1.30    2.20
   7   8   0    6.80    2.90
  -8  -8   0   53.59    5.00
  -8  -8   0   52.69    5.00
  -8  -8   0   46.20    7.50
  -8  -8   0   50.09    8.60
  -8  -8   0   60.39   10.70
  -8  -8   0   68.99   10.30
  -8  -8   0   70.19    9.00
  -8  -8   0   55.59    9.50
  -8  -8   0   59.89    8.10
  -8  -8   0   67.69    8.30
   8   8   0   75.19   10.30
   8   8   0   61.99    8.00
   8   8   0   54.89    7.70
   8   8   0   62.59    9.30
   8   8   0   52.39    5.10
   8   8   0  101.29   14.30
   8   8   0   48.30    7.60
   8   8   0   59.39    9.20
  -9  -8   0   76.59   11.10
  -9  -8   0   74.89   10.20
  -9  -8   0   65.99    9.10
  -9  -8   0   68.39   10.40
  -9  -8   0   71.89    9.80
  -9  -8   0   60.19    9.50
  -9  -8   0   54.99    5.70
  -9  -8   0   65.79    5.70
  -9  -8   0   69.29    8.80
  -9  -8   0   68.39   10.90
   9   8   0   69.59    9.70
   9   8   0   88.99   10.10
   9   8   0   61.19    8.90
   9   8   0   77.29    9.90
   9   8   0   62.69    9.60
   9   8   0   69.29   10.60
   9   8   0   87.79   12.20
   9   8   0   73.59   10.10
   9   8   0   69.09    5.80
 -10  -8   0  687.53   46.20
 -10  -8   0  647.04   45.30
 -10  -8   0  720.63   44.30
 -10  -8   0  729.73   46.50
 -10  -8   0  691.03   45.60
 -10  -8   0  681.53   43.30
 -10  -8   0  697.13   40.10
 -10  -8   0  622.44   40.70
 -10  -8   0  702.93   43.50
  10   8   0  697.43   43.60
  10   8   0  705.83   45.20
  10   8   0  614.34   44.90
  10   8   0  741.53   44.00
  10   8   0  712.63   43.40
  10   8   0  701.63   44.20
  10   8   0  706.93   40.30
  10   8   0  761.72   46.00
 -11  -8   0  187.48   17.40
 -11  -8   0  149.49   14.60
 -11  -8   0  181.28   16.70
 -11  -8   0  160.18   14.20
 -11  -8   0  187.08   15.00
 -11  -8   0  143.79   17.00
 -11  -8   0  152.88   19.00
 -11  -8   0  181.28   12.60
  11   8   0  185.58   15.10
  11   8   0  159.38   14.20
  11   8   0  164.98   15.70
  11   8   0  170.68   16.30
  11   8   0  165.88   15.80
  11   8   0  161.68   14.90
  11   8   0  178.08   14.90
 -12  -8   0  377.76   29.80
 -12  -8   0  393.76   28.00
 -12  -8   0  390.46   24.60
 -12  -8   0  382.06   29.40
 -12  -8   0  402.06   29.50
 -12  -8   0  344.37   29.00
 -12  -8   0  343.07   26.20
  12   8   0  390.66   27.30
  12   8   0  343.67   28.10
  12   8   0  331.37   28.40
  12   8   0  370.36   28.90
  12   8   0  416.36   27.10
  12   8   0  430.06   29.20
 -13  -8   0   18.50    6.00
 -13  -8   0   26.00    7.70
 -13  -8   0   14.80    6.40
 -13  -8   0   23.90    8.50
 -13  -8   0   23.80    6.50
 -13  -8   0   18.20    6.90
 -13  -8   0   26.50    8.10
  13   8   0   21.70    6.50
  13   8   0   17.60    5.60
  13   8   0   20.20    7.70
  13   8   0   13.10    5.60
  13   8   0    9.50    5.40
  13   8   0   20.60    6.60
  13   8   0   23.20    6.50
  13   8   0   24.00    8.00
 -14  -8   0   47.60    9.50
 -14  -8   0   53.39   11.30
 -14  -8   0   66.99   17.00
 -14  -8   0   74.69   11.80
 -14  -8   0   66.79   10.70
 -14  -8   0   58.79   11.90
 -14  -8   0   57.29   12.10
  14   8   0   57.69   11.40
  14   8   0   48.10    9.10
  14   8   0   64.79   10.30
  14   8   0   61.09   11.50
  14   8   0   33.20    8.60
  14   8   0   35.00    8.40
  14   8   0   80.69   11.30
 -15  -8   0    0.00    3.70
 -15  -8   0   -1.50    3.90
 -15  -8   0    6.50    5.90
 -15  -8   0   -2.30    3.30
 -15  -8   0    3.90    5.40
 -15  -8   0   -1.90    2.60
 -15  -8   0   -2.50    2.70
  15   8   0    2.90    4.40
  15   8   0    0.50    3.40
  15   8   0   -2.00    1.90
  15   8   0    3.30    3.10
  15   8   0    1.80    4.60
  15   8   0   -2.60    2.30
  15   8   0   -6.00    2.20
  15   8   0   -3.50    2.60
 -16  -8   0   50.89   13.70
 -16  -8   0   45.70    9.90
 -16  -8   0   47.70   10.30
 -16  -8   0   50.19   12.40
 -16  -8   0   43.20    9.00
 -16  -8   0   42.40   10.90
 -16  -8   0   22.50    8.80
  16   8   0   37.90   10.40
  16   8   0   47.20    8.60
  16   8   0   44.30    9.60
  16   8   0   64.39   12.60
  16   8   0   37.70    9.80
  16   8   0   57.69   10.20
  16   8   0   33.10   10.30
  16   8   0   38.00    9.20
 -17  -8   0  104.69   15.30
 -17  -8   0   62.79   14.60
 -17  -8   0   89.69   16.10
 -17  -8   0   67.79   13.20
 -17  -8   0   69.89   14.80
 -17  -8   0   88.09   13.80
  17   8   0   67.59   13.20
  17   8   0   97.39   17.00
  17   8   0   88.39   15.60
  17   8   0  127.69   18.20
  17   8   0   91.49   15.30
  17   8   0  109.99   17.60
  17   8   0   74.19   12.40
  17   8   0   93.69   14.00
 -18  -8   0  113.89   20.20
 -18  -8   0  168.28   19.30
 -18  -8   0  203.08   24.80
 -18  -8   0  180.48   25.50
 -18  -8   0  172.08   21.00
 -18  -8   0  197.58   20.90
 -18  -8   0  118.79   20.10
  18   8   0  218.88   26.20
  18   8   0  149.19   20.50
  18   8   0  111.19   16.90
  18   8   0  174.68   21.00
  18   8   0  211.88   21.70
  18   8   0  183.98   24.80
  18   8   0  122.19   17.10
 -19  -8   0  139.79   23.80
 -19  -8   0   88.29   15.30
 -19  -8   0   79.69   17.40
 -19  -8   0  119.79   17.60
 -19  -8   0  121.59   19.30
 -19  -8   0   58.89   15.30
  19   8   0  112.99   19.80
  19   8   0   67.29   15.00
  19   8   0   92.59   19.60
  19   8   0  116.79   18.90
  19   8   0  122.09   18.70
  19   8   0  118.19   16.20
  12  -9   0   62.29   13.20
  12  -9   0   64.29   14.80
  12  -9   0   59.89   11.60
  12  -9   0   69.59   13.60
  12  -9   0   50.49   13.80
  12  -9   0   78.09   12.50
 -12   9   0   49.60   14.10
 -12   9   0   60.19   14.40
 -12   9   0   60.79   13.50
 -12   9   0   51.99   12.00
 -12   9   0   55.19   11.30
 -12   9   0   82.39   10.70
  11  -9   0  205.68   27.70
  11  -9   0  311.37   30.30
  11  -9   0  331.17   26.80
  11  -9   0  310.77   27.60
  11  -9   0  270.47   24.80
  11  -9   0  297.07   24.60
  11  -9   0  254.27   25.30
  11  -9   0  237.98   30.60
 -11   9   0  296.87   24.80
 -11   9   0  294.47   24.10
 -11   9   0  263.77   32.40
 -11   9   0  265.47   26.40
 -11   9   0  275.17   25.90
 -11   9   0  275.57   21.20
  10  -9   0   48.10   10.50
  10  -9   0   43.90   10.70
  10  -9   0   41.80   10.30
  10  -9   0   24.80    9.70
  10  -9   0   37.30    8.20
  10  -9   0   31.50    8.70
  10  -9   0   39.50   10.30
 -10   9   0   32.90    9.50
 -10   9   0   44.10   13.40
 -10   9   0   42.40    7.50
 -10   9   0   26.40    7.70
 -10   9   0   32.30    8.60
 -10   9   0   47.20   14.10
   9  -9   0   26.60    8.40
   9  -9   0   23.40    7.90
   9  -9   0   29.10    8.20
   9  -9   0   30.10    8.00
   9  -9   0   28.00    9.80
   9  -9   0   34.40    9.20
   9  -9   0   33.20    8.40
   9  -9   0   19.80    6.20
  -9   9   0   34.10   11.90
  -9   9   0   38.00    9.10
  -9   9   0   42.70   12.80
  -9   9   0   32.90    6.70
  -9   9   0   42.40   10.80
  -9   9   0   26.80    7.90
  -9   9   0   40.30    8.60
   8  -9   0   -3.50    2.20
   8  -9   0   -2.20    2.50
   8  -9   0    0.30    3.00
   8  -9   0    1.50    3.50
   8  -9   0    1.90    4.00
   8  -9   0    2.20    3.90
   8  -9   0   -2.50    2.70
  -8   9   0    0.00    3.20
  -8   9   0    5.80    4.60
  -8   9   0    6.60    4.30
  -8   9   0    0.80    4.60
  -8   9   0    3.70    4.90
  -8   9   0   -0.60    5.50
   7  -9   0    9.80    4.90
   7  -9   0   -0.40    3.60
   7  -9   0    7.90    4.20
   7  -9   0    6.40    5.80
   7  -9   0    8.00    4.40
   7  -9   0    6.30    4.20
   7  -9   0    8.20    4.20
   7  -9   0    7.00    6.10
  -7   9   0    9.00    4.80
  -7   9   0    5.30    4.20
  -7   9   0   14.50    6.10
  -7   9   0   11.30    6.90
  -7   9   0    5.20    5.60
  -7   9   0    7.10    4.00
   6  -9   0   53.29    9.50
   6  -9   0   35.40    7.80
   6  -9   0   24.60    7.10
   6  -9   0   32.20    7.20
   6  -9   0   35.10    8.80
   6  -9   0   39.50    7.40
   6  -9   0   42.20   10.20
   6  -9   0   38.90   10.40
  -6   9   0   44.30    8.20
  -6   9   0   43.70   11.70
  -6   9   0   27.90    7.50
  -6   9   0   38.60    7.40
  -6   9   0   37.60   11.00
  -6   9   0   31.20    7.50
   5  -9   0  352.86   26.10
   5  -9   0  372.46   28.40
   5  -9   0  390.36   28.60
   5  -9   0  386.46   28.70
   5  -9   0  375.96   27.60
   5  -9   0  411.26   31.10
   5  -9   0  356.86   27.00
   5  -9   0  363.56   30.30
  -5   9   0  413.56   31.80
  -5   9   0  411.16   27.60
  -5   9   0  352.96   27.40
  -5   9   0  353.76   28.10
  -5   9   0  381.86   31.60
   4  -9   0   78.89   11.00
   4  -9   0   66.49   10.10
   4  -9   0   77.29   12.90
   4  -9   0   85.59   12.00
   4  -9   0   70.99   11.00
   4  -9   0   75.49   11.70
   4  -9   0   81.89   12.80
   4  -9   0   82.69    7.70
   4  -9   0   84.09   10.40
  -4   9   0   86.49   11.00
  -4   9   0   70.89    9.80
  -4   9   0   82.89   11.70
  -4   9   0  114.39   16.40
  -4   9   0   72.79   13.90
  -4   9   0   75.29   10.90
   3  -9   0  138.49   10.90
   3  -9   0  114.49   14.70
   3  -9   0  137.99   13.50
   3  -9   0  136.49   13.40
   3  -9   0  152.38   19.30
   3  -9   0  153.18   18.90
   3  -9   0  135.99   12.50
   3  -9   0  133.19   12.00
   3  -9   0  136.69   12.90
  -3   9   0  129.39   12.70
  -3   9   0  141.09   12.90
  -3   9   0  123.89   17.20
  -3   9   0  147.79   13.90
  -3   9   0  144.49   12.30
  -3   9   0   99.89   15.80
   2  -9   0    1.90    2.10
   2  -9   0   -2.00    1.40
   2  -9   0   -4.10    2.70
   2  -9   0    1.00    2.70
   2  -9   0    5.00    4.40
   2  -9   0    1.70    2.00
   2  -9   0    4.10    2.90
   2  -9   0   -1.60    1.50
  -2   9   0   -2.40    3.70
  -2   9   0    1.60    2.90
  -2   9   0    3.30    2.40
  -2   9   0    0.30    2.20
  -2   9   0   -2.90    3.90
  -2   9   0   -1.00    1.50
   1  -9   0   17.80    5.40
   1  -9   0   11.40    3.30
   1  -9   0    6.40    2.90
   1  -9   0   10.30    3.50
   1  -9   0   10.20    5.40
   1  -9   0    6.20    3.80
   1  -9   0   13.60    4.10
   1  -9   0    8.50    4.10
  -1   9   0   12.10    4.40
  -1   9   0   18.10    6.10
  -1   9   0    5.70    4.60
  -1   9   0   13.70    3.80
  -1   9   0   12.60    4.30
  -1   9   0   18.20    4.60
  -1   9   0    3.50    3.10
   0  -9   0   13.00    4.20
   0  -9   0   18.40    5.30
   0  -9   0   21.80    6.50
   0  -9   0   12.10    3.70
   0  -9   0   14.60    3.60
   0  -9   0   13.90    4.40
   0  -9   0    1.60    4.40
   0  -9   0   19.20    4.20
   0   9   0   18.80    4.90
   0   9   0   18.00    4.20
   0   9   0   12.80    4.10
   0   9   0   17.40    4.80
   0   9   0   21.50    5.60
   0   9   0   20.20    7.40
   0   9   0   29.20    7.60
  -1  -9   0  166.88   16.10
  -1  -9   0  178.08   16.20
  -1  -9   0  184.08   14.70
  -1  -9   0  174.38   13.80
  -1  -9   0  192.58   13.80
  -1  -9   0  174.98   13.80
  -1  -9   0  168.58   14.10
   1   9   0  175.08   13.80
   1   9   0  173.68   14.20
   1   9   0  175.48   14.50
   1   9   0  153.08   13.60
   1   9   0  162.18   16.00
   1   9   0  158.68   12.90
  -2  -9   0  494.95   31.40
  -2  -9   0  497.55   31.70
  -2  -9   0  490.95   34.60
  -2  -9   0  491.25   34.30
  -2  -9   0  499.25   31.70
  -2  -9   0  485.85   32.20
   2   9   0  545.55   32.00
   2   9   0  483.25   34.20
   2   9   0  501.35   31.10
   2   9   0  457.35   32.20
   2   9   0  497.35   32.10
   2   9   0  524.75   34.50
   2   9   0  486.55   32.00
  -3  -9   0  101.29   13.90
  -3  -9   0  107.19   12.60
  -3  -9   0   86.79    8.50
  -3  -9   0   96.19    8.90
  -3  -9   0   91.09   11.00
  -3  -9   0   88.39   12.10
  -3  -9   0  106.49   11.00
   3   9   0   62.39    9.30
   3   9   0   89.99   10.00
   3   9   0   84.09    7.30
   3   9   0   94.79   10.90
   3   9   0   79.19    8.60
   3   9   0   89.69   10.70
   3   9   0   77.39   10.90
   3   9   0  104.09    8.60
  -4  -9   0  146.49   12.90
  -4  -9   0  148.59   12.00
  -4  -9   0  136.59   13.50
  -4  -9   0  133.69   11.50
  -4  -9   0  140.89   14.20
  -4  -9   0  143.59   12.50
  -4  -9   0  132.29   11.70
   4   9   0  126.89   11.80
   4   9   0  136.79   10.00
   4   9   0  145.59   11.40
   4   9   0  146.69   11.80
   4   9   0  144.29   12.50
   4   9   0  176.98   18.70
   4   9   0  138.19   11.90
   4   9   0  141.29   13.70
  -5  -9   0   64.89    8.00
  -5  -9   0   59.59    8.50
  -5  -9   0   62.59    9.10
  -5  -9   0   46.40    7.70
  -5  -9   0   52.59    9.60
  -5  -9   0   58.69    7.80
  -5  -9   0   54.29    9.50
   5   9   0   63.99    8.20
   5   9   0   67.79   11.10
   5   9   0   53.09   10.30
   5   9   0   72.79    8.50
   5   9   0   61.19    8.30
   5   9   0   61.99    5.50
   5   9   0   62.69    8.30
  -6  -9   0    7.10    3.20
  -6  -9   0    6.30    3.50
  -6  -9   0    6.70    3.50
  -6  -9   0   10.80    4.90
  -6  -9   0    6.70    3.90
  -6  -9   0    3.90    3.10
  -6  -9   0   10.10    4.10
  -6  -9   0    2.30    2.60
   6   9   0    2.60    3.00
   6   9   0    3.40    2.70
   6   9   0    6.60    3.00
   6   9   0    6.30    3.30
   6   9   0    5.30    2.80
   6   9   0    8.20    3.20
   6   9   0    2.90    3.40
   6   9   0    8.80    2.30
  -7  -9   0    3.60    3.40
  -7  -9   0   -1.20    1.70
  -7  -9   0    1.00    3.00
  -7  -9   0   -2.70    1.70
  -7  -9   0    0.60    1.20
  -7  -9   0    1.10    2.20
  -7  -9   0   -0.20    3.10
  -7  -9   0   -1.60    1.50
  -7  -9   0    2.20    3.00
   7   9   0   -1.10    2.30
   7   9   0   -2.00    1.50
   7   9   0    1.10    1.90
   7   9   0    0.10    2.80
   7   9   0    1.10    2.00
   7   9   0    2.10    2.50
   7   9   0    1.30    1.80
  -8  -9   0   60.59    8.80
  -8  -9   0   49.90    5.20
  -8  -9   0   88.09   10.40
  -8  -9   0   61.89   10.90
  -8  -9   0   61.69   10.10
  -8  -9   0   52.39    7.90
  -8  -9   0   56.59    8.80
  -8  -9   0   65.29    8.90
  -8  -9   0   89.59   12.10
   8   9   0   74.59    9.90
   8   9   0   84.89   11.20
   8   9   0   82.69    9.40
   8   9   0   84.99   11.70
   8   9   0   61.79    8.40
   8   9   0   96.29   12.00
   8   9   0   70.79    6.10
   8   9   0   97.09   11.90
  -9  -9   0   45.60    8.70
  -9  -9   0   31.50    7.90
  -9  -9   0   38.00    8.70
  -9  -9   0   39.70    4.80
  -9  -9   0   23.00    7.10
  -9  -9   0   33.90    6.60
  -9  -9   0   53.09    5.70
  -9  -9   0   36.90    6.60
  -9  -9   0   42.40    8.30
  -9  -9   0   41.20    7.30
   9   9   0   42.70    5.30
   9   9   0   29.10    6.30
   9   9   0   33.50    7.10
   9   9   0   27.20    6.50
   9   9   0   38.60    7.90
   9   9   0   38.30    8.30
   9   9   0   37.20    6.90
   9   9   0   43.50    7.20
 -10  -9   0   50.09    9.40
 -10  -9   0   43.30    5.10
 -10  -9   0   37.30    7.50
 -10  -9   0   53.29    5.90
 -10  -9   0   39.70    8.60
 -10  -9   0   40.00    9.30
 -10  -9   0   30.10    7.70
 -10  -9   0   46.40    7.40
 -10  -9   0   29.30    6.30
  10   9   0   46.60    8.70
  10   9   0   40.30    8.40
  10   9   0   44.40    5.30
  10   9   0   30.80    7.10
  10   9   0   42.80    7.40
  10   9   0   38.60    8.30
  10   9   0   39.30    7.10
  10   9   0   45.80    8.40
 -11  -9   0   22.40    5.50
 -11  -9   0   16.80    3.50
 -11  -9   0   14.80    5.30
 -11  -9   0    9.10    5.60
 -11  -9   0    4.80    4.50
 -11  -9   0   20.40    6.80
 -11  -9   0   14.40    4.80
 -11  -9   0   11.50    5.60
  11   9   0    7.00    3.70
  11   9   0   11.90    4.40
  11   9   0   10.60    4.60
  11   9   0   14.20    5.70
  11   9   0   26.50    7.60
  11   9   0   15.30    3.00
  11   9   0    8.60    5.30
  11   9   0   11.40    4.20
 -12  -9   0    4.80    4.70
 -12  -9   0   -2.20    2.70
 -12  -9   0   14.50    3.40
 -12  -9   0    9.40    5.00
 -12  -9   0    2.30    3.70
 -12  -9   0   10.40    4.10
 -12  -9   0   11.60    6.10
 -12  -9   0   15.80    6.90
  12   9   0    9.90    4.80
  12   9   0    8.70    3.70
  12   9   0   10.60    5.50
  12   9   0   17.60    5.50
  12   9   0   13.40    5.70
  12   9   0    8.80    4.70
  12   9   0    8.40    4.20
 -13  -9   0   23.50    4.60
 -13  -9   0   17.60    7.20
 -13  -9   0    8.00    6.10
 -13  -9   0   18.80    7.20
 -13  -9   0   13.70    5.10
 -13  -9   0   10.70    5.10
 -13  -9   0   25.90    7.80
 -13  -9   0   27.50    9.60
  13   9   0   16.80    7.20
  13   9   0   21.80    6.40
  13   9   0   21.80    7.10
  13   9   0   22.90    7.70
  13   9   0   23.10    6.70
  13   9   0   19.20    6.50
  13   9   0   18.60    5.70
 -14  -9   0    8.50    5.70
 -14  -9   0   -2.80    4.00
 -14  -9   0   -0.90    3.20
 -14  -9   0    0.00    1.80
 -14  -9   0    4.00    6.20
 -14  -9   0    0.10    2.60
 -14  -9   0   -1.50    3.00
 -14  -9   0   -3.60    3.20
  14   9   0   -2.90    2.30
  14   9   0   14.10    5.80
  14   9   0    3.40    3.70
  14   9   0    0.10    2.80
  14   9   0    1.40    3.00
  14   9   0    0.90    3.90
  14   9   0    4.00    4.20
  14   9   0    2.50    5.90
 -15  -9   0   -2.90    2.90
 -15  -9   0   10.30    7.20
 -15  -9   0   -1.50    3.30
 -15  -9   0    2.50    2.60
 -15  -9   0    1.60    3.10
 -15  -9   0    3.50    6.00
 -15  -9   0   -2.10    2.80
 -15  -9   0    0.40    4.70
  15   9   0    2.60    4.90
  15   9   0   16.20    6.40
  15   9   0   11.30    5.50
  15   9   0    0.00    2.20
  15   9   0    2.20    4.60
  15   9   0    4.70    4.40
  15   9   0   -0.50    3.40
  15   9   0   -0.50    2.50
 -16  -9   0    6.60    4.10
 -16  -9   0    7.50    5.00
 -16  -9   0    1.70    3.70
 -16  -9   0    4.00    2.60
 -16  -9   0    5.80    5.80
 -16  -9   0   10.30    5.90
 -16  -9   0    7.70    5.10
 -16  -9   0    5.70    5.40
  16   9   0   -6.10    1.90
  16   9   0    4.60    5.00
  16   9   0    1.80    4.40
  16   9   0    1.00    3.20
  16   9   0    0.20    4.20
  16   9   0    0.50    3.10
  16   9   0    3.00    4.30
  16   9   0    4.10    4.00
 -17  -9   0  168.48   16.30
 -17  -9   0  154.28   22.90
 -17  -9   0  152.78   21.80
 -17  -9   0  135.49   18.40
 -17  -9   0  120.79   16.80
 -17  -9   0  111.89   19.00
 -17  -9   0  134.19   20.40
  17   9   0  122.29   18.30
  17   9   0  155.28   21.90
  17   9   0  128.09   19.80
  17   9   0  170.88   21.70
  17   9   0  128.59   17.30
  17   9   0  165.68   20.40
  17   9   0  206.68   20.80
 -18  -9   0   61.19   13.90
 -18  -9   0   37.30   11.80
 -18  -9   0   46.30   10.30
 -18  -9   0   78.49   17.30
 -18  -9   0   59.39   14.90
 -18  -9   0   48.20   11.10
 -18  -9   0   66.89   11.20
  18   9   0   60.19   18.40
  18   9   0   61.89   11.30
  18   9   0   46.20   11.90
  18   9   0   32.20    9.20
  18   9   0   63.49   13.50
  18   9   0   78.49   13.10
  18   9   0   48.10   11.50
  18   9   0   38.50   10.00
 -19  -9   0    8.20    6.70
 -19  -9   0   12.60    9.20
 -19  -9   0    2.80    4.10
 -19  -9   0   -0.20    4.00
 -19  -9   0    3.20    4.50
 -19  -9   0    3.10    3.80
  19   9   0   13.10    8.20
  19   9   0    1.70    4.50
  19   9   0   -0.70    3.70
  19   9   0    5.60    5.60
  19   9   0    4.70    4.00
  19   9   0    5.40    5.80
  11 -10   0   21.30    7.50
  11 -10   0    8.20    5.50
  11 -10   0   16.80    6.60
  11 -10   0   13.90    5.50
  11 -10   0    7.90    5.50
  11 -10   0   27.50   10.10
 -11  10   0    7.90    4.90
 -11  10   0    0.60    5.00
 -11  10   0    6.20    8.60
 -11  10   0   17.70   11.70
 -11  10   0   23.10    8.50
  10 -10   0   54.99   11.60
  10 -10   0   82.29   13.50
  10 -10   0   75.79   13.20
  10 -10   0   48.60   12.50
  10 -10   0   79.69   15.00
  10 -10   0   91.99   20.20
  10 -10   0   64.39   12.40
  10 -10   0   72.29   15.70
 -10  10   0   77.29   15.60
 -10  10   0   73.89   14.20
 -10  10   0   64.99   11.80
 -10  10   0   79.19   12.40
 -10  10   0   69.69   16.50
 -10  10   0   69.89   15.50
   9 -10   0    7.70    5.40
   9 -10   0    2.00    3.40
   9 -10   0    2.10    3.80
   9 -10   0    7.20    4.80
   9 -10   0    3.80    4.00
   9 -10   0    0.80    4.30
   9 -10   0   -5.70    2.30
   9 -10   0    4.90    5.30
  -9  10   0   -2.10    5.50
  -9  10   0    0.10    5.20
  -9  10   0   -0.70    4.20
  -9  10   0   -3.10    3.10
  -9  10   0    3.90    4.70
  -9  10   0   -2.70    5.40
   8 -10   0   68.29   12.50
   8 -10   0   95.69   17.80
   8 -10   0   75.09   14.60
   8 -10   0   83.89   12.50
   8 -10   0   82.89   11.90
   8 -10   0   69.59   15.00
   8 -10   0   79.09   12.50
   8 -10   0   57.19   11.70
  -8  10   0   87.09   12.90
  -8  10   0   57.39   10.30
  -8  10   0   99.59   16.30
  -8  10   0   76.69   16.80
  -8  10   0   90.19   17.80
  -8  10   0   75.79   13.00
   7 -10   0   13.40    6.80
   7 -10   0    4.20    4.50
   7 -10   0   17.80    6.00
   7 -10   0    9.00    6.70
   7 -10   0    4.90    4.40
   7 -10   0   19.70    6.70
   7 -10   0   30.30    9.10
  -7  10   0   22.40    6.30
  -7  10   0   30.80    8.30
  -7  10   0   21.80    9.00
  -7  10   0   39.70   12.30
  -7  10   0   14.40    5.60
  -7  10   0   17.40    6.30
   6 -10   0  101.59   16.60
   6 -10   0   74.99   11.90
   6 -10   0   70.89   12.40
   6 -10   0   75.89   10.80
   6 -10   0   87.49   14.20
   6 -10   0   95.89   13.50
   6 -10   0   67.09   14.80
   6 -10   0   98.19   14.60
  -6  10   0   96.09   12.50
  -6  10   0   76.89   15.20
  -6  10   0   79.49   13.00
  -6  10   0  109.79   13.40
  -6  10   0   63.29   11.60
  -6  10   0  105.69   17.30
   5 -10   0   29.80    8.20
   5 -10   0   26.40    7.20
   5 -10   0   26.70    6.60
   5 -10   0   22.30    7.00
   5 -10   0   24.10    6.10
   5 -10   0   29.10    8.60
   5 -10   0   15.50    7.70
   5 -10   0   21.00    5.60
  -5  10   0   19.50    6.40
  -5  10   0    8.80    7.80
  -5  10   0   16.00    8.50
  -5  10   0   29.40    7.50
  -5  10   0   21.10    5.90
  -5  10   0   30.10    8.60
   4 -10   0   98.99   13.40
   4 -10   0  120.99   10.20
   4 -10   0  123.19   18.00
   4 -10   0  130.89   16.50
   4 -10   0  116.09   14.70
   4 -10   0  119.49   13.60
   4 -10   0  140.19   18.70
   4 -10   0  114.19   12.00
   4 -10   0  125.29   15.60
  -4  10   0  125.49   18.40
  -4  10   0  143.89   17.90
  -4  10   0  110.19   13.80
  -4  10   0  118.29   14.80
  -4  10   0  106.59   17.20
  -4  10   0  126.09   14.20
   3 -10   0    5.00    2.90
   3 -10   0    5.30    5.20
   3 -10   0    7.80    4.90
   3 -10   0    3.20    3.20
   3 -10   0    2.00    2.60
   3 -10   0    9.20    3.70
   3 -10   0    3.90    4.30
   3 -10   0    0.60    2.40
  -3  10   0   11.10    4.50
  -3  10   0   -0.40    2.30
  -3  10   0   -1.10    5.00
  -3  10   0   -0.30    2.90
  -3  10   0    1.20    3.50
  -3  10   0    7.00    6.30
   2 -10   0   46.70    8.00
   2 -10   0   51.19    8.70
   2 -10   0   44.80    8.90
   2 -10   0   62.29    7.60
   2 -10   0   48.70   10.70
   2 -10   0   45.20    7.40
   2 -10   0   67.09   11.70
   2 -10   0   63.09   11.00
  -2  10   0   59.69   13.40
  -2  10   0   51.39    7.80
  -2  10   0   49.80   11.20
  -2  10   0   44.50    8.40
  -2  10   0   41.70    7.80
  -2  10   0   50.29    8.50
   1 -10   0    0.40    3.40
   1 -10   0    3.40    2.70
   1 -10   0    2.00    2.50
   1 -10   0    3.60    3.90
   1 -10   0    0.80    2.20
   1 -10   0   -2.20    3.20
   1 -10   0   -0.40    1.90
   1 -10   0    1.60    3.10
  -1  10   0   -4.00    3.20
  -1  10   0    1.40    3.00
  -1  10   0    1.20    2.20
  -1  10   0    1.40    2.40
  -1  10   0    5.70    5.30
  -1  10   0   -0.90    1.70
   0 -10   0  233.28   16.70
   0 -10   0  244.08   20.80
   0 -10   0  225.18   18.00
   0 -10   0  233.68   17.20
   0 -10   0  210.68   18.10
   0 -10   0  218.88   19.90
   0 -10   0  234.88   17.60
   0 -10   0  222.28   18.50
   0  10   0  224.78   18.30
   0  10   0  238.08   17.70
   0  10   0  226.78   17.80
   0  10   0  238.58   17.00
   0  10   0  177.98   19.40
   0  10   0  258.87   20.70
   0  10   0  229.28   18.30
  -1 -10   0   64.79   12.50
  -1 -10   0   38.00    5.80
  -1 -10   0   39.50    6.80
  -1 -10   0   28.50    6.20
  -1 -10   0   38.70    6.20
  -1 -10   0   41.70    6.60
  -1 -10   0   42.00    7.60
  -1 -10   0   37.40    8.80
   1  10   0   42.40    7.80
   1  10   0   43.00    7.20
   1  10   0   45.40    6.70
   1  10   0   57.09    9.30
   1  10   0   29.00    7.40
   1  10   0   53.19    8.10
   1  10   0   13.90    5.80
  -2 -10   0   20.60    5.70
  -2 -10   0   23.20    5.40
  -2 -10   0   23.90    6.80
  -2 -10   0   34.90    6.70
  -2 -10   0   37.60    6.60
  -2 -10   0   18.30    4.40
  -2 -10   0   22.60    5.00
   2  10   0   22.60    5.20
   2  10   0   24.80    6.30
   2  10   0   23.80    6.80
   2  10   0   35.20    8.90
   2  10   0   23.40    5.60
   2  10   0   24.50    4.80
   2  10   0   19.10    4.80
  -3 -10   0    7.40    4.40
  -3 -10   0    4.60    3.00
  -3 -10   0   -2.50    3.00
  -3 -10   0    0.70    2.50
  -3 -10   0   10.00    3.50
  -3 -10   0   15.40    4.30
  -3 -10   0    5.20    3.50
   3  10   0    7.70    2.50
   3  10   0    9.90    3.20
   3  10   0    9.30    3.20
   3  10   0    0.70    2.40
   3  10   0    7.00    3.10
   3  10   0   14.40    4.90
   3  10   0    8.90    4.80
   3  10   0   11.10    4.70
  -4 -10   0   16.60    4.80
  -4 -10   0   14.60    5.00
  -4 -10   0   17.20    4.90
  -4 -10   0   22.00    5.10
  -4 -10   0   22.40    5.80
  -4 -10   0   19.00    4.60
  -4 -10   0   20.70    6.30
   4  10   0   15.10    5.80
   4  10   0   10.60    4.00
   4  10   0   17.40    5.50
   4  10   0   18.50    3.70
   4  10   0   19.60    4.60
   4  10   0   12.70    3.70
   4  10   0   23.00    4.80
   4  10   0   27.80    6.30
  -5 -10   0  237.68   17.90
  -5 -10   0  234.18   18.00
  -5 -10   0  252.27   20.90
  -5 -10   0  253.97   19.40
  -5 -10   0  225.68   19.80
  -5 -10   0  225.28   18.60
  -5 -10   0  231.78   17.70
   5  10   0  236.48   18.70
   5  10   0  252.87   19.60
   5  10   0  240.88   15.90
   5  10   0  245.38   18.40
   5  10   0  241.88   20.00
   5  10   0  241.28   17.40
   5  10   0  266.17   18.90
   5  10   0  249.48   17.80
  -6 -10   0   83.09   11.00
  -6 -10   0   70.39    9.10
  -6 -10   0   64.39    8.70
  -6 -10   0   59.39    8.80
  -6 -10   0   48.00    9.20
  -6 -10   0   81.49   10.60
  -6 -10   0   72.99    9.30
  -6 -10   0   53.29    9.60
   6  10   0   64.29    5.80
   6  10   0   71.39   10.30
   6  10   0   68.29   10.20
   6  10   0   45.10    7.30
   6  10   0   67.39    8.40
   6  10   0   61.19    9.10
   6  10   0   79.79   10.50
   6  10   0   76.39    9.20
  -7 -10   0  345.67   23.40
  -7 -10   0  341.87   23.50
  -7 -10   0  313.97   24.30
  -7 -10   0  324.67   23.20
  -7 -10   0  350.26   24.00
  -7 -10   0  315.77   25.10
  -7 -10   0  303.67   24.50
  -7 -10   0  339.27   26.00
   7  10   0  311.77   22.70
   7  10   0  341.97   23.60
   7  10   0  294.87   23.80
   7  10   0  313.87   24.40
   7  10   0  370.06   23.30
   7  10   0  333.07   25.30
   7  10   0  346.17   20.70
   7  10   0  347.77   24.20
  -8 -10   0   11.50    5.00
  -8 -10   0   14.10    5.40
  -8 -10   0   17.20    5.20
  -8 -10   0   11.00    5.00
  -8 -10   0   11.00    4.20
  -8 -10   0   13.20    4.60
  -8 -10   0   12.80    4.50
  -8 -10   0   18.20    5.40
   8  10   0   13.60    4.90
   8  10   0    8.30    3.60
   8  10   0   10.70    3.70
   8  10   0    5.90    3.30
   8  10   0   22.00    5.80
   8  10   0   15.30    5.40
   8  10   0    2.70    3.30
  -9 -10   0   34.50    8.30
  -9 -10   0   31.10    6.30
  -9 -10   0   30.70    7.20
  -9 -10   0   30.90    4.70
  -9 -10   0   17.20    5.00
  -9 -10   0   23.70    7.10
  -9 -10   0   28.10    3.90
  -9 -10   0   37.50    7.00
  -9 -10   0   21.60    7.20
  -9 -10   0   27.50    6.00
   9  10   0   25.00    6.00
   9  10   0   34.20    6.50
   9  10   0   32.90    7.90
   9  10   0   33.30    4.60
   9  10   0   31.00    7.20
   9  10   0   29.00    6.80
   9  10   0   29.00    6.60
   9  10   0   36.30    6.70
 -10 -10   0   18.20    3.40
 -10 -10   0   13.90    4.70
 -10 -10   0   26.70    7.00
 -10 -10   0   17.10    6.30
 -10 -10   0   19.90    6.60
 -10 -10   0   17.60    5.40
 -10 -10   0   20.80    5.80
 -10 -10   0   17.90    6.00
 -10 -10   0   23.70    4.00
 -10 -10   0   26.70    7.30
  10  10   0   12.30    5.30
  10  10   0   18.30    5.70
  10  10   0   28.70    7.10
  10  10   0   25.30    5.70
  10  10   0   24.70    7.60
  10  10   0   20.00    3.80
  10  10   0   25.00    5.70
  10  10   0   17.20    5.70
 -11 -10   0  169.48   11.80
 -11 -10   0  168.58   19.20
 -11 -10   0  173.48   19.80
 -11 -10   0  186.28   20.80
 -11 -10   0  172.18   15.50
 -11 -10   0  169.18   12.00
 -11 -10   0  167.18   14.70
 -11 -10   0  161.68   19.10
 -11 -10   0  187.88   18.10
  11  10   0  165.48   16.30
  11  10   0  149.69   14.30
  11  10   0  175.68   12.00
  11  10   0  167.38   16.70
  11  10   0  147.49   14.50
  11  10   0  146.39   22.70
  11  10   0  174.88   16.50
  11  10   0  175.78   16.30
 -12 -10   0   29.90    8.30
 -12 -10   0   23.10    6.40
 -12 -10   0   26.70    6.80
 -12 -10   0   46.30    5.80
 -12 -10   0   23.30    6.90
 -12 -10   0   24.60    7.40
 -12 -10   0   23.70    6.60
 -12 -10   0   25.80    8.10
  12  10   0   30.40    8.00
  12  10   0   34.20    6.80
  12  10   0   28.70    7.40
  12  10   0   32.20    6.50
  12  10   0   34.10    8.70
  12  10   0   29.30    6.60
 -13 -10   0  306.67   22.60
 -13 -10   0  292.97   23.40
 -13 -10   0  294.97   26.10
 -13 -10   0  305.67   23.10
 -13 -10   0  274.97   24.80
 -13 -10   0  262.97   25.00
 -13 -10   0  305.77   19.70
 -13 -10   0  313.97   26.00
  13  10   0  288.17   22.80
  13  10   0  253.97   21.70
  13  10   0  308.37   25.10
  13  10   0  274.67   23.90
  13  10   0  283.57   22.60
  13  10   0  291.87   24.30
  13  10   0  277.57   23.00
  13  10   0  307.87   25.80
 -14 -10   0  131.29   14.40
 -14 -10   0  126.59   18.80
 -14 -10   0  104.69   15.00
 -14 -10   0  107.99    9.60
 -14 -10   0  102.39   16.60
 -14 -10   0  105.59   13.90
 -14 -10   0   79.49   14.90
 -14 -10   0  112.99   16.70
  14  10   0  104.19   15.60
  14  10   0   98.09   15.10
  14  10   0   93.09   13.20
  14  10   0  126.19   16.80
  14  10   0  121.09   17.80
  14  10   0  107.19   14.10
  14  10   0  114.49   16.80
  14  10   0  112.79   14.70
 -15 -10   0   32.60   10.00
 -15 -10   0   25.30    8.60
 -15 -10   0   30.60    9.00
 -15 -10   0   37.90    8.20
 -15 -10   0   32.80    5.80
 -15 -10   0   24.50    7.30
 -15 -10   0   23.90    7.00
  15  10   0   48.20   12.00
  15  10   0   30.00    7.60
  15  10   0   38.20    8.20
  15  10   0   26.50    7.90
  15  10   0   35.50    9.00
  15  10   0   34.30    9.00
  15  10   0    9.70    4.90
 -16 -10   0   -2.10    3.40
 -16 -10   0    3.30    4.00
 -16 -10   0   -3.10    3.80
 -16 -10   0   -2.40    3.30
 -16 -10   0    6.30    5.30
 -16 -10   0    1.40    2.20
 -16 -10   0   -2.40    3.10
 -16 -10   0   -1.00    3.60
  16  10   0   -4.40    2.90
  16  10   0    2.00    4.00
  16  10   0    0.30    3.30
  16  10   0    1.20    3.70
  16  10   0    5.50    4.90
  16  10   0    8.70    4.90
  16  10   0   -2.10    2.80
  16  10   0    3.00    3.90
 -17 -10   0   11.50    6.10
 -17 -10   0   -2.60    3.80
 -17 -10   0    6.10    6.00
 -17 -10   0   17.40    6.00
 -17 -10   0   12.60    7.30
 -17 -10   0    8.00    6.10
 -17 -10   0    9.40    6.40
  17  10   0   18.60    6.60
  17  10   0   14.10    5.80
  17  10   0    5.80    4.70
  17  10   0   29.90    9.00
  17  10   0    2.50    4.20
  17  10   0    9.90    4.70
  17  10   0   15.40   10.10
  17  10   0   16.40    7.70
 -18 -10   0   20.00    7.00
 -18 -10   0   26.10   10.30
 -18 -10   0    7.50    5.90
 -18 -10   0   21.40    8.60
 -18 -10   0   23.80    7.90
 -18 -10   0   13.40    7.20
 -18 -10   0   31.60   10.30
  18  10   0   23.00    7.50
  18  10   0   20.90    8.40
  18  10   0   15.30    7.30
  18  10   0   27.60    7.60
  18  10   0   20.60    7.10
  18  10   0   18.80    7.40
  18  10   0   20.90    7.50
  18  10   0   13.90    7.50
 -19 -10   0   52.09   11.80
 -19 -10   0   73.69   22.10
 -19 -10   0   76.29   15.80
 -19 -10   0   54.99   13.00
 -19 -10   0   50.19   10.20
 -19 -10   0   43.70   12.60
  19  10   0   51.39   12.80
  19  10   0   52.29   15.00
  19  10   0   43.80   10.40
  19  10   0   63.29   12.40
  19  10   0   49.99   14.10
  19  10   0   61.49   14.10
  10 -11   0   58.29   14.10
  10 -11   0   26.20    7.20
  10 -11   0   21.90    8.10
  10 -11   0   41.60   13.80
  10 -11   0   47.00   10.60
  10 -11   0   38.30    9.10
 -10  11   0   35.30    9.40
 -10  11   0   44.30   14.30
 -10  11   0   42.20    9.60
 -10  11   0   17.50    9.80
   9 -11   0   60.39   12.20
   9 -11   0   44.80   11.40
   9 -11   0   49.30   12.50
   9 -11   0   82.89   13.00
   9 -11   0   74.49   13.00
   9 -11   0   64.49   14.10
   9 -11   0   81.39   14.60
  -9  11   0   59.39   12.20
  -9  11   0   61.39   15.40
  -9  11   0   61.19   11.00
  -9  11   0   83.49   16.70
  -9  11   0   51.79   11.00
  -9  11   0   85.19   12.70
   8 -11   0   53.19   12.00
   8 -11   0   85.19   12.20
   8 -11   0   78.39   13.90
   8 -11   0   59.99   12.90
   8 -11   0   82.99   13.60
   8 -11   0   49.80   11.80
   8 -11   0   69.09   15.10
   8 -11   0   87.69   13.70
  -8  11   0   85.99   20.30
  -8  11   0   78.09   13.70
  -8  11   0   72.89   11.90
  -8  11   0   76.59   13.00
  -8  11   0   96.89   18.70
  -8  11   0   91.79   19.80
   7 -11   0   24.40    9.50
   7 -11   0   18.50    5.80
   7 -11   0   18.40    6.00
   7 -11   0   20.70    7.60
   7 -11   0   22.40    7.70
   7 -11   0   28.80    8.80
   7 -11   0   33.20    8.50
   7 -11   0   23.60    9.60
  -7  11   0   28.50   11.70
  -7  11   0   22.20    8.60
  -7  11   0   24.20    7.10
  -7  11   0   19.10    6.00
  -7  11   0   20.60    7.40
  -7  11   0   27.40   11.20
   6 -11   0    5.10    5.50
   6 -11   0   -1.30    3.70
   6 -11   0    6.30    5.30
   6 -11   0    0.20    3.40
   6 -11   0    2.30    4.00
   6 -11   0   -1.80    3.70
   6 -11   0   -0.90    2.60
  -6  11   0   -4.00    2.30
  -6  11   0    5.20    4.80
  -6  11   0   -0.90    5.10
  -6  11   0    0.00    5.80
  -6  11   0    2.50    4.80
  -6  11   0    0.60    3.70
   5 -11   0   -3.20    1.50
   5 -11   0    3.10    3.30
   5 -11   0   -0.30    2.20
   5 -11   0   -2.50    3.40
   5 -11   0   -3.90    1.80
   5 -11   0    2.40    3.50
   5 -11   0    5.90    5.30
   5 -11   0   -2.90    4.30
  -5  11   0    5.10    4.60
  -5  11   0    1.40    6.20
  -5  11   0   -1.40    3.10
  -5  11   0    2.80    7.20
  -5  11   0   -2.10    2.90
  -5  11   0   -0.50    3.30
   4 -11   0   72.99   19.10
   4 -11   0   56.59    9.60
   4 -11   0   97.49   13.40
   4 -11   0   68.79   10.10
   4 -11   0   94.09   13.70
   4 -11   0   68.19   11.30
   4 -11   0   71.49   11.60
   4 -11   0   93.29    8.30
   4 -11   0   92.79   15.40
  -4  11   0   75.49   17.50
  -4  11   0   70.69   10.20
  -4  11   0   72.09   14.70
  -4  11   0   68.49   11.90
  -4  11   0   76.59   15.40
   3 -11   0  264.07   23.30
   3 -11   0  321.07   27.40
   3 -11   0  293.07   23.60
   3 -11   0  319.37   24.80
   3 -11   0  316.07   23.10
   3 -11   0  307.57   26.50
   3 -11   0  316.27   20.80
   3 -11   0  317.17   24.60
  -3  11   0  275.77   22.50
  -3  11   0  269.17   23.70
  -3  11   0  315.97   27.90
  -3  11   0  282.37   21.90
  -3  11   0  300.37   23.60
   2 -11   0   13.10    4.80
   2 -11   0    8.90    3.70
   2 -11   0    8.10    3.90
   2 -11   0   10.00    6.40
   2 -11   0   13.40    5.60
   2 -11   0   21.60    5.80
   2 -11   0   14.40    3.90
   2 -11   0   19.80    8.60
  -2  11   0    7.00    4.20
  -2  11   0   16.90    5.90
  -2  11   0   11.60    4.80
  -2  11   0    3.40    4.90
  -2  11   0   13.30    7.10
  -2  11   0   14.90    4.50
   1 -11   0   28.50    6.50
   1 -11   0   21.80    7.40
   1 -11   0   23.80    6.80
   1 -11   0   25.90    5.60
   1 -11   0   35.60    9.00
   1 -11   0   31.40    6.80
   1 -11   0   32.40    7.60
   1 -11   0   31.10    5.90
  -1  11   0   30.80    8.60
  -1  11   0   20.50    5.60
  -1  11   0   16.40    7.70
  -1  11   0   32.20    8.00
  -1  11   0   34.40    7.10
  -1  11   0   25.20    5.70
   0 -11   0    9.90    5.00
   0 -11   0   19.60    4.90
   0 -11   0    9.10    3.60
   0 -11   0   13.00    6.30
   0 -11   0   15.50    7.80
   0 -11   0    9.40    4.00
   0 -11   0   10.30    4.60
   0 -11   0    7.30    3.40
   0  11   0   12.60    4.70
   0  11   0   13.50    6.30
   0  11   0   11.30    4.90
   0  11   0    9.10    4.20
   0  11   0   11.00    6.20
   0  11   0    5.20    3.00
   0  11   0   16.80    5.20
  -1 -11   0   27.20    8.20
  -1 -11   0   43.30   10.80
  -1 -11   0   22.00    5.10
  -1 -11   0   18.10    5.30
  -1 -11   0   24.10    5.60
  -1 -11   0   31.50    6.50
  -1 -11   0   32.20    6.20
   1  11   0   29.30    6.50
   1  11   0   28.20    6.10
   1  11   0   14.80    6.00
   1  11   0   33.40    6.10
   1  11   0   43.10    9.70
   1  11   0   31.00    7.10
   1  11   0   27.00    6.10
  -2 -11   0  371.56   27.50
  -2 -11   0  320.57   24.70
  -2 -11   0  340.77   23.90
  -2 -11   0  303.07   23.00
  -2 -11   0  377.26   24.20
  -2 -11   0  331.07   27.10
  -2 -11   0  342.57   24.70
   2  11   0  317.67   23.50
   2  11   0  374.16   24.70
   2  11   0  291.07   23.70
   2  11   0  322.57   25.90
   2  11   0  343.67   25.00
   2  11   0  335.77   26.90
   2  11   0  338.77   23.00
  -3 -11   0  117.79   11.00
  -3 -11   0  132.79   16.90
  -3 -11   0  194.68   21.70
  -3 -11   0   99.69   12.50
  -3 -11   0  116.29   13.80
  -3 -11   0  112.09   11.00
  -3 -11   0  120.39   11.40
   3  11   0  143.59   16.50
   3  11   0  125.09    9.90
   3  11   0  110.39   11.30
   3  11   0   91.39   11.80
   3  11   0  158.18   19.00
   3  11   0  119.69   11.30
   3  11   0  117.59   10.60
   3  11   0  130.49   11.90
  -4 -11   0  345.17   23.60
  -4 -11   0  342.87   27.00
  -4 -11   0  307.17   23.80
  -4 -11   0  308.07   22.80
  -4 -11   0  306.47   23.00
  -4 -11   0  348.77   26.50
  -4 -11   0  295.37   24.00
   4  11   0  322.87   24.10
   4  11   0  312.77   25.00
   4  11   0  344.07   24.00
   4  11   0  370.56   24.40
   4  11   0  327.87   22.60
   4  11   0  325.87   23.00
   4  11   0  366.46   21.70
   4  11   0  317.77   25.70
  -5 -11   0   23.20    5.50
  -5 -11   0   23.90    7.70
  -5 -11   0   10.30    3.90
  -5 -11   0   14.90    4.90
  -5 -11   0   17.60    5.90
  -5 -11   0   15.90    5.80
  -5 -11   0   15.10    4.40
   5  11   0   26.00    7.10
   5  11   0   17.20    4.70
   5  11   0   18.10    5.40
   5  11   0   13.90    4.80
   5  11   0   23.30    5.30
   5  11   0   18.60    6.00
   5  11   0   21.60    4.00
   5  11   0   17.20    4.40
  -6 -11   0   17.70    4.90
  -6 -11   0   27.00    5.90
  -6 -11   0   32.50    8.80
  -6 -11   0   18.20    4.50
  -6 -11   0   21.20    5.70
  -6 -11   0   17.00    5.50
  -6 -11   0   32.00    7.70
   6  11   0   15.10    4.20
   6  11   0   20.60    5.20
   6  11   0   24.20    7.20
   6  11   0   22.20    3.90
   6  11   0   31.80    7.70
   6  11   0   36.70    7.40
   6  11   0   21.40    6.40
   6  11   0   22.80    5.30
  -7 -11   0  422.76   29.70
  -7 -11   0  378.26   26.60
  -7 -11   0  419.96   27.50
  -7 -11   0  398.06   30.00
  -7 -11   0  396.06   26.80
  -7 -11   0  343.47   27.70
  -7 -11   0  365.66   27.80
  -7 -11   0  382.16   26.80
   7  11   0  341.37   25.60
   7  11   0  382.06   27.90
   7  11   0  378.96   28.80
   7  11   0  423.76   29.00
   7  11   0  379.26   26.90
   7  11   0  358.16   27.00
   7  11   0  400.46   26.50
   7  11   0  412.46   24.00
  -8 -11   0   77.49   10.10
  -8 -11   0   41.40    8.80
  -8 -11   0   63.09    8.90
  -8 -11   0   33.80    8.40
  -8 -11   0   55.59    8.80
  -8 -11   0   48.90    9.80
  -8 -11   0   61.49    8.80
  -8 -11   0   59.69    9.50
   8  11   0   71.49    9.50
   8  11   0   55.59   10.10
   8  11   0   53.19    7.90
   8  11   0   83.39   11.80
   8  11   0   72.69   11.20
   8  11   0   74.29   10.70
   8  11   0   36.40    7.20
  -9 -11   0   81.09   12.20
  -9 -11   0  123.09   16.30
  -9 -11   0   86.49   11.50
  -9 -11   0   97.29   13.10
  -9 -11   0   74.19   10.40
  -9 -11   0   97.29   13.10
  -9 -11   0   96.19   14.10
  -9 -11   0  115.89   13.80
  -9 -11   0   98.89    7.30
   9  11   0   76.39   11.40
   9  11   0  103.49   14.60
   9  11   0   88.99   11.90
   9  11   0   89.89    8.00
   9  11   0   76.79   12.90
   9  11   0   92.29   12.50
   9  11   0   86.69   11.10
   9  11   0   99.59   11.90
 -10 -11   0   54.99    8.40
 -10 -11   0   77.69   13.40
 -10 -11   0   58.09    9.10
 -10 -11   0   66.39   11.10
 -10 -11   0   69.59    6.50
 -10 -11   0   63.49   11.00
 -10 -11   0   63.09   10.20
 -10 -11   0   62.79    9.50
 -10 -11   0   64.89    5.80
 -10 -11   0   60.29   11.10
  10  11   0   67.39    9.40
  10  11   0   70.89   11.60
  10  11   0   65.69   11.50
  10  11   0   69.09    9.70
  10  11   0   72.99    7.60
  10  11   0   62.89   11.20
  10  11   0   65.99   10.60
  10  11   0   58.29    9.50
 -11 -11   0   59.09   10.50
 -11 -11   0   56.39    9.50
 -11 -11   0   66.19    5.90
 -11 -11   0   41.00    9.90
 -11 -11   0   56.29    9.00
 -11 -11   0   60.69   10.20
 -11 -11   0   59.69    6.90
 -11 -11   0   71.29   13.20
 -11 -11   0   64.59   12.10
 -11 -11   0   58.29   10.40
  11  11   0   74.49   10.70
  11  11   0   66.69    7.30
  11  11   0   71.79   12.80
  11  11   0   55.29   10.30
  11  11   0   55.69    9.30
  11  11   0   66.09   11.20
  11  11   0   63.29   11.00
  11  11   0   46.50    9.50
 -12 -11   0  271.27   25.80
 -12 -11   0  305.47   20.30
 -12 -11   0  290.17   26.20
 -12 -11   0  333.07   24.10
 -12 -11   0  358.66   20.50
 -12 -11   0  329.37   24.30
 -12 -11   0  348.67   27.40
  12  11   0  321.07   20.50
  12  11   0  337.87   26.90
  12  11   0  312.77   25.20
  12  11   0  349.57   26.40
  12  11   0  306.07   24.50
  12  11   0  281.57   23.30
  12  11   0  304.77   25.70
  12  11   0  301.07   25.10
 -13 -11   0   28.70    6.70
 -13 -11   0   24.20    6.90
 -13 -11   0   26.80    8.50
 -13 -11   0   26.10    4.40
 -13 -11   0   19.30    7.70
 -13 -11   0   32.00   10.20
 -13 -11   0   28.40    7.20
  13  11   0   22.20    7.00
  13  11   0   36.10    7.80
  13  11   0   25.00    7.80
  13  11   0   20.20    7.20
  13  11   0   17.10    5.60
  13  11   0   11.10    4.80
 -14 -11   0   91.29   12.40
 -14 -11   0   96.19   13.70
 -14 -11   0  146.09   20.50
 -14 -11   0  101.69   16.50
 -14 -11   0   97.99   17.40
 -14 -11   0  106.89   14.80
 -14 -11   0   90.09   15.40
 -14 -11   0  102.49    9.10
  14  11   0  101.69   15.70
  14  11   0  105.19   17.50
  14  11   0  106.79   15.40
  14  11   0  107.59   16.50
  14  11   0  118.09   14.50
  14  11   0   84.29   13.10
  14  11   0  117.09   14.40
 -15 -11   0    0.80    4.50
 -15 -11   0    3.80    8.70
 -15 -11   0    7.60    7.50
 -15 -11   0    0.90    2.10
 -15 -11   0    1.10    3.30
 -15 -11   0    2.20    3.80
 -15 -11   0   10.80    6.50
 -15 -11   0    2.60    4.20
  15  11   0    0.60    4.20
  15  11   0    3.60    3.40
  15  11   0   -2.00    2.10
  15  11   0    8.50    5.20
  15  11   0   -1.70    3.20
  15  11   0    7.50    5.20
  15  11   0    1.10    4.50
  15  11   0    5.50    4.60
 -16 -11   0   21.70    7.40
 -16 -11   0   29.20    8.40
 -16 -11   0   40.10    8.40
 -16 -11   0   33.10    8.30
 -16 -11   0   23.10    8.50
 -16 -11   0   46.70    7.70
 -16 -11   0   41.20   10.20
 -16 -11   0   30.20   11.10
  16  11   0   35.70    8.70
  16  11   0   38.90    9.70
  16  11   0   46.00   10.60
  16  11   0   48.80   10.70
  16  11   0   38.00    9.10
  16  11   0   57.29   11.30
  16  11   0   36.70    9.80
  16  11   0   38.80    8.60
 -17 -11   0   15.30    7.40
 -17 -11   0    2.30    4.40
 -17 -11   0   10.10    5.40
 -17 -11   0    3.80    2.50
 -17 -11   0   11.60    7.30
 -17 -11   0   -3.60    3.20
 -17 -11   0   -0.50    3.70
  17  11   0    3.00    3.40
  17  11   0    0.10    4.00
  17  11   0    3.70    5.50
  17  11   0    6.10    7.30
  17  11   0    8.30    6.30
  17  11   0   -2.40    3.50
  17  11   0   -3.10    3.60
 -18 -11   0   43.20   11.00
 -18 -11   0   43.10   10.10
 -18 -11   0   27.20   10.30
 -18 -11   0   48.20   13.10
 -18 -11   0   31.90   10.50
 -18 -11   0   44.80   10.40
 -18 -11   0   30.70   10.00
  18  11   0   55.09   13.40
  18  11   0   52.89   11.80
  18  11   0   29.40    7.80
  18  11   0   36.30   11.40
  18  11   0   39.50    9.40
  18  11   0   25.20    9.20
  18  11   0   23.90    7.60
  18  11   0   42.50   11.30
 -19 -11   0  100.19   14.70
 -19 -11   0  105.49   16.80
 -19 -11   0   92.99   19.10
 -19 -11   0   81.79   25.60
 -19 -11   0  103.99   18.80
 -19 -11   0  112.89   19.40
  19  11   0  149.88   22.90
  19  11   0  107.99   18.70
  19  11   0  100.89   15.50
  19  11   0  131.59   20.10
  19  11   0   68.69   14.60
  19  11   0   90.79   14.40
  10 -12   0   27.80   12.00
 -10  12   0   38.00   13.00
   9 -12   0   31.40    8.60
   9 -12   0   29.70    8.10
   9 -12   0   25.30    6.70
   9 -12   0   32.30   10.70
   9 -12   0   31.80    8.50
   9 -12   0   19.70   10.70
  -9  12   0   13.60   12.70
  -9  12   0   24.40   10.00
  -9  12   0   22.10    7.40
  -9  12   0   42.60   15.60
  -9  12   0   23.20    8.50
   8 -12   0   -0.70    3.30
   8 -12   0    9.40    6.40
   8 -12   0   -7.40    3.10
   8 -12   0    3.90    3.90
   8 -12   0    6.30    4.70
   8 -12   0   -1.50    2.60
   8 -12   0    4.30    6.00
   8 -12   0    3.60    4.30
  -8  12   0    3.50    5.10
  -8  12   0   -4.80    7.50
  -8  12   0   -9.10    5.00
  -8  12   0   -0.30    3.80
  -8  12   0   -2.50    3.00
  -8  12   0    3.60    4.30
   7 -12   0   38.50   10.30
   7 -12   0   61.29   12.30
   7 -12   0   75.99   15.10
   7 -12   0   74.09   17.40
   7 -12   0   62.89   15.30
   7 -12   0   55.39   10.90
   7 -12   0   72.79   11.30
   7 -12   0   43.80    9.40
  -7  12   0   44.10    9.80
  -7  12   0   67.99   16.50
  -7  12   0   58.59   12.20
  -7  12   0   70.79   15.70
  -7  12   0   73.19   12.10
   6 -12   0    8.30    5.30
   6 -12   0    0.10    2.90
   6 -12   0    0.00    3.00
   6 -12   0   -2.70    2.70
   6 -12   0   10.70    5.00
   6 -12   0    0.70    4.20
   6 -12   0    3.80    5.20
   6 -12   0    0.00    3.40
  -6  12   0   -0.70    2.30
  -6  12   0    0.50    4.20
  -6  12   0   -5.70    5.80
  -6  12   0    3.30    3.10
  -6  12   0    0.80    5.00
  -6  12   0   -0.30    4.00
   5 -12   0  105.09   15.80
   5 -12   0   57.69   13.30
   5 -12   0   74.79   12.30
   5 -12   0   97.99   12.50
   5 -12   0   73.69   12.50
   5 -12   0   82.39   14.00
   5 -12   0   89.19   13.20
   5 -12   0   77.09   13.00
  -5  12   0   70.99   12.30
  -5  12   0   98.69   14.30
  -5  12   0   78.29   12.40
  -5  12   0  111.19   18.50
  -5  12   0   91.69   12.40
  -5  12   0   83.29   16.80
   4 -12   0  263.57   19.50
   4 -12   0  185.78   18.90
   4 -12   0  187.68   19.00
   4 -12   0  163.28   20.70
   4 -12   0  224.78   15.60
   4 -12   0  193.18   25.20
   4 -12   0  267.07   23.20
   4 -12   0  259.87   30.40
   4 -12   0  201.58   17.70
  -4  12   0  179.68   22.40
  -4  12   0  168.28   23.00
  -4  12   0  198.08   18.30
  -4  12   0  171.58   16.90
  -4  12   0  194.58   18.90
   3 -12   0  313.87   21.30
   3 -12   0  299.07   24.40
   3 -12   0  272.97   24.30
   3 -12   0  315.07   25.40
   3 -12   0  327.67   24.10
   3 -12   0  290.87   23.00
   3 -12   0  362.36   29.40
   3 -12   0  291.17   26.90
  -3  12   0  320.97   29.00
  -3  12   0  300.07   23.00
  -3  12   0  295.77   25.10
  -3  12   0  276.17   23.90
  -3  12   0  279.07   28.30
  -3  12   0  329.67   24.30
   2 -12   0  160.68   14.20
   2 -12   0  124.79   17.20
   2 -12   0  122.49   17.90
   2 -12   0  148.49   13.60
   2 -12   0  140.49   16.60
   2 -12   0  114.59   19.80
   2 -12   0  144.19   17.60
   2 -12   0  143.79   12.10
   2 -12   0  143.29   17.50
  -2  12   0  100.29   13.10
  -2  12   0  189.58   24.90
  -2  12   0  128.19   19.40
  -2  12   0  145.19   15.70
  -2  12   0  151.28   16.80
  -2  12   0  116.89   14.90
   1 -12   0   -0.20    3.80
   1 -12   0    0.90    2.30
   1 -12   0    1.50    3.10
   1 -12   0    2.90    4.50
   1 -12   0    2.40    2.70
   1 -12   0    6.50    4.70
   1 -12   0   -0.80    2.20
   1 -12   0    5.50    3.80
  -1  12   0   -5.40    3.20
  -1  12   0    0.80    2.80
  -1  12   0    9.10    4.70
  -1  12   0   -2.80    4.10
  -1  12   0    1.30    2.70
  -1  12   0   -1.80    2.10
   0 -12   0    2.10    3.00
   0 -12   0    0.10    3.00
   0 -12   0    1.00    2.40
   0 -12   0    1.90    5.10
   0 -12   0    3.00    3.30
   0 -12   0    2.50    6.00
   0 -12   0    3.70    3.50
   0 -12   0    0.60    4.00
   0  12   0    1.10    2.50
   0  12   0    5.30    5.60
   0  12   0    1.70    2.90
   0  12   0   -1.40    2.80
   0  12   0    1.90    2.70
   0  12   0   11.40    7.70
  -1 -12   0   11.80    4.80
  -1 -12   0   23.50    5.70
  -1 -12   0   31.50    6.20
  -1 -12   0   27.20    9.70
  -1 -12   0   32.90    8.70
  -1 -12   0   20.80    6.30
  -1 -12   0   33.50    7.10
  -1 -12   0   22.90    6.10
   1  12   0   21.70    6.00
   1  12   0   17.80    7.10
   1  12   0   17.90    7.10
   1  12   0   30.20    7.20
   1  12   0   33.50    7.60
   1  12   0   28.30    5.90
   1  12   0   34.70    7.40
  -2 -12   0  233.88   19.50
  -2 -12   0  209.18   18.50
  -2 -12   0  218.48   17.70
  -2 -12   0  206.88   17.30
  -2 -12   0  225.08   21.50
  -2 -12   0  220.98   18.10
  -2 -12   0  236.68   21.60
  -2 -12   0  222.08   17.70
   2  12   0  229.78   16.50
   2  12   0  232.88   17.40
   2  12   0  225.48   18.70
   2  12   0  214.08   17.70
   2  12   0  226.38   20.50
   2  12   0  240.48   18.80
   2  12   0  238.28   21.70
   2  12   0  228.48   19.20
  -3 -12   0  326.37   27.80
  -3 -12   0  382.96   25.20
  -3 -12   0  329.97   24.70
  -3 -12   0  353.46   25.10
  -3 -12   0  338.77   25.70
  -3 -12   0  397.26   27.10
  -3 -12   0  346.97   28.70
   3  12   0  322.87   27.60
   3  12   0  376.16   26.10
   3  12   0  379.66   25.90
   3  12   0  359.36   23.20
   3  12   0  348.67   24.10
   3  12   0  308.17   26.60
   3  12   0  324.37   24.50
  -4 -12   0  105.49   15.40
  -4 -12   0   93.89   12.20
  -4 -12   0   72.19   10.60
  -4 -12   0  127.09   15.50
  -4 -12   0   89.09   11.30
  -4 -12   0  114.69   12.60
  -4 -12   0  119.49   17.20
   4  12   0   81.59   10.50
   4  12   0   96.39   12.60
   4  12   0   94.59   11.60
   4  12   0  104.69    8.90
   4  12   0   98.79   11.10
   4  12   0   99.69   13.70
   4  12   0   90.49   11.90
   4  12   0   79.59   12.00
  -5 -12   0    8.40    5.10
  -5 -12   0    8.80    4.30
  -5 -12   0   14.60    4.60
  -5 -12   0    8.60    4.10
  -5 -12   0    5.90    4.40
  -5 -12   0    7.90    5.70
  -5 -12   0   14.70    4.60
   5  12   0   10.50    4.10
   5  12   0   13.30    5.00
   5  12   0   19.10    6.00
   5  12   0   10.20    4.20
   5  12   0   11.40    5.50
   5  12   0   18.00    6.30
   5  12   0    8.20    3.30
   5  12   0   10.50    3.10
  -6 -12   0    6.60    4.40
  -6 -12   0    2.50    3.20
  -6 -12   0    5.90    3.70
  -6 -12   0   -3.70    2.20
  -6 -12   0    3.40    4.20
  -6 -12   0   -1.00    2.20
  -6 -12   0    0.70    4.30
   6  12   0   -0.20    1.60
   6  12   0    2.90    2.30
   6  12   0   -0.80    1.90
   6  12   0    1.30    2.20
   6  12   0    2.60    2.70
   6  12   0   -1.60    2.60
   6  12   0   -0.70    3.30
   6  12   0    0.20    3.20
  -7 -12   0   30.40    6.80
  -7 -12   0   31.00    6.60
  -7 -12   0   39.40    7.60
  -7 -12   0   31.70    8.10
  -7 -12   0   36.10    8.20
  -7 -12   0   33.70    9.40
  -7 -12   0   24.80    6.40
  -7 -12   0   35.60    7.20
   7  12   0   26.70    6.60
   7  12   0   35.60    8.40
   7  12   0   18.30    5.10
   7  12   0   30.30    6.50
   7  12   0   36.10    8.20
   7  12   0   34.60    8.70
   7  12   0   33.30    5.00
   7  12   0   29.40    5.90
  -8 -12   0  118.59   12.30
  -8 -12   0  126.39   15.40
  -8 -12   0  105.89   15.70
  -8 -12   0   89.59   12.10
  -8 -12   0  119.39   13.40
  -8 -12   0  137.89   19.00
  -8 -12   0  104.09   15.40
  -8 -12   0  121.29   14.00
   8  12   0  116.79   12.00
   8  12   0  126.29   13.60
   8  12   0  118.69   13.20
   8  12   0  147.79   17.30
   8  12   0  172.98   19.30
   8  12   0   95.19   13.10
   8  12   0  125.29   17.20
   8  12   0  122.49    9.20
  -9 -12   0  112.19   15.20
  -9 -12   0  161.78   20.60
  -9 -12   0   95.19   15.30
  -9 -12   0  121.09   15.90
  -9 -12   0  114.99   12.20
  -9 -12   0  128.59   14.70
  -9 -12   0  122.49   16.90
  -9 -12   0   98.59   13.10
   9  12   0  110.09   13.10
   9  12   0  144.59   18.00
   9  12   0  118.99   14.70
   9  12   0  165.68   18.80
   9  12   0  106.49   14.10
   9  12   0  108.09   15.00
   9  12   0  101.79    9.30
   9  12   0  102.49   12.20
 -10 -12   0   36.90    9.30
 -10 -12   0   32.40    4.40
 -10 -12   0   31.60    6.70
 -10 -12   0   40.30    8.40
 -10 -12   0   34.50   10.10
 -10 -12   0   38.60    8.60
 -10 -12   0   30.50    7.10
 -10 -12   0   35.90    7.50
 -10 -12   0   32.50    9.30
  10  12   0   33.00    8.30
  10  12   0   53.19   10.40
  10  12   0   51.09    9.90
  10  12   0   37.70    5.70
  10  12   0   36.30    7.40
  10  12   0   34.20    9.90
  10  12   0   31.70    7.30
  10  12   0   23.60    6.80
 -11 -12   0   48.30    5.40
 -11 -12   0   59.99    9.70
 -11 -12   0   71.59   10.70
 -11 -12   0   38.10    5.80
 -11 -12   0   41.90    9.90
 -11 -12   0   47.80   10.80
 -11 -12   0   24.10    7.20
 -11 -12   0   56.19   11.10
 -11 -12   0   56.69   12.00
 -11 -12   0   53.79   12.40
  11  12   0   50.19    6.50
  11  12   0   37.20    8.90
  11  12   0   45.40    9.40
  11  12   0   50.99    9.50
  11  12   0   52.19   10.10
  11  12   0   46.50   10.10
  11  12   0   42.60    8.20
  11  12   0   55.49    8.90
 -12 -12   0   -1.10    3.80
 -12 -12   0    1.60    4.40
 -12 -12   0    0.50    1.50
 -12 -12   0   -0.80    4.20
 -12 -12   0    4.50    3.80
 -12 -12   0   -0.20    3.60
 -12 -12   0    2.80    5.50
 -12 -12   0   -3.30    2.00
 -12 -12   0    3.20    2.40
  12  12   0    0.30    1.70
  12  12   0    1.70    3.20
  12  12   0   -1.40    2.40
  12  12   0    1.60    3.10
  12  12   0    0.30    3.70
  12  12   0    1.70    2.60
  12  12   0    4.30    3.60
  12  12   0    1.90    3.40
 -13 -12   0   13.20    6.80
 -13 -12   0   22.70    9.10
 -13 -12   0   26.60    8.90
 -13 -12   0   16.60    6.00
 -13 -12   0    7.90    5.30
 -13 -12   0   13.10    5.60
 -13 -12   0   11.60    3.00
 -13 -12   0   13.60    5.70
  13  12   0    8.20    4.00
  13  12   0   10.40    5.50
  13  12   0   24.60    6.90
  13  12   0    9.00    4.80
  13  12   0   12.80    6.30
  13  12   0   15.10    3.60
 -14 -12   0   83.29   12.30
 -14 -12   0   66.29   12.50
 -14 -12   0   97.59   13.30
 -14 -12   0   79.39   13.00
 -14 -12   0   84.29   15.30
 -14 -12   0   73.29    7.20
 -14 -12   0   50.89   11.20
 -14 -12   0   96.09   15.70
  14  12   0   73.29   11.40
  14  12   0   70.79   11.20
  14  12   0   71.89   12.60
  14  12   0   79.79   17.70
  14  12   0  116.19   17.80
  14  12   0  120.39   17.10
 -15 -12   0  104.59   17.50
 -15 -12   0  130.99   16.20
 -15 -12   0  138.29   17.80
 -15 -12   0  126.79   15.90
 -15 -12   0  140.59   19.70
 -15 -12   0  122.69   10.20
 -15 -12   0  141.89   21.80
 -15 -12   0  147.59   20.80
  15  12   0  137.79   19.70
  15  12   0  105.29   16.30
  15  12   0  142.79   19.90
  15  12   0  110.89   15.10
  15  12   0  168.78   20.80
  15  12   0   93.89   13.60
  15  12   0  107.49   14.60
 -16 -12   0   21.10    8.50
 -16 -12   0   29.90    8.00
 -16 -12   0   28.80    8.60
 -16 -12   0   26.30    9.30
 -16 -12   0   34.20    5.70
 -16 -12   0   45.70   13.20
 -16 -12   0   21.80    7.40
 -16 -12   0   30.10    7.90
  16  12   0   31.60   10.80
  16  12   0   30.30    9.00
  16  12   0   38.20   10.10
  16  12   0   26.10    7.40
  16  12   0   38.60    8.60
  16  12   0   30.30    7.80
  16  12   0   43.70   10.80
 -17 -12   0   69.79   13.30
 -17 -12   0   62.99   14.00
 -17 -12   0   52.59   10.20
 -17 -12   0   21.80    9.30
 -17 -12   0   61.69   14.80
 -17 -12   0   57.49   11.50
 -17 -12   0   40.70   12.00
  17  12   0   45.80   11.40
  17  12   0   74.49   13.80
  17  12   0   34.30    8.50
  17  12   0   45.90   10.10
  17  12   0   62.19   13.00
  17  12   0   52.29   13.40
  17  12   0   40.70   10.20
 -18 -12   0    5.90    5.20
 -18 -12   0    3.10    5.30
 -18 -12   0   13.60    8.70
 -18 -12   0   12.60    5.90
 -18 -12   0    3.10    5.80
 -18 -12   0   11.00    6.70
 -18 -12   0    3.20    2.50
  18  12   0    1.90    3.60
  18  12   0    7.30    6.10
  18  12   0    1.30    3.40
  18  12   0   -0.20    3.40
  18  12   0   20.40    8.30
  18  12   0   11.30    7.10
  18  12   0    4.10    4.00
 -19 -12   0    3.90    5.30
 -19 -12   0    7.30    6.30
 -19 -12   0    1.10    5.80
 -19 -12   0    5.50    4.00
 -19 -12   0    8.80    5.50
  19  12   0    4.10    5.00
  19  12   0    4.00    4.20
  19  12   0   -3.00    6.90
  19  12   0    9.00    6.50
  19  12   0   10.80    6.00
  19  12   0    9.20    5.30
   9 -13   0   11.40    6.80
   8 -13   0   44.80   10.20
   8 -13   0   36.60    8.40
   8 -13   0   37.40   10.30
   8 -13   0   42.10    9.30
   8 -13   0   16.90    8.40
   8 -13   0   40.50   11.20
  -8  13   0   35.50    9.40
  -8  13   0   30.80    9.60
  -8  13   0   19.40   10.00
  -8  13   0   45.10   16.40
   7 -13   0   76.19   14.10
   7 -13   0   89.69   13.40
   7 -13   0   57.59   14.90
   7 -13   0   81.99   13.80
   7 -13   0   79.99   13.60
   7 -13   0   86.99   17.10
   7 -13   0  105.29   16.50
   7 -13   0   53.89   11.20
  -7  13   0   90.19   15.10
  -7  13   0   81.29   13.50
  -7  13   0   81.79   15.50
  -7  13   0   56.29   13.60
  -7  13   0  106.49   20.20
  -7  13   0   91.59   13.20
   6 -13   0   48.10   12.00
   6 -13   0   38.50    9.40
   6 -13   0   36.40    9.80
   6 -13   0   31.80    8.80
   6 -13   0   64.29   10.80
   6 -13   0   48.60   10.60
   6 -13   0   47.20   14.10
   6 -13   0   66.49   17.30
  -6  13   0   46.10   13.60
  -6  13   0   63.49   11.00
  -6  13   0   30.30    9.00
  -6  13   0   37.20   10.80
  -6  13   0   50.29   10.40
  -6  13   0   53.39   15.30
   5 -13   0   -3.70    2.40
   5 -13   0    5.10    4.20
   5 -13   0    2.80    4.40
   5 -13   0    0.90    3.00
   5 -13   0   -3.70    2.60
   5 -13   0   -1.80    5.20
   5 -13   0   -0.60    3.70
   5 -13   0    0.70    3.70
  -5  13   0   -0.90    3.10
  -5  13   0    0.00    4.30
  -5  13   0   -5.00    2.70
  -5  13   0    1.70    8.00
  -5  13   0    2.70    4.50
  -5  13   0    6.00    8.60
   4 -13   0  202.78   25.80
   4 -13   0  165.88   20.80
   4 -13   0  218.48   29.10
   4 -13   0  203.78   18.00
   4 -13   0  152.08   19.80
   4 -13   0  152.98   19.40
   4 -13   0  194.68   18.70
   4 -13   0  201.78   17.70
   4 -13   0  213.38   14.90
  -4  13   0  171.88   23.50
  -4  13   0  191.08   21.40
  -4  13   0  162.48   18.90
  -4  13   0  185.68   17.10
  -4  13   0  186.48   25.00
  -4  13   0  174.78   22.50
   3 -13   0    3.50    4.10
   3 -13   0    4.10    3.00
   3 -13   0    5.50    5.30
   3 -13   0    0.70    5.00
   3 -13   0    0.80    3.20
   3 -13   0    5.80    6.00
   3 -13   0    2.20    4.10
   3 -13   0    3.80    4.20
   3 -13   0    3.10    3.80
  -3  13   0   -2.00    3.90
  -3  13   0    3.50    3.70
  -3  13   0   -0.80    2.80
  -3  13   0   -3.80    6.80
  -3  13   0  -13.20    3.60
  -3  13   0   -1.40    3.20
   2 -13   0   84.09   15.60
   2 -13   0  128.59   12.80
   2 -13   0  125.39   15.80
   2 -13   0   89.99   15.40
   2 -13   0  105.59   10.40
   2 -13   0  108.29   14.20
   2 -13   0   97.29   12.50
   2 -13   0  117.39   15.00
   2 -13   0   90.49   14.00
  -2  13   0  134.79   20.30
  -2  13   0  123.49   14.10
  -2  13   0   79.69   13.60
  -2  13   0  117.09   19.60
  -2  13   0   99.69   13.60
  -2  13   0   97.99   13.80
   1 -13   0  229.88   19.20
   1 -13   0  221.78   19.80
   1 -13   0  235.38   21.00
   1 -13   0  222.98   17.40
   1 -13   0  195.68   24.60
   1 -13   0  206.28   20.00
  -1  13   0  209.78   26.60
  -1  13   0  218.38   18.20
  -1  13   0  279.07   31.10
  -1  13   0  271.97   24.00
  -1  13   0  240.08   20.90
  -1  13   0  213.08   26.20
   0 -13   0    4.00    3.30
   0 -13   0    9.80    7.80
   0 -13   0    6.80    3.70
   0 -13   0   11.30    5.00
   0 -13   0   16.80    7.80
   0 -13   0   15.90    4.80
   0 -13   0    5.20    5.00
   0  13   0    8.80    3.80
   0  13   0    9.10    5.00
   0  13   0   10.20    5.20
   0  13   0   14.60    5.60
   0  13   0   19.60    8.80
   0  13   0    3.60    3.40
   0  13   0    3.10    5.50
  -1 -13   0   32.90    8.20
  -1 -13   0   34.80    8.20
  -1 -13   0   17.90    5.50
  -1 -13   0   29.40    9.10
  -1 -13   0   34.90    7.70
  -1 -13   0   41.70    8.10
  -1 -13   0   23.50    8.30
  -1 -13   0   28.20    5.90
   1  13   0   31.80    8.90
   1  13   0   28.80    6.50
   1  13   0   22.00    6.40
   1  13   0   29.80    7.20
   1  13   0   30.70    7.50
   1  13   0   25.00    5.80
   1  13   0   26.20    8.20
  -2 -13   0  180.58   17.80
  -2 -13   0  238.78   25.40
  -2 -13   0  231.48   21.80
  -2 -13   0  205.18   16.80
  -2 -13   0  196.78   17.00
  -2 -13   0  186.58   16.30
  -2 -13   0  220.08   17.10
  -2 -13   0  182.78   17.30
   2  13   0  198.28   15.30
   2  13   0  173.28   17.40
   2  13   0  215.68   23.80
   2  13   0  182.48   17.00
   2  13   0  225.68   21.20
   2  13   0  181.18   16.50
   2  13   0  190.98   26.10
   2  13   0  194.78   17.60
  -3 -13   0   35.30    7.90
  -3 -13   0   39.90    7.10
  -3 -13   0   35.10    9.70
  -3 -13   0   39.40    7.50
  -3 -13   0   24.20    6.20
  -3 -13   0   37.50    7.50
  -3 -13   0   38.60   10.10
   3  13   0   36.40    7.50
   3  13   0   53.49    8.80
   3  13   0   36.20    9.10
   3  13   0   33.70    6.10
   3  13   0   45.40    7.50
   3  13   0   58.29   13.50
   3  13   0   36.90    7.80
   3  13   0   76.99   14.30
  -4 -13   0    0.80    3.40
  -4 -13   0    3.80    4.90
  -4 -13   0   -6.70    4.70
  -4 -13   0   -2.80    1.90
  -4 -13   0   -0.30    2.70
  -4 -13   0    2.30    2.60
   4  13   0   -2.60    3.10
   4  13   0   -0.70    2.20
   4  13   0    1.40    3.00
   4  13   0   -2.40    3.40
   4  13   0   -2.00    1.60
   4  13   0    0.10    2.30
   4  13   0   -0.60    2.10
   4  13   0    2.30    2.60
  -5 -13   0    5.40    4.00
  -5 -13   0   -2.10    4.50
  -5 -13   0    0.80    2.40
  -5 -13   0    4.80    3.60
  -5 -13   0   -0.90    2.60
  -5 -13   0    9.80    6.00
   5  13   0    3.70    3.30
   5  13   0    8.20    3.90
   5  13   0    0.70    3.00
   5  13   0    2.60    4.60
   5  13   0    1.60    2.40
   5  13   0    4.40    3.50
   5  13   0    3.40    5.00
   5  13   0    1.80    2.50
  -6 -13   0   -1.50    2.30
  -6 -13   0    0.00    5.20
  -6 -13   0    0.10    2.90
  -6 -13   0    1.00    4.30
  -6 -13   0   -1.50    1.60
  -6 -13   0   -0.90    2.80
   6  13   0    0.90    3.00
   6  13   0   -0.60    1.70
   6  13   0   -1.30    1.80
   6  13   0   -1.80    1.10
   6  13   0    8.90    5.30
   6  13   0    0.00    2.20
   6  13   0    0.00    3.10
   6  13   0    1.40    2.90
  -7 -13   0   74.39   14.40
  -7 -13   0   50.99   11.50
  -7 -13   0   70.99   12.50
  -7 -13   0  100.69   15.00
  -7 -13   0   68.19   10.80
  -7 -13   0   71.99   10.30
  -7 -13   0   76.19   11.70
  -7 -13   0   82.39   11.40
   7  13   0   59.69   10.00
   7  13   0   61.99    9.40
   7  13   0   62.49   10.00
   7  13   0   65.79    9.10
   7  13   0   70.09   12.40
   7  13   0   76.79   12.30
   7  13   0   44.90    8.40
   7  13   0   72.29    7.80
  -8 -13   0  131.89   15.80
  -8 -13   0  153.38   14.10
  -8 -13   0  129.99   17.70
  -8 -13   0  136.89   17.70
  -8 -13   0  138.59   15.50
  -8 -13   0  139.19   17.60
  -8 -13   0  114.39   15.50
  -8 -13   0  125.69   13.30
   8  13   0  127.79   18.40
   8  13   0  138.49   16.20
   8  13   0  139.29   15.10
   8  13   0  175.38   19.60
   8  13   0  172.58   22.30
   8  13   0  136.09   10.50
  -9 -13   0  130.19   15.20
  -9 -13   0  116.99   14.00
  -9 -13   0  112.49   15.70
  -9 -13   0  105.89   14.30
  -9 -13   0  124.49   17.80
  -9 -13   0  121.69   19.00
  -9 -13   0  109.69   14.30
  -9 -13   0  115.59   14.80
   9  13   0  119.89   12.70
   9  13   0  116.19   16.10
   9  13   0  143.39   18.40
   9  13   0  135.99   16.90
   9  13   0  118.39   15.10
   9  13   0  130.89   12.30
   9  13   0  132.89   14.60
 -10 -13   0   12.00    5.80
 -10 -13   0   -0.50    4.80
 -10 -13   0   20.90    6.30
 -10 -13   0    6.90    4.10
 -10 -13   0    3.00    4.40
 -10 -13   0   13.00    6.80
 -10 -13   0   -1.60    3.10
  10  13   0    5.20    3.90
  10  13   0    0.00    4.50
  10  13   0    7.70    4.60
  10  13   0    1.60    3.20
  10  13   0   21.40    7.30
  10  13   0   10.50    3.40
  10  13   0   -0.10    2.70
  10  13   0   16.00    6.00
 -11 -13   0    9.40    5.00
 -11 -13   0    1.50    3.60
 -11 -13   0    0.60    2.30
 -11 -13   0    1.30    4.10
 -11 -13   0    2.70    4.30
 -11 -13   0    1.10    4.40
 -11 -13   0    9.40    4.80
 -11 -13   0    0.60    3.50
 -11 -13   0   -3.70    4.10
  11  13   0    1.40    3.90
  11  13   0    1.20    3.10
  11  13   0    1.50    2.20
  11  13   0   -0.20    2.80
  11  13   0   -4.20    3.10
  11  13   0   -1.80    2.70
  11  13   0   -2.20    2.20
  11  13   0    0.30    2.80
 -12 -13   0   14.10    7.40
 -12 -13   0   14.10    3.60
 -12 -13   0   15.70    3.10
 -12 -13   0   12.70    6.50
 -12 -13   0    8.00    4.80
 -12 -13   0   25.10    8.00
 -12 -13   0    9.80    5.80
 -12 -13   0   12.30    6.70
 -12 -13   0    4.90    4.10
 -12 -13   0   13.50    5.80
  12  13   0   10.90    4.70
  12  13   0   13.10    4.80
  12  13   0   18.40    6.70
  12  13   0    8.50    5.70
  12  13   0   10.90    5.10
  12  13   0   10.90    5.20
  12  13   0    6.50    3.90
  12  13   0   20.10    4.40
 -13 -13   0   37.60   10.80
 -13 -13   0   59.09    6.20
 -13 -13   0   55.19    6.70
 -13 -13   0   47.40   10.80
 -13 -13   0   40.30    8.40
 -13 -13   0   49.70    9.70
 -13 -13   0   53.89   10.10
 -13 -13   0   56.29   12.30
 -13 -13   0   61.89   12.60
  13  13   0   49.80   10.80
  13  13   0   55.69    9.70
  13  13   0   62.59   12.80
  13  13   0   42.10    9.10
  13  13   0   39.90    9.60
  13  13   0   51.59    6.70
  13  13   0   40.00    8.30
 -14 -13   0  109.39   18.10
 -14 -13   0   95.89   16.80
 -14 -13   0  104.19    8.50
 -14 -13   0  116.09   14.80
 -14 -13   0   93.89   16.20
 -14 -13   0  123.79   15.30
 -14 -13   0  106.69   16.90
 -14 -13   0   94.09   14.20
  14  13   0  104.69   15.50
  14  13   0  105.49   13.70
  14  13   0  108.19   16.20
  14  13   0   97.49    8.80
  14  13   0  147.89   20.60
  14  13   0   98.09   13.60
  14  13   0   97.29   16.20
 -15 -13   0  154.88   18.90
 -15 -13   0  122.79   15.80
 -15 -13   0  141.29   21.70
 -15 -13   0  134.39   21.40
 -15 -13   0  113.29    9.60
 -15 -13   0   91.49   16.20
 -15 -13   0  121.79   16.60
  15  13   0   89.39   15.60
  15  13   0  115.19   16.30
  15  13   0  152.58   20.00
  15  13   0  123.99   18.70
  15  13   0  101.29   14.70
  15  13   0  144.19   16.20
 -16 -13   0    2.80    4.70
 -16 -13   0   -2.90    3.90
 -16 -13   0   -1.00    3.10
 -16 -13   0    2.10    4.20
 -16 -13   0    3.20    4.30
 -16 -13   0    1.60    1.90
 -16 -13   0   -3.60    2.50
 -16 -13   0    3.50    4.40
  16  13   0   -1.50    3.00
  16  13   0   -4.70    2.30
  16  13   0   -2.60    3.30
  16  13   0   -4.20    3.40
  16  13   0   -1.50    3.60
  16  13   0   -3.80    2.10
 -17 -13   0   20.10    9.00
 -17 -13   0    7.80    4.80
 -17 -13   0    9.80    6.00
 -17 -13   0    0.50    4.40
 -17 -13   0    4.40    5.10
 -17 -13   0    8.90    8.60
 -17 -13   0   19.60    8.30
 -17 -13   0   14.10    3.80
  17  13   0   17.00    6.80
  17  13   0   -5.00    5.30
  17  13   0    9.50    5.30
  17  13   0   19.20    7.80
  17  13   0    7.30    5.30
  17  13   0   18.40    8.60
  17  13   0    6.80    4.80
 -18 -13   0   40.90   12.00
 -18 -13   0   43.60   10.40
 -18 -13   0   33.80    8.60
 -18 -13   0   31.60    9.70
 -18 -13   0   23.10    5.50
 -18 -13   0   51.39   14.00
 -18 -13   0   23.70    9.90
 -18 -13   0   24.70    8.90
  18  13   0   20.90    8.40
  18  13   0   49.20   10.10
  18  13   0   58.79   14.60
  18  13   0   50.79   11.70
  18  13   0   46.60   14.60
  18  13   0   28.40    8.30
  18  13   0   36.40   11.40
 -19 -13   0    2.80    4.20
 -19 -13   0   -0.40    4.40
 -19 -13   0    6.20    6.00
 -19 -13   0    2.30    3.30
 -19 -13   0    0.90    5.80
  19  13   0   17.90    8.10
  19  13   0    4.50    5.20
  19  13   0   -4.30    2.50
  19  13   0    7.00    5.50
   7 -14   0   33.00   10.30
   7 -14   0   33.10    8.20
   7 -14   0   38.60    9.30
   7 -14   0   20.70   10.70
   7 -14   0   39.80   11.90
   7 -14   0   34.80    9.20
  -7  14   0   43.90   16.80
  -7  14   0   19.10   10.90
  -7  14   0   43.00   10.10
  -7  14   0   26.00    9.10
   6 -14   0   16.00    7.40
   6 -14   0   13.30    6.00
   6 -14   0   10.30    6.40
   6 -14   0   14.40    6.40
   6 -14   0   17.50    8.00
   6 -14   0    8.80    6.60
   6 -14   0   12.00    5.50
  -6  14   0   10.40    9.00
  -6  14   0   12.80    7.20
  -6  14   0   10.40    6.00
  -6  14   0   25.00   11.40
  -6  14   0   12.80    5.60
  -6  14   0    6.30    4.20
   5 -14   0   -3.50    4.40
   5 -14   0   -4.30    2.30
   5 -14   0    4.70    4.40
   5 -14   0   -1.70    2.50
   5 -14   0    1.50    3.70
   5 -14   0   -1.70    2.60
   5 -14   0   -7.00    3.10
  -5  14   0    0.20    4.10
  -5  14   0    3.20    4.30
  -5  14   0    5.20    8.40
  -5  14   0   -2.80    3.20
  -5  14   0   -4.90    2.70
  -5  14   0   -3.80    6.30
   4 -14   0   37.30    5.90
   4 -14   0   34.00    8.40
   4 -14   0   27.20    8.70
   4 -14   0   30.70   10.90
   4 -14   0   51.49   10.40
   4 -14   0   51.99   13.10
   4 -14   0   37.30    8.70
   4 -14   0   32.30    7.50
   4 -14   0   33.30    9.30
  -4  14   0   30.60   11.50
  -4  14   0   28.40    7.90
  -4  14   0   24.30    7.70
  -4  14   0   41.70   11.10
  -4  14   0   25.60    9.70
  -4  14   0   48.40   10.00
   3 -14   0  162.08   19.50
   3 -14   0  183.88   24.10
   3 -14   0  161.48   19.70
   3 -14   0  215.38   28.80
   3 -14   0  144.69   17.10
   3 -14   0  151.68   19.80
   3 -14   0  169.68   16.40
   3 -14   0  178.08   13.90
   3 -14   0  166.98   19.30
  -3  14   0  119.09   19.40
  -3  14   0  180.98   20.80
  -3  14   0  157.08   20.70
  -3  14   0  147.49   17.10
  -3  14   0  194.88   17.90
  -3  14   0  156.68   22.30
   2 -14   0   48.10   11.90
   2 -14   0   74.79   12.20
   2 -14   0   72.99   11.40
   2 -14   0   66.29   12.20
   2 -14   0   92.99   13.80
   2 -14   0   55.49   10.30
   2 -14   0   71.29    9.40
   2 -14   0   68.99   12.30
   2 -14   0   80.69   15.40
  -2  14   0   52.19   13.10
  -2  14   0   91.19   17.30
  -2  14   0   63.69   11.30
  -2  14   0   60.09   11.80
  -2  14   0   97.19   13.60
  -2  14   0   78.09   11.20
   1 -14   0  134.09   15.90
   1 -14   0  180.88   21.70
   1 -14   0  147.49   18.70
   1 -14   0  185.18   14.50
   1 -14   0  135.59   19.20
   1 -14   0  130.59   19.70
  -1  14   0  159.98   23.40
  -1  14   0  179.38   19.10
  -1  14   0  147.29   19.00
  -1  14   0  150.28   21.10
  -1  14   0  157.98   18.30
  -1  14   0  171.58   15.20
   0 -14   0   -2.40    2.40
   0 -14   0    3.80    5.30
   0 -14   0    2.40    4.20
   0 -14   0    3.40    3.60
   0 -14   0    8.80    7.80
   0 -14   0    4.20    3.20
   0 -14   0    1.10    3.70
   0 -14   0    1.70    3.20
   0  14   0   -2.20    2.50
   0  14   0    7.00    6.80
   0  14   0    3.10    3.90
   0  14   0   -3.40    2.30
   0  14   0    3.20    3.40
   0  14   0   11.70    8.80
  -1 -14   0   23.50    9.30
  -1 -14   0   38.10    7.50
  -1 -14   0   50.49   10.10
  -1 -14   0   44.40    9.20
  -1 -14   0   38.20   10.50
  -1 -14   0   20.80    7.50
  -1 -14   0   51.89    8.70
   1  14   0   30.40    7.40
   1  14   0   36.20   10.00
   1  14   0   36.10    9.00
   1  14   0   30.40    6.60
   1  14   0   40.10    8.90
   1  14   0   41.10    8.50
   1  14   0   42.40   12.20
  -2 -14   0   11.50    5.80
  -2 -14   0    8.80    4.40
  -2 -14   0    8.00    5.10
  -2 -14   0    9.00    4.40
  -2 -14   0    9.60    4.90
  -2 -14   0   12.50    5.70
  -2 -14   0    2.30    5.80
   2  14   0   11.10    4.90
   2  14   0    8.90    6.00
   2  14   0    7.90    4.60
   2  14   0    8.70    3.70
   2  14   0    4.30    3.70
   2  14   0   11.80    5.00
   2  14   0    5.90    3.80
   2  14   0   23.60    8.40
  -3 -14   0  138.89   19.40
  -3 -14   0  165.88   15.10
  -3 -14   0  152.18   14.80
  -3 -14   0  166.68   16.30
  -3 -14   0  152.88   19.40
  -3 -14   0  186.08   16.00
  -3 -14   0  157.88   15.00
  -3 -14   0  150.28   19.00
   3  14   0  166.78   15.30
   3  14   0  149.29   21.00
   3  14   0  195.18   22.70
   3  14   0  157.38   14.30
   3  14   0  167.08   15.70
   3  14   0  178.48   16.80
   3  14   0  167.78   13.70
   3  14   0  120.39   21.90
  -4 -14   0   95.79   16.50
  -4 -14   0  124.19   15.80
  -4 -14   0  107.69   14.90
  -4 -14   0  121.39   14.60
  -4 -14   0  121.79   17.80
  -4 -14   0  121.09   12.40
   4  14   0  109.29   10.40
   4  14   0  101.29   14.00
   4  14   0  105.89   16.40
   4  14   0  123.89   13.50
   4  14   0  113.09   15.80
   4  14   0  117.69   16.80
   4  14   0  109.79   13.30
  -5 -14   0  269.97   24.70
  -5 -14   0  365.36   27.20
  -5 -14   0  344.47   25.70
  -5 -14   0  291.57   27.30
  -5 -14   0  309.77   28.20
  -5 -14   0  307.97   23.90
  -5 -14   0  311.77   23.90
   5  14   0  338.27   24.90
   5  14   0  340.67   26.90
   5  14   0  308.57   26.90
   5  14   0  290.47   24.60
   5  14   0  322.87   27.60
   5  14   0  306.57   22.80
   5  14   0  298.47   23.30
   5  14   0  326.37   21.60
  -6 -14   0   66.49   10.80
  -6 -14   0   73.49   14.10
  -6 -14   0   84.69   12.20
  -6 -14   0   75.99   13.80
  -6 -14   0   61.39   11.50
  -6 -14   0   93.19   13.40
  -6 -14   0   77.89   11.30
   6  14   0   87.09   14.80
   6  14   0   76.19   10.60
   6  14   0   96.69    8.50
   6  14   0   91.69   13.00
   6  14   0  102.39   15.30
   6  14   0   86.59   11.20
   6  14   0   70.19   11.50
   6  14   0   85.49   13.20
  -7 -14   0   66.79   10.30
  -7 -14   0   52.09    8.70
  -7 -14   0   67.59   11.60
  -7 -14   0   79.89   15.00
  -7 -14   0   67.19   11.10
  -7 -14   0   57.99   11.90
   7  14   0   59.19    9.90
   7  14   0   70.79   11.40
   7  14   0   53.19    8.60
   7  14   0   65.39   11.90
   7  14   0   65.19   11.80
   7  14   0   55.89   11.40
   7  14   0   77.59    8.40
   7  14   0   64.29    9.70
  -8 -14   0    3.20    5.80
  -8 -14   0    4.80    4.60
  -8 -14   0    0.90    3.30
  -8 -14   0    0.70    3.70
  -8 -14   0    2.60    5.60
  -8 -14   0    4.30    4.20
  -8 -14   0    8.40    4.80
  -8 -14   0   -0.10    3.10
   8  14   0    0.10    2.40
   8  14   0    1.10    3.10
   8  14   0    0.00    1.80
   8  14   0    0.50    3.00
   8  14   0    7.30    4.50
   8  14   0    1.60    4.60
   8  14   0    0.60    2.80
   8  14   0    3.20    4.30
  -9 -14   0   -0.20    3.30
  -9 -14   0    1.80    3.30
  -9 -14   0   -1.80    4.70
  -9 -14   0    4.60    4.30
  -9 -14   0    0.40    3.40
  -9 -14   0    0.20    2.90
  -9 -14   0    5.90    5.20
   9  14   0   -2.40    3.40
   9  14   0    0.20    3.50
   9  14   0    1.30    2.20
   9  14   0   -1.60    1.80
   9  14   0   -3.70    1.20
   9  14   0    5.10    4.10
 -10 -14   0   84.99   12.00
 -10 -14   0  100.99   14.80
 -10 -14   0   92.09   12.50
 -10 -14   0   77.69   11.20
 -10 -14   0   73.19   13.30
 -10 -14   0   69.09   11.20
 -10 -14   0   70.69   13.50
 -10 -14   0   85.49   13.90
  10  14   0   95.19   13.10
  10  14   0   62.19   10.50
  10  14   0  112.99   15.90
  10  14   0   75.29   13.90
  10  14   0   83.89   11.30
  10  14   0   95.99   13.80
  10  14   0  108.09   13.20
  10  14   0   93.79    8.70
 -11 -14   0   62.59   10.20
 -11 -14   0   42.10   10.20
 -11 -14   0   56.39   10.00
 -11 -14   0   34.70    9.30
 -11 -14   0   47.00   10.90
 -11 -14   0   47.70    9.00
 -11 -14   0   36.10    8.20
 -11 -14   0   39.10   10.20
  11  14   0   58.29   11.50
  11  14   0   47.60    9.30
  11  14   0   35.10    8.70
  11  14   0   53.99    9.30
  11  14   0   51.59    7.10
  11  14   0   41.30    9.60
  11  14   0   59.59    9.50
  11  14   0   44.70    9.70
 -12 -14   0  305.67   23.70
 -12 -14   0  326.67   27.40
 -12 -14   0  302.07   27.60
 -12 -14   0  299.57   19.70
 -12 -14   0  285.47   23.80
 -12 -14   0  288.97   25.90
 -12 -14   0  293.47   23.00
 -12 -14   0  262.47   23.90
 -12 -14   0  316.97   27.00
  12  14   0  254.67   25.00
  12  14   0  275.97   22.50
  12  14   0  263.97   24.20
  12  14   0  295.67   25.60
  12  14   0  314.97   20.20
  12  14   0  260.47   23.20
  12  14   0  256.57   22.30
  12  14   0  284.97   25.60
 -13 -14   0    0.70    2.20
 -13 -14   0   -1.80    2.70
 -13 -14   0   -0.50    3.50
 -13 -14   0    4.20    4.30
 -13 -14   0    4.70    5.40
 -13 -14   0    3.50    5.70
 -13 -14   0    1.10    5.20
 -13 -14   0    1.20    3.60
 -13 -14   0    0.00    4.10
  13  14   0    0.90    3.00
  13  14   0    5.00    4.40
  13  14   0    3.70    4.40
  13  14   0    3.70    4.70
  13  14   0    6.20    4.00
  13  14   0    5.20    2.90
  13  14   0    2.40    3.50
  13  14   0   -0.40    3.40
 -14 -14   0   47.90    9.40
 -14 -14   0   43.10   10.30
 -14 -14   0   25.50    7.80
 -14 -14   0   43.90    5.30
 -14 -14   0   29.10    9.00
 -14 -14   0   46.10    6.00
 -14 -14   0   52.29   12.00
  14  14   0   41.50   10.00
  14  14   0   55.39   11.30
  14  14   0   52.29   11.50
  14  14   0   41.30   11.20
  14  14   0   39.80    8.80
  14  14   0   38.10    5.90
  14  14   0   35.80    8.20
  14  14   0   43.80   10.50
 -15 -14   0   37.80    9.30
 -15 -14   0   20.90    7.80
 -15 -14   0   43.00    5.40
 -15 -14   0   28.90    8.40
 -15 -14   0   35.80   11.10
 -15 -14   0   22.40    8.10
 -15 -14   0   44.70    9.00
 -15 -14   0   60.29   12.40
  15  14   0   49.00   12.10
  15  14   0   49.10   11.20
  15  14   0   51.69   11.90
  15  14   0   41.50    8.70
  15  14   0   27.40    8.20
  15  14   0   33.30   10.10
  15  14   0   34.50    8.40
 -16 -14   0   21.80    8.40
 -16 -14   0    9.90    4.70
 -16 -14   0    6.80    5.60
 -16 -14   0   10.60    6.00
 -16 -14   0   19.60   10.50
 -16 -14   0    5.70    5.30
 -16 -14   0    9.70    2.80
 -16 -14   0    4.30    5.60
  16  14   0   18.00    6.70
  16  14   0   15.60    6.00
  16  14   0    3.30    4.60
  16  14   0   14.20    6.60
  16  14   0    5.90    5.30
  16  14   0    6.60    5.30
 -17 -14   0    4.50    4.10
 -17 -14   0   -0.30    3.50
 -17 -14   0   -1.70    3.80
 -17 -14   0    0.00    7.00
 -17 -14   0   -4.10    3.30
 -17 -14   0    0.70    3.90
 -17 -14   0    1.20    1.90
 -17 -14   0    3.60    5.20
  17  14   0   -0.90    3.20
  17  14   0    3.60    4.30
  17  14   0    3.60    4.10
  17  14   0    9.90    5.20
  17  14   0   -3.30    3.70
  17  14   0    0.30    4.10
  17  14   0    3.80    4.40
 -18 -14   0    4.60    5.10
 -18 -14   0   -3.90    3.30
 -18 -14   0    4.60    6.00
 -18 -14   0   -3.50    2.90
 -18 -14   0   -2.30    2.00
 -18 -14   0   -1.10    1.50
  18  14   0    7.40    5.30
  18  14   0   -7.10    1.70
  18  14   0    6.80    5.90
  18  14   0   -3.40    3.00
  18  14   0   -2.60    3.00
 -19 -14   0   17.90    7.00
 -19 -14   0   14.90    8.10
 -19 -14   0   17.90    9.70
 -19 -14   0   27.60    9.70
 -19 -14   0   23.10    9.20
  19  14   0    2.00    5.30
  19  14   0   26.20    9.80
  19  14   0   34.40   11.00
  19  14   0   12.40    5.80
   6 -15   0   23.30    8.50
   6 -15   0   11.70    5.60
   6 -15   0   11.20    4.70
   6 -15   0    6.30    6.50
   6 -15   0    9.70    5.40
   6 -15   0    7.30    4.40
  -6  15   0   13.80    6.70
  -6  15   0   18.70    6.80
  -6  15   0   12.00    8.10
  -6  15   0    4.90    8.70
  -6  15   0   13.60    6.50
   5 -15   0   25.50    8.80
   5 -15   0   16.30    9.00
   5 -15   0    8.10    5.20
   5 -15   0   35.30   11.10
   5 -15   0   11.00    4.80
   5 -15   0   20.80    8.80
   5 -15   0   12.80    6.00
  -5  15   0   15.30    9.70
  -5  15   0    9.10    8.90
  -5  15   0    9.80    6.10
  -5  15   0    4.40    5.50
  -5  15   0    7.80    4.70
   4 -15   0   20.60    7.60
   4 -15   0   18.60    7.00
   4 -15   0   36.30    9.30
   4 -15   0   25.90   10.10
   4 -15   0   23.60    9.70
   4 -15   0   27.30    8.30
   4 -15   0   36.00    6.00
   4 -15   0   26.40    7.40
   4 -15   0   28.50    7.40
  -4  15   0   12.60    5.30
  -4  15   0   24.40   10.50
  -4  15   0   36.70   10.00
  -4  15   0   16.30   10.10
  -4  15   0   18.30    6.70
  -4  15   0   18.40   10.70
   3 -15   0   28.70    9.20
   3 -15   0   30.80   10.70
   3 -15   0   26.90   10.40
   3 -15   0   23.30    7.30
   3 -15   0   33.20    7.80
   3 -15   0   42.30    9.20
   3 -15   0   20.70    7.00
   3 -15   0   17.70    7.00
   3 -15   0   32.70    9.80
  -3  15   0   24.10   10.30
  -3  15   0   33.60   13.10
  -3  15   0   20.80    6.80
  -3  15   0   17.10    7.10
  -3  15   0   20.20    7.00
  -3  15   0   21.20   10.70
   2 -15   0   62.09   14.10
   2 -15   0   52.39   11.90
   2 -15   0   46.10   10.50
   2 -15   0   54.39   10.10
   2 -15   0   48.10   10.70
   2 -15   0   52.99   10.10
   2 -15   0   44.10   10.70
   2 -15   0   49.80    9.20
  -2  15   0   39.40    9.00
  -2  15   0   44.80    8.60
  -2  15   0   49.10   10.00
  -2  15   0   57.39   14.20
  -2  15   0   71.39   16.00
  -2  15   0   60.59   10.90
   1 -15   0   35.30    8.10
   1 -15   0   29.00    8.20
   1 -15   0   62.19   13.80
   1 -15   0   25.20    7.10
   1 -15   0   49.20   10.00
   1 -15   0   35.90    9.20
   1 -15   0   39.60    9.30
   1 -15   0   33.70    6.90
   1 -15   0   42.70   13.20
  -1  15   0   28.20    9.30
  -1  15   0   41.30    9.40
  -1  15   0   38.40    7.90
  -1  15   0   40.10   11.90
  -1  15   0   38.00   11.10
  -1  15   0   40.20    9.00
   0 -15   0    9.90    3.90
   0 -15   0    6.30    4.10
   0 -15   0    3.70    4.80
   0 -15   0    6.50    5.40
   0 -15   0   -7.70    3.90
   0 -15   0    2.40    4.20
   0 -15   0    8.50    7.30
   0 -15   0    6.10    3.90
   0  15   0    7.10    7.30
   0  15   0    8.50    5.50
   0  15   0   11.60    5.50
   0  15   0    6.20    7.40
   0  15   0    0.80    3.10
   0  15   0    7.80    5.40
  -1 -15   0   44.50    8.50
  -1 -15   0   31.60    7.20
  -1 -15   0   31.30   10.60
  -1 -15   0   45.30   13.50
  -1 -15   0   36.80    7.60
  -1 -15   0   27.60    8.20
  -1 -15   0   33.60    8.20
   1  15   0   32.30    7.10
   1  15   0   46.40    9.20
   1  15   0   29.10    8.50
   1  15   0   29.30    8.00
   1  15   0   36.30    8.70
   1  15   0   32.40   10.60
   1  15   0   29.30    6.70
   1  15   0   31.50    9.90
  -2 -15   0   37.30    9.40
  -2 -15   0   30.90    8.00
  -2 -15   0   23.40    6.40
  -2 -15   0   21.50    7.50
  -2 -15   0   35.20   10.70
  -2 -15   0   20.10    8.60
  -2 -15   0   33.70    7.20
  -2 -15   0   24.10    7.20
   2  15   0   30.40   10.10
   2  15   0   31.00    9.50
   2  15   0   34.70    9.10
   2  15   0   28.20    6.30
   2  15   0   40.20    9.30
   2  15   0   28.40    7.10
   2  15   0   41.70    8.80
   2  15   0   34.90    7.30
  -3 -15   0   -3.00    4.90
  -3 -15   0    2.10    3.40
  -3 -15   0   -7.10    4.40
  -3 -15   0    4.00    3.70
  -3 -15   0    5.30    4.70
  -3 -15   0   -2.90    2.00
  -3 -15   0   -1.10    3.10
   3  15   0   -0.10    5.90
   3  15   0   -1.70    2.40
   3  15   0    6.60    3.90
   3  15   0    5.70    6.00
   3  15   0    1.00    2.90
   3  15   0   -1.10    2.60
   3  15   0   -2.40    2.40
   3  15   0   -4.70    3.00
  -4 -15   0  270.87   26.70
  -4 -15   0  316.47   24.90
  -4 -15   0  285.27   25.40
  -4 -15   0  303.97   23.50
  -4 -15   0  294.17   27.70
   4  15   0  263.77   21.60
   4  15   0  318.37   27.40
   4  15   0  280.77   24.20
   4  15   0  315.87   21.30
   4  15   0  278.87   22.50
   4  15   0  287.17   23.90
   4  15   0  268.07   24.00
   4  15   0  306.77   26.30
  -5 -15   0    3.20    5.60
  -5 -15   0    4.50    4.60
  -5 -15   0   -1.10    2.80
  -5 -15   0   -0.20    4.20
  -5 -15   0    2.20    3.70
  -5 -15   0   -3.10    2.40
  -5 -15   0   -4.90    4.90
   5  15   0   -0.50    2.70
   5  15   0    0.00    4.50
   5  15   0   -0.70    2.90
   5  15   0    1.70    2.30
   5  15   0    3.80    5.30
   5  15   0    2.80    3.20
   5  15   0   -0.40    2.20
  -6 -15   0   13.40    5.70
  -6 -15   0   35.80    8.90
  -6 -15   0    8.70    5.50
  -6 -15   0   13.00    7.70
  -6 -15   0   17.80    5.90
  -6 -15   0    7.40    6.80
  -6 -15   0   18.50    9.90
   6  15   0   11.50    6.30
   6  15   0   22.00    7.20
   6  15   0   19.10    7.20
   6  15   0   19.40    5.40
   6  15   0   13.60    5.80
   6  15   0   22.60    5.00
   6  15   0   12.00    5.10
   6  15   0   10.40    4.70
  -7 -15   0    6.70    4.20
  -7 -15   0    4.30    4.40
  -7 -15   0    5.70    6.40
  -7 -15   0    4.60    6.70
  -7 -15   0    3.60    3.50
  -7 -15   0    6.10    4.80
  -7 -15   0    6.50    4.40
   7  15   0   -1.30    2.30
   7  15   0    6.70    4.30
   7  15   0    9.30    6.20
   7  15   0   -0.50    2.10
   7  15   0    1.70    2.90
   7  15   0    2.40    4.70
   7  15   0    6.80    4.30
   7  15   0    0.90    2.90
  -8 -15   0   73.29   12.80
  -8 -15   0   68.29   11.10
  -8 -15   0   85.99   12.90
  -8 -15   0   86.79   15.20
  -8 -15   0   67.89   14.50
  -8 -15   0   73.79   12.20
  -8 -15   0   64.39   10.60
  -8 -15   0   70.99   11.50
   8  15   0   56.69    9.80
   8  15   0   81.89   10.90
   8  15   0   73.59   13.60
   8  15   0   73.59   15.10
   8  15   0   90.29   15.40
   8  15   0   84.79    7.80
   8  15   0   68.29   10.30
   8  15   0   69.09   10.90
  -9 -15   0    9.20    5.90
  -9 -15   0   18.50    9.60
  -9 -15   0    2.50    3.80
  -9 -15   0   15.10    6.20
  -9 -15   0    7.80    4.40
  -9 -15   0   15.20    6.80
  -9 -15   0   11.70    7.40
  -9 -15   0    8.90    5.40
   9  15   0   15.40    6.00
   9  15   0   11.50    5.10
   9  15   0   17.50    6.70
   9  15   0   10.60    4.40
   9  15   0   13.00    3.50
   9  15   0    8.30    5.50
   9  15   0   13.70    6.70
 -10 -15   0   71.89   14.00
 -10 -15   0  104.09   14.10
 -10 -15   0   93.19   14.10
 -10 -15   0  101.59   15.20
 -10 -15   0   91.09   15.70
 -10 -15   0  103.39   13.30
 -10 -15   0  103.79   15.80
 -10 -15   0  108.79   14.00
  10  15   0   92.69   12.20
  10  15   0   95.49   13.10
  10  15   0  119.39   18.60
  10  15   0  136.09   17.80
  10  15   0  102.79   14.80
  10  15   0  103.49    9.80
  10  15   0   78.49   12.10
  10  15   0  103.19   15.50
 -11 -15   0   94.19   13.60
 -11 -15   0  121.79   16.30
 -11 -15   0   91.69   14.10
 -11 -15   0   82.69   14.70
 -11 -15   0  114.09   17.10
 -11 -15   0   90.99   15.00
 -11 -15   0  103.89   14.10
 -11 -15   0   86.49   14.90
  11  15   0  112.89   14.30
  11  15   0  119.39   17.10
  11  15   0   94.79   15.00
  11  15   0  110.19   16.40
  11  15   0   98.19   14.60
  11  15   0  106.89   13.70
  11  15   0  108.29   10.00
 -12 -15   0    1.70    3.40
 -12 -15   0   -2.70    2.90
 -12 -15   0    5.80    4.60
 -12 -15   0    9.10    3.50
 -12 -15   0    8.70    4.80
 -12 -15   0    8.60    7.80
 -12 -15   0   22.10    8.70
 -12 -15   0   12.50    6.40
 -12 -15   0    2.60    4.60
  12  15   0    8.30    4.90
  12  15   0    7.60    4.90
  12  15   0    8.40    6.20
  12  15   0   15.80    7.60
  12  15   0    4.60    3.90
  12  15   0    5.90    3.60
  12  15   0    2.20    4.10
  12  15   0   12.80    4.10
 -13 -15   0   10.90    6.10
 -13 -15   0    2.30    2.50
 -13 -15   0    5.50    4.50
 -13 -15   0   -1.00    3.00
 -13 -15   0    6.20    6.60
 -13 -15   0   12.60    6.80
 -13 -15   0    5.60    4.60
 -13 -15   0   14.50    8.30
 -13 -15   0    6.30    4.40
  13  15   0   11.00    4.90
  13  15   0   10.00    5.60
  13  15   0    9.50    3.60
  13  15   0   11.30    5.10
  13  15   0   11.80    6.50
  13  15   0   11.40    5.00
  13  15   0   17.60    8.40
 -14 -15   0   26.20    7.80
 -14 -15   0   27.30    5.00
 -14 -15   0   11.60    5.60
 -14 -15   0   23.80    8.30
 -14 -15   0   20.70    8.40
 -14 -15   0   24.40    8.70
 -14 -15   0   16.00    7.60
  14  15   0   26.00    6.90
  14  15   0   22.70    6.90
  14  15   0    7.60    6.10
  14  15   0   19.40    7.40
  14  15   0   11.30    6.00
  14  15   0   30.10    9.10
  14  15   0   22.50    4.80
  14  15   0   23.20    8.40
 -15 -15   0    1.00    5.40
 -15 -15   0   -1.40    3.40
 -15 -15   0   13.40    9.20
 -15 -15   0    4.30    6.50
 -15 -15   0    7.20    5.70
 -15 -15   0   10.80    5.60
  15  15   0    8.20    5.90
  15  15   0   15.90    6.10
  15  15   0   16.20    6.70
  15  15   0    8.30    6.10
  15  15   0    6.60    2.90
  15  15   0   10.90    5.10
 -16 -15   0  116.49   15.50
 -16 -15   0  106.39   19.10
 -16 -15   0  112.19    8.40
 -16 -15   0   89.09   15.10
 -16 -15   0   83.19   16.70
 -16 -15   0  107.59   18.50
 -16 -15   0   79.89   15.80
 -16 -15   0  143.09   18.00
  16  15   0  112.29   15.90
  16  15   0   94.09   14.30
  16  15   0   98.59   18.50
  16  15   0  108.79   15.70
  16  15   0  101.09   17.00
  16  15   0  107.59   16.80
 -17 -15   0   84.79   15.80
 -17 -15   0   82.59   16.40
 -17 -15   0   68.99   13.10
 -17 -15   0   77.89   16.40
 -17 -15   0   76.89   13.60
 -17 -15   0   85.09   17.60
 -17 -15   0   58.49   10.90
  17  15   0   76.69   14.30
  17  15   0   78.39   14.80
  17  15   0   69.99   13.30
  17  15   0   71.79   12.50
  17  15   0  115.09   18.30
  17  15   0   36.30   10.00
 -18 -15   0   61.29   11.80
 -18 -15   0   60.49   15.00
 -18 -15   0   66.09   14.70
 -18 -15   0   67.29    6.60
 -18 -15   0   50.19   12.90
 -18 -15   0   69.69   14.80
 -18 -15   0   68.19   13.00
  18  15   0   71.89   12.60
  18  15   0   79.09   14.90
  18  15   0  104.99   17.10
  18  15   0   78.19   23.60
   5 -16   0   -4.50    3.40
   5 -16   0   -1.90    3.50
   5 -16   0    2.70    4.40
   5 -16   0    3.00    4.10
   5 -16   0   10.00    4.80
  -5  16   0    6.40    8.00
  -5  16   0   -2.10    3.80
  -5  16   0    6.20    5.70
  -5  16   0   -5.90    6.20
   4 -16   0    6.00    5.60
   4 -16   0    7.50    5.30
   4 -16   0    6.40    4.60
   4 -16   0    4.10    4.80
   4 -16   0   -3.60   10.50
   4 -16   0    7.80    3.90
  -4  16   0   -3.10    3.50
  -4  16   0    7.70    5.10
  -4  16   0   -5.40   10.30
  -4  16   0   -1.80    3.50
  -4  16   0   -6.50    3.60
   3 -16   0    9.00    6.80
   3 -16   0    0.30    3.30
   3 -16   0   18.80    7.70
   3 -16   0   14.60    6.60
   3 -16   0   12.50    5.60
   3 -16   0   10.10    5.80
   3 -16   0    6.90    5.80
   3 -16   0   17.00    4.60
   3 -16   0   15.10    7.40
  -3  16   0    1.50    5.00
  -3  16   0    4.50    7.80
  -3  16   0   -0.90    2.30
  -3  16   0    3.10    6.60
  -3  16   0   11.50    5.50
  -3  16   0    8.80    5.50
   2 -16   0    9.20    5.10
   2 -16   0   11.60    4.90
   2 -16   0   12.00    4.10
   2 -16   0    6.70    5.00
   2 -16   0    8.80    5.20
   2 -16   0    5.50   10.80
   2 -16   0   14.90    6.30
   2 -16   0    5.30    6.40
   2 -16   0    7.80    6.80
  -2  16   0   -0.20    5.80
  -2  16   0    6.50    8.40
  -2  16   0   14.60    5.90
  -2  16   0   10.90    5.70
  -2  16   0    9.30    6.30
  -2  16   0   15.70    6.80
   1 -16   0   78.19   13.30
   1 -16   0   79.39   15.20
   1 -16   0   73.89   12.10
   1 -16   0   78.39   15.70
   1 -16   0   76.69   14.60
   1 -16   0   97.89   11.60
   1 -16   0   86.89   15.00
   1 -16   0   78.49   13.10
  -1  16   0   71.09   12.30
  -1  16   0   94.69   19.00
  -1  16   0   92.39   17.70
  -1  16   0   98.09   14.20
  -1  16   0  118.39   16.30
  -1  16   0  105.79   13.70
   0 -16   0  176.28   21.30
   0 -16   0  193.78   26.50
   0 -16   0  189.98   21.90
   0 -16   0  207.58   18.40
   0 -16   0  145.29   19.30
   0 -16   0  183.38   16.00
   0 -16   0  176.68   24.40
   0 -16   0  195.38   17.90
   0  16   0  229.98   19.50
   0  16   0  186.18   16.90
   0  16   0  213.78   20.50
   0  16   0  176.58   20.90
   0  16   0  168.78   16.70
   0  16   0  180.78   25.20
   0  16   0  219.48   27.80
  -1 -16   0   90.69   16.40
  -1 -16   0   78.99   12.40
  -1 -16   0   81.99   12.10
  -1 -16   0   98.19   12.30
  -1 -16   0   84.19   14.00
  -1 -16   0   63.89   12.70
  -1 -16   0   54.39   13.70
  -1 -16   0   81.09   14.20
   1  16   0  102.09   13.10
   1  16   0   57.29   11.30
   1  16   0  101.19   14.60
   1  16   0   96.49   13.20
   1  16   0   99.09   15.50
   1  16   0  128.59   21.60
   1  16   0   92.59   12.20
   1  16   0   93.29   17.00
  -2 -16   0   18.50    6.70
  -2 -16   0   46.50   12.90
  -2 -16   0   17.40    6.00
  -2 -16   0    8.10    5.80
  -2 -16   0   20.50    7.20
  -2 -16   0   39.70    8.30
  -2 -16   0   42.80   12.10
   2  16   0   20.60    6.40
   2  16   0   28.70    8.10
   2  16   0   34.70    7.10
   2  16   0   36.20    8.30
   2  16   0   30.50   10.10
   2  16   0   27.80    6.80
   2  16   0   23.20    8.50
   2  16   0   40.30    9.80
  -3 -16   0    4.90    6.60
  -3 -16   0    0.40    5.80
  -3 -16   0   -3.50    2.90
  -3 -16   0   -2.50    4.00
  -3 -16   0    0.00    3.50
  -3 -16   0    2.40    3.10
   3  16   0    0.50    2.70
   3  16   0    5.30    3.60
   3  16   0    3.20    4.10
   3  16   0   -0.60    3.50
   3  16   0    6.10    3.90
   3  16   0   -3.40    3.60
   3  16   0   -2.30    2.40
   3  16   0   -0.10    5.50
  -4 -16   0   67.69   13.80
  -4 -16   0   75.29   12.50
  -4 -16   0   64.39   15.40
  -4 -16   0   48.80   10.00
  -4 -16   0   67.49   10.50
  -4 -16   0   57.99   11.60
   4  16   0   65.59   12.60
   4  16   0   54.39   12.20
   4  16   0   46.40    9.50
   4  16   0   82.19   10.10
   4  16   0   60.99    9.70
   4  16   0   42.40    9.10
   4  16   0   53.59   10.30
  -5 -16   0    7.90    4.60
  -5 -16   0    9.30    5.80
  -5 -16   0   12.20    8.60
  -5 -16   0    6.60    5.20
  -5 -16   0    2.70    3.70
  -5 -16   0   12.50    5.70
  -5 -16   0   13.20    9.00
   5  16   0   10.50    4.70
   5  16   0   10.10    4.20
   5  16   0    0.90    4.60
   5  16   0    1.30    6.80
   5  16   0    9.30    5.00
   5  16   0    9.60    4.50
   5  16   0   11.90    4.10
   5  16   0    3.80    3.30
  -6 -16   0   60.49   10.20
  -6 -16   0   55.59   14.80
  -6 -16   0   46.90   10.40
  -6 -16   0   76.39   15.60
  -6 -16   0   34.70    7.90
  -6 -16   0   64.09   10.80
  -6 -16   0   35.40    8.20
   6  16   0   51.99    9.60
   6  16   0   56.49    9.20
   6  16   0   48.70    9.60
   6  16   0   45.70    9.80
   6  16   0   65.89   12.80
   6  16   0   50.19   10.20
   6  16   0   49.99    7.60
   6  16   0   57.49   13.90
  -7 -16   0   96.89   16.50
  -7 -16   0  158.28   15.30
  -7 -16   0  129.29   18.20
  -7 -16   0  168.78   20.00
  -7 -16   0  145.29   16.40
  -7 -16   0  129.29   15.60
   7  16   0  112.39   15.30
   7  16   0  159.08   29.70
   7  16   0  142.79   11.80
   7  16   0  121.79   16.20
   7  16   0  185.48   15.80
   7  16   0  109.49   13.90
   7  16   0  173.78   20.50
   7  16   0  132.39   18.20
  -8 -16   0   24.40    7.90
  -8 -16   0   43.20   10.70
  -8 -16   0   23.30    7.70
  -8 -16   0   42.70   12.60
  -8 -16   0   24.30    6.90
  -8 -16   0   20.50    7.00
  -8 -16   0   24.10    9.20
  -8 -16   0   34.40    7.70
   8  16   0   40.40    6.50
   8  16   0   44.40   10.70
   8  16   0   35.60    8.00
   8  16   0   25.50    7.40
   8  16   0   24.80    6.20
   8  16   0   27.60    7.30
   8  16   0   20.10    5.70
   8  16   0   24.90   13.60
  -9 -16   0   -0.50    3.10
  -9 -16   0    2.20    3.90
  -9 -16   0   -3.60    4.90
  -9 -16   0    0.50    4.70
  -9 -16   0    3.20    4.30
  -9 -16   0    5.50    4.60
  -9 -16   0    0.80    3.50
  -9 -16   0   -2.40    3.20
   9  16   0    2.20    2.00
   9  16   0   -1.00    2.00
   9  16   0   -5.70    2.90
   9  16   0   -1.50    2.20
   9  16   0    0.10    2.80
   9  16   0    2.70    3.70
   9  16   0    2.00    4.00
   9  16   0    2.20    5.00
 -10 -16   0    0.50    3.80
 -10 -16   0   10.50    6.40
 -10 -16   0    3.60    6.00
 -10 -16   0    2.10    3.90
 -10 -16   0   -1.70    3.50
 -10 -16   0   -1.40    2.60
 -10 -16   0    8.60    4.10
 -10 -16   0    3.30    7.50
  10  16   0    1.50    4.50
  10  16   0    2.80    4.10
  10  16   0    5.00    4.20
  10  16   0    4.40    3.60
  10  16   0    2.20    2.90
  10  16   0    0.70    2.90
  10  16   0    0.00    4.20
 -11 -16   0   27.30    7.80
 -11 -16   0   13.10    6.00
 -11 -16   0   22.70    6.90
 -11 -16   0   26.00   10.90
 -11 -16   0   27.60   11.40
 -11 -16   0   28.90    8.20
 -11 -16   0   19.60    9.00
 -11 -16   0   27.60    8.40
  11  16   0   22.40    5.20
  11  16   0   18.00    5.80
  11  16   0   27.80    7.70
  11  16   0   27.30    8.70
  11  16   0   19.20    6.10
  11  16   0   22.50    7.60
  11  16   0   21.80    8.10
  11  16   0   25.00    8.70
 -12 -16   0   19.50    8.70
 -12 -16   0   17.20    6.30
 -12 -16   0   32.30    8.00
 -12 -16   0   28.20    7.80
 -12 -16   0   22.00    8.30
 -12 -16   0   35.90    6.40
 -12 -16   0   27.20    9.40
 -12 -16   0   26.10    9.60
 -12 -16   0   39.50    9.90
  12  16   0   11.50    4.50
  12  16   0   17.20    6.60
  12  16   0   30.80    8.90
  12  16   0   33.00    8.00
  12  16   0   17.90    5.90
  12  16   0   29.20    9.70
  12  16   0   18.80    5.00
  12  16   0   16.00    7.40
 -13 -16   0    0.60    3.50
 -13 -16   0    4.20    5.30
 -13 -16   0    1.40    4.30
 -13 -16   0    2.70    4.70
 -13 -16   0    0.00    2.50
 -13 -16   0    3.90    7.50
 -13 -16   0    3.30    3.40
 -13 -16   0    3.60    4.30
 -13 -16   0   -2.40    4.30
  13  16   0    1.40    5.00
  13  16   0    4.20    4.80
  13  16   0    2.50    3.70
  13  16   0    3.20    3.40
  13  16   0    0.20    2.30
  13  16   0   -1.30    2.50
  13  16   0    0.50    3.70
  13  16   0    1.70    4.00
 -14 -16   0   13.40    5.70
 -14 -16   0   10.20    3.60
 -14 -16   0    5.10    5.70
 -14 -16   0   12.20    6.90
 -14 -16   0    4.20    4.70
 -14 -16   0    7.30    6.80
 -14 -16   0    7.80    6.90
  14  16   0   21.00    6.60
  14  16   0    9.00    6.70
  14  16   0    8.90    5.80
  14  16   0   17.60    9.70
  14  16   0   13.00    3.90
  14  16   0   18.90    7.40
  14  16   0    7.50    4.70
  14  16   0   11.40    5.90
 -15 -16   0   28.10    7.70
 -15 -16   0   48.60   11.90
 -15 -16   0   31.40   10.50
 -15 -16   0   29.20    8.60
 -15 -16   0   33.00    9.80
 -15 -16   0   36.40   11.10
 -15 -16   0   23.40    8.20
  15  16   0   33.10    9.90
  15  16   0   22.90    7.80
  15  16   0    1.20    8.30
  15  16   0   36.70    6.10
  15  16   0   27.60    7.70
  15  16   0   20.90    6.70
  15  16   0   28.90    9.90
  15  16   0   34.50   10.40
 -16 -16   0   10.00    7.10
 -16 -16   0   11.10    5.90
 -16 -16   0    3.40    5.30
 -16 -16   0    7.10    5.60
 -16 -16   0    3.40    6.30
 -16 -16   0    3.60    5.20
  16  16   0    9.90    5.40
  16  16   0    0.80    4.70
  16  16   0   -3.00    2.60
  16  16   0   16.80    6.10
  16  16   0   19.00    8.20
  16  16   0   11.90    5.80
  16  16   0    6.40    6.20
 -17 -16   0   20.80    9.40
 -17 -16   0   18.40    8.30
 -17 -16   0   10.90    7.00
 -17 -16   0    6.30    5.80
 -17 -16   0   37.10    9.30
 -17 -16   0   11.60    5.70
  17  16   0   27.80    8.20
  17  16   0   20.00    7.30
  17  16   0    8.20    5.40
  17  16   0   27.20    9.50
 -18 -16   0   -2.80    3.30
 -18 -16   0    3.60    4.50
 -18 -16   0   -0.10    3.60
 -18 -16   0   -4.10    2.40
 -18 -16   0   12.20    7.70
  18  16   0    3.10    3.90
  18  16   0   11.80    6.20
  18  16   0   -4.20    2.60
   4 -17   0    5.10    7.50
   4 -17   0    8.60    5.40
   4 -17   0    5.90    4.50
   4 -17   0   10.40    6.80
  -4  17   0    5.00    5.20
  -4  17   0   10.30    8.30
  -4  17   0   -7.80    5.20
  -4  17   0   17.90    9.50
   3 -17   0   12.40    5.50
   3 -17   0   12.10    7.30
   3 -17   0   10.10    4.90
   3 -17   0   11.60    5.60
   3 -17   0    4.40    7.80
   3 -17   0   12.90    5.70
  -3  17   0   10.60    5.40
  -3  17   0    9.80    7.30
  -3  17   0    5.20    8.10
  -3  17   0    9.10    7.70
  -3  17   0    4.60    6.30
   2 -17   0   -1.70    4.90
   2 -17   0    7.50    5.60
   2 -17   0    2.50    4.50
   2 -17   0   18.90    8.20
   2 -17   0   14.70    6.60
   2 -17   0   23.20    4.90
   2 -17   0   16.30    6.00
   2 -17   0   14.80    7.30
  -2  17   0    8.60    5.30
  -2  17   0   17.10   10.90
  -2  17   0    3.10    3.50
  -2  17   0   25.30   11.10
  -2  17   0   11.80    6.50
   1 -17   0   44.90   10.80
   1 -17   0   34.00    8.60
   1 -17   0   41.10   10.30
   1 -17   0   35.90    9.60
   1 -17   0   55.19   13.30
   1 -17   0   22.80    7.90
   1 -17   0   31.70    8.70
   1 -17   0   24.80    9.40
  -1  17   0   20.00    9.90
  -1  17   0   33.60    9.00
  -1  17   0   44.40   12.90
  -1  17   0   46.90    9.70
  -1  17   0   36.00    9.30
  -1  17   0   28.70    8.50
  -1  17   0   32.10   10.10
   0 -17   0   24.80    9.80
   0 -17   0   29.60    9.70
   0 -17   0   25.10    8.10
   0 -17   0   35.80    7.80
   0 -17   0   48.20   10.30
   0 -17   0   36.30    9.90
   0 -17   0   32.70    8.50
   0  17   0   30.40   11.60
   0  17   0   32.10    7.60
   0  17   0   32.30    8.60
   0  17   0   25.30    8.00
   0  17   0   45.90    9.80
   0  17   0   40.60   12.30
   0  17   0   38.50    8.00
  -1 -17   0   42.40   11.70
  -1 -17   0   48.50   16.70
  -1 -17   0   36.80    9.30
  -1 -17   0   52.19    9.50
  -1 -17   0   43.00   13.60
  -1 -17   0   50.29   11.50
  -1 -17   0   31.30    8.70
   1  17   0   64.49   13.80
   1  17   0   44.80   10.30
   1  17   0   44.20    9.80
   1  17   0   37.30   11.90
   1  17   0   57.49    9.60
   1  17   0   50.29   12.80
   1  17   0   43.60    8.80
  -2 -17   0   -4.40    2.20
  -2 -17   0    3.30    6.10
  -2 -17   0   -0.50    3.70
  -2 -17   0    0.70    4.80
  -2 -17   0    3.80    5.70
  -2 -17   0    2.20    3.10
  -2 -17   0    5.10    3.90
   2  17   0   -7.30    3.40
   2  17   0    8.00    4.50
   2  17   0    4.90    4.00
   2  17   0    0.60    6.20
   2  17   0   -3.00    2.30
   2  17   0    2.20    3.90
   2  17   0    3.20    4.10
   2  17   0    6.20    3.40
  -3 -17   0   11.50    7.30
  -3 -17   0    9.70    6.60
  -3 -17   0    8.30    5.50
  -3 -17   0   15.50    5.70
  -3 -17   0   10.10    5.40
  -3 -17   0    7.20    5.20
  -3 -17   0   21.00    8.20
   3  17   0   10.90    5.00
   3  17   0    2.40    6.00
   3  17   0   12.00    8.90
   3  17   0    4.40    4.40
   3  17   0    8.10    5.70
   3  17   0    6.60    4.70
   3  17   0    7.40    4.90
   3  17   0    0.40    2.40
  -4 -17   0    2.70    3.80
  -4 -17   0    2.60    4.70
  -4 -17   0    0.30    2.90
  -4 -17   0    6.90    5.20
  -4 -17   0    3.40    6.20
  -4 -17   0    3.30    5.80
   4  17   0    1.80    3.70
   4  17   0   -1.10    2.30
   4  17   0   -0.10    2.90
   4  17   0    1.30    4.00
   4  17   0    1.10    5.50
   4  17   0    0.50    5.10
   4  17   0    2.50    3.30
   4  17   0    2.70    3.00
  -5 -17   0  226.08   21.30
  -5 -17   0  217.28   19.70
  -5 -17   0  227.88   19.90
  -5 -17   0  163.68   23.50
  -5 -17   0  188.98   19.00
  -5 -17   0  175.58   24.80
  -5 -17   0  168.48   21.10
   5  17   0  239.48   17.60
   5  17   0  236.08   19.80
   5  17   0  234.78   21.60
   5  17   0  237.68   28.70
   5  17   0  224.08   20.40
   5  17   0  241.28   28.20
   5  17   0  177.18   19.20
   5  17   0  229.88   18.90
  -6 -17   0  162.28   19.70
  -6 -17   0  192.88   25.80
  -6 -17   0  164.78   20.90
  -6 -17   0  240.18   21.60
  -6 -17   0  254.57   32.10
  -6 -17   0  225.68   19.70
   6  17   0  201.08   16.20
   6  17   0  225.38   19.10
   6  17   0  217.88   25.30
   6  17   0  191.78   19.40
   6  17   0  209.98   19.70
   6  17   0  211.98   25.90
   6  17   0  215.28   18.10
  -7 -17   0   94.29   13.80
  -7 -17   0  150.08   14.90
  -7 -17   0  117.79   17.20
  -7 -17   0  109.99   15.70
  -7 -17   0  100.49   19.10
  -7 -17   0  110.39   19.10
  -7 -17   0  100.79   14.70
   7  17   0  110.89   16.30
   7  17   0   87.39   13.80
   7  17   0  112.49   14.40
   7  17   0  112.79   14.00
   7  17   0  131.29   18.40
   7  17   0  130.29   11.10
   7  17   0  140.39   19.30
   7  17   0   96.19   16.70
  -8 -17   0   35.50    8.70
  -8 -17   0   34.80   10.70
  -8 -17   0   29.40    7.40
  -8 -17   0   19.40    7.00
  -8 -17   0   44.60   10.30
  -8 -17   0   44.00   10.00
  -8 -17   0   38.20    9.10
  -8 -17   0   58.59   14.90
   8  17   0   51.39   12.50
   8  17   0   56.29    9.70
   8  17   0   39.30    9.70
   8  17   0   47.40    7.00
   8  17   0   47.90   11.20
   8  17   0   37.60    7.90
   8  17   0   43.30   10.00
   8  17   0   33.20    8.30
  -9 -17   0   29.80    8.80
  -9 -17   0   10.80    7.40
  -9 -17   0   19.70    6.40
  -9 -17   0   27.00    8.80
  -9 -17   0   42.40   11.70
  -9 -17   0   18.60    6.00
  -9 -17   0   23.20    7.20
  -9 -17   0   20.40    6.80
   9  17   0   36.50    8.40
   9  17   0   25.90    6.40
   9  17   0   25.00    9.80
   9  17   0   16.70    5.70
   9  17   0   13.10    5.40
   9  17   0   16.70    7.40
   9  17   0   26.60    5.20
   9  17   0   17.20    7.10
 -10 -17   0   15.90    5.80
 -10 -17   0   12.50    6.70
 -10 -17   0   15.80    6.10
 -10 -17   0    4.60    5.60
 -10 -17   0   16.20    8.50
 -10 -17   0   13.40    9.00
 -10 -17   0    5.90    4.90
 -10 -17   0   19.20    6.70
  10  17   0   10.60    6.00
  10  17   0   15.60    5.90
  10  17   0    8.90    4.60
  10  17   0    5.40    3.60
  10  17   0   11.00    4.70
  10  17   0   12.90    6.80
  10  17   0   21.30    8.50
 -11 -17   0   -3.30    2.10
 -11 -17   0    0.10    3.90
 -11 -17   0    0.60    6.40
 -11 -17   0    2.30    4.20
 -11 -17   0    7.50   10.00
 -11 -17   0    1.70    3.70
 -11 -17   0   -3.40    3.50
 -11 -17   0    3.80    4.20
  11  17   0   -1.70    2.30
  11  17   0   -4.10    2.60
  11  17   0    5.10    3.80
  11  17   0   -3.10    1.80
  11  17   0   -2.90    3.70
  11  17   0   -0.30    2.60
  11  17   0    0.20    2.30
  11  17   0    4.70    4.40
 -12 -17   0  101.49   17.20
 -12 -17   0  101.89   19.90
 -12 -17   0   96.79   17.10
 -12 -17   0   57.79   11.40
 -12 -17   0   66.79   13.30
 -12 -17   0   81.79   13.40
 -12 -17   0   61.19   11.10
 -12 -17   0   90.69   13.70
  12  17   0   93.69   15.30
  12  17   0   85.09   15.50
  12  17   0   98.89   11.50
  12  17   0   90.29   12.30
  12  17   0   69.09   12.40
  12  17   0   79.09   15.10
  12  17   0   90.89   13.10
  12  17   0   74.89   12.70
 -13 -17   0  121.69   16.20
 -13 -17   0   40.80   12.50
 -13 -17   0   74.29   16.30
 -13 -17   0  103.79   11.30
 -13 -17   0   72.99   15.40
 -13 -17   0   74.19   13.00
 -13 -17   0   82.09   15.50
 -13 -17   0   96.09   17.60
 -13 -17   0   96.99   14.60
  13  17   0   98.69   11.80
  13  17   0  123.09   19.90
  13  17   0   90.19   13.20
  13  17   0  100.89   13.40
  13  17   0   72.79   13.20
  13  17   0   96.89   16.40
  13  17   0   80.29   13.90
 -14 -17   0   59.19   15.20
 -14 -17   0   48.10   13.40
 -14 -17   0   59.49    8.10
 -14 -17   0   38.80   10.60
 -14 -17   0   70.09   11.80
 -14 -17   0   49.00   11.00
 -14 -17   0   51.39   12.60
 -14 -17   0   64.69   15.40
 -14 -17   0   45.30   10.40
  14  17   0   50.79   10.60
  14  17   0   47.70    7.80
  14  17   0   29.90   13.30
  14  17   0   39.00   11.20
  14  17   0   51.19   13.30
  14  17   0   51.09   10.40
  14  17   0   48.10   10.90
  14  17   0   65.29   13.40
 -15 -17   0   -1.60    2.90
 -15 -17   0    2.70    4.80
 -15 -17   0    3.00    2.60
 -15 -17   0    1.90    5.90
 -15 -17   0   -3.60    3.10
 -15 -17   0    6.40    6.10
  15  17   0    7.80    3.40
  15  17   0    8.20    5.30
  15  17   0   12.40    5.70
  15  17   0    3.10    4.30
  15  17   0   12.30    6.10
  15  17   0    1.80    3.70
  15  17   0    3.30    3.70
  15  17   0    2.90    5.20
 -16 -17   0   14.40    7.10
 -16 -17   0   -4.30    2.80
 -16 -17   0    2.50    4.20
 -16 -17   0   -0.60    2.80
 -16 -17   0   -0.40    7.20
 -16 -17   0   -5.90    4.00
  16  17   0   -1.40    2.00
  16  17   0    1.80    4.10
  16  17   0   -1.00    2.90
  16  17   0    0.20    3.20
  16  17   0    1.10    4.60
  16  17   0   11.10    7.40
 -17 -17   0    4.40    5.80
 -17 -17   0   -6.60    3.90
 -17 -17   0    1.40    3.30
 -17 -17   0    2.50    7.30
 -17 -17   0    4.80    3.80
 -17 -17   0    3.50    4.50
  17  17   0    6.10    6.60
  17  17   0    1.10    3.70
  17  17   0    4.10    5.30
   2 -18   0   15.20    7.50
   2 -18   0    4.30    4.20
   2 -18   0    6.00    6.00
   2 -18   0    2.80    3.90
   2 -18   0   13.50   10.50
  -2  18   0    2.70    8.50
  -2  18   0    3.80    6.20
  -2  18   0    6.80    6.20
  -2  18   0    8.20    6.50
  -2  18   0   18.30    6.70
   1 -18   0    8.90    5.10
   1 -18   0   -3.30    6.10
   1 -18   0   26.50    8.90
   1 -18   0    7.10    9.50
   1 -18   0    5.70    3.80
   1 -18   0   18.30    7.20
   1 -18   0   12.70    8.00
  -1  18   0    6.00    4.80
  -1  18   0   16.20    6.60
  -1  18   0   12.30    6.30
  -1  18   0    8.90   10.00
  -1  18   0   25.50   11.10
   0 -18   0    7.80    4.70
   0 -18   0    4.50    5.10
   0 -18   0   10.10    6.20
   0 -18   0    2.20    4.60
   0 -18   0   12.00    6.40
   0 -18   0    3.00    4.20
   0 -18   0   26.30   10.00
   0  18   0   10.90    6.30
   0  18   0   18.90    6.70
   0  18   0   15.60    9.60
   0  18   0    3.60    3.60
   0  18   0    7.80    5.20
   0  18   0   11.00    7.80
  -1 -18   0    2.10    3.50
  -1 -18   0   14.80    9.90
  -1 -18   0   15.20    7.80
  -1 -18   0    8.70    7.30
  -1 -18   0    2.40    4.90
  -1 -18   0    1.90    3.90
  -1 -18   0   -2.40    2.70
   1  18   0   -1.80    3.80
   1  18   0   -2.80    2.40
   1  18   0   -2.20    2.40
   1  18   0   13.40    8.70
   1  18   0    5.40    4.30
   1  18   0    0.90    2.20
   1  18   0    6.60    6.50
  -2 -18   0   16.90    5.90
  -2 -18   0   -1.60    5.90
  -2 -18   0   14.40    5.40
  -2 -18   0    8.00    5.30
  -2 -18   0   17.90    9.10
  -2 -18   0    6.70    5.90
  -2 -18   0    5.90    5.70
   2  18   0   10.60    7.40
   2  18   0   11.70    5.30
   2  18   0   13.70    6.70
   2  18   0   13.30    5.80
   2  18   0   13.50    6.30
   2  18   0   14.20    5.70
   2  18   0   25.90   11.40
   2  18   0   19.30    7.10
  -3 -18   0   -3.90    4.00
  -3 -18   0    5.00    4.60
  -3 -18   0    0.70    4.90
  -3 -18   0    3.60    4.90
  -3 -18   0    0.70    3.50
  -3 -18   0   -1.00    2.70
   3  18   0   -0.80    2.40
   3  18   0   -1.50    5.10
   3  18   0    0.10    3.20
   3  18   0    0.80    3.70
   3  18   0   -0.90    1.80
   3  18   0    4.00    3.70
   3  18   0    2.70    3.70
   3  18   0    9.30    7.40
  -4 -18   0   13.90    7.90
  -4 -18   0    3.20    7.60
  -4 -18   0   13.40    6.10
  -4 -18   0    0.70    3.20
  -4 -18   0    9.20    5.50
  -4 -18   0   -3.80    4.60
  -4 -18   0   11.90    6.00
   4  18   0   -0.80    5.40
   4  18   0    9.00    4.90
   4  18   0    0.80    3.90
   4  18   0    7.20    4.70
   4  18   0   12.30    5.00
   4  18   0    2.00    3.40
   4  18   0   12.20    7.50
  -5 -18   0    8.80    7.10
  -5 -18   0   -1.10    5.40
  -5 -18   0   15.30    5.90
  -5 -18   0   10.90    6.20
  -5 -18   0    7.90    4.80
  -5 -18   0   19.90    7.80
  -5 -18   0   16.00    7.20
   5  18   0   14.10    6.10
   5  18   0   21.30    8.50
   5  18   0    0.40    3.30
   5  18   0   26.60   10.40
   5  18   0   18.80    7.20
   5  18   0   -0.90    5.40
   5  18   0   17.80    5.60
   5  18   0   11.80    4.90
  -6 -18   0    4.40    4.50
  -6 -18   0    1.20    3.70
  -6 -18   0   22.80   10.10
  -6 -18   0    4.90    4.10
  -6 -18   0    5.80    5.40
  -6 -18   0   -6.30    3.80
  -6 -18   0   -1.10    3.70
   6  18   0    1.30    3.40
   6  18   0    5.00    6.20
   6  18   0    2.00    3.00
   6  18   0    3.70    3.90
   6  18   0    7.00    3.90
   6  18   0    0.20    4.30
   6  18   0    0.40    2.40
   6  18   0    6.30    5.00
  -7 -18   0    0.70    4.00
  -7 -18   0   -4.90    2.40
  -7 -18   0   -3.10    5.50
  -7 -18   0   -3.30    5.20
  -7 -18   0    3.70    4.30
  -7 -18   0   -2.20    3.30
  -7 -18   0   -3.70    3.80
   7  18   0   -0.70    2.20
   7  18   0    1.20    2.90
   7  18   0    0.40    2.70
   7  18   0    0.90    3.20
   7  18   0    5.40    5.60
   7  18   0   14.30    8.20
   7  18   0   -2.30    2.70
   7  18   0   11.50    5.30
  -8 -18   0    8.80    5.20
  -8 -18   0   27.40   11.00
  -8 -18   0   19.50    6.20
  -8 -18   0   17.20    6.10
  -8 -18   0   14.50    6.10
  -8 -18   0   11.90    6.10
  -8 -18   0   11.90    5.70
  -8 -18   0    6.10    7.80
   8  18   0   11.00    4.80
   8  18   0   14.80    6.40
   8  18   0   17.00    8.00
   8  18   0   12.00    4.90
   8  18   0   12.70    6.10
   8  18   0   11.90    5.30
   8  18   0   25.30    5.50
   8  18   0   18.30    8.80
  -9 -18   0   10.90    5.20
  -9 -18   0   15.10    6.40
  -9 -18   0   12.70    8.90
  -9 -18   0    7.80    5.70
  -9 -18   0    9.00    5.30
  -9 -18   0   18.50    8.50
  -9 -18   0   11.90    6.20
   9  18   0   14.30    5.70
   9  18   0   -0.80    4.00
   9  18   0    9.90    4.80
   9  18   0   12.00    3.60
   9  18   0    9.70    6.60
   9  18   0   16.30    7.80
   9  18   0   10.10    5.10
   9  18   0    9.20    5.10
 -10 -18   0   50.59   10.80
 -10 -18   0   35.50   10.00
 -10 -18   0   36.60   10.70
 -10 -18   0   29.90   11.50
 -10 -18   0   24.00   10.50
 -10 -18   0   37.80    9.10
 -10 -18   0   35.20    8.70
 -10 -18   0   53.99   15.50
  10  18   0   34.50    8.40
  10  18   0   39.50    8.70
  10  18   0   40.60   10.70
  10  18   0   40.70    8.50
  10  18   0   29.10    9.10
  10  18   0   30.70    9.50
  10  18   0   39.40    8.90
 -11 -18   0  157.28   23.90
 -11 -18   0  164.58   22.10
 -11 -18   0  188.58   22.20
 -11 -18   0  143.49   20.30
 -11 -18   0  170.78   17.90
 -11 -18   0  141.69   17.90
 -11 -18   0  146.69   23.90
 -11 -18   0  147.09   18.00
  11  18   0  173.08   14.50
  11  18   0  171.28   18.90
  11  18   0  116.19   17.40
  11  18   0  161.98   21.50
  11  18   0  176.08   22.70
  11  18   0  182.68   21.40
  11  18   0  144.39   17.60
 -12 -18   0   76.69   16.60
 -12 -18   0   58.59   11.40
 -12 -18   0   77.29   14.80
 -12 -18   0   73.89   17.80
 -12 -18   0   62.19   11.80
 -12 -18   0   54.99   13.00
 -12 -18   0   72.59   14.10
 -12 -18   0   59.29   11.40
  12  18   0   82.39   12.60
  12  18   0   49.20   10.40
  12  18   0   57.09   12.90
  12  18   0   79.19   10.60
  12  18   0   69.29   14.60
  12  18   0   82.99   15.70
  12  18   0   70.99   16.80
 -13 -18   0    4.10    5.50
 -13 -18   0    1.50    4.10
 -13 -18   0    6.40    7.00
 -13 -18   0    1.00    5.20
 -13 -18   0    9.90    3.90
 -13 -18   0    1.40    3.60
 -13 -18   0    3.70    7.00
 -13 -18   0    9.40    6.00
 -13 -18   0    6.70    4.90
  13  18   0    4.00    6.10
  13  18   0    8.30    9.70
  13  18   0    0.70    4.30
  13  18   0    9.10    4.70
  13  18   0   24.80    8.60
  13  18   0    2.90    2.90
  13  18   0    7.80    5.30
  13  18   0    1.70    3.30
 -14 -18   0   28.00   10.90
 -14 -18   0   24.10   16.10
 -14 -18   0   32.70   10.40
 -14 -18   0   37.60   10.00
 -14 -18   0   24.30    5.50
 -14 -18   0   20.10    6.80
 -14 -18   0   52.89   11.60
 -14 -18   0   40.50   14.00
 -14 -18   0   13.30    7.00
  14  18   0   31.70    7.80
  14  18   0   36.20    8.90
  14  18   0   43.20    9.30
  14  18   0   23.60    6.70
  14  18   0   44.90   11.70
  14  18   0   41.00    8.20
  14  18   0   17.60    7.30
  14  18   0   30.20    9.80
 -15 -18   0    3.70    6.80
 -15 -18   0    3.20    5.20
 -15 -18   0    4.00    4.40
 -15 -18   0   13.80    5.90
 -15 -18   0   -2.00    2.20
 -15 -18   0   -7.60    2.80
 -15 -18   0    1.90    3.70
  15  18   0    6.60    6.40
  15  18   0    0.30    2.00
  15  18   0    7.00    4.40
  15  18   0   -2.90    3.70
  15  18   0    6.40    5.40
  15  18   0   -0.60    2.00
  15  18   0   -2.00    2.10
 -16 -18   0    1.50    4.20
 -16 -18   0   -1.20    4.10
 -16 -18   0    2.10    6.10
 -16 -18   0    3.10    3.80
 -16 -18   0    7.00    5.20
 -16 -18   0   -3.80    3.80
  16  18   0    4.90    4.40
  16  18   0   -1.80    3.80
  16  18   0    8.40    6.60
  16  18   0    4.40    3.20
 -17 -18   0   18.70    8.40
 -17 -18   0   13.30    5.70
 -17 -18   0   11.40    7.60
 -17 -18   0    4.30    5.40
  17  18   0   10.30    6.40
  17  18   0   15.80    7.20
  17  18   0   14.10    6.60
  17  18   0    6.20    5.30
   0 -19   0   50.59   12.60
   0 -19   0   17.10   10.90
   0 -19   0   22.80    9.50
   0 -19   0   37.80    9.10
   0 -19   0   59.79   15.00
   0  19   0   26.30    7.60
   0  19   0   29.50    8.40
   0  19   0   26.90   10.10
   0  19   0   43.50   13.40
   0  19   0   45.70   11.00
  -1 -19   0   10.50    6.20
  -1 -19   0   20.40    6.90
  -1 -19   0    9.00    5.00
  -1 -19   0   12.30    6.90
  -1 -19   0    5.30    8.40
  -1 -19   0    8.00    6.90
  -1 -19   0   25.30    8.30
   1  19   0   10.10    5.40
   1  19   0   17.00    8.50
   1  19   0   13.20    5.90
   1  19   0    7.90    6.30
   1  19   0    2.40    7.30
  -2 -19   0  212.98   28.90
  -2 -19   0  164.78   38.00
  -2 -19   0  250.47   22.60
   2  19   0  202.68   27.00
   2  19   0  217.28   38.20
   2  19   0  292.87   23.80
   2  19   0  270.27   38.40
   2  19   0  263.47   21.50
  -3 -19   0   60.19   19.20
  -3 -19   0   63.89   15.30
  -3 -19   0   73.09   12.30
  -3 -19   0   57.19   16.30
  -3 -19   0   76.29   16.90
  -3 -19   0   82.89   13.60
  -3 -19   0   79.89   14.00
   3  19   0   97.89   22.00
   3  19   0   78.89   14.10
   3  19   0   59.39   10.50
   3  19   0   62.19   11.70
   3  19   0   73.19   15.60
   3  19   0   70.59   11.00
   3  19   0   80.49   17.00
   3  19   0   50.99   11.90
  -4 -19   0   11.50    5.60
  -4 -19   0    9.50    7.40
  -4 -19   0   16.50    6.80
  -4 -19   0   19.50    7.70
  -4 -19   0    5.50    6.40
  -4 -19   0    3.70    6.00
   4  19   0    5.20    5.50
   4  19   0   11.30    5.50
   4  19   0    3.60    5.70
   4  19   0   10.30    5.10
   4  19   0    3.40    4.10
   4  19   0    3.30    4.60
   4  19   0   10.50    5.90
   4  19   0   20.30    6.60
  -5 -19   0   10.80    6.30
  -5 -19   0    4.50    5.00
  -5 -19   0    6.60    6.50
  -5 -19   0   -1.80    3.20
  -5 -19   0    3.40    4.60
  -5 -19   0    7.60    6.20
   5  19   0    2.50    4.20
   5  19   0   -1.10    4.70
   5  19   0    0.80    3.30
   5  19   0    5.60    4.50
   5  19   0   -0.90    3.90
   5  19   0    0.60    3.00
   5  19   0    0.20    6.10
   5  19   0   -3.40    4.10
  -6 -19   0    1.90    4.30
  -6 -19   0   -0.90    4.30
  -6 -19   0    1.30    4.80
  -6 -19   0    3.50    4.50
  -6 -19   0    4.50    7.20
  -6 -19   0    4.20    3.70
  -6 -19   0   -4.10    4.70
   6  19   0   -3.60    3.00
   6  19   0    0.30    5.50
   6  19   0   14.40    7.60
   6  19   0   -0.40    2.90
   6  19   0    2.40    4.50
   6  19   0    0.50    3.10
   6  19   0    4.60    3.80
  -7 -19   0   12.80    9.10
  -7 -19   0    1.60    4.50
  -7 -19   0   -7.20    3.10
  -7 -19   0   17.30    7.10
  -7 -19   0   10.20    5.80
  -7 -19   0   12.60    5.40
  -7 -19   0    3.50    5.40
   7  19   0    6.10    4.80
   7  19   0   11.80    7.80
   7  19   0   13.50    7.20
   7  19   0   14.40    6.60
   7  19   0    8.20    5.10
   7  19   0   12.20    4.30
   7  19   0    7.40    5.70
  -8 -19   0  175.48   18.10
  -8 -19   0  129.69   22.70
  -8 -19   0  177.38   23.20
  -8 -19   0  141.79   25.90
  -8 -19   0  178.58   20.60
  -8 -19   0  156.88   20.20
  -8 -19   0  193.98   23.20
  -8 -19   0  164.78   19.60
   8  19   0  151.48   22.50
   8  19   0  139.09   19.60
   8  19   0  189.78   24.20
   8  19   0  165.68   19.30
   8  19   0  174.28   22.80
   8  19   0  184.58   14.50
   8  19   0  168.48   22.50
  -9 -19   0   48.80   13.70
  -9 -19   0   73.69   12.30
  -9 -19   0   98.09   16.70
  -9 -19   0   63.89   12.10
  -9 -19   0   85.29   20.00
  -9 -19   0   59.29   12.20
  -9 -19   0   81.09   13.70
  -9 -19   0   48.00   10.20
   9  19   0   76.59    9.30
   9  19   0   63.09   12.40
   9  19   0   78.99   12.00
   9  19   0   83.59   16.00
   9  19   0  102.49   18.70
   9  19   0   64.79   15.50
 -10 -19   0   53.59   14.90
 -10 -19   0   55.69   11.70
 -10 -19   0   58.29   11.50
 -10 -19   0   32.80   11.70
 -10 -19   0   56.09   11.50
 -10 -19   0   43.70   11.00
 -10 -19   0   59.39   14.10
 -10 -19   0   73.19   12.90
  10  19   0   37.80    9.20
  10  19   0   60.29   12.80
  10  19   0   58.49    7.50
  10  19   0   31.10    9.50
  10  19   0   62.99   11.30
  10  19   0   56.99   13.80
  10  19   0   53.29   10.20
  10  19   0   67.09   12.20
 -11 -19   0   25.20   11.60
 -11 -19   0   20.50    7.20
 -11 -19   0   12.80    6.80
 -11 -19   0   12.20    5.80
 -11 -19   0   32.90    9.60
 -11 -19   0   31.90   11.10
 -11 -19   0   30.10   10.30
  11  19   0   26.80    7.00
  11  19   0   28.00    9.60
  11  19   0   22.30    7.20
  11  19   0   40.30    7.30
  11  19   0   18.60    6.40
  11  19   0   43.80   18.40
  11  19   0   35.30   10.50
  11  19   0   22.70    8.00
 -12 -19   0   37.00   10.50
 -12 -19   0   24.50   14.00
 -12 -19   0   22.60    8.20
 -12 -19   0   33.70    8.70
 -12 -19   0   35.60   11.90
 -12 -19   0   41.10   11.60
 -12 -19   0   17.50    7.70
 -12 -19   0   32.60   12.50
  12  19   0   37.40    7.80
  12  19   0   25.30    7.20
  12  19   0   26.00    7.50
  12  19   0   29.40    8.40
  12  19   0   47.40   13.20
  12  19   0   28.60    9.70
  12  19   0   32.20    9.80
  12  19   0   38.40    8.30
 -13 -19   0    2.40    7.00
 -13 -19   0   28.40   11.90
 -13 -19   0   15.20    6.90
 -13 -19   0    3.80    5.40
 -13 -19   0   15.90    6.40
 -13 -19   0   18.80    7.20
  13  19   0   13.00    7.10
  13  19   0   34.00    9.50
  13  19   0   17.10    8.10
  13  19   0   14.60    6.70
  13  19   0   13.50    5.40
  13  19   0   22.30    7.20
  13  19   0   14.10    4.50
  13  19   0    7.90    5.40
 -14 -19   0   16.90   10.60
 -14 -19   0   23.20   11.20
 -14 -19   0    9.70    6.20
 -14 -19   0   18.50    6.60
 -14 -19   0   17.30    8.60
 -14 -19   0   18.50    6.70
 -14 -19   0   11.60    4.40
 -14 -19   0   17.90    7.60
  14  19   0   13.50    6.00
  14  19   0   15.10    5.90
  14  19   0   19.70    5.30
  14  19   0   11.90    7.80
  14  19   0   17.50    7.70
  14  19   0   20.50    6.90
 -15 -19   0   29.90    9.60
 -15 -19   0   23.50    7.20
 -15 -19   0   20.20    7.10
 -15 -19   0   20.70    7.40
 -15 -19   0   24.40    5.80
 -15 -19   0   18.40    9.50
 -15 -19   0   13.50    8.10
 -15 -19   0   14.30    9.00
  15  19   0   21.50    7.70
  15  19   0   61.99   20.40
  15  19   0   31.70   10.40
  15  19   0   38.40   12.60
  15  19   0   22.30    5.40
 -16 -19   0    0.90    4.00
 -16 -19   0    2.30    3.20
  16  19   0    5.80    4.80
  16  19   0    7.20    5.10
  16  19   0    7.30    5.60
  -2 -20   0   -1.00    5.40
  -2 -20   0   -2.30    4.90
  -2 -20   0    6.00    8.80
  -2 -20   0   13.10    7.90
   2  20   0   -5.90    3.20
   2  20   0   -0.40    2.60
   2  20   0   -1.80    5.50
   2  20   0   -4.80    2.50
   2  20   0    0.30    6.30
  -3 -20   0   19.80   12.30
  -3 -20   0   23.10    8.50
  -3 -20   0   25.70    9.50
  -3 -20   0   29.80   11.00
  -3 -20   0   29.80    9.70
  -3 -20   0   22.60    8.20
   3  20   0   29.20   11.90
   3  20   0   17.50    7.20
   3  20   0   37.50    9.90
   3  20   0   35.40    8.30
   3  20   0   29.60    9.30
   3  20   0   55.09   16.60
   3  20   0   27.60   10.20
  -4 -20   0   22.10   10.00
  -4 -20   0   21.40    7.60
  -4 -20   0   21.30    8.90
  -4 -20   0   19.80    6.40
  -4 -20   0   11.40    9.20
  -4 -20   0   23.70    8.90
   4  20   0   17.60    6.60
   4  20   0   12.60    5.50
   4  20   0   24.50    9.00
   4  20   0    9.30    4.50
   4  20   0   27.70    9.60
   4  20   0   27.30   10.30
  -5 -20   0    6.00    7.60
  -5 -20   0    5.40    4.80
  -5 -20   0   -0.50    3.50
  -5 -20   0   -3.10    3.80
  -5 -20   0   -7.30    3.70
  -5 -20   0    0.50    3.50
   5  20   0   -1.70    4.20
   5  20   0   -4.30    3.90
   5  20   0   -3.10    3.20
   5  20   0   -1.50    4.80
   5  20   0    1.80    4.20
   5  20   0    3.10    3.90
   5  20   0    0.90    2.60
  -6 -20   0    2.60   17.10
  -6 -20   0    0.50    3.60
  -6 -20   0    7.10    5.60
  -6 -20   0    2.80    6.30
  -6 -20   0    0.00    3.50
  -6 -20   0   -3.50    3.40
   6  20   0    2.20    4.50
   6  20   0    5.80    7.80
   6  20   0   13.80    6.20
   6  20   0    5.60   11.20
   6  20   0    0.60    3.00
   6  20   0    0.10    2.90
   6  20   0    7.30    6.70
   6  20   0   -0.80    3.10
  -7 -20   0   90.59   19.80
  -7 -20   0  105.89   16.90
  -7 -20   0  105.99   15.60
  -7 -20   0  145.09   39.00
  -7 -20   0  157.48   21.20
   7  20   0  143.39   17.70
   7  20   0  103.49   18.20
   7  20   0  113.99   15.30
   7  20   0  142.79   23.50
   7  20   0  128.49   19.40
   7  20   0  153.38   13.10
  -8 -20   0   66.29   12.30
  -8 -20   0  102.79   18.50
  -8 -20   0   91.49   18.80
  -8 -20   0  122.59   34.70
  -8 -20   0   93.99   15.70
  -8 -20   0   64.79   13.50
   8  20   0   73.69   11.50
   8  20   0   89.89   14.50
   8  20   0   54.69   11.80
   8  20   0   65.99   14.00
   8  20   0   91.79   13.90
   8  20   0  113.39   11.90
   8  20   0   85.59   21.60
  -9 -20   0    7.60    5.70
  -9 -20   0   16.90    7.30
  -9 -20   0   24.60    7.80
  -9 -20   0   17.40    8.40
  -9 -20   0   33.30   13.00
  -9 -20   0   30.40   22.10
  -9 -20   0   28.10    8.60
   9  20   0   20.10    5.10
   9  20   0    7.90    4.30
   9  20   0    6.30    4.10
   9  20   0   17.30    8.00
   9  20   0   22.30    7.10
   9  20   0   15.70    6.40
   9  20   0   16.90    8.80
   9  20   0   11.70    4.90
 -10 -20   0   32.80    9.30
 -10 -20   0   11.90    8.40
 -10 -20   0   23.20    9.70
 -10 -20   0   25.70    8.90
 -10 -20   0   20.90   10.30
 -10 -20   0    7.30    8.30
 -10 -20   0   14.80    6.70
  10  20   0   16.20    8.10
  10  20   0   14.30    6.10
  10  20   0   23.10    8.70
  10  20   0   30.60    7.40
  10  20   0   10.80    6.00
  10  20   0   21.10    5.10
  10  20   0   18.80    7.40
  10  20   0   13.70    5.90
 -11 -20   0   16.00   10.00
 -11 -20   0   19.50    8.70
 -11 -20   0   19.10   10.30
 -11 -20   0   19.20    7.70
 -11 -20   0    5.40    4.80
 -11 -20   0   25.20    8.60
 -11 -20   0   14.80    6.60
  11  20   0   19.20    8.30
  11  20   0   35.20   12.10
  11  20   0   32.20    7.40
  11  20   0   25.20    9.00
  11  20   0   18.90    6.00
  11  20   0   28.20    9.40
 -12 -20   0    2.80    5.30
 -12 -20   0    3.10    4.80
 -12 -20   0   17.90    7.60
 -12 -20   0    0.30    7.10
 -12 -20   0    7.80    8.10
 -12 -20   0    8.70    6.00
 -12 -20   0    7.40    5.70
  12  20   0   -2.70    2.80
  12  20   0    4.10    3.50
  12  20   0    8.90    6.00
  12  20   0   15.00    7.60
  12  20   0    0.40    3.90
 -13 -20   0   43.60   13.40
 -13 -20   0   40.10    9.70
 -13 -20   0   47.60   10.50
 -13 -20   0   19.10   10.30
 -13 -20   0   44.90   12.20
 -13 -20   0   37.80   10.70
 -13 -20   0   41.10   12.60
  13  20   0   27.40    6.70
  13  20   0   20.40    8.90
  13  20   0   45.50   11.10
  13  20   0   34.30   11.10
  13  20   0   44.10   10.00
 -14 -20   0   62.69   15.20
 -14 -20   0   79.59   13.60
 -14 -20   0   63.69    9.60
 -14 -20   0   42.60   15.40
 -14 -20   0   74.19   17.50
 -14 -20   0   62.99   16.50
 -14 -20   0   74.29   15.80
  14  20   0   56.09   10.90
  14  20   0   64.29   14.40
  14  20   0   47.20   11.40
  14  20   0   52.09    8.70
  14  20   0   84.29   21.50
  -5 -21   0   25.60   11.60
  -5 -21   0   21.50    7.70
  -5 -21   0   45.30   16.80
   5  21   0   32.50   10.00
   5  21   0   23.80    9.60
   5  21   0   15.00    6.60
   5  21   0   10.30    9.60
   5  21   0   28.40    7.80
  -6 -21   0   -2.30    5.10
  -6 -21   0    0.50    3.80
  -6 -21   0    2.80    3.90
  -6 -21   0   -0.20    5.30
  -6 -21   0   -5.40    7.00
   6  21   0    1.00    4.00
   6  21   0    2.10    2.80
   6  21   0   -0.70    5.60
   6  21   0    0.70    3.30
   6  21   0    5.30    4.80
  -7 -21   0    2.80    5.50
  -7 -21   0    2.50    4.30
  -7 -21   0   -5.50    3.50
  -7 -21   0   -1.80    6.80
  -7 -21   0   -2.30    4.00
   7  21   0    2.30    3.00
   7  21   0    0.10    3.80
   7  21   0    2.30    5.80
   7  21   0   -0.60    2.90
   7  21   0    0.60    4.20
  -8 -21   0   18.60    9.40
  -8 -21   0   14.00    7.10
  -8 -21   0    4.50    4.20
  -8 -21   0    1.60    4.10
  -8 -21   0    5.90    7.50
  -8 -21   0    3.60    4.80
  -8 -21   0   -1.80    4.80
   8  21   0   10.50    7.70
   8  21   0    0.70    2.90
   8  21   0    2.60    5.00
   8  21   0    2.00    3.00
   8  21   0    6.50    5.20
  -9 -21   0   24.90   12.00
  -9 -21   0   14.50    6.60
  -9 -21   0   31.60    9.30
  -9 -21   0   28.80   12.00
  -9 -21   0   17.50   10.50
  -9 -21   0   27.60    9.30
  -9 -21   0   27.50    8.10
   9  21   0   30.00   11.10
   9  21   0   19.60    7.90
   9  21   0   45.50   10.10
   9  21   0   36.30    9.50
   9  21   0   37.70    6.50
 -10 -21   0   42.10   10.10
 -10 -21   0   40.90   10.60
 -10 -21   0   41.40   13.00
 -10 -21   0   28.20    9.50
 -10 -21   0   21.30   10.70
 -10 -21   0   47.20   10.60
  10  21   0   22.50    9.30
  10  21   0   35.10    8.90
  10  21   0   23.90    9.40
  10  21   0   38.20    6.60
  10  21   0   42.00    9.70
 -11 -21   0   11.10    8.40
 -11 -21   0   30.00    8.50
 -11 -21   0   11.90    9.60
 -11 -21   0   14.30    7.60
 -11 -21   0   28.80    8.80
 -11 -21   0   12.60    7.10
  11  21   0   40.20    8.70
  11  21   0   24.30    9.90
  11  21   0   21.70    7.10
  11  21   0   16.40    6.30
 -12 -21   0   11.60    9.90
 -12 -21   0   10.70    6.90
 -12 -21   0    9.90    6.60
 -12 -21   0    3.70    6.70
 -12 -21   0    4.00    4.00
  12  21   0    9.10    5.00
  12  21   0    5.40    4.70
  12  21   0    9.20    4.60
  12  21   0    4.70    5.20
  12  21   0   13.50    7.40
  11  21  -1    4.80    6.40
  11  21  -1   13.30    5.10
  11  21  -1   17.80    6.60
  10  21  -1    3.60    3.20
  10  21  -1   -4.70    2.90
  10  21  -1   -0.30    2.40
  10  21  -1    0.40    5.00
  10  21  -1    1.40    2.10
 -10 -21   1   -0.70    3.50
 -10 -21   1   -2.50    2.40
 -10 -21   1   -0.20    4.80
 -10 -21   1    6.20    6.20
 -10 -21   1    3.10    7.30
   9  21  -1   -0.60    3.30
   9  21  -1   -4.10    3.80
   9  21  -1    4.00    3.40
   9  21  -1    3.20    4.00
   9  21  -1    0.60    2.20
  -9 -21   1   -0.20    2.80
  -9 -21   1   -3.60    3.50
  -9 -21   1    0.90    9.20
  -9 -21   1    6.10    8.20
  -9 -21   1   -3.90    3.20
  -9 -21   1   -2.50    2.50
   8  21  -1   40.90    9.60
   8  21  -1   38.00   12.40
   8  21  -1   36.00    6.50
   8  21  -1   25.10    8.20
   8  21  -1   38.90   12.40
  -8 -21   1   18.40    8.70
  -8 -21   1   17.30    8.00
  -8 -21   1   34.70    9.40
  -8 -21   1   21.30   10.50
  -8 -21   1   34.70    9.40
  -8 -21   1    3.10   13.80
   7  21  -1    8.70    6.90
   7  21  -1   -7.00    3.80
   7  21  -1   -3.20    4.10
   7  21  -1   12.00    6.40
  -7 -21   1   -2.50    2.30
  -7 -21   1   -3.70    4.80
  -7 -21   1   -2.40    4.00
  -7 -21   1   -4.70    6.00
  -7 -21   1    8.60    5.60
  14  20  -1   -2.70    2.10
  14  20  -1    6.80    4.70
  14  20  -1   -3.10    3.40
  14  20  -1   -6.60    2.80
 -14 -20   1    3.20    3.60
 -14 -20   1   -3.10    2.50
 -14 -20   1   -8.20    5.10
 -14 -20   1    3.80    3.90
 -14 -20   1    2.00    4.60
  13  20  -1   13.60    4.90
  13  20  -1    9.30    5.80
  13  20  -1    5.90    6.40
  13  20  -1   14.00    7.60
  13  20  -1   12.10    6.30
 -13 -20   1   16.10   14.50
 -13 -20   1   18.90   10.40
 -13 -20   1    0.00    3.90
 -13 -20   1   19.60    8.40
 -13 -20   1   10.90    7.30
 -13 -20   1    7.30    5.10
 -13 -20   1   16.20    5.30
 -13 -20   1    3.80    4.40
  12  20  -1   21.20    8.90
  12  20  -1   50.69    8.50
  12  20  -1   40.30   12.80
  12  20  -1   35.90    9.00
 -12 -20   1   75.69   13.20
 -12 -20   1   42.80   13.00
 -12 -20   1   47.50   11.90
 -12 -20   1   61.19   16.40
 -12 -20   1   38.80   10.80
 -12 -20   1   55.09   17.40
 -12 -20   1   48.30   10.80
  11  20  -1   40.20    9.80
  11  20  -1   27.50    8.30
  11  20  -1   49.00   12.60
  11  20  -1   32.00   10.50
 -11 -20   1   51.69   11.20
 -11 -20   1   51.09   16.90
 -11 -20   1   28.40    8.80
 -11 -20   1   24.30   11.40
 -11 -20   1   28.30    8.10
 -11 -20   1   44.50   11.70
 -11 -20   1   61.79   14.50
  10  20  -1    0.80    2.40
  10  20  -1    0.50    5.00
  10  20  -1   -1.50    2.50
  10  20  -1    1.50    5.40
  10  20  -1    0.70    2.10
  10  20  -1   -4.90    2.60
 -10 -20   1    0.00    2.80
 -10 -20   1    8.00    5.50
 -10 -20   1    2.10    6.10
 -10 -20   1    4.40    4.40
 -10 -20   1    9.20    5.90
 -10 -20   1   -4.10    4.90
 -10 -20   1   -3.20    3.50
   9  20  -1    6.60    5.10
   9  20  -1   21.10    6.50
   9  20  -1   15.30    4.40
   9  20  -1   16.90    7.00
   9  20  -1   19.00    7.70
   9  20  -1   18.00    8.90
   9  20  -1   11.90    7.40
   9  20  -1   16.20    6.80
  -9 -20   1   11.20    5.90
  -9 -20   1   19.30    8.40
  -9 -20   1   10.70    6.60
  -9 -20   1   15.60    7.50
  -9 -20   1   26.20   11.10
  -9 -20   1   21.90   12.00
  -9 -20   1   21.40    9.30
   8  20  -1   20.90    9.40
   8  20  -1   12.70    5.90
   8  20  -1   38.40    6.80
   8  20  -1   31.00   11.90
   8  20  -1   11.20    5.80
   8  20  -1   14.00    5.40
   8  20  -1   21.00    8.80
   8  20  -1   41.90    8.90
  -8 -20   1   31.00    8.60
  -8 -20   1   37.90   14.70
  -8 -20   1   34.70    9.40
  -8 -20   1   32.20    9.70
  -8 -20   1   25.00    9.30
  -8 -20   1   15.70    9.80
  -8 -20   1   34.80   10.50
   7  20  -1   77.59   14.30
   7  20  -1   58.29   13.80
   7  20  -1   73.09   11.60
   7  20  -1   83.39   14.50
   7  20  -1   66.99   13.60
   7  20  -1   74.19    9.90
   7  20  -1   67.89   17.70
   7  20  -1   27.60   10.40
  -7 -20   1   69.79   11.60
  -7 -20   1   62.99   12.90
  -7 -20   1  108.79   22.90
  -7 -20   1   57.29   15.30
  -7 -20   1   63.69   11.80
   6  20  -1   94.89   14.30
   6  20  -1  123.79   29.60
   6  20  -1  118.79   20.90
   6  20  -1  115.29   16.90
   6  20  -1  137.09   22.20
   6  20  -1  121.89   17.10
  -6 -20   1  120.39   23.00
  -6 -20   1  125.69   23.20
  -6 -20   1  109.29   15.90
  -6 -20   1   98.99   18.40
  -6 -20   1  113.89   17.90
  -6 -20   1  119.09   16.90
   5  20  -1   46.80   10.50
   5  20  -1   62.49   11.60
   5  20  -1   72.59   10.60
   5  20  -1   53.09   12.70
   5  20  -1   44.20   11.40
   5  20  -1   69.79   16.90
   5  20  -1   68.19   16.50
  -5 -20   1   53.59   14.60
  -5 -20   1   81.49   13.90
  -5 -20   1   50.59   13.70
  -5 -20   1   75.69   15.70
  -5 -20   1   57.59   11.30
   4  20  -1   15.00    6.60
   4  20  -1    6.20    5.80
   4  20  -1    9.90    4.60
   4  20  -1    7.00    7.20
   4  20  -1    8.00    5.00
   4  20  -1    6.70    4.60
  -4 -20   1    2.80    4.20
  -4 -20   1   -2.80    5.80
  -4 -20   1   16.20    7.50
  -4 -20   1   19.10    9.80
  -4 -20   1   -1.70    3.20
  -4 -20   1   13.90    8.30
   3  20  -1   -0.30    3.70
   3  20  -1   -7.10    5.60
   3  20  -1    2.90    4.50
   3  20  -1    7.70    5.40
   3  20  -1    2.60    4.60
   3  20  -1   -2.90    2.80
  -3 -20   1   -1.90    2.90
  -3 -20   1   -0.60    7.80
  -3 -20   1    3.00    5.50
  -3 -20   1   -0.10    4.20
  -3 -20   1   -2.00    3.00
  15  19  -1  119.09   20.10
  15  19  -1  191.88   25.50
  15  19  -1  168.18   14.00
  15  19  -1  145.99   18.50
 -15 -19   1  115.89   22.40
 -15 -19   1  134.79   22.10
 -15 -19   1  121.29   22.40
 -15 -19   1  183.88   14.30
 -15 -19   1  126.99   17.00
 -15 -19   1  148.59   23.40
  14  19  -1    6.50    3.70
  14  19  -1   47.10   13.60
  14  19  -1   15.10    6.40
  14  19  -1   17.30    6.90
  14  19  -1   20.90    9.10
 -14 -19   1   22.20    8.00
 -14 -19   1    5.70    6.50
 -14 -19   1   17.40    9.10
 -14 -19   1   21.60    8.90
 -14 -19   1    0.20    6.30
 -14 -19   1   17.30    6.00
 -14 -19   1    4.90    6.60
 -14 -19   1   18.90    7.40
  13  19  -1   -1.60    3.40
  13  19  -1    1.00    3.00
  13  19  -1   -0.30    2.30
  13  19  -1   -3.40    2.70
  13  19  -1   -0.10    2.20
  13  19  -1    0.80    4.40
  13  19  -1   -0.10    4.00
  13  19  -1   -0.30    1.80
 -13 -19   1    0.80    4.00
 -13 -19   1    0.10    3.40
 -13 -19   1   -0.80    4.60
 -13 -19   1   -0.10    6.10
 -13 -19   1    0.50    6.70
 -13 -19   1    0.20    6.60
 -13 -19   1    0.10    3.10
 -13 -19   1    1.90    2.80
  12  19  -1    0.90    3.50
  12  19  -1   15.80    8.80
  12  19  -1   16.90    6.70
  12  19  -1   16.40    5.40
  12  19  -1   25.00   11.70
  12  19  -1   11.80    5.00
  12  19  -1    8.90    5.70
  12  19  -1   10.30    5.30
 -12 -19   1    1.50    7.50
 -12 -19   1    1.60    4.50
 -12 -19   1   16.00    8.90
 -12 -19   1   10.40    6.30
 -12 -19   1    3.40    3.90
 -12 -19   1   12.90    6.90
 -12 -19   1   18.00    6.70
  11  19  -1    5.70    4.10
  11  19  -1    8.50    5.40
  11  19  -1   16.80    7.90
  11  19  -1   19.40    6.20
  11  19  -1   10.90    6.70
  11  19  -1   22.70    7.60
  11  19  -1   11.60    6.90
 -11 -19   1    4.40    6.20
 -11 -19   1   19.10    7.10
 -11 -19   1   26.00   20.00
 -11 -19   1    6.70    7.70
 -11 -19   1   15.90    7.00
 -11 -19   1   31.90    8.70
 -11 -19   1   14.40    8.40
 -11 -19   1   20.20    7.60
  10  19  -1   13.40    5.00
  10  19  -1   11.50    8.20
  10  19  -1   13.20    6.40
  10  19  -1   20.60    8.40
  10  19  -1   11.50    5.80
  10  19  -1   15.70    7.40
  10  19  -1    7.60    5.00
 -10 -19   1   13.50    6.90
 -10 -19   1   29.60    8.50
 -10 -19   1   29.00   11.40
 -10 -19   1   12.80   10.70
 -10 -19   1    8.10    4.80
 -10 -19   1   13.10    6.80
 -10 -19   1   29.40   12.20
 -10 -19   1    8.60    6.40
   9  19  -1   39.00    9.80
   9  19  -1   32.00    5.50
   9  19  -1   33.80   11.40
   9  19  -1   28.00   11.00
   9  19  -1   23.70    6.50
   9  19  -1   39.70   11.60
   9  19  -1    7.90    5.10
   9  19  -1   21.50    7.20
  -9 -19   1   28.30    9.30
  -9 -19   1   24.60    7.30
  -9 -19   1   21.10    9.90
  -9 -19   1   22.60    7.80
  -9 -19   1   13.10    7.70
  -9 -19   1   32.00    8.70
  -9 -19   1   25.60   10.30
  -9 -19   1    9.50    5.50
   8  19  -1   28.40   10.40
   8  19  -1   11.70    5.10
   8  19  -1   13.70    4.30
   8  19  -1    2.60    3.40
   8  19  -1    2.60    3.40
   8  19  -1    0.40    3.80
  -8 -19   1   -0.60    4.00
  -8 -19   1   10.80    6.30
  -8 -19   1    6.60    8.20
  -8 -19   1   21.30    7.60
  -8 -19   1   12.50    8.20
  -8 -19   1    0.50    4.90
  -8 -19   1   17.50    8.40
  -8 -19   1    0.20    3.10
   7  19  -1   -1.10    2.60
   7  19  -1    3.40    3.30
   7  19  -1    1.30    4.20
   7  19  -1   -2.50    1.80
   7  19  -1    3.10    3.40
   7  19  -1    0.20    3.30
   7  19  -1    0.30    5.10
  -7 -19   1    4.50    5.30
  -7 -19   1    0.40    6.10
  -7 -19   1    2.80    3.40
  -7 -19   1   -3.20    6.00
  -7 -19   1   -3.00    3.20
  -7 -19   1   -1.30    4.80
  -7 -19   1    2.40    4.50
   6  19  -1   -2.70    3.30
   6  19  -1    2.20    3.80
   6  19  -1    2.50    2.90
   6  19  -1    1.10    2.80
   6  19  -1    8.60    4.30
   6  19  -1    5.20    6.50
   6  19  -1   -1.20    2.50
  -6 -19   1    8.30    9.30
  -6 -19   1   -0.50    4.10
  -6 -19   1    7.70    7.00
  -6 -19   1    1.30    6.40
  -6 -19   1    2.60    4.40
  -6 -19   1   -1.70    3.50
  -6 -19   1   -3.20    2.60
   5  19  -1    3.50    3.70
   5  19  -1   -1.50    1.80
   5  19  -1   -1.50    3.90
   5  19  -1    3.20    4.70
   5  19  -1    4.20    4.20
   5  19  -1    5.00    4.90
  -5 -19   1    8.10    5.70
  -5 -19   1    4.10    4.80
  -5 -19   1   -0.80    5.60
  -5 -19   1    5.90    5.40
  -5 -19   1   -0.10    4.30
  -5 -19   1    0.70    6.30
   4  19  -1   -0.70    4.10
   4  19  -1    5.60    4.40
   4  19  -1    5.00    6.50
   4  19  -1    2.40    3.00
   4  19  -1   -1.20    2.40
   4  19  -1    1.00    2.90
   4  19  -1    3.40    3.60
   4  19  -1    2.40    6.40
  -4 -19   1   -3.00    2.60
  -4 -19   1   -2.90    5.30
  -4 -19   1   -1.10    3.20
  -4 -19   1   -6.10    2.60
  -4 -19   1    8.60    6.00
  -4 -19   1    1.40    5.00
  -4 -19   1    6.10   10.70
   3  19  -1    5.00    4.60
   3  19  -1    7.50    5.40
   3  19  -1    7.90    4.50
   3  19  -1    5.80    4.60
   3  19  -1   -7.10    4.00
   3  19  -1   -1.10    3.70
   3  19  -1   11.60    7.90
   3  19  -1    6.10    7.40
  -3 -19   1    4.20    4.90
  -3 -19   1    7.00    7.60
  -3 -19   1    2.60    6.20
  -3 -19   1    6.00    5.00
  -3 -19   1    3.40    4.20
  -3 -19   1    4.20    6.50
   2  19  -1   -0.20    3.00
   2  19  -1    4.20    6.10
   2  19  -1   -5.40    3.00
   2  19  -1    2.30    6.00
   2  19  -1   -1.30    3.50
   2  19  -1   -0.40    5.00
  -2 -19   1   15.80    6.60
  -2 -19   1   -2.60    3.90
  -2 -19   1   -4.30    1.80
  -2 -19   1    9.00    6.40
  -2 -19   1   -4.10    5.70
  -2 -19   1    1.30    3.40
   1  19  -1   47.80   13.20
   1  19  -1   61.09   12.70
   1  19  -1   70.29   12.80
   1  19  -1   60.59   10.50
   1  19  -1   59.79   13.90
  -1 -19   1   65.69   14.20
  -1 -19   1   58.59   16.10
  -1 -19   1   66.79   12.40
  -1 -19   1   61.19   12.70
  -1 -19   1   46.20   13.90
  -1 -19   1   40.70   10.70
  -1 -19   1   67.29   11.80
   0  19  -1   64.39   16.20
   0  19  -1   84.69   13.90
   0  19  -1   73.29   12.20
   0  19  -1   64.59   13.30
   0 -19   1   72.49   15.30
   0 -19   1   61.29   13.20
   0 -19   1   41.60   10.20
   0 -19   1   81.39   18.30
   0 -19   1   69.29   19.60
  16  18  -1  133.49   20.20
  16  18  -1  134.99   12.00
  16  18  -1  138.19   18.00
  16  18  -1  142.49   21.00
  16  18  -1  140.29   21.80
 -16 -18   1  129.29   17.00
 -16 -18   1  150.38   12.30
 -16 -18   1  132.19   21.30
 -16 -18   1  112.79   21.10
 -16 -18   1  118.19   21.50
  15  18  -1    3.70    4.00
  15  18  -1   -2.70    2.00
  15  18  -1   -4.50    3.70
  15  18  -1    1.30    2.50
  15  18  -1   -4.40    2.90
  15  18  -1   -1.20    3.60
 -15 -18   1    1.10    3.90
 -15 -18   1   14.90    8.80
 -15 -18   1   10.90    8.00
 -15 -18   1   10.20    5.10
 -15 -18   1    4.40    3.10
 -15 -18   1    8.00    6.70
 -15 -18   1    8.50    7.50
  14  18  -1   16.50    5.00
  14  18  -1   17.60    8.30
  14  18  -1   21.90    7.60
  14  18  -1   13.90    5.60
  14  18  -1   19.00    6.30
  14  18  -1   22.50    8.80
 -14 -18   1   24.20    6.10
 -14 -18   1   23.10    9.40
 -14 -18   1   29.70    9.30
 -14 -18   1   21.60    7.20
 -14 -18   1   17.10    8.50
 -14 -18   1    2.70    7.00
 -14 -18   1   16.80    7.10
 -14 -18   1    4.00    5.60
 -14 -18   1   20.80    8.50
  13  18  -1    1.00    3.30
  13  18  -1    0.00    2.10
  13  18  -1    3.00    4.70
  13  18  -1    6.90    6.30
  13  18  -1   -1.80    1.80
  13  18  -1    3.60    5.00
  13  18  -1    0.70    2.70
  13  18  -1    2.90    3.60
 -13 -18   1    2.20    5.20
 -13 -18   1    5.80    3.90
 -13 -18   1    6.70    5.70
 -13 -18   1    7.50    7.90
 -13 -18   1   -2.00    2.10
 -13 -18   1    7.20    6.80
 -13 -18   1   -0.20    2.50
 -13 -18   1   -4.10    3.60
  12  18  -1    5.50    4.90
  12  18  -1   10.80    4.20
  12  18  -1    9.20    6.70
  12  18  -1   13.20    5.60
  12  18  -1   10.20    4.90
  12  18  -1   13.10    6.00
  12  18  -1   15.50    7.10
  12  18  -1   10.20    6.80
 -12 -18   1    5.40    7.30
 -12 -18   1    4.50    5.30
 -12 -18   1    1.80    4.50
 -12 -18   1    9.00    5.80
 -12 -18   1    8.90    8.20
 -12 -18   1    8.40    5.80
 -12 -18   1    0.40    4.10
 -12 -18   1    9.90    6.00
  11  18  -1   10.90    5.40
  11  18  -1    8.20    4.50
  11  18  -1    6.40    6.20
  11  18  -1   14.90    9.00
  11  18  -1   14.20    9.70
  11  18  -1    6.30    3.50
 -11 -18   1    1.60    4.30
 -11 -18   1   13.30    6.00
 -11 -18   1    7.80    6.30
 -11 -18   1    7.50    8.20
 -11 -18   1   19.20    7.50
 -11 -18   1    4.30    7.20
 -11 -18   1    2.80    4.30
 -11 -18   1    3.50    4.80
  10  18  -1  231.68   22.80
  10  18  -1  325.77   28.20
  10  18  -1  274.27   22.90
  10  18  -1  244.18   23.10
  10  18  -1  235.48   27.60
  10  18  -1  239.58   21.40
 -10 -18   1  294.97   24.40
 -10 -18   1  245.48   22.40
 -10 -18   1  238.38   29.50
 -10 -18   1  191.38   28.10
 -10 -18   1  237.08   28.50
 -10 -18   1  287.97   25.70
 -10 -18   1  274.27   26.10
   9  18  -1   26.80    9.90
   9  18  -1   19.90    6.40
   9  18  -1    7.90    4.80
   9  18  -1   27.20    9.10
   9  18  -1   17.50    6.00
   9  18  -1   24.30    4.80
   9  18  -1   25.50    7.60
   9  18  -1   22.30    6.70
  -9 -18   1   29.40    7.80
  -9 -18   1   25.50   10.10
  -9 -18   1   29.00   10.80
  -9 -18   1   28.50    9.00
  -9 -18   1   17.50    6.60
  -9 -18   1   39.50   10.90
  -9 -18   1   29.50    8.20
   8  18  -1   29.40    8.20
   8  18  -1    8.50    4.90
   8  18  -1   11.90    7.40
   8  18  -1   19.40    4.70
   8  18  -1   15.10    6.20
   8  18  -1   27.20    9.70
   8  18  -1   14.70    5.30
   8  18  -1    9.60    5.70
  -8 -18   1    4.10    5.40
  -8 -18   1   10.50    6.70
  -8 -18   1    3.80    3.80
  -8 -18   1   15.10    6.30
  -8 -18   1   21.00    8.90
  -8 -18   1    8.60    4.60
  -8 -18   1   14.40    8.60
  -8 -18   1   26.20    9.80
   7  18  -1   16.20    6.50
   7  18  -1    8.90    7.10
   7  18  -1   11.10    5.50
   7  18  -1   12.00    4.00
   7  18  -1    7.70    4.00
   7  18  -1    3.10    3.50
   7  18  -1   20.50    6.90
   7  18  -1    9.50    7.10
  -7 -18   1   22.90    9.20
  -7 -18   1   18.40    6.90
  -7 -18   1    4.50    7.30
  -7 -18   1    2.20    4.10
  -7 -18   1   10.90    6.20
  -7 -18   1   11.00    9.20
  -7 -18   1    8.60    6.10
   6  18  -1    4.20    4.50
   6  18  -1    6.00    6.00
   6  18  -1    8.00    4.50
   6  18  -1    0.60    4.30
   6  18  -1    8.30    6.90
   6  18  -1    3.00    4.30
   6  18  -1   -1.40    2.30
   6  18  -1   -0.70    2.70
  -6 -18   1   -3.00    3.70
  -6 -18   1   -8.50    4.50
  -6 -18   1   -0.40    2.70
  -6 -18   1    5.60    5.10
  -6 -18   1    7.10    4.60
  -6 -18   1   11.80    8.70
   5  18  -1    4.70    3.80
   5  18  -1    7.50    5.10
   5  18  -1    2.20    6.80
   5  18  -1   12.10    5.70
   5  18  -1    5.30    3.90
   5  18  -1   -0.50    5.00
   5  18  -1   10.60    5.80
   5  18  -1    6.90    4.30
  -5 -18   1   10.90    5.80
  -5 -18   1    0.80    5.50
  -5 -18   1   11.20    5.10
  -5 -18   1    9.60    5.50
  -5 -18   1    2.50    5.10
  -5 -18   1    9.00    8.60
   4  18  -1  199.28   22.00
   4  18  -1  158.98   20.50
   4  18  -1  190.08   17.60
   4  18  -1  226.78   19.40
   4  18  -1  192.88   28.00
   4  18  -1  135.89   18.70
   4  18  -1  207.88   26.00
   4  18  -1  275.97   44.60
  -4 -18   1  196.58   18.40
  -4 -18   1  184.68   23.00
  -4 -18   1  154.38   21.40
  -4 -18   1  165.48   21.50
  -4 -18   1  160.98   23.60
  -4 -18   1  128.79   20.70
  -4 -18   1  218.88   19.40
   3  18  -1   19.00    6.90
   3  18  -1   13.00    8.00
   3  18  -1    6.10    4.90
   3  18  -1    8.80    5.20
   3  18  -1   20.00    6.90
   3  18  -1    6.40    4.10
   3  18  -1   10.80    8.60
  -3 -18   1   15.40    6.10
  -3 -18   1    1.50    6.10
  -3 -18   1   13.10    5.60
  -3 -18   1   -3.20    3.20
  -3 -18   1   -3.30    5.10
  -3 -18   1    8.20    6.10
  -3 -18   1    3.00    5.00
   2  18  -1   21.50    7.40
   2  18  -1   22.70   11.00
   2  18  -1   13.10    6.00
   2  18  -1   12.80    5.10
   2  18  -1   10.40    8.00
   2  18  -1   11.30    6.60
   2  18  -1    8.50    5.30
   2  18  -1   18.50    7.80
  -2 -18   1    9.40    6.20
  -2 -18   1   15.20    8.70
  -2 -18   1   11.80    5.60
  -2 -18   1    2.70    6.70
  -2 -18   1   13.10    6.90
  -2 -18   1   21.00    7.30
  -2 -18   1   13.90    6.30
   1  18  -1   -1.00    4.70
   1  18  -1   -0.10    4.90
   1  18  -1    6.80    5.60
   1  18  -1    4.90    4.00
   1  18  -1   -1.30    3.20
   1  18  -1    3.60    3.50
   1  18  -1    4.90   12.20
  -1 -18   1    3.60    3.90
  -1 -18   1   -4.10    4.00
  -1 -18   1    2.40    7.50
  -1 -18   1    1.00    3.20
  -1 -18   1   -1.10    3.60
  -1 -18   1   -2.40    3.60
  -1 -18   1    0.20    3.50
  -1 -18   1    7.00    6.10
   0  18  -1   -1.90    5.00
   0  18  -1    3.90    4.30
   0  18  -1   -3.50    2.70
   0  18  -1   -2.60    3.20
   0  18  -1   10.20    8.00
   0 -18   1   -0.10    3.20
   0 -18   1    6.70    4.90
   0 -18   1    4.80    4.80
   0 -18   1   -2.10    2.90
   0 -18   1  -11.60    4.40
   0 -18   1    1.50    4.60
   0 -18   1    2.90    4.90
  -1  18  -1    0.30    3.90
  -1  18  -1   17.60    9.50
  -1  18  -1   11.90    8.10
  -1  18  -1   15.30    7.30
  -1  18  -1   15.40    6.40
   1 -18   1   -2.70    5.30
   1 -18   1    9.20    5.00
   1 -18   1    4.20    5.60
   1 -18   1    1.70    5.40
   1 -18   1   11.30    5.00
   1 -18   1   15.00    5.70
  -2  18  -1   20.80    8.20
  -2  18  -1   19.40    7.80
  -2  18  -1    9.10    9.10
   2 -18   1   34.00   11.10
   2 -18   1   23.50    7.80
   2 -18   1   43.10   16.20
   2 -18   1   23.00   13.00
   2 -18   1   24.20    8.30
  17  17  -1    5.90    3.10
  17  17  -1    6.90    6.40
  17  17  -1    6.50    5.00
 -17 -17   1    1.90    5.80
 -17 -17   1    2.30    4.10
 -17 -17   1    3.70    4.00
 -17 -17   1    0.40    3.00
 -17 -17   1   -0.40    3.60
  16  17  -1   13.40    6.30
  16  17  -1   12.70    7.40
  16  17  -1   13.30    6.50
  16  17  -1   21.40    7.00
  16  17  -1    3.70    4.80
  16  17  -1   11.10    3.80
 -16 -17   1   20.40    6.60
 -16 -17   1   10.90    8.30
 -16 -17   1    5.50    5.40
 -16 -17   1   19.40    7.80
 -16 -17   1   16.80    9.50
 -16 -17   1   17.40   12.10
  15  17  -1   14.60    7.30
  15  17  -1   11.40    6.10
  15  17  -1   20.20    7.70
  15  17  -1    7.90    4.50
  15  17  -1   12.80    6.70
  15  17  -1   17.70    9.20
  15  17  -1   11.90    3.80
  15  17  -1    4.70    4.30
 -15 -17   1   22.40    9.80
 -15 -17   1   12.80    6.80
 -15 -17   1   15.70    4.80
 -15 -17   1   11.40    4.90
 -15 -17   1   10.40    7.20
 -15 -17   1    7.00    6.80
 -15 -17   1    9.00    6.00
 -15 -17   1    9.00    6.00
  14  17  -1    8.40    3.30
  14  17  -1    6.70    4.00
  14  17  -1    8.70    6.60
  14  17  -1   -0.80    3.50
  14  17  -1    7.90    5.20
  14  17  -1   11.50    5.90
  14  17  -1    3.10    4.70
  14  17  -1   13.10    5.60
 -14 -17   1    8.10    7.00
 -14 -17   1   10.40    4.40
 -14 -17   1    7.30    5.80
 -14 -17   1    7.90    4.40
 -14 -17   1    7.80    7.50
 -14 -17   1    9.40    7.70
 -14 -17   1   -1.60    4.20
 -14 -17   1    8.50    6.30
  13  17  -1   33.30    8.50
  13  17  -1    7.80    5.70
  13  17  -1   32.30    9.30
  13  17  -1   12.80    4.10
  13  17  -1   41.30    9.20
  13  17  -1    9.80    6.10
  13  17  -1   19.40    7.80
 -13 -17   1   25.70    7.60
 -13 -17   1   16.90    6.30
 -13 -17   1   27.00    9.20
 -13 -17   1   12.50    7.70
 -13 -17   1   18.60    6.90
 -13 -17   1   15.80    8.60
 -13 -17   1   18.30    6.80
 -13 -17   1   12.50    4.60
 -13 -17   1   31.20    9.60
  12  17  -1    2.20    2.90
  12  17  -1    4.70    4.50
  12  17  -1   -1.90    2.10
  12  17  -1    4.00    5.20
  12  17  -1    5.20    5.00
  12  17  -1    7.20    5.00
  12  17  -1   -2.10    2.90
  12  17  -1    1.40    2.80
 -12 -17   1   -2.60    5.90
 -12 -17   1    2.50    4.80
 -12 -17   1    2.30    6.60
 -12 -17   1    3.10    4.30
 -12 -17   1   -3.70    1.80
 -12 -17   1    7.60    5.70
 -12 -17   1   -6.80    2.90
 -12 -17   1   -1.40    2.60
  11  17  -1   -0.30    3.00
  11  17  -1   -1.20    2.40
  11  17  -1    7.20    3.90
  11  17  -1    5.10    4.60
  11  17  -1   -1.30    3.10
  11  17  -1   -1.40    4.50
  11  17  -1    3.60    3.50
  11  17  -1    7.20    5.10
 -11 -17   1   -0.50    4.40
 -11 -17   1    6.50    7.10
 -11 -17   1    1.30    3.60
 -11 -17   1   10.50    5.70
 -11 -17   1    0.90    3.90
 -11 -17   1    6.60    6.10
 -11 -17   1    0.70    3.50
 -11 -17   1   -1.10    4.00
  10  17  -1   17.90    8.00
  10  17  -1   20.90    7.60
  10  17  -1   13.80    7.60
  10  17  -1   22.20    7.00
  10  17  -1   26.60    8.10
  10  17  -1   20.50    7.00
  10  17  -1   21.50    6.30
 -10 -17   1   19.10    6.80
 -10 -17   1   24.00   11.00
 -10 -17   1   22.00    8.50
 -10 -17   1   16.50    6.40
 -10 -17   1   19.50    6.80
 -10 -17   1   20.00    7.20
 -10 -17   1    8.80    7.10
   9  17  -1    9.10    5.50
   9  17  -1    3.80    5.90
   9  17  -1    9.70    3.10
   9  17  -1    8.30    4.30
   9  17  -1   10.30    5.20
   9  17  -1    4.80    3.90
   9  17  -1   13.30    5.40
   9  17  -1    2.60    5.30
  -9 -17   1    2.40    4.90
  -9 -17   1    2.30    4.80
  -9 -17   1    6.00    5.20
  -9 -17   1    3.50    5.20
  -9 -17   1    9.50    5.20
  -9 -17   1   14.00    8.70
  -9 -17   1   14.20    5.70
   8  17  -1   68.39    7.90
   8  17  -1   32.00    8.10
   8  17  -1   39.10    8.10
   8  17  -1   60.29   13.20
   8  17  -1   49.90   12.80
   8  17  -1   49.99   10.30
   8  17  -1   55.09   11.10
   8  17  -1   35.90    7.90
  -8 -17   1   40.40    9.10
  -8 -17   1   49.40   11.60
  -8 -17   1   47.30    9.00
  -8 -17   1   42.90   11.20
  -8 -17   1   50.29   10.90
  -8 -17   1   27.10   10.30
  -8 -17   1   30.20    7.90
  -8 -17   1   52.39    9.80
   7  17  -1   13.70    5.50
   7  17  -1   25.80    7.30
   7  17  -1   39.80    8.90
   7  17  -1   21.90    8.90
   7  17  -1   36.70    9.60
   7  17  -1   30.30    6.80
   7  17  -1   32.50   10.10
   7  17  -1   26.80    5.60
  -7 -17   1   25.30   10.00
  -7 -17   1   25.50    9.40
  -7 -17   1   22.70    7.70
  -7 -17   1   37.90    8.30
  -7 -17   1   21.80    9.10
  -7 -17   1   28.20    7.50
  -7 -17   1   25.00    7.60
   6  17  -1   17.90    6.50
   6  17  -1   12.20    7.60
   6  17  -1    8.00    4.30
   6  17  -1   12.10    4.60
   6  17  -1   21.20    5.10
   6  17  -1   20.50    8.50
   6  17  -1    9.80    4.90
   6  17  -1    8.80    5.70
  -6 -17   1   20.60    6.90
  -6 -17   1    5.80    6.50
  -6 -17   1    0.20    5.30
  -6 -17   1   12.90    5.80
  -6 -17   1   11.30    6.50
  -6 -17   1   25.90    7.90
  -6 -17   1   24.00    7.60
   5  17  -1  110.29   15.50
   5  17  -1  122.29   11.10
   5  17  -1   98.19   13.60
   5  17  -1  105.29   13.40
   5  17  -1  116.39   15.10
   5  17  -1   99.09   16.60
   5  17  -1  108.59   16.50
   5  17  -1  105.59   18.30
  -5 -17   1  112.19   16.10
  -5 -17   1   89.69   14.60
  -5 -17   1  108.39   18.00
  -5 -17   1   73.39   14.90
  -5 -17   1   86.19   12.80
  -5 -17   1   82.79   12.60
  -5 -17   1  110.69   14.90
   4  17  -1   20.40    8.10
   4  17  -1   24.60    7.20
   4  17  -1   29.20    6.90
   4  17  -1   21.70    5.50
   4  17  -1   11.30    5.40
   4  17  -1   18.90    6.70
   4  17  -1   11.80    5.90
   4  17  -1   -2.80    4.80
  -4 -17   1   37.10   13.20
  -4 -17   1   29.40    9.10
  -4 -17   1   18.40    6.80
  -4 -17   1   21.80    7.10
  -4 -17   1   10.70    7.70
  -4 -17   1   18.00    6.60
   3  17  -1   84.59   12.20
   3  17  -1   71.69   16.50
   3  17  -1   84.39   14.10
   3  17  -1   75.69   12.10
   3  17  -1   74.49   12.30
   3  17  -1   50.09   10.10
   3  17  -1   99.29   18.00
   3  17  -1   77.19   10.70
  -3 -17   1   99.19   13.80
  -3 -17   1   76.29   12.80
  -3 -17   1   89.39   14.70
  -3 -17   1   82.49   20.80
  -3 -17   1   67.69   11.10
  -3 -17   1   80.29   13.50
  -3 -17   1   68.19   15.70
   2  17  -1    9.90    5.20
   2  17  -1    2.20    3.50
   2  17  -1    2.50    4.20
   2  17  -1    7.70    6.70
   2  17  -1    7.80    5.10
   2  17  -1   -2.50    4.80
   2  17  -1   13.20    6.40
   2  17  -1    3.30    4.00
  -2 -17   1    1.20    4.10
  -2 -17   1    8.90    5.40
  -2 -17   1   13.40    7.60
  -2 -17   1    0.30    5.40
  -2 -17   1    5.80    4.80
  -2 -17   1    8.90    5.20
  -2 -17   1   16.50   10.50
   1  17  -1    8.30    5.60
   1  17  -1   15.00    5.70
   1  17  -1   -4.30    4.50
   1  17  -1   16.60    6.30
   1  17  -1   16.10   10.10
   1  17  -1    0.80    3.50
   1  17  -1   11.30    8.90
  -1 -17   1    5.30    5.30
  -1 -17   1    2.80    6.20
  -1 -17   1   15.30    6.20
  -1 -17   1    5.60    4.60
  -1 -17   1    4.90    4.90
  -1 -17   1    9.20    4.70
  -1 -17   1   15.30    8.40
   0  17  -1    7.40    7.40
   0  17  -1    7.70    5.50
   0  17  -1    5.90    5.40
   0  17  -1   12.10    5.40
   0  17  -1   10.90    6.00
   0  17  -1   12.30    7.50
   0  17  -1   10.90    6.30
   0 -17   1   19.80    9.30
   0 -17   1    4.50    7.60
   0 -17   1   11.20    5.90
   0 -17   1   24.90    9.90
   0 -17   1    9.90    3.50
   0 -17   1   15.30    6.20
   0 -17   1    6.00    5.10
   0 -17   1    5.90    5.60
   0 -17   1    3.30    4.10
  -1  17  -1  116.49   21.20
  -1  17  -1  107.09   15.40
  -1  17  -1   74.29   14.90
  -1  17  -1   73.89   12.00
  -1  17  -1   86.19   14.10
   1 -17   1   74.89   12.30
   1 -17   1  104.59   14.60
   1 -17   1   85.49   15.20
   1 -17   1   99.19   15.70
   1 -17   1   70.99   13.80
   1 -17   1   73.49   16.20
   1 -17   1   79.49   10.40
   1 -17   1   86.39   16.40
  -2  17  -1   56.89   14.90
  -2  17  -1   46.30   14.00
  -2  17  -1   34.40    8.60
   2 -17   1   49.80    9.30
   2 -17   1   25.90    7.70
   2 -17   1   30.10   11.90
   2 -17   1   34.50    9.90
   2 -17   1   42.70    8.00
   2 -17   1   38.80   11.90
   2 -17   1   33.90    9.60
   2 -17   1   45.40    9.60
  -3  17  -1   68.69   12.70
  -3  17  -1   71.69   17.00
  -3  17  -1   73.99   14.30
  -3  17  -1   75.79   19.40
   3 -17   1   83.89   14.70
   3 -17   1   67.49   12.30
   3 -17   1   64.79   12.00
   3 -17   1   73.99   19.40
   3 -17   1   65.29   15.40
  18  16  -1    3.10    5.80
  18  16  -1   -2.70    3.60
  18  16  -1    3.90    4.50
  18  16  -1   11.80    7.90
 -18 -16   1    1.40    6.10
 -18 -16   1    3.70    4.20
 -18 -16   1   -1.60    4.30
 -18 -16   1   15.50    6.20
 -18 -16   1    5.00    7.30
  17  16  -1   19.30    7.30
  17  16  -1   22.40    9.00
  17  16  -1   20.50    7.40
  17  16  -1   20.80    7.10
 -17 -16   1   32.60   11.50
 -17 -16   1   16.40    6.00
 -17 -16   1   31.60    8.70
 -17 -16   1   37.90   12.30
 -17 -16   1   24.20    9.00
 -17 -16   1   32.40    9.80
  16  16  -1   32.60   10.60
  16  16  -1   18.10    7.40
  16  16  -1   20.40    7.30
  16  16  -1   16.00    7.90
  16  16  -1   29.10    7.80
 -16 -16   1   28.70    8.70
 -16 -16   1   36.90   11.20
 -16 -16   1   26.30   10.30
 -16 -16   1   31.50   12.80
 -16 -16   1   21.60    9.30
 -16 -16   1   23.00    7.10
 -16 -16   1    9.50    8.10
  15  16  -1   71.89   13.00
  15  16  -1   73.19   13.70
  15  16  -1   81.69   13.30
  15  16  -1   71.59    8.80
  15  16  -1   65.19   13.00
  15  16  -1   58.89   13.10
  15  16  -1   87.69   26.00
  15  16  -1   88.69   13.40
 -15 -16   1   90.69   13.20
 -15 -16   1   85.69   17.00
 -15 -16   1   98.49    8.90
 -15 -16   1   80.49   16.20
 -15 -16   1  104.39   15.30
 -15 -16   1   75.49   13.40
 -15 -16   1   68.19   14.70
 -15 -16   1   86.19   19.90
  14  16  -1  176.08   22.90
  14  16  -1  139.29   20.70
  14  16  -1  224.88   33.00
  14  16  -1  143.19   21.90
  14  16  -1  191.88   18.00
  14  16  -1  158.58   21.90
  14  16  -1  161.58   20.90
  14  16  -1  172.68   13.90
 -14 -16   1  183.18   14.20
 -14 -16   1  178.78   20.70
 -14 -16   1  152.88   23.40
 -14 -16   1  178.28   17.30
 -14 -16   1  181.98   22.40
 -14 -16   1  197.28   25.00
  13  16  -1   35.10    9.70
  13  16  -1   46.40   10.80
  13  16  -1   51.59   11.70
  13  16  -1   58.69   10.80
  13  16  -1   56.79   10.00
  13  16  -1   60.19    8.20
  13  16  -1   34.80   10.50
 -13 -16   1   59.59   11.50
 -13 -16   1   60.49   12.80
 -13 -16   1   65.19   11.40
 -13 -16   1   43.10   10.40
 -13 -16   1   44.90   11.70
 -13 -16   1   63.99   11.50
 -13 -16   1   47.10   11.40
 -13 -16   1   60.69   13.40
 -13 -16   1   53.49    7.90
  12  16  -1    1.50    3.70
  12  16  -1    4.00    3.60
  12  16  -1    1.50    2.60
  12  16  -1    4.40    4.40
  12  16  -1   -1.10    2.10
  12  16  -1   -0.30    2.50
  12  16  -1    0.50    2.70
  12  16  -1   -9.80    2.30
 -12 -16   1   -4.70    2.00
 -12 -16   1   -0.10    4.40
 -12 -16   1    0.20    5.70
 -12 -16   1   -9.00    3.40
 -12 -16   1    1.70    2.90
 -12 -16   1    1.20    3.70
 -12 -16   1   -0.80    3.60
 -12 -16   1    1.70    4.30
 -12 -16   1   -2.90    2.40
  11  16  -1   -0.20    2.20
  11  16  -1   -0.40    2.20
  11  16  -1   -2.50    2.30
  11  16  -1   -2.50    2.40
  11  16  -1   -0.40    3.10
  11  16  -1   -0.60    3.70
  11  16  -1   -1.90    3.30
  11  16  -1    2.60    3.80
 -11 -16   1    0.60    3.10
 -11 -16   1    2.10    4.60
 -11 -16   1   -4.20    3.40
 -11 -16   1    2.20    5.40
 -11 -16   1    6.60    5.30
 -11 -16   1    1.80    4.20
 -11 -16   1   -1.70    3.60
  10  16  -1    1.20    3.50
  10  16  -1    5.60    4.40
  10  16  -1    5.10    3.80
  10  16  -1    4.40    4.50
  10  16  -1    6.40    6.10
  10  16  -1    5.30    5.00
  10  16  -1    5.50    3.60
 -10 -16   1    2.90    3.70
 -10 -16   1   10.80    5.90
 -10 -16   1    3.90    4.00
 -10 -16   1    4.10    6.80
 -10 -16   1    3.60    6.30
 -10 -16   1    1.00    3.30
 -10 -16   1    6.30    4.10
 -10 -16   1    0.70    3.50
   9  16  -1   12.40    3.30
   9  16  -1   12.00    5.50
   9  16  -1   17.50    7.50
   9  16  -1    7.10    4.50
   9  16  -1    7.10    4.50
   9  16  -1   11.80    5.40
   9  16  -1   17.10    7.70
   9  16  -1   11.10    4.40
  -9 -16   1   23.10    8.60
  -9 -16   1   19.40    6.60
  -9 -16   1   18.60    6.50
  -9 -16   1   22.20    6.80
  -9 -16   1   13.40    5.90
  -9 -16   1    2.60    5.40
  -9 -16   1   15.30    7.50
  -9 -16   1   10.20    5.60
   8  16  -1   12.60    6.50
   8  16  -1   44.70   12.30
   8  16  -1   17.20    6.20
   8  16  -1   18.20    5.50
   8  16  -1   27.50    4.90
   8  16  -1   18.20    7.60
   8  16  -1   23.40    6.70
   8  16  -1   30.90    7.30
  -8 -16   1   22.80    9.50
  -8 -16   1   13.80    6.80
  -8 -16   1   14.40    8.70
  -8 -16   1   28.10    7.90
  -8 -16   1   16.50    6.80
  -8 -16   1   18.70    6.50
  -8 -16   1    5.90    4.50
  -8 -16   1   25.60    7.50
   7  16  -1    1.90    4.30
   7  16  -1    0.40    2.50
   7  16  -1   -2.30    1.40
   7  16  -1    1.50    3.00
   7  16  -1    2.80    3.30
   7  16  -1   -0.20    3.70
   7  16  -1   10.00    5.60
   7  16  -1    0.30    4.60
  -7 -16   1   -7.90    4.00
  -7 -16   1   -0.90    5.50
  -7 -16   1    4.10    4.10
  -7 -16   1    0.50    3.30
  -7 -16   1    5.70    4.40
  -7 -16   1    0.10    3.70
  -7 -16   1   -3.70    2.00
   6  16  -1   20.70    8.20
   6  16  -1   24.00    5.90
   6  16  -1   27.50    7.60
   6  16  -1   20.80    6.30
   6  16  -1   47.10   12.10
   6  16  -1   24.10    5.20
   6  16  -1   14.60    6.00
   6  16  -1   15.90    6.00
  -6 -16   1   16.80    7.20
  -6 -16   1   30.40    8.00
  -6 -16   1   11.40    7.30
  -6 -16   1   17.50    8.80
  -6 -16   1   33.30    7.50
  -6 -16   1   31.40    7.50
  -6 -16   1   19.50    7.10
   5  16  -1   -3.90    1.30
   5  16  -1   -1.30    4.30
   5  16  -1    3.10    5.10
   5  16  -1    5.60    4.40
   5  16  -1    3.10    3.40
   5  16  -1    2.90    3.10
   5  16  -1    0.60    2.70
   5  16  -1    1.90    3.60
  -5 -16   1    8.10    6.10
  -5 -16   1    1.70    4.10
  -5 -16   1   -1.30    2.60
  -5 -16   1   -1.60    3.60
  -5 -16   1    2.10    5.10
  -5 -16   1   -4.80    2.20
  -5 -16   1   -2.30    6.00
   4  16  -1   36.30   10.60
   4  16  -1   22.30    6.50
   4  16  -1   16.70    7.00
   4  16  -1   26.20    8.00
   4  16  -1   17.50    5.60
   4  16  -1   23.60    7.30
   4  16  -1   22.10    6.90
   4  16  -1   20.90    5.30
  -4 -16   1   20.00    9.20
  -4 -16   1   28.30   11.30
  -4 -16   1   16.20    6.60
  -4 -16   1   20.80    6.90
  -4 -16   1   24.70    6.90
  -4 -16   1   20.50    5.70
  -4 -16   1   31.00    9.30
   3  16  -1   17.70    6.50
   3  16  -1   36.10    8.70
   3  16  -1   20.40    6.10
   3  16  -1   15.30    7.00
   3  16  -1   20.00    9.40
   3  16  -1   27.90    9.50
   3  16  -1   35.20    8.50
   3  16  -1   29.90    6.80
  -3 -16   1   27.70    8.30
  -3 -16   1    6.20    6.40
  -3 -16   1   25.70    8.80
  -3 -16   1   25.90    7.00
  -3 -16   1   29.30    7.40
  -3 -16   1   30.80   11.40
  -3 -16   1   13.60    8.40
   2  16  -1   92.09   13.40
   2  16  -1   87.19   15.00
   2  16  -1   94.99   14.00
   2  16  -1   97.29   12.80
   2  16  -1   92.79   12.10
   2  16  -1  103.79   16.60
   2  16  -1  105.09   17.40
   2  16  -1   89.19   13.60
  -2 -16   1  107.49   12.90
  -2 -16   1  114.09   16.80
  -2 -16   1  109.79   13.50
  -2 -16   1  101.19   15.00
  -2 -16   1   85.59   15.20
  -2 -16   1   93.49   13.10
  -2 -16   1   90.09   16.70
  -2 -16   1   83.89   13.90
   1  16  -1   -1.80    5.10
   1  16  -1   -3.00    1.70
   1  16  -1    2.10    4.00
   1  16  -1    4.10    5.20
   1  16  -1    0.30    2.60
   1  16  -1   13.10    8.20
   1  16  -1    7.60    4.90
   1  16  -1   -2.50    2.80
  -1 -16   1    5.70    3.50
  -1 -16   1   10.10    5.10
  -1 -16   1   -0.80    3.10
  -1 -16   1   -3.20    3.10
  -1 -16   1   -5.70    2.50
  -1 -16   1    7.00    8.00
  -1 -16   1    6.90    6.60
  -1 -16   1    3.80    5.00
   0  16  -1   -1.60    2.60
   0  16  -1    2.30    6.30
   0  16  -1    4.90    5.10
   0  16  -1    4.60    6.50
   0  16  -1    1.40    3.00
   0  16  -1    3.40    3.90
   0 -16   1    8.00    4.80
   0 -16   1    5.80    3.40
   0 -16   1   -1.70    5.10
   0 -16   1    3.90    4.50
   0 -16   1   -1.10    4.20
   0 -16   1    3.80    3.80
   0 -16   1    5.10   10.30
   0 -16   1   14.90    7.00
   0 -16   1   -1.60    3.20
  -1  16  -1   46.40   12.90
  -1  16  -1   33.50   11.20
  -1  16  -1   36.20   11.60
  -1  16  -1   57.59   10.90
  -1  16  -1   55.99   11.50
  -1  16  -1   45.90    9.30
   1 -16   1   93.09   16.30
   1 -16   1   44.20   10.20
   1 -16   1   62.99    9.00
   1 -16   1   51.59    9.60
   1 -16   1   54.59   10.90
   1 -16   1   52.09   11.50
   1 -16   1   48.00   12.70
   1 -16   1   55.49    9.90
   1 -16   1   51.09   14.60
  -2  16  -1   -2.60    3.10
  -2  16  -1   -0.40    7.10
  -2  16  -1    3.90    4.70
  -2  16  -1    2.90    5.10
  -2  16  -1    3.60    4.40
  -2  16  -1    8.80    8.30
   2 -16   1    9.90    5.80
   2 -16   1    0.30    6.10
   2 -16   1    8.40    5.70
   2 -16   1    8.00    6.50
   2 -16   1    2.50    4.30
   2 -16   1    0.80    3.30
   2 -16   1    6.50    4.50
   2 -16   1   -1.30    4.00
   2 -16   1    6.20    3.30
  -3  16  -1    9.00    5.80
  -3  16  -1   23.30    7.30
  -3  16  -1   17.60   11.30
  -3  16  -1   16.20    7.60
  -3  16  -1   23.50    8.30
  -3  16  -1   10.50   15.90
   3 -16   1   20.30    7.00
   3 -16   1   36.20    9.20
   3 -16   1   30.00    8.80
   3 -16   1    8.20    8.90
   3 -16   1   20.20    4.30
   3 -16   1   17.40    7.70
   3 -16   1   17.80   10.70
   3 -16   1   18.40    7.10
   3 -16   1   21.60    8.90
  -4  16  -1    4.60    5.50
  -4  16  -1    0.80    3.70
  -4  16  -1    2.80    8.70
  -4  16  -1    9.40    7.30
  -4  16  -1    6.70    5.30
   4 -16   1   10.20    5.30
   4 -16   1    7.90    6.90
   4 -16   1    7.30    4.40
   4 -16   1    3.70    4.60
   4 -16   1   24.00    9.80
   4 -16   1    6.30    4.50
  -5  16  -1    2.50    4.80
  -5  16  -1    4.00    7.80
  -5  16  -1   36.50   19.30
  -5  16  -1   12.60    6.00
   5 -16   1   12.40    5.90
   5 -16   1    3.50    4.80
   5 -16   1   15.50    6.30
   5 -16   1   13.80    7.40
   5 -16   1    4.50    5.20
  18  15  -1   16.00    7.80
  18  15  -1    7.20    6.20
  18  15  -1    5.40    5.50
  18  15  -1   13.30    5.90
 -18 -15   1   16.60    7.10
 -18 -15   1    5.40    3.80
 -18 -15   1    5.50    4.10
 -18 -15   1    7.30    7.30
 -18 -15   1   13.20    8.30
  17  15  -1    1.80    4.20
  17  15  -1    5.20    4.20
  17  15  -1    3.30    4.50
  17  15  -1   -3.20    3.40
  17  15  -1   -0.70    3.90
  17  15  -1    9.00    6.30
 -17 -15   1   -1.00    3.10
 -17 -15   1    2.20    4.30
 -17 -15   1   -3.10    3.20
 -17 -15   1   -1.30    5.20
 -17 -15   1    3.70    4.90
 -17 -15   1    2.80    4.80
 -17 -15   1   -1.00    2.80
  16  15  -1   15.50    7.80
  16  15  -1   18.40    7.10
  16  15  -1   24.00    7.50
  16  15  -1   20.60    7.00
  16  15  -1   15.50    6.50
  16  15  -1   25.00   10.20
 -16 -15   1   21.20    9.00
 -16 -15   1   -0.90    5.30
 -16 -15   1   16.60    5.90
 -16 -15   1   31.00   14.60
 -16 -15   1   10.10    6.50
 -16 -15   1   13.20    6.70
 -16 -15   1   27.50    7.90
  15  15  -1   47.70   11.20
  15  15  -1   47.90   11.90
  15  15  -1   57.09   11.00
  15  15  -1   36.70    9.70
  15  15  -1   57.49    7.20
  15  15  -1   66.49   14.00
  15  15  -1   60.59   12.60
 -15 -15   1   59.49   10.70
 -15 -15   1   26.20    9.40
 -15 -15   1   36.70    9.30
 -15 -15   1   56.09   17.10
 -15 -15   1   33.50   10.60
 -15 -15   1   35.10   10.70
 -15 -15   1   53.89   12.70
  14  15  -1   10.50    6.80
  14  15  -1    3.50    4.50
  14  15  -1   10.10    4.40
  14  15  -1    8.90    5.10
  14  15  -1    9.30    3.40
  14  15  -1   12.80    5.30
  14  15  -1    5.00    4.80
  14  15  -1   17.80    8.20
 -14 -15   1    8.00    5.50
 -14 -15   1   20.60    7.80
 -14 -15   1    4.80    5.60
 -14 -15   1    5.30    5.20
 -14 -15   1   11.60    5.60
 -14 -15   1    4.80    3.00
 -14 -15   1   13.00    6.40
 -14 -15   1    2.70    6.80
  13  15  -1   11.40    3.60
  13  15  -1    8.90    5.60
  13  15  -1    1.10    3.70
  13  15  -1    1.20    4.10
  13  15  -1    3.40    5.10
  13  15  -1    6.10    3.60
  13  15  -1    6.40    4.70
  13  15  -1    3.50    2.80
 -13 -15   1    7.20    5.00
 -13 -15   1    7.70    6.10
 -13 -15   1   -1.00    3.80
 -13 -15   1    5.00    4.30
 -13 -15   1   -1.90    4.00
 -13 -15   1    7.70    3.50
 -13 -15   1   -0.90    3.00
 -13 -15   1   12.90    7.50
 -13 -15   1   13.30    6.00
  12  15  -1   26.60    7.80
  12  15  -1   30.40    9.80
  12  15  -1   18.30    6.60
  12  15  -1   32.50    9.10
  12  15  -1   26.90    5.50
  12  15  -1   17.90    7.90
  12  15  -1   30.70    7.80
  12  15  -1   16.60    6.00
 -12 -15   1   25.60    7.60
 -12 -15   1   33.40    9.80
 -12 -15   1   38.60    6.90
 -12 -15   1   53.59   14.50
 -12 -15   1   23.30    7.90
 -12 -15   1   36.40    8.50
 -12 -15   1   18.50    7.60
 -12 -15   1   25.90    6.80
 -12 -15   1   29.50    7.80
  11  15  -1   -2.70    1.90
  11  15  -1    3.60    4.10
  11  15  -1   -2.80    1.70
  11  15  -1    3.10    5.30
  11  15  -1    2.80    2.60
  11  15  -1    3.10    4.00
  11  15  -1    5.50    5.40
  11  15  -1    2.30    2.80
 -11 -15   1    1.80    4.30
 -11 -15   1   -0.30    5.20
 -11 -15   1    1.70    4.60
 -11 -15   1    4.90    4.30
 -11 -15   1    6.70    3.90
 -11 -15   1    0.70    3.50
 -11 -15   1   -1.50    3.20
 -11 -15   1    0.30    5.60
  10  15  -1   42.00    8.40
  10  15  -1   35.00    8.00
  10  15  -1   24.90    6.80
  10  15  -1   58.49   12.60
  10  15  -1   48.50   10.90
  10  15  -1   52.79    9.40
 -10 -15   1   49.00    9.60
 -10 -15   1   52.79    9.90
 -10 -15   1   29.30    7.70
 -10 -15   1   28.50    8.80
 -10 -15   1   56.79   10.90
 -10 -15   1   43.50    8.90
 -10 -15   1   42.40   10.90
 -10 -15   1   32.60   10.90
   9  15  -1  308.67   24.10
   9  15  -1  321.47   20.00
   9  15  -1  281.07   25.40
   9  15  -1  331.17   27.20
   9  15  -1  296.17   23.40
   9  15  -1  303.77   24.90
   9  15  -1  299.17   25.60
   9  15  -1  331.17   40.40
  -9 -15   1  281.87   25.70
  -9 -15   1  329.17   25.40
  -9 -15   1  315.97   27.10
  -9 -15   1  328.17   24.60
  -9 -15   1  294.17   24.20
  -9 -15   1  306.17   28.80
  -9 -15   1  331.17   25.10
  -9 -15   1  290.37   27.50
   8  15  -1  298.47   23.80
   8  15  -1  278.47   22.70
   8  15  -1  292.17   19.30
   8  15  -1  310.97   22.80
   8  15  -1  312.87   27.00
   8  15  -1  318.37   25.10
   8  15  -1  293.07   24.00
   8  15  -1  282.17   25.40
  -8 -15   1  289.57   23.40
  -8 -15   1  258.97   25.90
  -8 -15   1  276.47   23.30
  -8 -15   1  277.77   23.10
  -8 -15   1  281.67   23.20
  -8 -15   1  309.87   25.50
  -8 -15   1  264.27   27.20
  -8 -15   1  279.87   25.10
   7  15  -1   18.90    5.70
   7  15  -1   24.60    6.30
   7  15  -1   29.50    9.30
   7  15  -1   24.30    8.40
   7  15  -1   23.00    5.80
   7  15  -1   25.70    6.60
   7  15  -1   28.70    5.10
   7  15  -1   40.50    9.20
  -7 -15   1   47.30   12.20
  -7 -15   1   24.60    9.40
  -7 -15   1   21.80    6.10
  -7 -15   1   26.80    7.80
  -7 -15   1   30.00    7.30
  -7 -15   1   29.60    7.10
  -7 -15   1   29.70    8.50
   6  15  -1   16.60    5.50
   6  15  -1    5.80    5.30
   6  15  -1   13.70    5.10
   6  15  -1    8.90    6.20
   6  15  -1   21.60    4.70
   6  15  -1    7.80    4.70
   6  15  -1   19.00    6.40
   6  15  -1   10.70    4.30
  -6 -15   1   16.00    5.10
  -6 -15   1    2.70    4.30
  -6 -15   1   10.50    6.90
  -6 -15   1   20.40    7.10
  -6 -15   1   12.40    6.50
  -6 -15   1   12.10    5.90
  -6 -15   1   13.90    8.10
   5  15  -1    9.20    3.60
   5  15  -1   -0.80    4.20
   5  15  -1   16.80    8.30
   5  15  -1    4.20    3.90
   5  15  -1    6.90    4.90
   5  15  -1    0.20    3.50
   5  15  -1    0.70    3.00
   5  15  -1    8.00    3.70
  -5 -15   1    0.30    4.10
  -5 -15   1    3.70    4.50
  -5 -15   1    1.20    5.20
  -5 -15   1    7.30    5.50
  -5 -15   1    1.80    5.70
  -5 -15   1    2.90    3.30
   4  15  -1   -0.60    4.50
   4  15  -1    6.70    3.80
   4  15  -1    2.70    4.00
   4  15  -1    0.80    2.40
   4  15  -1   11.80    5.30
   4  15  -1    0.10    2.40
   4  15  -1    5.10    5.80
  -4 -15   1    5.10    4.20
  -4 -15   1   10.00    7.10
  -4 -15   1    2.00    3.60
  -4 -15   1    1.10    6.70
  -4 -15   1    8.90    4.50
  -4 -15   1    0.60    3.70
  -4 -15   1   -1.20    2.90
   3  15  -1   99.19   14.60
   3  15  -1   99.19   14.40
   3  15  -1   94.69   15.60
   3  15  -1   75.39   12.00
   3  15  -1   71.99   11.10
   3  15  -1   99.99   17.20
   3  15  -1   81.49   11.50
   3  15  -1   86.89   10.60
  -3 -15   1   92.39   12.60
  -3 -15   1   66.39   14.30
  -3 -15   1   85.89   15.80
  -3 -15   1  112.09   15.10
  -3 -15   1   73.49   13.70
  -3 -15   1   83.69   12.60
  -3 -15   1   94.99   12.50
   2  15  -1   56.69    8.60
   2  15  -1   40.30    9.40
   2  15  -1   61.09   13.10
   2  15  -1   52.29   10.00
   2  15  -1   64.19   19.60
   2  15  -1   62.89   10.80
   2  15  -1   45.40    8.20
   2  15  -1   53.19   10.30
  -2 -15   1   41.00   10.10
  -2 -15   1   34.30    9.30
  -2 -15   1   57.59   10.70
  -2 -15   1   48.40   10.80
  -2 -15   1   35.80    7.70
  -2 -15   1   46.30   11.90
  -2 -15   1   65.79    9.60
   1  15  -1   34.30    8.00
   1  15  -1   65.79   14.00
   1  15  -1   42.40    8.00
   1  15  -1   30.10    8.00
   1  15  -1   39.50    9.90
   1  15  -1   33.80    8.00
   1  15  -1   27.40    9.90
  -1 -15   1   42.60    8.00
  -1 -15   1   38.10   10.60
  -1 -15   1   37.90    9.50
  -1 -15   1   19.90    7.50
  -1 -15   1   50.39   10.50
  -1 -15   1   44.50    7.70
  -1 -15   1   23.30    7.90
  -1 -15   1   38.30    8.10
   0  15  -1   -1.70    2.30
   0  15  -1   -2.50    4.70
   0  15  -1   -1.00    4.90
   0  15  -1    2.70    4.00
   0  15  -1   -1.80    3.00
   0  15  -1    2.90    4.60
   0 -15   1    9.00    6.20
   0 -15   1    4.10    5.00
   0 -15   1   -6.80    4.00
   0 -15   1    4.80    3.60
   0 -15   1    3.00    4.40
   0 -15   1    2.30    3.50
   0 -15   1   -3.10    2.80
  -1  15  -1   -4.40    2.20
  -1  15  -1   -3.00    2.10
  -1  15  -1   -2.50    6.10
  -1  15  -1    3.20    6.80
  -1  15  -1    7.00    5.20
  -1  15  -1   -4.80    2.20
   1 -15   1    7.50    3.10
   1 -15   1    3.00    5.00
   1 -15   1   -4.60    4.30
   1 -15   1    1.30    4.10
   1 -15   1   -0.30    2.80
   1 -15   1    4.60    4.00
   1 -15   1    2.60    3.90
   1 -15   1   -1.10    3.00
   1 -15   1    1.20    3.70
  -2  15  -1   23.10    8.50
  -2  15  -1   38.10   11.60
  -2  15  -1   30.50    8.10
  -2  15  -1   49.80   15.30
  -2  15  -1   30.30    8.40
  -2  15  -1   18.30    6.10
   2 -15   1   26.30    5.10
   2 -15   1   30.30    7.40
   2 -15   1    8.40    6.70
   2 -15   1   18.70    7.10
   2 -15   1   38.30   10.30
   2 -15   1   16.60    6.10
   2 -15   1   24.90    7.80
   2 -15   1   37.20   15.40
   2 -15   1   15.30    5.40
  -3  15  -1   54.69   14.70
  -3  15  -1   50.19   10.10
  -3  15  -1   48.50   10.80
  -3  15  -1   38.20   11.60
  -3  15  -1   49.00   10.40
  -3  15  -1   65.99   15.50
   3 -15   1   83.49   13.20
   3 -15   1   53.99   10.30
   3 -15   1   48.30    9.80
   3 -15   1   60.59    7.60
   3 -15   1   47.70   11.30
   3 -15   1   65.89   14.50
   3 -15   1   76.29   21.80
   3 -15   1   52.09   11.90
   3 -15   1   38.30   11.70
  -4  15  -1   22.90    8.00
  -4  15  -1   19.30   10.70
  -4  15  -1   41.00   11.60
  -4  15  -1   22.20    7.20
  -4  15  -1   34.20   13.50
  -4  15  -1   25.10    7.80
   4 -15   1   20.40    7.90
   4 -15   1   15.30    8.00
   4 -15   1    7.50    5.10
   4 -15   1   33.60    9.30
   4 -15   1   40.40    9.70
   4 -15   1   23.60    8.90
   4 -15   1   21.10    7.40
  -5  15  -1   58.49   16.10
  -5  15  -1   37.80   11.80
  -5  15  -1   22.20   10.30
  -5  15  -1   31.80    8.30
  -5  15  -1   58.09   17.30
  -5  15  -1   31.00   11.70
   5 -15   1   36.30    8.80
   5 -15   1   43.20   10.50
   5 -15   1   42.30    9.00
   5 -15   1   41.60   11.80
   5 -15   1   41.70   14.30
   5 -15   1   48.30   11.00
  -6  15  -1    9.20    6.30
  -6  15  -1    3.30    7.20
  -6  15  -1   -3.20    3.80
  -6  15  -1   -7.30    6.60
   6 -15   1    5.60    6.40
   6 -15   1   10.40    5.80
   6 -15   1    3.20    4.10
   6 -15   1    3.70    4.00
   6 -15   1    5.10    4.00
  19  14  -1    5.10    5.30
  19  14  -1    5.20    5.70
  19  14  -1   18.90    9.30
 -19 -14   1    9.60    5.30
 -19 -14   1    7.50    7.00
 -19 -14   1    5.30    5.20
 -19 -14   1   10.80    7.00
  18  14  -1   42.30   11.20
  18  14  -1   31.40    8.80
  18  14  -1   27.20   16.00
  18  14  -1   41.40   12.60
  18  14  -1   22.20    8.00
 -18 -14   1   40.60   12.60
 -18 -14   1   71.09   25.90
 -18 -14   1   50.79   13.60
 -18 -14   1   45.00   11.00
 -18 -14   1   47.00   13.80
 -18 -14   1   38.50    8.50
  17  14  -1    9.10    6.00
  17  14  -1    3.00    4.60
  17  14  -1    0.30    4.40
  17  14  -1   16.60    9.60
  17  14  -1    7.70    5.30
  17  14  -1    8.20    5.70
  17  14  -1    1.90    4.20
 -17 -14   1   -1.60    2.90
 -17 -14   1    7.20    6.20
 -17 -14   1   -1.70    2.30
 -17 -14   1    1.60    5.40
 -17 -14   1   11.70    8.70
 -17 -14   1    8.50    6.50
 -17 -14   1   11.20    6.60
  16  14  -1    3.00    3.60
  16  14  -1   -1.90    2.60
  16  14  -1    7.40    5.20
  16  14  -1    1.40    5.10
  16  14  -1   -1.50    3.60
  16  14  -1   -4.50    1.80
 -16 -14   1    0.90    4.30
 -16 -14   1    6.80    4.60
 -16 -14   1    2.90    5.40
 -16 -14   1   -1.00    4.60
 -16 -14   1    2.90    4.60
 -16 -14   1   -2.60    4.20
 -16 -14   1    1.30    3.60
  15  14  -1    3.40    3.80
  15  14  -1    2.40    4.30
  15  14  -1   10.30    5.80
  15  14  -1    2.00    3.70
  15  14  -1   -2.20    4.60
  15  14  -1    2.90    4.00
 -15 -14   1   -4.10    3.50
 -15 -14   1    1.70    4.90
 -15 -14   1   -1.90    3.10
 -15 -14   1    7.30    6.40
 -15 -14   1   -1.40    3.10
 -15 -14   1   -3.10    2.70
 -15 -14   1    4.40    4.80
  14  14  -1   11.60    5.10
  14  14  -1   14.00    6.10
  14  14  -1   17.10    5.80
  14  14  -1   26.20    8.10
  14  14  -1   12.10    5.20
  14  14  -1   23.50    8.10
  14  14  -1   15.50    7.90
  14  14  -1   19.50    4.10
 -14 -14   1    5.20    5.30
 -14 -14   1   24.00    7.10
 -14 -14   1   16.00    5.90
 -14 -14   1   24.70    9.20
 -14 -14   1   34.30   10.20
 -14 -14   1   18.30    8.50
 -14 -14   1   21.30    4.80
 -14 -14   1   26.40    7.50
  13  14  -1   88.89    8.40
  13  14  -1   72.99   12.00
  13  14  -1   82.89   12.10
  13  14  -1   52.89   10.60
  13  14  -1  106.49   15.70
  13  14  -1  102.69   13.80
  13  14  -1   80.89   14.10
  13  14  -1   77.19   14.10
 -13 -14   1   97.49   13.00
 -13 -14   1   88.79   14.80
 -13 -14   1   79.79   14.80
 -13 -14   1   77.99   12.20
 -13 -14   1   94.49    8.70
 -13 -14   1  115.79   15.40
 -13 -14   1   82.19   15.90
  12  14  -1  306.27   25.30
  12  14  -1  321.67   27.20
  12  14  -1  335.77   21.40
  12  14  -1  280.87   26.80
  12  14  -1  326.17   27.00
  12  14  -1  300.57   24.40
  12  14  -1  298.47   24.10
  12  14  -1  314.67   41.20
 -12 -14   1  318.97   21.60
 -12 -14   1  311.77   25.50
 -12 -14   1  314.87   28.00
 -12 -14   1  300.27   28.10
 -12 -14   1  305.07   26.00
 -12 -14   1  340.57   24.70
 -12 -14   1  311.37   25.10
 -12 -14   1  297.57   28.40
 -12 -14   1  327.57   27.80
  11  14  -1   34.50    5.90
  11  14  -1   23.90    7.40
  11  14  -1   23.70    6.50
  11  14  -1   45.70   10.40
  11  14  -1   20.50    7.90
  11  14  -1   29.90    7.20
  11  14  -1   21.50    6.10
  11  14  -1   30.30    8.10
 -11 -14   1   37.90    9.80
 -11 -14   1   14.20    7.10
 -11 -14   1   30.90    7.60
 -11 -14   1   27.90    5.50
 -11 -14   1   23.50    8.60
 -11 -14   1   15.50    6.60
 -11 -14   1   17.80    5.80
 -11 -14   1   25.80   10.10
 -11 -14   1   24.50    7.40
  10  14  -1    4.80    3.80
  10  14  -1    6.30    4.20
  10  14  -1    3.40    4.50
  10  14  -1    5.30    4.20
  10  14  -1    4.60    4.10
  10  14  -1   -0.20    3.70
  10  14  -1   -0.90    2.40
 -10 -14   1    3.20    4.40
 -10 -14   1    6.20    4.20
 -10 -14   1    4.00    4.40
 -10 -14   1   10.00    5.00
 -10 -14   1    7.20    5.70
 -10 -14   1    5.70    4.60
 -10 -14   1   14.30    8.70
 -10 -14   1    8.60    6.20
   9  14  -1   44.20    9.20
   9  14  -1   34.20    9.90
   9  14  -1   39.80   10.20
   9  14  -1   38.60    7.90
   9  14  -1   42.00    9.60
   9  14  -1   39.00    8.50
   9  14  -1   41.00    7.50
  -9 -14   1   46.30   10.90
  -9 -14   1   38.10    8.10
  -9 -14   1   51.19   10.40
  -9 -14   1   36.20    8.00
  -9 -14   1   30.30    7.70
  -9 -14   1   35.80    9.80
  -9 -14   1   49.00   11.60
  -9 -14   1   44.90    8.20
   8  14  -1   34.00    9.80
   8  14  -1   34.70    7.00
   8  14  -1   27.60    7.60
   8  14  -1   35.10    7.70
   8  14  -1   50.99    5.80
   8  14  -1   37.50    9.40
   8  14  -1   36.20    8.30
  -8 -14   1   25.10    9.00
  -8 -14   1   36.00    8.60
  -8 -14   1   26.60    7.00
  -8 -14   1   35.30    7.60
  -8 -14   1   24.80    7.40
  -8 -14   1   32.80    9.00
  -8 -14   1   32.30    8.10
  -8 -14   1   38.20   12.00
   7  14  -1   76.89   13.00
   7  14  -1   92.29   14.30
   7  14  -1   74.69   11.40
   7  14  -1   83.09    7.40
   7  14  -1   64.29    9.50
   7  14  -1   58.29   10.20
   7  14  -1   91.89   12.90
   7  14  -1   67.29   11.30
  -7 -14   1   68.99   11.00
  -7 -14   1   79.99   12.20
  -7 -14   1   45.30    9.00
  -7 -14   1   48.80   11.90
  -7 -14   1  102.49   14.10
  -7 -14   1   58.69   11.10
   6  14  -1   57.69    9.20
   6  14  -1   89.29   14.50
   6  14  -1   89.79   13.90
   6  14  -1   54.19    9.70
   6  14  -1   75.59   13.20
   6  14  -1   57.79    8.70
   6  14  -1   80.19    8.50
   6  14  -1   58.99    9.60
  -6 -14   1   49.40   11.70
  -6 -14   1   55.59    9.50
  -6 -14   1   51.49    8.70
  -6 -14   1   82.89   12.00
  -6 -14   1   50.99   15.20
  -6 -14   1   79.69   13.60
  -6 -14   1   72.39   14.50
   5  14  -1   54.89   11.20
   5  14  -1   50.69    7.00
   5  14  -1   45.90    9.70
   5  14  -1   59.09   10.90
   5  14  -1   39.30    8.40
   5  14  -1   66.39   12.90
   5  14  -1   29.80    6.50
  -5 -14   1   49.60    9.80
  -5 -14   1   38.70    8.00
  -5 -14   1   34.60   11.00
  -5 -14   1   60.09   12.00
  -5 -14   1   37.10    8.40
  -5 -14   1   35.00    7.60
  -5 -14   1   48.40    9.20
   4  14  -1   74.19   12.20
   4  14  -1   91.69   16.00
   4  14  -1   99.59    9.30
   4  14  -1  100.99   13.40
   4  14  -1   94.49   13.60
   4  14  -1  112.89   12.70
   4  14  -1  104.59   15.80
  -4 -14   1   75.99   12.50
  -4 -14   1   82.39   12.80
  -4 -14   1   80.29   11.70
  -4 -14   1   74.19   20.10
  -4 -14   1   85.69   12.20
  -4 -14   1   88.39   15.00
  -4 -14   1   88.99   12.50
   3  14  -1   14.70    4.30
   3  14  -1   22.50    6.70
   3  14  -1   20.70    8.10
   3  14  -1   19.60    6.10
   3  14  -1   16.40    6.50
   3  14  -1   21.70    5.60
  -3 -14   1   21.90    6.60
  -3 -14   1   28.40    6.80
  -3 -14   1   14.40    8.10
  -3 -14   1    5.90    6.40
  -3 -14   1   19.40    6.00
  -3 -14   1   21.20    9.10
  -3 -14   1   25.10    6.60
   2  14  -1   68.09   11.70
   2  14  -1   77.19   13.50
   2  14  -1   61.59   12.40
   2  14  -1   74.89    9.40
   2  14  -1   83.09   11.90
   2  14  -1   58.69    9.90
   2  14  -1   59.19   12.00
   2  14  -1   76.49   10.70
  -2 -14   1   50.29   10.60
  -2 -14   1  102.19   13.20
  -2 -14   1   76.89   12.60
  -2 -14   1   86.09   15.30
  -2 -14   1   61.69   12.60
  -2 -14   1   65.59   11.40
  -2 -14   1   75.09   10.50
   1  14  -1    3.10    3.30
   1  14  -1   -1.80    2.00
   1  14  -1    6.00    4.40
   1  14  -1   -0.20    2.40
   1  14  -1   -2.30    5.40
   1  14  -1    6.60    6.60
  -1 -14   1    5.30    3.10
  -1 -14   1    4.10    4.00
  -1 -14   1    0.60    5.80
  -1 -14   1   -2.00    4.60
  -1 -14   1   -2.00    2.20
  -1 -14   1   -2.10    2.40
  -1 -14   1    5.40    4.10
  -1 -14   1    3.30    4.70
   0  14  -1  115.99   15.60
   0  14  -1  126.19   16.70
   0  14  -1  108.89   14.30
   0  14  -1  119.19   14.10
   0  14  -1  133.49   18.90
   0  14  -1  111.09   18.80
   0 -14   1  122.59   11.70
   0 -14   1   78.49   14.00
   0 -14   1  107.59   16.20
   0 -14   1   92.89   16.70
   0 -14   1  131.19   13.10
   0 -14   1  145.89   16.00
   0 -14   1  134.09   18.60
   0 -14   1  137.39   16.60
  -1  14  -1  118.69   19.40
  -1  14  -1  134.39   21.10
  -1  14  -1  151.38   20.40
  -1  14  -1  160.18   18.00
  -1  14  -1  123.69   16.60
  -1  14  -1  126.79   15.20
   1 -14   1  165.48   13.40
   1 -14   1  164.38   15.40
   1 -14   1  167.68   19.90
   1 -14   1   98.79   16.80
   1 -14   1  185.68   21.90
   1 -14   1  154.78   16.90
   1 -14   1  169.78   20.20
   1 -14   1  122.79   19.30
   1 -14   1  160.48   19.60
  -2  14  -1   97.69   12.70
  -2  14  -1   85.99   16.60
  -2  14  -1   46.30   10.60
  -2  14  -1  118.29   21.30
  -2  14  -1  100.29   14.20
  -2  14  -1   74.29   13.60
   2 -14   1   66.69   12.10
   2 -14   1   78.29   15.30
   2 -14   1   89.99   12.80
   2 -14   1   95.49    9.30
   2 -14   1   82.69   12.50
   2 -14   1   95.09   17.20
   2 -14   1   87.99   12.00
   2 -14   1   91.09   14.10
   2 -14   1   88.29   14.50
  -3  14  -1   24.80    7.80
  -3  14  -1   33.90    8.20
  -3  14  -1   28.50    6.90
  -3  14  -1   14.00    8.90
  -3  14  -1   22.50    9.60
  -3  14  -1   13.20    6.00
   3 -14   1   17.20    6.90
   3 -14   1   22.50    8.00
   3 -14   1   19.90    8.50
   3 -14   1   18.40    4.40
   3 -14   1   12.50    8.20
   3 -14   1   26.40    7.00
   3 -14   1   21.70    6.10
   3 -14   1   31.30    8.10
   3 -14   1   15.20    6.60
  -4  14  -1  115.89   16.40
  -4  14  -1  101.09   19.10
  -4  14  -1  111.79   15.40
  -4  14  -1  122.09   20.00
  -4  14  -1  142.19   16.50
  -4  14  -1   94.19   14.60
   4 -14   1  129.59   18.50
   4 -14   1  115.49   21.30
   4 -14   1  130.49   15.70
   4 -14   1  128.89   18.40
   4 -14   1  101.59   15.20
   4 -14   1  100.09   19.20
   4 -14   1  113.39   14.60
  -5  14  -1   38.80   14.60
  -5  14  -1   58.59   14.90
  -5  14  -1   50.19   12.30
  -5  14  -1   57.59   11.10
  -5  14  -1   67.09   15.20
  -5  14  -1   68.19   13.40
   5 -14   1   48.90   10.00
   5 -14   1   75.39   13.40
   5 -14   1   61.09   15.30
   5 -14   1   75.49   11.80
   5 -14   1   59.09   13.80
   5 -14   1   75.89   14.10
   5 -14   1   59.29   11.60
   5 -14   1   49.00   10.10
  -6  14  -1   36.50   13.90
  -6  14  -1   35.60   13.50
  -6  14  -1   28.90    9.90
  -6  14  -1   28.30    8.00
  -6  14  -1   16.00    6.30
  -6  14  -1   23.10    7.90
   6 -14   1   21.00    7.90
   6 -14   1   18.90    7.70
   6 -14   1   41.90    9.10
   6 -14   1   20.80    8.10
   6 -14   1    0.10    9.50
   6 -14   1   27.50    7.80
   6 -14   1   29.20    7.40
  -7  14  -1    1.10    7.50
  -7  14  -1    0.70    8.20
  -7  14  -1   -3.70    3.20
  -7  14  -1    8.00    5.70
   7 -14   1   -0.90    2.50
   7 -14   1   -1.40    2.00
   7 -14   1    3.50    3.70
   7 -14   1    1.80    3.10
   7 -14   1   -4.60    2.60
   7 -14   1   10.20    5.20
  19  13  -1   54.69   12.60
  19  13  -1   38.70   10.90
  19  13  -1   41.80   11.70
  19  13  -1   33.10    9.20
 -19 -13   1   60.09   14.40
 -19 -13   1   29.40   10.70
 -19 -13   1   44.20   10.70
 -19 -13   1   25.30    7.90
 -19 -13   1   40.50   12.40
  18  13  -1   40.00    9.60
  18  13  -1   34.60   10.50
  18  13  -1   57.99   13.10
  18  13  -1   46.80   11.30
  18  13  -1   41.80   10.80
 -18 -13   1   24.40    8.40
 -18 -13   1   29.20    7.60
 -18 -13   1   42.40   12.80
 -18 -13   1   46.90   13.10
 -18 -13   1   57.89   11.60
 -18 -13   1   26.80    9.50
 -18 -13   1   35.00    9.90
 -18 -13   1   35.50    5.80
  17  13  -1   -5.90    2.90
  17  13  -1   -1.10    2.60
  17  13  -1   -3.70    3.00
  17  13  -1    1.90    4.10
  17  13  -1   -1.70    2.70
  17  13  -1    7.80    4.90
 -17 -13   1    0.60    5.30
 -17 -13   1   -3.20    2.00
 -17 -13   1    9.50    6.70
 -17 -13   1   -3.40    2.70
 -17 -13   1    0.60    1.70
 -17 -13   1    4.40    4.70
 -17 -13   1   -4.20    3.40
 -17 -13   1   -0.30    3.80
  16  13  -1   -0.10    3.10
  16  13  -1   -4.50    2.20
  16  13  -1   -0.50    4.40
  16  13  -1   -0.20    3.30
  16  13  -1   -4.30    2.80
  16  13  -1   -1.00    3.30
  16  13  -1    2.30    4.00
 -16 -13   1   -4.60    2.60
 -16 -13   1    3.40    5.40
 -16 -13   1   -2.30    1.20
 -16 -13   1   -3.90    3.80
 -16 -13   1    1.30    4.60
 -16 -13   1    0.60    3.20
 -16 -13   1   -1.90    3.50
 -16 -13   1    1.20    4.90
  15  13  -1   32.20    9.90
  15  13  -1   44.70   10.50
  15  13  -1   23.50    7.40
  15  13  -1   27.20    7.50
  15  13  -1   25.70    7.30
  15  13  -1   22.90    6.80
 -15 -13   1   42.40    9.70
 -15 -13   1   26.40    4.00
 -15 -13   1   39.20   10.40
 -15 -13   1   28.40    9.50
 -15 -13   1   37.40   10.80
 -15 -13   1   39.40    8.80
 -15 -13   1   26.20    7.50
 -15 -13   1   42.20   10.70
  14  13  -1   91.59    7.90
  14  13  -1   79.29   15.30
  14  13  -1   82.89   13.00
  14  13  -1   87.09   12.80
  14  13  -1   85.39   12.70
  14  13  -1   97.39   15.40
  14  13  -1   69.59   11.00
 -14 -13   1   91.29   16.20
 -14 -13   1   96.29   14.10
 -14 -13   1  108.49   13.80
 -14 -13   1   85.09   16.80
 -14 -13   1   84.49    6.90
 -14 -13   1  103.79   16.30
 -14 -13   1   62.49   11.50
 -14 -13   1   96.49    8.20
 -14 -13   1   81.69   14.10
  13  13  -1  222.08   20.70
  13  13  -1  237.98   22.50
  13  13  -1  271.97   21.10
  13  13  -1  248.58   20.70
  13  13  -1  240.18   23.20
  13  13  -1  216.58   21.70
  13  13  -1  238.18   22.00
  13  13  -1  237.78   16.60
 -13 -13   1  249.68   23.70
 -13 -13   1  235.48   28.30
 -13 -13   1  214.48   20.60
 -13 -13   1  265.07   21.50
 -13 -13   1  244.88   23.40
 -13 -13   1  241.38   23.60
 -13 -13   1  249.38   20.00
 -13 -13   1  249.18   17.10
  12  13  -1   69.29   13.00
  12  13  -1   74.29   12.20
  12  13  -1   71.89   10.80
  12  13  -1   69.69   12.90
  12  13  -1   69.69   12.60
  12  13  -1   54.19   10.10
  12  13  -1   56.89    9.90
  12  13  -1   82.19    8.50
 -12 -13   1   55.19   11.00
 -12 -13   1   57.99   11.20
 -12 -13   1   71.09    8.30
 -12 -13   1   60.69   10.60
 -12 -13   1   77.59   13.40
 -12 -13   1   73.59   11.30
 -12 -13   1   64.49   12.80
 -12 -13   1   60.59   10.30
 -12 -13   1   53.99   12.00
  11  13  -1  312.67   25.50
  11  13  -1  378.86   23.20
  11  13  -1  324.77   26.40
  11  13  -1  367.66   28.30
  11  13  -1  355.26   29.10
  11  13  -1  353.36   25.90
  11  13  -1  385.16   29.20
  11  13  -1  310.17   26.70
 -11 -13   1  364.26   29.00
 -11 -13   1  399.76   27.20
 -11 -13   1  358.16   25.90
 -11 -13   1  375.26   30.10
 -11 -13   1  329.97   29.70
 -11 -13   1  309.87   29.40
 -11 -13   1  354.96   23.30
 -11 -13   1  330.37   26.60
  10  13  -1   12.40    5.40
  10  13  -1    9.90    4.50
  10  13  -1   10.50    4.40
  10  13  -1   13.60    5.90
  10  13  -1   26.90    5.10
  10  13  -1   25.30    7.70
  10  13  -1   12.90    6.00
 -10 -13   1   23.70    6.80
 -10 -13   1   19.90    6.00
 -10 -13   1   19.30    8.40
 -10 -13   1   17.60    7.10
 -10 -13   1   24.70    7.90
 -10 -13   1   11.00    4.80
 -10 -13   1   20.90    7.80
   9  13  -1   -1.50    2.20
   9  13  -1    2.30    3.20
   9  13  -1   -1.40    3.00
   9  13  -1   -1.30    3.50
   9  13  -1    2.70    3.30
   9  13  -1    3.10    4.10
   9  13  -1    0.30    3.60
  -9 -13   1    3.10    4.30
  -9 -13   1    0.80    3.20
  -9 -13   1    4.10    4.70
  -9 -13   1    0.60    4.50
  -9 -13   1   -4.30    2.40
  -9 -13   1    4.80    3.70
  -9 -13   1    5.30    4.90
  -9 -13   1    2.10    3.30
   8  13  -1   13.50    6.20
   8  13  -1    1.20    2.90
   8  13  -1    7.10    4.00
   8  13  -1    1.60    3.40
   8  13  -1    4.60    2.00
   8  13  -1   10.00    8.20
   8  13  -1    2.50    2.70
   8  13  -1    4.20    4.80
  -8 -13   1    0.20    2.80
  -8 -13   1   -0.30    4.60
  -8 -13   1    2.00    3.50
  -8 -13   1    3.90    4.00
  -8 -13   1    5.90    3.90
  -8 -13   1    3.00    3.60
  -8 -13   1    5.10    3.90
  -8 -13   1    2.20    5.50
   7  13  -1  347.67   26.90
   7  13  -1  340.37   25.40
   7  13  -1  297.27   24.10
   7  13  -1  293.97   22.90
   7  13  -1  307.07   23.70
   7  13  -1  312.97   25.60
   7  13  -1  340.77   24.70
   7  13  -1  304.97   20.00
  -7 -13   1  318.47   23.60
  -7 -13   1  322.87   23.90
  -7 -13   1  281.97   25.80
  -7 -13   1  322.97   23.70
  -7 -13   1  301.37   24.70
  -7 -13   1  267.87   24.30
   6  13  -1   35.50    7.50
   6  13  -1   49.90    9.00
   6  13  -1   50.69   10.00
   6  13  -1   32.30    8.80
   6  13  -1   28.90    8.40
   6  13  -1   32.60    7.00
   6  13  -1   32.80    5.10
  -6 -13   1   29.60    6.60
  -6 -13   1   32.30    7.10
  -6 -13   1   39.50    7.70
  -6 -13   1   26.10    6.80
  -6 -13   1   24.50    8.90
  -6 -13   1   56.59   12.00
  -6 -13   1   32.90    7.80
   5  13  -1  273.57   21.60
   5  13  -1  268.97   18.40
   5  13  -1  277.57   24.30
   5  13  -1  315.67   22.30
   5  13  -1  292.07   25.70
   5  13  -1  265.87   20.80
   5  13  -1  280.67   23.70
   5  13  -1  251.17   21.70
  -5 -13   1  266.57   22.60
  -5 -13   1  290.17   21.80
  -5 -13   1  258.87   20.90
  -5 -13   1  239.88   21.60
  -5 -13   1  260.67   20.90
   4  13  -1   -2.30    3.30
   4  13  -1    2.80    2.60
   4  13  -1    3.00    3.80
   4  13  -1    1.80    3.20
   4  13  -1    2.30    4.70
   4  13  -1   -0.50    2.80
   4  13  -1    1.70    2.80
  -4 -13   1    3.50    6.40
  -4 -13   1    2.00    3.60
  -4 -13   1    3.50    3.10
  -4 -13   1   -0.50    4.90
  -4 -13   1   -5.10    1.80
  -4 -13   1    3.10    3.70
  -4 -13   1    5.20    3.60
   3  13  -1  132.29   15.20
   3  13  -1  162.58   14.80
   3  13  -1  142.19   13.80
   3  13  -1  164.08   15.00
   3  13  -1  178.28   20.70
   3  13  -1  159.08   12.40
   3  13  -1  137.19   18.30
  -3 -13   1  126.79   14.90
  -3 -13   1  125.49   15.60
  -3 -13   1  159.58   14.50
  -3 -13   1  152.68   13.90
  -3 -13   1  129.09   17.90
  -3 -13   1  146.19   17.10
  -3 -13   1  130.99   17.20
   2  13  -1   67.29   13.10
   2  13  -1   45.60    7.70
   2  13  -1   52.99   12.50
   2  13  -1   50.19    8.90
   2  13  -1   65.79   11.20
   2  13  -1   64.29   10.30
   2  13  -1   69.69   10.40
  -2 -13   1   39.10    8.70
  -2 -13   1   67.49   14.30
  -2 -13   1   54.99   10.00
  -2 -13   1   58.99    9.30
  -2 -13   1   48.50    8.30
  -2 -13   1   70.69   13.80
  -2 -13   1   47.60    8.70
   1  13  -1  154.88   15.90
   1  13  -1  162.18   16.50
   1  13  -1  167.48   15.80
   1  13  -1  184.78   15.40
   1  13  -1  177.88   16.40
   1  13  -1  156.58   20.60
   1  13  -1  214.68   23.40
  -1 -13   1  169.98   23.40
  -1 -13   1  204.38   17.40
  -1 -13   1  164.08   19.30
  -1 -13   1  164.08   16.80
  -1 -13   1  179.88   15.50
  -1 -13   1  128.99   18.30
  -1 -13   1  182.98   14.90
  -1 -13   1  189.08   22.50
   0  13  -1   84.59   11.40
   0  13  -1   84.89   16.20
   0  13  -1   96.99   13.10
   0  13  -1   88.19   15.70
   0  13  -1   66.49   11.50
   0  13  -1  121.09   15.40
   0 -13   1   83.29   13.10
   0 -13   1   88.39   11.10
   0 -13   1   83.59   10.40
   0 -13   1   54.89   13.20
   0 -13   1   94.89   12.40
   0 -13   1   97.79   13.30
   0 -13   1   88.79   20.00
   0 -13   1   98.09   16.00
  -1  13  -1    4.50    3.40
  -1  13  -1    7.90    6.00
  -1  13  -1   -0.90    2.20
  -1  13  -1   -0.40    3.80
  -1  13  -1   -1.40    4.80
   1 -13   1    1.00    3.40
   1 -13   1    1.10    4.20
   1 -13   1   -1.60    2.10
   1 -13   1    1.40    3.40
   1 -13   1    6.30    6.60
   1 -13   1    0.10    2.70
   1 -13   1    1.10    3.50
   1 -13   1    2.00    3.00
   1 -13   1   -5.40    3.70
  -2  13  -1    9.20    5.40
  -2  13  -1    2.50    3.70
  -2  13  -1    2.20    7.90
  -2  13  -1    3.80    4.20
  -2  13  -1    3.50    3.20
  -2  13  -1    2.20    6.10
   2 -13   1    2.10    3.10
   2 -13   1    5.50    2.90
   2 -13   1    5.60    5.10
   2 -13   1   -2.20    3.40
   2 -13   1    3.70    3.60
   2 -13   1   -1.30    4.10
   2 -13   1    2.60    3.70
   2 -13   1    7.20    5.00
   2 -13   1    4.10    3.40
  -3  13  -1    9.30    5.30
  -3  13  -1    5.70    4.30
  -3  13  -1   29.50   11.00
  -3  13  -1   11.50    5.20
  -3  13  -1   -2.10    2.70
  -3  13  -1   12.70    8.90
   3 -13   1    6.60    5.10
   3 -13   1    9.50    4.20
   3 -13   1   18.00    8.00
   3 -13   1   18.30    4.00
   3 -13   1   14.80    5.80
   3 -13   1   10.20    4.70
   3 -13   1   12.10    7.00
   3 -13   1    9.10    4.30
  -4  13  -1    6.10    4.80
  -4  13  -1    2.50    4.90
  -4  13  -1    0.00    4.90
  -4  13  -1   -6.40    6.30
  -4  13  -1    7.50    5.20
  -4  13  -1    1.40    4.20
   4 -13   1    3.60    2.70
   4 -13   1    9.30    5.60
   4 -13   1   -0.30    4.20
   4 -13   1    3.90    4.70
   4 -13   1   -0.90    2.40
   4 -13   1    5.20    4.20
   4 -13   1   -4.40    3.40
   4 -13   1   -1.60    3.30
   4 -13   1    5.50    4.90
  -5  13  -1   45.40    9.30
  -5  13  -1   54.49   14.50
  -5  13  -1   93.59   20.30
  -5  13  -1   50.29   10.60
  -5  13  -1   57.29   10.90
  -5  13  -1   73.49   14.60
   5 -13   1   35.80   11.50
   5 -13   1   62.49   12.10
   5 -13   1   52.99   11.10
   5 -13   1   54.09    9.80
   5 -13   1   69.89   12.30
   5 -13   1   41.10    8.40
   5 -13   1   36.90    8.30
   5 -13   1   54.89   19.50
  -6  13  -1  328.87   39.20
  -6  13  -1  254.17   25.70
  -6  13  -1  277.77   25.60
  -6  13  -1  300.07   24.90
  -6  13  -1  313.47   29.10
   6 -13   1  316.47   26.90
   6 -13   1  207.68   27.90
   6 -13   1  311.87   26.20
   6 -13   1  225.68   30.20
   6 -13   1  321.57   24.70
   6 -13   1  290.77   26.60
  -7  13  -1    0.70   10.40
  -7  13  -1   -3.00    4.20
  -7  13  -1   12.40    8.10
  -7  13  -1    0.20    3.90
  -7  13  -1    0.10    2.50
  -7  13  -1   10.20    6.50
   7 -13   1    8.60    4.70
   7 -13   1   11.90    5.40
   7 -13   1   14.90    8.50
   7 -13   1    4.10    4.30
   7 -13   1   12.30    6.10
   7 -13   1   13.30    7.50
   7 -13   1   -5.60    4.20
   7 -13   1    9.90    4.90
  -8  13  -1   -2.80    8.30
  -8  13  -1    2.60    4.90
  -8  13  -1    4.30    6.60
  -8  13  -1   11.70    6.70
  -8  13  -1    9.00    8.90
   8 -13   1   18.40    7.70
   8 -13   1   19.30   10.20
   8 -13   1    8.80    5.40
   8 -13   1   -0.20    3.00
   8 -13   1    6.30    4.00
   8 -13   1   10.50    4.80
  19  12  -1    9.70    5.70
  19  12  -1   18.30    8.20
  19  12  -1    3.90    5.10
  19  12  -1   17.80    8.10
  19  12  -1   10.40    5.50
  19  12  -1   12.20    8.10
 -19 -12   1   11.40    6.40
 -19 -12   1    1.70    5.70
 -19 -12   1    9.60    5.50
 -19 -12   1    8.60    5.80
 -19 -12   1    2.50    5.80
  18  12  -1   13.60    6.90
  18  12  -1    2.80    4.00
  18  12  -1   12.40    6.50
  18  12  -1    6.00    5.50
  18  12  -1    3.30    4.90
  18  12  -1   17.70    6.70
  18  12  -1    2.10    4.10
 -18 -12   1    3.20    5.00
 -18 -12   1   10.60    6.20
 -18 -12   1   20.90    8.90
 -18 -12   1   14.10    5.90
 -18 -12   1   10.30    7.10
 -18 -12   1    5.30    5.90
  17  12  -1   -5.30    1.70
  17  12  -1   -0.50    3.30
  17  12  -1   -0.30    3.20
  17  12  -1    5.20    5.50
  17  12  -1   -1.10    3.70
  17  12  -1    2.70    4.10
  17  12  -1    1.70    4.20
 -17 -12   1    2.70    4.60
 -17 -12   1    1.60    1.90
 -17 -12   1    3.50    5.10
 -17 -12   1   -2.30    3.10
 -17 -12   1    2.90    3.70
 -17 -12   1    1.50    4.60
 -17 -12   1    2.30    6.20
 -17 -12   1   -1.10    4.20
  16  12  -1   26.40    8.60
  16  12  -1   33.80    8.60
  16  12  -1   20.60    8.30
  16  12  -1   26.20    8.60
  16  12  -1   26.50    7.40
  16  12  -1   13.00    6.50
  16  12  -1   23.20    8.50
 -16 -12   1   21.70    7.30
 -16 -12   1   28.70    8.90
 -16 -12   1   24.20    7.50
 -16 -12   1   31.30   10.40
 -16 -12   1   33.80   11.80
 -16 -12   1   27.10    4.70
 -16 -12   1   16.40    9.90
  15  12  -1    1.30    4.00
  15  12  -1    6.80    5.80
  15  12  -1    1.20    4.10
  15  12  -1    1.30    3.40
  15  12  -1    0.10    3.40
  15  12  -1    3.80    4.20
  15  12  -1   -4.30    2.40
 -15 -12   1   -0.90    4.10
 -15 -12   1    3.00    4.30
 -15 -12   1   10.40    7.70
 -15 -12   1   -5.10    3.20
 -15 -12   1    4.40    3.90
 -15 -12   1    4.60    4.90
 -15 -12   1    5.30    2.60
 -15 -12   1    3.60    4.50
  14  12  -1    1.60    3.90
  14  12  -1    2.50    2.90
  14  12  -1   -1.40    2.60
  14  12  -1   -1.50    3.10
  14  12  -1   -0.80    2.90
  14  12  -1    0.60    3.20
 -14 -12   1    3.70    4.30
 -14 -12   1    3.50    5.10
 -14 -12   1    6.00    2.30
 -14 -12   1    3.10    4.10
 -14 -12   1    5.20    6.00
 -14 -12   1   -3.20    3.10
 -14 -12   1    6.20    4.20
  13  12  -1   -1.40    3.60
  13  12  -1   -0.20    2.30
  13  12  -1    3.60    3.40
  13  12  -1   -3.50    2.90
  13  12  -1   -0.70    3.60
  13  12  -1   -2.80    1.20
  13  12  -1    0.10    3.00
  13  12  -1   -0.60    3.40
 -13 -12   1   -1.20    1.30
 -13 -12   1   -0.90    2.80
 -13 -12   1    3.50    5.40
 -13 -12   1    4.50    4.10
 -13 -12   1    3.50    4.10
 -13 -12   1   -1.10    3.60
 -13 -12   1    0.50    2.20
 -13 -12   1    4.00    5.80
 -13 -12   1    8.80    6.00
  12  12  -1   13.80    6.40
  12  12  -1   11.70    3.20
  12  12  -1    6.20    4.70
  12  12  -1   19.10    7.30
  12  12  -1    6.50    3.90
  12  12  -1   13.10    6.80
  12  12  -1   11.80    5.00
  12  12  -1   11.70    4.40
 -12 -12   1    4.30    6.10
 -12 -12   1   10.80    4.70
 -12 -12   1   11.00    3.10
 -12 -12   1    6.50    5.40
 -12 -12   1   16.30    5.40
 -12 -12   1   11.30    3.50
 -12 -12   1   17.10    7.20
 -12 -12   1   12.30    5.20
 -12 -12   1   14.90    7.70
  11  12  -1  141.39   17.70
  11  12  -1  116.39   15.30
  11  12  -1  113.49    9.70
  11  12  -1  145.99   17.40
  11  12  -1  101.29   13.30
  11  12  -1  123.49   14.50
  11  12  -1  115.19   15.50
 -11 -12   1  105.29   12.90
 -11 -12   1  128.99   16.60
 -11 -12   1  148.69   18.00
 -11 -12   1  126.69   10.40
 -11 -12   1  125.79   18.40
 -11 -12   1  127.69   15.00
 -11 -12   1  148.09   18.90
  10  12  -1  285.07   21.30
  10  12  -1  257.77   20.80
  10  12  -1  285.77   23.50
  10  12  -1  245.98   23.00
  10  12  -1  261.87   21.60
  10  12  -1  295.27   22.90
  10  12  -1  282.87   24.00
  10  12  -1  279.57   18.40
 -10 -12   1  225.68   22.30
 -10 -12   1  268.17   21.70
 -10 -12   1  325.27   19.30
 -10 -12   1  267.17   22.10
 -10 -12   1  266.67   24.60
 -10 -12   1  261.27   21.20
 -10 -12   1  290.77   24.10
 -10 -12   1  251.37   23.60
 -10 -12   1  275.97   21.00
   9  12  -1   -3.10    1.40
   9  12  -1    2.30    3.80
   9  12  -1    1.20    3.40
   9  12  -1    1.20    2.60
   9  12  -1   -0.70    2.30
   9  12  -1   -3.00    1.40
  -9 -12   1    4.60    3.20
  -9 -12   1    1.20    3.40
  -9 -12   1   -0.80    2.70
  -9 -12   1   -4.80    3.50
  -9 -12   1   -2.20    3.00
  -9 -12   1    2.00    3.10
  -9 -12   1   -4.10    3.10
  -9 -12   1   -5.50    2.60
   8  12  -1    7.50    3.10
   8  12  -1   17.80    4.80
   8  12  -1   16.10    5.20
   8  12  -1   17.40    7.00
   8  12  -1   22.00    6.50
   8  12  -1   15.70    4.90
   8  12  -1   10.50    5.50
  -8 -12   1   15.40    5.90
  -8 -12   1   18.00    5.30
  -8 -12   1   18.60    6.90
  -8 -12   1   18.70    7.80
  -8 -12   1   11.90    4.50
  -8 -12   1   22.20    6.60
  -8 -12   1   22.90    5.80
  -8 -12   1   15.40    5.20
   7  12  -1   54.99    8.20
   7  12  -1   49.20    8.60
   7  12  -1   57.49    6.40
   7  12  -1   68.29   10.10
   7  12  -1   68.89    9.60
   7  12  -1   65.79   11.60
   7  12  -1   58.99   11.90
   7  12  -1   74.79   12.10
  -7 -12   1   35.50    8.80
  -7 -12   1   80.59   12.90
  -7 -12   1   46.20    8.70
  -7 -12   1   64.79   10.90
  -7 -12   1   47.30    8.10
  -7 -12   1   68.09    9.90
  -7 -12   1   49.90    8.70
  -7 -12   1   51.69    8.30
   6  12  -1  140.59   13.00
   6  12  -1  168.38   19.40
   6  12  -1  154.98   14.00
   6  12  -1  144.59   14.20
   6  12  -1  175.18   19.70
   6  12  -1  157.88   11.30
   6  12  -1  151.58   13.70
  -6 -12   1  145.59   17.90
  -6 -12   1  150.18   19.70
  -6 -12   1  169.18   14.30
  -6 -12   1  161.28   15.60
  -6 -12   1  154.38   15.00
  -6 -12   1  140.09   13.40
  -6 -12   1  144.69   13.90
   5  12  -1   89.89   10.70
   5  12  -1   81.59   10.30
   5  12  -1   75.19    7.10
   5  12  -1   74.69   12.00
   5  12  -1   91.09   12.50
   5  12  -1   65.29   10.90
   5  12  -1   72.09   11.00
   5  12  -1   73.39   10.00
  -5 -12   1  108.99   12.90
  -5 -12   1   83.79   11.00
  -5 -12   1   60.19   12.20
  -5 -12   1   81.49   10.40
  -5 -12   1   75.39   11.10
  -5 -12   1   68.29   11.40
  -5 -12   1   77.19   12.70
   4  12  -1   21.80    5.80
   4  12  -1   14.20    5.90
   4  12  -1   20.20    5.50
   4  12  -1   20.70    6.20
   4  12  -1   20.60    5.00
   4  12  -1   26.30    4.80
   4  12  -1   18.20    5.40
   4  12  -1   26.30    7.80
  -4 -12   1   24.90    7.00
  -4 -12   1   25.70    6.60
  -4 -12   1   18.40    5.20
  -4 -12   1   23.90    9.30
  -4 -12   1   12.70    6.60
  -4 -12   1   19.50    5.70
  -4 -12   1   28.60    6.80
   3  12  -1   42.40    7.90
   3  12  -1   48.60   10.80
   3  12  -1   43.30    8.40
   3  12  -1   30.20    6.10
   3  12  -1   37.50    5.80
   3  12  -1   42.50    8.00
   3  12  -1   50.29    9.10
   3  12  -1   42.60    9.60
  -3 -12   1   40.50    7.30
  -3 -12   1   31.10    7.10
  -3 -12   1   30.60    6.60
  -3 -12   1   34.80    9.40
  -3 -12   1   32.40    9.30
  -3 -12   1   39.30    8.50
  -3 -12   1   39.40    7.40
   2  12  -1    2.10    2.50
   2  12  -1    4.70    3.50
   2  12  -1    1.70    2.90
   2  12  -1   11.30    5.60
   2  12  -1   11.70    4.40
   2  12  -1    5.60    4.80
   2  12  -1    5.80    3.90
  -2 -12   1    7.30    5.60
  -2 -12   1    4.20    3.70
  -2 -12   1    2.00    4.10
  -2 -12   1    5.90    4.00
  -2 -12   1    2.40    3.00
  -2 -12   1    5.30    3.10
  -2 -12   1    7.30    4.30
   1  12  -1    1.90    2.50
   1  12  -1    2.00    2.90
   1  12  -1    7.40    4.10
   1  12  -1    0.90    4.10
   1  12  -1    1.40    3.10
   1  12  -1    6.60    5.30
   1  12  -1    5.60    4.20
  -1 -12   1    1.30    3.20
  -1 -12   1    5.90    5.60
  -1 -12   1    8.20    3.90
  -1 -12   1   -1.20    4.10
  -1 -12   1    3.30    3.00
  -1 -12   1    1.70    3.20
  -1 -12   1    4.10    2.60
   0  12  -1  236.28   23.20
   0  12  -1  262.87   20.10
   0  12  -1  225.88   19.50
   0  12  -1  232.68   19.00
   0  12  -1  237.78   22.70
   0  12  -1  252.17   20.40
   0  12  -1  241.08   23.20
   0 -12   1  223.28   22.20
   0 -12   1  247.88   21.00
   0 -12   1  241.08   18.90
   0 -12   1  249.78   18.10
   0 -12   1  226.68   19.80
   0 -12   1  236.98   20.50
   0 -12   1  223.58   18.60
  -1  12  -1   44.50   11.60
  -1  12  -1   28.80    8.00
  -1  12  -1   28.00   10.60
  -1  12  -1   24.20    5.80
  -1  12  -1   27.40    6.90
  -1  12  -1   23.90    6.30
   1 -12   1   19.60    8.10
   1 -12   1   17.20    5.20
   1 -12   1   17.20    6.60
   1 -12   1   23.50    8.20
   1 -12   1   25.00    5.10
   1 -12   1   13.90    5.60
   1 -12   1   15.20    5.30
  -2  12  -1   41.20   11.50
  -2  12  -1   42.50    9.70
  -2  12  -1   57.19    8.80
  -2  12  -1   56.49   12.80
  -2  12  -1   40.70   10.20
  -2  12  -1   48.10    9.30
   2 -12   1   47.80    9.50
   2 -12   1   39.50   10.40
[truncated: 8,187,868 more chars]
