# Supplementary material for: Bistability in Palladium Complexes with Two Different Redox‐Active Ligands of Orthogonal Charge Regimes
Source: Chemistry. 2025 Nov 4;31(69):e03160. doi: 10.1002/chem.202503160 (PMC12699171; doi:10.1002/chem.202503160)
Supplement: Supplementary file 2 — Supporting Information [file CHEM-31-e03160-s002.zip › geometries.txt]

Optimised structures
====================
Level of theory: DFT/LC-wPBE-D3(BJ) def2-SVP RI-J approximation, seminumerical exchange

* Set 1: in vacuo (no solvation effects

 - Diguanidino radicals

[Pd(Cl2-cat)L1]+
67
Energy = -2607.561745495
Pd    0.8409978    0.0027611   -0.9864880 
H     1.9107367   -2.4602898   -4.6713266 
Cl    2.6298570   -1.5448400   -7.2467244 
Cl    2.6426806    1.6185823   -7.2257844 
H     1.9309305    2.5055511   -4.6379707 
O    -2.1089806   -1.2949267    4.6802680 
O    -2.0991555    1.2484319    4.6970348 
O     1.2793193    1.3377297   -2.3372388 
O     1.2682708   -1.3176434   -2.3548390 
N     0.2572605    1.2838575    0.4699984 
N     1.2594316    3.3321078   -0.0934420 
N    -0.9393299    3.2586918   -0.1231380 
N     0.2453736   -1.2926958    0.4521585 
N    -0.9713865   -3.2460812   -0.1701435 
N     1.2265284   -3.3428924   -0.1403589 
C    -0.3567493    0.7107331    1.5256174 
C    -0.3631904   -0.7286760    1.5157187 
C    -0.9527368   -1.4310050    2.5871726 
H    -0.9339012   -2.5196191    2.5846621 
C    -1.5275261   -0.7436294    3.6305710 
C    -1.5216423    0.7065769    3.6402741 
C    -0.9406982    1.4032800    2.6064719 
H    -0.9130583    2.4916324    2.6188955 
C     0.1873443    2.5927437    0.1322846 
C     0.8834002    4.5533141   -0.7901012 
C    -0.6279684    4.6158633   -0.5571697 
C     2.6248425    2.8650515   -0.0473172 
H     2.6981612    2.0381446    0.6670306 
H     3.2730865    3.6850045    0.2863543 
H     2.9264136    2.5072015   -1.0419953 
C    -2.2666518    2.7059565   -0.1512488 
H    -2.2074313    1.6116959   -0.1923909 
H    -2.7828584    3.0544796   -1.0548731 
H    -2.8544183    2.9991275    0.7311024 
C     0.1620700   -2.5958394    0.0955487 
C    -0.6741628   -4.5987258   -0.6271007 
C     0.8385371   -4.5498686   -0.8550232 
C    -2.2926678   -2.6789395   -0.1905138 
H    -2.8835173   -2.9776105    0.6878900 
H    -2.8126820   -3.0098035   -1.0986816 
H    -2.2217999   -1.5849992   -0.2169548 
C     2.5966851   -2.8904014   -0.0865352 
H     2.9008121   -2.5155297   -1.0741418 
H     3.2369228   -3.7237268    0.2289823 
H     2.6790012   -2.0789430    0.6444197 
C    -2.1773824   -2.6960083    4.7807343 
C     1.5990225    0.7211552   -3.4895224 
C     1.5932109   -0.6885792   -3.4988355 
C     1.9158875   -1.3696792   -4.6599389 
C     2.2435880   -0.6662670   -5.8196997 
C     2.2491637    0.7242699   -5.8105568 
C     1.9272228    1.4149007   -4.6415191 
H    -0.9043246    5.3417690    0.2236667 
H    -1.1863878    4.8606984   -1.4709151 
H     1.1382394    4.4461796   -1.8551786 
H     1.4125930    5.4201614   -0.3752020 
H    -0.9615352   -5.3352676    0.1396942 
H    -1.2329941   -4.8208646   -1.5464174 
H     1.3566736   -5.4282603   -0.4505955 
H     1.0973907   -4.4308150   -1.9177650 
H    -2.6979910   -2.9173628    5.7178906 
H    -1.1708832   -3.1405509    4.8147477 
H    -2.7447394   -3.1247505    3.9401746 
C    -2.1572925    2.6485428    4.8158019 
H    -2.6761167    2.8614282    5.7559159 
H    -1.1475582    3.0851431    4.8553954 
H    -2.7219372    3.0923242    3.9811709 


[Pd(Cl4-cat)L1]+
67
Energy = -3526.222996142
Pd    0.8367450    0.0020011   -0.9390054 
Cl    1.9876151   -3.0885476   -4.5484845 
Cl    2.7901045   -1.5305969   -7.1591352 
Cl    2.8070106    1.5989971   -7.1376226 
Cl    2.0190973    3.1294495   -4.5061854 
O    -2.0772899   -1.2941318    4.7300291 
O    -2.0658376    1.2478280    4.7471401 
O     1.2689049    1.3333511   -2.2987882 
O     1.2570656   -1.3150496   -2.3162106 
N     0.2733474    1.2837114    0.5132464 
N     1.2216403    3.3325360   -0.1459035 
N    -0.9745917    3.2068750   -0.1397836 
N     0.2614081   -1.2938935    0.4957494 
N    -1.0045596   -3.1937795   -0.1895854 
N     1.1902568   -3.3427687   -0.1905885 
C    -0.3318300    0.7113960    1.5739566 
C    -0.3384792   -0.7306427    1.5641585 
C    -0.9275611   -1.4330946    2.6342543 
H    -0.9116970   -2.5217404    2.6284679 
C    -1.4982883   -0.7443874    3.6797539 
C    -1.4916668    0.7070286    3.6895801 
C    -0.9142334    1.4045945    2.6536869 
H    -0.8883983    2.4930203    2.6628817 
C     0.1718234    2.5809546    0.1317613 
C     0.8060049    4.4995224   -0.9126733 
C    -0.7010596    4.5437045   -0.6561182 
C     2.6025659    2.9160750   -0.1045362 
H     2.6939051    2.0261548    0.5275333 
H     3.2135962    3.7228817    0.3203190 
H     2.9357841    2.6683202   -1.1219396 
C    -2.2874231    2.6206343   -0.1322735 
H    -2.2029397    1.5275561   -0.1273943 
H    -2.8194309    2.9177697   -1.0454444 
H    -2.8760041    2.9366789    0.7414834 
C     0.1475180   -2.5844639    0.0951512 
C    -0.7436742   -4.5244607   -0.7274216 
C     0.7647910   -4.4927114   -0.9775801 
C    -2.3109943   -2.5935023   -0.1757411 
H    -2.9042481   -2.9146981    0.6929514 
H    -2.8450734   -2.8724654   -1.0935337 
H    -2.2144562   -1.5016478   -0.1562082 
C     2.5750624   -2.9401999   -0.1400840 
H     2.9104890   -2.6713286   -1.1514947 
H     3.1784276   -3.7630400    0.2645018 
H     2.6748006   -2.0669482    0.5136162 
C    -2.1466436   -2.6957843    4.8327582 
C     1.6221344    0.7191412   -3.4281285 
C     1.6155030   -0.6892570   -3.4374808 
C     1.9863142   -1.3697418   -4.5887296 
C     2.3547890   -0.6696235   -5.7462298 
C     2.3619981    0.7233755   -5.7367869 
C     2.0003403    1.4114246   -4.5699676 
H    -0.9832873    5.3076127    0.0854837 
H    -1.2789745    4.7207106   -1.5733241 
H     1.0479706    4.3199215   -1.9716062 
H     1.3229291    5.4017003   -0.5629685 
H    -1.0377933   -5.2978936   -0.0003677 
H    -1.3199492   -4.6794295   -1.6495795 
H     1.2704657   -5.4059428   -0.6403443 
H     1.0124455   -4.2988282   -2.0326780 
H    -2.6636490   -2.9148788    5.7723496 
H    -1.1402373   -3.1404499    4.8631430 
H    -2.7178641   -3.1244024    3.9949441 
C    -2.1233482    2.6485565    4.8682981 
H    -2.6390136    2.8596476    5.8104683 
H    -1.1132002    3.0840860    4.9051026 
H    -2.6906401    3.0930600    4.0360332 


[Pd(tBu-cat)L1]+
79
Energy = -1846.003626361
Pd    0.7963219    0.0070788   -1.0711131 
H     2.0565212   -2.4450836   -4.8038594 
H     2.7738988   -1.1505201   -6.7706637 
C     2.9551229    1.5361102   -7.1218515 
H     2.0628941    2.5650748   -4.6730845 
O    -1.8967155   -1.3342238    4.7319271 
O    -1.9083457    1.2502933    4.7476416 
O     1.2869967    1.3392020   -2.5056693 
O     1.2887884   -1.2941515   -2.5375514 
N     0.1814504    1.3011691    0.3220284 
N     0.9844909    3.4069105   -0.3445609 
N    -1.1649210    3.2594470    0.0957589 
N     0.1890084   -1.3122270    0.3028507 
N    -1.1321740   -3.2853571    0.0606043 
N     1.0166650   -3.3983939   -0.3940824 
C    -0.4348492    0.6769927    1.4270484 
C    -0.4301664   -0.7080560    1.4175940 
C    -0.9007135   -1.4127999    2.5350695 
H    -0.8461352   -2.5002512    2.5459983 
C    -1.4097529   -0.7412606    3.6306775 
C    -1.4157610    0.6749560    3.6395850 
C    -0.9115649    1.3640927    2.5527795 
H    -0.8653065    2.4517543    2.5771289 
C     0.0013754    2.5886516    0.0439554 
C     0.4518347    4.6846780   -0.7749145 
C    -0.9476224    4.6736245   -0.1626735 
C     2.3883580    3.0961296   -0.3577451 
H     2.5426211    2.1484686    0.1723131 
H     2.9483190    3.8894042    0.1575755 
H     2.7570225    2.9819219   -1.3851259 
C    -2.4728662    2.6686190    0.1752817 
H    -2.3988014    1.5932877   -0.0245379 
H    -3.1245243    3.1232299   -0.5830443 
H    -2.9315337    2.8021737    1.1663919 
C     0.0249367   -2.5982096    0.0103050 
C    -0.8979216   -4.6930714   -0.2185128 
C     0.4990716   -4.6783049   -0.8366098 
C    -2.4473517   -2.7110467    0.1454648 
H    -2.9056697   -2.8626824    1.1340002 
H    -3.0925456   -3.1635568   -0.6196214 
H    -2.3858581   -1.6323673   -0.0408296 
C     2.4161382   -3.0688824   -0.4134798 
H     2.7767767   -2.9428937   -1.4423403 
H     2.9899692   -3.8580602    0.0927962 
H     2.5614664   -2.1231099    0.1225423 
C    -1.9167356   -2.7288029    4.7957050 
C     1.6606487    0.7606530   -3.5898835 
C     1.6578720   -0.6858012   -3.6060704 
C     2.0651668   -1.3542068   -4.7889034 
C     2.4587720   -0.6225027   -5.8688331 
C     2.4774537    0.8160099   -5.8682243 
C     2.0753240    1.4782994   -4.7387894 
H    -1.0016398    5.2589007    0.7707125 
H    -1.7107417    5.0619605   -0.8496177 
H     0.4313174    4.7422302   -1.8763557 
H     1.0715825    5.5086326   -0.3984412 
H    -0.9404955   -5.2920340    0.7064515 
H    -1.6588939   -5.0813009   -0.9080008 
H     1.1317354   -5.4980285   -0.4721785 
H     0.4749053   -4.7240691   -1.9384837 
H    -2.3677311   -2.9972903    5.7573940 
H    -0.9005721   -3.1553223    4.7517816 
H    -2.5243931   -3.1663575    3.9849740 
C    -1.9402621    2.6438070    4.8281689 
H    -2.3940273    2.8969275    5.7927282 
H    -0.9277628    3.0795868    4.7902553 
H    -2.5511995    3.0859551    4.0223871 
C     2.9099132    3.0520386   -6.9595021 
H     3.2625798    3.5322027   -7.8823747 
H     1.8883965    3.4085592   -6.7660560 
H     3.5593292    3.3950268   -6.1415579 
C     2.0561333    1.1434129   -8.2989129 
H     2.3891168    1.6552570   -9.2132576 
H     2.0838396    0.0642625   -8.5023771 
H     1.0117135    1.4268526   -8.1067388 
C     4.4023160    1.1163870   -7.4071245 
H     4.4943494    0.0367355   -7.5881551 
H     4.7754438    1.6335497   -8.3022654 
H     5.0599109    1.3747106   -6.5646423 


[Pd(Cl2-cat)L2]+
76
Energy = -2950.092415991
Pd    0.7997489    0.0049306   -1.2430858 
H     2.1592811   -2.4606738   -4.8261749 
Cl    3.1325044   -1.5436844   -7.3187376 
Cl    3.1463459    1.6182582   -7.2965442 
H     2.1817382    2.5086141   -4.7906476 
O    -1.8110632   -1.1649874    4.6055211 
O    -1.8028868    1.1169916    4.6202567 
O     1.3214591    1.3357643   -2.5602785 
O     1.3084083   -1.3116151   -2.5794264 
N     0.1973927    1.2851618    0.1945966 
N     1.2551970    3.3593880   -0.2943596 
N    -0.9342326    3.3733634   -0.1793973 
N     0.1838806   -1.2898696    0.1757948 
N    -0.9696686   -3.3608164   -0.2269266 
N     1.2195163   -3.3676435   -0.3457044 
C    -0.3371260    0.7156523    1.2980226 
C    -0.3437102   -0.7309410    1.2879797 
C    -0.8350164   -1.4570593    2.4016551 
H    -0.8173132   -2.5460443    2.4349003 
C    -1.3076949   -0.7293360    3.4534328 
C    -1.3022548    0.6926886    3.4628101 
C    -0.8231476    1.4306876    2.4211602 
H    -0.7967955    2.5189348    2.4693285 
C     0.1719217    2.6172327   -0.0517531 
C     0.8469858    4.6513471   -0.5999744 
C     1.5712752    5.7911830   -0.9310572 
H     2.6592948    5.7796465   -1.0030504 
C     0.8423667    6.9418659   -1.1717752 
H     1.3685007    7.8610381   -1.4351887 
C    -0.5576542    6.9571588   -1.0855231 
H    -1.0915388    7.8883361   -1.2828623 
C    -1.2775536    5.8223368   -0.7557142 
H    -2.3658285    5.8415108   -0.6868251 
C    -0.5432461    4.6661901   -0.5160397 
C     2.6255767    2.8938026   -0.2950898 
H     2.6564862    1.8887894    0.1369147 
H     3.2401329    3.5742199    0.3066355 
H     2.9855231    2.8324211   -1.3284691 
C    -2.2928768    2.8839646   -0.1560201 
H    -2.2836133    1.8008766   -0.3262226 
H    -2.8544195    3.3581380   -0.9689037 
H    -2.7808427    3.1006060    0.8037477 
C     0.1443543   -2.6179470   -0.0900243 
C    -0.5926280   -4.6523139   -0.5838114 
C    -1.3393507   -5.7970179   -0.8394985 
H    -2.4276064   -5.8055404   -0.7691209 
C    -0.6317063   -6.9342834   -1.1870957 
H    -1.1757498   -7.8567305   -1.3973856 
C     0.7683186   -6.9322896   -1.2751883 
H     1.2843111   -7.8530394   -1.5528014 
C     1.5095157   -5.7929237   -1.0184921 
H     2.5975004   -5.7918432   -1.0917365 
C     0.7974828   -4.6506267   -0.6697214 
C    -2.3234240   -2.8591001   -0.1930709 
H    -2.8130367   -3.0911295    0.7621325 
H    -2.8895376   -3.3110530   -1.0154092 
H    -2.3039908   -1.7729199   -0.3405973 
C     2.5948821   -2.9167598   -0.3414666 
H     2.9564403   -2.8508733   -1.3739578 
H     3.2016734   -3.6084212    0.2553903 
H     2.6363010   -1.9155359    0.0985616 
C    -2.1757729   -0.0277944    5.4100668 
C    -1.3652170   -0.0385414    6.6770605 
H    -0.2952325   -0.0398900    6.4367448 
H    -1.6008151   -0.9353424    7.2636295 
H    -1.5957124    0.8515772    7.2758266 
C    -3.6683239   -0.0237119    5.6067073 
H    -3.9681559    0.8680528    6.1696702 
H    -3.9744751   -0.9185992    6.1612228 
H    -4.1749599   -0.0173054    4.6334188 
C     1.7504744    0.7227247   -3.6768368 
C     1.7437605   -0.6868389   -3.6868779 
C     2.1722307   -1.3703287   -4.8127760 
C     2.6111990   -0.6659373   -5.9341076 
C     2.6173421    0.7257152   -5.9243664 
C     2.1848559    1.4181398   -4.7930936 


[Pd(Cl4-cat)L2]+
76
Energy = -3868.752018309
Pd    0.7301601    0.0049592   -1.2371798 
Cl    2.4215652   -3.0941007   -4.5922959 
Cl    3.6940382   -1.5453504   -7.0301924 
Cl    3.7029518    1.5864222   -7.0176316 
Cl    2.4418874    3.1228703   -4.5663781 
O    -1.7228160   -1.1646197    4.6664578 
O    -1.7153909    1.1167149    4.6807587 
O     1.2787566    1.3295258   -2.5546217 
O     1.2676134   -1.3103317   -2.5676808 
N     0.1550442    1.2882175    0.2025745 
N     1.1732281    3.3623693   -0.3806593 
N    -1.0076741    3.3622956   -0.1559061 
N     0.1432763   -1.2913494    0.1852397 
N    -1.0412098   -3.3465294   -0.2090819 
N     1.1400745   -3.3675819   -0.4277907 
C    -0.3364149    0.7185315    1.3237731 
C    -0.3426648   -0.7326808    1.3141453 
C    -0.8046386   -1.4585734    2.4395189 
H    -0.7874077   -2.5475325    2.4704345 
C    -1.2483447   -0.7299909    3.5034498 
C    -1.2431343    0.6936438    3.5126247 
C    -0.7928995    1.4328621    2.4587617 
H    -0.7674137    2.5211036    2.5046846 
C     0.1112737    2.6183333   -0.0635869 
C     0.7367505    4.6391218   -0.7081127 
C     1.4339876    5.7700015   -1.1192016 
H     2.5154497    5.7584061   -1.2573416 
C     0.6844100    6.9072412   -1.3574415 
H     1.1873765    7.8190605   -1.6840963 
C    -0.7090240    6.9177835   -1.1921516 
H    -1.2600078    7.8387572   -1.3905406 
C    -1.4018496    5.7907701   -0.7865822 
H    -2.4848881    5.8058358   -0.6601683 
C    -0.6462775    4.6474924   -0.5502501 
C     2.5536447    2.9260202   -0.4325954 
H     2.6240848    1.9196261   -0.0078779 
H     3.1719498    3.6186968    0.1514089 
H     2.8720339    2.8844262   -1.4803943 
C    -2.3597828    2.8641030   -0.0602810 
H    -2.3504642    1.7773049   -0.2036476 
H    -2.9601249    3.3142699   -0.8590152 
H    -2.8067125    3.1019543    0.9140521 
C     0.0856586   -2.6169280   -0.1013518 
C    -0.6933293   -4.6286198   -0.6247785 
C    -1.4613833   -5.7587114   -0.8834562 
H    -2.5448321   -5.7630912   -0.7604329 
C    -0.7803236   -6.8862969   -1.3069702 
H    -1.3414408   -7.7970293   -1.5234907 
C     0.6137573   -6.8890361   -1.4677610 
H     1.1070822   -7.8007906   -1.8090323 
C     1.3756709   -5.7649509   -1.2071401 
H     2.4576160   -5.7636195   -1.3417958 
C     0.6901347   -4.6334146   -0.7784258 
C    -2.3880333   -2.8360013   -0.1063929 
H    -2.8403628   -3.0912764    0.8609078 
H    -2.9906625   -3.2613596   -0.9169959 
H    -2.3666427   -1.7464931   -0.2248788 
C     2.5253664   -2.9458671   -0.4694210 
H     2.8489698   -2.8984792   -1.5153494 
H     3.1336150   -3.6501922    0.1112858 
H     2.6046473   -1.9439575   -0.0357188 
C    -2.0722189   -0.0278276    5.4789457 
C    -1.2369478   -0.0380573    6.7295450 
H    -0.1718853   -0.0388043    6.4684450 
H    -1.4604696   -0.9349864    7.3207351 
H    -1.4561757    0.8519460    7.3327770 
C    -3.5608032   -0.0244845    5.7033560 
H    -3.8500177    0.8670579    6.2721533 
H    -3.8555524   -0.9194385    6.2638720 
H    -4.0865869   -0.0184331    4.7401528 
C     1.8272169    0.7159749   -3.6026839 
C     1.8218230   -0.6912670   -3.6093032 
C     2.4108494   -1.3775445   -4.6627449 
C     2.9900692   -0.6796707   -5.7321929 
C     2.9945058    0.7144463   -5.7262940 
C     2.4202691    1.4071237   -4.6507457 


[Pd(tBu-cat)L2]+
88
Energy = -2188.536907592
Pd    0.4520729   -0.2391509   -0.2295761 
H     1.9998189   -2.7017551   -3.8396646 
H     2.9290783   -1.4156873   -5.7222965 
C     3.1973232    1.2671432   -6.0419143 
H     2.0743012    2.3084088   -3.6927139 
O    -2.2563953   -1.4348377    5.5900412 
O    -2.2499211    0.8563019    5.6129067 
O     1.0728943    1.0907216   -1.6136632 
O     1.0422454   -1.5436536   -1.6524483 
N    -0.2073997    1.0509445    1.1417935 
N     0.6253452    3.1989562    0.5646848 
N    -1.5402875    3.0353247    0.8867001 
N    -0.2245033   -1.5520402    1.1112671 
N    -1.5687326   -3.5240623    0.8233724 
N     0.5947748   -3.6935432    0.4910084 
C    -0.8076035    0.4379570    2.2604425 
C    -0.8148810   -0.9579177    2.2451167 
C    -1.2784848   -1.6888512    3.3542146 
H    -1.2378445   -2.7778483    3.3909734 
C    -1.7593162   -0.9743037    4.4230776 
C    -1.7547925    0.4164000    4.4371735 
C    -1.2671663    1.1493340    3.3838517 
H    -1.2182320    2.2369537    3.4433440 
C    -0.3718017    2.3479010    0.8847051 
C     0.0923992    4.4622964    0.3508514 
C     0.6917820    5.6689642    0.0147794 
H     1.7657629    5.7479963   -0.1576505 
C    -0.1380021    6.7750081   -0.0884383 
H     0.2919037    7.7446040   -0.3460611 
C    -1.5160960    6.6775635    0.1352679 
H    -2.1368859    7.5710275    0.0469825 
C    -2.1126878    5.4717072    0.4728288 
H    -3.1857584    5.4010972    0.6538420 
C    -1.2793738    4.3659884    0.5771683 
C     2.0338597    2.8842596    0.5966631 
H     2.1552854    1.8980958    1.0591286 
H     2.5608155    3.6367193    1.1974140 
H     2.4416738    2.8459330   -0.4194564 
C    -2.8527205    2.4454841    0.9804776 
H    -2.7776589    1.3774480    0.7466407 
H    -3.5116432    2.9268594    0.2482034 
H    -3.2760802    2.5562679    1.9878461 
C    -0.3965332   -2.8430225    0.8300936 
C    -1.3161488   -4.8504200    0.4897254 
C    -2.1559701   -5.9494964    0.3688279 
H    -3.2280046   -5.8759801    0.5544388 
C    -1.5669920   -7.1525844    0.0086440 
H    -2.1929594   -8.0409506   -0.0933355 
C    -0.1901278   -7.2536275   -0.2212929 
H     0.2336642   -8.2208999   -0.4972749 
C     0.6460165   -6.1539580   -0.1020196 
H     1.7188952   -6.2356438   -0.2798046 
C     0.0542328   -4.9501284    0.2570515 
C    -2.8777647   -2.9291461    0.9315481 
H    -3.3013204   -3.0616494    1.9361645 
H    -3.5397424   -3.3891856    0.1882801 
H    -2.7967458   -1.8563549    0.7226816 
C     2.0051228   -3.3873775    0.5214723 
H     2.4094980   -3.3404161   -0.4956862 
H     2.5301891   -4.1494262    1.1116561 
H     2.1342110   -2.4071795    0.9945239 
C    -2.6062911   -0.2961592    6.3927459 
C    -1.7837546   -0.3107982    7.6557033 
H    -0.7173483   -0.3099734    7.3996414 
H    -2.0085324   -1.2109054    8.2420563 
H    -2.0051522    0.5774599    8.2612301 
C    -4.0979339   -0.2943614    6.6171808 
H    -4.3919275    0.5959663    7.1860072 
H    -4.3965821   -1.1920805    7.1717788 
H    -4.6167576   -0.2853732    5.6502260 
C     1.5405899    0.5082770   -2.6594231 
C     1.5183733   -0.9381275   -2.6802419 
C     2.0267559   -1.6113331   -3.8204769 
C     2.5365303   -0.8838651   -4.8537944 
C     2.5808981    0.5545914   -4.8456700 
C     2.0777190    1.2216297   -3.7600166 
C     3.1858566    2.7830429   -5.8710694 
H     3.6441459    3.2571836   -6.7495242 
H     2.1626502    3.1732192   -5.7806605 
H     3.7582476    3.0988597   -4.9875595 
C     4.6509473    0.8047006   -6.1935480 
H     4.7322417   -0.2793092   -6.3558735 
H     5.1127774    1.3013342   -7.0577464 
H     5.2397300    1.0580721   -5.3000822 
C     2.4033479    0.9086914   -7.3017519 
H     2.8405634    1.4097042   -8.1771827 
H     2.4109102   -0.1709816   -7.5047389 
H     1.3554068    1.2279674   -7.2117875 


 - Semiquinonato radicals

[Pd(Cl2-cat)L1]+
67
Energy = -2607.582574964
Pd    0.9090299    0.0012653   -1.0582286 
H     2.2816683   -2.4947698   -4.7258231 
Cl    3.2058624   -1.5329524   -7.2167669 
Cl    3.2136353    1.5789562   -7.2027990 
H     2.2967746    2.5230146   -4.7021663 
O    -2.0168909   -1.3059599    4.6344849 
O    -2.0078577    1.2775592    4.6459932 
O     1.4722693    1.3232730   -2.4872879 
O     1.4634493   -1.3106878   -2.4999306 
N     0.2385481    1.3014816    0.2962263 
N     1.0949795    3.4003052   -0.3295405 
N    -1.0719257    3.2765740    0.0255595 
N     0.2287897   -1.3066804    0.2839955 
N    -1.0987013   -3.2677185   -0.0065893 
N     1.0669378   -3.4063691   -0.3635521 
C    -0.4218957    0.6868941    1.3816719 
C    -0.4267899   -0.6973117    1.3754198 
C    -0.9419930   -1.3972614    2.4760367 
H    -0.8947755   -2.4849728    2.4916542 
C    -1.4858024   -0.7195771    3.5510722 
C    -1.4808276    0.6970899    3.5574135 
C    -0.9321949    1.3805601    2.4885202 
H    -0.8771680    2.4677076    2.5141984 
C     0.0871188    2.5930305    0.0159346 
C     0.5953090    4.6913087   -0.7633248 
C    -0.8277905    4.6910881   -0.2068745 
C     2.4955391    3.0776658   -0.2787254 
H     2.6173261    2.1196482    0.2410701 
H     3.0361120    3.8565180    0.2776915 
H     2.9158467    2.9814452   -1.2882210 
C    -2.3890735    2.7011816    0.0592122 
H    -2.3229985    1.6285085   -0.1581792 
H    -3.0135237    3.1782218   -0.7078026 
H    -2.8732860    2.8227043    1.0397890 
C     0.0661580   -2.5940591   -0.0094445 
C    -0.8668169   -4.6817383   -0.2542033 
C     0.5561862   -4.6883885   -0.8106527 
C    -2.4109958   -2.6818683    0.0328836 
H    -2.8971723   -2.8117355    1.0113681 
H    -3.0385661   -3.1441857   -0.7406335 
H    -2.3359648   -1.6071950   -0.1712144 
C     2.4702902   -3.0968636   -0.3094550 
H     2.8920611   -2.9971877   -1.3179826 
H     3.0034493   -3.8845434    0.2416623 
H     2.6003355   -2.1436467    0.2171327 
C    -2.0490549   -2.7003661    4.7020319 
C     1.8642083    0.7351927   -3.5545708 
C     1.8594382   -0.7151033   -3.5614768 
C     2.2865158   -1.4049775   -4.7206739 
C     2.6961850   -0.7022092   -5.8195396 
C     2.7000187    0.7382556   -5.8129967 
C     2.2950265    1.4332241   -4.7074192 
H    -0.9116730    5.2652466    0.7313988 
H    -1.5579675    5.0973220   -0.9187248 
H     0.6195892    4.7642722   -1.8637387 
H     1.2097958    5.5014257   -0.3504419 
H    -0.9557338   -5.2652316    0.6777176 
H    -1.6005234   -5.0735920   -0.9704784 
H     1.1636445   -5.5081062   -0.4063707 
H     0.5799299   -4.7501037   -1.9118134 
H    -2.5336797   -2.9621903    5.6491004 
H    -1.0350503   -3.1340091    4.6942378 
H    -2.6325555   -3.1358832    3.8729090 
C    -2.0313981    2.6715451    4.7253423 
H    -2.5147989    2.9283743    5.6744070 
H    -2.6118554    3.1176648    3.8996772 
H    -1.0147272    3.0989198    4.7218307 


[Pd(Cl4-cat)L1]+
67
Energy = -3526.233998590
Pd    0.8851450    0.0015279   -1.0302307 
Cl    2.3114064   -3.1138091   -4.6271955 
Cl    3.3134117   -1.5252267   -7.1493636 
Cl    3.3218085    1.5641691   -7.1370143 
Cl    2.3275476    3.1380455   -4.6025853 
O    -2.0000970   -1.3060915    4.6724309 
O    -1.9917987    1.2759987    4.6841066 
O     1.4389298    1.3178269   -2.4722345 
O     1.4313213   -1.3058338   -2.4830115 
N     0.2389353    1.3001230    0.3264493 
N     1.0764471    3.3872399   -0.3611988 
N    -1.0852266    3.2634914    0.0221710 
N     0.2302176   -1.3050290    0.3144917 
N    -1.1113347   -3.2530892   -0.0124524 
N     1.0496203   -3.3922519   -0.3943734 
C    -0.4136327    0.6868772    1.4175290 
C    -0.4182735   -0.6974501    1.4111573 
C    -0.9313731   -1.3989179    2.5113970 
H    -0.8857820   -2.4868424    2.5244287 
C    -1.4717357   -0.7205454    3.5877821 
C    -1.4670164    0.6968551    3.5942861 
C    -0.9219302    1.3815264    2.5243112 
H    -0.8689842    2.4689255    2.5476897 
C     0.0774822    2.5866942    0.0198007 
C     0.5628685    4.6545430   -0.8464951 
C    -0.8520892    4.6695147   -0.2715158 
C     2.4811727    3.0787069   -0.3333666 
H     2.6227886    2.1163959    0.1730511 
H     3.0213790    3.8573600    0.2238981 
H     2.8823833    3.0047669   -1.3521443 
C    -2.3996583    2.6837934    0.0823333 
H    -2.3297818    1.6020568   -0.0813285 
H    -3.0256492    3.1192369   -0.7080473 
H    -2.8848932    2.8530055    1.0549651 
C     0.0574596   -2.5869528   -0.0059141 
C    -0.8907745   -4.6577491   -0.3217324 
C     0.5254655   -4.6496705   -0.8937288 
C    -2.4205699   -2.6623743    0.0525773 
H    -2.9089152   -2.8390896    1.0222575 
H    -3.0490886   -3.0825240   -0.7441527 
H    -2.3408256   -1.5794395   -0.0979402 
C     2.4569528   -3.0964157   -0.3625813 
H     2.8598123   -3.0179507   -1.3803692 
H     2.9896959   -3.8841451    0.1890486 
H     2.6063840   -2.1392974    0.1513390 
C    -2.0320360   -2.7006988    4.7409780 
C     1.8581503    0.7319365   -3.5216968 
C     1.8540804   -0.7138565   -3.5275655 
C     2.3209354   -1.4098818   -4.6768063 
C     2.7618998   -0.7051025   -5.7701836 
C     2.7656471    0.7360743   -5.7644817 
C     2.3284127    1.4345300   -4.6655449 
H    -0.9273131    5.2810398    0.6428682 
H    -1.5941084    5.0402559   -0.9904939 
H     0.5764831    4.6716188   -1.9492411 
H     1.1775101    5.4864959   -0.4795342 
H    -0.9735673   -5.2788663    0.5853713 
H    -1.6347919   -5.0128297   -1.0465250 
H     1.1316788   -5.4909902   -0.5341843 
H     0.5412549   -4.6553997   -1.9965668 
H    -2.5135202   -2.9618226    5.6897981 
H    -1.0179941   -3.1340680    4.7300665 
H    -2.6182617   -3.1364370    3.9139383 
C    -2.0147511    2.6701446    4.7652659 
H    -2.4946076    2.9257683    5.7164121 
H    -2.5982521    3.1171736    3.9422781 
H    -0.9979226    3.0969440    4.7583878 


[Pd(tBu-cat)L1]+
79
Energy = -1846.003283408
Pd    0.8381706    0.0053803   -1.0904834 
H     2.2309928   -2.4647670   -4.7628547 
H     3.0568877   -1.1814468   -6.6940397 
C     3.2888900    1.5014709   -7.0380507 
H     2.2758391    2.5457669   -4.6422981 
O    -1.9251291   -1.3165632    4.6839165 
O    -1.9215060    1.2680189    4.6984460 
O     1.3839706    1.3308889   -2.5118725 
O     1.3695330   -1.3018352   -2.5370746 
N     0.1934696    1.3043362    0.2846127 
N     1.0132032    3.4091036   -0.3681762 
N    -1.1419564    3.2671354    0.0462154 
N     0.1888750   -1.3085722    0.2687063 
N    -1.1382438   -3.2751045    0.0180240 
N     1.0162860   -3.4039024   -0.4046400 
C    -0.4355961    0.6845138    1.3849667 
C    -0.4376410   -0.7004108    1.3769765 
C    -0.9190789   -1.4018749    2.4918342 
H    -0.8699278   -2.4895941    2.5039329 
C    -1.4300758   -0.7269099    3.5844935 
C    -1.4283666    0.6892455    3.5923824 
C    -0.9150301    1.3748822    2.5075227 
H    -0.8615233    2.4622196    2.5322895 
C     0.0229554    2.5928801    0.0069279 
C     0.4890818    4.6906587   -0.7985391 
C    -0.9165399    4.6820211   -0.2005669 
C     2.4175765    3.1005265   -0.3505020 
H     2.5600771    2.1444270    0.1674392 
H     2.9633569    3.8861639    0.1913473 
H     2.8129273    3.0030623   -1.3695532 
C    -2.4518129    2.6790806    0.1140678 
H    -2.3816564    1.6088784   -0.1137869 
H    -3.1029618    3.1557420   -0.6307463 
H    -2.9084353    2.7875388    1.1093315 
C     0.0235200   -2.5952075   -0.0197397 
C    -0.9074826   -4.6868197   -0.2425871 
C     0.4967994   -4.6844007   -0.8438345 
C    -2.4503286   -2.6922288    0.0893264 
H    -2.9083832   -2.8128266    1.0824766 
H    -3.0985676   -3.1631584   -0.6616773 
H    -2.3834073   -1.6194377   -0.1273583 
C     2.4191452   -3.0883820   -0.3930950 
H     2.8082268   -2.9839206   -1.4138766 
H     2.9719826   -3.8741129    0.1413797 
H     2.5601582   -2.1345033    0.1294596 
C    -1.9446148   -2.7109521    4.7522666 
C     1.8034020    0.7472524   -3.5764740 
C     1.7908942   -0.6991057   -3.5893743 
C     2.2486891   -1.3740438   -4.7497855 
C     2.7025386   -0.6483354   -5.8100093 
C     2.7359205    0.7900905   -5.8105988 
C     2.2812161    1.4587446   -4.7049523 
H    -0.9773375    5.2613532    0.7363009 
H    -1.6708158    5.0784586   -0.8925709 
H     0.4799415    4.7532100   -1.8998560 
H     1.1077260    5.5106657   -0.4119064 
H    -0.9636420   -5.2751223    0.6887631 
H    -1.6617222   -5.0796323   -0.9367315 
H     1.1201594   -5.5046497   -0.4651876 
H     0.4855601   -4.7384904   -1.9455703 
H    -2.3965169   -2.9764508    5.7143614 
H    -0.9281627   -3.1370517    4.7109376 
H    -2.5512259   -3.1515597    3.9423889 
C    -1.9486810    2.6617378    4.7769087 
H    -2.4067350    2.9178502    5.7386539 
H    -2.5534709    3.1050039    3.9671506 
H    -0.9343599    3.0936815    4.7441045 
C     3.2789633    3.0176087   -6.8710096 
H     3.6989884    3.4906648   -7.7689124 
H     2.2588611    3.4044365   -6.7382232 
H     3.8872936    3.3378283   -6.0133625 
C     2.4332245    1.1358755   -8.2550250 
H     2.8202135    1.6395783   -9.1524810 
H     2.4400863    0.0562640   -8.4585003 
H     1.3891230    1.4466127   -8.1089592 
C     4.7353394    1.0443209   -7.2612982 
H     4.8078506   -0.0355056   -7.4510861 
H     5.1613642    1.5600770   -8.1329558 
H     5.3621810    1.2766308   -6.3880154 


[Pd(Cl2-cat)L2]+
76
Energy = -2950.116728676
Pd    1.0007752    0.0010665   -1.2353738 
H     2.4325535   -2.4973554   -4.8739742 
Cl    3.4122660   -1.5363024   -7.3454100 
Cl    3.4235394    1.5752481   -7.3315860 
H     2.4513023    2.5214470   -4.8512737 
O    -1.7462167   -1.1624923    4.5684253 
O    -1.7376923    1.1285023    4.5797847 
O     1.5880087    1.3234990   -2.6517179 
O     1.5771091   -1.3126107   -2.6640154 
N     0.3505707    1.2962299    0.1278840 
N     1.2241079    3.4291376   -0.4449028 
N    -0.9463578    3.3031764   -0.1405422 
N     0.3392852   -1.3018270    0.1147812 
N    -0.9887866   -3.2847537   -0.1797494 
N     1.1793647   -3.4407158   -0.4859893 
C    -0.2593764    0.6920342    1.2466256 
C    -0.2650881   -0.7033876    1.2396260 
C    -0.7412685   -1.4291216    2.3466368 
H    -0.7005171   -2.5178386    2.3900376 
C    -1.2354230   -0.7086233    3.4054716 
C    -1.2301487    0.6825131    3.4123922 
C    -0.7301539    1.4100220    2.3610296 
H    -0.6811545    2.4978326    2.4159913 
C     0.2098717    2.5967873   -0.1313219 
C     0.7148549    4.7014535   -0.6655477 
C     1.3382754    5.8965527   -0.9998121 
H     2.4149082    5.9565922   -1.1633449 
C     0.5286152    7.0159612   -1.1125339 
H     0.9772922    7.9772343   -1.3692127 
C    -0.8529017    6.9427839   -0.8997713 
H    -1.4569174    7.8468601   -0.9956552 
C    -1.4732464    5.7489124   -0.5638896 
H    -2.5488808    5.6984114   -0.3913112 
C    -0.6600292    4.6290646   -0.4503110 
C     2.6264102    3.0884220   -0.4098170 
H     2.7295334    2.0993801    0.0511489 
H     3.1661786    3.8290230    0.1941376 
H     3.0373918    3.0485236   -1.4249601 
C    -2.2693142    2.7344581   -0.0576777 
H    -2.2109366    1.6668231   -0.2988242 
H    -2.9158196    3.2321642   -0.7899182 
H    -2.6963927    2.8453625    0.9480531 
C     0.1782396   -2.5967041   -0.1616323 
C    -0.7232096   -4.6108296   -0.5060387 
C    -1.5540661   -5.7162237   -0.6335408 
H    -2.6287205   -5.6504686   -0.4604132 
C    -0.9525430   -6.9155106   -0.9842648 
H    -1.5709023   -7.8085549   -1.0915204 
C     0.4277850   -7.0077414   -1.1980785 
H     0.8611827   -7.9727515   -1.4668362 
C     1.2549968   -5.9026061   -1.0714866 
H     2.3305192   -5.9777294   -1.2359494 
C     0.6503533   -4.7020234   -0.7223687 
C    -2.3029274   -2.6975113   -0.0880494 
H    -2.7303573   -2.8147632    0.9168039 
H    -2.9576198   -3.1765517   -0.8255051 
H    -2.2291868   -1.6280437   -0.3162128 
C     2.5867809   -3.1223168   -0.4472251 
H     2.9989738   -3.0805721   -1.4617509 
H     3.1145796   -3.8760024    0.1511030 
H     2.7047535   -2.1386070    0.0214553 
C    -2.1198973   -0.0194763    5.3547381 
C    -1.3375340   -0.0286601    6.6422807 
H    -0.2634736   -0.0310277    6.4206013 
H    -1.5832179   -0.9249396    7.2258419 
H    -1.5772708    0.8630259    7.2353838 
C    -3.6178321   -0.0148158    5.5325955 
H    -3.9286125    0.8783546    6.0879221 
H    -3.9351678   -0.9098039    6.0812297 
H    -4.1058745   -0.0093323    4.5498004 
C     1.9992914    0.7339222   -3.7115134 
C     1.9935327   -0.7166908   -3.7181767 
C     2.4419236   -1.4075490   -4.8686941 
C     2.8748181   -0.7050158   -5.9587600 
C     2.8800782    0.7356087   -5.9523377 
C     2.4525877    1.4316097   -4.8559321 


[Pd(Cl4-cat)L2]+
76
Energy = -3868.767366253
Pd    1.0089789   -0.0006882   -1.1981974 
Cl    2.6094455   -3.1208658   -4.7084772 
Cl    3.7670659   -1.5364961   -7.1700533 
Cl    3.7774798    1.5535225   -7.1606324 
Cl    2.6311040    3.1306428   -4.6890394 
O    -1.6603587   -1.1609862    4.6325900 
O    -1.6540775    1.1296829    4.6415122 
O     1.6174690    1.3142667   -2.6168916 
O     1.6087925   -1.3103088   -2.6249858 
N     0.3672793    1.2947078    0.1594685 
N     1.1667341    3.4364751   -0.4918197 
N    -0.9910297    3.2581661   -0.1312756 
N     0.3599708   -1.3020836    0.1499035 
N    -1.0295947   -3.2393975   -0.1696137 
N     1.1256039   -3.4476044   -0.5290232 
C    -0.2183315    0.6913452    1.2919191 
C    -0.2222737   -0.7035915    1.2865834 
C    -0.6832116   -1.4300452    2.3993082 
H    -0.6431170   -2.5189855    2.4404104 
C    -1.1641402   -0.7083839    3.4633419 
C    -1.1602016    0.6835525    3.4688063 
C    -0.6749956    1.4112069    2.4107519 
H    -0.6287480    2.4994243    2.4613751 
C     0.1852726    2.5862152   -0.1289702 
C     0.6143620    4.6841661   -0.7443764 
C     1.1943005    5.8825032   -1.1404316 
H     2.2635575    5.9649712   -1.3381206 
C     0.3493968    6.9730087   -1.2739368 
H     0.7623524    7.9357541   -1.5805671 
C    -1.0239628    6.8687053   -1.0214348 
H    -1.6569324    7.7504974   -1.1362204 
C    -1.6005305    5.6714062   -0.6255407 
H    -2.6695694    5.5960592   -0.4244818 
C    -0.7515296    4.5802722   -0.4919975 
C     2.5816824    3.1466050   -0.4839866 
H     2.7317859    2.1666635   -0.0168630 
H     3.1053061    3.9128101    0.1020311 
H     2.9675835    3.1163939   -1.5089681 
C    -2.2957207    2.6573565    0.0002023 
H    -2.2154178    1.5851217   -0.2114867 
H    -2.9722079    3.1162024   -0.7305369 
H    -2.7015551    2.7873333    1.0122453 
C     0.1574248   -2.5868552   -0.1557593 
C    -0.8112294   -4.5592865   -0.5505386 
C    -1.6783893   -5.6334858   -0.7042965 
H    -2.7463983   -5.5431029   -0.5042082 
C    -1.1213962   -6.8333400   -1.1200042 
H    -1.7691054   -7.7018947   -1.2519559 
C     0.2506635   -6.9564920   -1.3717956 
H     0.6478010   -7.9205067   -1.6950149 
C     1.1137639   -5.8829557   -1.2175443 
H     2.1818397   -5.9801642   -1.4149207 
C     0.5532980   -4.6818169   -0.8020715 
C    -2.3247230   -2.6201828   -0.0291918 
H    -2.7326107   -2.7592106    0.9808004 
H    -3.0083001   -3.0572153   -0.7668082 
H    -2.2278682   -1.5463574   -0.2250688 
C     2.5449691   -3.1807739   -0.5153145 
H     2.9333500   -3.1457693   -1.5391876 
H     3.0549405   -3.9615833    0.0633436 
H     2.7095178   -2.2083016   -0.0377410 
C    -2.0304862   -0.0176867    5.4203416 
C    -1.2405754   -0.0247227    6.7030681 
H    -0.1679015   -0.0261718    6.4749854 
H    -1.4818272   -0.9206460    7.2890678 
H    -1.4777629    0.8673187    7.2966826 
C    -3.5274455   -0.0143388    5.6066045 
H    -3.8359553    0.8790566    6.1628130 
H    -3.8407225   -0.9090748    6.1579582 
H    -4.0214196   -0.0103604    4.6266883 
C     2.0960934    0.7263144   -3.6401593 
C     2.0912585   -0.7193175   -3.6446517 
C     2.6259308   -1.4177978   -4.7627236 
C     3.1323800   -0.7141388   -5.8281848 
C     3.1372291    0.7273407   -5.8237614 
C     2.6356388    1.4279185   -4.7539718 


* Set 2: COSMO (epsilon=2)


 - Diguanidino radicals

[Pd(Cl2-cat)L1]+
67
Energy = -2607.599463664
Pd    0.7993799    0.0037323   -1.0649427 
H     1.9677799   -2.4575062   -4.7285275 
Cl    2.7557943   -1.5397993   -7.2881737 
Cl    2.7703332    1.6253295   -7.2637223 
H     1.9901797    2.5104180   -4.6897184 
O    -2.0604448   -1.2962611    4.6471244 
O    -2.0523050    1.2496408    4.6630784 
O     1.2762399    1.3400240   -2.4132954 
O     1.2641788   -1.3159049   -2.4337641 
N     0.2047551    1.2841454    0.3838448 
N     1.2296605    3.3483420   -0.0914567 
N    -0.9681331    3.2969652   -0.1142955 
N     0.1921817   -1.2919369    0.3652882 
N    -1.0025050   -3.2860886   -0.1554725 
N     1.1947590   -3.3598069   -0.1417914 
C    -0.3834614    0.7112060    1.4536133 
C    -0.3897500   -0.7284745    1.4436915 
C    -0.9497633   -1.4315319    2.5300200 
H    -0.9303306   -2.5200859    2.5296523 
C    -1.5020693   -0.7433962    3.5842529 
C    -1.4970425    0.7065500    3.5935600 
C    -0.9390067    1.4042480    2.5487020 
H    -0.9113884    2.4925521    2.5626615 
C     0.1510008    2.6093525    0.0987507 
C     0.8625392    4.6298218   -0.6769130 
C    -0.6494601    4.6817878   -0.4430864 
C     2.5940263    2.8845529   -0.0475325 
H     2.6384446    1.9484504    0.5192551 
H     3.2173728    3.6368084    0.4525406 
H     2.9562700    2.6955677   -1.0672535 
C    -2.3064092    2.7694071   -0.1330088 
H    -2.2693828    1.6766201   -0.2193497 
H    -2.8363211    3.1664879   -1.0080230 
H    -2.8640370    3.0397483    0.7758140 
C     0.1243465   -2.6124956    0.0622168 
C    -0.6992051   -4.6691724   -0.5050600 
C     0.8129286   -4.6306085   -0.7408314 
C    -2.3351630   -2.7446263   -0.1652839 
H    -2.8942000   -3.0206872    0.7408809 
H    -2.8704461   -3.1251748   -1.0444559 
H    -2.2870880   -1.6513457   -0.2377076 
C     2.5643022   -2.9115548   -0.0947242 
H     2.9257171   -2.7105764   -1.1125067 
H     3.1806067   -3.6785901    0.3914582 
H     2.6208822   -1.9852502    0.4870014 
C    -2.1304018   -2.7000539    4.7412417 
C     1.6261933    0.7259679   -3.5521393 
C     1.6198037   -0.6876015   -3.5629289 
C     1.9739826   -1.3666085   -4.7171467 
C     2.3325506   -0.6606799   -5.8677397 
C     2.3387744    0.7281840   -5.8571287 
C     1.9865373    1.4194824   -4.6957175 
H    -0.9235510    5.3440157    0.3928124 
H    -1.2050799    4.9984192   -1.3357037 
H     1.1219902    4.6243325   -1.7468075 
H     1.3973089    5.4507046   -0.1833728 
H    -0.9791887   -5.3405866    0.3214221 
H    -1.2599216   -4.9665757   -1.4012001 
H     1.3395663   -5.4624541   -0.2570139 
H     1.0709367   -4.6163604   -1.8109325 
H    -2.6344834   -2.9248391    5.6865505 
H    -1.1241555   -3.1453780    4.7533512 
H    -2.7128051   -3.1213349    3.9076498 
C    -2.1147965    2.6525815    4.7738530 
H    -2.6189357    2.8688048    5.7211392 
H    -1.1061854    3.0922361    4.7927018 
H    -2.6939059    3.0868601    3.9445994 


[Pd(Cl4-cat)L1]+
67
Energy = -3526.259475265
Pd    0.7696515    0.0035948   -1.0385477 
Cl    2.0803582   -3.0875812   -4.6026596 
Cl    3.0125368   -1.5312144   -7.1731202 
Cl    3.0203019    1.6005045   -7.1545913 
Cl    2.0964229    3.1310293   -4.5657115 
O    -2.0082931   -1.2962813    4.6990340 
O    -2.0010933    1.2481943    4.7147222 
O     1.2423542    1.3349207   -2.3974165 
O     1.2334282   -1.3132093   -2.4142623 
N     0.1990855    1.2840293    0.4078327 
N     1.1792723    3.3486591   -0.1609087 
N    -1.0171583    3.2645325   -0.1143788 
N     0.1882169   -1.2915134    0.3902411 
N    -1.0499489   -3.2506064   -0.1601017 
N     1.1454010   -3.3580955   -0.2107425 
C    -0.3713017    0.7119673    1.4879389 
C    -0.3769113   -0.7293886    1.4783354 
C    -0.9240570   -1.4333537    2.5690128 
H    -0.9062037   -2.5219291    2.5655048 
C    -1.4631041   -0.7444147    3.6302231 
C    -1.4584846    0.7064662    3.6394316 
C    -0.9140927    1.4054227    2.5875489 
H    -0.8879783    2.4937721    2.5988333 
C     0.1193214    2.6020448    0.0900155 
C     0.7736812    4.5961664   -0.7942737 
C    -0.7292550    4.6389409   -0.5103497 
C     2.5554709    2.9191983   -0.1405329 
H     2.6315714    1.9698262    0.4007329 
H     3.1660688    3.6749870    0.3703237 
H     2.9072191    2.7689053   -1.1698662 
C    -2.3457380    2.7139024   -0.0898182 
H    -2.2929390    1.6204019   -0.1547118 
H    -2.9025825    3.0837492   -0.9601860 
H    -2.8873530    2.9939226    0.8255877 
C     0.0940312   -2.6037819    0.0529118 
C    -0.7778100   -4.6210126   -0.5797539 
C     0.7256038   -4.5911653   -0.8626917 
C    -2.3721842   -2.6855568   -0.1264196 
H    -2.9160675   -2.9720885    0.7855576 
H    -2.9340395   -3.0369551   -1.0013309 
H    -2.3072404   -1.5920049   -0.1761598 
C     2.5264891   -2.9448482   -0.1848801 
H     2.8790970   -2.7826230   -1.2121426 
H     3.1285514   -3.7157124    0.3134377 
H     2.6140751   -2.0051969    0.3715285 
C    -2.0774316   -2.7005842    4.7957056 
C     1.6500834    0.7224820   -3.5036049 
C     1.6456308   -0.6895896   -3.5123798 
C     2.0771670   -1.3682381   -4.6442891 
C     2.5028208   -0.6678046   -5.7831878 
C     2.5063735    0.7232603   -5.7749194 
C     2.0846347    1.4123108   -4.6276203 
H    -0.9845591    5.3317638    0.3063317 
H    -1.3188985    4.9095317   -1.3963811 
H     0.9994721    4.5355564   -1.8697800 
H     1.3121637    5.4466044   -0.3584951 
H    -1.0416330   -5.3249573    0.2245856 
H    -1.3705578   -4.8691500   -1.4703091 
H     1.2539646   -5.4541051   -0.4393352 
H     0.9525167   -4.5170106   -1.9370334 
H    -2.5716314   -2.9237328    5.7465074 
H    -1.0709813   -3.1453121    4.7976724 
H    -2.6686161   -3.1223103    3.9686416 
C    -2.0631775    2.6515817    4.8281759 
H    -2.5564356    2.8658270    5.7815219 
H    -1.0545020    3.0911220    4.8356787 
H    -2.6522598    3.0860972    4.0061938 


[Pd(tBu-cat)L1]+
79
Energy = -1846.007854643
Pd    0.7758713   -0.0074343   -1.0427795 
H     1.9621171   -2.4335290   -4.7193149 
H     2.6081293   -1.1624902   -6.7412494 
C     2.7248258    1.5414304   -7.1105597 
H     1.9317459    2.5246211   -4.5966743 
O    -2.0419997   -1.3010719    4.6957968 
O    -2.0398747    1.2465567    4.7046137 
O     1.2275915    1.3350953   -2.3840299 
O     1.2322638   -1.3219980   -2.4127155 
N     0.1929512    1.2731235    0.4120546 
N     1.2036661    3.3377381   -0.0902770 
N    -0.9939897    3.2731092   -0.1011753 
N     0.1857198   -1.3033619    0.3991665 
N    -1.0189007   -3.2918678   -0.1188168 
N     1.1784464   -3.3694322   -0.1308373 
C    -0.3871226    0.7010904    1.4861487 
C    -0.3901429   -0.7374790    1.4797021 
C    -0.9429329   -1.4383557    2.5720235 
H    -0.9215839   -2.5269116    2.5738244 
C    -1.4904497   -0.7486977    3.6272721 
C    -1.4888802    0.7003496    3.6326329 
C    -0.9388248    1.3959596    2.5829467 
H    -0.9139395    2.4844260    2.5922873 
C     0.1303855    2.5941519    0.1145178 
C     0.8250705    4.6035357   -0.7012288 
C    -0.6841209    4.6541928   -0.4517928 
C     2.5698275    2.8779378   -0.0592870 
H     2.6256064    1.9536364    0.5256072 
H     3.1988790    3.6417408    0.4155065 
H     2.9137576    2.6678389   -1.0812685 
C    -2.3282426    2.7360887   -0.1096873 
H    -2.2832016    1.6428047   -0.1848249 
H    -2.8637293    3.1198294   -0.9873342 
H    -2.8852231    3.0115511    0.7979960 
C     0.1118710   -2.6209874    0.0910987 
C    -0.7209682   -4.6719501   -0.4829973 
C     0.7865273   -4.6297526   -0.7445663 
C    -2.3496445   -2.7463925   -0.1148923 
H    -2.9020383   -3.0231908    0.7951464 
H    -2.8938895   -3.1219726   -0.9907667 
H    -2.2983591   -1.6530686   -0.1843715 
C     2.5483258   -2.9200458   -0.1044284 
H     2.8852206   -2.6958912   -1.1257935 
H     3.1752336   -3.6963415    0.3526251 
H     2.6160926   -2.0060416    0.4953122 
C    -2.1073691   -2.7042663    4.7914108 
C     1.5888090    0.7236472   -3.5298909 
C     1.5912487   -0.6811076   -3.5435406 
C     1.9618469   -1.3405982   -4.7076066 
C     2.3238405   -0.6142920   -5.8400286 
C     2.3263902    0.7817088   -5.8433740 
C     1.9522927    1.4364710   -4.6658444 
H    -0.9507884    5.3268829    0.3782175 
H    -1.2502959    4.9569877   -1.3426404 
H     1.0721699    4.5719019   -1.7735525 
H     1.3610112    5.4384459   -0.2332728 
H    -0.9853201   -5.3497160    0.3435919 
H    -1.2965867   -4.9636989   -1.3715394 
H     1.3206783   -5.4701240   -0.2843913 
H     1.0256490   -4.5956446   -1.8186555 
H    -2.6062966   -2.9301525    5.7392534 
H    -1.0999772   -3.1473964    4.7990397 
H    -2.6922467   -3.1288272    3.9610162 
C    -2.1024807    2.6492883    4.8090852 
H    -2.6017241    2.8702732    5.7579169 
H    -1.0941956    3.0903054    4.8203363 
H    -2.6858497    3.0802830    3.9809109 
C     2.6740523    3.0539650   -6.9122118 
H     2.9742302    3.5603072   -7.8410900 
H     1.6616289    3.3949955   -6.6529156 
H     3.3605998    3.3820320   -6.1183921 
C     1.7634827    1.1731253   -8.2455138 
H     2.0238358    1.7186494   -9.1655032 
H     1.8017477    0.0992460   -8.4734842 
H     0.7282831    1.4252459   -7.9743997 
C     4.1542939    1.1569853   -7.5063244 
H     4.2429403    0.0797309   -7.7002440 
H     4.4630994    1.6905909   -8.4185739 
H     4.8612465    1.4112132   -6.7031404 


[Pd(Cl2-cat)L2]+
76
Energy = -2950.129041897
Pd    0.8256000    0.0050046   -1.2856358 
H     2.1400643   -2.4562027   -4.8976232 
Cl    3.0316373   -1.5363072   -7.4243360 
Cl    3.0438198    1.6278946   -7.3987270 
H     2.1602677    2.5134629   -4.8565019 
O    -1.8050996   -1.1650747    4.5525626 
O    -1.7978440    1.1166806    4.5670159 
O     1.3590442    1.3396544   -2.6105816 
O     1.3467635   -1.3126375   -2.6326336 
N     0.2134682    1.2848741    0.1508108 
N     1.2644544    3.3784656   -0.2694648 
N    -0.9272084    3.3699039   -0.2076861 
N     0.1997784   -1.2901658    0.1316790 
N    -0.9635435   -3.3583685   -0.2516320 
N     1.2276443   -3.3886791   -0.3215231 
C    -0.3141510    0.7165592    1.2558430 
C    -0.3206455   -0.7324457    1.2457042 
C    -0.8151189   -1.4594107    2.3566592 
H    -0.8011889   -2.5485823    2.3888019 
C    -1.2927170   -0.7302848    3.4049459 
C    -1.2879795    0.6932372    3.4140895 
C    -0.8042558    1.4325720    2.3758493 
H    -0.7824237    2.5210908    2.4224144 
C     0.1814275    2.6224378   -0.0740999 
C     0.8520970    4.6758014   -0.5435841 
C     1.5723411    5.8338079   -0.8178480 
H     2.6618986    5.8343919   -0.8653588 
C     0.8372136    6.9856955   -1.0326043 
H     1.3599577    7.9188430   -1.2503570 
C    -0.5651276    6.9854418   -0.9773653 
H    -1.1037208    7.9186456   -1.1520516 
C    -1.2810205    5.8330375   -0.7057640 
H    -2.3708570    5.8368429   -0.6612296 
C    -0.5404251    4.6753095   -0.4910787 
C     2.6357105    2.9143568   -0.2487768 
H     2.6747178    1.9509782    0.2694781 
H     3.2525946    3.6429343    0.2893793 
H     2.9870115    2.7750617   -1.2779597 
C    -2.2842194    2.8727292   -0.2013145 
H    -2.2681661    1.7929892   -0.3909769 
H    -2.8435837    3.3606295   -1.0072988 
H    -2.7751486    3.0712492    0.7607317 
C     0.1531759   -2.6240777   -0.1118895 
C    -0.5912843   -4.6636676   -0.5541413 
C    -1.3447561   -5.8105743   -0.7816222 
H    -2.4343372   -5.8032714   -0.7328426 
C    -0.6418166   -6.9665874   -1.0714042 
H    -1.1909379   -7.8917364   -1.2560368 
C     0.7602354   -6.9804374   -1.1326552 
H     1.2722004   -7.9159240   -1.3654677 
C     1.5081042   -5.8392037   -0.9050801 
H     2.5973848   -5.8506029   -0.9571294 
C     0.8008882   -4.6777676   -0.6120302 
C    -2.3155477   -2.8485016   -0.2338342 
H    -2.8072306   -3.0619463    0.7245152 
H    -2.8802634   -3.3147301   -1.0488678 
H    -2.2894461   -1.7653987   -0.4013964 
C     2.6039439   -2.9395248   -0.2978010 
H     2.9535806   -2.7873675   -1.3257884 
H     3.2145014   -3.6832613    0.2267112 
H     2.6551633   -1.9853256    0.2363055 
C    -2.1741650   -0.0280313    5.3567054 
C    -1.3681844   -0.0383711    6.6260541 
H    -0.2974053   -0.0395300    6.3885535 
H    -1.6079423   -0.9350543    7.2112339 
H    -1.6032650    0.8517487    7.2231432 
C    -3.6670429   -0.0244716    5.5461036 
H    -3.9677568    0.8671320    6.1090077 
H    -3.9734006   -0.9194409    6.1005322 
H    -4.1682730   -0.0182358    4.5699725 
C     1.7545212    0.7274408   -3.7356802 
C     1.7483040   -0.6855036   -3.7472181 
C     2.1482804   -1.3653905   -4.8861711 
C     2.5522542   -0.6584006   -6.0207426 
C     2.5577594    0.7309872   -6.0095412 
C     2.1596903    1.4226036   -4.8634495 


[Pd(Cl4-cat)L2]+
76
Energy = -3868.785380676
Pd    0.7199847    0.0051972   -1.2822198 
Cl    2.4253350   -3.0885382   -4.6508188 
Cl    3.7193559   -1.5361638   -7.0731120 
Cl    3.7317496    1.5970847   -7.0531501 
Cl    2.4508390    3.1286495   -4.6106908 
O    -1.7042657   -1.1646612    4.6311538 
O    -1.6961303    1.1164907    4.6455732 
O     1.2756698    1.3332583   -2.6073214 
O     1.2629593   -1.3095450   -2.6255103 
N     0.1433320    1.2867519    0.1575970 
N     1.1665369    3.3697889   -0.3849169 
N    -1.0152300    3.3676164   -0.1681309 
N     0.1297512   -1.2906527    0.1392516 
N    -1.0505157   -3.3545512   -0.2160768 
N     1.1308749   -3.3761524   -0.4347674 
C    -0.3396995    0.7182849    1.2826433 
C    -0.3465737   -0.7332239    1.2727040 
C    -0.7991189   -1.4601587    2.3999257 
H    -0.7821976   -2.5490726    2.4311576 
C    -1.2373545   -0.7305134    3.4652753 
C    -1.2318028    0.6938214    3.4745033 
C    -0.7867489    1.4339179    2.4192645 
H    -0.7609706    2.5221143    2.4652838 
C     0.1013407    2.6214694   -0.0889904 
C     0.7338340    4.6554472   -0.6785556 
C     1.4345552    5.7977819   -1.0512878 
H     2.5173322    5.7907819   -1.1799377 
C     0.6867462    6.9424597   -1.2590391 
H     1.1925163    7.8637520   -1.5535981 
C    -0.7081095    6.9493060   -1.1014934 
H    -1.2573744    7.8765256   -1.2746622 
C    -1.4042344    5.8115003   -0.7330998 
H    -2.4879300    5.8224962   -0.6113768 
C    -0.6503171    4.6611037   -0.5263789 
C     2.5457416    2.9298174   -0.4309244 
H     2.6143413    1.9291883    0.0077623 
H     3.1640635    3.6272506    0.1465588 
H     2.8686743    2.8781812   -1.4766784 
C    -2.3700300    2.8748219   -0.0671939 
H    -2.3677194    1.7891393   -0.2183394 
H    -2.9734017    3.3345491   -0.8578446 
H    -2.8062932    3.1093186    0.9123986 
C     0.0737576   -2.6212629   -0.1266415 
C    -0.6994238   -4.6460096   -0.5947491 
C    -1.4655925   -5.7849578   -0.8191604 
H    -2.5491798   -5.7862213   -0.6966017 
C    -0.7817022   -6.9239489   -1.2064472 
H    -1.3410067   -7.8423225   -1.3941496 
C     0.6130871   -6.9292504   -1.3650946 
H     1.1087793   -7.8510155   -1.6749735 
C     1.3730577   -5.7959928   -1.1394532 
H     2.4557519   -5.7984201   -1.2688174 
C     0.6845472   -4.6524558   -0.7480136 
C    -2.4001155   -2.8499227   -0.1061209 
H    -2.8381281   -3.0963664    0.8696557 
H    -3.0084463   -3.2903646   -0.9039468 
H    -2.3869312   -1.7620475   -0.2392652 
C     2.5146999   -2.9501786   -0.4746915 
H     2.8389733   -2.8896226   -1.5195347 
H     3.1252455   -3.6606091    0.0952235 
H     2.5934718   -1.9554824   -0.0242693 
C    -2.0596402   -0.0278398    5.4423612 
C    -1.2329507   -0.0383675    6.6977883 
H    -0.1662164   -0.0395778    6.4433297 
H    -1.4628196   -0.9349321    7.2871034 
H    -1.4578244    0.8515856    7.2990269 
C    -3.5494946   -0.0239451    5.6550264 
H    -3.8414172    0.8677163    6.2223387 
H    -3.8475039   -0.9186898    6.2142349 
H    -4.0673814   -0.0178185    4.6874377 
C     1.8327725    0.7218187   -3.6466400 
C     1.8263328   -0.6893438   -3.6561012 
C     2.4208417   -1.3708737   -4.7101307 
C     3.0084466   -0.6708880   -5.7752392 
C     3.0140817    0.7209913   -5.7663079 
C     2.4324116    1.4119824   -4.6921142 


[Pd(tBu-cat)L2]+
88
Energy = -2188.537184862
Pd    0.2881976   -0.2431590   -0.2659314 
H     1.7928265   -2.6898212   -3.8052431 
H     2.7278464   -1.4336377   -5.7215739 
C     2.9938547    1.2636717   -6.0481252 
H     1.8851592    2.2692541   -3.6621432 
O    -2.3478848   -1.4240462    5.5720217 
O    -2.3345373    0.8580948    5.5934641 
O     0.8724452    1.0911258   -1.5607066 
O     0.8232304   -1.5599542   -1.5981583 
N    -0.3273449    1.0346560    1.1731699 
N     0.7206296    3.1277027    0.7389275 
N    -1.4709500    3.1160698    0.8134859 
N    -0.3589078   -1.5403564    1.1412189 
N    -1.5280279   -3.6023293    0.7500569 
N     0.6627160   -3.6373247    0.6639521 
C    -0.8610621    0.4632078    2.2744631 
C    -0.8751646   -0.9838327    2.2582850 
C    -1.3688989   -1.7128145    3.3692130 
H    -1.3580962   -2.8021678    3.3970567 
C    -1.8392927   -0.9861695    4.4219420 
C    -1.8300776    0.4360174    4.4357389 
C    -1.3471336    1.1768160    3.3986365 
H    -1.3199181    2.2650921    3.4489925 
C    -0.3599148    2.3702333    0.9452153 
C     0.3040753    4.4222018    0.4597250 
C     1.0216399    5.5792642    0.1761069 
H     2.1110496    5.5799671    0.1239645 
C     0.2842910    6.7296973   -0.0406990 
H     0.8048059    7.6623650   -0.2657734 
C    -1.1174850    6.7281996    0.0223699 
H    -1.6582812    7.6599611   -0.1533223 
C    -1.8307328    5.5760547    0.3035805 
H    -2.9202890    5.5790137    0.3545806 
C    -1.0880390    4.4202887    0.5200819 
C     2.0958226    2.6772027    0.7729485 
H     2.1251054    1.6687344    1.1968957 
H     2.6835840    3.3593707    1.3987274 
H     2.4896868    2.6344050   -0.2486434 
C    -2.8264424    2.6154281    0.8248428 
H    -2.8084666    1.5365232    0.6304484 
H    -3.3912366    3.1051985    0.0238089 
H    -3.3133356    2.8079895    1.7901805 
C    -0.4081524   -2.8712856    0.8889108 
C    -1.1614027   -4.9055281    0.4324243 
C    -1.9182566   -6.0490907    0.2006127 
H    -3.0074364   -6.0402490    0.2571206 
C    -1.2193202   -7.2044766   -0.1026625 
H    -1.7716592   -8.1270574   -0.2906465 
C     0.1821009   -7.2207305   -0.1726439 
H     0.6907424   -8.1555838   -0.4151709 
C     0.9334394   -6.0823299    0.0592659 
H     2.0225091   -6.0946539    0.0020648 
C     0.2301895   -4.9220898    0.3650359 
C    -2.8778898   -3.0878611    0.7777394 
H    -3.3640058   -3.3000310    1.7392016 
H    -3.4498889   -3.5512557   -0.0338157 
H    -2.8488199   -2.0046848    0.6110101 
C     2.0434781   -3.2039017    0.6995435 
H     2.4345714   -3.1515251   -0.3226783 
H     2.6249548   -3.9019383    1.3136430 
H     2.0871395   -2.2020453    1.1379787 
C    -2.7062468   -0.2883049    6.3817547 
C    -1.8892044   -0.3044436    7.6444849 
H    -0.8206688   -0.3071341    7.3970011 
H    -2.1251136   -1.2026024    8.2290469 
H    -2.1164116    0.5843781    8.2466620 
C    -4.1975046   -0.2816275    6.5852772 
H    -4.4909893    0.6095010    7.1527663 
H    -4.5010624   -1.1771347    7.1404004 
H    -4.7075204   -0.2720379    5.6136951 
C     1.3590917    0.4754871   -2.6567652 
C     1.3292022   -0.9284755   -2.6764950 
C     1.8219903   -1.5975714   -3.7889810 
C     2.3453478   -0.8790854   -4.8615175 
C     2.3917087    0.5171045   -4.8552339 
C     1.8849341    1.1811284   -3.7336014 
C     2.9770549    2.7769947   -5.8465372 
H     3.4274023    3.2733861   -6.7182648 
H     1.9520189    3.1577546   -5.7360164 
H     3.5513157    3.0752829   -4.9577985 
C     4.4488528    0.8226577   -6.2381395 
H     4.5261192   -0.2584951   -6.4192119 
H     4.8989969    1.3399020   -7.0984019 
H     5.0471101    1.0567141   -5.3449613 
C     2.1949339    0.9376841   -7.3130034 
H     2.6179341    1.4616938   -8.1838326 
H     2.2080541   -0.1388270   -7.5322254 
H     1.1449141    1.2441949   -7.2008171 


 - Semiquinonato radicals

[Pd(Cl2-cat)L1]+
67
Energy = -2607.611292156
Pd    0.8933146    0.0017606   -1.0711763 
H     2.2920804   -2.4963800   -4.7316135 
Cl    3.2515224   -1.5350010   -7.2117899 
Cl    3.2665359    1.5780928   -7.1959898 
H     2.3162216    2.5235197   -4.7059627 
O    -2.0035233   -1.3093428    4.6365809 
O    -1.9840102    1.2799274    4.6537076 
O     1.4589920    1.3232230   -2.5043483 
O     1.4456103   -1.3101820   -2.5180890 
N     0.2352560    1.2996044    0.2885599 
N     1.0840626    3.4011631   -0.3406603 
N    -1.0797946    3.2715024    0.0309458 
N     0.2208941   -1.3040224    0.2736425 
N    -1.1102477   -3.2623434   -0.0041373 
N     1.0526262   -3.4062767   -0.3760579 
C    -0.4151070    0.6877943    1.3798463 
C    -0.4228098   -0.6978269    1.3719725 
C    -0.9334023   -1.3978910    2.4735098 
H    -0.8939960   -2.4860177    2.4844204 
C    -1.4704094   -0.7189445    3.5521375 
C    -1.4617564    0.6958047    3.5605483 
C    -0.9169827    1.3808972    2.4897240 
H    -0.8629844    2.4681947    2.5143317 
C     0.0797261    2.5943336    0.0106837 
C     0.5847195    4.7033721   -0.7435136 
C    -0.8460385    4.6877951   -0.2053641 
C     2.4860760    3.0860179   -0.2819288 
H     2.6115822    2.1229422    0.2273964 
H     3.0167672    3.8632914    0.2861380 
H     2.9159319    3.0061597   -1.2889165 
C    -2.3946071    2.6902721    0.0680517 
H    -2.3297322    1.6237015   -0.1789054 
H    -3.0287756    3.1868607   -0.6780071 
H    -2.8651727    2.7876892    1.0579051 
C     0.0548547   -2.5946701   -0.0172421 
C    -0.8884964   -4.6779501   -0.2556995 
C     0.5430123   -4.7004166   -0.7916527 
C    -2.4201839   -2.6706230    0.0372950 
H    -2.8939937   -2.7770478    1.0246648 
H    -3.0567340   -3.1522742   -0.7165459 
H    -2.3457742   -1.6015916   -0.1959333 
C     2.4571907   -3.1035920   -0.3142082 
H     2.8883778   -3.0212656   -1.3204169 
H     2.9808322   -3.8888235    0.2494387 
H     2.5905813   -2.1446963    0.2009858 
C    -2.0238303   -2.7066992    4.7012256 
C     1.8654783    0.7349557   -3.5650441 
C     1.8582940   -0.7151221   -3.5724917 
C     2.2989715   -1.4063181   -4.7269247 
C     2.7238631   -0.7026137   -5.8186048 
C     2.7307012    0.7367458   -5.8113393 
C     2.3126304    1.4334638   -4.7125262 
H    -0.9501809    5.2633945    0.7293726 
H    -1.5709973    5.0803764   -0.9298989 
H     0.6239848    4.8086446   -1.8404062 
H     1.1931922    5.5005103   -0.2980417 
H    -0.9993742   -5.2629006    0.6723147 
H    -1.6156386   -5.0557310   -0.9859043 
H     1.1440689   -5.5067239   -0.3526186 
H     0.5833713   -4.7960169   -1.8894489 
H    -2.4927895   -2.9742485    5.6546721 
H    -1.0065661   -3.1310002    4.6770140 
H    -2.6144737   -3.1435800    3.8784818 
C    -2.0256226    2.6769483    4.7155015 
H    -2.5146615    2.9392392    5.6603250 
H    -2.6081862    3.1035839    3.8818611 
H    -1.0144711    3.1163508    4.7081539 


[Pd(Cl4-cat)L1]+
67
Energy = -3526.262295293
Pd    0.8732148    0.0016116   -1.0446050 
Cl    2.3117760   -3.1133757   -4.6423569 
Cl    3.3294471   -1.5256533   -7.1587610 
Cl    3.3335055    1.5652490   -7.1479729 
Cl    2.3236457    3.1380820   -4.6191124 
O    -1.9906983   -1.3090785    4.6697665 
O    -1.9789739    1.2791101    4.6830507 
O     1.4285943    1.3184988   -2.4911806 
O     1.4224362   -1.3062142   -2.5014848 
N     0.2356791    1.2974411    0.3155978 
N     1.0740021    3.3897903   -0.3587680 
N    -1.0872702    3.2615565    0.0215889 
N     0.2273653   -1.3022294    0.3039458 
N    -1.1128009   -3.2512742   -0.0132227 
N     1.0479083   -3.3948193   -0.3911266 
C    -0.4081105    0.6875814    1.4118380 
C    -0.4127173   -0.6981099    1.4055283 
C    -0.9220370   -1.3993373    2.5064609 
H    -0.8799411   -2.4874846    2.5175731 
C    -1.4604890   -0.7195068    3.5838999 
C    -1.4549321    0.6959369    3.5907567 
C    -0.9123290    1.3820300    2.5194033 
H    -0.8635604    2.4697324    2.5404786 
C     0.0743363    2.5884602    0.0153411 
C     0.5618536    4.6676668   -0.8203973 
C    -0.8549601    4.6724857   -0.2504420 
C     2.4785114    3.0808795   -0.3285499 
H     2.6201323    2.1148181    0.1706615 
H     3.0163107    3.8566958    0.2347701 
H     2.8842798    3.0151067   -1.3462378 
C    -2.4018711    2.6824877    0.0847510 
H    -2.3354910    1.6027799   -0.0943844 
H    -3.0314335    3.1302370   -0.6955994 
H    -2.8784715    2.8431338    1.0631344 
C     0.0548109   -2.5886956   -0.0101498 
C    -0.8930075   -4.6610146   -0.3011799 
C     0.5254585   -4.6631635   -0.8670977 
C    -2.4223060   -2.6615368    0.0555826 
H    -2.9016386   -2.8308310    1.0311120 
H    -3.0546499   -3.0935227   -0.7314677 
H    -2.3463298   -1.5802539   -0.1095163 
C     2.4550019   -3.0986246   -0.3559112 
H     2.8631655   -3.0287965   -1.3723551 
H     2.9848848   -3.8833165    0.2025686 
H     2.6040545   -2.1374948    0.1505579 
C    -2.0360209   -2.7065087    4.7225614 
C     1.8539633    0.7321768   -3.5366983 
C     1.8508779   -0.7137842   -3.5422394 
C     2.3234531   -1.4087910   -4.6905298 
C     2.7694063   -0.7041297   -5.7811424 
C     2.7717648    0.7356132   -5.7759205 
C     2.3287233    1.4338687   -4.6799995 
H    -0.9341026    5.2675137    0.6743022 
H    -1.5950645    5.0519096   -0.9663891 
H     0.5786359    4.7073749   -1.9223779 
H     1.1760518    5.4904861   -0.4335000 
H    -0.9804617   -5.2660586    0.6161625 
H    -1.6346061   -5.0245140   -1.0238119 
H     1.1310003   -5.4954817   -0.4869345 
H     0.5451210   -4.6917738   -1.9694042 
H    -2.5215732   -2.9735424    5.6677989 
H    -1.0260772   -3.1484257    4.7075913 
H    -2.6235008   -3.1258171    3.8886791 
C    -2.0129619    2.6763008    4.7496651 
H    -2.4948092    2.9378957    5.6983185 
H    -2.5985456    3.1085726    3.9210314 
H    -0.9994993    3.1100911    4.7374135 


[Pd(tBu-cat)L1]+
79
Energy = -1846.031150192
Pd    0.8223934    0.0062431   -1.1009193 
H     2.2093464   -2.4639566   -4.7798360 
H     3.0458836   -1.1811326   -6.7067717 
C     3.2936042    1.5022536   -7.0433344 
H     2.2726746    2.5471170   -4.6506935 
O    -1.9131323   -1.3205281    4.6865870 
O    -1.9096905    1.2698688    4.7020016 
O     1.3660142    1.3324057   -2.5271432 
O     1.3438902   -1.3008948   -2.5553006 
N     0.1954158    1.3024919    0.2817704 
N     1.0108886    3.4114726   -0.3660704 
N    -1.1431195    3.2628123    0.0477565 
N     0.1874044   -1.3056951    0.2631206 
N    -1.1392218   -3.2725255    0.0195843 
N     1.0141187   -3.4043534   -0.4038963 
C    -0.4248665    0.6853778    1.3866708 
C    -0.4284817   -0.7011145    1.3774388 
C    -0.9067798   -1.4026894    2.4924246 
H    -0.8617484   -2.4906739    2.5021711 
C    -1.4162100   -0.7265970    3.5861534 
C    -1.4140514    0.6876972    3.5947436 
C    -0.9014197    1.3751726    2.5096416 
H    -0.8521383    2.4628313    2.5325279 
C     0.0218873    2.5944619    0.0063052 
C     0.4863633    4.6995681   -0.7798792 
C    -0.9227467    4.6805698   -0.1906413 
C     2.4158348    3.1058690   -0.3489178 
H     2.5616299    2.1443163    0.1577321 
H     2.9579715    3.8878374    0.2016754 
H     2.8140992    3.0238264   -1.3683150 
C    -2.4522516    2.6736975    0.1210679 
H    -2.3834528    1.6027181   -0.1040182 
H    -3.1042574    3.1487600   -0.6239084 
H    -2.9050578    2.7892120    1.1172511 
C     0.0214106   -2.5963694   -0.0216194 
C    -0.9106603   -4.6873316   -0.2287126 
C     0.4967260   -4.6938972   -0.8224231 
C    -2.4516222   -2.6910195    0.0964938 
H    -2.9045384   -2.8166753    1.0913153 
H    -3.1005937   -3.1636842   -0.6526668 
H    -2.3881454   -1.6179492   -0.1204231 
C     2.4170209   -3.0892563   -0.3934773 
H     2.8086407   -3.0006590   -1.4149532 
H     2.9678827   -3.8695876    0.1506980 
H     2.5596727   -2.1288530    0.1164017 
C    -1.9465047   -2.7178746    4.7395190 
C     1.7887704    0.7483042   -3.5897834 
C     1.7713502   -0.6980253   -3.6047318 
C     2.2298639   -1.3730253   -4.7653324 
C     2.6898114   -0.6475127   -5.8235163 
C     2.7293278    0.7908248   -5.8209348 
C     2.2730940    1.4599623   -4.7160349 
H    -0.9925521    5.2520978    0.7500198 
H    -1.6748463    5.0750703   -0.8857224 
H     0.4841783    4.7785719   -1.8799350 
H     1.1019583    5.5130557   -0.3757397 
H    -0.9737620   -5.2653024    0.7083508 
H    -1.6624107   -5.0821804   -0.9240124 
H     1.1192087   -5.5050819   -0.4240692 
H     0.4918791   -4.7678513   -1.9227890 
H    -2.4031159   -2.9893184    5.6978588 
H    -0.9341842   -3.1525620    4.6949398 
H    -2.5542229   -3.1419347    3.9224576 
C    -1.9448341    2.6666030    4.7688565 
H    -2.4045022    2.9279234    5.7285622 
H    -2.5507402    3.0980805    3.9543182 
H    -0.9329369    3.1029337    4.7317563 
C     3.2789052    3.0186159   -6.8780885 
H     3.7006536    3.4903960   -7.7760957 
H     2.2569924    3.4014578   -6.7476722 
H     3.8827184    3.3410222   -6.0180201 
C     2.4546293    1.1340588   -8.2708269 
H     2.8555749    1.6359319   -9.1633220 
H     2.4637023    0.0535816   -8.4700034 
H     1.4089807    1.4470030   -8.1396993 
C     4.7433049    1.0469482   -7.2487441 
H     4.8180226   -0.0338549   -7.4334174 
H     5.1769837    1.5614869   -8.1175232 
H     5.3586405    1.2844657   -6.3685237 


[Pd(Cl2-cat)L2]+
76
Energy = -2950.144494995
Pd    1.0117692    0.0011346   -1.2265626 
H     2.3992145   -2.4983494   -4.8856823 
Cl    3.3396221   -1.5371146   -7.3742241 
Cl    3.3531552    1.5756192   -7.3599494 
H     2.4223146    2.5222226   -4.8620386 
O    -1.7064793   -1.1625216    4.5921970 
O    -1.6961910    1.1282992    4.6042879 
O     1.5871715    1.3237838   -2.6526426 
O     1.5744116   -1.3128360   -2.6653500 
N     0.3776173    1.2939340    0.1438194 
N     1.2392595    3.4309973   -0.4312719 
N    -0.9323433    3.2903885   -0.1412853 
N     0.3646175   -1.2996949    0.1297792 
N    -0.9750927   -3.2725329   -0.1804897 
N     1.1939692   -3.4421679   -0.4733220 
C    -0.2262085    0.6923509    1.2657869 
C    -0.2328960   -0.7040829    1.2583259 
C    -0.7088049   -1.4301872    2.3644993 
H    -0.6733106   -2.5194310    2.4037911 
C    -1.2006125   -0.7080859    3.4242110 
C    -1.1943368    0.6817940    3.4315578 
C    -0.6957312    1.4107984    2.3796957 
H    -0.6505135    2.4991482    2.4310123 
C     0.2282637    2.5943601   -0.1209034 
C     0.7225530    4.6981053   -0.6599459 
C     1.3395875    5.8964467   -0.9966917 
H     2.4170341    5.9627177   -1.1529221 
C     0.5215190    7.0085995   -1.1217380 
H     0.9643596    7.9720820   -1.3811758 
C    -0.8617776    6.9255698   -0.9186417 
H    -1.4723431    7.8243583   -1.0246326 
C    -1.4755742    5.7287296   -0.5808505 
H    -2.5521484    5.6680186   -0.4173058 
C    -0.6536713    4.6159317   -0.4544914 
C     2.6437567    3.0969555   -0.3919657 
H     2.7541369    2.1248066    0.1019908 
H     3.1815134    3.8607249    0.1835424 
H     3.0506464    3.0273869   -1.4072865 
C    -2.2525215    2.7143744   -0.0530084 
H    -2.1879778    1.6443667   -0.2816708 
H    -2.9005167    3.1997347   -0.7919801 
H    -2.6799522    2.8390257    0.9507370 
C     0.1957994   -2.5944003   -0.1517688 
C    -0.7165866   -4.5979677   -0.5103109 
C    -1.5554360   -5.6965441   -0.6498343 
H    -2.6307932   -5.6211366   -0.4848403 
C    -0.9599727   -6.8983983   -1.0025571 
H    -1.5843577   -7.7862220   -1.1198901 
C     0.4219681   -6.9998920   -1.2072700 
H     0.8500120   -7.9668434   -1.4784931 
C     1.2568867   -5.9017460   -1.0691824 
H     2.3331094   -5.9826052   -1.2268476 
C     0.6581373   -4.6983180   -0.7175388 
C    -2.2866421   -2.6787412   -0.0830982 
H    -2.7146412   -2.8103687    0.9194941 
H    -2.9424040   -3.1452601   -0.8274149 
H    -2.2071289   -1.6070071   -0.2982509 
C     2.6033873   -3.1301895   -0.4305512 
H     3.0121600   -3.0602906   -1.4450551 
H     3.1289043   -3.9057787    0.1404666 
H     2.7281036   -2.1629216    0.0695082 
C    -2.1168198   -0.0192938    5.3600857 
C    -1.3985980   -0.0294120    6.6835882 
H    -0.3145371   -0.0329531    6.5153104 
H    -1.6766006   -0.9248614    7.2534617 
H    -1.6691143    0.8619415    7.2635654 
C    -3.6221279   -0.0131346    5.4666394 
H    -3.9573545    0.8803509    6.0075609 
H    -3.9653239   -0.9080668    6.0000994 
H    -4.0618890   -0.0068775    4.4613057 
C     1.9831189    0.7338495   -3.7172455 
C     1.9762428   -0.7166441   -3.7241470 
C     2.4079351   -1.4082222   -4.8816060 
C     2.8236594   -0.7046544   -5.9768266 
C     2.8300623    0.7349110   -5.9701655 
C     2.4209267    1.4320863   -4.8683451 


[Pd(Cl4-cat)L2]+
76
Energy = -3868.793984260
Pd    1.1003648   -0.0012078   -1.1160608 
Cl    2.5559021   -3.1248826   -4.6891894 
Cl    3.6158954   -1.5441767   -7.1970934 
Cl    3.6374032    1.5467155   -7.1874765 
Cl    2.6003095    3.1265050   -4.6697436 
O    -1.5386174   -1.1594838    4.7302011 
O    -1.5224419    1.1275847    4.7433846 
O     1.6721664    1.3130586   -2.5556825 
O     1.6538015   -1.3120316   -2.5644345 
N     0.4950684    1.2935747    0.2582929 
N     1.2046196    3.4409435   -0.4669288 
N    -0.9436642    3.1915951   -0.0911759 
N     0.4795394   -1.3017358    0.2450961 
N    -0.9842756   -3.1752285   -0.1334096 
N     1.1617378   -3.4495717   -0.5042289 
C    -0.0842621    0.6911737    1.3930809 
C    -0.0931144   -0.7044184    1.3856491 
C    -0.5629002   -1.4318337    2.4930628 
H    -0.5323845   -2.5215669    2.5271050 
C    -1.0460527   -0.7083298    3.5555265 
C    -1.0364358    0.6831237    3.5634258 
C    -0.5437544    1.4121173    2.5090583 
H    -0.4988648    2.5008305    2.5557247 
C     0.2582081    2.5694237   -0.0667941 
C     0.6016635    4.6508226   -0.7757218 
C     1.1305283    5.8495730   -1.2382552 
H     2.1952617    5.9658822   -1.4436633 
C     0.2388567    6.8937286   -1.4308251 
H     0.6099040    7.8539716   -1.7944885 
C    -1.1295441    6.7449052   -1.1688678 
H    -1.8002940    7.5901992   -1.3334331 
C    -1.6544011    5.5479853   -0.7047705 
H    -2.7192389    5.4367582   -0.4983470 
C    -0.7589134    4.5026953   -0.5145606 
C     2.6296081    3.2041575   -0.4608807 
H     2.8193185    2.2466106    0.0366943 
H     3.1279278    4.0089127    0.0939861 
H     3.0086811    3.1544692   -1.4875249 
C    -2.2240326    2.5468127    0.0758088 
H    -2.1098479    1.4736525   -0.1139675 
H    -2.9274631    2.9626839   -0.6551304 
H    -2.6183369    2.6892308    1.0903299 
C     0.2260998   -2.5704249   -0.0960203 
C    -0.8165941   -4.4819948   -0.5764182 
C    -1.7264892   -5.5107262   -0.7881331 
H    -2.7905077   -5.3873552   -0.5844500 
C    -1.2171738   -6.7068182   -1.2712437 
H    -1.8994127   -7.5390059   -1.4540155 
C     0.1500986   -6.8710631   -1.5303904 
H     0.5085326   -7.8298645   -1.9102103 
C     1.0562624   -5.8437517   -1.3156572 
H     2.1200436   -5.9718808   -1.5190431 
C     0.5428752   -4.6455584   -0.8344381 
C    -2.2561031   -2.5149720    0.0391799 
H    -2.6579005   -2.6714597    1.0486507 
H    -2.9617237   -2.9057029   -0.7035965 
H    -2.1252151   -1.4401924   -0.1293531 
C     2.5897561   -3.2330822   -0.4903481 
H     2.9735615   -3.1800011   -1.5150678 
H     3.0743921   -4.0496540    0.0592466 
H     2.7907446   -2.2825232    0.0159993 
C    -2.0172773   -0.0166548    5.4571445 
C    -1.4298534   -0.0286749    6.8423300 
H    -0.3340141   -0.0357026    6.7807869 
H    -1.7662135   -0.9223360    7.3814088 
H    -1.7540203    0.8630873    7.3921238 
C    -3.5276849   -0.0057527    5.4175673 
H    -3.9115766    0.8887936    5.9236501 
H    -3.9241114   -0.9006219    5.9132977 
H    -3.8664054    0.0029825    4.3740810 
C     2.1069235    0.7236759   -3.5961684 
C     2.0968242   -0.7219722   -3.6009859 
C     2.5805515   -1.4211868   -4.7417777 
C     3.0435627   -0.7189836   -5.8268343 
C     3.0535423    0.7211295   -5.8222947 
C     2.6005796    1.4230178   -4.7327931 


[Pd(tBu-cat)L2]+
88
Energy = -2188.563906837
Pd    0.4522692   -0.2389668   -0.2240237 
H     1.9753887   -2.7184738   -3.8372759 
H     2.9102786   -1.4424016   -5.7235073 
C     4.6472971    0.7680694   -6.1873064 
H     2.0707584    2.2926767   -3.7048078 
O    -2.1983071   -1.4123826    5.6278300 
O    -2.1854765    0.8792040    5.6444535 
O     1.0590384    1.0853059   -1.6245009 
O     1.0200985   -1.5497228   -1.6544498 
N    -0.1806264    1.0545290    1.1544023 
N     0.6251167    3.2065090    0.5537080 
N    -1.5382975    3.0192935    0.8784851 
N    -0.2028774   -1.5446585    1.1319076 
N    -1.5703191   -3.4997462    0.8372102 
N     0.5911787   -3.6933256    0.5040706 
C    -0.7692044    0.4481916    2.2813531 
C    -0.7796583   -0.9486225    2.2701381 
C    -1.2377184   -1.6758019    3.3832170 
H    -1.2037534   -2.7652591    3.4190995 
C    -1.7090559   -0.9554724    4.4532875 
C    -1.7008765    0.4340013    4.4635122 
C    -1.2192259    1.1643228    3.4047825 
H    -1.1715884    2.2526031    3.4569835 
C    -0.3618856    2.3486461    0.8844673 
C     0.0764142    4.4598106    0.3257141 
C     0.6608403    5.6698230   -0.0266662 
H     1.7339476    5.7590764   -0.2001005 
C    -0.1836656    6.7634082   -0.1448050 
H     0.2335719    7.7351207   -0.4159364 
C    -1.5613604    6.6507408    0.0799615 
H    -2.1940196    7.5347186   -0.0212151 
C    -2.1427153    5.4417772    0.4332415 
H    -3.2149080    5.3573925    0.6137822 
C    -1.2944167    4.3483273    0.5529721 
C     2.0377295    2.9077611    0.5845410 
H     2.1733655    1.9343844    1.0694017 
H     2.5585736    3.6807281    1.1636239 
H     2.4406552    2.8531389   -0.4328189 
C    -2.8434237    2.4148141    0.9910201 
H    -2.7615834    1.3484968    0.7513959 
H    -3.5178678    2.8925333    0.2708836 
H    -3.2508347    2.5211586    2.0051228 
C    -0.3907920   -2.8346940    0.8476251 
C    -1.3337240   -4.8259085    0.4951444 
C    -2.1877748   -5.9135407    0.3637307 
H    -3.2590228   -5.8260823    0.5481306 
C    -1.6133538   -7.1206239   -0.0069760 
H    -2.2507224   -7.9999284   -0.1186249 
C    -0.2367648   -7.2372228   -0.2367654 
H     0.1749619   -8.2073249   -0.5218486 
C     0.6134956   -6.1494397   -0.1066396 
H     1.6856334   -6.2415852   -0.2843808 
C     0.0358664   -4.9411897    0.2627116 
C    -2.8722701   -2.8902417    0.9592015 
H    -3.2801269   -3.0101604    1.9715833 
H    -3.5493887   -3.3532811    0.2319298 
H    -2.7847477   -1.8208715    0.7356489 
C     2.0052621   -3.4016486    0.5319795 
H     2.4044943   -3.3408083   -0.4865376 
H     2.5248128   -4.1818682    1.1023845 
H     2.1478356   -2.4331085    1.0246232 
C    -2.5612932   -0.2702002    6.4202978 
C    -1.7649543   -0.2836961    7.6993448 
H    -0.6934779   -0.2869863    7.4646100 
H    -2.0065739   -1.1809996    8.2833964 
H    -1.9979284    0.6067305    8.2974204 
C    -4.0573489   -0.2633573    6.6145405 
H    -4.3593855    0.6294192    7.1755970 
H    -4.3690785   -1.1585872    7.1662793 
H    -4.5557981   -0.2555642    5.6367076 
C     1.5262258    0.4974908   -2.6672596 
C     1.4989295   -0.9489218   -2.6835201 
C     2.0048443   -1.6278023   -3.8218406 
C     2.5182208   -0.9057619   -4.8575530 
C     2.5686811    0.5325991   -4.8530236 
C     2.0673574    1.2054881   -3.7699036 
C     3.1949467    1.2385806   -6.0480933 
H     4.7204561   -0.3133140   -6.3708371 
H     5.1252229    1.2794842   -7.0342859 
H     5.2241231    0.9992072   -5.2797306 
C     3.1892605    2.7551068   -5.8827461 
H     3.7621033    3.0713048   -4.9995432 
H     3.6492824    3.2229549   -6.7638562 
H     2.1672743    3.1486893   -5.7924847 
C     2.4093456    0.8788261   -7.3126080 
H     2.8601999    1.3705477   -8.1865223 
H     2.4091090   -0.2026355   -7.5065254 
H     1.3637257    1.2091962   -7.2339353 


* Set 3: COSMO (epsilon=infinity)


 - Diguanidino radicals

[Pd(Cl2-cat)L1]+
67
Energy = -2607.665864259
Pd    0.7692559    0.0047515   -1.1923776 
H     2.0537168   -2.4645666   -4.8381435 
Cl    2.9158508   -1.5499863   -7.3837411 
Cl    2.9295246    1.6174120   -7.3642358 
H     2.0742211    2.5079744   -4.8075756 
O    -1.9504290   -1.2984955    4.5791131 
O    -1.9383690    1.2544596    4.5965784 
O     1.2935714    1.3384648   -2.5582007 
O     1.2823753   -1.3160346   -2.5745443 
N     0.1662774    1.2837003    0.2437076 
N     1.1654439    3.3982599   -0.0841110 
N    -1.0290153    3.3060571   -0.1228309 
N     0.1538381   -1.2879212    0.2258084 
N    -1.0610211   -3.2935372   -0.1685338 
N     1.1325297   -3.4063367   -0.1373075 
C    -0.3731298    0.7114429    1.3406781 
C    -0.3798119   -0.7259248    1.3308975 
C    -0.8965931   -1.4320745    2.4345513 
H    -0.8781817   -2.5208105    2.4358033 
C    -1.4190106   -0.7419172    3.5014807 
C    -1.4123277    0.7076224    3.5113440 
C    -0.8836622    1.4073101    2.4537852 
H    -0.8552233    2.4957305    2.4700349 
C     0.0986461    2.6287132    0.0346518 
C     0.7764055    4.7509712   -0.4617092 
C    -0.7447812    4.7279084   -0.2781641 
C     2.5390858    2.9826575    0.0300190 
H     2.5761465    1.9603543    0.4222950 
H     3.0681192    3.6532573    0.7202992 
H     3.0301558    3.0074651   -0.9524988 
C    -2.3650271    2.7705390   -0.1218538 
H    -2.3278600    1.6850306   -0.2745061 
H    -2.9306757    3.2228904   -0.9459532 
H    -2.8782236    2.9859241    0.8268793 
C     0.0731779   -2.6289780   -0.0034121 
C    -0.7901694   -4.7149634   -0.3499998 
C     0.7304030   -4.7490232   -0.5361276 
C    -2.3920176   -2.7462097   -0.1587161 
H    -2.9076077   -2.9739018    0.7857091 
H    -2.9611284   -3.1787879   -0.9910764 
H    -2.3451596   -1.6585776   -0.2919080 
C     2.5103123   -3.0060262   -0.0184905 
H     2.9993074   -3.0181674   -1.0022065 
H     3.0338431   -3.6938650    0.6589043 
H     2.5582467   -1.9912835    0.3917979 
C    -2.0367465   -2.7074809    4.6508944 
C     1.6742631    0.7271897   -3.6759507 
C     1.6683466   -0.6943814   -3.6846274 
C     2.0584318   -1.3729207   -4.8302038 
C     2.4501794   -0.6661246   -5.9724912 
C     2.4558694    0.7202539   -5.9640892 
C     2.0698916    1.4163264   -4.8132477 
H    -1.0693354    5.2725356    0.6211501 
H    -1.2837874    5.1289234   -1.1459911 
H     1.0738042    4.9456307   -1.5029800 
H     1.2704544    5.4830735    0.1892943 
H    -1.1185991   -5.2728878    0.5396005 
H    -1.3340159   -5.0949220   -1.2243453 
H     1.2186435   -5.4961524    0.1021131 
H     1.0246300   -4.9296429   -1.5808615 
H    -2.5284003   -2.9410265    5.6006464 
H    -1.0356787   -3.1627386    4.6361306 
H    -2.6347558   -3.1044108    3.8172061 
C    -2.0135200    2.6630734    4.6865431 
H    -2.5024244    2.8882563    5.6397356 
H    -1.0089388    3.1105752    4.6766598 
H    -2.6093406    3.0753426    3.8586999 


[Pd(Cl4-cat)L1]+
67
Energy = -3526.324552973
Pd    0.7338122    0.0046299   -1.1523678 
Cl    2.1275585   -3.0876051   -4.7197066 
Cl    3.1144086   -1.5326097   -7.2710118 
Cl    3.1228897    1.6025415   -7.2522350 
Cl    2.1452635    3.1322211   -4.6821799 
O    -1.9475686   -1.2990567    4.6245035 
O    -1.9349388    1.2525587    4.6426969 
O     1.2554966    1.3367942   -2.5277197 
O     1.2457622   -1.3133768   -2.5447298 
N     0.1469738    1.2817147    0.2798133 
N     1.1446972    3.3744779   -0.1603012 
N    -1.0500630    3.3046520   -0.0928455 
N     0.1339580   -1.2865233    0.2614933 
N    -1.0827958   -3.2918099   -0.1418864 
N     1.1111913   -3.3827575   -0.2077579 
C    -0.3872770    0.7117025    1.3813817 
C    -0.3943454   -0.7270241    1.3712066 
C    -0.9029265   -1.4340854    2.4762056 
H    -0.8832704   -2.5227177    2.4765592 
C    -1.4206973   -0.7432509    3.5457392 
C    -1.4135840    0.7069804    3.5560554 
C    -0.8889401    1.4078654    2.4964332 
H    -0.8584163    2.4961376    2.5126916 
C     0.0779607    2.6207866    0.0393269 
C     0.7439579    4.6984161   -0.6190898 
C    -0.7541045    4.7169610   -0.3066348 
C     2.5189705    2.9469041   -0.1230949 
H     2.5801746    1.9616292    0.3524085 
H     3.1071553    3.6659120    0.4618699 
H     2.9197133    2.8758965   -1.1430046 
C    -2.3903792    2.7829419   -0.0325335 
H    -2.3699230    1.6946987   -0.1686082 
H    -2.9806680    3.2271731   -0.8435592 
H    -2.8670810    3.0194876    0.9297475 
C     0.0518341   -2.6214201    0.0016873 
C    -0.8011197   -4.7032790   -0.3795087 
C     0.6983391   -4.6959950   -0.6858364 
C    -2.4178649   -2.7579349   -0.0754586 
H    -2.8987570   -3.0059812    0.8817152 
H    -3.0107938   -3.1825837   -0.8950790 
H    -2.3864318   -1.6678657   -0.1930757 
C     2.4897164   -2.9699401   -0.1618535 
H     2.8939337   -2.8910355   -1.1798211 
H     3.0688920   -3.7019684    0.4159244 
H     2.5600279   -1.9911888    0.3257830 
C    -2.0360921   -2.7083855    4.6969949 
C     1.6840558    0.7273134   -3.6154804 
C     1.6791597   -0.6932215   -3.6244072 
C     2.1320748   -1.3663520   -4.7534430 
C     2.5801426   -0.6656102   -5.8864025 
C     2.5840278    0.7219086   -5.8780643 
C     2.1402326    1.4114653   -4.7365798 
H    -0.9876221    5.2890932    0.6046252 
H    -1.3565262    5.1103357   -1.1350170 
H     0.9531355    4.7897606   -1.6965786 
H     1.2990473    5.4760224   -0.0807821 
H    -1.0444599   -5.2888094    0.5204152 
H    -1.4045793   -5.0750180   -1.2171606 
H     1.2431695   -5.4865260   -0.1559336 
H     0.9109541   -4.7750419   -1.7636049 
H    -2.5251935   -2.9404248    5.6483532 
H    -1.0357053   -3.1647711    4.6791297 
H    -2.6375004   -3.1037740    3.8651127 
C    -2.0122213    2.6614922    4.7340246 
H    -2.4995453    2.8846760    5.6884199 
H    -1.0082403    3.1100225    4.7223484 
H    -2.6105381    3.0727183    3.9075638 


[Pd(tBu-cat)L1]+
79
Energy = -1846.071983930
Pd    0.7011193   -0.0050746   -1.1678400 
H     1.9528847   -2.4298834   -4.8494023 
H     2.6483043   -1.1590485   -6.8591164 
C     2.7993119    1.5481775   -7.2149231 
H     1.9455784    2.5283381   -4.7193869 
O    -1.9116756   -1.3133971    4.6566536 
O    -1.9110003    1.2404166    4.6699131 
O     1.1856030    1.3393234   -2.5266935 
O     1.1841521   -1.3198757   -2.5581840 
N     0.1265992    1.2721635    0.2854839 
N     1.1267780    3.3799922   -0.0718791 
N    -1.0683067    3.2973381   -0.0705311 
N     0.1205029   -1.3020544    0.2683115 
N    -1.0825779   -3.3205453   -0.0994412 
N     1.1121771   -3.4084148   -0.1196462 
C    -0.3953093    0.6982315    1.3889072 
C    -0.3976735   -0.7394207    1.3800519 
C    -0.8933437   -1.4450838    2.4945108 
H    -0.8707348   -2.5337483    2.4972018 
C    -1.4004982   -0.7556452    3.5688256 
C    -1.3997762    0.6933979    3.5766431 
C    -0.8910189    1.3932138    2.5101006 
H    -0.8662385    2.4817766    2.5239367 
C     0.0591407    2.6154402    0.0725508 
C     0.7354847    4.7263731   -0.4688220 
C    -0.7791727    4.7165741   -0.2390123 
C     2.4997808    2.9543708    0.0037790 
H     2.5421692    1.9449147    0.4272430 
H     3.0598339    3.6417733    0.6514838 
H     2.9519546    2.9397817   -0.9971323 
C    -2.4061768    2.7674041   -0.0427472 
H    -2.3757288    1.6811979   -0.1922028 
H    -2.9851491    3.2188375   -0.8580711 
H    -2.9014738    2.9880458    0.9141728 
C     0.0477170   -2.6425501    0.0414147 
C    -0.7984733   -4.7387207   -0.2846509 
C     0.7145909   -4.7504948   -0.5247130 
C    -2.4187816   -2.7872061   -0.0621224 
H    -2.9114054   -3.0153269    0.8943229 
H    -3.0017744   -3.2294644   -0.8796573 
H    -2.3858424   -1.6997663   -0.2016157 
C     2.4870933   -2.9890912   -0.0436491 
H     2.9372390   -2.9681668   -1.0453500 
H     3.0458550   -3.6842416    0.5969150 
H     2.5348543   -1.9834555    0.3883150 
C    -1.9903644   -2.7223846    4.7308485 
C     1.5664666    0.7301568   -3.6581018 
C     1.5642478   -0.6805982   -3.6740198 
C     1.9559659   -1.3361027   -4.8354825 
C     2.3456591   -0.6099554   -5.9636731 
C     2.3560339    0.7851374   -5.9635687 
C     1.9593206    1.4394395   -4.7892227 
H    -1.0712787    5.2664783    0.6685421 
H    -1.3411136    5.1198908   -1.0910432 
H     1.0014226    4.8930716   -1.5237687 
H     1.2528756    5.4713545    0.1483457 
H    -1.0861092   -5.2974987    0.6188902 
H    -1.3671942   -5.1314054   -1.1371992 
H     1.2339914   -5.5015212    0.0833978 
H     0.9733643   -4.9099717   -1.5825755 
H    -2.4667602   -2.9576395    5.6879348 
H    -0.9876468   -3.1734215    4.7013293 
H    -2.5989154   -3.1234010    3.9066104 
C    -1.9885441    2.6487178    4.7578751 
H    -2.4649800    2.8750960    5.7170840 
H    -0.9854554    3.0992019    4.7330332 
H    -2.5966143    3.0582774    3.9374589 
C     2.7290560    3.0608000   -7.0203770 
H     3.0542122    3.5669089   -7.9411346 
H     1.7060280    3.3926081   -6.7926364 
H     3.3854262    3.3974355   -6.2049351 
C     1.8935223    1.1734395   -8.3925402 
H     2.2017117    1.7121980   -9.3020029 
H     1.9405170    0.0975383   -8.6109152 
H     0.8470135    1.4330979   -8.1753271 
C     4.2471424    1.1727810   -7.5500295 
H     4.3475444    0.0968468   -7.7490354 
H     4.5918390    1.7159771   -8.4435162 
H     4.9173361    1.4260427   -6.7149332 


[Pd(Cl2-cat)L2]+
76
Energy = -2950.193037756
Pd    0.8140283    0.0050950   -1.3621034 
H     2.1769664   -2.4640564   -4.9786409 
Cl    3.1309877   -1.5493615   -7.4908247 
Cl    3.1405857    1.6178437   -7.4721655 
H     2.1927925    2.5086453   -4.9488236 
O    -1.7253080   -1.1626325    4.5058895 
O    -1.7182773    1.1183927    4.5192455 
O     1.3358915    1.3393491   -2.7266038 
O     1.3266492   -1.3157493   -2.7427707 
N     0.2286844    1.2824554    0.0791896 
N     1.2476719    3.4089754   -0.2732797 
N    -0.9445454    3.3507183   -0.2484430 
N     0.2171982   -1.2861085    0.0622086 
N    -0.9784479   -3.3370993   -0.2925959 
N     1.2128701   -3.4175018   -0.3273342 
C    -0.2777375    0.7171211    1.1971725 
C    -0.2833844   -0.7310904    1.1880668 
C    -0.7577388   -1.4613368    2.3021009 
H    -0.7454115   -2.5507330    2.3333956 
C    -1.2266060   -0.7293283    3.3523687 
C    -1.2219757    0.6955774    3.3608669 
C    -0.7475062    1.4370588    2.3198588 
H    -0.7278048    2.5258782    2.3646623 
C     0.1756456    2.6253033   -0.1210834 
C     0.8114935    4.7062507   -0.4977359 
C     1.5119223    5.8914914   -0.7005258 
H     2.6026734    5.9162628   -0.7157965 
C     0.7544886    7.0359290   -0.8767376 
H     1.2594182    7.9908401   -1.0358157 
C    -0.6495381    7.0020438   -0.8512754 
H    -1.2067243    7.9306953   -0.9908576 
C    -1.3448984    5.8229856   -0.6482213 
H    -2.4352523    5.7958254   -0.6223303 
C    -0.5820718    4.6723987   -0.4714676 
C     2.6282898    2.9858001   -0.1758725 
H     2.6547806    1.9528095    0.1862115 
H     3.1555791    3.6353103    0.5328906 
H     3.1049861    3.0399487   -1.1616600 
C    -2.2953377    2.8314798   -0.2333175 
H    -2.2666995    1.7568611   -0.4482111 
H    -2.8755697    3.3353206   -1.0138395 
H    -2.7650357    3.0013110    0.7441397 
C     0.1496486   -2.6252186   -0.1580024 
C    -0.6305607   -4.6584325   -0.5393879 
C    -1.4061025   -5.7977384   -0.7329557 
H    -2.4959193   -5.7593087   -0.7020718 
C    -0.7237242   -6.9802856   -0.9591040 
H    -1.2912763   -7.9004978   -1.1123967 
C     0.6798231   -7.0282280   -0.9907772 
H     1.1739359   -7.9855526   -1.1683083 
C     1.4498318   -5.8948589   -0.7976361 
H     2.5401786   -5.9308900   -0.8173596 
C     0.7623958   -4.7061723   -0.5719322 
C    -2.3239353   -2.8053371   -0.2638426 
H    -2.7933848   -2.9918403    0.7105995 
H    -2.9103503   -3.2867876   -1.0538095 
H    -2.2854457   -1.7267438   -0.4556962 
C     2.5984157   -3.0113656   -0.2267924 
H     3.0732519   -3.0598594   -1.2137281 
H     3.1189513   -3.6748062    0.4741165 
H     2.6374744   -1.9828441    0.1467747 
C    -2.1079194   -0.0255384    5.3044079 
C    -1.3219608   -0.0351955    6.5852231 
H    -0.2479302   -0.0363764    6.3619554 
H    -1.5746971   -0.9314399    7.1657047 
H    -1.5703225    0.8550869    7.1767796 
C    -3.6034342   -0.0218744    5.4687129 
H    -3.9104348    0.8702960    6.0276127 
H    -3.9159140   -0.9167501    6.0201721 
H    -4.0861794   -0.0162423    4.4831678 
C     1.7563640    0.7276310   -3.8304735 
C     1.7515146   -0.6936552   -3.8390254 
C     2.1809330   -1.3725114   -4.9703179 
C     2.6124644   -0.6656570   -6.0979746 
C     2.6167443    0.7209234   -6.0898171 
C     2.1898320    1.4170909   -4.9537521 


[Pd(Cl4-cat)L2]+
76
Energy = -3868.842257443
Pd    0.7537942    0.0061093   -1.3423690 
Cl    2.4838204   -3.0916389   -4.7299667 
Cl    3.7959278   -1.5419005   -7.1420194 
Cl    3.8070612    1.5937022   -7.1257337 
Cl    2.5069243    3.1276538   -4.6973042 
O    -1.6502576   -1.1643474    4.5708690 
O    -1.6391738    1.1161396    4.5869423 
O     1.3301184    1.3350233   -2.6899502 
O     1.3176232   -1.3115643   -2.7056340 
N     0.1618449    1.2848617    0.0878372 
N     1.1500275    3.4009669   -0.3956498 
N    -1.0324799    3.3493198   -0.1875480 
N     0.1481141   -1.2864371    0.0691131 
N    -1.0676445   -3.3337724   -0.2403341 
N     1.1145089   -3.4055921   -0.4450170 
C    -0.3098226    0.7182016    1.2212106 
C    -0.3173128   -0.7314394    1.2108316 
C    -0.7585345   -1.4619173    2.3360265 
H    -0.7415414   -2.5507194    2.3674158 
C    -1.1922514   -0.7307426    3.4024980 
C    -1.1849757    0.6946551    3.4126773 
C    -0.7436371    1.4367431    2.3569719 
H    -0.7159069    2.5247028    2.4044647 
C     0.0957226    2.6240190   -0.1319839 
C     0.6951481    4.6890581   -0.6338577 
C     1.3758079    5.8624163   -0.9444544 
H     2.4605434    5.8854802   -1.0557912 
C     0.6059208    7.0011364   -1.1022775 
H     1.0954541    7.9467136   -1.3435574 
C    -0.7907499    6.9727115   -0.9552719 
H    -1.3584516    7.8963047   -1.0849129 
C    -1.4663778    5.8051657   -0.6456369 
H    -2.5503978    5.7862744   -0.5269467 
C    -0.6903740    4.6610716   -0.4884777 
C     2.5367554    2.9849460   -0.4173247 
H     2.6180363    1.9962296    0.0461952 
H     3.1342389    3.7028900    0.1559229 
H     2.8806172    2.9229749   -1.4555363 
C    -2.3793154    2.8331719   -0.0730003 
H    -2.3693145    1.7570886   -0.2804966 
H    -3.0109594    3.3281422   -0.8181973 
H    -2.7843555    3.0109920    0.9309424 
C     0.0682153   -2.6214371   -0.1710056 
C    -0.7389920   -4.6443357   -0.5607522 
C    -1.5270362   -5.7774370   -0.7365570 
H    -2.6108819   -5.7483612   -0.6189981 
C    -0.8633010   -6.9472210   -1.0631861 
H    -1.4407361   -7.8625388   -1.2078274 
C     0.5332739   -6.9882114   -1.2089023 
H     1.0128807   -7.9351738   -1.4643468 
C     1.3150706   -5.8604021   -1.0320731 
H     2.3996760   -5.8934718   -1.1419133 
C     0.6463582   -4.6848228   -0.7042530 
C    -2.4092472   -2.8065511   -0.1164851 
H    -2.8172583   -3.0019150    0.8829066 
H    -3.0449429   -3.2789787   -0.8728101 
H    -2.3877768   -1.7265540   -0.3012238 
C     2.5057009   -3.0043038   -0.4577645 
H     2.8531742   -2.9332048   -1.4941987 
H     3.0938300   -3.7355575    0.1083199 
H     2.5962435   -2.0223425    0.0183165 
C    -2.0191086   -0.0278578    5.3780056 
C    -1.2135477   -0.0403600    6.6457652 
H    -0.1428993   -0.0426846    6.4078095 
H    -1.4576976   -0.9367628    7.2294496 
H    -1.4506752    0.8491204    7.2429229 
C    -3.5119507   -0.0220139    5.5627583 
H    -3.8108255    0.8698908    6.1261589 
H    -3.8191880   -0.9167825    6.1170195 
H    -4.0103384   -0.0146732    4.5848980 
C     1.8954349    0.7250831   -3.7128961 
C     1.8892220   -0.6950334   -3.7210027 
C     2.4876574   -1.3720132   -4.7775193 
C     3.0810543   -0.6724115   -5.8429610 
C     3.0861964    0.7158837   -5.8356234 
C     2.4982393    1.4086402   -4.7626998 


[Pd(tBu-cat)L2]+
88
Energy = -2188.598527559
Pd    0.2959411   -0.2436107   -0.3291378 
H     1.8159014   -2.6880162   -3.8925507 
H     2.7669557   -1.4331825   -5.8035915 
C     3.0406773    1.2687558   -6.1234956 
H     1.9171103    2.2688543   -3.7433175 
O    -2.2643424   -1.4264024    5.5325182 
O    -2.2505415    0.8549205    5.5547987 
O     0.8788009    1.0945917   -1.6555068 
O     0.8293201   -1.5628928   -1.6936888 
N    -0.3069534    1.0320016    1.1133993 
N     0.6931028    3.1689523    0.7645417 
N    -1.4984640    3.0864215    0.7736517 
N    -0.3368932   -1.5393993    1.0817034 
N    -1.5503388   -3.5755507    0.7080715 
N     0.6400923   -3.6793657    0.6877938 
C    -0.8177051    0.4621226    2.2265152 
C    -0.8314438   -0.9858001    2.2101423 
C    -1.3084470   -1.7185091    3.3223633 
H    -1.3021147   -2.8081596    3.3478590 
C    -1.7690057   -0.9895903    4.3779384 
C    -1.7595650    0.4348050    4.3922491 
C    -1.2864087    1.1785962    3.3527106 
H    -1.2634366    2.2672623    3.4012878 
C    -0.3712357    2.3733021    0.9115863 
C     0.2441184    4.4602081    0.5310320 
C     0.9326154    5.6523050    0.3280770 
H     2.0231009    5.6894891    0.3205628 
C     0.1637988    6.7876206    0.1408772 
H     0.6590731    7.7475746   -0.0180865 
C    -1.2398320    6.7380737    0.1553414 
H    -1.8066497    7.6594343    0.0062953 
C    -1.9234255    5.5520045    0.3587852 
H    -3.0135295    5.5121816    0.3763450 
C    -1.1491898    4.4109486    0.5468117 
C     2.0778031    2.7624912    0.8740742 
H     2.1131268    1.7309209    1.2391365 
H     2.5917822    3.4206181    1.5847926 
H     2.5610022    2.8180027   -0.1081861 
C    -2.8435819    2.5534192    0.7867213 
H    -2.8031741    1.4785081    0.5754823 
H    -3.4270605    3.0486732    0.0031617 
H    -3.3178052    2.7212855    1.7623933 
C    -0.4157256   -2.8760979    0.8545122 
C    -1.2151424   -4.8987998    0.4542432 
C    -2.0014400   -6.0284205    0.2479864 
H    -3.0909129   -5.9779036    0.2711970 
C    -1.3302374   -7.2171130    0.0195115 
H    -1.9068188   -8.1298814   -0.1443881 
C     0.0728681   -7.2801393   -0.0017001 
H     0.5578178   -8.2418966   -0.1804971 
C     0.8535950   -6.1560742    0.2036894 
H     1.9435972   -6.2039673    0.1913329 
C     0.1774518   -4.9614005    0.4316360 
C    -2.8901905   -3.0305588    0.7381778 
H    -3.3633653   -3.2195697    1.7103555 
H    -3.4801745   -3.5000057   -0.0563397 
H    -2.8400204   -1.9510281    0.5547778 
C     2.0294941   -3.2898737    0.7996035 
H     2.5098325   -3.3375006   -0.1845328 
H     2.5378386   -3.9635857    1.4997692 
H     2.0779228   -2.2639985    1.1790501 
C    -2.6302973   -0.2912346    6.3411305 
C    -1.8229983   -0.3080061    7.6090289 
H    -0.7529265   -0.3109924    7.3674137 
H    -2.0676996   -1.2060665    8.1902679 
H    -2.0584730    0.5806351    8.2084500 
C    -4.1228684   -0.2842055    6.5302155 
H    -4.4181466    0.6068370    7.0971654 
H    -4.4285752   -1.1800276    7.0839060 
H    -4.6217539   -0.2740249    5.5527200 
C     1.3724263    0.4789094   -2.7396877 
C     1.3412839   -0.9310471   -2.7605736 
C     1.8422225   -1.5948204   -3.8744272 
C     2.3765563   -0.8771955   -4.9472890 
C     2.4257260    0.5176241   -4.9386536 
C     1.9098340    1.1801326   -3.8160530 
C     3.0324683    2.7811271   -5.9128518 
H     3.4952999    3.2782307   -6.7778493 
H     2.0094451    3.1696479   -5.8098243 
H     3.5989032    3.0710072   -5.0163186 
C     4.4941290    0.8207258   -6.3100685 
H     4.5683240   -0.2642938   -6.4697071 
H     4.9400483    1.3205180   -7.1827431 
H     5.0970950    1.0745515   -5.4250519 
C     2.2491390    0.9550341   -7.3963006 
H     2.6843780    1.4799264   -8.2606607 
H     2.2560032   -0.1211619   -7.6194242 
H     1.2008876    1.2721186   -7.2926571 


 - Semiquinonato radicals

[Pd(Cl2-cat)L1]+
67
Energy = -2607.658324014
Pd    0.8773845    0.0020823   -1.0856894 
H     2.2932807   -2.4981758   -4.7447751 
Cl    3.2716054   -1.5360813   -7.2229083 
Cl    3.2830727    1.5792015   -7.2086094 
H     2.3130421    2.5257749   -4.7210791 
O    -1.9752905   -1.3163815    4.6439546 
O    -1.9611996    1.2864029    4.6585658 
O     1.4402161    1.3236020   -2.5285057 
O     1.4287639   -1.3097351   -2.5414692 
N     0.2431399    1.2948586    0.2829973 
N     1.0812865    3.4067425   -0.3347421 
N    -1.0821396    3.2582383    0.0213463 
N     0.2304487   -1.2990490    0.2689162 
N    -1.1108517   -3.2487130   -0.0126810 
N     1.0513412   -3.4115594   -0.3698557 
C    -0.3903948    0.6894292    1.3832444 
C    -0.3969184   -0.6996060    1.3758960 
C    -0.9028131   -1.3995906    2.4771024 
H    -0.8695727   -2.4883537    2.4837088 
C    -1.4397155   -0.7174484    3.5562473 
C    -1.4329704    0.6937673    3.5637716 
C    -0.8894265    1.3822824    2.4920219 
H    -0.8449754    2.4705112    2.5109656 
C     0.0796978    2.5955769    0.0066955 
C     0.5760188    4.7152199   -0.7165133 
C    -0.8572261    4.6812064   -0.1879207 
C     2.4848308    3.1006862   -0.2718236 
H     2.6169862    2.1267125    0.2142298 
H     3.0039129    3.8704851    0.3165600 
H     2.9239938    3.0524903   -1.2771207 
C    -2.3946800    2.6738053    0.0748033 
H    -2.3314999    1.6055004   -0.1659009 
H    -3.0337231    3.1658237   -0.6698445 
H    -2.8540918    2.7854527    1.0683061 
C     0.0564606   -2.5956569   -0.0204822 
C    -0.8982049   -4.6711625   -0.2377853 
C     0.5357540   -4.7122581   -0.7640519 
C    -2.4184789   -2.6540509    0.0462678 
H    -2.8805611   -2.7754769    1.0373697 
H    -3.0603617   -3.1305872   -0.7060391 
H    -2.3459528   -1.5832081   -0.1800389 
C     2.4573826   -3.1181686   -0.3036153 
H     2.8978155   -3.0677493   -1.3082277 
H     2.9692193   -3.8960039    0.2805314 
H     2.5975811   -2.1482845    0.1883252 
C    -2.0371187   -2.7191096    4.6685763 
C     1.8547763    0.7352923   -3.5839139 
C     1.8486598   -0.7147716   -3.5909080 
C     2.2985692   -1.4075335   -4.7429890 
C     2.7298015   -0.7014343   -5.8292885 
C     2.7352695    0.7358384   -5.8226150 
C     2.3098432    1.4351687   -4.7296130 
H    -0.9704628    5.2326970    0.7596732 
H    -1.5811800    5.0794851   -0.9094850 
H     0.6220787    4.8395859   -1.8107006 
H     1.1774324    5.5047677   -0.2496243 
H    -1.0184080   -5.2324808    0.7030641 
H    -1.6242639   -5.0542555   -0.9654348 
H     1.1297301   -5.5109424   -0.3031769 
H     0.5829559   -4.8274577   -1.8592472 
H    -2.5244058   -2.9993649    5.6094571 
H    -1.0326140   -3.1712381    4.6410708 
H    -2.6274734   -3.1126421    3.8254339 
C    -2.0333558    2.6886549    4.6862640 
H    -2.5317536    2.9629637    5.6231043 
H    -2.6182314    3.0798907    3.8383375 
H    -1.0320358    3.1483345    4.6698670 


[Pd(Cl4-cat)L1]+
67
Energy = -3526.308513811
Pd    0.8742473    0.0018068   -1.0615207 
Cl    2.3002965   -3.1124480   -4.6749166 
Cl    3.3165246   -1.5261648   -7.1937018 
Cl    3.3250052    1.5672489   -7.1809374 
Cl    2.3191169    3.1383494   -4.6485549 
O    -1.9809071   -1.3155146    4.6591426 
O    -1.9671520    1.2859695    4.6733830 
O     1.4389925    1.3191635   -2.5142246 
O     1.4298389   -1.3061140   -2.5259747 
N     0.2431663    1.2929468    0.3010100 
N     1.0736549    3.3967250   -0.3548902 
N    -1.0863974    3.2515721    0.0217432 
N     0.2316709   -1.2974978    0.2877071 
N    -1.1141713   -3.2419476   -0.0126377 
N     1.0448385   -3.4014576   -0.3891882 
C    -0.3878230    0.6890776    1.4038593 
C    -0.3940071   -0.6995173    1.3967750 
C    -0.9015823   -1.4004800    2.4962695 
H    -0.8685308   -2.4892704    2.5020941 
C    -1.4411237   -0.7175926    3.5734993 
C    -1.4344420    0.6941749    3.5808764 
C    -0.8887245    1.3831933    2.5106996 
H    -0.8450700    2.4714788    2.5283186 
C     0.0760270    2.5906106    0.0086084 
C     0.5596213    4.6919507   -0.7694400 
C    -0.8628196    4.6711316   -0.2145160 
C     2.4793921    3.0967701   -0.3085736 
H     2.6245295    2.1315420    0.1912835 
H     3.0035916    3.8783128    0.2592242 
H     2.9004727    3.0356490   -1.3206328 
C    -2.3984465    2.6670753    0.0902690 
H    -2.3357835    1.5946400   -0.1314497 
H    -3.0400975    3.1449821   -0.6612671 
H    -2.8544457    2.7971805    1.0829545 
C     0.0538344   -2.5907728   -0.0180226 
C    -0.9025708   -4.6606967   -0.2643418 
C     0.5201869   -4.6876737   -0.8181051 
C    -2.4212955   -2.6473873    0.0619240 
H    -2.8796802   -2.7871395    1.0521645 
H    -3.0660057   -3.1096975   -0.6967905 
H    -2.3493386   -1.5726802   -0.1454397 
C     2.4530631   -3.1144064   -0.3383646 
H     2.8761878   -3.0494577   -1.3493151 
H     2.9694346   -3.9047349    0.2244013 
H     2.6058940   -2.1541543    0.1687272 
C    -2.0391700   -2.7185260    4.6864303 
C     1.8572907    0.7327756   -3.5599435 
C     1.8524960   -0.7134012   -3.5662736 
C     2.3188260   -1.4069073   -4.7194729 
C     2.7618491   -0.7020718   -5.8100204 
C     2.7660395    0.7348383   -5.8039814 
C     2.3275404    1.4331269   -4.7073828 
H    -0.9566170    5.2377294    0.7260703 
H    -1.5992147    5.0591631   -0.9288592 
H     0.5867593    4.7777635   -1.8682174 
H     1.1677314    5.4974895   -0.3401870 
H    -1.0021907   -5.2368235    0.6697490 
H    -1.6415453   -5.0341384   -0.9837631 
H     1.1209353   -5.5030374   -0.3971135 
H     0.5477544   -4.7618587   -1.9177759 
H    -2.5274671   -2.9979961    5.6269945 
H    -1.0333825   -3.1678197    4.6615835 
H    -2.6270661   -3.1149304    3.8429613 
C    -2.0273576    2.6888010    4.7075854 
H    -2.5211154    2.9628533    5.6469144 
H    -2.6110632    3.0886624    3.8628837 
H    -1.0220739    3.1395758    4.6907542 


[Pd(tBu-cat)L1]+
79
Energy = -1846.076427229
Pd    0.7988432    0.0081199   -1.1218891 
H     2.2079572   -2.4644023   -4.7991133 
H     3.0641234   -1.1836643   -6.7182609 
C     3.3156195    1.5010497   -7.0533887 
H     2.2726534    2.5485222   -4.6706535 
O    -1.8566394   -1.3284601    4.7019176 
O    -1.8560479    1.2747589    4.7176159 
O     1.3383405    1.3346116   -2.5581350 
O     1.3147180   -1.2993533   -2.5859487 
N     0.1996104    1.2994962    0.2712994 
N     0.9856870    3.4245421   -0.3701556 
N    -1.1643728    3.2413710    0.0412764 
N     0.1917281   -1.3001856    0.2516712 
N    -1.1554195   -3.2521272    0.0114395 
N     0.9945010   -3.4126021   -0.4102756 
C    -0.3950238    0.6874399    1.3891274 
C    -0.3980243   -0.7022668    1.3795083 
C    -0.8640041   -1.4044657    2.4969428 
H    -0.8272902   -2.4932127    2.5010188 
C    -1.3646705   -0.7257835    3.5954576 
C    -1.3636283    0.6851860    3.6042985 
C    -0.8603132    1.3765441    2.5149126 
H    -0.8206863    2.4651001    2.5327803 
C     0.0072697    2.5964095   -0.0018838 
C     0.4473071    4.7205381   -0.7475334 
C    -0.9666082    4.6673011   -0.1729092 
C     2.3948455    3.1409491   -0.3457209 
H     2.5542221    2.1681418    0.1341761 
H     2.9176754    3.9182209    0.2294564 
H     2.8064261    3.0992212   -1.3625883 
C    -2.4659095    2.6396288    0.1397848 
H    -2.3923369    1.5672298   -0.0775680 
H    -3.1309486    3.1041345   -0.6001020 
H    -2.9019507    2.7680597    1.1417014 
C     0.0102436   -2.5962127   -0.0313278 
C    -0.9457981   -4.6744274   -0.2158114 
C     0.4661981   -4.7102119   -0.7963701 
C    -2.4618757   -2.6618960    0.1154388 
H    -2.8975489   -2.8053300    1.1153705 
H    -3.1226796   -3.1230993   -0.6303029 
H    -2.3964516   -1.5865066   -0.0897917 
C     2.4010341   -3.1158367   -0.3929838 
H     2.8051628   -3.0623656   -1.4123271 
H     2.9351264   -3.8923816    0.1726885 
H     2.5548781   -2.1453518    0.0935871 
C    -1.9264406   -2.7308456    4.7201503 
C     1.7749714    0.7495488   -3.6141460 
C     1.7564901   -0.6968677   -3.6291077 
C     2.2270278   -1.3729483   -4.7850679 
C     2.6982148   -0.6483491   -5.8396793 
C     2.7378422    0.7901147   -5.8366709 
C     2.2717471    1.4608768   -4.7363839 
H    -1.0562204    5.2162715    0.7788331 
H    -1.7193814    5.0568169   -0.8692503 
H     0.4553832    4.8344127   -1.8439487 
H     1.0499032    5.5250784   -0.3087086 
H    -1.0265382   -5.2324059    0.7313366 
H    -1.6977841   -5.0646372   -0.9126586 
H     1.0778994   -5.5129450   -0.3667791 
H     0.4710069   -4.8148918   -1.8937355 
H    -2.3907528   -3.0138790    5.6717233 
H    -0.9258688   -3.1891447    4.6631397 
H    -2.5411858   -3.1160476    3.8905818 
C    -1.9260783    2.6768462    4.7521062 
H    -2.3915850    2.9487289    5.7063536 
H    -2.5399404    3.0715401    3.9263334 
H    -0.9255448    3.1359442    4.7017827 
C     3.2999197    3.0176350   -6.8895692 
H     3.7265767    3.4864373   -7.7872298 
H     2.2770600    3.3992467   -6.7627982 
H     3.8976643    3.3398743   -6.0251243 
C     2.4912541    1.1316949   -8.2903591 
H     2.9093710    1.6272707   -9.1788008 
H     2.4965949    0.0494119   -8.4807725 
H     1.4462479    1.4537096   -8.1741131 
C     4.7669374    1.0442902   -7.2434207 
H     4.8399814   -0.0373547   -7.4254046 
H     5.2078172    1.5588523   -8.1089167 
H     5.3719940    1.2842907   -6.3564111 


[Pd(Cl2-cat)L2]+
76
Energy = -2950.190202948
Pd    1.2481658   -0.0018793   -1.0734899 
H     2.5333422   -2.5012556   -4.7784895 
Cl    3.3882055   -1.5378639   -7.3009205 
Cl    3.4032784    1.5770162   -7.2849923 
H     2.5567425    2.5227639   -4.7528434 
O    -1.4208535   -1.1616727    4.7688862 
O    -1.4070852    1.1217724    4.7824060 
O     1.7894359    1.3212728   -2.5220477 
O     1.7764649   -1.3152217   -2.5355990 
N     0.6556765    1.2919615    0.3146151 
N     1.2415918    3.4771246   -0.4078664 
N    -0.8979308    3.0807831   -0.1143298 
N     0.6396588   -1.3041214    0.2995350 
N    -0.9395196   -3.0644213   -0.1536367 
N     1.1945542   -3.4897034   -0.4461155 
C     0.0782443    0.6893172    1.4471774 
C     0.0696295   -0.7075012    1.4388941 
C    -0.4152891   -1.4363883    2.5375261 
H    -0.3994591   -2.5274827    2.5592707 
C    -0.9111045   -0.7105791    3.5940239 
C    -0.9026116    0.6785806    3.6022736 
C    -0.3977756    1.4108943    2.5545044 
H    -0.3689228    2.5013094    2.5893759 
C     0.3407999    2.5474939   -0.0362711 
C     0.5697823    4.6408474   -0.7444921 
C     1.0319831    5.8739680   -1.1916929 
H     2.0950389    6.0632000   -1.3474523 
C     0.0761003    6.8509859   -1.4298295 
H     0.3936979    7.8341967   -1.7840146 
C    -1.2900192    6.6047576   -1.2269072 
H    -2.0117751    7.3986110   -1.4290933 
C    -1.7480980    5.3751002   -0.7765995 
H    -2.8099435    5.1833444   -0.6176289 
C    -0.7883325    4.3968877   -0.5391687 
C     2.6768672    3.3258301   -0.3492640 
H     2.9028587    2.3900142    0.1730729 
H     3.1069932    4.1707989    0.2017361 
H     3.0977769    3.2817564   -1.3601214 
C    -2.1365836    2.3525121    0.0420213 
H    -1.9497275    1.2883791   -0.1408283 
H    -2.8564257    2.7177263   -0.6998126 
H    -2.5485677    2.4825095    1.0509883 
C     0.3069787   -2.5507996   -0.0665728 
C    -0.8487482   -4.3770804   -0.5930175 
C    -1.8225735   -5.3377683   -0.8446613 
H    -2.8819953   -5.1321116   -0.6865888 
C    -1.3819110   -6.5687029   -1.3085642 
H    -2.1149539   -7.3487625   -1.5231690 
C    -0.0190420   -6.8335213   -1.5101355 
H     0.2847466   -7.8172691   -1.8748014 
C     0.9509329   -5.8741179   -1.2576952 
H     2.0115028   -6.0775502   -1.4126151 
C     0.5061766   -4.6393544   -0.7973570 
C    -2.1672856   -2.3186466    0.0076714 
H    -2.5802442   -2.4475134    1.0164180 
H    -2.8931156   -2.6693698   -0.7353530 
H    -1.9651971   -1.2564350   -0.1708535 
C     2.6316360   -3.3598079   -0.3840730 
H     3.0545574   -3.3120096   -1.3939580 
H     3.0486900   -4.2161890    0.1591648 
H     2.8699922   -2.4322854    0.1474663 
C    -1.9802801   -0.0204656    5.4374405 
C    -1.5501465   -0.0316126    6.8799297 
H    -0.4534232   -0.0390329    6.9378927 
H    -1.9472732   -0.9242748    7.3777492 
H    -1.9358054    0.8602542    7.3881593 
C    -3.4789503   -0.0102293    5.2267346 
H    -3.9152180    0.8842055    5.6887914 
H    -3.9255814   -0.9050986    5.6779016 
H    -3.6991367   -0.0021228    4.1507584 
C     2.1524653    0.7319436   -3.5962349 
C     2.1455656   -0.7184913   -3.6035773 
C     2.5406672   -1.4105573   -4.7757349 
C     2.9185730   -0.7041503   -5.8813465 
C     2.9252648    0.7333686   -5.8741051 
C     2.5538432    1.4320828   -4.7614124 


[Pd(Cl4-cat)L2]+
76
Energy = -3868.835265801
Pd    1.1738952   -0.0012480   -1.0605219 
Cl    2.5660732   -3.1140215   -4.6761938 
Cl    3.5724398   -1.5259818   -7.2016381 
Cl    3.5881893    1.5669935   -7.1844334 
Cl    2.5978986    3.1370248   -4.6413578 
O    -1.4436513   -1.1617589    4.7963085 
O    -1.4246734    1.1211886    4.8123243 
O     1.7231277    1.3173541   -2.5115324 
O     1.7078287   -1.3092242   -2.5268539 
N     0.5928867    1.2908479    0.3249827 
N     1.2213855    3.4459934   -0.4475906 
N    -0.9180008    3.1230138   -0.0740352 
N     0.5730284   -1.3020728    0.3078935 
N    -0.9622153   -3.1085063   -0.1144301 
N     1.1732219   -3.4571279   -0.4875230 
C     0.0219863    0.6896599    1.4620042 
C     0.0112590   -0.7073968    1.4526936 
C    -0.4630834   -1.4364643    2.5555203 
H    -0.4445260   -2.5270494    2.5794758 
C    -0.9477067   -0.7109051    3.6168494 
C    -0.9365325    0.6788364    3.6263917 
C    -0.4406489    1.4110678    2.5747958 
H    -0.4050874    2.5007531    2.6134300 
C     0.3062644    2.5523053   -0.0274295 
C     0.5731606    4.6188663   -0.7974253 
C     1.0570768    5.8207149   -1.3015069 
H     2.1182876    5.9725358   -1.5031180 
C     0.1235274    6.8186060   -1.5401967 
H     0.4578190    7.7783675   -1.9401245 
C    -1.2409550    6.6226452   -1.2812784 
H    -1.9453779    7.4315429   -1.4848151 
C    -1.7202656    5.4235471   -0.7743302 
H    -2.7814063    5.2736121   -0.5724240 
C    -0.7829374    4.4240362   -0.5391212 
C     2.6543526    3.2620121   -0.4341856 
H     2.8785372    2.3235489    0.0842887 
H     3.1207860    4.0974495    0.1017302 
H     3.0373297    3.2041474   -1.4587854 
C    -2.1738476    2.4346866    0.1182823 
H    -2.0298210    1.3665874   -0.0787884 
H    -2.9044915    2.8262522   -0.5986934 
H    -2.5522111    2.5682494    1.1394499 
C     0.2698367   -2.5554026   -0.0594003 
C    -0.8444604   -4.4060927   -0.5933512 
C    -1.7952953   -5.3896762   -0.8415497 
H    -2.8547671   -5.2270226   -0.6405345 
C    -1.3317130   -6.5897137   -1.3607236 
H    -2.0468148   -7.3863363   -1.5749132 
C     0.0305112   -6.8019968   -1.6188874 
H     0.3521797   -7.7618199   -2.0288811 
C     0.9775371   -5.8199907   -1.3674188 
H     2.0369773   -5.9844487   -1.5685641 
C     0.5093970   -4.6170489   -0.8511005 
C    -2.2087238   -2.4045271    0.0827473 
H    -2.5930117   -2.5468254    1.1005229 
H    -2.9423115   -2.7748494   -0.6426067 
H    -2.0482454   -1.3360725   -0.0993323 
C     2.6084376   -3.2929663   -0.4703309 
H     2.9936012   -3.2292349   -1.4938006 
H     3.0626268   -4.1403935    0.0570804 
H     2.8444800   -2.3631522    0.0583425 
C    -1.9901112   -0.0203553    5.4753393 
C    -1.5364990   -0.0342971    6.9101100 
H    -0.4390479   -0.0443342    6.9505113 
H    -1.9267225   -0.9265170    7.4140717 
H    -1.9109120    0.8576394    7.4265191 
C    -3.4913545   -0.0064592    5.2876924 
H    -3.9198656    0.8882784    5.7564584 
H    -3.9344262   -0.9011061    5.7428856 
H    -3.7280900    0.0040416    4.2155270 
C     2.1371750    0.7307276   -3.5592304 
C     2.1293363   -0.7153390   -3.5674152 
C     2.5896240   -1.4091109   -4.7221807 
C     3.0281094   -0.7031929   -5.8136287 
C     3.0354303    0.7343605   -5.8056575 
C     2.6041898    1.4325454   -4.7063888 


[Pd(tBu-cat)L2]+
88
Energy = -2188.608217482
Pd    0.6573716   -0.2412485   -0.0925747 
H     2.0751223   -2.7189947   -3.7600117 
H     2.9454459   -1.4417590   -5.6749757 
C     4.6621104    0.7777950   -6.1922052 
H     2.1675211    2.2937085   -3.6278780 
O    -1.8974646   -1.4096134    5.8028280 
O    -1.8791563    0.8744541    5.8210586 
O     1.2215533    1.0844924   -1.5183129 
O     1.1814250   -1.5516243   -1.5491644 
N     0.0786721    1.0535505    1.3079795 
N     0.6332153    3.2437163    0.5755415 
N    -1.4978476    2.8267872    0.9010556 
N     0.0510798   -1.5479976    1.2843785 
N    -1.5328453   -3.3118347    0.8664236 
N     0.5954483   -3.7319494    0.5271298 
C    -0.4808414    0.4464436    2.4468719 
C    -0.4939960   -0.9510162    2.4350231 
C    -0.9542264   -1.6804405    3.5439810 
H    -0.9386274   -2.7716539    3.5640890 
C    -1.4211478   -0.9562345    4.6146729 
C    -1.4099650    0.4325674    4.6257040 
C    -0.9300817    1.1657873    3.5667972 
H    -0.8960053    2.2561089    3.6039749 
C    -0.2525733    2.3050059    0.9615726 
C    -0.0551269    4.3997110    0.2458712 
C     0.3879622    5.6359792   -0.2114307 
H     1.4468389    5.8355630   -0.3822392 
C    -0.5811951    6.6023769   -0.4407785 
H    -0.2784459    7.5871534   -0.8035182 
C    -1.9416222    6.3427534   -0.2189093 
H    -2.6744408    7.1280085   -0.4147287 
C    -2.3805777    5.1099204    0.2423473 
H    -3.4383955    4.9080438    0.4156220 
C    -1.4078368    4.1425532    0.4706761 
C     2.0705350    3.1099769    0.6208909 
H     2.3117475    2.1736215    1.1350733 
H     2.4948429    3.9572125    1.1730815 
H     2.4829855    3.0756907   -0.3935589 
C    -2.7258468    2.0851577    1.0762161 
H    -2.5331191    1.0251895    0.8754615 
H    -3.4658780    2.4526275    0.3556075 
H    -3.1161994    2.1979522    2.0957794 
C    -0.2856858   -2.7943490    0.9265374 
C    -1.4487207   -4.6236003    0.4228043 
C    -2.4253550   -5.5859533    0.1900500 
H    -3.4816491   -5.3830948    0.3713368 
C    -1.9923221   -6.8151862   -0.2861341 
H    -2.7283949   -7.5961193   -0.4868652 
C    -0.6338378   -7.0763650   -0.5176728 
H    -0.3357224   -8.0583206   -0.8917578 
C     0.3392494   -6.1150584   -0.2836335 
H     1.3965987   -6.3155472   -0.4626766 
C    -0.0979357   -4.8824082    0.1887967 
C    -2.7581003   -2.5685785    1.0538782 
H    -3.1465568   -2.6935059    2.0727479 
H    -3.5009011   -2.9242624    0.3301527 
H    -2.5627175   -1.5066939    0.8660688 
C     2.0333273   -3.6031259    0.5669313 
H     2.4407422   -3.5578600   -0.4491766 
H     2.4577678   -4.4581209    1.1068476 
H     2.2801595   -2.6737644    1.0911985 
C    -2.4272092   -0.2687201    6.4956037 
C    -1.9394189   -0.2839655    7.9191913 
H    -0.8411830   -0.2929655    7.9333447 
H    -2.3173949   -1.1772255    8.4306229 
H    -2.3029087    0.6070446    8.4450244 
C    -3.9325021   -0.2556404    6.3462973 
H    -4.3487982    0.6384301    6.8273484 
H    -4.3624135   -1.1510866    6.8125647 
H    -4.1945166   -0.2444309    5.2801951 
C     1.6567295    0.4968248   -2.5741931 
C     1.6297181   -0.9497332   -2.5905168 
C     2.1007313   -1.6277326   -3.7449993 
C     2.5795793   -0.9050173   -4.7972646 
C     2.6269991    0.5334322   -4.7932571 
C     2.1611130    1.2061209   -3.6941000 
C     3.2123783    1.2416578   -6.0078322 
H     4.7307482   -0.3042624   -6.3735751 
H     5.1084403    1.2899839   -7.0562621 
H     5.2651639    1.0153172   -5.3031609 
C     3.2032714    2.7582970   -5.8441549 
H     3.7990961    3.0778081   -4.9773838 
H     3.6356124    3.2249899   -6.7401748 
H     2.1817723    3.1449385   -5.7216785 
C     2.3909383    0.8760080   -7.2478411 
H     2.8146692    1.3698824   -8.1345319 
H     2.3920910   -0.2062461   -7.4384460 
H     1.3469328    1.2026628   -7.1356760 
